# Supplementary material for: The Arp2/3 complex is required for in situ haptotactic response of microglia to iC3b
Source: EMBO Rep. 2026 Feb 27;27(7):1666–95. doi: 10.1038/s44319-026-00720-9 (PMC13076747; doi:10.1038/s44319-026-00720-9)
Supplement: Supplementary file 2 — Dataset EV1 [file 44319_2026_720_MOESM2_ESM.xlsx]

## Sheet: Legend
	Figure panels supported
AF-iC3b dosage	1A-E
pHrodo-iC3b phago	1F-J
AF-iC3b CK-666	2A-E
pHrodo-iC3b CK-666	2F-J
iC3b hapto	3A-F
iC3b CK-666	3G-L
	Each dataset on the following tabs reports the following information:
	Group 1 = identify of first comparison group
	Group 2 = identity of second comparison group
	Mean Group 1
	SD Group 1	SD = standard deviation
	n Group 1
	Mean Group 2
	SD Group 2
	n Group 2
	Pooled SD
	Cohen's D
	Hedges' g
	Formulas for
	Mean and SD were calculated in Graphpad Prism
	Formulas for Cohen's D and Hedges' g can be found in each tab of this excel sheet
	Cohen's D was calculated as the absolute value of mean differences divided by the pooled SD
	Hedges' g was the product of Cohen's D and the correction factor J
	Correction factor J was expressed as 1-(3/(4*N-9)), where N = total n across both groups
	Both Cohen's D and Hedges' g are reported here, but Hedges' g is likely the most accurate description of effect size for the current sample sets

## Sheet: AF-iC3b dosage
Figure 1A-E
Velocity
Group 1 = FN			Group 1 = FN			Group 1 = FN			Group 1 = 1ug/mL iC3b			Group 1 = 1ug/mL iC3b			Group 1 = 10ug/mL iC3b
Group 2 = 1ug/mL iC3b			Group 2 = 10ug/mL iC3b			Group 2 = 20ug/mL iC3b			Group 2 = 10ug/mL iC3b			Group 2 = 20ug/mL iC3b			Group 2 = 20ug/mL iC3b
Mean Group 1	0.6743		Mean Group 1	0.6743		Mean Group 1	0.6743		Mean Group 1	0.6008		Mean Group 1	0.6008		Mean Group 1	0.6017
SD Group 1	0.09515		SD Group 1	0.09515		SD Group 1	0.09515		SD Group 1	0.05786		SD Group 1	0.05786		SD Group 1	0.1559
n Group 1	4		n Group 1	4		n Group 1	4		n Group 1	4		n Group 1	4		n Group 1	4
Mean Group 2	0.6008		Mean Group 2	0.6017		Mean Group 2	0.5532		Mean Group 2	0.6017		Mean Group 2	0.5532		Mean Group 2	0.5532
SD Group 2	0.05786		SD Group 2	0.1559		SD Group 2	0.1246		SD Group 2	0.1559		SD Group 2	0.1246		SD Group 2	0.1246
n Group 2	4		n Group 2	4		n Group 2	4		n Group 2	4		n Group 2	4		n Group 2	4
Pooled SD	0.0787442		Pooled SD	0.129148		Pooled SD	0.110857		Pooled SD	0.117585		Pooled SD	0.0971415		Pooled SD	0.14112
Cohen's D	0.933402		Cohen's D	0.562146		Cohen's D	1.0924		Cohen's D	0.00765402		Cohen's D	0.490007		Cohen's D	0.343678
Hedges' g	0.811654		Hedges' g	0.488823		Hedges' g	0.949909		Hedges' g	0.00665567		Hedges' g	0.426093		Hedges' g	0.29885
Accumulated Distance
Group 1 = FN			Group 1 = FN			Group 1 = FN			Group 1 = 1ug/mL iC3b			Group 1 = 1ug/mL iC3b			Group 1 = 10ug/mL iC3b
Group 2 = 1ug/mL iC3b			Group 2 = 10ug/mL iC3b			Group 2 = 20ug/mL iC3b			Group 2 = 10ug/mL iC3b			Group 2 = 20ug/mL iC3b			Group 2 = 20ug/mL iC3b
Mean Group 1	571.4		Mean Group 1	571.4		Mean Group 1	571.4		Mean Group 1	530.5		Mean Group 1	530.5		Mean Group 1	519.8
SD Group 1	20.54		SD Group 1	20.54		SD Group 1	20.54		SD Group 1	83.45		SD Group 1	83.45		SD Group 1	163.8
n Group 1	4		n Group 1	4		n Group 1	4		n Group 1	4		n Group 1	4		n Group 1	4
Mean Group 2	530.5		Mean Group 2	519.8		Mean Group 2	487.4		Mean Group 2	519.8		Mean Group 2	487.4		Mean Group 2	487.4
SD Group 2	83.45		SD Group 2	163.8		SD Group 2	140.9		SD Group 2	163.8		SD Group 2	140.9		SD Group 2	140.9
n Group 2	4		n Group 2	4		n Group 2	4		n Group 2	4		n Group 2	4		n Group 2	4
Pooled SD	60.7692		Pooled SD	116.731		Pooled SD	100.684		Pooled SD	129.989		Pooled SD	115.794		Pooled SD	152.78
Cohen's D	0.673038		Cohen's D	0.442041		Cohen's D	0.83429		Cohen's D	0.0823146		Cohen's D	0.372211		Cohen's D	0.21207
Hedges' g	0.585251		Hedges' g	0.384384		Hedges' g	0.72547		Hedges' g	0.0715779		Hedges' g	0.323662		Hedges' g	0.184409
Persistence
Group 1 = FN			Group 1 = FN			Group 1 = FN			Group 1 = 1ug/mL iC3b			Group 1 = 1ug/mL iC3b			Group 1 = 10ug/mL iC3b
Group 2 = 1ug/mL iC3b			Group 2 = 10ug/mL iC3b			Group 2 = 20ug/mL iC3b			Group 2 = 10ug/mL iC3b			Group 2 = 20ug/mL iC3b			Group 2 = 20ug/mL iC3b
Mean Group 1	0.1805		Mean Group 1	0.1805		Mean Group 1	0.1805		Mean Group 1	0.129		Mean Group 1	0.129		Mean Group 1	0.1303
SD Group 1	0.04257		SD Group 1	0.04257		SD Group 1	0.04257		SD Group 1	0.0186		SD Group 1	0.0186		SD Group 1	0.05773
n Group 1	4		n Group 1	4		n Group 1	4		n Group 1	4		n Group 1	4		n Group 1	4
Mean Group 2	0.129		Mean Group 2	0.1303		Mean Group 2	0.1185		Mean Group 2	0.1303		Mean Group 2	0.1185		Mean Group 2	0.1185
SD Group 2	0.0186		SD Group 2	0.05773		SD Group 2	0.04106		SD Group 2	0.05773		SD Group 2	0.04106		SD Group 2	0.04106
n Group 2	4		n Group 2	4		n Group 2	4		n Group 2	4		n Group 2	4		n Group 2	4
Pooled SD	0.0328494		Pooled SD	0.0507196		Pooled SD	0.0418218		Pooled SD	0.0428877		Pooled SD	0.0318738		Pooled SD	0.0500933
Cohen's D	1.56776		Cohen's D	0.989755		Cohen's D	1.48248		Cohen's D	0.0303117		Cohen's D	0.329424		Cohen's D	0.23556
Hedges' g	1.36327		Hedges' g	0.860657		Hedges' g	1.28911		Hedges' g	0.026358		Hedges' g	0.286455		Hedges' g	0.204835

## Sheet: pHrodo-iC3b phago
Figure 1F-J
% phagocytic cells
Group 1 = media
Group 2 = confined
Mean Group 1	18.14
SD Group 1	4.174
n Group 1	3
Mean Group 2	51.83
SD Group 2	14.88
n Group 2	3
Pooled SD	10.9279
Cohen's D	3.08294
Hedges' g	2.46635
Phagosome area
Group 1 = media
Group 2 = confined
Mean Group 1	23.15
SD Group 1	1.287
n Group 1	3
Mean Group 2	28.12
SD Group 2	11.27
n Group 2	3
Pooled SD	8.02089
Cohen's D	0.619632
Hedges' g	0.495706
Phagosome number
Group 1 = media
Group 2 = confined
Mean Group 1	1.575
SD Group 1	0.03724
n Group 1	3
Mean Group 2	1.937
SD Group 2	0.4746
n Group 2	3
Pooled SD	0.336624
Cohen's D	1.07538
Hedges' g	0.860306
phagosome size per
Group 1 = media
Group 2 = confined
Mean Group 1	14.95
SD Group 1	1.475
n Group 1	3
Mean Group 2	14.01
SD Group 2	3.973
n Group 2	3
Pooled SD	2.99669
Cohen's D	0.313679
Hedges' g	0.250943

## Sheet: AF-iC3b CK-666
Figure 2A-E
Velocity
Group 1 = DMSO media			Group 1 = DMSO media			Group 1 = DMSO media			Group 1 = DMSO confined			Group 1 = DMSO confined			Group 1 = CK-666 media
Group 2 = DMSO confined			Group 2 = CK-666 media			Group 2 = CK-666 confined			Group 2 = CK-666 media			Group 2 = CK-666 confined			Group 2 = CK-666 confined
Mean Group 1	0.6269		Mean Group 1	0.6269		Mean Group 1	0.6269		Mean Group 1	0.5961		Mean Group 1	0.5961		Mean Group 1	0.4703
SD Group 1	0.01203		SD Group 1	0.01203		SD Group 1	0.01203		SD Group 1	0.0454		SD Group 1	0.0454		SD Group 1	0.07223
n Group 1	4		n Group 1	4		n Group 1	4		n Group 1	4		n Group 1	4		n Group 1	4
Mean Group 2	0.5961		Mean Group 2	0.4703		Mean Group 2	0.402		Mean Group 2	0.4703		Mean Group 2	0.402		Mean Group 2	0.402
SD Group 2	0.0454		SD Group 2	0.07223		SD Group 2	0.08388		SD Group 2	0.07223		SD Group 2	0.08388		SD Group 2	0.08388
n Group 2	4		n Group 2	4		n Group 2	4		n Group 2	4		n Group 2	4		n Group 2	4
Pooled SD	0.0332105		Pooled SD	0.0517779		Pooled SD	0.059919		Pooled SD	0.0603255		Pooled SD	0.0674426		Pooled SD	0.078272
Cohen's D	0.927416		Cohen's D	3.02446		Cohen's D	3.7534		Cohen's D	2.08535		Cohen's D	2.878		Cohen's D	0.872598
Hedges' g	0.806449		Hedges' g	2.62996		Hedges' g	3.26383		Hedges' g	1.81335		Hedges' g	2.50261		Hedges' g	0.75878
Accumulated Distance
Group 1 = DMSO media			Group 1 = DMSO media			Group 1 = DMSO media			Group 1 = DMSO confined			Group 1 = DMSO confined			Group 1 = CK-666 media
Group 2 = DMSO confined			Group 2 = CK-666 media			Group 2 = CK-666 confined			Group 2 = CK-666 media			Group 2 = CK-666 confined			Group 2 = CK-666 confined
Mean Group 1	589.4		Mean Group 1	589.4		Mean Group 1	589.4		Mean Group 1	554.1		Mean Group 1	554.1		Mean Group 1	432.5
SD Group 1	6.272		SD Group 1	6.272		SD Group 1	6.272		SD Group 1	40.74		SD Group 1	40.74		SD Group 1	62.98
n Group 1	4		n Group 1	4		n Group 1	4		n Group 1	4		n Group 1	4		n Group 1	4
Mean Group 2	554.1		Mean Group 2	432.5		Mean Group 2	347.5		Mean Group 2	432.5		Mean Group 2	347.5		Mean Group 2	347.5
SD Group 2	40.74		SD Group 2	62.98		SD Group 2	80.87		SD Group 2	62.98		SD Group 2	80.87		SD Group 2	80.87
n Group 2	4		n Group 2	4		n Group 2	4		n Group 2	4		n Group 2	4		n Group 2	4
Pooled SD	29.1469		Pooled SD	44.7539		Pooled SD	57.3554		Pooled SD	53.0388		Pooled SD	64.0301		Pooled SD	72.4791
Cohen's D	1.21111		Cohen's D	3.50584		Cohen's D	4.21756		Cohen's D	2.29266		Cohen's D	3.22661		Cohen's D	1.17275
Hedges' g	1.05314		Hedges' g	3.04856		Hedges' g	3.66744		Hedges' g	1.99362		Hedges' g	2.80575		Hedges' g	1.01978
Persistence
Group 1 = DMSO media			Group 1 = DMSO media			Group 1 = DMSO media			Group 1 = DMSO confined			Group 1 = DMSO confined			Group 1 = CK-666 media
Group 2 = DMSO confined			Group 2 = CK-666 media			Group 2 = CK-666 confined			Group 2 = CK-666 media			Group 2 = CK-666 confined			Group 2 = CK-666 confined
Mean Group 1	0.1692		Mean Group 1	0.1692		Mean Group 1	0.1692		Mean Group 1	0.212		Mean Group 1	0.212		Mean Group 1	0.1381
SD Group 1	0.04851		SD Group 1	0.04851		SD Group 1	0.04851		SD Group 1	0.02437		SD Group 1	0.02437		SD Group 1	0.02458
n Group 1	4		n Group 1	4		n Group 1	4		n Group 1	4		n Group 1	4		n Group 1	4
Mean Group 2	0.212		Mean Group 2	0.1381		Mean Group 2	0.1692		Mean Group 2	0.1381		Mean Group 2	0.1692		Mean Group 2	0.1692
SD Group 2	0.02437		SD Group 2	0.02458		SD Group 2	0.04601		SD Group 2	0.02458		SD Group 2	0.04601		SD Group 2	0.04601
n Group 2	4		n Group 2	4		n Group 2	4		n Group 2	4		n Group 2	4		n Group 2	4
Pooled SD	0.038387		Pooled SD	0.0384538		Pooled SD	0.0472765		Pooled SD	0.0244752		Pooled SD	0.0368159		Pooled SD	0.0368856
Cohen's D	1.11496		Cohen's D	0.808762		Cohen's D	0		Cohen's D	3.01938		Cohen's D	1.16254		Cohen's D	0.843147
Hedges' g	0.969532		Hedges' g	0.703271		Hedges' g	0		Hedges' g	2.62555		Hedges' g	1.01091		Hedges' g	0.733172

## Sheet: pHrodo-iC3b CK-666
Figure 2F-J
% phagocytic cells
Group 1 = DMSO media			Group 1 = DMSO media			Group 1 = DMSO media			Group 1 = DMSO confined			Group 1 = DMSO confined			Group 1 = CK-666 media
Group 2 = DMSO confined			Group 2 = CK-666 media			Group 2 = CK-666 confined			Group 2 = CK-666 media			Group 2 = CK-666 confined			Group 2 = CK-666 confined
Mean Group 1	18.25		Mean Group 1	18.25		Mean Group 1	18.25		Mean Group 1	23.68		Mean Group 1	23.68		Mean Group 1	7.443
SD Group 1	3.6		SD Group 1	3.6		SD Group 1	3.6		SD Group 1	3.331		SD Group 1	3.331		SD Group 1	2.293
n Group 1	4		n Group 1	4		n Group 1	4		n Group 1	4		n Group 1	4		n Group 1	4
Mean Group 2	23.68		Mean Group 2	7.443		Mean Group 2	12.39		Mean Group 2	7.443		Mean Group 2	12.39		Mean Group 2	12.39
SD Group 2	3.331		SD Group 2	2.293		SD Group 2	3.538		SD Group 2	2.293		SD Group 2	3.538		SD Group 2	3.538
n Group 2	4		n Group 2	4		n Group 2	4		n Group 2	4		n Group 2	4		n Group 2	4
Pooled SD	3.46811		Pooled SD	3.0181		Pooled SD	3.56913		Pooled SD	2.85949		Pooled SD	3.43606		Pooled SD	2.98122
Cohen's D	1.56569		Cohen's D	3.58073		Cohen's D	1.64185		Cohen's D	5.67828		Cohen's D	3.28574		Cohen's D	1.65939
Hedges' g	1.36147		Hedges' g	3.11368		Hedges' g	1.4277		Hedges' g	4.93763		Hedges' g	2.85717		Hedges' g	1.44295
Average phagosome size
Group 1 = DMSO media			Group 1 = DMSO media			Group 1 = DMSO media			Group 1 = DMSO confined			Group 1 = DMSO confined			Group 1 = CK-666 media
Group 2 = DMSO confined			Group 2 = CK-666 media			Group 2 = CK-666 confined			Group 2 = CK-666 media			Group 2 = CK-666 confined			Group 2 = CK-666 confined
Mean Group 1	26.82		Mean Group 1	26.82		Mean Group 1	26.82		Mean Group 1	15.6		Mean Group 1	15.6		Mean Group 1	37.59
SD Group 1	11.88		SD Group 1	11.88		SD Group 1	11.88		SD Group 1	3.971		SD Group 1	3.971		SD Group 1	17
n Group 1	4		n Group 1	4		n Group 1	4		n Group 1	4		n Group 1	4		n Group 1	4
Mean Group 2	15.6		Mean Group 2	37.59		Mean Group 2	10.72		Mean Group 2	37.59		Mean Group 2	10.72		Mean Group 2	10.72
SD Group 2	3.971		SD Group 2	17		SD Group 2	8.838		SD Group 2	17		SD Group 2	8.838		SD Group 2	8.838
n Group 2	4		n Group 2	4		n Group 2	4		n Group 2	4		n Group 2	4		n Group 2	4
Pooled SD	8.85729		Pooled SD	14.6652		Pooled SD	10.4701		Pooled SD	12.3444		Pooled SD	6.85124		Pooled SD	13.5483
Cohen's D	1.26675		Cohen's D	0.734393		Cohen's D	1.53772		Cohen's D	1.78137		Cohen's D	0.712279		Cohen's D	1.98328
Hedges' g	1.10152		Hedges' g	0.638603		Hedges' g	1.33715		Hedges' g	1.54902		Hedges' g	0.619373		Hedges' g	1.72459
phagosome number
Group 1 = DMSO media			Group 1 = DMSO media			Group 1 = DMSO media			Group 1 = DMSO confined			Group 1 = DMSO confined			Group 1 = CK-666 media
Group 2 = DMSO confined			Group 2 = CK-666 media			Group 2 = CK-666 confined			Group 2 = CK-666 media			Group 2 = CK-666 confined			Group 2 = CK-666 confined
Mean Group 1	1.666		Mean Group 1	1.666		Mean Group 1	1.666		Mean Group 1	1.381		Mean Group 1	1.381		Mean Group 1	1.865
SD Group 1	0.3796		SD Group 1	0.3796		SD Group 1	0.3796		SD Group 1	0.2906		SD Group 1	0.2906		SD Group 1	0.5575
n Group 1	4		n Group 1	4		n Group 1	4		n Group 1	4		n Group 1	4		n Group 1	4
Mean Group 2	1.381		Mean Group 2	1.865		Mean Group 2	1.156		Mean Group 2	1.865		Mean Group 2	1.156		Mean Group 2	1.156
SD Group 2	0.2906		SD Group 2	0.5575		SD Group 2	0.418		SD Group 2	0.5575		SD Group 2	0.418		SD Group 2	0.418
n Group 2	4		n Group 2	4		n Group 2	4		n Group 2	4		n Group 2	4		n Group 2	4
Pooled SD	0.338042		Pooled SD	0.476918		Pooled SD	0.399262		Pooled SD	0.444553		Pooled SD	0.359981		Pooled SD	0.492712
Cohen's D	0.843091		Cohen's D	0.417262		Cohen's D	1.27736		Cohen's D	1.08873		Cohen's D	0.625033		Cohen's D	1.43897
Hedges' g	0.733123		Hedges' g	0.362837		Hedges' g	1.11075		Hedges' g	0.946725		Hedges' g	0.543507		Hedges' g	1.25128
Average phagosome size per phagosome
Group 1 = DMSO media			Group 1 = DMSO media			Group 1 = DMSO media			Group 1 = DMSO confined			Group 1 = DMSO confined			Group 1 = CK-666 media
Group 2 = DMSO confined			Group 2 = CK-666 media			Group 2 = CK-666 confined			Group 2 = CK-666 media			Group 2 = CK-666 confined			Group 2 = CK-666 confined
Mean Group 1	15.77		Mean Group 1	15.77		Mean Group 1	15.77		Mean Group 1	10.76		Mean Group 1	10.76		Mean Group 1	17.86
SD Group 1	3.568		SD Group 1	3.568		SD Group 1	3.568		SD Group 1	2.833		SD Group 1	2.833		SD Group 1	6.787
n Group 1	4		n Group 1	4		n Group 1	4		n Group 1	4		n Group 1	4		n Group 1	4
Mean Group 2	10.76		Mean Group 2	17.86		Mean Group 2	7.201		Mean Group 2	17.86		Mean Group 2	7.201		Mean Group 2	7.201
SD Group 2	2.833		SD Group 2	6.787		SD Group 2	6.515		SD Group 2	6.787		SD Group 2	6.515		SD Group 2	6.515
n Group 2	4		n Group 2	4		n Group 2	4		n Group 2	4		n Group 2	4		n Group 2	4
Pooled SD	3.22153		Pooled SD	5.4219		Pooled SD	5.25242		Pooled SD	5.20045		Pooled SD	5.0235		Pooled SD	6.65239
Cohen's D	1.55516		Cohen's D	0.385474		Cohen's D	1.63144		Cohen's D	1.36527		Cohen's D	0.70847		Cohen's D	1.60228
Hedges' g	1.35231		Hedges' g	0.335195		Hedges' g	1.41864		Hedges' g	1.18719		Hedges' g	0.616061		Hedges' g	1.39329

## Sheet: iC3b hapto
Figure 3A-F
FMIx
Group 1 = away from gradient
Group 2 = towards gradient
Mean Group 1	0.3437
SD Group 1	0.0675
n Group 1	3
Mean Group 2	0.4563
SD Group 2	0.03747
n Group 2	3
Pooled SD	0.0545905
Cohen's D	2.06263
Hedges' g	1.6501
Persistence
Group 1 = away from gradient
Group 2 = towards gradient
Mean Group 1	0.4796
SD Group 1	0.07474
n Group 1	3
Mean Group 2	0.595
SD Group 2	0.08417
n Group 2	3
Pooled SD	0.0795948
Cohen's D	1.44984
Hedges' g	1.15988
Velocity
Group 1 = away from gradient
Group 2 = towards gradient
Mean Group 1	0.7002
SD Group 1	0.04381
n Group 1	3
Mean Group 2	0.6122
SD Group 2	0.121
n Group 2	3
Pooled SD	0.0909954
Cohen's D	0.967082
Hedges' g	0.773666
Accumulated distance
Group 1 = away from gradient
Group 2 = towards gradient
Mean Group 1	396.1
SD Group 1	114.8
n Group 1	3
Mean Group 2	357.8
SD Group 2	40.97
n Group 2	3
Pooled SD	86.1904
Cohen's D	0.444365
Hedges' g	0.355492

## Sheet: iC3b CK-666
Figure 3G-L
FMIx
Group 1 = away from gradient
Group 2 = towards gradient
Mean Group 1	0.4337
SD Group 1	0.04693
n Group 1	3
Mean Group 2	0.4462
SD Group 2	0.0298
n Group 2	3
Pooled SD	0.0393094
Cohen's D	0.31799
Hedges' g	0.254392
Persistence
Group 1 = away from gradient
Group 2 = towards gradient
Mean Group 1	0.6196
SD Group 1	0.09712
n Group 1	3
Mean Group 2	0.6288
SD Group 2	0.04026
n Group 2	3
Pooled SD	0.074341
Cohen's D	0.123754
Hedges' g	0.0990033
Velocity
Group 1 = away from gradient
Group 2 = towards gradient
Mean Group 1	0.7132
SD Group 1	0.1809
n Group 1	3
Mean Group 2	0.6787
SD Group 2	0.2606
n Group 2	3
Pooled SD	0.224318
Cohen's D	0.153799
Hedges' g	0.12304
Accumulated distance
Group 1 = away from gradient
Group 2 = towards gradient
Mean Group 1	335.5
SD Group 1	118.3
n Group 1	3
Mean Group 2	326.9
SD Group 2	134.9
n Group 2	3
Pooled SD	126.872
Cohen's D	0.067785
Hedges' g	0.054228
