# Supplementary material for: The Arp2/3 complex is required for in situ haptotactic response of microglia to iC3b
Source: EMBO Rep. 2026 Feb 27;27(7):1666–95. doi: 10.1038/s44319-026-00720-9 (PMC13076747; doi:10.1038/s44319-026-00720-9)
Supplement: Supplementary file 4 — Movie EV2 [file 44319_2026_720_MOESM4_ESM.zip]

Archive with 2 entries (2 files):
- Movie EV2 - Combined iC3b 2d vs confined.avi
- Movie EV2.txt
