# Supplementary material for: The Arp2/3 complex is required for in situ haptotactic response of microglia to iC3b
Source: EMBO Rep. 2026 Feb 27;27(7):1666–95. doi: 10.1038/s44319-026-00720-9 (PMC13076747; doi:10.1038/s44319-026-00720-9)
Supplement: Supplementary file 6 — Movie EV4 [file 44319_2026_720_MOESM6_ESM.zip › Movie EV4.txt]

Movie EV4: BV-2 cells phagocytizing iC3b in media vs confinement with CK-666 treatment for 8 hours.
