# Supplementary material for: The Arp2/3 complex is required for in situ haptotactic response of microglia to iC3b
Source: EMBO Rep. 2026 Feb 27;27(7):1666–95. doi: 10.1038/s44319-026-00720-9 (PMC13076747; doi:10.1038/s44319-026-00720-9)
Supplement: Supplementary file 13 — Source data Fig. 1 [file 44319_2026_720_MOESM13_ESM.zip]

Archive with 65 entries (63 files):
- Figure 1/1A-E/
- Figure 1/1A-E/1 ug per mL iC3b 0h.png
- Figure 1/1A-E/1 ug per mL iC3b 16h.png
- Figure 1/1A-E/10 ug per mL iC3b 0h.png
- Figure 1/1A-E/10 ug per mL iC3b 16h.png
- Figure 1/1A-E/20 ug per mL iC3b 0h.png
- Figure 1/1A-E/20 ug per mL iC3b 16h.png
- Figure 1/1A-E/24.03.18 BV2 iC3b no FN masking raw results NEW.xlsx
- Figure 1/1A-E/24.03.18 BV2 iC3b random migration FN well raw data 6884.txt
- Figure 1/1A-E/24.03.18 BV2 iC3b random migration FN well raw data.csv
- Figure 1/1A-E/24.03.18 BV2 iC3b random migration iC3b 10uM raw data 7299.txt
- Figure 1/1A-E/24.03.18 BV2 iC3b random migration iC3b 10uM raw data.csv
- Figure 1/1A-E/24.03.18 BV2 iC3b random migration iC3b 1uM raw data 6749.txt
- Figure 1/1A-E/24.03.18 BV2 iC3b random migration iC3b 1uM raw data.csv
- Figure 1/1A-E/24.03.18 BV2 iC3b random migration iC3b 20uM raw data 7294.txt
- Figure 1/1A-E/24.03.18 BV2 iC3b random migration iC3b 20uM raw data.csv
- Figure 1/1A-E/24.03.18 BV2 iC3b random migration results.xlsx
- Figure 1/1A-E/24.06.10 BV2 iC3b no FN masking raw results NEW.xlsx
- Figure 1/1A-E/24.06.10 BV2 iC3b random migration FN well raw data 9134.txt
- Figure 1/1A-E/24.06.10 BV2 iC3b random migration FN well raw data.csv
- Figure 1/1A-E/24.06.10 BV2 iC3b random migration iC3b 10uM raw data 8942.txt
- Figure 1/1A-E/24.06.10 BV2 iC3b random migration iC3b 10uM raw data.csv
- Figure 1/1A-E/24.06.10 BV2 iC3b random migration iC3b 1uM raw data 9069.txt
- Figure 1/1A-E/24.06.10 BV2 iC3b random migration iC3b 1uM raw data.csv
- Figure 1/1A-E/24.06.10 BV2 iC3b random migration iC3b 20uM raw data 9067.txt
- Figure 1/1A-E/24.06.10 BV2 iC3b random migration iC3b 20uM raw data.csv
- Figure 1/1A-E/24.06.10 BV2 iC3b random migration results.xlsx
- Figure 1/1A-E/24.06.12 BV2 iC3b random migration FN well raw data 8401.txt
- Figure 1/1A-E/24.06.12 BV2 iC3b random migration FN well raw data.csv
- Figure 1/1A-E/24.06.12 BV2 iC3b random migration iC3b 10uM raw data 6049.txt
- Figure 1/1A-E/24.06.12 BV2 iC3b random migration iC3b 10uM raw data.csv
- Figure 1/1A-E/24.06.12 BV2 iC3b random migration iC3b 1uM raw data 8927.txt
- Figure 1/1A-E/24.06.12 BV2 iC3b random migration iC3b 1uM raw data.csv
- Figure 1/1A-E/24.06.12 BV2 iC3b random migration iC3b 20uM raw data 6551.txt
- Figure 1/1A-E/24.06.12 BV2 iC3b random migration iC3b 20uM raw data.csv
- Figure 1/1A-E/24.06.12 BV2 iC3b random migration results.xlsx
- Figure 1/1A-E/24.09.06 BV2 iC3b no FN masking raw results NEW.xlsx
- Figure 1/1A-E/24.09.06 BV2 iC3b random migration FN well raw data 7760.txt
- Figure 1/1A-E/24.09.06 BV2 iC3b random migration FN well raw data.csv
- Figure 1/1A-E/24.09.06 BV2 iC3b random migration iC3b 10uM raw data 7748.txt
- Figure 1/1A-E/24.09.06 BV2 iC3b random migration iC3b 10uM raw data.csv
- Figure 1/1A-E/24.09.06 BV2 iC3b random migration iC3b 1uM raw data 7730.txt
- Figure 1/1A-E/24.09.06 BV2 iC3b random migration iC3b 1uM raw data.csv
- Figure 1/1A-E/24.09.06 BV2 iC3b random migration iC3b 20uM raw data 7712.txt
- Figure 1/1A-E/24.09.06 BV2 iC3b random migration iC3b 20uM raw data.csv
- Figure 1/1A-E/24.09.06 BV2 iC3b random migration results.xlsx
- Figure 1/1A-E/desktop.ini
- Figure 1/1A-E/Original Metadata 1 ug per mL iC3b.csv
- Figure 1/1A-E/Original Metadata 10 ug per mL iC3b.csv
- Figure 1/1A-E/Original Metadata 20 ug per mL iC3b.csv
- Figure 1/1A-E/README.txt
- Figure 1/1F-J/
- Figure 1/1F-J/23.09.20 BV2 iC3b phago.xlsx
- Figure 1/1F-J/24.12.18 BV2 iC3b phago.xlsx
- Figure 1/1F-J/24.12.19 BV2 iC3b phago.xlsx
- Figure 1/1F-J/Confined iC3b channel.png
- Figure 1/1F-J/Confined relief contrast.png
- Figure 1/1F-J/desktop.ini
- Figure 1/1F-J/Media iC3b channel.png
- Figure 1/1F-J/Media Relief Contrast.png
- Figure 1/1F-J/Original Metadata confined condition.csv
- Figure 1/1F-J/Original Metadata media condition.csv
- Figure 1/1F-J/README Fig. 1F_I.txt
- Figure 1/1F-J/README Fig. 1J.txt
- Figure 1/desktop.ini
