# Supplementary material for: The Arp2/3 complex is required for in situ haptotactic response of microglia to iC3b
Source: EMBO Rep. 2026 Feb 27;27(7):1666–95. doi: 10.1038/s44319-026-00720-9 (PMC13076747; doi:10.1038/s44319-026-00720-9)
Supplement: Supplementary file 13 — Source data Fig. 1 [file 44319_2026_720_MOESM13_ESM.zip › Figure 1/1A-E/24.03.18 BV2 iC3b no FN masking raw results NEW.xlsx]

## Sheet: Sheet1
	Area	Mean	Min	Max	XM	YM	Perim.	Circ.	IntDen	RawIntDen	AR	Round	Solidity	MinThr	MaxThr
1	23.66	255	255	255	362.619	123.546	4096	1.772e-05	6033.3	14280	135.597	0.007	1	255	255			odd numbers are frame 1
2	17530.8	255	255	255	349.964	392.936	4096	0.013	4.47035e+06	10580715	1.186	0.843	1	255	255			even numbers are frame 97
3	1714.08	255	255	255	358.52	309.3	4096	0.001	437091	1034535	1.784	0.56	1	255	255
4	5916.27	255	255	255	336.598	357.084	4096	0.004	1.50865e+06	3570765	1.165	0.858	1	255	255
5	117.878	255	255	255	141.561	559.77	4096	8.829e-05	30058.8	71145	1.207	0.828	1	255	255
6	5490.81	255	255	255	350.524	407.612	4096	0.004	1.40016e+06	3313980	1.151	0.869	1	255	255
7	812.89	255	255	255	358.495	633.918	4096	0.0006089	207287	490620	4.265	0.234	1	255	255
8	12061.1	255	255	255	294.95	315.081	4096	0.009	3.07558e+06	7279485	1.604	0.623	1	255	255
9	2548.94	255	255	255	480.087	305.435	4096	0.002	649980	1538415	1.196	0.836	1	255	255
10	15534.5	255	255	255	395.812	305.901	4096	0.012	3.96129e+06	9375840	1.076	0.93	1	255	255
11	5037.47	255	255	255	523.319	438.961	4096	0.004	1.28455e+06	3040365	2.17	0.461	1	255	255
12	22140.3	255	255	255	394.595	343.511	4096	0.017	5.64577e+06	13362765	1.222	0.818	1	255	255
13	3897.14	255	255	255	273.404	434.07	4096	0.003	993771	2352120	2.281	0.438	1	255	255
14	27895.6	255	255	255	355.927	355.926	4096	0.021	7.11337e+06	16836375	1.366	0.732	1	255	255
15	235.755	255	255	255	322.242	563.126	4096	0.0001766	60117.5	142290	1.409	0.71	1	255	255
16	20182	255	255	255	374.326	363.988	4096	0.015	5.1464e+06	12180840	1.128	0.887	1	255	255
17	133.51	255	255	255	77.994	477.332	4096	0.0001	34045.1	80580	1.578	0.634	1	255	255
18	10710.4	255	255	255	293.209	356.043	4096	0.008	2.73115e+06	6464250	1.263	0.792	1	255	255
19	0	NaN	NaN	NaN	NaN	NaN	4096	0	NaN	NaN	NaN	NaN	NaN	255	255
20	7105.6	255	255	255	283.664	293.557	4096	0.005	1.81193e+06	4288590	1.187	0.842	1	255	255
21	2334.74	255	255	255	149.854	556.366	4096	0.002	595357	1409130	5.025	0.199	1	255	255
22	11936	255	255	255	342.649	341.488	4096	0.009	3.04369e+06	7204005	1.298	0.771	1	255	255
23	1373.97	255	255	255	339.46	543.156	4096	0.001	350362	829260	1.729	0.579	1	255	255
24	18808.9	255	255	255	299.627	352.825	4096	0.014	4.79626e+06	11352090	1.385	0.722	1	255	255
25	891.053	255	255	255	246.998	243.192	4096	0.0006674	227218	537795	1.951	0.513	1	255	255
26	10855.3	255	255	255	389.554	372.656	4096	0.008	2.7681e+06	6551715	1.318	0.759	1	255	255
27	811.2	255	255	255	333.4	633.162	4096	0.0006076	206856	489600	3.514	0.285	1	255	255
28	18373.3	255	255	255	293.516	240.866	4096	0.014	4.68518e+06	11089185	1.095	0.913	1	255	255
29	1094.28	255	255	255	472.313	418.443	4096	0.0008196	279040	660450	4.947	0.202	1	255	255
30	9102.76	255	255	255	341.215	285.692	4096	0.007	2.3212e+06	5493975	1.224	0.817	1	255	255
31	702.195	255	255	255	576.385	350.83	4096	0.000526	179060	423810	2.035	0.491	1	255	255
32	9961.7	255	255	255	346.384	358.969	4096	0.007	2.54023e+06	6012390	1.619	0.618	1	255	255
33	275.47	255	255	255	550.604	465.916	4096	0.0002063	70244.9	166260	1.664	0.601	1	255	255
34	12272.4	255	255	255	403.347	260.28	4096	0.009	3.12945e+06	7406985	1.302	0.768	1	255	255
35	462.215	255	255	255	351.425	465.659	4096	0.0003462	117865	278970	1.148	0.871	1	255	255
36	12199.7	255	255	255	311.318	321.971	4096	0.009	3.11092e+06	7363125	1.703	0.587	1	255	255
37	533.618	255	255	255	495.159	529.505	4096	0.0003997	136072	322065	1.21	0.826	1	255	255
38	15297.5	255	255	255	314.284	365.485	4096	0.011	3.90085e+06	9232785	1.433	0.698	1	255	255
39	2297.13	255	255	255	375.08	556.543	4096	0.002	585769	1386435	1.502	0.666	1	255	255
40	12281.2	255	255	255	236.374	452.599	4096	0.009	3.13171e+06	7412340	1.124	0.89	1	255	255
41	1892.38	255	255	255	407.918	640.825	4096	0.001	482556	1142145	2.191	0.456	1	255	255
42	8474.08	255	255	255	348.211	468.212	4096	0.006	2.16089e+06	5114535	2.288	0.437	1	255	255
43	818.383	255	255	255	421.745	559.53	4096	0.000613	208688	493935	1.397	0.716	1	255	255
44	7344.32	255	255	255	260.955	394.81	4096	0.006	1.8728e+06	4432665	1.529	0.654	1	255	255
45	1138.21	255	255	255	478.889	574.299	4096	0.0008525	290245	686970	1.736	0.576	1	255	255
46	9193.18	255	255	255	329.861	351.36	4096	0.007	2.34426e+06	5548545	1.969	0.508	1	255	255
47	110.695	255	255	255	241.731	603.2	4096	8.291e-05	28227.2	66810	1.985	0.504	1	255	255
48	6110.19	255	255	255	314.444	222.355	4096	0.005	1.5581e+06	3687810	1.235	0.81	1	255	255
49	84.078	255	255	255	335.558	560.112	4096	6.298e-05	21439.8	50745	2.057	0.486	1	255	255
50	6027.81	255	255	255	249.118	282.038	4096	0.005	1.53709e+06	3638085	1.181	0.847	1	255	255
51	1176.24	255	255	255	613.997	92.269	4096	0.000881	299941	709920	2.952	0.339	1	255	255
52	8006.38	255	255	255	322.31	355.213	4096	0.006	2.04163e+06	4832250	1.793	0.558	1	255	255
53	41.828	255	255	255	311.058	526.904	4096	3.133e-05	10666	25245	2.299	0.435	1	255	255
54	12009.1	255	255	255	377.151	331.346	4096	0.009	3.06233e+06	7248120	1.315	0.76	1	255	255
55	344.76	255	255	255	277.086	441.757	4096	0.0002582	87913.8	208080	1.78	0.562	1	255	255
56	10235.9	255	255	255	327.431	397.217	4096	0.008	2.61016e+06	6177885	1.899	0.527	1	255	255
57	54.925	255	255	255	318.4	267.135	4096	4.114e-05	14005.9	33150	1.474	0.679	1	255	255
58	12272.8	255	255	255	348.822	355.967	4096	0.009	3.12956e+06	7407240	1.295	0.772	1	255	255
59	189.28	255	255	255	617.406	400.787	4096	0.0001418	48266.4	114240	3.809	0.263	1	255	255
60	11587.1	255	255	255	418.064	361.763	4096	0.009	2.9547e+06	6993375	1.119	0.894	1	255	255

## Sheet: RawIntDen
RawIntDen				Frame 1	Frame 97						1uM iC3b	10uM iC3b	20uM iC3b
14280			File Number	RawIntDen	RawIntDen		Difference	Difference edited			10566435	5794875	3972390
10580715			11	14280	10580715		10566435	10566435			2536230	10522830	3938730
1034535			12	1034535	3570765		2536230	2536230			3242835	6013920	4861575
3570765			13	71145	3313980		3242835	3242835			6788865	10599585	3621000
71145			14	490620	7279485		6788865	6788865			7837425	4833525	3587340
3313980			15	1538415	9375840		7837425	7837425			10322400	5588580	4122330
490620			16	3040365	13362765		10322400	10322400			14484255	7240725	7222875
7279485			17	2352120	16836375		14484255	14484255			12038550	7084155	5969805
1538415			18	142290	12180840		12038550	12038550			6383670	8910720	7374090
9375840			19	80580	6464250		6383670	6383670			4288590	6025905	6879135
3040365			20	0	4288590		4288590	4288590
13362765			21	1409130	7204005		5794875	5794875		average:	7.84893e+06	7261482	5154927
2352120			22	829260	11352090		10522830	10522830
16836375			23	537795	6551715		6013920	6013920
142290			24	489600	11089185		10599585	10599585
12180840			25	660450	5493975		4833525	4833525
80580			26	423810	6012390		5588580	5588580
6464250			27	166260	7406985		7240725	7240725
0			28	278970	7363125		7084155	7084155
4288590			29	322065	9232785		8910720	8910720
1409130			30	1386435	7412340		6025905	6025905
7204005			31	1142145	5114535		3972390	3972390
829260			32	493935	4432665		3938730	3938730
11352090			33	686970	5548545		4861575	4861575
537795			34	66810	3687810		3621000	3621000
6551715			35	50745	3638085		3587340	3587340
489600			36	709920	4832250		4122330	4122330
11089185			37	25245	7248120		7222875	7222875
660450			38	208080	6177885		5969805	5969805
5493975			39	33150	7407240		7374090	7374090
423810			40	114240	6993375		6879135	6879135
6012390
166260
7406985
278970
7363125
322065
9232785
1386435
7412340
1142145
5114535
493935
4432665
686970
5548545
66810
3687810
50745
3638085
709920
4832250
25245
7248120
208080
6177885
33150
7407240
114240
6993375
