# Supplementary material for: The Arp2/3 complex is required for in situ haptotactic response of microglia to iC3b
Source: EMBO Rep. 2026 Feb 27;27(7):1666–95. doi: 10.1038/s44319-026-00720-9 (PMC13076747; doi:10.1038/s44319-026-00720-9)
Supplement: Supplementary file 13 — Source data Fig. 1 [file 44319_2026_720_MOESM13_ESM.zip › Figure 1/1A-E/24.03.18 BV2 iC3b random migration FN well raw data 6884.txt]

	Track n�	Slice n�	X	Y	Distance	Velocity	Pixel Value
1	1	1	335	747	-1	-1	26715
2	1	3	347	731	13	1.3	25831
3	1	5	347	759	18.2	1.82	28434
4	1	7	337	756	6.786	0.679	30395
5	1	9	332	764	6.132	0.613	31736
6	1	11	332	763	0.65	0.065	28228
7	1	13	335	737	17.012	1.701	23947
8	1	15	351	727	12.264	1.226	24222
9	1	17	365	706	16.405	1.64	28166
10	1	19	362	712	4.36	0.436	26417
11	1	21	355	720	6.909	0.691	29220
12	1	23	372	706	14.314	1.431	26877
13	1	25	361	708	7.267	0.727	30154
14	1	27	343	735	21.092	2.109	28588
15	1	29	335	744	7.827	0.783	35873
16	1	31	344	721	16.053	1.605	25281
17	1	33	332	739	14.061	1.406	27498
18	1	35	332	739	0	0	28106
19	1	37	335	737	2.344	0.234	28077
20	1	39	331	739	2.907	0.291	27380
21	1	41	345	722	14.314	1.431	29209
22	1	43	346	721	0.919	0.092	29210
23	1	45	369	682	29.429	2.943	29641
24	1	47	377	669	9.922	0.992	29167
25	1	49	387	662	7.934	0.793	32369
26	1	51	387	662	0	0	29698
27	1	53	380	676	10.174	1.017	47214
28	1	55	370	685	8.745	0.874	24891
29	1	57	353	706	17.562	1.756	27153
30	1	59	392	651	43.825	4.382	25373
31	1	61	401	639	9.75	0.975	28854
32	1	63	432	628	21.38	2.138	30211
33	1	65	431	621	4.596	0.46	40595
34	1	67	415	624	10.581	1.058	25721
35	1	69	420	623	3.314	0.331	25893
36	1	71	380	658	34.547	3.455	25537
37	1	73	406	655	17.012	1.701	27232
38	1	75	387	674	17.465	1.747	33983
39	1	77	407	662	15.16	1.516	29718
40	1	79	407	656	3.9	0.39	23778
41	1	81	424	645	13.161	1.316	34002
42	1	83	440	640	10.896	1.09	31832
43	1	85	444	634	4.687	0.469	27085
44	1	87	458	630	9.464	0.946	25743
45	1	89	466	629	5.24	0.524	28493
46	1	91	467	633	2.68	0.268	29020
47	1	93	437	654	23.802	2.38	24613
48	1	95	424	670	13.4	1.34	28438
49	1	97	426	669	1.453	0.145	28119
50	1	99	414	686	13.525	1.353	26318
51	1	101	408	704	12.333	1.233	35861
52	1	103	435	670	28.22	2.822	27834
53	1	105	442	661	7.411	0.741	24741
54	1	107	452	654	7.934	0.793	31994
55	1	109	458	650	4.687	0.469	29802
56	1	111	462	648	2.907	0.291	27846
57	1	113	470	642	6.5	0.65	25184
58	1	115	478	626	11.627	1.163	28020
59	1	117	465	628	8.549	0.855	26184
60	1	119	464	628	0.65	0.065	29562
61	1	121	459	629	3.314	0.331	26893
62	1	123	467	618	8.841	0.884	25832
63	1	125	471	616	2.907	0.291	27925
64	1	127	470	616	0.65	0.065	25786
65	1	129	488	597	17.012	1.701	29720
66	1	131	494	585	8.72	0.872	28775
67	1	133	500	572	9.306	0.931	16834
68	1	135	512	552	15.16	1.516	17418
69	1	137	511	557	3.314	0.331	18717
70	1	139	511	560	1.95	0.195	22179
71	1	141	515	560	2.6	0.26	35859
72	1	143	520	554	5.077	0.508	25868
73	1	145	499	561	14.388	1.439	25027
74	1	147	492	570	7.411	0.741	29552
75	1	149	492	570	0	0	26736
76	1	151	505	559	11.069	1.107	36444
77	1	153	513	548	8.841	0.884	30732
78	1	155	528	541	10.759	1.076	29363
79	1	157	539	535	8.144	0.814	26285
80	1	159	520	539	12.62	1.262	26882
81	1	161	509	564	17.753	1.775	18851
82	1	163	510	564	0.65	0.065	24115
83	1	165	506	586	14.534	1.453	30169
84	1	167	492	603	14.314	1.431	25098
85	1	169	487	616	9.053	0.905	25257
86	1	171	483	646	19.672	1.967	31672
87	1	173	477	670	16.08	1.608	22588
88	1	175	474	688	11.861	1.186	19661
89	1	177	475	710	14.314	1.431	25050
90	1	179	476	722	7.827	0.783	30333
91	1	181	473	730	5.553	0.555	28380
92	1	183	461	741	10.581	1.058	26920
93	2	1	414	734	-1	-1	32456
94	2	3	405	731	6.166	0.617	30789
95	2	5	395	738	7.934	0.793	26486
96	2	7	395	738	0	0	28091
97	2	9	390	745	5.591	0.559	30513
98	2	11	383	752	6.435	0.643	32184
99	2	13	378	755	3.79	0.379	26553
100	2	15	355	765	16.302	1.63	22420
101	2	17	351	774	6.402	0.64	27883
102	2	19	350	788	9.123	0.912	30250
103	2	21	331	797	13.665	1.367	28057
104	2	23	320	799	7.267	0.727	27475
105	2	25	317	802	2.758	0.276	27578
106	2	27	353	782	26.768	2.677	28049
107	2	29	334	792	13.956	1.396	31037
108	2	31	334	792	0	0	36790
109	2	33	319	801	11.37	1.137	28778
110	2	35	317	802	1.453	0.145	28542
111	2	37	311	813	8.144	0.814	27019
112	2	39	308	818	3.79	0.379	30166
113	2	41	306	831	8.549	0.855	26979
114	2	43	304	833	1.838	0.184	27912
115	2	45	295	835	5.993	0.599	27752
116	2	47	274	834	13.665	1.367	24836
117	2	49	269	835	3.314	0.331	24787
118	2	51	267	835	1.3	0.13	26580
119	2	53	263	839	3.677	0.368	29750
120	2	55	262	840	0.919	0.092	27884
121	2	57	262	842	1.3	0.13	23432
122	2	59	268	842	3.9	0.39	33088
123	2	61	268	842	0	0	27946
124	2	63	269	848	3.954	0.395	31938
125	2	65	262	856	6.909	0.691	27350
126	2	67	252	859	6.786	0.679	27214
127	2	69	246	860	3.954	0.395	30003
128	2	71	238	862	5.36	0.536	29305
129	2	73	230	863	5.24	0.524	27559
130	2	75	228	868	3.5	0.35	28556
131	2	77	228	869	0.65	0.065	28631
132	2	79	222	871	4.111	0.411	27632
133	2	81	221	874	2.055	0.206	27643
134	2	83	221	875	0.65	0.065	28500
135	2	85	217	888	8.841	0.884	28354
136	2	87	221	888	2.6	0.26	27876
137	2	89	206	886	9.836	0.984	23801
138	2	91	201	886	3.25	0.325	28629
139	2	93	201	886	0	0	34836
140	2	95	248	892	30.797	3.08	27498
141	2	97	254	886	5.515	0.552	23174
142	2	99	255	876	6.532	0.653	30065
143	2	101	257	876	1.3	0.13	32925
144	3	1	547	563	-1	-1	28941
145	3	3	559	551	11.031	1.103	29081
146	3	5	579	545	13.572	1.357	27872
147	3	7	579	545	0	0	28869
148	3	9	554	545	16.25	1.625	24763
149	3	11	553	545	0.65	0.065	27882
150	3	13	553	546	0.65	0.065	28139
151	3	15	553	546	0	0	28001
152	3	17	555	546	1.3	0.13	26879
153	3	19	557	546	1.3	0.13	29161
154	3	21	557	547	0.65	0.065	28357
155	3	23	558	549	1.453	0.145	29037
156	3	25	537	556	14.388	1.439	27096
157	3	27	537	556	0	0	29312
158	3	29	527	560	7.001	0.7	30024
159	3	31	525	561	1.453	0.145	28404
160	3	33	512	565	8.841	0.884	26676
161	3	35	508	568	3.25	0.325	27173
162	3	37	507	568	0.65	0.065	26949
163	3	39	498	571	6.166	0.617	27683
164	3	41	488	571	6.5	0.65	27177
165	3	43	484	570	2.68	0.268	30439
166	3	45	482	570	1.3	0.13	27347
167	3	47	470	567	8.04	0.804	36798
168	3	49	462	566	5.24	0.524	29312
169	3	51	461	565	0.919	0.092	30144
170	3	53	461	565	0	0	26118
171	3	55	449	564	7.827	0.783	27693
172	3	57	445	564	2.6	0.26	28940
173	3	59	437	563	5.24	0.524	25921
174	3	61	427	566	6.786	0.679	24115
175	3	63	417	585	13.956	1.396	23075
176	3	65	417	595	6.5	0.65	26184
177	3	67	413	611	10.72	1.072	27853
178	3	69	416	609	2.344	0.234	27824
179	3	71	402	608	9.123	0.912	26996
180	3	73	402	608	0	0	23686
181	3	75	392	620	10.153	1.015	23137
182	3	77	389	624	3.25	0.325	22087
183	3	79	388	643	12.367	1.237	25089
184	3	81	388	655	7.8	0.78	31273
185	3	83	379	684	19.736	1.974	27551
186	3	85	376	692	5.553	0.555	32261
187	3	87	370	707	10.501	1.05	32226
188	3	89	357	726	14.964	1.496	30815
189	3	91	352	729	3.79	0.379	27734
190	3	93	355	719	6.786	0.679	26625
191	3	95	370	707	12.486	1.249	27340
192	3	97	371	707	0.65	0.065	27480
193	3	99	402	675	28.959	2.896	23424
194	3	101	409	663	9.03	0.903	27138
195	3	103	416	627	23.838	2.384	28365
196	3	105	424	620	6.909	0.691	12540
197	3	107	423	628	5.24	0.524	27865
198	3	109	420	642	9.306	0.931	20677
199	3	111	418	656	9.192	0.919	26543
200	4	1	505	614	-1	-1	28877
201	4	3	505	614	0	0	29201
202	4	5	489	612	10.481	1.048	29268
203	4	7	486	611	2.055	0.206	26136
204	4	9	446	621	26.8	2.68	24291
205	4	11	446	621	0	0	27727
206	4	13	461	619	9.836	0.984	27526
207	4	15	461	591	18.2	1.82	19193
208	4	17	441	609	17.489	1.749	27572
209	4	19	429	615	8.72	0.872	27866
210	4	21	427	616	1.453	0.145	25331
211	4	23	446	621	12.77	1.277	26113
212	4	25	419	624	17.658	1.766	25837
213	4	27	437	656	23.864	2.386	24583
214	4	29	438	664	5.24	0.524	27458
215	4	31	432	680	11.107	1.111	27461
216	4	33	406	687	17.501	1.75	32994
217	4	35	388	700	14.432	1.443	28373
218	4	37	407	699	12.367	1.237	27501
219	4	39	407	699	0	0	27464
220	4	41	446	674	30.11	3.011	27387
221	4	43	473	679	17.848	1.785	34188
222	4	45	479	682	4.36	0.436	29379
223	4	47	480	682	0.65	0.065	30109
224	4	49	484	684	2.907	0.291	25362
225	4	51	495	689	7.854	0.785	26152
226	4	53	441	676	36.102	3.61	26929
227	4	55	421	680	13.257	1.326	21727
228	4	57	406	690	11.718	1.172	27165
229	4	59	391	705	13.788	1.379	36193
230	4	61	375	720	14.255	1.426	34435
231	4	63	358	730	12.82	1.282	34179
232	4	65	369	732	7.267	0.727	28923
233	4	67	349	739	13.773	1.377	32085
234	4	69	345	742	3.25	0.325	20582
235	4	71	392	754	31.529	3.153	27968
236	4	73	401	746	7.827	0.783	30199
237	4	75	381	760	15.868	1.587	25984
238	4	77	372	765	6.692	0.669	36270
239	4	79	368	771	4.687	0.469	27421
240	4	81	413	757	30.632	3.063	27181
241	4	83	451	755	24.734	2.473	29690
242	4	85	472	759	13.895	1.39	25759
243	4	87	493	761	13.711	1.371	28237
244	4	89	494	764	2.055	0.206	27074
245	4	91	494	765	0.65	0.065	28392
246	4	93	496	772	4.732	0.473	22322
247	4	95	513	786	14.314	1.431	26612
248	4	97	516	788	2.344	0.234	26794
249	4	99	535	792	12.62	1.262	22718
250	4	101	535	792	0	0	30091
251	4	103	540	792	3.25	0.325	31418
252	4	105	554	798	9.9	0.99	27330
253	4	107	568	801	9.306	0.931	26531
254	4	109	543	816	18.95	1.895	25099
255	4	111	524	850	25.316	2.532	28514
256	4	113	531	846	5.24	0.524	30349
257	4	115	522	857	9.238	0.924	27564
258	4	117	492	859	19.543	1.954	30252
259	4	119	480	855	8.222	0.822	27263
260	4	121	468	858	8.04	0.804	23572
261	4	123	467	864	3.954	0.395	25363
262	4	125	468	872	5.24	0.524	26902
263	4	127	468	872	0	0	26056
264	4	129	468	872	0	0	35212
265	4	131	468	876	2.6	0.26	34118
266	4	133	471	879	2.758	0.276	29623
267	4	135	471	879	0	0	28177
268	4	137	472	886	4.596	0.46	29239
269	4	139	466	901	10.501	1.05	25757
270	4	141	473	917	11.351	1.135	27080
271	4	143	491	924	12.553	1.255	28724
272	4	145	507	928	10.72	1.072	26636
273	4	147	514	893	23.2	2.32	28354
274	4	149	514	879	9.1	0.91	26766
275	4	151	517	863	10.581	1.058	31836
276	4	153	516	855	5.24	0.524	27468
277	4	155	514	850	3.5	0.35	25012
278	4	157	474	868	28.511	2.851	25711
279	4	159	424	883	33.93	3.393	26928
280	4	161	425	884	0.919	0.092	25839
281	4	163	418	885	4.596	0.46	22438
282	4	165	447	921	30.047	3.005	36016
283	4	167	465	935	14.822	1.482	34126
284	4	169	470	947	8.45	0.845	27811
285	4	171	452	882	43.839	4.384	35072
286	4	173	455	868	9.306	0.931	26377
287	4	175	460	843	16.571	1.657	22846
288	4	177	455	825	12.143	1.214	29541
289	4	179	449	817	6.5	0.65	25230
290	4	181	448	808	5.886	0.589	24834
291	4	183	433	833	18.95	1.895	23005
292	4	185	449	845	13	1.3	37397
293	5	1	787	672	-1	-1	25184
294	5	3	790	674	2.344	0.234	26110
295	5	5	790	674	0	0	26822
296	5	7	782	683	7.827	0.783	24986
297	5	9	782	684	0.65	0.065	24950
298	5	11	790	687	5.553	0.555	23993
299	5	13	792	688	1.453	0.145	24794
300	5	15	803	692	7.608	0.761	28961
301	5	17	816	697	9.053	0.905	30289
302	5	19	798	688	13.081	1.308	25904
303	5	21	797	688	0.65	0.065	27476
304	5	23	810	688	8.45	0.845	27822
305	5	25	770	686	26.032	2.603	27384
306	5	27	764	684	4.111	0.411	29710
307	5	29	744	682	13.065	1.306	26241
308	5	31	733	681	7.179	0.718	28588
309	5	33	730	680	2.055	0.206	25434
310	5	35	720	680	6.5	0.65	27512
311	5	37	708	676	8.222	0.822	26276
312	5	39	696	672	8.222	0.822	24842
313	5	41	692	671	2.68	0.268	25730
314	5	43	691	670	0.919	0.092	27812
315	5	45	681	658	10.153	1.015	26067
316	5	47	666	647	12.09	1.209	27865
317	5	49	649	635	13.525	1.353	25699
318	5	51	641	630	6.132	0.613	26202
319	5	53	625	618	13	1.3	26012
320	5	55	621	616	2.907	0.291	22962
321	5	57	616	612	4.162	0.416	26213
322	5	59	600	604	11.627	1.163	32343
323	5	61	568	589	22.971	2.297	20822
324	5	63	564	589	2.6	0.26	25921
325	5	65	562	590	1.453	0.145	26031
326	5	67	547	598	11.05	1.105	22015
327	5	69	547	598	0	0	27485
328	5	71	582	597	22.759	2.276	28272
329	5	73	574	594	5.553	0.555	27848
330	5	75	572	594	1.3	0.13	25542
331	6	1	852	480	-1	-1	22869
332	6	3	849	478	2.344	0.234	27597
333	6	5	848	475	2.055	0.206	24913
334	6	7	849	458	11.069	1.107	23840
335	6	9	858	473	11.37	1.137	26329
336	6	11	872	505	22.703	2.27	22596
337	6	13	866	502	4.36	0.436	25368
338	6	15	857	494	7.827	0.783	25839
339	6	17	847	482	10.153	1.015	25941
340	6	19	860	491	10.277	1.028	25689
341	6	21	892	503	22.214	2.221	23653
342	6	23	902	512	8.745	0.874	25006
343	6	25	920	522	13.384	1.338	28270
344	6	27	921	525	2.055	0.206	26669
345	6	29	933	536	10.581	1.058	27643
346	6	31	897	521	25.349	2.535	25297
347	6	33	887	507	11.183	1.118	25082
348	6	35	867	494	15.505	1.55	25098
349	6	37	875	495	5.24	0.524	16678
350	6	39	879	502	5.24	0.524	28118
351	6	41	885	511	7.031	0.703	27173
352	6	43	904	512	12.367	1.237	22121
353	6	45	896	512	5.2	0.52	30695
354	7	1	748	256	-1	-1	29095
355	7	3	748	256	0	0	30519
356	7	5	751	251	3.79	0.379	27455
357	7	7	751	249	1.3	0.13	26252
358	7	9	739	249	7.8	0.78	30284
359	7	11	736	250	2.055	0.206	30663
360	7	13	735	251	0.919	0.092	27328
361	7	15	735	251	0	0	27962
362	7	17	720	256	10.277	1.028	29054
363	7	19	715	260	4.162	0.416	31995
364	7	21	714	260	0.65	0.065	30502
365	7	23	735	251	14.85	1.485	30654
366	7	25	765	241	20.554	2.055	30533
367	7	27	765	241	0	0	29677
368	7	29	765	241	0	0	32437
369	7	31	737	237	18.384	1.838	24510
370	7	33	730	243	5.993	0.599	26391
371	7	35	722	252	7.827	0.783	28215
372	7	37	721	252	0.65	0.065	28840
373	7	39	721	252	0	0	23490
374	7	41	725	252	2.6	0.26	30817
375	7	43	743	252	11.7	1.17	25218
376	7	45	772	233	22.535	2.253	29628
377	7	47	772	231	1.3	0.13	35656
378	7	49	777	226	4.596	0.46	28544
379	7	51	768	226	5.85	0.585	28499
380	7	53	760	227	5.24	0.524	25871
381	7	55	753	231	5.24	0.524	27549
382	7	57	735	239	12.803	1.28	32096
383	7	59	708	250	18.95	1.895	30973
384	7	61	689	255	12.77	1.277	26636
385	7	63	678	265	9.663	0.966	25836
386	7	65	678	265	0	0	23588
387	7	67	674	269	3.677	0.368	23708
388	7	69	668	276	5.993	0.599	27293
389	7	71	661	282	5.993	0.599	28355
390	7	73	654	286	5.24	0.524	28135
391	7	75	639	290	10.09	1.009	29944
392	7	77	633	293	4.36	0.436	26552
393	7	79	640	291	4.732	0.473	12960
394	7	81	643	290	2.055	0.206	29825
395	7	83	647	291	2.68	0.268	26386
396	8	1	169	133	-1	-1	31452
397	8	3	169	133	0	0	29652
398	8	5	169	132	0.65	0.065	30620
399	8	7	169	132	0	0	33413
400	8	9	172	130	2.344	0.234	29518
401	8	11	182	120	9.192	0.919	30629
402	8	13	190	112	7.354	0.735	29169
403	8	15	199	103	8.273	0.827	32107
404	8	17	204	100	3.79	0.379	31233
405	8	19	205	100	0.65	0.065	26630
406	8	21	208	103	2.758	0.276	30646
407	8	23	210	104	1.453	0.145	30942
408	8	25	228	92	14.061	1.406	30216
409	8	27	228	90	1.3	0.13	28729
410	8	29	220	96	6.5	0.65	39398
411	8	31	222	92	2.907	0.291	39316
412	8	33	233	72	14.836	1.484	39266
413	8	35	247	49	17.501	1.75	31664
414	8	37	257	35	11.183	1.118	27572
415	8	39	270	28	9.597	0.96	32582
416	8	41	278	25	5.553	0.555	28545
417	8	43	282	25	2.6	0.26	31272
418	8	45	286	23	2.907	0.291	29058
419	8	47	279	19	5.24	0.524	28763
420	8	49	266	15	8.841	0.884	28861
421	8	51	245	10	14.031	1.403	31465
422	8	53	242	7	2.758	0.276	26960
423	8	55	241	4	2.055	0.206	31905
424	8	57	231	2	6.629	0.663	31720
425	8	59	229	1	1.453	0.145	29113
426	9	1	254	648	-1	-1	30918
427	9	3	254	648	0	0	32310
428	9	5	264	647	6.532	0.653	30814
429	9	7	254	665	13.384	1.338	34039
430	9	9	252	672	4.732	0.473	31144
431	9	11	252	680	5.2	0.52	31128
432	9	13	252	682	1.3	0.13	29459
433	9	15	251	684	1.453	0.145	35731
434	9	17	247	689	4.162	0.416	31056
435	9	19	240	705	11.351	1.135	28597
436	9	21	240	706	0.65	0.065	26925
437	9	23	249	660	30.466	3.047	25503
438	9	25	252	635	16.366	1.637	33101
439	9	27	219	608	27.714	2.771	27933
440	9	29	212	599	7.411	0.741	25522
441	9	31	193	585	15.34	1.534	27899
442	9	33	167	593	17.681	1.768	27603
443	9	35	153	605	11.985	1.199	26012
444	9	37	155	610	3.5	0.35	28951
445	9	39	164	644	22.861	2.286	28366
446	9	41	165	647	2.055	0.206	28142
447	9	43	164	650	2.055	0.206	27701
448	9	45	161	665	9.943	0.994	28054
449	9	47	161	666	0.65	0.065	30024
450	9	49	163	683	11.126	1.113	31642
451	9	51	163	683	0	0	27057
452	9	53	162	686	2.055	0.206	28218
453	9	55	184	639	33.73	3.373	28374
454	9	57	176	617	15.216	1.522	30800
455	9	59	160	603	13.819	1.382	22947
456	9	61	158	605	1.838	0.184	18111
457	9	63	177	599	12.951	1.295	28216
458	9	65	171	627	18.613	1.861	30727
459	9	67	171	630	1.95	0.195	28157
460	9	69	175	628	2.907	0.291	29243
461	9	71	181	644	11.107	1.111	25537
462	9	73	193	655	10.581	1.058	28534
463	9	75	207	642	12.418	1.242	29376
464	9	77	220	653	11.069	1.107	30996
465	9	79	226	656	4.36	0.436	22993
466	9	81	209	644	13.525	1.353	28496
467	9	83	191	639	12.143	1.214	31596
468	9	85	189	630	5.993	0.599	28589
469	9	87	177	614	13	1.3	32818
470	9	89	170	610	5.24	0.524	26885
471	9	91	179	633	16.053	1.605	28316
472	9	93	179	631	1.3	0.13	28444
473	9	95	164	603	20.647	2.065	21319
474	9	97	165	597	3.954	0.395	26377
475	9	99	171	635	25.005	2.501	26530
476	9	101	189	658	18.984	1.898	22911
477	9	103	170	596	42.149	4.215	26121
478	9	105	165	610	9.663	0.966	26722
479	9	107	162	611	2.055	0.206	28050
480	9	109	183	610	13.665	1.367	24720
481	9	111	197	604	9.9	0.99	32755
482	9	113	216	587	16.571	1.657	28808
483	9	115	187	615	26.202	2.62	28277
484	9	117	178	627	9.75	0.975	33283
485	9	119	150	628	18.211	1.821	27722
486	9	121	135	634	10.501	1.05	28108
487	9	123	135	634	0	0	41656
488	9	125	121	628	9.9	0.99	31455
489	9	127	104	611	15.627	1.563	27478
490	9	129	102	608	2.344	0.234	31728
491	9	131	135	610	21.489	2.149	23493
492	9	133	133	610	1.3	0.13	25811
493	9	135	141	613	5.553	0.555	26981
494	9	137	179	620	25.115	2.511	29441
495	9	139	184	620	3.25	0.325	32915
496	9	141	201	615	11.518	1.152	26268
497	9	143	203	603	7.907	0.791	28204
498	9	145	155	617	32.499	3.25	28104
499	9	147	154	618	0.919	0.092	26485
500	9	149	160	628	7.58	0.758	29486
501	9	151	159	629	0.919	0.092	25255
502	9	153	144	636	10.759	1.076	32537
503	9	155	144	636	0	0	30690
504	9	157	149	622	9.663	0.966	30311
505	9	159	149	622	0	0	29848
506	10	49	76	683	-1	-1	31217
507	10	51	62	682	9.123	0.912	29011
508	10	53	59	683	2.055	0.206	31939
509	10	55	54	693	7.267	0.727	36003
510	10	57	54	693	0	0	29647
511	10	59	69	691	9.836	0.984	28125
512	10	61	50	719	21.994	2.199	28638
513	10	63	45	729	7.267	0.727	31866
514	10	65	44	742	8.475	0.847	23601
515	10	67	84	769	31.368	3.137	26302
516	10	69	87	769	1.95	0.195	28751
517	10	71	119	788	24.19	2.419	29820
518	10	73	133	802	12.869	1.287	36198
519	10	75	133	821	12.35	1.235	28297
520	10	77	134	825	2.68	0.268	28714
521	10	79	152	827	11.772	1.177	28642
522	10	81	173	829	13.711	1.371	27258
523	10	83	189	839	12.264	1.226	25041
524	10	85	207	852	14.432	1.443	30254
525	10	87	230	853	14.964	1.496	17899
526	10	89	254	832	20.728	2.073	31818
527	10	91	261	827	5.591	0.559	28243
528	10	93	277	810	15.174	1.517	27923
529	10	95	290	780	21.252	2.125	26659
530	10	97	312	772	15.216	1.522	26898
531	10	99	326	754	14.822	1.482	32726
532	10	101	335	713	27.284	2.728	26524
533	10	103	337	711	1.838	0.184	26821
534	10	105	357	708	13.145	1.315	17866
535	10	107	377	701	13.773	1.377	20107
536	10	109	395	699	11.772	1.177	28169
537	10	111	406	759	39.649	3.965	34116
538	10	113	395	776	13.161	1.316	28561
539	10	115	395	787	7.15	0.715	22238
540	10	117	395	794	4.55	0.455	28103
541	10	119	409	812	14.822	1.482	27376
542	10	121	411	867	35.773	3.577	27731
543	10	123	410	878	7.179	0.718	26585
544	10	125	393	896	16.093	1.609	28407
545	10	127	376	909	13.91	1.391	27194
546	10	129	364	912	8.04	0.804	28896
547	10	131	359	923	7.854	0.785	21221
548	10	133	360	944	13.665	1.367	23987
549	10	135	361	951	4.596	0.46	27080
550	10	137	359	962	7.267	0.727	26577
551	10	139	356	971	6.166	0.617	29096
552	10	141	355	980	5.886	0.589	38709
553	10	143	348	987	6.435	0.643	29730
554	10	145	343	991	4.162	0.416	24853
555	10	147	343	993	1.3	0.13	27214
556	10	149	344	981	7.827	0.783	33557
557	10	151	333	987	8.144	0.814	24763
558	10	153	330	991	3.25	0.325	30109
559	10	155	335	985	5.077	0.508	39730
560	10	157	338	980	3.79	0.379	27360
561	10	159	339	980	0.65	0.065	22629
562	10	161	341	992	7.907	0.791	28004
563	10	163	344	995	2.758	0.276	24201
564	10	165	329	994	9.771	0.977	24623
565	10	167	327	992	1.838	0.184	24841
566	10	169	315	962	21.002	2.1	26407
567	10	171	335	970	14.001	1.4	26498
568	10	173	369	973	22.185	2.219	32296
569	10	175	387	979	12.333	1.233	29423
570	10	177	393	967	8.72	0.872	25181
571	10	179	407	949	14.822	1.482	30336
572	10	181	419	922	19.205	1.92	23329
573	10	183	425	917	5.077	0.508	33105
574	10	185	436	916	7.179	0.718	24057
575	10	187	425	913	7.411	0.741	26778
576	10	189	425	901	7.8	0.78	28541
577	10	191	431	896	5.077	0.508	21312
578	10	193	420	919	16.571	1.657	25805
579	11	1	316	606	-1	-1	23669
580	11	3	316	600	3.9	0.39	22498
581	11	5	308	609	7.827	0.783	26868
582	11	7	286	615	14.822	1.482	21372
583	11	9	317	620	20.41	2.041	27414
584	11	11	317	620	0	0	27379
585	11	13	304	622	8.549	0.855	27851
586	11	15	290	625	9.306	0.931	28114
587	11	17	288	626	1.453	0.145	28055
588	11	19	300	608	14.061	1.406	28647
589	11	21	305	608	3.25	0.325	31947
590	11	23	302	610	2.344	0.234	38699
591	11	25	289	611	8.475	0.847	24532
592	11	27	289	611	0	0	24533
593	11	29	298	611	5.85	0.585	26427
594	11	31	300	611	1.3	0.13	30802
595	11	33	309	611	5.85	0.585	29920
596	11	35	317	610	5.24	0.524	27336
597	11	37	326	605	6.692	0.669	27132
598	11	39	341	594	12.09	1.209	26998
599	11	41	351	585	8.745	0.874	26323
600	11	43	280	579	46.313	4.631	33050
601	11	45	277	579	1.95	0.195	34342
602	11	47	269	580	5.24	0.524	33945
603	11	49	259	584	7.001	0.7	28757
604	11	51	242	601	15.627	1.563	24439
605	11	53	232	607	7.58	0.758	26213
606	11	55	230	614	4.732	0.473	29189
607	11	57	230	614	0	0	34187
608	11	59	227	614	1.95	0.195	29236
609	11	61	238	587	18.95	1.895	41099
610	11	63	230	596	7.827	0.783	35874
611	11	65	222	608	9.374	0.937	26188
612	11	67	223	638	19.51	1.951	27751
613	11	69	223	638	0	0	22533
614	11	71	238	662	18.396	1.84	24569
615	11	73	252	686	18.06	1.806	31508
616	11	75	258	694	6.5	0.65	29558
617	11	77	246	707	11.499	1.15	29301
618	11	79	246	711	2.6	0.26	25617
619	11	81	246	716	3.25	0.325	23997
620	11	83	262	727	12.62	1.262	31299
621	11	85	274	727	7.8	0.78	27231
622	11	87	231	714	29.199	2.92	25919
623	11	89	249	720	12.333	1.233	27641
624	11	91	254	711	6.692	0.669	27462
625	11	93	224	714	19.597	1.96	17533
626	11	95	216	713	5.24	0.524	23880
627	11	97	213	715	2.344	0.234	27830
628	11	99	246	726	22.61	2.261	19999
629	11	101	270	692	27.051	2.705	31108
630	11	103	279	684	7.827	0.783	27835
631	11	105	285	675	7.031	0.703	27816
632	11	107	293	651	16.443	1.644	28032
633	11	109	286	621	20.023	2.002	24488
634	11	111	294	595	17.681	1.768	25710
635	11	113	304	577	13.384	1.338	28419
636	11	115	306	574	2.344	0.234	40807
637	11	117	313	565	7.411	0.741	26840
638	11	119	310	544	13.788	1.379	28673
639	11	121	302	515	19.554	1.955	24272
640	11	123	302	505	6.5	0.65	28004
641	11	125	296	470	23.081	2.308	25009
642	11	127	304	428	27.79	2.779	25532
643	11	129	310	408	13.572	1.357	22918
644	11	131	315	384	15.935	1.593	24413
645	11	133	321	373	8.144	0.814	28539
646	11	135	352	378	20.41	2.041	21341
647	11	137	372	382	13.257	1.326	25836
648	11	139	404	417	30.825	3.082	27100
649	11	141	409	435	12.143	1.214	26134
650	11	143	420	460	17.753	1.775	32480
651	11	145	429	473	10.277	1.028	25856
652	11	147	438	511	25.383	2.538	37883
653	11	149	433	535	15.935	1.593	14151
654	11	151	432	552	11.069	1.107	28406
655	11	153	398	551	22.109	2.211	22957
656	11	155	408	531	14.534	1.453	29132
657	11	157	412	533	2.907	0.291	25424
658	11	159	414	554	13.711	1.371	25886
659	11	161	415	559	3.314	0.331	23953
660	11	163	439	556	15.721	1.572	18036
661	11	165	399	569	27.338	2.734	24520
662	11	167	386	575	9.306	0.931	26960
663	11	169	329	608	42.81	4.281	25235
664	11	171	320	624	11.932	1.193	29955
665	11	173	311	626	5.993	0.599	26120
666	11	175	323	647	15.721	1.572	25233
667	11	177	323	657	6.5	0.65	30349
668	11	179	314	664	7.411	0.741	27666
669	11	181	304	668	7.001	0.7	27339
670	11	183	274	690	24.181	2.418	20787
671	11	185	283	747	37.508	3.751	26911
672	11	187	289	756	7.031	0.703	27486
673	11	189	299	740	12.264	1.226	27306
674	11	191	297	721	12.418	1.242	32471
675	11	193	261	714	23.838	2.384	27910
676	12	1	516	439	-1	-1	28934
677	12	3	520	456	11.351	1.135	28672
678	12	5	522	462	4.111	0.411	28094
679	12	7	522	462	0	0	27091
680	12	9	517	450	8.45	0.845	28645
681	12	11	517	450	0	0	28869
682	12	13	518	455	3.314	0.331	28284
683	12	15	519	456	0.919	0.092	27081
684	12	17	519	456	0	0	26861
685	12	19	519	456	0	0	27082
686	12	21	514	422	22.337	2.234	27973
687	12	23	497	410	13.525	1.353	27986
688	12	25	491	398	8.72	0.872	27798
689	12	27	476	383	13.788	1.379	27566
690	12	29	467	379	6.402	0.64	27779
691	12	31	462	376	3.79	0.379	28020
692	12	33	451	371	7.854	0.785	24416
693	12	35	439	363	9.374	0.937	24078
694	12	37	433	363	3.9	0.39	23318
695	12	39	418	360	9.943	0.994	22715
696	12	41	410	364	5.814	0.581	27505
697	12	43	427	375	13.161	1.316	27282
698	12	45	449	392	18.071	1.807	29628
699	12	47	454	394	3.5	0.35	27029
700	12	49	482	400	18.613	1.861	25136
701	12	51	489	404	5.24	0.524	26676
702	12	53	486	396	5.553	0.555	26854
703	12	55	490	373	15.174	1.517	34502
704	12	57	502	370	8.04	0.804	26421
705	12	59	504	351	12.418	1.242	28769
706	12	61	508	346	4.162	0.416	30449
707	12	63	511	350	3.25	0.325	36661
708	12	65	519	340	8.324	0.832	30921
709	12	67	516	337	2.758	0.276	28202
710	12	69	518	359	14.359	1.436	25762
711	12	71	547	349	19.939	1.994	24197
712	12	73	562	337	12.486	1.249	26039
713	12	75	567	328	6.692	0.669	26064
714	12	77	530	350	27.98	2.798	24014
715	12	79	503	393	33.002	3.3	27501
716	12	81	506	384	6.166	0.617	28163
717	12	83	534	347	30.16	3.016	38902
718	12	85	496	386	35.393	3.539	23923
719	12	87	496	391	3.25	0.325	22604
720	12	89	495	423	20.81	2.081	30783
721	12	91	485	427	7.001	0.7	28725
722	12	93	480	430	3.79	0.379	28751
723	12	95	475	436	5.077	0.508	27504
724	12	97	475	441	3.25	0.325	26972
725	12	99	483	450	7.827	0.783	27180
726	12	101	484	449	0.919	0.092	27370
727	12	103	473	441	8.841	0.884	30442
728	12	105	450	458	18.59	1.859	30634
729	12	107	430	468	14.534	1.453	31078
730	12	109	421	477	8.273	0.827	26740
731	12	111	425	490	8.841	0.884	27569
732	12	113	425	490	0	0	27607
733	12	115	366	473	39.909	3.991	30311
734	12	117	364	473	1.3	0.13	29321
735	12	119	348	473	10.4	1.04	28531
736	12	121	345	498	16.366	1.637	22745
737	12	123	324	512	16.405	1.64	28370
738	12	125	321	514	2.344	0.234	27840
739	12	127	362	515	26.657	2.666	25103
740	12	129	390	504	19.554	1.955	28376
741	12	131	405	504	9.75	0.975	30074
742	12	133	405	498	3.9	0.39	29790
743	12	135	397	497	5.24	0.524	29385
744	12	137	410	524	19.478	1.948	30726
745	12	139	411	532	5.24	0.524	33596
746	12	141	413	548	10.481	1.048	23136
747	12	143	412	552	2.68	0.268	29597
748	12	145	410	558	4.111	0.411	27643
749	12	147	413	566	5.553	0.555	24974
750	12	149	432	571	12.77	1.277	19165
751	12	151	438	585	9.9	0.99	22610
752	12	153	438	587	1.3	0.13	29187
753	12	155	438	588	0.65	0.065	27021
754	12	157	438	596	5.2	0.52	17896
755	12	159	438	602	3.9	0.39	16531
756	12	161	438	603	0.65	0.065	26893
757	12	163	438	590	8.45	0.845	34440
758	12	165	438	590	0	0	32607
759	12	167	438	591	0.65	0.065	23594
760	12	169	439	591	0.65	0.065	17483
761	12	171	439	592	0.65	0.065	27861
762	12	173	439	592	0	0	31424
763	12	175	453	598	9.9	0.99	33261
764	12	177	463	598	6.5	0.65	26826
765	12	179	458	588	7.267	0.727	36553
766	12	181	447	588	7.15	0.715	39693
767	12	183	445	591	2.344	0.234	34966
768	12	185	442	595	3.25	0.325	26740
769	12	187	441	596	0.919	0.092	29335
770	12	189	438	599	2.758	0.276	36231
771	12	191	437	598	0.919	0.092	22195
772	12	193	435	593	3.5	0.35	21173
773	13	1	746	301	-1	-1	25050
774	13	3	746	300	0.65	0.065	24762
775	13	5	746	300	0	0	25470
776	13	7	749	310	6.786	0.679	32425
777	13	9	742	329	13.161	1.316	32950
778	13	11	737	341	8.45	0.845	25782
779	13	13	744	325	11.351	1.135	25705
780	13	15	764	303	19.325	1.933	25457
781	13	17	777	290	11.95	1.195	25371
782	13	19	764	282	9.922	0.992	23161
783	13	21	789	268	18.624	1.862	24975
784	13	23	760	302	29.046	2.905	25439
785	13	25	732	325	23.552	2.355	31653
786	13	27	727	329	4.162	0.416	29517
787	13	29	722	339	7.267	0.727	32295
788	13	31	721	361	14.314	1.431	25734
789	13	33	750	374	20.657	2.066	25816
790	13	35	750	378	2.6	0.26	27420
791	13	37	750	390	7.8	0.78	25284
792	13	39	752	394	2.907	0.291	25100
793	13	41	718	372	26.322	2.632	25831
794	13	43	721	351	13.788	1.379	31737
795	13	45	740	358	13.161	1.316	22766
796	13	47	754	358	9.1	0.91	28146
797	13	49	761	360	4.732	0.473	25354
798	13	51	771	367	7.934	0.793	24888
799	13	53	821	367	32.499	3.25	27291
800	13	55	842	367	13.65	1.365	25376
801	13	57	840	380	8.549	0.855	24067
802	13	59	836	394	9.464	0.946	24645
803	13	61	856	344	35.003	3.5	24869
804	13	63	851	317	17.848	1.785	26296
805	13	65	851	317	0	0	24701
806	13	67	855	296	13.895	1.39	22503
807	13	69	863	284	9.374	0.937	26298
808	13	71	881	240	30.9	3.09	31479
809	13	73	868	249	10.277	1.028	17816
810	13	75	843	238	17.753	1.775	23733
811	13	77	841	235	2.344	0.234	21381
812	13	79	836	232	3.79	0.379	26090
813	13	81	831	218	9.663	0.966	20874
814	13	83	812	225	13.161	1.316	17097
815	13	85	800	234	9.75	0.975	24702
816	13	87	800	235	0.65	0.065	25797
817	13	89	816	235	10.4	1.04	22360
818	13	91	818	229	4.111	0.411	25522
819	13	93	810	210	13.4	1.34	25097
820	13	95	810	171	25.349	2.535	25211
821	13	97	811	203	20.81	2.081	33265
822	13	99	800	203	7.15	0.715	36327
823	13	101	795	188	10.277	1.028	25140
824	13	103	764	173	22.384	2.238	25462
825	13	105	764	206	21.449	2.145	27671
826	13	107	764	232	16.9	1.69	26814
827	13	109	763	240	5.24	0.524	30667
828	13	111	764	244	2.68	0.268	23890
829	13	113	768	238	4.687	0.469	27631
830	13	115	762	224	9.9	0.99	30947
831	13	117	760	224	1.3	0.13	39524
832	13	119	750	206	13.384	1.338	29169
833	13	121	750	179	17.55	1.755	24787
834	13	123	751	158	13.665	1.367	22816
835	13	125	760	145	10.277	1.028	22334
836	13	127	764	210	42.329	4.233	27741
837	13	129	764	211	0.65	0.065	26969
838	13	131	761	209	2.344	0.234	27348
839	13	133	798	204	24.268	2.427	30812
840	13	135	803	195	6.692	0.669	28648
841	13	137	812	187	7.827	0.783	29662
842	13	139	828	178	11.932	1.193	23395
843	13	141	830	176	1.838	0.184	29657
844	13	143	831	176	0.65	0.065	24949
845	13	145	794	174	24.085	2.408	27728
846	13	147	791	157	11.22	1.122	32044
847	13	149	791	145	7.8	0.78	27657
848	13	151	788	194	31.909	3.191	21310
849	13	153	772	217	18.211	1.821	24000
850	13	155	767	220	3.79	0.379	25056
851	13	157	759	226	6.5	0.65	32791
852	13	159	753	237	8.144	0.814	28319
853	13	161	748	249	8.45	0.845	33480
854	13	163	745	253	3.25	0.325	19425
855	13	165	742	255	2.344	0.234	26647
856	13	167	734	254	5.24	0.524	30578
857	13	169	726	254	5.2	0.52	31961
858	13	171	725	255	0.919	0.092	20702
859	13	173	725	256	0.65	0.065	26195
860	13	175	756	254	20.191	2.019	28743
861	13	177	763	255	4.596	0.46	27610
862	13	179	764	255	0.65	0.065	29095
863	13	181	763	252	2.055	0.206	27483
864	13	183	760	250	2.344	0.234	27417
865	13	185	760	250	0	0	27231
866	13	187	759	250	0.65	0.065	26655
867	13	189	799	251	26.007	2.601	31522
868	13	191	755	258	28.959	2.896	28855
869	13	193	748	257	4.596	0.46	30215
870	14	1	597	731	-1	-1	27978
871	14	3	597	731	0	0	31984
872	14	5	603	750	12.951	1.295	26879
873	14	7	575	699	37.817	3.782	31674
874	14	9	555	671	22.365	2.237	25990
875	14	11	552	669	2.344	0.234	27741
876	14	13	526	665	17.098	1.71	27255
877	14	15	518	661	5.814	0.581	27561
878	14	17	503	650	12.09	1.209	26977
879	14	19	504	652	1.453	0.145	26345
880	14	21	538	676	27.051	2.705	26755
881	14	23	550	679	8.04	0.804	24421
882	14	25	553	680	2.055	0.206	16890
883	14	27	569	690	12.264	1.226	28750
884	14	29	568	687	2.055	0.206	28458
885	14	31	538	669	22.74	2.274	28727
886	14	33	530	664	6.132	0.613	32038
887	14	35	528	663	1.453	0.145	24997
888	14	37	540	673	10.153	1.015	21095
889	14	39	547	675	4.732	0.473	8080
890	14	41	547	675	0	0	33426
891	14	43	531	664	12.62	1.262	29646
892	14	45	520	657	8.475	0.847	32687
893	14	47	514	655	4.111	0.411	28276
894	14	49	514	654	0.65	0.065	27452
895	14	51	512	654	1.3	0.13	19423
896	14	53	503	646	7.827	0.783	29361
897	14	55	480	631	17.848	1.785	27066
898	14	57	480	628	1.95	0.195	27375
899	14	59	480	627	0.65	0.065	27901
900	14	61	479	622	3.314	0.331	26781
901	14	63	475	619	3.25	0.325	27864
902	14	65	470	619	3.25	0.325	26315
903	14	67	457	618	8.475	0.847	25131
904	14	69	445	626	9.374	0.937	21261
905	14	71	439	648	14.822	1.482	29688
906	14	73	434	650	3.5	0.35	30266
907	14	75	426	658	7.354	0.735	27983
908	14	77	421	664	5.077	0.508	27019
909	14	79	409	681	13.525	1.353	19282
910	14	81	409	681	0	0	26910
911	14	83	417	691	8.324	0.832	24999
912	14	85	421	694	3.25	0.325	28919
913	14	87	422	698	2.68	0.268	26830
914	14	89	422	715	11.05	1.105	29054
915	14	91	420	718	2.344	0.234	29231
916	14	93	412	717	5.24	0.524	23816
917	14	95	407	717	3.25	0.325	27674
918	14	97	407	717	0	0	22525
919	15	1	617	609	-1	-1	24535
920	15	3	627	617	8.324	0.832	28053
921	15	5	634	626	7.411	0.741	28322
922	15	7	632	627	1.453	0.145	27948
923	15	9	621	622	7.854	0.785	27663
924	15	11	614	613	7.411	0.741	27190
925	15	13	597	599	14.314	1.431	28895
926	15	15	585	593	8.72	0.872	26836
927	15	17	573	581	11.031	1.103	25335
928	15	19	566	577	5.24	0.524	26109
929	15	21	560	572	5.077	0.508	24432
930	15	23	558	570	1.838	0.184	25676
931	15	25	554	561	6.402	0.64	28521
932	15	27	552	560	1.453	0.145	26172
933	15	29	549	554	4.36	0.436	25921
934	15	31	540	552	5.993	0.599	26162
935	15	33	528	552	7.8	0.78	22987
936	15	35	528	552	0	0	23342
937	15	37	528	552	0	0	25914
938	15	39	528	564	7.8	0.78	24883
939	15	41	528	569	3.25	0.325	27351
940	15	43	528	569	0	0	27100
941	15	45	546	555	14.822	1.482	29087
942	15	47	555	553	5.993	0.599	25461
943	15	49	567	550	8.04	0.804	25784
944	15	51	574	549	4.596	0.46	27881
945	15	53	573	544	3.314	0.331	28132
946	15	55	573	541	1.95	0.195	29284
947	15	57	571	538	2.344	0.234	24923
948	15	59	571	538	0	0	24854
949	15	61	570	534	2.68	0.268	24451
950	15	63	571	522	7.827	0.783	25046
951	15	65	573	518	2.907	0.291	22816
952	15	67	575	515	2.344	0.234	26976
953	15	69	575	515	0	0	27865
954	15	71	545	545	27.576	2.758	20226
955	15	73	544	552	4.596	0.46	26875
956	15	75	539	560	6.132	0.613	24735
957	15	77	532	569	7.411	0.741	26974
958	15	79	532	569	0	0	28122
959	15	81	548	558	12.62	1.262	27286
960	15	83	555	551	6.435	0.643	27016
961	15	85	558	548	2.758	0.276	12227
962	15	87	564	549	3.954	0.395	10273
963	15	89	570	549	3.9	0.39	25459
964	16	1	238	152	-1	-1	30123
965	16	3	238	151	0.65	0.065	31039
966	16	5	223	152	9.771	0.977	29572
967	16	7	223	152	0	0	29607
968	16	9	223	152	0	0	29534
969	16	11	223	152	0	0	30884
970	16	13	222	152	0.65	0.065	29825
971	16	15	222	147	3.25	0.325	29665
972	16	17	221	146	0.919	0.092	34006
973	16	19	221	146	0	0	31675
974	16	21	216	145	3.314	0.331	30146
975	16	23	211	144	3.314	0.331	29486
976	16	25	211	144	0	0	29998
977	16	27	203	142	5.36	0.536	30714
978	16	29	202	142	0.65	0.065	30485
979	16	31	193	149	7.411	0.741	30447
980	16	33	190	152	2.758	0.276	28754
981	16	35	190	159	4.55	0.455	28968
982	16	37	196	173	9.9	0.99	31019
983	16	39	213	194	17.562	1.756	32475
984	16	41	221	209	11.05	1.105	28924
985	16	43	221	212	1.95	0.195	31773
986	16	45	223	225	8.549	0.855	27780
987	16	47	226	235	6.786	0.679	28925
988	16	49	226	236	0.65	0.065	28208
989	16	51	226	236	0	0	28757
990	16	53	226	236	0	0	29015
991	16	55	229	212	15.721	1.572	36054
992	16	57	229	197	9.75	0.975	22514
993	16	59	229	190	4.55	0.455	21047
994	16	61	228	189	0.919	0.092	26271
995	16	63	237	210	14.85	1.485	18631
996	16	65	251	231	16.405	1.64	34679
997	16	67	254	241	6.786	0.679	28821
998	16	69	253	244	2.055	0.206	28657
999	17	1	881	923	-1	-1	29244
1000	17	3	881	923	0	0	29740
1001	17	5	881	923	0	0	24256
1002	17	7	854	930	18.13	1.813	30156
1003	17	9	828	932	16.95	1.695	25727
1004	17	11	824	933	2.68	0.268	25922
1005	17	13	820	940	5.24	0.524	24874
1006	17	15	814	941	3.954	0.395	26032
1007	17	17	787	946	17.848	1.785	24901
1008	17	19	786	946	0.65	0.065	24913
1009	17	21	788	943	2.344	0.234	25422
1010	17	23	791	940	2.758	0.276	25467
1011	17	25	778	940	8.45	0.845	27953
1012	17	27	775	940	1.95	0.195	24637
1013	17	29	775	940	0	0	24810
1014	17	31	836	933	39.909	3.991	24055
1015	17	33	881	914	31.75	3.175	28569
1016	17	35	887	909	5.077	0.508	24690
1017	17	37	879	910	5.24	0.524	28462
1018	17	39	876	911	2.055	0.206	26880
1019	17	41	875	919	5.24	0.524	29580
1020	17	43	893	908	13.711	1.371	29420
1021	17	45	906	892	13.4	1.34	29348
1022	17	47	908	891	1.453	0.145	25549
1023	17	49	914	886	5.077	0.508	25208
1024	17	51	922	881	6.132	0.613	26900
1025	17	53	927	878	3.79	0.379	26730
1026	17	55	928	876	1.453	0.145	24864
1027	17	57	928	876	0	0	27003
1028	17	59	930	873	2.344	0.234	34283
1029	17	61	931	872	0.919	0.092	25505
1030	17	63	931	872	0	0	23971
1031	17	65	935	912	26.129	2.613	24343
1032	17	67	915	925	15.505	1.55	23142
1033	17	69	911	922	3.25	0.325	23934
1034	17	71	911	907	9.75	0.975	22902
1035	18	51	695	489	-1	-1	31594
1036	18	53	689	489	3.9	0.39	26951
1037	18	55	689	488	0.65	0.065	28423
1038	18	57	692	487	2.055	0.206	41153
1039	18	59	710	475	14.061	1.406	23065
1040	18	61	710	475	0	0	23954
1041	18	63	703	478	4.95	0.495	37760
1042	18	65	697	478	3.9	0.39	26271
1043	18	67	696	478	0.65	0.065	25855
1044	18	69	696	470	5.2	0.52	25602
1045	18	71	700	438	20.961	2.096	28947
1046	18	73	703	420	11.861	1.186	25950
1047	18	75	704	411	5.886	0.589	24387
1048	18	77	714	405	7.58	0.758	23635
1049	18	79	725	395	9.663	0.966	26733
1050	18	81	734	392	6.166	0.617	35878
1051	18	83	745	386	8.144	0.814	25135
1052	18	85	746	385	0.919	0.092	26223
1053	18	87	746	384	0.65	0.065	26302
1054	18	89	748	385	1.453	0.145	26466
1055	18	91	749	386	0.919	0.092	25242
1056	18	93	760	423	25.09	2.509	25392
1057	18	95	748	454	21.606	2.161	32269
1058	18	97	744	487	21.606	2.161	24620
1059	18	99	725	521	25.316	2.532	25470
1060	18	101	728	526	3.79	0.379	11329
1061	18	103	740	549	16.862	1.686	26361
1062	18	105	742	555	4.111	0.411	27521
1063	18	107	744	565	6.629	0.663	26195
1064	18	109	744	573	5.2	0.52	16527
1065	18	111	749	587	9.663	0.966	18066
1066	18	113	752	601	9.306	0.931	28496
1067	18	115	759	611	7.934	0.793	24841
1068	18	117	747	632	15.721	1.572	26499
1069	18	119	742	640	6.132	0.613	25311
1070	18	121	736	648	6.5	0.65	25235
1071	18	123	699	661	25.491	2.549	23936
1072	18	125	698	663	1.453	0.145	24937
1073	18	127	697	682	12.367	1.237	27607
1074	18	129	694	690	5.553	0.555	27088
1075	18	131	681	698	9.922	0.992	31590
1076	18	133	664	716	16.093	1.609	27693
1077	18	135	658	725	7.031	0.703	22339
1078	18	137	655	733	5.553	0.555	31124
1079	18	139	655	734	0.65	0.065	16643
1080	18	141	643	740	8.72	0.872	25991
1081	18	143	639	746	4.687	0.469	25812
1082	18	145	646	744	4.732	0.473	25970
1083	18	147	656	753	8.745	0.874	24232
1084	18	149	660	757	3.677	0.368	33840
1085	18	151	664	765	5.814	0.581	33659
1086	18	153	663	780	9.771	0.977	33006
1087	18	155	663	782	1.3	0.13	24700
1088	18	157	658	786	4.162	0.416	25741
1089	18	159	652	786	3.9	0.39	26444
1090	18	161	649	784	2.344	0.234	25849
1091	18	163	644	783	3.314	0.331	25620
1092	18	165	624	778	13.4	1.34	30395
1093	18	167	608	784	11.107	1.111	25091
1094	18	169	603	789	4.596	0.46	23517
1095	18	171	597	792	4.36	0.436	26119
1096	18	173	590	804	9.03	0.903	25461
1097	18	175	588	807	2.344	0.234	24520
1098	18	177	595	812	5.591	0.559	26485
1099	18	179	595	815	1.95	0.195	31653
1100	18	181	593	818	2.344	0.234	26342
1101	18	183	634	815	26.721	2.672	23464
1102	18	185	625	814	5.886	0.589	29504
1103	18	187	611	806	10.481	1.048	20624
1104	18	189	611	806	0	0	25590
1105	19	47	498	303	-1	-1	29226
1106	19	49	498	304	0.65	0.065	32518
1107	19	51	499	304	0.65	0.065	33323
1108	19	53	502	303	2.055	0.206	26823
1109	19	55	492	313	9.192	0.919	26773
1110	19	57	487	318	4.596	0.46	26367
1111	19	59	483	318	2.6	0.26	25816
1112	19	61	480	319	2.055	0.206	27538
1113	19	63	520	308	26.965	2.696	23865
1114	19	65	518	304	2.907	0.291	33561
1115	19	67	518	319	9.75	0.975	30212
1116	19	69	519	328	5.886	0.589	24304
1117	19	71	492	321	18.13	1.813	26661
1118	19	73	481	323	7.267	0.727	27003
1119	19	75	452	336	20.657	2.066	27355
1120	19	77	522	307	49.249	4.925	35624
1121	19	79	523	301	3.954	0.395	34396
1122	19	81	495	317	20.961	2.096	25528
1123	19	83	478	325	12.212	1.221	30331
1124	19	85	471	337	9.03	0.903	33087
1125	19	87	471	337	0	0	26143
1126	19	89	457	349	11.985	1.199	26913
1127	19	91	445	355	8.72	0.872	24788
1128	19	93	445	355	0	0	27629
1129	19	95	472	345	18.715	1.871	29227
1130	19	97	500	325	22.365	2.237	26954
1131	19	99	504	327	2.907	0.291	13566
1132	19	101	504	327	0	0	24981
1133	19	103	517	326	8.475	0.847	32667
1134	19	105	532	319	10.759	1.076	31605
1135	19	107	545	317	8.549	0.855	26644
1136	19	109	569	295	21.162	2.116	30508
1137	19	111	593	271	22.061	2.206	32304
1138	19	113	613	251	18.384	1.838	20822
1139	19	115	632	248	12.503	1.25	23475
1140	19	117	646	282	23.9	2.39	20780
1141	19	119	650	277	4.162	0.416	24376
1142	19	121	644	295	12.333	1.233	25613
1143	19	123	661	280	14.736	1.474	21763
1144	19	125	662	294	9.123	0.912	21683
1145	19	127	656	304	7.58	0.758	26729
1146	19	129	635	327	20.244	2.024	24825
1147	19	131	640	308	12.77	1.277	27062
1148	19	133	656	281	20.4	2.04	25415
1149	19	135	619	333	41.482	4.148	27852
1150	19	137	619	333	0	0	32052
1151	19	139	620	331	1.453	0.145	25734
1152	19	141	652	288	34.839	3.484	26682
1153	19	143	661	264	16.66	1.666	28658
1154	19	145	663	263	1.453	0.145	31232
1155	19	147	661	279	10.481	1.048	29256
1156	19	149	657	287	5.814	0.581	27775
1157	19	151	668	282	7.854	0.785	29812
1158	19	153	675	277	5.591	0.559	29323
1159	19	155	670	284	5.591	0.559	27446
1160	19	157	666	284	2.6	0.26	37238
1161	19	159	664	274	6.629	0.663	27331
1162	19	161	667	261	8.672	0.867	25176
1163	19	163	668	253	5.24	0.524	25759
1164	19	165	670	261	5.36	0.536	27292
1165	19	167	671	269	5.24	0.524	29290
1166	19	169	667	282	8.841	0.884	26868
1167	19	171	667	287	3.25	0.325	29803
1168	19	173	667	287	0	0	30856
1169	19	175	659	282	6.132	0.613	27303
1170	19	177	658	281	0.919	0.092	23545
1171	19	179	662	277	3.677	0.368	24473
1172	19	181	667	277	3.25	0.325	24795
1173	19	183	671	277	2.6	0.26	28270
1174	19	185	674	276	2.055	0.206	27969
1175	19	187	671	280	3.25	0.325	28300
1176	19	189	671	280	0	0	33334
1177	19	191	667	283	3.25	0.325	28514
1178	19	193	665	283	1.3	0.13	30428
1179	20	1	830	79	-1	-1	24510
1180	20	3	830	80	0.65	0.065	24795
1181	20	5	830	80	0	0	33256
1182	20	7	837	81	4.596	0.46	31269
1183	20	9	842	80	3.314	0.331	34949
1184	20	11	834	80	5.2	0.52	25338
1185	20	13	824	79	6.532	0.653	26670
1186	20	15	824	79	0	0	28095
1187	20	17	812	79	7.8	0.78	23549
1188	20	19	812	79	0	0	24314
1189	20	21	812	79	0	0	22049
1190	20	23	811	79	0.65	0.065	23270
1191	20	25	811	79	0	0	20709
1192	20	27	824	79	8.45	0.845	29420
1193	20	29	824	79	0	0	24987
1194	20	31	829	79	3.25	0.325	32348
1195	20	33	816	81	8.549	0.855	29892
1196	20	35	797	84	12.503	1.25	22518
1197	20	37	790	114	20.023	2.002	29219
1198	20	39	787	131	11.22	1.122	26468
1199	20	41	770	135	11.351	1.135	26578
1200	20	43	742	152	21.291	2.129	25184
1201	20	45	720	162	15.708	1.571	25493
1202	20	47	680	171	26.649	2.665	29756
1203	20	49	672	176	6.132	0.613	26878
1204	20	51	655	187	13.161	1.316	28395
1205	20	53	650	188	3.314	0.331	37702
1206	20	55	638	195	9.03	0.903	33093
1207	20	57	623	205	11.718	1.172	30282
1208	20	59	604	214	13.665	1.367	25668
1209	20	61	593	224	9.663	0.966	25867
1210	20	63	587	231	5.993	0.599	28392
1211	20	65	578	240	8.273	0.827	26398
1212	20	67	560	250	13.384	1.338	26676
1213	20	69	526	253	22.185	2.219	29837
1214	20	71	509	253	11.05	1.105	23110
1215	20	73	506	255	2.344	0.234	27229
1216	20	75	502	260	4.162	0.416	28166
1217	20	77	518	263	10.581	1.058	29549
1218	20	79	521	263	1.95	0.195	27221
1219	20	81	503	272	13.081	1.308	26866
1220	20	83	496	276	5.24	0.524	26994
1221	20	85	488	276	5.2	0.52	27120
1222	20	87	484	276	2.6	0.26	27278
1223	20	89	495	270	8.144	0.814	27430
1224	20	91	517	254	17.681	1.768	25704
1225	20	93	518	254	0.65	0.065	23960
1226	20	95	518	254	0	0	24554
1227	20	97	514	261	5.24	0.524	25692
1228	20	99	512	266	3.5	0.35	26206
1229	20	101	512	266	0	0	24557
1230	20	103	513	267	0.919	0.092	27892
1231	20	105	509	267	2.6	0.26	27990
1232	20	107	514	259	6.132	0.613	27013
1233	20	109	514	259	0	0	27092
1234	20	111	508	259	3.9	0.39	25902
1235	20	113	526	255	11.985	1.199	31371
1236	20	115	518	261	6.5	0.65	27174
1237	20	117	481	278	26.466	2.647	29617
1238	20	119	431	329	46.423	4.642	27067
1239	20	121	414	350	17.562	1.756	25849
1240	20	123	405	377	18.499	1.85	27622
1241	20	125	386	397	17.931	1.793	27594
1242	20	127	358	413	20.961	2.096	35346
1243	20	129	337	430	17.562	1.756	32825
1244	20	131	330	433	4.95	0.495	27887
1245	20	133	318	446	11.499	1.15	38176
1246	20	135	304	460	12.869	1.287	27598
1247	20	137	285	464	12.62	1.262	28978
1248	20	139	307	456	15.216	1.522	35103
1249	20	141	323	441	14.255	1.426	30764
1250	20	143	325	443	1.838	0.184	33432
1251	20	145	283	461	29.701	2.97	22596
1252	20	147	326	454	28.317	2.832	28315
1253	20	149	340	439	13.337	1.334	40926
1254	20	151	338	436	2.344	0.234	34668
1255	20	153	333	437	3.314	0.331	23266
1256	20	155	300	451	23.3	2.33	20869
1257	20	157	300	458	4.55	0.455	23792
1258	20	159	304	462	3.677	0.368	28062
1259	20	161	331	461	17.562	1.756	25746
1260	20	163	341	461	6.5	0.65	28622
1261	20	165	343	467	4.111	0.411	22138
1262	20	167	344	468	0.919	0.092	20601
1263	21	1	355	346	-1	-1	27770
1264	21	3	349	354	6.5	0.65	30392
1265	21	5	349	354	0	0	29568
1266	21	7	349	361	4.55	0.455	30284
1267	21	9	349	361	0	0	31141
1268	21	11	349	361	0	0	30024
1269	21	13	348	362	0.919	0.092	28941
1270	21	15	349	358	2.68	0.268	28172
1271	21	17	375	346	18.613	1.861	28830
1272	21	19	372	346	1.95	0.195	29477
1273	21	21	349	340	15.45	1.545	28511
1274	21	23	336	337	8.672	0.867	26246
1275	21	25	354	337	11.7	1.17	25688
1276	21	27	371	340	11.22	1.122	31450
1277	21	29	371	340	0	0	29092
1278	21	31	341	333	20.023	2.002	28528
1279	21	33	332	332	5.886	0.589	25593
1280	21	35	338	338	5.515	0.552	28805
1281	21	37	338	338	0	0	32998
1282	21	39	354	337	10.42	1.042	27107
1283	21	41	354	337	0	0	31354
1284	21	43	354	337	0	0	29641
1285	21	45	364	344	7.934	0.793	29486
1286	21	47	341	340	15.174	1.517	36095
1287	21	49	341	333	4.55	0.455	27525
1288	21	51	342	332	0.919	0.092	22682
1289	21	53	345	333	2.055	0.206	30134
1290	21	55	349	333	2.6	0.26	29607
1291	21	57	348	328	3.314	0.331	27255
1292	21	59	350	331	2.344	0.234	30241
1293	21	61	350	331	0	0	23848
1294	22	1	360	295	-1	-1	28269
1295	22	3	360	295	0	0	27858
1296	22	5	359	295	0.65	0.065	25741
1297	22	7	400	320	31.213	3.121	26141
1298	22	9	405	329	6.692	0.669	28796
1299	22	11	406	331	1.453	0.145	31093
1300	22	13	407	337	3.954	0.395	26657
1301	22	15	404	336	2.055	0.206	28608
1302	22	17	408	333	3.25	0.325	27030
1303	22	19	405	329	3.25	0.325	27524
1304	22	21	398	323	5.993	0.599	25854
1305	22	23	398	323	0	0	22418
1306	22	25	420	327	14.534	1.453	28586
1307	22	27	437	334	11.95	1.195	30434
1308	22	29	452	337	9.943	0.994	28210
1309	22	31	460	340	5.553	0.555	28574
1310	22	33	475	346	10.501	1.05	30595
1311	22	35	481	349	4.36	0.436	27488
1312	22	37	496	360	12.09	1.209	24529
1313	22	39	503	370	7.934	0.793	27071
1314	22	41	509	391	14.196	1.42	27603
1315	22	43	513	394	3.25	0.325	26013
1316	22	45	558	392	29.278	2.928	32323
1317	22	47	579	390	13.711	1.371	28887
1318	22	49	580	390	0.65	0.065	24489
1319	22	51	585	402	8.45	0.845	25342
1320	22	53	598	413	11.069	1.107	25767
1321	22	55	615	413	11.05	1.105	33812
1322	22	57	637	401	16.289	1.629	30290
1323	22	59	645	403	5.36	0.536	26454
1324	22	61	639	418	10.501	1.05	24829
1325	22	63	644	414	4.162	0.416	43769
1326	22	65	637	428	10.174	1.017	26432
1327	22	67	631	438	7.58	0.758	25479
1328	22	69	675	359	58.776	5.878	28401
1329	22	71	676	355	2.68	0.268	28222
1330	22	73	675	356	0.919	0.092	15945
1331	22	75	673	365	5.993	0.599	25104
1332	22	77	659	382	14.314	1.431	25754
1333	22	79	684	362	20.81	2.081	25057
1334	22	81	702	338	19.5	1.95	22151
1335	22	83	724	336	14.359	1.436	44545
1336	22	85	726	336	1.3	0.13	22839
1337	23	1	264	172	-1	-1	28349
1338	23	3	264	152	13	1.3	23865
1339	23	5	264	152	0	0	28884
1340	23	7	258	148	4.687	0.469	37645
1341	23	9	251	143	5.591	0.559	27833
1342	23	11	251	141	1.3	0.13	29293
1343	23	13	253	144	2.344	0.234	27135
1344	23	15	253	144	0	0	28606
1345	23	17	251	144	1.3	0.13	29230
1346	23	19	261	149	7.267	0.727	29017
1347	23	21	277	161	13	1.3	25092
1348	23	23	288	181	14.836	1.484	33093
1349	23	25	290	183	1.838	0.184	33969
1350	23	27	287	186	2.758	0.276	25234
1351	23	29	287	192	3.9	0.39	27833
1352	23	31	270	177	14.736	1.474	28152
1353	23	33	270	177	0	0	28776
1354	23	35	289	176	12.367	1.237	30883
1355	23	37	305	180	10.72	1.072	22504
1356	23	39	319	209	20.931	2.093	22990
1357	23	41	324	213	4.162	0.416	27803
1358	23	43	347	223	16.302	1.63	20569
1359	23	45	361	228	9.663	0.966	27551
1360	23	47	364	235	4.95	0.495	18783
1361	23	49	365	244	5.886	0.589	27947
1362	23	51	367	274	19.543	1.954	37564
1363	23	53	367	276	1.3	0.13	27699
1364	23	55	367	277	0.65	0.065	26535
1365	23	57	376	291	10.818	1.082	27237
1366	23	59	415	292	25.358	2.536	25914
1367	23	61	421	303	8.144	0.814	28606
1368	23	63	438	313	12.82	1.282	30683
1369	23	65	441	318	3.79	0.379	40742
1370	23	67	444	320	2.344	0.234	28686
1371	23	69	465	321	13.665	1.367	23062
1372	23	71	420	308	30.445	3.045	28530
1373	23	73	396	301	16.25	1.625	29379
1374	23	75	377	280	18.407	1.841	26970
1375	23	77	354	274	15.45	1.545	28261
1376	23	79	327	274	17.55	1.755	28137
1377	23	81	293	280	22.441	2.244	25395
1378	23	83	273	302	19.325	1.933	29589
1379	23	85	261	316	11.985	1.199	27769
1380	23	87	261	345	18.85	1.885	32161
1381	23	89	256	357	8.45	0.845	22076
1382	23	91	258	377	13.065	1.306	31517
1383	23	93	261	406	18.95	1.895	27360
1384	23	95	257	385	13.895	1.39	27874
1385	23	97	210	369	32.271	3.227	27230
1386	23	99	194	372	10.581	1.058	28043
1387	23	101	167	364	18.304	1.83	28017
1388	23	103	144	359	15.299	1.53	23354
1389	23	105	119	379	20.81	2.081	38955
1390	23	107	117	382	2.344	0.234	25298
1391	23	109	55	417	46.277	4.628	25659
1392	23	111	26	409	19.554	1.955	29324
1393	23	113	26	410	0.65	0.065	22277
1394	23	115	7	412	12.418	1.242	31536
1395	23	117	4	419	4.95	0.495	27965
1396	23	119	14	390	19.939	1.994	31570
1397	23	121	14	378	7.8	0.78	28813
1398	23	123	20	347	20.523	2.052	27740
1399	23	125	9	338	9.238	0.924	24477
1400	23	127	7	334	2.907	0.291	23496
1401	23	129	7	334	0	0	25559
1402	23	131	5	359	16.302	1.63	27286
1403	23	133	5	371	7.8	0.78	24999
1404	23	135	7	379	5.36	0.536	29068
1405	23	137	81	389	48.536	4.854	30870
1406	23	139	107	395	17.344	1.734	24220
1407	23	141	91	414	16.145	1.615	28599
1408	23	143	101	384	20.554	2.055	34687
1409	23	145	116	378	10.501	1.05	32587
1410	23	147	137	370	14.607	1.461	28273
1411	23	149	83	390	37.429	3.743	34892
1412	23	151	82	376	9.123	0.912	12588
1413	23	153	100	375	11.718	1.172	36548
1414	24	1	627	150	-1	-1	22472
1415	24	3	630	155	3.79	0.379	29842
1416	24	5	630	155	0	0	25960
1417	24	7	630	155	0	0	25667
1418	24	9	630	155	0	0	27700
1419	24	11	620	168	10.661	1.066	25086
1420	24	13	617	168	1.95	0.195	26745
1421	24	15	617	168	0	0	26226
1422	24	17	617	168	0	0	26263
1423	24	19	617	165	1.95	0.195	25890
1424	24	21	617	164	0.65	0.065	26552
1425	24	23	621	154	7.001	0.7	27093
1426	24	25	618	151	2.758	0.276	27397
1427	24	27	601	149	11.126	1.113	24158
1428	24	29	569	149	20.799	2.08	30568
1429	24	31	557	148	7.827	0.783	27181
1430	24	33	539	147	11.718	1.172	28397
1431	24	35	539	147	0	0	27476
1432	24	37	527	144	8.04	0.804	25230
1433	24	39	521	145	3.954	0.395	26455
1434	24	41	509	147	7.907	0.791	26392
1435	24	43	509	147	0	0	27309
1436	24	45	516	149	4.732	0.473	26605
1437	24	47	545	139	19.939	1.994	29766
1438	24	49	549	139	2.6	0.26	25316
1439	24	51	520	138	18.861	1.886	28579
1440	24	53	502	142	11.985	1.199	26846
1441	24	55	490	151	9.75	0.975	30312
1442	24	57	486	154	3.25	0.325	30007
1443	24	59	475	151	7.411	0.741	30742
1444	24	61	462	167	13.4	1.34	36816
1445	24	63	460	170	2.344	0.234	27496
1446	24	65	443	169	11.069	1.107	27798
1447	24	67	430	160	10.277	1.028	23099
1448	24	69	425	153	5.591	0.559	24285
1449	24	71	425	153	0	0	23958
1450	24	73	425	164	7.15	0.715	20373
1451	24	75	429	185	13.895	1.39	25242
1452	24	77	423	196	8.144	0.814	27935
1453	24	79	416	205	7.411	0.741	27250
1454	24	81	407	214	8.273	0.827	31473
1455	24	83	397	217	6.786	0.679	23454
1456	24	85	382	219	9.836	0.984	27786
1457	24	87	360	219	14.3	1.43	30113
1458	24	89	355	222	3.79	0.379	27562
1459	24	91	399	215	28.959	2.896	14748
1460	24	93	401	215	1.3	0.13	30164
1461	24	95	399	223	5.36	0.536	32018
1462	24	97	383	233	12.264	1.226	24930
1463	24	99	407	236	15.721	1.572	27090
1464	24	101	411	240	3.677	0.368	27086
1465	24	103	412	247	4.596	0.46	27087
1466	24	105	370	219	32.81	3.281	36201
1467	24	107	382	193	18.613	1.861	29897
1468	24	109	354	180	20.065	2.007	32301
1469	24	111	332	170	15.708	1.571	22217
1470	24	113	313	165	12.77	1.277	27045
1471	24	115	313	165	0	0	25569
1472	24	117	311	153	7.907	0.791	33032
1473	24	119	290	139	16.405	1.64	33098
1474	24	121	289	155	10.42	1.042	37604
1475	24	123	290	166	7.179	0.718	27600
1476	24	125	271	169	12.503	1.25	23074
1477	24	127	266	173	4.162	0.416	27510
1478	24	129	264	174	1.453	0.145	26366
1479	24	131	260	180	4.687	0.469	24566
1480	24	133	262	186	4.111	0.411	28804
1481	24	135	284	192	14.822	1.482	28043
1482	24	137	280	192	2.6	0.26	24326
1483	24	139	256	188	15.815	1.581	28063
1484	24	141	212	181	28.959	2.896	28686
1485	24	143	218	174	5.993	0.599	28155
1486	24	145	218	166	5.2	0.52	28776
1487	24	147	218	166	0	0	28260
1488	24	149	218	165	0.65	0.065	28534
1489	24	151	212	160	5.077	0.508	36532
1490	24	153	206	158	4.111	0.411	29270
1491	24	155	204	142	10.481	1.048	28136
1492	24	157	204	140	1.3	0.13	27476
1493	24	159	205	125	9.771	0.977	32608
1494	24	161	205	125	0	0	27506
1495	24	163	201	118	5.24	0.524	31775
1496	24	165	194	116	4.732	0.473	28134
1497	24	167	193	115	0.919	0.092	30971
1498	24	169	191	111	2.907	0.291	29097
1499	24	171	189	103	5.36	0.536	26834
1500	24	173	189	103	0	0	27056
1501	24	175	220	103	20.149	2.015	25776
1502	24	177	245	104	16.263	1.626	33019
1503	24	179	285	93	26.965	2.696	22935
1504	24	181	294	90	6.166	0.617	30598
1505	24	183	296	85	3.5	0.35	27695
1506	24	185	300	78	5.24	0.524	29492
1507	24	187	302	73	3.5	0.35	36391
1508	24	189	307	63	7.267	0.727	28356
1509	24	191	317	55	8.324	0.832	28491
1510	24	193	326	50	6.692	0.669	29692
1511	25	1	685	311	-1	-1	31389
1512	25	3	684	292	12.367	1.237	32796
1513	25	5	684	290	1.3	0.13	28430
1514	25	7	681	258	20.891	2.089	25073
1515	25	9	681	244	9.1	0.91	27113
1516	25	11	681	228	10.4	1.04	30220
1517	25	13	678	234	4.36	0.436	25702
1518	25	15	678	243	5.85	0.585	24499
1519	25	17	681	256	8.672	0.867	25355
1520	25	19	682	262	3.954	0.395	24470
1521	25	21	682	272	6.5	0.65	27613
1522	25	23	682	279	4.55	0.455	28958
1523	25	25	684	250	18.894	1.889	31026
1524	25	27	684	237	8.45	0.845	31019
1525	25	29	684	237	0	0	25947
1526	25	31	683	244	4.596	0.46	30992
1527	25	33	680	251	4.95	0.495	26781
1528	25	35	678	260	5.993	0.599	24826
1529	25	37	697	243	16.571	1.657	24591
1530	25	39	717	243	13	1.3	26650
1531	25	41	726	247	6.402	0.64	24301
1532	25	43	734	257	8.324	0.832	28224
1533	25	45	739	267	7.267	0.727	25554
1534	25	47	741	267	1.3	0.13	25169
1535	25	49	743	262	3.5	0.35	25793
1536	25	51	753	289	18.715	1.871	27129
1537	25	53	754	294	3.314	0.331	23366
1538	25	55	729	300	16.711	1.671	27214
1539	25	57	725	318	11.985	1.199	23238
1540	25	59	724	333	9.771	0.977	24372
1541	25	61	725	359	16.912	1.691	23174
1542	25	63	727	381	14.359	1.436	26738
1543	25	65	727	391	6.5	0.65	29148
1544	25	67	718	415	16.66	1.666	26988
1545	25	69	712	422	5.993	0.599	24996
1546	25	71	708	426	3.677	0.368	24997
1547	25	73	710	426	1.3	0.13	25680
1548	25	75	718	422	5.814	0.581	25263
1549	25	77	739	418	13.895	1.39	28241
1550	25	79	766	419	17.562	1.756	23973
1551	25	81	785	419	12.35	1.235	26653
1552	25	83	788	419	1.95	0.195	24619
1553	25	85	794	419	3.9	0.39	22772
1554	25	87	748	411	30.348	3.035	24851
1555	25	89	759	398	11.069	1.107	24819
1556	25	91	758	357	26.657	2.666	25406
1557	25	93	753	341	10.896	1.09	22969
1558	25	95	749	308	21.606	2.161	24855
1559	25	97	742	285	15.627	1.563	29805
1560	25	99	730	266	14.607	1.461	24944
1561	25	101	708	267	14.314	1.431	15135
1562	25	103	690	289	18.476	1.848	21927
1563	25	105	675	294	10.277	1.028	25799
1564	25	107	646	295	18.861	1.886	32082
1565	25	109	624	295	14.3	1.43	28464
1566	25	111	608	291	10.72	1.072	26678
1567	25	113	577	272	23.633	2.363	26055
1568	25	115	556	261	15.409	1.541	26158
1569	25	117	520	258	23.481	2.348	26715
1570	25	119	487	263	21.694	2.169	20406
1571	25	121	469	284	17.978	1.798	26409
1572	25	123	470	299	9.771	0.977	29296
1573	25	125	470	324	16.25	1.625	21224
1574	25	127	476	323	3.954	0.395	26265
1575	25	129	534	302	40.094	4.009	24064
1576	25	131	528	332	19.886	1.989	27121
1577	25	133	526	342	6.629	0.663	36499
1578	25	135	552	342	16.9	1.69	38621
1579	25	137	584	342	20.799	2.08	26288
1580	25	139	607	339	15.076	1.508	26284
1581	25	141	622	336	9.943	0.994	33054
1582	25	143	640	335	11.718	1.172	24808
1583	25	145	658	336	11.718	1.172	30776
1584	25	147	684	342	17.344	1.734	26487
1585	25	149	712	345	18.304	1.83	27241
1586	25	151	723	356	10.111	1.011	27017
1587	25	153	717	378	14.822	1.482	25590
1588	25	155	717	398	13	1.3	21011
1589	25	157	719	417	12.418	1.242	28665
1590	25	159	724	449	21.052	2.105	22028
1591	25	161	724	458	5.85	0.585	24660
1592	25	163	723	466	5.24	0.524	27726
1593	25	165	723	468	1.3	0.13	26291
1594	25	167	718	479	7.854	0.785	22145
1595	25	169	718	480	0.65	0.065	28121
1596	25	171	722	478	2.907	0.291	20306
1597	25	173	733	478	7.15	0.715	11154
1598	25	175	753	484	13.572	1.357	24476
1599	25	177	760	493	7.411	0.741	24355
1600	25	179	767	495	4.732	0.473	28105
1601	25	181	774	495	4.55	0.455	24692
1602	25	183	749	519	22.525	2.253	14595
1603	25	185	746	519	1.95	0.195	18572
1604	25	187	706	501	28.511	2.851	43534
1605	25	189	682	510	16.66	1.666	34771
1606	25	191	672	519	8.745	0.874	33615
1607	25	193	659	529	10.661	1.066	23951
1608	26	1	934	313	-1	-1	20121
1609	26	3	952	334	17.978	1.798	29849
1610	26	5	952	334	0	0	36503
1611	26	7	951	334	0.65	0.065	32831
1612	26	9	952	328	3.954	0.395	30631
1613	26	11	950	328	1.3	0.13	29259
1614	26	13	941	329	5.886	0.589	28258
1615	26	15	940	329	0.65	0.065	25402
1616	26	17	939	329	0.65	0.065	25990
1617	26	19	934	341	8.45	0.845	24524
1618	26	21	934	341	0	0	24596
1619	26	23	948	322	15.34	1.534	26141
1620	26	25	935	318	8.841	0.884	28741
1621	26	27	924	317	7.179	0.718	24251
1622	26	29	918	317	3.9	0.39	6866
1623	26	31	916	323	4.111	0.411	24348
1624	26	33	922	346	15.45	1.545	34668
1625	26	35	925	349	2.758	0.276	25879
1626	26	37	935	326	16.302	1.63	40720
1627	26	39	935	308	11.7	1.17	27520
1628	26	41	934	319	7.179	0.718	35439
1629	26	43	930	319	2.6	0.26	22581
1630	26	45	915	317	9.836	0.984	19510
1631	26	47	926	319	7.267	0.727	21054
1632	26	49	949	321	15.006	1.501	24179
1633	26	51	965	318	10.581	1.058	36757
1634	26	53	973	314	5.814	0.581	19779
1635	26	55	965	325	8.841	0.884	19015
1636	26	57	956	339	10.818	1.082	24514
1637	26	59	942	335	9.464	0.946	25210
1638	26	61	945	320	9.943	0.994	23351
1639	26	63	962	304	15.174	1.517	18496
1640	26	65	952	317	10.661	1.066	22652
1641	26	67	952	317	0	0	28449
1642	27	1	682	892	-1	-1	26301
1643	27	3	681	878	9.123	0.912	21247
1644	27	5	679	854	15.654	1.565	23830
1645	27	7	679	835	12.35	1.235	25813
1646	27	9	679	827	5.2	0.52	26476
1647	27	11	677	822	3.5	0.35	25433
1648	27	13	677	795	17.55	1.755	19850
1649	27	15	684	776	13.161	1.316	20341
1650	27	17	696	762	11.985	1.199	20498
1651	27	19	706	752	9.192	0.919	19822
1652	27	21	720	743	10.818	1.082	21042
1653	27	23	727	738	5.591	0.559	22156
1654	27	25	739	739	7.827	0.783	25087
1655	27	27	747	732	6.909	0.691	23494
1656	27	29	756	713	13.665	1.367	25001
1657	27	31	745	705	8.841	0.884	23632
1658	27	33	749	695	7.001	0.7	21457
1659	27	35	774	683	18.025	1.802	22218
1660	27	37	760	674	10.818	1.082	22213
1661	27	39	735	679	16.571	1.657	26784
1662	27	41	719	689	12.264	1.226	30728
1663	27	43	703	673	14.707	1.471	24555
1664	27	45	679	655	19.5	1.95	25323
1665	27	47	670	652	6.166	0.617	23504
1666	27	49	671	654	1.453	0.145	24033
1667	27	51	661	650	7.001	0.7	25976
1668	27	53	655	648	4.111	0.411	20376
1669	27	55	668	654	9.306	0.931	24141
1670	27	57	673	656	3.5	0.35	25029
1671	27	59	673	655	0.65	0.065	29920
1672	27	61	664	651	6.402	0.64	29973
1673	27	63	672	647	5.814	0.581	27661
1674	27	65	680	621	17.681	1.768	23449
1675	27	67	679	596	16.263	1.626	23135
1676	27	69	670	591	6.692	0.669	25238
1677	27	71	662	583	7.354	0.735	23026
1678	27	73	657	565	12.143	1.214	23956
1679	27	75	652	550	10.277	1.028	23479
1680	27	77	647	528	14.664	1.466	24662
1681	27	79	647	510	11.7	1.17	25715
1682	27	81	647	491	12.35	1.235	27522
1683	27	83	649	483	5.36	0.536	31289
1684	27	85	638	455	19.554	1.955	24962
1685	27	87	634	428	17.741	1.774	19501
1686	27	89	634	408	13	1.3	14613
1687	27	91	638	400	5.814	0.581	23875
1688	27	93	645	390	7.934	0.793	17763
1689	27	95	646	397	4.596	0.46	25908
1690	27	97	615	507	74.283	7.428	29838
1691	27	99	610	516	6.692	0.669	30811
1692	27	101	610	518	1.3	0.13	22412
1693	27	103	611	534	10.42	1.042	24706
1694	27	105	621	554	14.534	1.453	23796
1695	27	107	630	575	14.85	1.485	28214
1696	27	109	630	586	7.15	0.715	25170
1697	27	111	643	599	11.95	1.195	25430
1698	27	113	679	621	27.423	2.742	25008
1699	27	115	680	628	4.596	0.46	25382
1700	27	117	674	627	3.954	0.395	25137
1701	27	119	652	597	24.181	2.418	28200
1702	27	121	631	568	23.273	2.327	26329
1703	27	123	604	532	29.249	2.925	27034
1704	27	125	591	496	24.878	2.488	25278
1705	27	127	591	496	0	0	21315
1706	27	129	593	496	1.3	0.13	22032
1707	27	131	601	495	5.24	0.524	30662
1708	27	133	605	485	7.001	0.7	33480
1709	27	135	608	476	6.166	0.617	26171
1710	27	137	610	459	11.126	1.113	25710
1711	27	139	580	550	62.28	6.228	24524
1712	27	141	575	570	13.4	1.34	26091
1713	27	143	604	538	28.07	2.807	27282
1714	27	145	618	514	18.06	1.806	28772
1715	27	147	617	510	2.68	0.268	26320
1716	27	149	618	513	2.055	0.206	19492
1717	27	151	630	520	9.03	0.903	34999
1718	28	1	546	733	-1	-1	26695
1719	28	3	575	720	20.657	2.066	36512
1720	28	5	586	713	8.475	0.847	28423
1721	28	7	581	720	5.591	0.559	25198
1722	28	9	578	720	1.95	0.195	29262
1723	28	11	570	723	5.553	0.555	43226
1724	28	13	588	716	12.553	1.255	25948
1725	28	15	577	718	7.267	0.727	30604
1726	28	17	544	737	24.751	2.475	26386
1727	28	19	535	746	8.273	0.827	28481
1728	28	21	516	764	17.012	1.701	29303
1729	28	23	510	767	4.36	0.436	25079
1730	28	25	503	777	7.934	0.793	28748
1731	28	27	498	784	5.591	0.559	30702
1732	28	29	491	794	7.934	0.793	24624
1733	28	31	488	800	4.36	0.436	26626
1734	28	33	484	810	7.001	0.7	23912
1735	28	35	482	813	2.344	0.234	25403
1736	28	37	485	814	2.055	0.206	24986
1737	28	39	484	830	10.42	1.042	27690
1738	28	41	493	825	6.692	0.669	26245
1739	28	43	535	800	31.77	3.177	29768
1740	28	45	552	792	12.212	1.221	26509
1741	28	47	581	787	19.128	1.913	27258
1742	28	49	592	784	7.411	0.741	25733
1743	28	51	560	821	31.796	3.18	27403
1744	28	53	552	834	9.922	0.992	23030
1745	28	55	553	851	11.069	1.107	23272
1746	28	57	561	864	9.922	0.992	24800
1747	28	59	565	872	5.814	0.581	25037
1748	28	61	568	871	2.055	0.206	24515
1749	28	63	549	805	44.641	4.464	24576
1750	28	65	527	786	18.894	1.889	24386
1751	28	67	507	783	13.145	1.315	23669
1752	28	69	473	780	22.185	2.219	23562
1753	28	71	468	790	7.267	0.727	26142
1754	28	73	491	815	22.08	2.208	23955
1755	28	75	514	824	16.053	1.605	25625
1756	28	77	586	819	46.912	4.691	21612
1757	28	79	606	810	14.255	1.426	24851
1758	28	81	606	796	9.1	0.91	25628
1759	28	83	600	777	12.951	1.295	29554
1760	28	85	606	766	8.144	0.814	28321
1761	28	87	599	783	11.95	1.195	25519
1762	28	89	576	810	23.054	2.305	36964
1763	28	91	573	813	2.758	0.276	24069
1764	28	93	571	798	9.836	0.984	25940
1765	28	95	586	784	13.337	1.334	23840
1766	28	97	606	747	27.338	2.734	21298
1767	28	99	619	702	30.445	3.045	24195
1768	28	101	621	725	15.006	1.501	26541
1769	28	103	622	770	29.256	2.926	29942
1770	28	105	622	786	10.4	1.04	23431
1771	28	107	623	789	2.055	0.206	22990
1772	28	109	637	796	10.174	1.017	24896
1773	28	111	640	798	2.344	0.234	20493
1774	28	113	608	802	20.961	2.096	26076
1775	28	115	563	817	30.831	3.083	23622
1776	28	117	567	847	19.672	1.967	23357
1777	28	119	563	869	14.534	1.453	28978
1778	28	121	562	877	5.24	0.524	28304
1779	28	123	551	886	9.238	0.924	25587
1780	28	125	503	868	33.321	3.332	37952
1781	28	127	471	868	20.799	2.08	21797
1782	28	129	457	881	12.418	1.242	19984
1783	28	131	451	884	4.36	0.436	19819
1784	28	133	449	885	1.453	0.145	29829
1785	28	135	468	916	23.633	2.363	22241
1786	28	137	497	930	20.931	2.093	25329
1787	28	139	501	949	12.62	1.262	31646
1788	28	141	501	969	13	1.3	23597
1789	28	143	490	985	12.62	1.262	27143
1790	28	145	459	990	20.41	2.041	20750
1791	28	147	440	999	13.665	1.367	23517
1792	28	149	439	1005	3.954	0.395	22699
1793	28	151	446	1018	9.597	0.96	31555
1794	28	153	462	1018	10.4	1.04	25313
1795	28	155	462	1020	1.3	0.13	24033
1796	28	157	473	1023	7.411	0.741	22833
1797	29	1	205	683	-1	-1	30144
1798	29	3	203	681	1.838	0.184	33498
1799	29	5	191	678	8.04	0.804	28695
1800	29	7	191	678	0	0	29976
1801	29	9	197	672	5.515	0.552	32060
1802	29	11	192	674	3.5	0.35	25032
1803	29	13	192	674	0	0	28491
1804	29	15	193	670	2.68	0.268	30765
1805	29	17	195	664	4.111	0.411	31725
1806	29	19	191	666	2.907	0.291	50462
1807	29	21	188	670	3.25	0.325	22872
1808	29	23	186	674	2.907	0.291	28949
1809	29	25	186	674	0	0	24360
1810	29	27	185	675	0.919	0.092	29723
1811	29	29	184	675	0.65	0.065	24239
1812	29	31	183	674	0.919	0.092	26737
1813	29	33	179	664	7.001	0.7	24288
1814	29	35	204	660	16.456	1.646	44874
1815	29	37	211	656	5.24	0.524	37428
1816	29	39	211	656	0	0	27342
1817	29	41	189	679	20.687	2.069	52246
1818	29	43	188	681	1.453	0.145	19863
1819	29	45	198	671	9.192	0.919	25665
1820	29	47	219	668	13.788	1.379	31862
1821	29	49	235	668	10.4	1.04	30863
1822	29	51	248	668	8.45	0.845	28154
1823	29	53	245	671	2.758	0.276	28854
1824	29	55	245	674	1.95	0.195	27420
1825	29	57	237	681	6.909	0.691	38642
1826	29	59	232	680	3.314	0.331	32504
1827	29	61	237	677	3.79	0.379	31610
1828	29	63	242	677	3.25	0.325	27189
1829	29	65	219	676	14.964	1.496	29515
1830	29	67	239	680	13.257	1.326	26171
1831	29	69	272	683	21.538	2.154	27382
1832	29	71	274	685	1.838	0.184	28609
1833	29	73	255	687	12.418	1.242	29111
1834	29	75	273	691	11.985	1.199	29809
1835	29	77	276	686	3.79	0.379	27034
1836	29	79	229	680	30.797	3.08	26716
1837	29	81	223	678	4.111	0.411	35896
1838	29	83	211	672	8.72	0.872	32903
1839	29	85	200	669	7.411	0.741	27390
1840	29	87	249	680	32.642	3.264	22019
1841	29	89	267	685	12.143	1.214	30117
1842	29	91	270	686	2.055	0.206	29943
1843	29	93	274	686	2.6	0.26	29700
1844	29	95	281	686	4.55	0.455	25902
1845	29	97	285	692	4.687	0.469	28421
1846	29	99	264	691	13.665	1.367	31710
1847	29	101	254	687	7.001	0.7	30942
1848	29	103	248	680	5.993	0.599	32258
1849	29	105	237	677	7.411	0.741	27996
1850	29	107	238	674	2.055	0.206	27324
1851	29	109	268	673	19.51	1.951	27716
1852	29	111	273	676	3.79	0.379	23986
1853	29	113	280	677	4.596	0.46	29668
1854	29	115	289	679	5.993	0.599	28447
1855	29	117	270	678	12.367	1.237	27088
1856	29	119	269	680	1.453	0.145	33162
1857	29	121	265	680	2.6	0.26	34594
1858	29	123	253	675	8.45	0.845	29808
1859	29	125	249	673	2.907	0.291	29728
1860	29	127	280	679	20.523	2.052	27961
1861	29	129	284	679	2.6	0.26	24460
1862	29	131	299	682	9.943	0.994	34938
1863	29	133	317	684	11.772	1.177	25711
1864	29	135	296	682	13.711	1.371	26067
1865	29	137	287	679	6.166	0.617	28741
1866	29	139	274	672	9.597	0.96	29027
1867	29	141	273	676	2.68	0.268	30257
1868	29	143	285	678	7.907	0.791	29202
1869	29	145	268	676	11.126	1.113	25179
1870	29	147	249	669	13.161	1.316	26867
1871	29	149	245	664	4.162	0.416	28242
1872	29	151	237	664	5.2	0.52	27043
1873	29	153	234	664	1.95	0.195	32137
1874	29	155	280	667	29.963	2.996	30973
1875	29	157	281	679	7.827	0.783	29745
1876	29	159	282	688	5.886	0.589	26180
1877	29	161	276	683	5.077	0.508	27263
1878	29	163	263	666	13.91	1.391	27123
1879	29	165	262	665	0.919	0.092	15465
1880	29	167	266	664	2.68	0.268	18752
1881	29	169	273	661	4.95	0.495	27375
1882	29	171	276	661	1.95	0.195	27100
1883	29	173	258	637	19.5	1.95	27741
1884	29	175	262	667	19.672	1.967	10867
1885	30	1	759	199	-1	-1	26036
1886	30	3	759	199	0	0	24180
1887	30	5	760	205	3.954	0.395	22173
1888	30	7	772	213	9.374	0.937	36762
1889	30	9	772	219	3.9	0.39	31602
1890	30	11	773	230	7.179	0.718	26397
1891	30	13	770	240	6.786	0.679	30117
1892	30	15	767	244	3.25	0.325	29177
1893	30	17	763	255	7.608	0.761	32223
1894	30	19	760	271	10.581	1.058	25221
1895	30	21	760	271	0	0	25107
1896	30	23	760	271	0	0	24284
1897	30	25	759	275	2.68	0.268	26427
1898	30	27	757	277	1.838	0.184	25352
1899	30	29	753	282	4.162	0.416	25127
1900	30	31	751	287	3.5	0.35	29308
1901	30	33	750	296	5.886	0.589	24746
1902	30	35	745	306	7.267	0.727	25224
1903	30	37	740	312	5.077	0.508	25147
1904	30	39	739	312	0.65	0.065	25183
1905	30	41	741	304	5.36	0.536	25495
1906	30	43	783	232	54.179	5.418	24458
1907	30	45	794	214	13.711	1.371	24843
1908	30	47	785	211	6.166	0.617	25202
1909	30	49	783	206	3.5	0.35	32132
1910	30	51	782	187	12.367	1.237	24966
1911	30	53	785	186	2.055	0.206	26526
1912	30	55	781	215	19.028	1.903	27959
1913	30	57	768	237	16.61	1.661	29466
1914	30	59	765	242	3.79	0.379	25656
1915	30	61	758	250	6.909	0.691	23294
1916	30	63	747	262	10.581	1.058	25617
1917	30	65	738	272	8.745	0.874	25817
1918	30	67	728	281	8.745	0.874	25458
1919	30	69	747	246	25.885	2.589	26257
1920	30	71	769	208	28.54	2.854	25582
1921	30	73	774	198	7.267	0.727	18606
1922	30	75	782	197	5.24	0.524	23721
1923	30	77	797	189	11.05	1.105	25158
1924	30	79	783	209	15.868	1.587	32755
1925	30	81	770	224	12.902	1.29	29178
1926	30	83	760	242	13.384	1.338	32754
1927	30	85	760	247	3.25	0.325	29289
1928	30	87	755	256	6.692	0.669	24769
1929	30	89	754	261	3.314	0.331	25841
1930	30	91	775	225	27.09	2.709	25752
1931	30	93	784	207	13.081	1.308	29490
1932	30	95	794	197	9.192	0.919	28147
1933	30	97	799	192	4.596	0.46	35556
1934	30	99	792	197	5.591	0.559	32752
1935	30	101	766	207	18.106	1.811	33017
1936	30	103	753	201	9.306	0.931	26104
1937	30	105	731	188	16.61	1.661	23772
1938	30	107	718	185	8.672	0.867	23198
1939	30	109	708	186	6.532	0.653	25584
1940	30	111	753	203	31.267	3.127	25597
1941	30	113	767	210	10.174	1.017	24597
1942	30	115	769	213	2.344	0.234	26329
1943	30	117	775	237	16.08	1.608	8533
1944	30	119	781	262	16.711	1.671	27182
1945	30	121	786	270	6.132	0.613	20167
1946	30	123	779	205	42.493	4.249	24208
1947	30	125	790	167	25.713	2.571	25103
1948	30	127	772	142	20.023	2.002	26168
1949	30	129	769	138	3.25	0.325	24847
1950	30	131	786	135	11.22	1.122	22590
1951	30	133	797	135	7.15	0.715	25411
1952	30	135	778	135	12.35	1.235	28077
1953	30	137	763	136	9.771	0.977	23695
1954	30	139	747	141	10.896	1.09	21734
1955	30	141	737	141	6.5	0.65	26747
1956	30	143	733	141	2.6	0.26	26132
1957	30	145	715	135	12.333	1.233	30607
1958	30	147	707	133	5.36	0.536	30763
1959	30	149	754	140	30.886	3.089	26602
1960	30	151	778	140	15.6	1.56	32793
1961	30	153	805	145	17.848	1.785	25739
1962	30	155	832	150	17.848	1.785	23108
1963	30	157	850	149	11.718	1.172	25666
1964	30	159	856	149	3.9	0.39	25516
1965	30	161	861	146	3.79	0.379	26337
1966	30	163	867	142	4.687	0.469	25894
1967	30	165	867	149	4.55	0.455	25719
1968	30	167	869	154	3.5	0.35	30353
1969	30	169	882	193	26.721	2.672	25508
1970	30	171	882	193	0	0	28048
1971	30	173	877	157	23.624	2.362	24901
1972	30	175	875	138	12.418	1.242	24622
1973	30	177	871	110	18.384	1.838	16564
1974	30	179	871	100	6.5	0.65	24519
1975	30	181	876	89	7.854	0.785	24298
1976	30	183	887	67	15.987	1.599	24967
1977	30	185	899	57	10.153	1.015	28471
1978	30	187	912	42	12.902	1.29	19773
1979	30	189	914	25	11.126	1.113	22044
1980	30	191	903	20	7.854	0.785	24329
1981	30	193	886	9	13.161	1.316	24622
1982	31	1	349	524	-1	-1	29684
1983	31	3	349	524	0	0	28832
1984	31	5	349	524	0	0	31357
1985	31	7	353	525	2.68	0.268	29451
1986	31	9	336	511	14.314	1.431	25164
1987	31	11	336	511	0	0	28938
1988	31	13	336	511	0	0	26099
1989	31	15	337	504	4.596	0.46	23612
1990	31	17	343	510	5.515	0.552	26558
1991	31	19	347	514	3.677	0.368	26640
1992	31	21	356	521	7.411	0.741	27440
1993	31	23	356	521	0	0	23527
1994	31	25	356	510	7.15	0.715	29405
1995	31	27	352	509	2.68	0.268	29509
1996	31	29	333	503	12.951	1.295	25382
1997	31	31	333	503	0	0	27132
1998	31	33	317	496	11.351	1.135	24441
1999	31	35	317	497	0.65	0.065	26227
[truncated: 4,885 more rows]
