# Supplementary material for: The Arp2/3 complex is required for in situ haptotactic response of microglia to iC3b
Source: EMBO Rep. 2026 Feb 27;27(7):1666–95. doi: 10.1038/s44319-026-00720-9 (PMC13076747; doi:10.1038/s44319-026-00720-9)
Supplement: Supplementary file 13 — Source data Fig. 1 [file 44319_2026_720_MOESM13_ESM.zip › Figure 1/1A-E/24.03.18 BV2 iC3b random migration FN well raw data.csv]

Track n�	Slice n�	X	Y	Distance	Velocity	Pixel Value
1	1	335	747	-1.000	-1.000	26715
1	3	347	731	13.000	1.300	25831
1	5	347	759	18.200	1.820	28434
1	7	337	756	6.786	0.679	30395
1	9	332	764	6.132	0.613	31736
1	11	332	763	0.650	0.065	28228
1	13	335	737	17.012	1.701	23947
1	15	351	727	12.264	1.226	24222
1	17	365	706	16.405	1.640	28166
1	19	362	712	4.360	0.436	26417
1	21	355	720	6.909	0.691	29220
1	23	372	706	14.314	1.431	26877
1	25	361	708	7.267	0.727	30154
1	27	343	735	21.092	2.109	28588
1	29	335	744	7.827	0.783	35873
1	31	344	721	16.053	1.605	25281
1	33	332	739	14.061	1.406	27498
1	35	332	739	0.000	0.000	28106
1	37	335	737	2.344	0.234	28077
1	39	331	739	2.907	0.291	27380
1	41	345	722	14.314	1.431	29209
1	43	346	721	0.919	0.092	29210
1	45	369	682	29.429	2.943	29641
1	47	377	669	9.922	0.992	29167
1	49	387	662	7.934	0.793	32369
1	51	387	662	0.000	0.000	29698
1	53	380	676	10.174	1.017	47214
1	55	370	685	8.745	0.874	24891
1	57	353	706	17.562	1.756	27153
1	59	392	651	43.825	4.382	25373
1	61	401	639	9.750	0.975	28854
1	63	432	628	21.380	2.138	30211
1	65	431	621	4.596	0.460	40595
1	67	415	624	10.581	1.058	25721
1	69	420	623	3.314	0.331	25893
1	71	380	658	34.547	3.455	25537
1	73	406	655	17.012	1.701	27232
1	75	387	674	17.465	1.747	33983
1	77	407	662	15.160	1.516	29718
1	79	407	656	3.900	0.390	23778
1	81	424	645	13.161	1.316	34002
1	83	440	640	10.896	1.090	31832
1	85	444	634	4.687	0.469	27085
1	87	458	630	9.464	0.946	25743
1	89	466	629	5.240	0.524	28493
1	91	467	633	2.680	0.268	29020
1	93	437	654	23.802	2.380	24613
1	95	424	670	13.400	1.340	28438
1	97	426	669	1.453	0.145	28119
1	99	414	686	13.525	1.353	26318
1	101	408	704	12.333	1.233	35861
1	103	435	670	28.220	2.822	27834
1	105	442	661	7.411	0.741	24741
1	107	452	654	7.934	0.793	31994
1	109	458	650	4.687	0.469	29802
1	111	462	648	2.907	0.291	27846
1	113	470	642	6.500	0.650	25184
1	115	478	626	11.627	1.163	28020
1	117	465	628	8.549	0.855	26184
1	119	464	628	0.650	0.065	29562
1	121	459	629	3.314	0.331	26893
1	123	467	618	8.841	0.884	25832
1	125	471	616	2.907	0.291	27925
1	127	470	616	0.650	0.065	25786
1	129	488	597	17.012	1.701	29720
1	131	494	585	8.720	0.872	28775
1	133	500	572	9.306	0.931	16834
1	135	512	552	15.160	1.516	17418
1	137	511	557	3.314	0.331	18717
1	139	511	560	1.950	0.195	22179
1	141	515	560	2.600	0.260	35859
1	143	520	554	5.077	0.508	25868
1	145	499	561	14.388	1.439	25027
1	147	492	570	7.411	0.741	29552
1	149	492	570	0.000	0.000	26736
1	151	505	559	11.069	1.107	36444
1	153	513	548	8.841	0.884	30732
1	155	528	541	10.759	1.076	29363
1	157	539	535	8.144	0.814	26285
1	159	520	539	12.620	1.262	26882
1	161	509	564	17.753	1.775	18851
1	163	510	564	0.650	0.065	24115
1	165	506	586	14.534	1.453	30169
1	167	492	603	14.314	1.431	25098
1	169	487	616	9.053	0.905	25257
1	171	483	646	19.672	1.967	31672
1	173	477	670	16.080	1.608	22588
1	175	474	688	11.861	1.186	19661
1	177	475	710	14.314	1.431	25050
1	179	476	722	7.827	0.783	30333
1	181	473	730	5.553	0.555	28380
1	183	461	741	10.581	1.058	26920
2	1	414	734	-1.000	-1.000	32456
2	3	405	731	6.166	0.617	30789
2	5	395	738	7.934	0.793	26486
2	7	395	738	0.000	0.000	28091
2	9	390	745	5.591	0.559	30513
2	11	383	752	6.435	0.643	32184
2	13	378	755	3.790	0.379	26553
2	15	355	765	16.302	1.630	22420
2	17	351	774	6.402	0.640	27883
2	19	350	788	9.123	0.912	30250
2	21	331	797	13.665	1.367	28057
2	23	320	799	7.267	0.727	27475
2	25	317	802	2.758	0.276	27578
2	27	353	782	26.768	2.677	28049
2	29	334	792	13.956	1.396	31037
2	31	334	792	0.000	0.000	36790
2	33	319	801	11.370	1.137	28778
2	35	317	802	1.453	0.145	28542
2	37	311	813	8.144	0.814	27019
2	39	308	818	3.790	0.379	30166
2	41	306	831	8.549	0.855	26979
2	43	304	833	1.838	0.184	27912
2	45	295	835	5.993	0.599	27752
2	47	274	834	13.665	1.367	24836
2	49	269	835	3.314	0.331	24787
2	51	267	835	1.300	0.130	26580
2	53	263	839	3.677	0.368	29750
2	55	262	840	0.919	0.092	27884
2	57	262	842	1.300	0.130	23432
2	59	268	842	3.900	0.390	33088
2	61	268	842	0.000	0.000	27946
2	63	269	848	3.954	0.395	31938
2	65	262	856	6.909	0.691	27350
2	67	252	859	6.786	0.679	27214
2	69	246	860	3.954	0.395	30003
2	71	238	862	5.360	0.536	29305
2	73	230	863	5.240	0.524	27559
2	75	228	868	3.500	0.350	28556
2	77	228	869	0.650	0.065	28631
2	79	222	871	4.111	0.411	27632
2	81	221	874	2.055	0.206	27643
2	83	221	875	0.650	0.065	28500
2	85	217	888	8.841	0.884	28354
2	87	221	888	2.600	0.260	27876
2	89	206	886	9.836	0.984	23801
2	91	201	886	3.250	0.325	28629
2	93	201	886	0.000	0.000	34836
2	95	248	892	30.797	3.080	27498
2	97	254	886	5.515	0.552	23174
2	99	255	876	6.532	0.653	30065
2	101	257	876	1.300	0.130	32925
3	1	547	563	-1.000	-1.000	28941
3	3	559	551	11.031	1.103	29081
3	5	579	545	13.572	1.357	27872
3	7	579	545	0.000	0.000	28869
3	9	554	545	16.250	1.625	24763
3	11	553	545	0.650	0.065	27882
3	13	553	546	0.650	0.065	28139
3	15	553	546	0.000	0.000	28001
3	17	555	546	1.300	0.130	26879
3	19	557	546	1.300	0.130	29161
3	21	557	547	0.650	0.065	28357
3	23	558	549	1.453	0.145	29037
3	25	537	556	14.388	1.439	27096
3	27	537	556	0.000	0.000	29312
3	29	527	560	7.001	0.700	30024
3	31	525	561	1.453	0.145	28404
3	33	512	565	8.841	0.884	26676
3	35	508	568	3.250	0.325	27173
3	37	507	568	0.650	0.065	26949
3	39	498	571	6.166	0.617	27683
3	41	488	571	6.500	0.650	27177
3	43	484	570	2.680	0.268	30439
3	45	482	570	1.300	0.130	27347
3	47	470	567	8.040	0.804	36798
3	49	462	566	5.240	0.524	29312
3	51	461	565	0.919	0.092	30144
3	53	461	565	0.000	0.000	26118
3	55	449	564	7.827	0.783	27693
3	57	445	564	2.600	0.260	28940
3	59	437	563	5.240	0.524	25921
3	61	427	566	6.786	0.679	24115
3	63	417	585	13.956	1.396	23075
3	65	417	595	6.500	0.650	26184
3	67	413	611	10.720	1.072	27853
3	69	416	609	2.344	0.234	27824
3	71	402	608	9.123	0.912	26996
3	73	402	608	0.000	0.000	23686
3	75	392	620	10.153	1.015	23137
3	77	389	624	3.250	0.325	22087
3	79	388	643	12.367	1.237	25089
3	81	388	655	7.800	0.780	31273
3	83	379	684	19.736	1.974	27551
3	85	376	692	5.553	0.555	32261
3	87	370	707	10.501	1.050	32226
3	89	357	726	14.964	1.496	30815
3	91	352	729	3.790	0.379	27734
3	93	355	719	6.786	0.679	26625
3	95	370	707	12.486	1.249	27340
3	97	371	707	0.650	0.065	27480
3	99	402	675	28.959	2.896	23424
3	101	409	663	9.030	0.903	27138
3	103	416	627	23.838	2.384	28365
3	105	424	620	6.909	0.691	12540
3	107	423	628	5.240	0.524	27865
3	109	420	642	9.306	0.931	20677
3	111	418	656	9.192	0.919	26543
4	1	505	614	-1.000	-1.000	28877
4	3	505	614	0.000	0.000	29201
4	5	489	612	10.481	1.048	29268
4	7	486	611	2.055	0.206	26136
4	9	446	621	26.800	2.680	24291
4	11	446	621	0.000	0.000	27727
4	13	461	619	9.836	0.984	27526
4	15	461	591	18.200	1.820	19193
4	17	441	609	17.489	1.749	27572
4	19	429	615	8.720	0.872	27866
4	21	427	616	1.453	0.145	25331
4	23	446	621	12.770	1.277	26113
4	25	419	624	17.658	1.766	25837
4	27	437	656	23.864	2.386	24583
4	29	438	664	5.240	0.524	27458
4	31	432	680	11.107	1.111	27461
4	33	406	687	17.501	1.750	32994
4	35	388	700	14.432	1.443	28373
4	37	407	699	12.367	1.237	27501
4	39	407	699	0.000	0.000	27464
4	41	446	674	30.110	3.011	27387
4	43	473	679	17.848	1.785	34188
4	45	479	682	4.360	0.436	29379
4	47	480	682	0.650	0.065	30109
4	49	484	684	2.907	0.291	25362
4	51	495	689	7.854	0.785	26152
4	53	441	676	36.102	3.610	26929
4	55	421	680	13.257	1.326	21727
4	57	406	690	11.718	1.172	27165
4	59	391	705	13.788	1.379	36193
4	61	375	720	14.255	1.426	34435
4	63	358	730	12.820	1.282	34179
4	65	369	732	7.267	0.727	28923
4	67	349	739	13.773	1.377	32085
4	69	345	742	3.250	0.325	20582
4	71	392	754	31.529	3.153	27968
4	73	401	746	7.827	0.783	30199
4	75	381	760	15.868	1.587	25984
4	77	372	765	6.692	0.669	36270
4	79	368	771	4.687	0.469	27421
4	81	413	757	30.632	3.063	27181
4	83	451	755	24.734	2.473	29690
4	85	472	759	13.895	1.390	25759
4	87	493	761	13.711	1.371	28237
4	89	494	764	2.055	0.206	27074
4	91	494	765	0.650	0.065	28392
4	93	496	772	4.732	0.473	22322
4	95	513	786	14.314	1.431	26612
4	97	516	788	2.344	0.234	26794
4	99	535	792	12.620	1.262	22718
4	101	535	792	0.000	0.000	30091
4	103	540	792	3.250	0.325	31418
4	105	554	798	9.900	0.990	27330
4	107	568	801	9.306	0.931	26531
4	109	543	816	18.950	1.895	25099
4	111	524	850	25.316	2.532	28514
4	113	531	846	5.240	0.524	30349
4	115	522	857	9.238	0.924	27564
4	117	492	859	19.543	1.954	30252
4	119	480	855	8.222	0.822	27263
4	121	468	858	8.040	0.804	23572
4	123	467	864	3.954	0.395	25363
4	125	468	872	5.240	0.524	26902
4	127	468	872	0.000	0.000	26056
4	129	468	872	0.000	0.000	35212
4	131	468	876	2.600	0.260	34118
4	133	471	879	2.758	0.276	29623
4	135	471	879	0.000	0.000	28177
4	137	472	886	4.596	0.460	29239
4	139	466	901	10.501	1.050	25757
4	141	473	917	11.351	1.135	27080
4	143	491	924	12.553	1.255	28724
4	145	507	928	10.720	1.072	26636
4	147	514	893	23.200	2.320	28354
4	149	514	879	9.100	0.910	26766
4	151	517	863	10.581	1.058	31836
4	153	516	855	5.240	0.524	27468
4	155	514	850	3.500	0.350	25012
4	157	474	868	28.511	2.851	25711
4	159	424	883	33.930	3.393	26928
4	161	425	884	0.919	0.092	25839
4	163	418	885	4.596	0.460	22438
4	165	447	921	30.047	3.005	36016
4	167	465	935	14.822	1.482	34126
4	169	470	947	8.450	0.845	27811
4	171	452	882	43.839	4.384	35072
4	173	455	868	9.306	0.931	26377
4	175	460	843	16.571	1.657	22846
4	177	455	825	12.143	1.214	29541
4	179	449	817	6.500	0.650	25230
4	181	448	808	5.886	0.589	24834
4	183	433	833	18.950	1.895	23005
4	185	449	845	13.000	1.300	37397
5	1	787	672	-1.000	-1.000	25184
5	3	790	674	2.344	0.234	26110
5	5	790	674	0.000	0.000	26822
5	7	782	683	7.827	0.783	24986
5	9	782	684	0.650	0.065	24950
5	11	790	687	5.553	0.555	23993
5	13	792	688	1.453	0.145	24794
5	15	803	692	7.608	0.761	28961
5	17	816	697	9.053	0.905	30289
5	19	798	688	13.081	1.308	25904
5	21	797	688	0.650	0.065	27476
5	23	810	688	8.450	0.845	27822
5	25	770	686	26.032	2.603	27384
5	27	764	684	4.111	0.411	29710
5	29	744	682	13.065	1.306	26241
5	31	733	681	7.179	0.718	28588
5	33	730	680	2.055	0.206	25434
5	35	720	680	6.500	0.650	27512
5	37	708	676	8.222	0.822	26276
5	39	696	672	8.222	0.822	24842
5	41	692	671	2.680	0.268	25730
5	43	691	670	0.919	0.092	27812
5	45	681	658	10.153	1.015	26067
5	47	666	647	12.090	1.209	27865
5	49	649	635	13.525	1.353	25699
5	51	641	630	6.132	0.613	26202
5	53	625	618	13.000	1.300	26012
5	55	621	616	2.907	0.291	22962
5	57	616	612	4.162	0.416	26213
5	59	600	604	11.627	1.163	32343
5	61	568	589	22.971	2.297	20822
5	63	564	589	2.600	0.260	25921
5	65	562	590	1.453	0.145	26031
5	67	547	598	11.050	1.105	22015
5	69	547	598	0.000	0.000	27485
5	71	582	597	22.759	2.276	28272
5	73	574	594	5.553	0.555	27848
5	75	572	594	1.300	0.130	25542
6	1	852	480	-1.000	-1.000	22869
6	3	849	478	2.344	0.234	27597
6	5	848	475	2.055	0.206	24913
6	7	849	458	11.069	1.107	23840
6	9	858	473	11.370	1.137	26329
6	11	872	505	22.703	2.270	22596
6	13	866	502	4.360	0.436	25368
6	15	857	494	7.827	0.783	25839
6	17	847	482	10.153	1.015	25941
6	19	860	491	10.277	1.028	25689
6	21	892	503	22.214	2.221	23653
6	23	902	512	8.745	0.874	25006
6	25	920	522	13.384	1.338	28270
6	27	921	525	2.055	0.206	26669
6	29	933	536	10.581	1.058	27643
6	31	897	521	25.349	2.535	25297
6	33	887	507	11.183	1.118	25082
6	35	867	494	15.505	1.550	25098
6	37	875	495	5.240	0.524	16678
6	39	879	502	5.240	0.524	28118
6	41	885	511	7.031	0.703	27173
6	43	904	512	12.367	1.237	22121
6	45	896	512	5.200	0.520	30695
7	1	748	256	-1.000	-1.000	29095
7	3	748	256	0.000	0.000	30519
7	5	751	251	3.790	0.379	27455
7	7	751	249	1.300	0.130	26252
7	9	739	249	7.800	0.780	30284
7	11	736	250	2.055	0.206	30663
7	13	735	251	0.919	0.092	27328
7	15	735	251	0.000	0.000	27962
7	17	720	256	10.277	1.028	29054
7	19	715	260	4.162	0.416	31995
7	21	714	260	0.650	0.065	30502
7	23	735	251	14.850	1.485	30654
7	25	765	241	20.554	2.055	30533
7	27	765	241	0.000	0.000	29677
7	29	765	241	0.000	0.000	32437
7	31	737	237	18.384	1.838	24510
7	33	730	243	5.993	0.599	26391
7	35	722	252	7.827	0.783	28215
7	37	721	252	0.650	0.065	28840
7	39	721	252	0.000	0.000	23490
7	41	725	252	2.600	0.260	30817
7	43	743	252	11.700	1.170	25218
7	45	772	233	22.535	2.253	29628
7	47	772	231	1.300	0.130	35656
7	49	777	226	4.596	0.460	28544
7	51	768	226	5.850	0.585	28499
7	53	760	227	5.240	0.524	25871
7	55	753	231	5.240	0.524	27549
7	57	735	239	12.803	1.280	32096
7	59	708	250	18.950	1.895	30973
7	61	689	255	12.770	1.277	26636
7	63	678	265	9.663	0.966	25836
7	65	678	265	0.000	0.000	23588
7	67	674	269	3.677	0.368	23708
7	69	668	276	5.993	0.599	27293
7	71	661	282	5.993	0.599	28355
7	73	654	286	5.240	0.524	28135
7	75	639	290	10.090	1.009	29944
7	77	633	293	4.360	0.436	26552
7	79	640	291	4.732	0.473	12960
7	81	643	290	2.055	0.206	29825
7	83	647	291	2.680	0.268	26386
8	1	169	133	-1.000	-1.000	31452
8	3	169	133	0.000	0.000	29652
8	5	169	132	0.650	0.065	30620
8	7	169	132	0.000	0.000	33413
8	9	172	130	2.344	0.234	29518
8	11	182	120	9.192	0.919	30629
8	13	190	112	7.354	0.735	29169
8	15	199	103	8.273	0.827	32107
8	17	204	100	3.790	0.379	31233
8	19	205	100	0.650	0.065	26630
8	21	208	103	2.758	0.276	30646
8	23	210	104	1.453	0.145	30942
8	25	228	92	14.061	1.406	30216
8	27	228	90	1.300	0.130	28729
8	29	220	96	6.500	0.650	39398
8	31	222	92	2.907	0.291	39316
8	33	233	72	14.836	1.484	39266
8	35	247	49	17.501	1.750	31664
8	37	257	35	11.183	1.118	27572
8	39	270	28	9.597	0.960	32582
8	41	278	25	5.553	0.555	28545
8	43	282	25	2.600	0.260	31272
8	45	286	23	2.907	0.291	29058
8	47	279	19	5.240	0.524	28763
8	49	266	15	8.841	0.884	28861
8	51	245	10	14.031	1.403	31465
8	53	242	7	2.758	0.276	26960
8	55	241	4	2.055	0.206	31905
8	57	231	2	6.629	0.663	31720
8	59	229	1	1.453	0.145	29113
9	1	254	648	-1.000	-1.000	30918
9	3	254	648	0.000	0.000	32310
9	5	264	647	6.532	0.653	30814
9	7	254	665	13.384	1.338	34039
9	9	252	672	4.732	0.473	31144
9	11	252	680	5.200	0.520	31128
9	13	252	682	1.300	0.130	29459
9	15	251	684	1.453	0.145	35731
9	17	247	689	4.162	0.416	31056
9	19	240	705	11.351	1.135	28597
9	21	240	706	0.650	0.065	26925
9	23	249	660	30.466	3.047	25503
9	25	252	635	16.366	1.637	33101
9	27	219	608	27.714	2.771	27933
9	29	212	599	7.411	0.741	25522
9	31	193	585	15.340	1.534	27899
9	33	167	593	17.681	1.768	27603
9	35	153	605	11.985	1.199	26012
9	37	155	610	3.500	0.350	28951
9	39	164	644	22.861	2.286	28366
9	41	165	647	2.055	0.206	28142
9	43	164	650	2.055	0.206	27701
9	45	161	665	9.943	0.994	28054
9	47	161	666	0.650	0.065	30024
9	49	163	683	11.126	1.113	31642
9	51	163	683	0.000	0.000	27057
9	53	162	686	2.055	0.206	28218
9	55	184	639	33.730	3.373	28374
9	57	176	617	15.216	1.522	30800
9	59	160	603	13.819	1.382	22947
9	61	158	605	1.838	0.184	18111
9	63	177	599	12.951	1.295	28216
9	65	171	627	18.613	1.861	30727
9	67	171	630	1.950	0.195	28157
9	69	175	628	2.907	0.291	29243
9	71	181	644	11.107	1.111	25537
9	73	193	655	10.581	1.058	28534
9	75	207	642	12.418	1.242	29376
9	77	220	653	11.069	1.107	30996
9	79	226	656	4.360	0.436	22993
9	81	209	644	13.525	1.353	28496
9	83	191	639	12.143	1.214	31596
9	85	189	630	5.993	0.599	28589
9	87	177	614	13.000	1.300	32818
9	89	170	610	5.240	0.524	26885
9	91	179	633	16.053	1.605	28316
9	93	179	631	1.300	0.130	28444
9	95	164	603	20.647	2.065	21319
9	97	165	597	3.954	0.395	26377
9	99	171	635	25.005	2.501	26530
9	101	189	658	18.984	1.898	22911
9	103	170	596	42.149	4.215	26121
9	105	165	610	9.663	0.966	26722
9	107	162	611	2.055	0.206	28050
9	109	183	610	13.665	1.367	24720
9	111	197	604	9.900	0.990	32755
9	113	216	587	16.571	1.657	28808
9	115	187	615	26.202	2.620	28277
9	117	178	627	9.750	0.975	33283
9	119	150	628	18.211	1.821	27722
9	121	135	634	10.501	1.050	28108
9	123	135	634	0.000	0.000	41656
9	125	121	628	9.900	0.990	31455
9	127	104	611	15.627	1.563	27478
9	129	102	608	2.344	0.234	31728
9	131	135	610	21.489	2.149	23493
9	133	133	610	1.300	0.130	25811
9	135	141	613	5.553	0.555	26981
9	137	179	620	25.115	2.511	29441
9	139	184	620	3.250	0.325	32915
9	141	201	615	11.518	1.152	26268
9	143	203	603	7.907	0.791	28204
9	145	155	617	32.499	3.250	28104
9	147	154	618	0.919	0.092	26485
9	149	160	628	7.580	0.758	29486
9	151	159	629	0.919	0.092	25255
9	153	144	636	10.759	1.076	32537
9	155	144	636	0.000	0.000	30690
9	157	149	622	9.663	0.966	30311
9	159	149	622	0.000	0.000	29848
10	49	76	683	-1.000	-1.000	31217
10	51	62	682	9.123	0.912	29011
10	53	59	683	2.055	0.206	31939
10	55	54	693	7.267	0.727	36003
10	57	54	693	0.000	0.000	29647
10	59	69	691	9.836	0.984	28125
10	61	50	719	21.994	2.199	28638
10	63	45	729	7.267	0.727	31866
10	65	44	742	8.475	0.847	23601
10	67	84	769	31.368	3.137	26302
10	69	87	769	1.950	0.195	28751
10	71	119	788	24.190	2.419	29820
10	73	133	802	12.869	1.287	36198
10	75	133	821	12.350	1.235	28297
10	77	134	825	2.680	0.268	28714
10	79	152	827	11.772	1.177	28642
10	81	173	829	13.711	1.371	27258
10	83	189	839	12.264	1.226	25041
10	85	207	852	14.432	1.443	30254
10	87	230	853	14.964	1.496	17899
10	89	254	832	20.728	2.073	31818
10	91	261	827	5.591	0.559	28243
10	93	277	810	15.174	1.517	27923
10	95	290	780	21.252	2.125	26659
10	97	312	772	15.216	1.522	26898
10	99	326	754	14.822	1.482	32726
10	101	335	713	27.284	2.728	26524
10	103	337	711	1.838	0.184	26821
10	105	357	708	13.145	1.315	17866
10	107	377	701	13.773	1.377	20107
10	109	395	699	11.772	1.177	28169
10	111	406	759	39.649	3.965	34116
10	113	395	776	13.161	1.316	28561
10	115	395	787	7.150	0.715	22238
10	117	395	794	4.550	0.455	28103
10	119	409	812	14.822	1.482	27376
10	121	411	867	35.773	3.577	27731
10	123	410	878	7.179	0.718	26585
10	125	393	896	16.093	1.609	28407
10	127	376	909	13.910	1.391	27194
10	129	364	912	8.040	0.804	28896
10	131	359	923	7.854	0.785	21221
10	133	360	944	13.665	1.367	23987
10	135	361	951	4.596	0.460	27080
10	137	359	962	7.267	0.727	26577
10	139	356	971	6.166	0.617	29096
10	141	355	980	5.886	0.589	38709
10	143	348	987	6.435	0.643	29730
10	145	343	991	4.162	0.416	24853
10	147	343	993	1.300	0.130	27214
10	149	344	981	7.827	0.783	33557
10	151	333	987	8.144	0.814	24763
10	153	330	991	3.250	0.325	30109
10	155	335	985	5.077	0.508	39730
10	157	338	980	3.790	0.379	27360
10	159	339	980	0.650	0.065	22629
10	161	341	992	7.907	0.791	28004
10	163	344	995	2.758	0.276	24201
10	165	329	994	9.771	0.977	24623
10	167	327	992	1.838	0.184	24841
10	169	315	962	21.002	2.100	26407
10	171	335	970	14.001	1.400	26498
10	173	369	973	22.185	2.219	32296
10	175	387	979	12.333	1.233	29423
10	177	393	967	8.720	0.872	25181
10	179	407	949	14.822	1.482	30336
10	181	419	922	19.205	1.920	23329
10	183	425	917	5.077	0.508	33105
10	185	436	916	7.179	0.718	24057
10	187	425	913	7.411	0.741	26778
10	189	425	901	7.800	0.780	28541
10	191	431	896	5.077	0.508	21312
10	193	420	919	16.571	1.657	25805
11	1	316	606	-1.000	-1.000	23669
11	3	316	600	3.900	0.390	22498
11	5	308	609	7.827	0.783	26868
11	7	286	615	14.822	1.482	21372
11	9	317	620	20.410	2.041	27414
11	11	317	620	0.000	0.000	27379
11	13	304	622	8.549	0.855	27851
11	15	290	625	9.306	0.931	28114
11	17	288	626	1.453	0.145	28055
11	19	300	608	14.061	1.406	28647
11	21	305	608	3.250	0.325	31947
11	23	302	610	2.344	0.234	38699
11	25	289	611	8.475	0.847	24532
11	27	289	611	0.000	0.000	24533
11	29	298	611	5.850	0.585	26427
11	31	300	611	1.300	0.130	30802
11	33	309	611	5.850	0.585	29920
11	35	317	610	5.240	0.524	27336
11	37	326	605	6.692	0.669	27132
11	39	341	594	12.090	1.209	26998
11	41	351	585	8.745	0.874	26323
11	43	280	579	46.313	4.631	33050
11	45	277	579	1.950	0.195	34342
11	47	269	580	5.240	0.524	33945
11	49	259	584	7.001	0.700	28757
11	51	242	601	15.627	1.563	24439
11	53	232	607	7.580	0.758	26213
11	55	230	614	4.732	0.473	29189
11	57	230	614	0.000	0.000	34187
11	59	227	614	1.950	0.195	29236
11	61	238	587	18.950	1.895	41099
11	63	230	596	7.827	0.783	35874
11	65	222	608	9.374	0.937	26188
11	67	223	638	19.510	1.951	27751
11	69	223	638	0.000	0.000	22533
11	71	238	662	18.396	1.840	24569
11	73	252	686	18.060	1.806	31508
11	75	258	694	6.500	0.650	29558
11	77	246	707	11.499	1.150	29301
11	79	246	711	2.600	0.260	25617
11	81	246	716	3.250	0.325	23997
11	83	262	727	12.620	1.262	31299
11	85	274	727	7.800	0.780	27231
11	87	231	714	29.199	2.920	25919
11	89	249	720	12.333	1.233	27641
11	91	254	711	6.692	0.669	27462
11	93	224	714	19.597	1.960	17533
11	95	216	713	5.240	0.524	23880
11	97	213	715	2.344	0.234	27830
11	99	246	726	22.610	2.261	19999
11	101	270	692	27.051	2.705	31108
11	103	279	684	7.827	0.783	27835
11	105	285	675	7.031	0.703	27816
11	107	293	651	16.443	1.644	28032
11	109	286	621	20.023	2.002	24488
11	111	294	595	17.681	1.768	25710
11	113	304	577	13.384	1.338	28419
11	115	306	574	2.344	0.234	40807
11	117	313	565	7.411	0.741	26840
11	119	310	544	13.788	1.379	28673
11	121	302	515	19.554	1.955	24272
11	123	302	505	6.500	0.650	28004
11	125	296	470	23.081	2.308	25009
11	127	304	428	27.790	2.779	25532
11	129	310	408	13.572	1.357	22918
11	131	315	384	15.935	1.593	24413
11	133	321	373	8.144	0.814	28539
11	135	352	378	20.410	2.041	21341
11	137	372	382	13.257	1.326	25836
11	139	404	417	30.825	3.082	27100
11	141	409	435	12.143	1.214	26134
11	143	420	460	17.753	1.775	32480
11	145	429	473	10.277	1.028	25856
11	147	438	511	25.383	2.538	37883
11	149	433	535	15.935	1.593	14151
11	151	432	552	11.069	1.107	28406
11	153	398	551	22.109	2.211	22957
11	155	408	531	14.534	1.453	29132
11	157	412	533	2.907	0.291	25424
11	159	414	554	13.711	1.371	25886
11	161	415	559	3.314	0.331	23953
11	163	439	556	15.721	1.572	18036
11	165	399	569	27.338	2.734	24520
11	167	386	575	9.306	0.931	26960
11	169	329	608	42.810	4.281	25235
11	171	320	624	11.932	1.193	29955
11	173	311	626	5.993	0.599	26120
11	175	323	647	15.721	1.572	25233
11	177	323	657	6.500	0.650	30349
11	179	314	664	7.411	0.741	27666
11	181	304	668	7.001	0.700	27339
11	183	274	690	24.181	2.418	20787
11	185	283	747	37.508	3.751	26911
11	187	289	756	7.031	0.703	27486
11	189	299	740	12.264	1.226	27306
11	191	297	721	12.418	1.242	32471
11	193	261	714	23.838	2.384	27910
12	1	516	439	-1.000	-1.000	28934
12	3	520	456	11.351	1.135	28672
12	5	522	462	4.111	0.411	28094
12	7	522	462	0.000	0.000	27091
12	9	517	450	8.450	0.845	28645
12	11	517	450	0.000	0.000	28869
12	13	518	455	3.314	0.331	28284
12	15	519	456	0.919	0.092	27081
12	17	519	456	0.000	0.000	26861
12	19	519	456	0.000	0.000	27082
12	21	514	422	22.337	2.234	27973
12	23	497	410	13.525	1.353	27986
12	25	491	398	8.720	0.872	27798
12	27	476	383	13.788	1.379	27566
12	29	467	379	6.402	0.640	27779
12	31	462	376	3.790	0.379	28020
12	33	451	371	7.854	0.785	24416
12	35	439	363	9.374	0.937	24078
12	37	433	363	3.900	0.390	23318
12	39	418	360	9.943	0.994	22715
12	41	410	364	5.814	0.581	27505
12	43	427	375	13.161	1.316	27282
12	45	449	392	18.071	1.807	29628
12	47	454	394	3.500	0.350	27029
12	49	482	400	18.613	1.861	25136
12	51	489	404	5.240	0.524	26676
12	53	486	396	5.553	0.555	26854
12	55	490	373	15.174	1.517	34502
12	57	502	370	8.040	0.804	26421
12	59	504	351	12.418	1.242	28769
12	61	508	346	4.162	0.416	30449
12	63	511	350	3.250	0.325	36661
12	65	519	340	8.324	0.832	30921
12	67	516	337	2.758	0.276	28202
12	69	518	359	14.359	1.436	25762
12	71	547	349	19.939	1.994	24197
12	73	562	337	12.486	1.249	26039
12	75	567	328	6.692	0.669	26064
12	77	530	350	27.980	2.798	24014
12	79	503	393	33.002	3.300	27501
12	81	506	384	6.166	0.617	28163
12	83	534	347	30.160	3.016	38902
12	85	496	386	35.393	3.539	23923
12	87	496	391	3.250	0.325	22604
12	89	495	423	20.810	2.081	30783
12	91	485	427	7.001	0.700	28725
12	93	480	430	3.790	0.379	28751
12	95	475	436	5.077	0.508	27504
12	97	475	441	3.250	0.325	26972
12	99	483	450	7.827	0.783	27180
12	101	484	449	0.919	0.092	27370
12	103	473	441	8.841	0.884	30442
12	105	450	458	18.590	1.859	30634
12	107	430	468	14.534	1.453	31078
12	109	421	477	8.273	0.827	26740
12	111	425	490	8.841	0.884	27569
12	113	425	490	0.000	0.000	27607
12	115	366	473	39.909	3.991	30311
12	117	364	473	1.300	0.130	29321
12	119	348	473	10.400	1.040	28531
12	121	345	498	16.366	1.637	22745
12	123	324	512	16.405	1.640	28370
12	125	321	514	2.344	0.234	27840
12	127	362	515	26.657	2.666	25103
12	129	390	504	19.554	1.955	28376
12	131	405	504	9.750	0.975	30074
12	133	405	498	3.900	0.390	29790
12	135	397	497	5.240	0.524	29385
12	137	410	524	19.478	1.948	30726
12	139	411	532	5.240	0.524	33596
12	141	413	548	10.481	1.048	23136
12	143	412	552	2.680	0.268	29597
12	145	410	558	4.111	0.411	27643
12	147	413	566	5.553	0.555	24974
12	149	432	571	12.770	1.277	19165
12	151	438	585	9.900	0.990	22610
12	153	438	587	1.300	0.130	29187
12	155	438	588	0.650	0.065	27021
12	157	438	596	5.200	0.520	17896
12	159	438	602	3.900	0.390	16531
12	161	438	603	0.650	0.065	26893
12	163	438	590	8.450	0.845	34440
12	165	438	590	0.000	0.000	32607
12	167	438	591	0.650	0.065	23594
12	169	439	591	0.650	0.065	17483
12	171	439	592	0.650	0.065	27861
12	173	439	592	0.000	0.000	31424
12	175	453	598	9.900	0.990	33261
12	177	463	598	6.500	0.650	26826
12	179	458	588	7.267	0.727	36553
12	181	447	588	7.150	0.715	39693
12	183	445	591	2.344	0.234	34966
12	185	442	595	3.250	0.325	26740
12	187	441	596	0.919	0.092	29335
12	189	438	599	2.758	0.276	36231
12	191	437	598	0.919	0.092	22195
12	193	435	593	3.500	0.350	21173
13	1	746	301	-1.000	-1.000	25050
13	3	746	300	0.650	0.065	24762
13	5	746	300	0.000	0.000	25470
13	7	749	310	6.786	0.679	32425
13	9	742	329	13.161	1.316	32950
13	11	737	341	8.450	0.845	25782
13	13	744	325	11.351	1.135	25705
13	15	764	303	19.325	1.933	25457
13	17	777	290	11.950	1.195	25371
13	19	764	282	9.922	0.992	23161
13	21	789	268	18.624	1.862	24975
13	23	760	302	29.046	2.905	25439
13	25	732	325	23.552	2.355	31653
13	27	727	329	4.162	0.416	29517
13	29	722	339	7.267	0.727	32295
13	31	721	361	14.314	1.431	25734
13	33	750	374	20.657	2.066	25816
13	35	750	378	2.600	0.260	27420
13	37	750	390	7.800	0.780	25284
13	39	752	394	2.907	0.291	25100
13	41	718	372	26.322	2.632	25831
13	43	721	351	13.788	1.379	31737
13	45	740	358	13.161	1.316	22766
13	47	754	358	9.100	0.910	28146
13	49	761	360	4.732	0.473	25354
13	51	771	367	7.934	0.793	24888
13	53	821	367	32.499	3.250	27291
13	55	842	367	13.650	1.365	25376
13	57	840	380	8.549	0.855	24067
13	59	836	394	9.464	0.946	24645
13	61	856	344	35.003	3.500	24869
13	63	851	317	17.848	1.785	26296
13	65	851	317	0.000	0.000	24701
13	67	855	296	13.895	1.390	22503
13	69	863	284	9.374	0.937	26298
13	71	881	240	30.900	3.090	31479
13	73	868	249	10.277	1.028	17816
13	75	843	238	17.753	1.775	23733
13	77	841	235	2.344	0.234	21381
13	79	836	232	3.790	0.379	26090
13	81	831	218	9.663	0.966	20874
13	83	812	225	13.161	1.316	17097
13	85	800	234	9.750	0.975	24702
13	87	800	235	0.650	0.065	25797
13	89	816	235	10.400	1.040	22360
13	91	818	229	4.111	0.411	25522
13	93	810	210	13.400	1.340	25097
13	95	810	171	25.349	2.535	25211
13	97	811	203	20.810	2.081	33265
13	99	800	203	7.150	0.715	36327
13	101	795	188	10.277	1.028	25140
13	103	764	173	22.384	2.238	25462
13	105	764	206	21.449	2.145	27671
13	107	764	232	16.900	1.690	26814
13	109	763	240	5.240	0.524	30667
13	111	764	244	2.680	0.268	23890
13	113	768	238	4.687	0.469	27631
13	115	762	224	9.900	0.990	30947
13	117	760	224	1.300	0.130	39524
13	119	750	206	13.384	1.338	29169
13	121	750	179	17.550	1.755	24787
13	123	751	158	13.665	1.367	22816
13	125	760	145	10.277	1.028	22334
13	127	764	210	42.329	4.233	27741
13	129	764	211	0.650	0.065	26969
13	131	761	209	2.344	0.234	27348
13	133	798	204	24.268	2.427	30812
13	135	803	195	6.692	0.669	28648
13	137	812	187	7.827	0.783	29662
13	139	828	178	11.932	1.193	23395
13	141	830	176	1.838	0.184	29657
13	143	831	176	0.650	0.065	24949
13	145	794	174	24.085	2.408	27728
13	147	791	157	11.220	1.122	32044
13	149	791	145	7.800	0.780	27657
13	151	788	194	31.909	3.191	21310
13	153	772	217	18.211	1.821	24000
13	155	767	220	3.790	0.379	25056
13	157	759	226	6.500	0.650	32791
13	159	753	237	8.144	0.814	28319
13	161	748	249	8.450	0.845	33480
13	163	745	253	3.250	0.325	19425
13	165	742	255	2.344	0.234	26647
13	167	734	254	5.240	0.524	30578
13	169	726	254	5.200	0.520	31961
13	171	725	255	0.919	0.092	20702
13	173	725	256	0.650	0.065	26195
13	175	756	254	20.191	2.019	28743
13	177	763	255	4.596	0.460	27610
13	179	764	255	0.650	0.065	29095
13	181	763	252	2.055	0.206	27483
13	183	760	250	2.344	0.234	27417
13	185	760	250	0.000	0.000	27231
13	187	759	250	0.650	0.065	26655
13	189	799	251	26.007	2.601	31522
13	191	755	258	28.959	2.896	28855
13	193	748	257	4.596	0.460	30215
14	1	597	731	-1.000	-1.000	27978
14	3	597	731	0.000	0.000	31984
14	5	603	750	12.951	1.295	26879
14	7	575	699	37.817	3.782	31674
14	9	555	671	22.365	2.237	25990
14	11	552	669	2.344	0.234	27741
14	13	526	665	17.098	1.710	27255
14	15	518	661	5.814	0.581	27561
14	17	503	650	12.090	1.209	26977
14	19	504	652	1.453	0.145	26345
14	21	538	676	27.051	2.705	26755
14	23	550	679	8.040	0.804	24421
14	25	553	680	2.055	0.206	16890
14	27	569	690	12.264	1.226	28750
14	29	568	687	2.055	0.206	28458
14	31	538	669	22.740	2.274	28727
14	33	530	664	6.132	0.613	32038
14	35	528	663	1.453	0.145	24997
14	37	540	673	10.153	1.015	21095
14	39	547	675	4.732	0.473	8080
14	41	547	675	0.000	0.000	33426
14	43	531	664	12.620	1.262	29646
14	45	520	657	8.475	0.847	32687
14	47	514	655	4.111	0.411	28276
14	49	514	654	0.650	0.065	27452
14	51	512	654	1.300	0.130	19423
14	53	503	646	7.827	0.783	29361
14	55	480	631	17.848	1.785	27066
14	57	480	628	1.950	0.195	27375
14	59	480	627	0.650	0.065	27901
14	61	479	622	3.314	0.331	26781
14	63	475	619	3.250	0.325	27864
14	65	470	619	3.250	0.325	26315
14	67	457	618	8.475	0.847	25131
14	69	445	626	9.374	0.937	21261
14	71	439	648	14.822	1.482	29688
14	73	434	650	3.500	0.350	30266
14	75	426	658	7.354	0.735	27983
14	77	421	664	5.077	0.508	27019
14	79	409	681	13.525	1.353	19282
14	81	409	681	0.000	0.000	26910
14	83	417	691	8.324	0.832	24999
14	85	421	694	3.250	0.325	28919
14	87	422	698	2.680	0.268	26830
14	89	422	715	11.050	1.105	29054
14	91	420	718	2.344	0.234	29231
14	93	412	717	5.240	0.524	23816
14	95	407	717	3.250	0.325	27674
14	97	407	717	0.000	0.000	22525
15	1	617	609	-1.000	-1.000	24535
15	3	627	617	8.324	0.832	28053
15	5	634	626	7.411	0.741	28322
15	7	632	627	1.453	0.145	27948
15	9	621	622	7.854	0.785	27663
15	11	614	613	7.411	0.741	27190
15	13	597	599	14.314	1.431	28895
15	15	585	593	8.720	0.872	26836
15	17	573	581	11.031	1.103	25335
15	19	566	577	5.240	0.524	26109
15	21	560	572	5.077	0.508	24432
15	23	558	570	1.838	0.184	25676
15	25	554	561	6.402	0.640	28521
15	27	552	560	1.453	0.145	26172
15	29	549	554	4.360	0.436	25921
15	31	540	552	5.993	0.599	26162
15	33	528	552	7.800	0.780	22987
15	35	528	552	0.000	0.000	23342
15	37	528	552	0.000	0.000	25914
15	39	528	564	7.800	0.780	24883
15	41	528	569	3.250	0.325	27351
15	43	528	569	0.000	0.000	27100
15	45	546	555	14.822	1.482	29087
15	47	555	553	5.993	0.599	25461
15	49	567	550	8.040	0.804	25784
15	51	574	549	4.596	0.460	27881
15	53	573	544	3.314	0.331	28132
15	55	573	541	1.950	0.195	29284
15	57	571	538	2.344	0.234	24923
15	59	571	538	0.000	0.000	24854
15	61	570	534	2.680	0.268	24451
15	63	571	522	7.827	0.783	25046
15	65	573	518	2.907	0.291	22816
15	67	575	515	2.344	0.234	26976
15	69	575	515	0.000	0.000	27865
15	71	545	545	27.576	2.758	20226
15	73	544	552	4.596	0.460	26875
15	75	539	560	6.132	0.613	24735
15	77	532	569	7.411	0.741	26974
15	79	532	569	0.000	0.000	28122
15	81	548	558	12.620	1.262	27286
15	83	555	551	6.435	0.643	27016
15	85	558	548	2.758	0.276	12227
15	87	564	549	3.954	0.395	10273
15	89	570	549	3.900	0.390	25459
16	1	238	152	-1.000	-1.000	30123
16	3	238	151	0.650	0.065	31039
16	5	223	152	9.771	0.977	29572
16	7	223	152	0.000	0.000	29607
16	9	223	152	0.000	0.000	29534
16	11	223	152	0.000	0.000	30884
16	13	222	152	0.650	0.065	29825
16	15	222	147	3.250	0.325	29665
16	17	221	146	0.919	0.092	34006
16	19	221	146	0.000	0.000	31675
16	21	216	145	3.314	0.331	30146
16	23	211	144	3.314	0.331	29486
16	25	211	144	0.000	0.000	29998
16	27	203	142	5.360	0.536	30714
16	29	202	142	0.650	0.065	30485
16	31	193	149	7.411	0.741	30447
16	33	190	152	2.758	0.276	28754
16	35	190	159	4.550	0.455	28968
16	37	196	173	9.900	0.990	31019
16	39	213	194	17.562	1.756	32475
16	41	221	209	11.050	1.105	28924
16	43	221	212	1.950	0.195	31773
16	45	223	225	8.549	0.855	27780
16	47	226	235	6.786	0.679	28925
16	49	226	236	0.650	0.065	28208
16	51	226	236	0.000	0.000	28757
16	53	226	236	0.000	0.000	29015
16	55	229	212	15.721	1.572	36054
16	57	229	197	9.750	0.975	22514
16	59	229	190	4.550	0.455	21047
16	61	228	189	0.919	0.092	26271
16	63	237	210	14.850	1.485	18631
16	65	251	231	16.405	1.640	34679
16	67	254	241	6.786	0.679	28821
16	69	253	244	2.055	0.206	28657
17	1	881	923	-1.000	-1.000	29244
17	3	881	923	0.000	0.000	29740
17	5	881	923	0.000	0.000	24256
17	7	854	930	18.130	1.813	30156
17	9	828	932	16.950	1.695	25727
17	11	824	933	2.680	0.268	25922
17	13	820	940	5.240	0.524	24874
17	15	814	941	3.954	0.395	26032
17	17	787	946	17.848	1.785	24901
17	19	786	946	0.650	0.065	24913
17	21	788	943	2.344	0.234	25422
17	23	791	940	2.758	0.276	25467
17	25	778	940	8.450	0.845	27953
17	27	775	940	1.950	0.195	24637
17	29	775	940	0.000	0.000	24810
17	31	836	933	39.909	3.991	24055
17	33	881	914	31.750	3.175	28569
17	35	887	909	5.077	0.508	24690
17	37	879	910	5.240	0.524	28462
17	39	876	911	2.055	0.206	26880
17	41	875	919	5.240	0.524	29580
17	43	893	908	13.711	1.371	29420
17	45	906	892	13.400	1.340	29348
17	47	908	891	1.453	0.145	25549
17	49	914	886	5.077	0.508	25208
17	51	922	881	6.132	0.613	26900
17	53	927	878	3.790	0.379	26730
17	55	928	876	1.453	0.145	24864
17	57	928	876	0.000	0.000	27003
17	59	930	873	2.344	0.234	34283
17	61	931	872	0.919	0.092	25505
17	63	931	872	0.000	0.000	23971
17	65	935	912	26.129	2.613	24343
17	67	915	925	15.505	1.550	23142
17	69	911	922	3.250	0.325	23934
17	71	911	907	9.750	0.975	22902
18	51	695	489	-1.000	-1.000	31594
18	53	689	489	3.900	0.390	26951
18	55	689	488	0.650	0.065	28423
18	57	692	487	2.055	0.206	41153
18	59	710	475	14.061	1.406	23065
18	61	710	475	0.000	0.000	23954
18	63	703	478	4.950	0.495	37760
18	65	697	478	3.900	0.390	26271
18	67	696	478	0.650	0.065	25855
18	69	696	470	5.200	0.520	25602
18	71	700	438	20.961	2.096	28947
18	73	703	420	11.861	1.186	25950
18	75	704	411	5.886	0.589	24387
18	77	714	405	7.580	0.758	23635
18	79	725	395	9.663	0.966	26733
18	81	734	392	6.166	0.617	35878
18	83	745	386	8.144	0.814	25135
18	85	746	385	0.919	0.092	26223
18	87	746	384	0.650	0.065	26302
18	89	748	385	1.453	0.145	26466
18	91	749	386	0.919	0.092	25242
18	93	760	423	25.090	2.509	25392
18	95	748	454	21.606	2.161	32269
18	97	744	487	21.606	2.161	24620
18	99	725	521	25.316	2.532	25470
18	101	728	526	3.790	0.379	11329
18	103	740	549	16.862	1.686	26361
18	105	742	555	4.111	0.411	27521
18	107	744	565	6.629	0.663	26195
18	109	744	573	5.200	0.520	16527
18	111	749	587	9.663	0.966	18066
18	113	752	601	9.306	0.931	28496
18	115	759	611	7.934	0.793	24841
18	117	747	632	15.721	1.572	26499
18	119	742	640	6.132	0.613	25311
18	121	736	648	6.500	0.650	25235
18	123	699	661	25.491	2.549	23936
18	125	698	663	1.453	0.145	24937
18	127	697	682	12.367	1.237	27607
18	129	694	690	5.553	0.555	27088
18	131	681	698	9.922	0.992	31590
18	133	664	716	16.093	1.609	27693
18	135	658	725	7.031	0.703	22339
18	137	655	733	5.553	0.555	31124
18	139	655	734	0.650	0.065	16643
18	141	643	740	8.720	0.872	25991
18	143	639	746	4.687	0.469	25812
18	145	646	744	4.732	0.473	25970
18	147	656	753	8.745	0.874	24232
18	149	660	757	3.677	0.368	33840
18	151	664	765	5.814	0.581	33659
18	153	663	780	9.771	0.977	33006
18	155	663	782	1.300	0.130	24700
18	157	658	786	4.162	0.416	25741
18	159	652	786	3.900	0.390	26444
18	161	649	784	2.344	0.234	25849
18	163	644	783	3.314	0.331	25620
18	165	624	778	13.400	1.340	30395
18	167	608	784	11.107	1.111	25091
18	169	603	789	4.596	0.460	23517
18	171	597	792	4.360	0.436	26119
18	173	590	804	9.030	0.903	25461
18	175	588	807	2.344	0.234	24520
18	177	595	812	5.591	0.559	26485
18	179	595	815	1.950	0.195	31653
18	181	593	818	2.344	0.234	26342
18	183	634	815	26.721	2.672	23464
18	185	625	814	5.886	0.589	29504
18	187	611	806	10.481	1.048	20624
18	189	611	806	0.000	0.000	25590
19	47	498	303	-1.000	-1.000	29226
19	49	498	304	0.650	0.065	32518
19	51	499	304	0.650	0.065	33323
19	53	502	303	2.055	0.206	26823
19	55	492	313	9.192	0.919	26773
19	57	487	318	4.596	0.460	26367
19	59	483	318	2.600	0.260	25816
19	61	480	319	2.055	0.206	27538
19	63	520	308	26.965	2.696	23865
19	65	518	304	2.907	0.291	33561
19	67	518	319	9.750	0.975	30212
19	69	519	328	5.886	0.589	24304
19	71	492	321	18.130	1.813	26661
19	73	481	323	7.267	0.727	27003
19	75	452	336	20.657	2.066	27355
19	77	522	307	49.249	4.925	35624
19	79	523	301	3.954	0.395	34396
19	81	495	317	20.961	2.096	25528
19	83	478	325	12.212	1.221	30331
19	85	471	337	9.030	0.903	33087
19	87	471	337	0.000	0.000	26143
19	89	457	349	11.985	1.199	26913
19	91	445	355	8.720	0.872	24788
19	93	445	355	0.000	0.000	27629
19	95	472	345	18.715	1.871	29227
19	97	500	325	22.365	2.237	26954
19	99	504	327	2.907	0.291	13566
19	101	504	327	0.000	0.000	24981
19	103	517	326	8.475	0.847	32667
19	105	532	319	10.759	1.076	31605
19	107	545	317	8.549	0.855	26644
19	109	569	295	21.162	2.116	30508
19	111	593	271	22.061	2.206	32304
19	113	613	251	18.384	1.838	20822
19	115	632	248	12.503	1.250	23475
19	117	646	282	23.900	2.390	20780
19	119	650	277	4.162	0.416	24376
19	121	644	295	12.333	1.233	25613
19	123	661	280	14.736	1.474	21763
19	125	662	294	9.123	0.912	21683
19	127	656	304	7.580	0.758	26729
19	129	635	327	20.244	2.024	24825
19	131	640	308	12.770	1.277	27062
19	133	656	281	20.400	2.040	25415
19	135	619	333	41.482	4.148	27852
19	137	619	333	0.000	0.000	32052
19	139	620	331	1.453	0.145	25734
19	141	652	288	34.839	3.484	26682
19	143	661	264	16.660	1.666	28658
19	145	663	263	1.453	0.145	31232
19	147	661	279	10.481	1.048	29256
19	149	657	287	5.814	0.581	27775
19	151	668	282	7.854	0.785	29812
19	153	675	277	5.591	0.559	29323
19	155	670	284	5.591	0.559	27446
19	157	666	284	2.600	0.260	37238
19	159	664	274	6.629	0.663	27331
19	161	667	261	8.672	0.867	25176
19	163	668	253	5.240	0.524	25759
19	165	670	261	5.360	0.536	27292
19	167	671	269	5.240	0.524	29290
19	169	667	282	8.841	0.884	26868
19	171	667	287	3.250	0.325	29803
19	173	667	287	0.000	0.000	30856
19	175	659	282	6.132	0.613	27303
19	177	658	281	0.919	0.092	23545
19	179	662	277	3.677	0.368	24473
19	181	667	277	3.250	0.325	24795
19	183	671	277	2.600	0.260	28270
19	185	674	276	2.055	0.206	27969
19	187	671	280	3.250	0.325	28300
19	189	671	280	0.000	0.000	33334
19	191	667	283	3.250	0.325	28514
19	193	665	283	1.300	0.130	30428
20	1	830	79	-1.000	-1.000	24510
20	3	830	80	0.650	0.065	24795
20	5	830	80	0.000	0.000	33256
20	7	837	81	4.596	0.460	31269
20	9	842	80	3.314	0.331	34949
20	11	834	80	5.200	0.520	25338
20	13	824	79	6.532	0.653	26670
20	15	824	79	0.000	0.000	28095
20	17	812	79	7.800	0.780	23549
20	19	812	79	0.000	0.000	24314
20	21	812	79	0.000	0.000	22049
20	23	811	79	0.650	0.065	23270
20	25	811	79	0.000	0.000	20709
20	27	824	79	8.450	0.845	29420
20	29	824	79	0.000	0.000	24987
20	31	829	79	3.250	0.325	32348
20	33	816	81	8.549	0.855	29892
20	35	797	84	12.503	1.250	22518
20	37	790	114	20.023	2.002	29219
20	39	787	131	11.220	1.122	26468
20	41	770	135	11.351	1.135	26578
20	43	742	152	21.291	2.129	25184
20	45	720	162	15.708	1.571	25493
20	47	680	171	26.649	2.665	29756
20	49	672	176	6.132	0.613	26878
20	51	655	187	13.161	1.316	28395
20	53	650	188	3.314	0.331	37702
20	55	638	195	9.030	0.903	33093
20	57	623	205	11.718	1.172	30282
20	59	604	214	13.665	1.367	25668
20	61	593	224	9.663	0.966	25867
20	63	587	231	5.993	0.599	28392
20	65	578	240	8.273	0.827	26398
20	67	560	250	13.384	1.338	26676
20	69	526	253	22.185	2.219	29837
20	71	509	253	11.050	1.105	23110
20	73	506	255	2.344	0.234	27229
20	75	502	260	4.162	0.416	28166
20	77	518	263	10.581	1.058	29549
20	79	521	263	1.950	0.195	27221
20	81	503	272	13.081	1.308	26866
20	83	496	276	5.240	0.524	26994
20	85	488	276	5.200	0.520	27120
20	87	484	276	2.600	0.260	27278
20	89	495	270	8.144	0.814	27430
20	91	517	254	17.681	1.768	25704
20	93	518	254	0.650	0.065	23960
20	95	518	254	0.000	0.000	24554
20	97	514	261	5.240	0.524	25692
20	99	512	266	3.500	0.350	26206
20	101	512	266	0.000	0.000	24557
20	103	513	267	0.919	0.092	27892
20	105	509	267	2.600	0.260	27990
20	107	514	259	6.132	0.613	27013
20	109	514	259	0.000	0.000	27092
20	111	508	259	3.900	0.390	25902
20	113	526	255	11.985	1.199	31371
20	115	518	261	6.500	0.650	27174
20	117	481	278	26.466	2.647	29617
20	119	431	329	46.423	4.642	27067
20	121	414	350	17.562	1.756	25849
20	123	405	377	18.499	1.850	27622
20	125	386	397	17.931	1.793	27594
20	127	358	413	20.961	2.096	35346
20	129	337	430	17.562	1.756	32825
20	131	330	433	4.950	0.495	27887
20	133	318	446	11.499	1.150	38176
20	135	304	460	12.869	1.287	27598
20	137	285	464	12.620	1.262	28978
20	139	307	456	15.216	1.522	35103
20	141	323	441	14.255	1.426	30764
20	143	325	443	1.838	0.184	33432
20	145	283	461	29.701	2.970	22596
20	147	326	454	28.317	2.832	28315
20	149	340	439	13.337	1.334	40926
20	151	338	436	2.344	0.234	34668
20	153	333	437	3.314	0.331	23266
20	155	300	451	23.300	2.330	20869
20	157	300	458	4.550	0.455	23792
20	159	304	462	3.677	0.368	28062
20	161	331	461	17.562	1.756	25746
20	163	341	461	6.500	0.650	28622
20	165	343	467	4.111	0.411	22138
20	167	344	468	0.919	0.092	20601
21	1	355	346	-1.000	-1.000	27770
21	3	349	354	6.500	0.650	30392
21	5	349	354	0.000	0.000	29568
21	7	349	361	4.550	0.455	30284
21	9	349	361	0.000	0.000	31141
21	11	349	361	0.000	0.000	30024
21	13	348	362	0.919	0.092	28941
21	15	349	358	2.680	0.268	28172
21	17	375	346	18.613	1.861	28830
21	19	372	346	1.950	0.195	29477
21	21	349	340	15.450	1.545	28511
21	23	336	337	8.672	0.867	26246
21	25	354	337	11.700	1.170	25688
21	27	371	340	11.220	1.122	31450
21	29	371	340	0.000	0.000	29092
21	31	341	333	20.023	2.002	28528
21	33	332	332	5.886	0.589	25593
21	35	338	338	5.515	0.552	28805
21	37	338	338	0.000	0.000	32998
21	39	354	337	10.420	1.042	27107
21	41	354	337	0.000	0.000	31354
21	43	354	337	0.000	0.000	29641
21	45	364	344	7.934	0.793	29486
21	47	341	340	15.174	1.517	36095
21	49	341	333	4.550	0.455	27525
21	51	342	332	0.919	0.092	22682
21	53	345	333	2.055	0.206	30134
21	55	349	333	2.600	0.260	29607
21	57	348	328	3.314	0.331	27255
21	59	350	331	2.344	0.234	30241
21	61	350	331	0.000	0.000	23848
22	1	360	295	-1.000	-1.000	28269
22	3	360	295	0.000	0.000	27858
22	5	359	295	0.650	0.065	25741
22	7	400	320	31.213	3.121	26141
22	9	405	329	6.692	0.669	28796
22	11	406	331	1.453	0.145	31093
22	13	407	337	3.954	0.395	26657
22	15	404	336	2.055	0.206	28608
22	17	408	333	3.250	0.325	27030
22	19	405	329	3.250	0.325	27524
22	21	398	323	5.993	0.599	25854
22	23	398	323	0.000	0.000	22418
22	25	420	327	14.534	1.453	28586
22	27	437	334	11.950	1.195	30434
22	29	452	337	9.943	0.994	28210
22	31	460	340	5.553	0.555	28574
22	33	475	346	10.501	1.050	30595
22	35	481	349	4.360	0.436	27488
22	37	496	360	12.090	1.209	24529
22	39	503	370	7.934	0.793	27071
22	41	509	391	14.196	1.420	27603
22	43	513	394	3.250	0.325	26013
22	45	558	392	29.278	2.928	32323
22	47	579	390	13.711	1.371	28887
22	49	580	390	0.650	0.065	24489
22	51	585	402	8.450	0.845	25342
22	53	598	413	11.069	1.107	25767
22	55	615	413	11.050	1.105	33812
22	57	637	401	16.289	1.629	30290
22	59	645	403	5.360	0.536	26454
22	61	639	418	10.501	1.050	24829
22	63	644	414	4.162	0.416	43769
22	65	637	428	10.174	1.017	26432
22	67	631	438	7.580	0.758	25479
22	69	675	359	58.776	5.878	28401
22	71	676	355	2.680	0.268	28222
22	73	675	356	0.919	0.092	15945
22	75	673	365	5.993	0.599	25104
22	77	659	382	14.314	1.431	25754
22	79	684	362	20.810	2.081	25057
22	81	702	338	19.500	1.950	22151
22	83	724	336	14.359	1.436	44545
22	85	726	336	1.300	0.130	22839
23	1	264	172	-1.000	-1.000	28349
23	3	264	152	13.000	1.300	23865
23	5	264	152	0.000	0.000	28884
23	7	258	148	4.687	0.469	37645
23	9	251	143	5.591	0.559	27833
23	11	251	141	1.300	0.130	29293
23	13	253	144	2.344	0.234	27135
23	15	253	144	0.000	0.000	28606
23	17	251	144	1.300	0.130	29230
23	19	261	149	7.267	0.727	29017
23	21	277	161	13.000	1.300	25092
23	23	288	181	14.836	1.484	33093
23	25	290	183	1.838	0.184	33969
23	27	287	186	2.758	0.276	25234
23	29	287	192	3.900	0.390	27833
23	31	270	177	14.736	1.474	28152
23	33	270	177	0.000	0.000	28776
23	35	289	176	12.367	1.237	30883
23	37	305	180	10.720	1.072	22504
23	39	319	209	20.931	2.093	22990
23	41	324	213	4.162	0.416	27803
23	43	347	223	16.302	1.630	20569
23	45	361	228	9.663	0.966	27551
23	47	364	235	4.950	0.495	18783
23	49	365	244	5.886	0.589	27947
23	51	367	274	19.543	1.954	37564
23	53	367	276	1.300	0.130	27699
23	55	367	277	0.650	0.065	26535
23	57	376	291	10.818	1.082	27237
23	59	415	292	25.358	2.536	25914
23	61	421	303	8.144	0.814	28606
23	63	438	313	12.820	1.282	30683
23	65	441	318	3.790	0.379	40742
23	67	444	320	2.344	0.234	28686
23	69	465	321	13.665	1.367	23062
23	71	420	308	30.445	3.045	28530
23	73	396	301	16.250	1.625	29379
23	75	377	280	18.407	1.841	26970
23	77	354	274	15.450	1.545	28261
23	79	327	274	17.550	1.755	28137
23	81	293	280	22.441	2.244	25395
23	83	273	302	19.325	1.933	29589
23	85	261	316	11.985	1.199	27769
23	87	261	345	18.850	1.885	32161
23	89	256	357	8.450	0.845	22076
23	91	258	377	13.065	1.306	31517
23	93	261	406	18.950	1.895	27360
23	95	257	385	13.895	1.390	27874
23	97	210	369	32.271	3.227	27230
23	99	194	372	10.581	1.058	28043
23	101	167	364	18.304	1.830	28017
23	103	144	359	15.299	1.530	23354
23	105	119	379	20.810	2.081	38955
23	107	117	382	2.344	0.234	25298
23	109	55	417	46.277	4.628	25659
23	111	26	409	19.554	1.955	29324
23	113	26	410	0.650	0.065	22277
23	115	7	412	12.418	1.242	31536
23	117	4	419	4.950	0.495	27965
23	119	14	390	19.939	1.994	31570
23	121	14	378	7.800	0.780	28813
23	123	20	347	20.523	2.052	27740
23	125	9	338	9.238	0.924	24477
23	127	7	334	2.907	0.291	23496
23	129	7	334	0.000	0.000	25559
23	131	5	359	16.302	1.630	27286
23	133	5	371	7.800	0.780	24999
23	135	7	379	5.360	0.536	29068
23	137	81	389	48.536	4.854	30870
23	139	107	395	17.344	1.734	24220
23	141	91	414	16.145	1.615	28599
23	143	101	384	20.554	2.055	34687
23	145	116	378	10.501	1.050	32587
23	147	137	370	14.607	1.461	28273
23	149	83	390	37.429	3.743	34892
23	151	82	376	9.123	0.912	12588
23	153	100	375	11.718	1.172	36548
24	1	627	150	-1.000	-1.000	22472
24	3	630	155	3.790	0.379	29842
24	5	630	155	0.000	0.000	25960
24	7	630	155	0.000	0.000	25667
24	9	630	155	0.000	0.000	27700
24	11	620	168	10.661	1.066	25086
24	13	617	168	1.950	0.195	26745
24	15	617	168	0.000	0.000	26226
24	17	617	168	0.000	0.000	26263
24	19	617	165	1.950	0.195	25890
24	21	617	164	0.650	0.065	26552
24	23	621	154	7.001	0.700	27093
24	25	618	151	2.758	0.276	27397
24	27	601	149	11.126	1.113	24158
24	29	569	149	20.799	2.080	30568
24	31	557	148	7.827	0.783	27181
24	33	539	147	11.718	1.172	28397
24	35	539	147	0.000	0.000	27476
24	37	527	144	8.040	0.804	25230
24	39	521	145	3.954	0.395	26455
24	41	509	147	7.907	0.791	26392
24	43	509	147	0.000	0.000	27309
24	45	516	149	4.732	0.473	26605
24	47	545	139	19.939	1.994	29766
24	49	549	139	2.600	0.260	25316
24	51	520	138	18.861	1.886	28579
24	53	502	142	11.985	1.199	26846
24	55	490	151	9.750	0.975	30312
24	57	486	154	3.250	0.325	30007
24	59	475	151	7.411	0.741	30742
24	61	462	167	13.400	1.340	36816
24	63	460	170	2.344	0.234	27496
24	65	443	169	11.069	1.107	27798
24	67	430	160	10.277	1.028	23099
24	69	425	153	5.591	0.559	24285
24	71	425	153	0.000	0.000	23958
24	73	425	164	7.150	0.715	20373
24	75	429	185	13.895	1.390	25242
24	77	423	196	8.144	0.814	27935
24	79	416	205	7.411	0.741	27250
24	81	407	214	8.273	0.827	31473
24	83	397	217	6.786	0.679	23454
24	85	382	219	9.836	0.984	27786
24	87	360	219	14.300	1.430	30113
24	89	355	222	3.790	0.379	27562
24	91	399	215	28.959	2.896	14748
24	93	401	215	1.300	0.130	30164
24	95	399	223	5.360	0.536	32018
24	97	383	233	12.264	1.226	24930
24	99	407	236	15.721	1.572	27090
24	101	411	240	3.677	0.368	27086
24	103	412	247	4.596	0.460	27087
24	105	370	219	32.810	3.281	36201
24	107	382	193	18.613	1.861	29897
24	109	354	180	20.065	2.007	32301
24	111	332	170	15.708	1.571	22217
24	113	313	165	12.770	1.277	27045
24	115	313	165	0.000	0.000	25569
24	117	311	153	7.907	0.791	33032
24	119	290	139	16.405	1.640	33098
24	121	289	155	10.420	1.042	37604
24	123	290	166	7.179	0.718	27600
24	125	271	169	12.503	1.250	23074
24	127	266	173	4.162	0.416	27510
24	129	264	174	1.453	0.145	26366
24	131	260	180	4.687	0.469	24566
24	133	262	186	4.111	0.411	28804
24	135	284	192	14.822	1.482	28043
24	137	280	192	2.600	0.260	24326
24	139	256	188	15.815	1.581	28063
24	141	212	181	28.959	2.896	28686
24	143	218	174	5.993	0.599	28155
24	145	218	166	5.200	0.520	28776
24	147	218	166	0.000	0.000	28260
24	149	218	165	0.650	0.065	28534
24	151	212	160	5.077	0.508	36532
24	153	206	158	4.111	0.411	29270
24	155	204	142	10.481	1.048	28136
24	157	204	140	1.300	0.130	27476
24	159	205	125	9.771	0.977	32608
24	161	205	125	0.000	0.000	27506
24	163	201	118	5.240	0.524	31775
24	165	194	116	4.732	0.473	28134
24	167	193	115	0.919	0.092	30971
24	169	191	111	2.907	0.291	29097
24	171	189	103	5.360	0.536	26834
24	173	189	103	0.000	0.000	27056
24	175	220	103	20.149	2.015	25776
24	177	245	104	16.263	1.626	33019
24	179	285	93	26.965	2.696	22935
24	181	294	90	6.166	0.617	30598
24	183	296	85	3.500	0.350	27695
24	185	300	78	5.240	0.524	29492
24	187	302	73	3.500	0.350	36391
24	189	307	63	7.267	0.727	28356
24	191	317	55	8.324	0.832	28491
24	193	326	50	6.692	0.669	29692
25	1	685	311	-1.000	-1.000	31389
25	3	684	292	12.367	1.237	32796
25	5	684	290	1.300	0.130	28430
25	7	681	258	20.891	2.089	25073
25	9	681	244	9.100	0.910	27113
25	11	681	228	10.400	1.040	30220
25	13	678	234	4.360	0.436	25702
25	15	678	243	5.850	0.585	24499
25	17	681	256	8.672	0.867	25355
25	19	682	262	3.954	0.395	24470
25	21	682	272	6.500	0.650	27613
25	23	682	279	4.550	0.455	28958
25	25	684	250	18.894	1.889	31026
25	27	684	237	8.450	0.845	31019
25	29	684	237	0.000	0.000	25947
25	31	683	244	4.596	0.460	30992
25	33	680	251	4.950	0.495	26781
25	35	678	260	5.993	0.599	24826
25	37	697	243	16.571	1.657	24591
25	39	717	243	13.000	1.300	26650
25	41	726	247	6.402	0.640	24301
25	43	734	257	8.324	0.832	28224
25	45	739	267	7.267	0.727	25554
25	47	741	267	1.300	0.130	25169
25	49	743	262	3.500	0.350	25793
25	51	753	289	18.715	1.871	27129
25	53	754	294	3.314	0.331	23366
25	55	729	300	16.711	1.671	27214
25	57	725	318	11.985	1.199	23238
25	59	724	333	9.771	0.977	24372
25	61	725	359	16.912	1.691	23174
25	63	727	381	14.359	1.436	26738
25	65	727	391	6.500	0.650	29148
25	67	718	415	16.660	1.666	26988
25	69	712	422	5.993	0.599	24996
25	71	708	426	3.677	0.368	24997
25	73	710	426	1.300	0.130	25680
25	75	718	422	5.814	0.581	25263
25	77	739	418	13.895	1.390	28241
25	79	766	419	17.562	1.756	23973
25	81	785	419	12.350	1.235	26653
25	83	788	419	1.950	0.195	24619
25	85	794	419	3.900	0.390	22772
25	87	748	411	30.348	3.035	24851
25	89	759	398	11.069	1.107	24819
25	91	758	357	26.657	2.666	25406
25	93	753	341	10.896	1.090	22969
25	95	749	308	21.606	2.161	24855
25	97	742	285	15.627	1.563	29805
25	99	730	266	14.607	1.461	24944
25	101	708	267	14.314	1.431	15135
25	103	690	289	18.476	1.848	21927
25	105	675	294	10.277	1.028	25799
25	107	646	295	18.861	1.886	32082
25	109	624	295	14.300	1.430	28464
25	111	608	291	10.720	1.072	26678
25	113	577	272	23.633	2.363	26055
25	115	556	261	15.409	1.541	26158
25	117	520	258	23.481	2.348	26715
25	119	487	263	21.694	2.169	20406
25	121	469	284	17.978	1.798	26409
25	123	470	299	9.771	0.977	29296
25	125	470	324	16.250	1.625	21224
25	127	476	323	3.954	0.395	26265
25	129	534	302	40.094	4.009	24064
25	131	528	332	19.886	1.989	27121
25	133	526	342	6.629	0.663	36499
25	135	552	342	16.900	1.690	38621
25	137	584	342	20.799	2.080	26288
25	139	607	339	15.076	1.508	26284
25	141	622	336	9.943	0.994	33054
25	143	640	335	11.718	1.172	24808
25	145	658	336	11.718	1.172	30776
25	147	684	342	17.344	1.734	26487
25	149	712	345	18.304	1.830	27241
25	151	723	356	10.111	1.011	27017
25	153	717	378	14.822	1.482	25590
25	155	717	398	13.000	1.300	21011
25	157	719	417	12.418	1.242	28665
25	159	724	449	21.052	2.105	22028
25	161	724	458	5.850	0.585	24660
25	163	723	466	5.240	0.524	27726
25	165	723	468	1.300	0.130	26291
25	167	718	479	7.854	0.785	22145
25	169	718	480	0.650	0.065	28121
25	171	722	478	2.907	0.291	20306
25	173	733	478	7.150	0.715	11154
25	175	753	484	13.572	1.357	24476
25	177	760	493	7.411	0.741	24355
25	179	767	495	4.732	0.473	28105
25	181	774	495	4.550	0.455	24692
25	183	749	519	22.525	2.253	14595
25	185	746	519	1.950	0.195	18572
25	187	706	501	28.511	2.851	43534
25	189	682	510	16.660	1.666	34771
25	191	672	519	8.745	0.874	33615
25	193	659	529	10.661	1.066	23951
26	1	934	313	-1.000	-1.000	20121
26	3	952	334	17.978	1.798	29849
26	5	952	334	0.000	0.000	36503
26	7	951	334	0.650	0.065	32831
26	9	952	328	3.954	0.395	30631
26	11	950	328	1.300	0.130	29259
26	13	941	329	5.886	0.589	28258
26	15	940	329	0.650	0.065	25402
26	17	939	329	0.650	0.065	25990
26	19	934	341	8.450	0.845	24524
26	21	934	341	0.000	0.000	24596
26	23	948	322	15.340	1.534	26141
26	25	935	318	8.841	0.884	28741
26	27	924	317	7.179	0.718	24251
26	29	918	317	3.900	0.390	6866
26	31	916	323	4.111	0.411	24348
26	33	922	346	15.450	1.545	34668
26	35	925	349	2.758	0.276	25879
26	37	935	326	16.302	1.630	40720
26	39	935	308	11.700	1.170	27520
26	41	934	319	7.179	0.718	35439
26	43	930	319	2.600	0.260	22581
26	45	915	317	9.836	0.984	19510
26	47	926	319	7.267	0.727	21054
26	49	949	321	15.006	1.501	24179
26	51	965	318	10.581	1.058	36757
26	53	973	314	5.814	0.581	19779
26	55	965	325	8.841	0.884	19015
26	57	956	339	10.818	1.082	24514
26	59	942	335	9.464	0.946	25210
26	61	945	320	9.943	0.994	23351
26	63	962	304	15.174	1.517	18496
26	65	952	317	10.661	1.066	22652
26	67	952	317	0.000	0.000	28449
27	1	682	892	-1.000	-1.000	26301
27	3	681	878	9.123	0.912	21247
27	5	679	854	15.654	1.565	23830
27	7	679	835	12.350	1.235	25813
27	9	679	827	5.200	0.520	26476
27	11	677	822	3.500	0.350	25433
27	13	677	795	17.550	1.755	19850
27	15	684	776	13.161	1.316	20341
27	17	696	762	11.985	1.199	20498
27	19	706	752	9.192	0.919	19822
27	21	720	743	10.818	1.082	21042
27	23	727	738	5.591	0.559	22156
27	25	739	739	7.827	0.783	25087
27	27	747	732	6.909	0.691	23494
27	29	756	713	13.665	1.367	25001
27	31	745	705	8.841	0.884	23632
27	33	749	695	7.001	0.700	21457
27	35	774	683	18.025	1.802	22218
27	37	760	674	10.818	1.082	22213
27	39	735	679	16.571	1.657	26784
27	41	719	689	12.264	1.226	30728
27	43	703	673	14.707	1.471	24555
27	45	679	655	19.500	1.950	25323
27	47	670	652	6.166	0.617	23504
27	49	671	654	1.453	0.145	24033
27	51	661	650	7.001	0.700	25976
27	53	655	648	4.111	0.411	20376
27	55	668	654	9.306	0.931	24141
27	57	673	656	3.500	0.350	25029
27	59	673	655	0.650	0.065	29920
27	61	664	651	6.402	0.640	29973
27	63	672	647	5.814	0.581	27661
27	65	680	621	17.681	1.768	23449
27	67	679	596	16.263	1.626	23135
27	69	670	591	6.692	0.669	25238
27	71	662	583	7.354	0.735	23026
27	73	657	565	12.143	1.214	23956
27	75	652	550	10.277	1.028	23479
27	77	647	528	14.664	1.466	24662
27	79	647	510	11.700	1.170	25715
27	81	647	491	12.350	1.235	27522
27	83	649	483	5.360	0.536	31289
27	85	638	455	19.554	1.955	24962
27	87	634	428	17.741	1.774	19501
27	89	634	408	13.000	1.300	14613
27	91	638	400	5.814	0.581	23875
27	93	645	390	7.934	0.793	17763
27	95	646	397	4.596	0.460	25908
27	97	615	507	74.283	7.428	29838
27	99	610	516	6.692	0.669	30811
27	101	610	518	1.300	0.130	22412
27	103	611	534	10.420	1.042	24706
27	105	621	554	14.534	1.453	23796
27	107	630	575	14.850	1.485	28214
27	109	630	586	7.150	0.715	25170
27	111	643	599	11.950	1.195	25430
27	113	679	621	27.423	2.742	25008
27	115	680	628	4.596	0.460	25382
27	117	674	627	3.954	0.395	25137
27	119	652	597	24.181	2.418	28200
27	121	631	568	23.273	2.327	26329
27	123	604	532	29.249	2.925	27034
27	125	591	496	24.878	2.488	25278
27	127	591	496	0.000	0.000	21315
27	129	593	496	1.300	0.130	22032
27	131	601	495	5.240	0.524	30662
27	133	605	485	7.001	0.700	33480
27	135	608	476	6.166	0.617	26171
27	137	610	459	11.126	1.113	25710
27	139	580	550	62.280	6.228	24524
27	141	575	570	13.400	1.340	26091
27	143	604	538	28.070	2.807	27282
27	145	618	514	18.060	1.806	28772
27	147	617	510	2.680	0.268	26320
27	149	618	513	2.055	0.206	19492
27	151	630	520	9.030	0.903	34999
28	1	546	733	-1.000	-1.000	26695
28	3	575	720	20.657	2.066	36512
28	5	586	713	8.475	0.847	28423
28	7	581	720	5.591	0.559	25198
28	9	578	720	1.950	0.195	29262
28	11	570	723	5.553	0.555	43226
28	13	588	716	12.553	1.255	25948
28	15	577	718	7.267	0.727	30604
28	17	544	737	24.751	2.475	26386
28	19	535	746	8.273	0.827	28481
28	21	516	764	17.012	1.701	29303
28	23	510	767	4.360	0.436	25079
28	25	503	777	7.934	0.793	28748
28	27	498	784	5.591	0.559	30702
28	29	491	794	7.934	0.793	24624
28	31	488	800	4.360	0.436	26626
28	33	484	810	7.001	0.700	23912
28	35	482	813	2.344	0.234	25403
28	37	485	814	2.055	0.206	24986
28	39	484	830	10.420	1.042	27690
28	41	493	825	6.692	0.669	26245
28	43	535	800	31.770	3.177	29768
28	45	552	792	12.212	1.221	26509
28	47	581	787	19.128	1.913	27258
28	49	592	784	7.411	0.741	25733
28	51	560	821	31.796	3.180	27403
28	53	552	834	9.922	0.992	23030
28	55	553	851	11.069	1.107	23272
28	57	561	864	9.922	0.992	24800
28	59	565	872	5.814	0.581	25037
28	61	568	871	2.055	0.206	24515
28	63	549	805	44.641	4.464	24576
28	65	527	786	18.894	1.889	24386
28	67	507	783	13.145	1.315	23669
28	69	473	780	22.185	2.219	23562
28	71	468	790	7.267	0.727	26142
28	73	491	815	22.080	2.208	23955
28	75	514	824	16.053	1.605	25625
28	77	586	819	46.912	4.691	21612
28	79	606	810	14.255	1.426	24851
28	81	606	796	9.100	0.910	25628
28	83	600	777	12.951	1.295	29554
28	85	606	766	8.144	0.814	28321
28	87	599	783	11.950	1.195	25519
28	89	576	810	23.054	2.305	36964
28	91	573	813	2.758	0.276	24069
28	93	571	798	9.836	0.984	25940
28	95	586	784	13.337	1.334	23840
28	97	606	747	27.338	2.734	21298
28	99	619	702	30.445	3.045	24195
28	101	621	725	15.006	1.501	26541
28	103	622	770	29.256	2.926	29942
28	105	622	786	10.400	1.040	23431
28	107	623	789	2.055	0.206	22990
28	109	637	796	10.174	1.017	24896
28	111	640	798	2.344	0.234	20493
28	113	608	802	20.961	2.096	26076
28	115	563	817	30.831	3.083	23622
28	117	567	847	19.672	1.967	23357
28	119	563	869	14.534	1.453	28978
28	121	562	877	5.240	0.524	28304
28	123	551	886	9.238	0.924	25587
28	125	503	868	33.321	3.332	37952
28	127	471	868	20.799	2.080	21797
28	129	457	881	12.418	1.242	19984
28	131	451	884	4.360	0.436	19819
28	133	449	885	1.453	0.145	29829
28	135	468	916	23.633	2.363	22241
28	137	497	930	20.931	2.093	25329
28	139	501	949	12.620	1.262	31646
28	141	501	969	13.000	1.300	23597
28	143	490	985	12.620	1.262	27143
28	145	459	990	20.410	2.041	20750
28	147	440	999	13.665	1.367	23517
28	149	439	1005	3.954	0.395	22699
28	151	446	1018	9.597	0.960	31555
28	153	462	1018	10.400	1.040	25313
28	155	462	1020	1.300	0.130	24033
28	157	473	1023	7.411	0.741	22833
29	1	205	683	-1.000	-1.000	30144
29	3	203	681	1.838	0.184	33498
29	5	191	678	8.040	0.804	28695
29	7	191	678	0.000	0.000	29976
29	9	197	672	5.515	0.552	32060
29	11	192	674	3.500	0.350	25032
29	13	192	674	0.000	0.000	28491
29	15	193	670	2.680	0.268	30765
29	17	195	664	4.111	0.411	31725
29	19	191	666	2.907	0.291	50462
29	21	188	670	3.250	0.325	22872
29	23	186	674	2.907	0.291	28949
29	25	186	674	0.000	0.000	24360
29	27	185	675	0.919	0.092	29723
29	29	184	675	0.650	0.065	24239
29	31	183	674	0.919	0.092	26737
29	33	179	664	7.001	0.700	24288
29	35	204	660	16.456	1.646	44874
29	37	211	656	5.240	0.524	37428
29	39	211	656	0.000	0.000	27342
29	41	189	679	20.687	2.069	52246
29	43	188	681	1.453	0.145	19863
29	45	198	671	9.192	0.919	25665
29	47	219	668	13.788	1.379	31862
29	49	235	668	10.400	1.040	30863
29	51	248	668	8.450	0.845	28154
29	53	245	671	2.758	0.276	28854
29	55	245	674	1.950	0.195	27420
29	57	237	681	6.909	0.691	38642
29	59	232	680	3.314	0.331	32504
29	61	237	677	3.790	0.379	31610
29	63	242	677	3.250	0.325	27189
29	65	219	676	14.964	1.496	29515
29	67	239	680	13.257	1.326	26171
29	69	272	683	21.538	2.154	27382
29	71	274	685	1.838	0.184	28609
29	73	255	687	12.418	1.242	29111
29	75	273	691	11.985	1.199	29809
29	77	276	686	3.790	0.379	27034
29	79	229	680	30.797	3.080	26716
29	81	223	678	4.111	0.411	35896
29	83	211	672	8.720	0.872	32903
29	85	200	669	7.411	0.741	27390
29	87	249	680	32.642	3.264	22019
29	89	267	685	12.143	1.214	30117
29	91	270	686	2.055	0.206	29943
29	93	274	686	2.600	0.260	29700
29	95	281	686	4.550	0.455	25902
29	97	285	692	4.687	0.469	28421
29	99	264	691	13.665	1.367	31710
29	101	254	687	7.001	0.700	30942
29	103	248	680	5.993	0.599	32258
29	105	237	677	7.411	0.741	27996
29	107	238	674	2.055	0.206	27324
29	109	268	673	19.510	1.951	27716
29	111	273	676	3.790	0.379	23986
29	113	280	677	4.596	0.460	29668
29	115	289	679	5.993	0.599	28447
29	117	270	678	12.367	1.237	27088
29	119	269	680	1.453	0.145	33162
29	121	265	680	2.600	0.260	34594
29	123	253	675	8.450	0.845	29808
29	125	249	673	2.907	0.291	29728
29	127	280	679	20.523	2.052	27961
29	129	284	679	2.600	0.260	24460
29	131	299	682	9.943	0.994	34938
29	133	317	684	11.772	1.177	25711
29	135	296	682	13.711	1.371	26067
29	137	287	679	6.166	0.617	28741
29	139	274	672	9.597	0.960	29027
29	141	273	676	2.680	0.268	30257
29	143	285	678	7.907	0.791	29202
29	145	268	676	11.126	1.113	25179
29	147	249	669	13.161	1.316	26867
29	149	245	664	4.162	0.416	28242
29	151	237	664	5.200	0.520	27043
29	153	234	664	1.950	0.195	32137
29	155	280	667	29.963	2.996	30973
29	157	281	679	7.827	0.783	29745
29	159	282	688	5.886	0.589	26180
29	161	276	683	5.077	0.508	27263
29	163	263	666	13.910	1.391	27123
29	165	262	665	0.919	0.092	15465
29	167	266	664	2.680	0.268	18752
29	169	273	661	4.950	0.495	27375
29	171	276	661	1.950	0.195	27100
29	173	258	637	19.500	1.950	27741
29	175	262	667	19.672	1.967	10867
30	1	759	199	-1.000	-1.000	26036
30	3	759	199	0.000	0.000	24180
30	5	760	205	3.954	0.395	22173
30	7	772	213	9.374	0.937	36762
30	9	772	219	3.900	0.390	31602
30	11	773	230	7.179	0.718	26397
30	13	770	240	6.786	0.679	30117
30	15	767	244	3.250	0.325	29177
30	17	763	255	7.608	0.761	32223
30	19	760	271	10.581	1.058	25221
30	21	760	271	0.000	0.000	25107
30	23	760	271	0.000	0.000	24284
30	25	759	275	2.680	0.268	26427
30	27	757	277	1.838	0.184	25352
30	29	753	282	4.162	0.416	25127
30	31	751	287	3.500	0.350	29308
30	33	750	296	5.886	0.589	24746
30	35	745	306	7.267	0.727	25224
30	37	740	312	5.077	0.508	25147
30	39	739	312	0.650	0.065	25183
30	41	741	304	5.360	0.536	25495
30	43	783	232	54.179	5.418	24458
30	45	794	214	13.711	1.371	24843
30	47	785	211	6.166	0.617	25202
30	49	783	206	3.500	0.350	32132
30	51	782	187	12.367	1.237	24966
30	53	785	186	2.055	0.206	26526
30	55	781	215	19.028	1.903	27959
30	57	768	237	16.610	1.661	29466
30	59	765	242	3.790	0.379	25656
30	61	758	250	6.909	0.691	23294
30	63	747	262	10.581	1.058	25617
30	65	738	272	8.745	0.874	25817
30	67	728	281	8.745	0.874	25458
30	69	747	246	25.885	2.589	26257
30	71	769	208	28.540	2.854	25582
30	73	774	198	7.267	0.727	18606
30	75	782	197	5.240	0.524	23721
30	77	797	189	11.050	1.105	25158
30	79	783	209	15.868	1.587	32755
30	81	770	224	12.902	1.290	29178
30	83	760	242	13.384	1.338	32754
30	85	760	247	3.250	0.325	29289
30	87	755	256	6.692	0.669	24769
30	89	754	261	3.314	0.331	25841
30	91	775	225	27.090	2.709	25752
30	93	784	207	13.081	1.308	29490
30	95	794	197	9.192	0.919	28147
30	97	799	192	4.596	0.460	35556
30	99	792	197	5.591	0.559	32752
30	101	766	207	18.106	1.811	33017
30	103	753	201	9.306	0.931	26104
30	105	731	188	16.610	1.661	23772
30	107	718	185	8.672	0.867	23198
30	109	708	186	6.532	0.653	25584
30	111	753	203	31.267	3.127	25597
30	113	767	210	10.174	1.017	24597
30	115	769	213	2.344	0.234	26329
30	117	775	237	16.080	1.608	8533
30	119	781	262	16.711	1.671	27182
30	121	786	270	6.132	0.613	20167
30	123	779	205	42.493	4.249	24208
30	125	790	167	25.713	2.571	25103
30	127	772	142	20.023	2.002	26168
30	129	769	138	3.250	0.325	24847
30	131	786	135	11.220	1.122	22590
30	133	797	135	7.150	0.715	25411
30	135	778	135	12.350	1.235	28077
30	137	763	136	9.771	0.977	23695
30	139	747	141	10.896	1.090	21734
30	141	737	141	6.500	0.650	26747
30	143	733	141	2.600	0.260	26132
30	145	715	135	12.333	1.233	30607
30	147	707	133	5.360	0.536	30763
30	149	754	140	30.886	3.089	26602
30	151	778	140	15.600	1.560	32793
30	153	805	145	17.848	1.785	25739
30	155	832	150	17.848	1.785	23108
30	157	850	149	11.718	1.172	25666
30	159	856	149	3.900	0.390	25516
30	161	861	146	3.790	0.379	26337
30	163	867	142	4.687	0.469	25894
30	165	867	149	4.550	0.455	25719
30	167	869	154	3.500	0.350	30353
30	169	882	193	26.721	2.672	25508
30	171	882	193	0.000	0.000	28048
30	173	877	157	23.624	2.362	24901
30	175	875	138	12.418	1.242	24622
30	177	871	110	18.384	1.838	16564
30	179	871	100	6.500	0.650	24519
30	181	876	89	7.854	0.785	24298
30	183	887	67	15.987	1.599	24967
30	185	899	57	10.153	1.015	28471
30	187	912	42	12.902	1.290	19773
30	189	914	25	11.126	1.113	22044
30	191	903	20	7.854	0.785	24329
30	193	886	9	13.161	1.316	24622
31	1	349	524	-1.000	-1.000	29684
31	3	349	524	0.000	0.000	28832
31	5	349	524	0.000	0.000	31357
31	7	353	525	2.680	0.268	29451
31	9	336	511	14.314	1.431	25164
31	11	336	511	0.000	0.000	28938
31	13	336	511	0.000	0.000	26099
31	15	337	504	4.596	0.460	23612
31	17	343	510	5.515	0.552	26558
31	19	347	514	3.677	0.368	26640
31	21	356	521	7.411	0.741	27440
31	23	356	521	0.000	0.000	23527
31	25	356	510	7.150	0.715	29405
31	27	352	509	2.680	0.268	29509
31	29	333	503	12.951	1.295	25382
31	31	333	503	0.000	0.000	27132
31	33	317	496	11.351	1.135	24441
31	35	317	497	0.650	0.065	26227
[truncated: 4,885 more rows]
