# Supplementary material for: The Arp2/3 complex is required for in situ haptotactic response of microglia to iC3b
Source: EMBO Rep. 2026 Feb 27;27(7):1666–95. doi: 10.1038/s44319-026-00720-9 (PMC13076747; doi:10.1038/s44319-026-00720-9)
Supplement: Supplementary file 13 — Source data Fig. 1 [file 44319_2026_720_MOESM13_ESM.zip › Figure 1/1A-E/24.03.18 BV2 iC3b random migration iC3b 10uM raw data 7299.txt]

	Track n�	Slice n�	X	Y	Distance	Velocity	Pixel Value
1	1	1	360	750	-1	-1	28104
2	1	3	358	750	1.3	0.13	28102
3	1	5	351	783	21.927	2.193	28148
4	1	7	351	783	0	0	28505
5	1	9	353	776	4.732	0.473	26859
6	1	11	353	776	0	0	28427
7	1	13	353	775	0.65	0.065	28522
8	1	15	350	772	2.758	0.276	28294
9	1	17	349	771	0.919	0.092	28413
10	1	19	349	770	0.65	0.065	28721
11	1	21	349	770	0	0	25343
12	1	23	349	765	3.25	0.325	28105
13	1	25	347	761	2.907	0.291	28831
14	1	27	347	761	0	0	28975
15	1	29	346	761	0.65	0.065	28221
16	1	31	346	761	0	0	27825
17	1	33	346	758	1.95	0.195	27893
18	1	35	344	763	3.5	0.35	27635
19	1	37	342	764	1.453	0.145	25917
20	1	39	343	759	3.314	0.331	28124
21	1	41	345	751	5.36	0.536	26830
22	1	43	346	749	1.453	0.145	26978
23	1	45	348	747	1.838	0.184	29334
24	1	47	322	803	40.131	4.013	26358
25	1	49	322	803	0	0	28239
26	1	51	324	803	1.3	0.13	28133
27	1	53	327	800	2.758	0.276	28900
28	1	55	327	804	2.6	0.26	30167
29	1	57	331	806	2.907	0.291	27811
30	1	59	328	810	3.25	0.325	27946
31	1	61	339	782	19.554	1.955	31668
32	1	63	345	771	8.144	0.814	27533
33	1	65	334	793	15.987	1.599	28062
34	1	67	334	795	1.3	0.13	29218
35	1	69	340	788	5.993	0.599	25285
36	1	71	338	809	13.711	1.371	27800
37	1	73	340	801	5.36	0.536	29688
38	1	75	340	792	5.85	0.585	28950
39	1	77	332	802	8.324	0.832	26435
40	1	79	333	799	2.055	0.206	30064
41	1	81	344	772	18.95	1.895	36110
42	1	83	343	782	6.532	0.653	30918
43	1	85	343	784	1.3	0.13	32876
44	1	87	336	793	7.411	0.741	30624
45	1	89	334	796	2.344	0.234	29082
46	1	91	334	799	1.95	0.195	30976
47	1	93	334	800	0.65	0.065	31016
48	1	95	335	801	0.919	0.092	36220
49	1	97	337	801	1.3	0.13	32907
50	1	99	331	813	8.72	0.872	32869
51	1	101	328	818	3.79	0.379	27232
52	1	103	328	818	0	0	32470
53	1	105	328	818	0	0	28894
54	1	107	327	818	0.65	0.065	34070
55	1	109	327	816	1.3	0.13	28571
56	1	111	327	816	0	0	25899
57	1	113	327	816	0	0	21278
58	1	115	327	816	0	0	27009
59	1	117	327	816	0	0	24982
60	1	119	328	813	2.055	0.206	31110
61	1	121	331	813	1.95	0.195	21320
62	1	123	339	811	5.36	0.536	29878
63	1	125	346	811	4.55	0.455	29883
64	1	127	353	811	4.55	0.455	33668
65	1	129	355	810	1.453	0.145	32696
66	2	1	385	430	-1	-1	28461
67	2	3	385	430	0	0	26980
68	2	5	382	429	2.055	0.206	29251
69	2	7	381	429	0.65	0.065	29421
70	2	9	378	429	1.95	0.195	29606
71	2	11	373	430	3.314	0.331	28841
72	2	13	370	431	2.055	0.206	28082
73	2	15	370	431	0	0	29720
74	2	17	370	431	0	0	29535
75	2	19	370	431	0	0	28603
76	2	21	370	431	0	0	27712
77	2	23	370	431	0	0	29052
78	2	25	370	431	0	0	27788
79	2	27	370	431	0	0	29759
80	2	29	374	431	2.6	0.26	28523
81	2	31	374	431	0	0	27555
82	2	33	374	431	0	0	30542
83	2	35	377	431	1.95	0.195	28167
84	2	37	387	431	6.5	0.65	31315
85	2	39	393	431	3.9	0.39	28568
86	2	41	395	433	1.838	0.184	25893
87	2	43	396	438	3.314	0.331	28350
88	2	45	396	438	0	0	28049
89	2	47	394	438	1.3	0.13	29739
90	2	49	383	430	8.841	0.884	43611
91	2	51	377	432	4.111	0.411	15452
92	3	1	275	399	-1	-1	28952
93	3	3	275	399	0	0	26977
94	3	5	275	406	4.55	0.455	27621
95	3	7	268	414	6.909	0.691	28170
96	3	9	267	414	0.65	0.065	29448
97	3	11	266	415	0.919	0.092	27953
98	3	13	266	415	0	0	26289
99	3	15	250	409	11.107	1.111	27557
100	3	17	248	409	1.3	0.13	27765
101	3	19	245	408	2.055	0.206	27224
102	3	21	241	398	7.001	0.7	27626
103	3	23	241	392	3.9	0.39	28958
104	3	25	230	398	8.144	0.814	27336
105	3	27	226	401	3.25	0.325	26844
106	3	29	226	401	0	0	27507
107	3	31	230	398	3.25	0.325	27481
108	3	33	236	389	7.031	0.703	26186
109	3	35	239	388	2.055	0.206	25106
110	3	37	245	385	4.36	0.436	30730
111	3	39	251	385	3.9	0.39	28178
112	3	41	258	386	4.596	0.46	29134
113	3	43	258	388	1.3	0.13	27702
114	3	45	257	388	0.65	0.065	28566
115	3	47	251	388	3.9	0.39	29232
116	3	49	250	388	0.65	0.065	31792
117	3	51	252	388	1.3	0.13	24210
118	3	53	255	388	1.95	0.195	27379
119	3	55	272	390	11.126	1.113	29339
120	3	57	282	390	6.5	0.65	26770
121	3	59	285	390	1.95	0.195	29014
122	3	61	277	407	12.212	1.221	28647
123	3	63	277	407	0	0	26795
124	3	65	275	410	2.344	0.234	28125
125	3	67	265	433	16.302	1.63	28184
126	3	69	260	427	5.077	0.508	27912
127	3	71	240	403	20.306	2.031	26696
128	3	73	237	403	1.95	0.195	32492
129	3	75	249	430	19.205	1.92	27995
130	3	77	248	420	6.532	0.653	28675
131	3	79	243	415	4.596	0.46	21449
132	3	81	238	424	6.692	0.669	29503
133	3	83	241	443	12.503	1.25	30122
134	3	85	232	453	8.745	0.874	27300
135	3	87	231	454	0.919	0.092	31739
136	3	89	231	454	0	0	36574
137	3	91	229	457	2.344	0.234	26930
138	3	93	230	478	13.665	1.367	27320
139	3	95	231	479	0.919	0.092	29691
140	3	97	236	483	4.162	0.416	24774
141	3	99	254	474	13.081	1.308	45919
142	3	101	258	467	5.24	0.524	25325
143	3	103	256	466	1.453	0.145	21136
144	3	105	254	464	1.838	0.184	20048
145	3	107	250	461	3.25	0.325	17549
146	3	109	248	461	1.3	0.13	29204
147	3	111	244	459	2.907	0.291	31209
148	4	1	354	348	-1	-1	28463
149	4	3	354	335	8.45	0.845	26320
150	4	5	354	335	0	0	22823
151	4	7	354	335	0	0	27656
152	4	9	354	335	0	0	26580
153	4	11	354	332	1.95	0.195	28237
154	4	13	354	331	0.65	0.065	28317
155	4	15	356	329	1.838	0.184	27915
156	4	17	360	329	2.6	0.26	28345
157	4	19	371	326	7.411	0.741	27964
158	4	21	371	326	0	0	27325
159	4	23	365	323	4.36	0.436	29162
160	4	25	365	322	0.65	0.065	28781
161	4	27	365	319	1.95	0.195	30671
162	4	29	365	317	1.3	0.13	27802
163	4	31	372	314	4.95	0.495	27667
164	4	33	372	313	0.65	0.065	29336
165	4	35	360	312	7.827	0.783	27569
166	4	37	362	313	1.453	0.145	31725
167	4	39	380	313	11.7	1.17	29109
168	4	41	383	318	3.79	0.379	28212
169	4	43	383	318	0	0	30374
170	4	45	385	318	1.3	0.13	29334
171	4	47	384	317	0.919	0.092	30882
172	4	49	372	312	8.45	0.845	28207
173	4	51	365	309	4.95	0.495	26994
174	4	53	364	309	0.65	0.065	31066
175	4	55	386	315	14.822	1.482	30029
176	4	57	400	320	9.663	0.966	22572
177	4	59	404	320	2.6	0.26	29184
178	4	61	410	321	3.954	0.395	28828
179	4	63	410	321	0	0	26661
180	4	65	403	322	4.596	0.46	26231
181	4	67	392	322	7.15	0.715	24453
182	4	69	385	319	4.95	0.495	31706
183	4	71	384	316	2.055	0.206	35429
184	4	73	389	316	3.25	0.325	26557
185	4	75	412	320	15.174	1.517	28495
186	4	77	412	321	0.65	0.065	30985
187	4	79	400	317	8.222	0.822	27853
188	4	81	395	314	3.79	0.379	22402
189	4	83	397	314	1.3	0.13	33913
190	4	85	402	314	3.25	0.325	28508
191	4	87	408	315	3.954	0.395	28456
192	4	89	408	315	0	0	29423
193	4	91	408	315	0	0	27262
194	4	93	401	319	5.24	0.524	20916
195	4	95	388	318	8.475	0.847	21694
196	4	97	376	316	7.907	0.791	30373
197	4	99	364	316	7.8	0.78	29968
198	4	101	355	316	5.85	0.585	26477
199	4	103	345	314	6.629	0.663	35748
200	4	105	334	312	7.267	0.727	34105
201	4	107	332	311	1.453	0.145	32262
202	4	109	333	310	0.919	0.092	25699
203	4	111	333	311	0.65	0.065	21871
204	4	113	333	311	0	0	27713
205	4	115	333	311	0	0	27785
206	4	117	331	303	5.36	0.536	27605
207	4	119	329	301	1.838	0.184	21796
208	4	121	325	295	4.687	0.469	35428
209	4	123	320	292	3.79	0.379	21536
210	4	125	319	284	5.24	0.524	22505
211	4	127	324	280	4.162	0.416	33204
212	4	129	322	280	1.3	0.13	27573
213	4	131	318	274	4.687	0.469	17973
214	4	133	317	270	2.68	0.268	21928
215	4	135	319	267	2.344	0.234	31039
216	4	137	323	269	2.907	0.291	30117
217	4	139	329	281	8.72	0.872	31841
218	4	141	331	285	2.907	0.291	19245
219	4	143	331	285	0	0	37047
220	4	145	330	285	0.65	0.065	15857
221	4	147	330	286	0.65	0.065	29669
222	4	149	327	288	2.344	0.234	31097
223	4	151	327	290	1.3	0.13	27939
224	4	153	327	290	0	0	29497
225	4	155	329	296	4.111	0.411	30632
226	4	157	329	296	0	0	24251
227	4	159	329	297	0.65	0.065	32484
228	4	161	329	297	0	0	28956
229	4	163	328	298	0.919	0.092	29228
230	4	165	326	300	1.838	0.184	25183
231	4	167	324	305	3.5	0.35	32961
232	4	169	323	305	0.65	0.065	27456
233	4	171	323	305	0	0	28456
234	4	173	323	305	0	0	29796
235	4	175	324	306	0.919	0.092	25305
236	4	177	332	312	6.5	0.65	28034
237	4	179	335	313	2.055	0.206	27364
238	4	181	336	313	0.65	0.065	29385
239	4	183	338	313	1.3	0.13	26385
240	4	185	340	313	1.3	0.13	31550
241	4	187	349	308	6.692	0.669	27724
242	4	189	351	308	1.3	0.13	30360
243	4	191	335	304	10.72	1.072	30219
244	4	193	330	308	4.162	0.416	29806
245	5	1	383	252	-1	-1	26867
246	5	3	383	252	0	0	28609
247	5	5	383	252	0	0	28353
248	5	7	383	252	0	0	29206
249	5	9	385	252	1.3	0.13	31716
250	5	11	394	225	18.499	1.85	30051
251	5	13	394	226	0.65	0.065	28307
252	5	15	394	231	3.25	0.325	28853
253	5	17	394	233	1.3	0.13	29668
254	5	19	389	240	5.591	0.559	28209
255	5	21	389	240	0	0	28948
256	5	23	389	240	0	0	28057
257	5	25	391	240	1.3	0.13	29161
258	5	27	391	241	0.65	0.065	29751
259	5	29	391	241	0	0	27637
260	5	31	385	234	5.993	0.599	27944
261	5	33	385	234	0	0	28238
262	5	35	384	234	0.65	0.065	29469
263	5	37	381	234	1.95	0.195	25909
264	5	39	381	236	1.3	0.13	28220
265	5	41	381	236	0	0	30257
266	5	43	380	236	0.65	0.065	27037
267	5	45	380	236	0	0	27964
268	5	47	380	236	0	0	27480
269	5	49	380	236	0	0	28703
270	5	51	380	232	2.6	0.26	33232
271	5	53	376	228	3.677	0.368	28565
272	5	55	372	228	2.6	0.26	29967
273	5	57	371	227	0.919	0.092	28451
274	5	59	371	227	0	0	30126
275	5	61	379	234	6.909	0.691	33083
276	5	63	381	235	1.453	0.145	29394
277	5	65	381	235	0	0	26868
278	5	67	384	233	2.344	0.234	28468
279	5	69	384	233	0	0	28764
280	5	71	384	233	0	0	29132
281	5	73	384	233	0	0	28541
282	5	75	384	233	0	0	27691
283	5	77	384	233	0	0	30908
284	5	79	384	233	0	0	27543
285	5	81	384	233	0	0	29503
286	5	83	384	233	0	0	27690
287	5	85	384	233	0	0	25728
288	5	87	384	233	0	0	27802
289	5	89	384	233	0	0	27358
290	5	91	383	232	0.919	0.092	27294
291	5	93	381	230	1.838	0.184	28764
292	5	95	381	228	1.3	0.13	27648
293	5	97	381	228	0	0	28576
294	5	99	384	232	3.25	0.325	27700
295	5	101	384	232	0	0	24109
296	5	103	385	232	0.65	0.065	25288
297	5	105	388	232	1.95	0.195	27889
298	5	107	388	232	0	0	25781
299	5	109	388	232	0	0	32450
300	5	111	388	232	0	0	35438
301	5	113	388	232	0	0	27037
302	5	115	391	232	1.95	0.195	31519
303	5	117	392	232	0.65	0.065	29386
304	5	119	392	232	0	0	30122
305	5	121	392	232	0	0	31600
306	5	123	393	230	1.453	0.145	35953
307	5	125	393	230	0	0	30448
308	5	127	393	230	0	0	34955
309	5	129	393	230	0	0	31152
310	5	131	393	230	0	0	31263
311	5	133	393	230	0	0	28824
312	5	135	393	230	0	0	29009
313	5	137	393	230	0	0	30080
314	5	139	393	230	0	0	30230
315	5	141	393	233	1.95	0.195	32019
316	5	143	393	233	0	0	30244
317	5	145	393	233	0	0	28843
318	5	147	393	233	0	0	28693
319	5	149	393	233	0	0	26147
320	5	151	393	233	0	0	28730
321	5	153	393	233	0	0	24340
322	5	155	393	233	0	0	24710
323	5	157	393	233	0	0	26296
324	5	159	393	233	0	0	33129
325	5	161	393	233	0	0	25780
326	5	163	393	233	0	0	31502
327	5	165	393	233	0	0	29911
328	5	167	393	250	11.05	1.105	23452
329	5	169	393	250	0	0	31877
330	5	171	393	249	0.65	0.065	31037
331	5	173	393	247	1.3	0.13	31227
332	5	175	395	244	2.344	0.234	27757
333	5	177	403	231	9.922	0.992	30193
334	5	179	397	241	7.58	0.758	32995
335	6	1	801	484	-1	-1	28634
336	6	3	796	479	4.596	0.46	31215
337	6	5	790	471	6.5	0.65	31379
338	6	7	798	475	5.814	0.581	28047
339	6	9	799	475	0.65	0.065	29771
340	6	11	800	466	5.886	0.589	28586
341	6	13	799	463	2.055	0.206	29577
342	6	15	794	460	3.79	0.379	26847
343	6	17	793	460	0.65	0.065	28427
344	6	19	792	458	1.453	0.145	27373
345	6	21	791	457	0.919	0.092	29100
346	6	23	790	450	4.596	0.46	21626
347	6	25	790	448	1.3	0.13	26894
348	6	27	800	451	6.786	0.679	30363
349	6	29	806	453	4.111	0.411	31505
350	6	31	806	453	0	0	26146
351	6	33	807	454	0.919	0.092	27002
352	6	35	806	451	2.055	0.206	28738
353	6	37	811	461	7.267	0.727	28113
354	6	39	822	465	7.608	0.761	34670
355	6	41	822	465	0	0	28470
356	6	43	824	465	1.3	0.13	27855
357	6	45	824	465	0	0	32403
358	6	47	826	468	2.344	0.234	28807
359	6	49	826	468	0	0	25492
360	6	51	826	462	3.9	0.39	30310
361	6	53	827	462	0.65	0.065	28475
362	6	55	826	476	9.123	0.912	18617
363	6	57	826	478	1.3	0.13	28518
364	6	59	827	482	2.68	0.268	27668
365	6	61	828	495	8.475	0.847	26238
366	6	63	833	499	4.162	0.416	15868
367	6	65	848	502	9.943	0.994	25797
368	6	67	851	515	8.672	0.867	27271
369	6	69	837	542	19.768	1.977	28431
370	6	71	836	545	2.055	0.206	27822
371	6	73	828	577	21.44	2.144	21388
372	6	75	821	590	9.597	0.96	25906
373	6	77	820	590	0.65	0.065	16335
374	6	79	833	600	10.661	1.066	27676
375	6	81	839	602	4.111	0.411	26157
376	6	83	852	600	8.549	0.855	28430
377	6	85	883	600	20.149	2.015	27369
378	6	87	905	582	18.476	1.848	27830
379	6	89	933	566	20.961	2.096	23843
380	6	91	940	572	5.993	0.599	27350
381	6	93	934	578	5.515	0.552	26728
382	6	95	907	587	18.499	1.85	28553
383	6	97	894	608	16.053	1.605	28128
384	6	99	893	605	2.055	0.206	27445
385	6	101	899	601	4.687	0.469	26963
386	6	103	902	596	3.79	0.379	27109
387	6	105	915	581	12.902	1.29	27380
388	6	107	967	545	41.109	4.111	27503
389	6	109	997	521	24.972	2.497	24544
390	6	111	998	528	4.596	0.46	30589
391	6	113	967	551	25.09	2.509	27542
392	6	115	969	542	5.993	0.599	27338
393	6	117	987	520	18.476	1.848	24563
394	6	119	1000	522	8.549	0.855	19849
395	6	121	1001	528	3.954	0.395	21585
396	6	123	990	547	14.27	1.427	27709
397	6	125	998	529	12.803	1.28	27366
398	6	127	1001	521	5.553	0.555	24616
399	6	129	1001	526	3.25	0.325	28066
400	6	131	983	544	16.546	1.655	26332
401	6	133	979	544	2.6	0.26	32849
402	6	135	953	548	17.098	1.71	24598
403	6	137	919	571	26.681	2.668	13656
404	6	139	917	574	2.344	0.234	29252
405	6	141	916	577	2.055	0.206	27835
406	6	143	900	582	10.896	1.09	26244
407	6	145	883	594	13.525	1.353	25838
408	6	147	879	596	2.907	0.291	20509
409	6	149	866	607	11.069	1.107	26270
410	6	151	857	618	9.238	0.924	27793
411	6	153	855	623	3.5	0.35	27387
412	6	155	851	623	2.6	0.26	27469
413	6	157	826	621	16.302	1.63	37054
414	6	159	817	622	5.886	0.589	27211
415	6	161	817	622	0	0	31333
416	6	163	815	622	1.3	0.13	32061
417	6	165	813	622	1.3	0.13	30070
418	6	167	812	615	4.596	0.46	23086
419	6	169	811	605	6.532	0.653	21594
420	6	171	795	626	17.16	1.716	12563
421	6	173	779	638	13	1.3	25153
422	6	175	762	642	11.351	1.135	27325
423	6	177	760	656	9.192	0.919	21675
424	6	179	763	661	3.79	0.379	24958
425	6	181	766	671	6.786	0.679	28337
426	6	183	766	683	7.8	0.78	27014
427	6	185	765	687	2.68	0.268	36627
428	6	187	761	693	4.687	0.469	26611
429	6	189	761	693	0	0	35729
430	6	191	761	693	0	0	25929
431	6	193	758	696	2.758	0.276	30547
432	7	1	701	899	-1	-1	29198
433	7	3	702	898	0.919	0.092	28272
434	7	5	702	898	0	0	24444
435	7	7	702	898	0	0	27643
436	7	9	705	898	1.95	0.195	30444
437	7	11	705	898	0	0	28641
438	7	13	705	898	0	0	25681
439	7	15	705	901	1.95	0.195	30150
440	7	17	705	901	0	0	28488
441	7	19	700	900	3.314	0.331	18932
442	7	21	698	899	1.453	0.145	26171
443	7	23	691	895	5.24	0.524	27636
444	7	25	691	895	0	0	32858
445	7	27	691	895	0	0	23318
446	7	29	684	890	5.591	0.559	29498
447	7	31	681	885	3.79	0.379	19422
448	7	33	677	884	2.68	0.268	25084
449	7	35	682	891	5.591	0.559	26942
450	7	37	686	895	3.677	0.368	26846
451	7	39	688	901	4.111	0.411	30875
452	7	41	690	901	1.3	0.13	27770
453	7	43	688	887	9.192	0.919	28090
454	7	45	686	898	7.267	0.727	25956
455	7	47	686	901	1.95	0.195	28584
456	7	49	707	878	20.244	2.024	28994
457	7	51	712	878	3.25	0.325	24878
458	7	53	711	884	3.954	0.395	27766
459	7	55	712	885	0.919	0.092	27992
460	7	57	711	892	4.596	0.46	30107
461	7	59	699	892	7.8	0.78	31397
462	7	61	699	892	0	0	28749
463	7	63	708	889	6.166	0.617	24695
464	7	65	708	889	0	0	28484
465	7	67	708	889	0	0	28873
466	7	69	705	896	4.95	0.495	25634
467	7	71	706	899	2.055	0.206	30863
468	7	73	717	897	7.267	0.727	30449
469	7	75	724	887	7.934	0.793	26374
470	7	77	723	890	2.055	0.206	33576
471	7	79	713	898	8.324	0.832	25517
472	7	81	711	899	1.453	0.145	28547
473	7	83	703	899	5.2	0.52	27460
474	7	85	698	898	3.314	0.331	32578
475	7	87	697	895	2.055	0.206	22547
476	7	89	702	895	3.25	0.325	26028
477	7	91	703	895	0.65	0.065	27594
478	7	93	703	902	4.55	0.455	32155
479	7	95	699	902	2.6	0.26	32341
480	7	97	693	901	3.954	0.395	26037
481	7	99	683	901	6.5	0.65	26810
482	7	101	685	911	6.629	0.663	30395
483	7	103	688	913	2.344	0.234	26912
484	7	105	696	905	7.354	0.735	27865
485	7	107	694	902	2.344	0.234	27365
486	7	109	693	905	2.055	0.206	27554
487	7	111	708	908	9.943	0.994	27809
488	7	113	713	915	5.591	0.559	24411
489	7	115	716	916	2.055	0.206	37649
490	7	117	716	916	0	0	28195
491	7	119	713	916	1.95	0.195	30651
492	7	121	713	916	0	0	25594
493	7	123	710	916	1.95	0.195	31433
494	7	125	707	916	1.95	0.195	33114
495	7	127	706	916	0.65	0.065	29769
496	7	129	711	909	5.591	0.559	25924
497	7	131	715	907	2.907	0.291	29870
498	7	133	717	908	1.453	0.145	29546
499	7	135	719	910	1.838	0.184	32775
500	7	137	719	910	0	0	25382
501	7	139	710	911	5.886	0.589	33195
502	7	141	705	914	3.79	0.379	23760
503	7	143	705	911	1.95	0.195	27040
504	7	145	711	906	5.077	0.508	27261
505	7	147	716	907	3.314	0.331	27501
506	7	149	722	910	4.36	0.436	27209
507	7	151	723	910	0.65	0.065	20010
508	7	153	726	910	1.95	0.195	28815
509	7	155	728	909	1.453	0.145	23610
510	7	157	725	914	3.79	0.379	27437
511	7	159	726	917	2.055	0.206	27972
512	7	161	727	905	7.827	0.783	23025
513	7	163	727	907	1.3	0.13	23767
514	7	165	731	909	2.907	0.291	30760
515	7	167	732	911	1.453	0.145	28098
516	7	169	732	912	0.65	0.065	27288
517	7	171	731	913	0.919	0.092	26370
518	7	173	748	929	15.174	1.517	29641
519	7	175	755	932	4.95	0.495	29182
520	7	177	756	941	5.886	0.589	24843
521	7	179	757	944	2.055	0.206	27672
522	7	181	758	944	0.65	0.065	28034
523	7	183	758	946	1.3	0.13	28749
524	7	185	754	947	2.68	0.268	31786
525	7	187	751	947	1.95	0.195	29478
526	7	189	746	937	7.267	0.727	28417
527	7	191	742	933	3.677	0.368	30498
528	7	193	736	930	4.36	0.436	29059
529	8	1	502	833	-1	-1	27150
530	8	3	502	833	0	0	27186
531	8	5	496	837	4.687	0.469	26707
532	8	7	496	838	0.65	0.065	26957
533	8	9	494	849	7.267	0.727	28004
534	8	11	493	849	0.65	0.065	24385
535	8	13	493	850	0.65	0.065	27244
536	8	15	493	850	0	0	28624
537	8	17	493	850	0	0	27352
538	8	19	492	851	0.919	0.092	26053
539	8	21	491	850	0.919	0.092	26087
540	8	23	491	850	0	0	29555
541	8	25	491	850	0	0	25804
542	8	27	492	851	0.919	0.092	26731
543	8	29	496	844	5.24	0.524	24703
544	8	31	496	844	0	0	25874
545	8	33	496	844	0	0	26551
546	8	35	496	844	0	0	34810
547	8	37	496	843	0.65	0.065	28226
548	8	39	496	847	2.6	0.26	34055
549	8	41	496	847	0	0	33955
550	8	43	499	850	2.758	0.276	35343
551	8	45	498	840	6.532	0.653	29953
552	9	1	832	587	-1	-1	26111
553	9	3	836	591	3.677	0.368	29649
554	9	5	840	592	2.68	0.268	28397
555	9	7	843	593	2.055	0.206	25462
556	9	9	846	596	2.758	0.276	27945
557	9	11	838	612	11.627	1.163	29578
558	9	13	831	612	4.55	0.455	26922
559	9	15	831	611	0.65	0.065	27028
560	9	17	831	607	2.6	0.26	28077
561	9	19	832	606	0.919	0.092	28314
562	9	21	834	605	1.453	0.145	33094
563	9	23	839	597	6.132	0.613	28422
564	9	25	839	594	1.95	0.195	27652
565	9	27	839	594	0	0	27901
566	9	29	844	587	5.591	0.559	27034
567	9	31	860	567	16.648	1.665	28212
568	9	33	860	567	0	0	29839
569	9	35	857	567	1.95	0.195	24960
570	9	37	840	568	11.069	1.107	25525
571	9	39	837	570	2.344	0.234	24716
572	9	41	832	587	11.518	1.152	27603
573	9	43	843	589	7.267	0.727	22581
574	9	45	862	574	15.734	1.573	28008
575	9	47	858	604	19.672	1.967	27150
576	9	49	844	605	9.123	0.912	23317
577	9	51	835	615	8.745	0.874	28056
578	9	53	822	618	8.672	0.867	27519
579	9	55	830	599	13.4	1.34	20610
580	9	57	845	589	11.718	1.172	27369
581	9	59	798	598	31.104	3.11	28673
582	9	61	797	598	0.65	0.065	25178
583	9	63	798	601	2.055	0.206	27216
584	9	65	798	603	1.3	0.13	26439
585	9	67	796	609	4.111	0.411	27443
586	9	69	800	613	3.677	0.368	27001
587	9	71	794	612	3.954	0.395	32160
588	9	73	768	611	16.912	1.691	29460
589	9	75	779	628	13.161	1.316	24952
590	9	77	780	628	0.65	0.065	19545
591	9	79	784	622	4.687	0.469	23068
592	9	81	791	620	4.732	0.473	27438
593	9	83	811	620	13	1.3	27594
594	9	85	814	614	4.36	0.436	27649
595	9	87	829	594	16.25	1.625	19909
596	9	89	840	589	7.854	0.785	20043
597	9	91	831	591	5.993	0.599	35705
598	9	93	831	591	0	0	24431
599	9	95	823	605	10.481	1.048	27683
600	9	97	806	616	13.161	1.316	33759
601	9	99	802	614	2.907	0.291	28817
602	9	101	804	605	5.993	0.599	26674
603	9	103	803	605	0.65	0.065	28951
604	9	105	805	607	1.838	0.184	28060
605	9	107	803	619	7.907	0.791	24948
606	9	109	807	619	2.6	0.26	19360
607	9	111	808	617	1.453	0.145	31866
608	9	113	808	617	0	0	22611
609	9	115	803	617	3.25	0.325	32743
610	9	117	803	617	0	0	29787
611	9	119	799	622	4.162	0.416	29371
612	9	121	799	622	0	0	28554
613	9	123	799	615	4.55	0.455	30247
614	9	125	799	614	0.65	0.065	28384
615	9	127	794	599	10.277	1.028	27197
616	9	129	793	600	0.919	0.092	27603
617	9	131	790	604	3.25	0.325	27261
618	9	133	781	604	5.85	0.585	26609
619	9	135	770	610	8.144	0.814	33657
620	9	137	770	609	0.65	0.065	31378
621	9	139	775	599	7.267	0.727	28182
622	9	141	770	599	3.25	0.325	28993
623	9	143	777	600	4.596	0.46	27900
624	9	145	783	598	4.111	0.411	27972
625	9	147	783	598	0	0	31305
626	9	149	782	609	7.179	0.718	31082
627	9	151	782	609	0	0	28981
628	9	153	783	608	0.919	0.092	30759
629	9	155	783	608	0	0	30720
630	9	157	783	608	0	0	32257
631	9	159	776	602	5.993	0.599	28333
632	9	161	776	602	0	0	17844
633	9	163	776	602	0	0	22077
634	10	1	697	612	-1	-1	29600
635	10	3	691	611	3.954	0.395	27676
636	10	5	691	611	0	0	30104
637	10	7	691	611	0	0	28851
638	10	9	691	611	0	0	31244
639	10	11	691	611	0	0	27430
640	10	13	691	611	0	0	27106
641	10	15	691	611	0	0	27608
642	10	17	691	611	0	0	27537
643	10	19	691	611	0	0	25146
644	10	21	691	611	0	0	27462
645	10	23	691	611	0	0	23967
646	10	25	714	645	26.681	2.668	28114
647	10	27	687	624	22.233	2.223	28597
648	10	29	688	624	0.65	0.065	28725
649	10	31	687	611	8.475	0.847	21831
650	10	33	697	611	6.5	0.65	28221
651	10	35	701	615	3.677	0.368	28719
652	10	37	701	615	0	0	29469
653	10	39	694	607	6.909	0.691	29971
654	10	41	687	605	4.732	0.473	25961
655	10	43	683	601	3.677	0.368	27428
656	10	45	691	605	5.814	0.581	28365
657	10	47	692	607	1.453	0.145	29634
658	10	49	700	612	6.132	0.613	31002
659	10	51	700	611	0.65	0.065	27976
660	10	53	698	610	1.453	0.145	35959
661	10	55	698	610	0	0	28113
662	10	57	718	627	17.061	1.706	28653
663	10	59	731	635	9.922	0.992	28086
664	10	61	716	630	10.277	1.028	28374
665	10	63	708	624	6.5	0.65	33105
666	10	65	702	622	4.111	0.411	25788
667	10	67	699	618	3.25	0.325	25530
668	10	69	700	619	0.919	0.092	27851
669	10	71	697	617	2.344	0.234	28997
670	10	73	702	621	4.162	0.416	27125
671	10	75	703	624	2.055	0.206	22181
672	10	77	714	629	7.854	0.785	31812
673	10	79	719	632	3.79	0.379	29339
674	10	81	717	632	1.3	0.13	25628
675	10	83	716	630	1.453	0.145	37016
676	10	85	719	631	2.055	0.206	38646
677	10	87	714	631	3.25	0.325	27516
678	10	89	711	626	3.79	0.379	23836
679	10	91	742	642	22.675	2.268	29613
680	10	93	743	643	0.919	0.092	27291
681	10	95	734	636	7.411	0.741	33276
682	10	97	731	633	2.758	0.276	28769
683	10	99	726	632	3.314	0.331	29811
684	10	101	724	632	1.3	0.13	32209
685	10	103	722	630	1.838	0.184	29981
686	10	105	722	630	0	0	30230
687	10	107	722	630	0	0	26519
688	10	109	722	630	0	0	26516
689	10	111	722	632	1.3	0.13	25346
690	10	113	722	632	0	0	29484
691	10	115	720	632	1.3	0.13	31268
692	10	117	720	632	0	0	31269
693	10	119	720	631	0.65	0.065	29674
694	10	121	720	631	0	0	28175
695	10	123	720	631	0	0	24277
696	10	125	720	631	0	0	25961
697	10	127	720	631	0	0	31105
698	10	129	720	631	0	0	32321
699	10	131	724	629	2.907	0.291	28274
700	10	133	725	628	0.919	0.092	31709
701	10	135	725	626	1.3	0.13	28412
702	10	137	725	626	0	0	26946
703	10	139	725	622	2.6	0.26	26044
704	10	141	724	627	3.314	0.331	29194
705	10	143	724	629	1.3	0.13	29951
706	10	145	724	629	0	0	27774
707	10	147	724	629	0	0	26167
708	10	149	725	630	0.919	0.092	27479
709	10	151	725	630	0	0	35449
710	10	153	725	630	0	0	36396
711	10	155	724	626	2.68	0.268	31733
712	10	157	721	625	2.055	0.206	28200
713	10	159	718	623	2.344	0.234	34176
714	10	161	718	623	0	0	51229
715	10	163	710	622	5.24	0.524	20275
716	11	1	238	366	-1	-1	27708
717	11	3	240	374	5.36	0.536	27189
718	11	5	228	366	9.374	0.937	23312
719	11	7	230	370	2.907	0.291	26135
720	11	9	234	372	2.907	0.291	25976
721	11	11	238	373	2.68	0.268	24524
722	11	13	238	373	0	0	27889
723	11	15	238	373	0	0	28040
724	11	17	238	373	0	0	27893
725	11	19	238	373	0	0	27892
726	11	21	237	372	0.919	0.092	27520
727	11	23	228	369	6.166	0.617	28844
728	11	25	228	369	0	0	29285
729	11	27	211	369	11.05	1.105	29375
730	11	29	208	369	1.95	0.195	25876
731	11	31	208	369	0	0	28978
732	11	33	215	370	4.596	0.46	23579
733	11	35	229	370	9.1	0.91	27715
734	11	37	234	367	3.79	0.379	28050
735	11	39	238	360	5.24	0.524	28500
736	11	41	221	357	11.22	1.122	27975
737	11	43	209	365	9.374	0.937	29131
738	11	45	196	380	12.902	1.29	27929
739	11	47	194	380	1.3	0.13	28060
740	11	49	186	375	6.132	0.613	27587
741	11	51	180	374	3.954	0.395	28139
742	11	53	165	378	10.09	1.009	28247
743	11	55	164	378	0.65	0.065	27899
744	11	57	188	364	18.06	1.806	28282
745	11	59	205	337	20.738	2.074	28332
746	11	61	198	329	6.909	0.691	18722
747	11	63	198	310	12.35	1.235	28484
748	11	65	198	322	7.8	0.78	28222
749	11	67	190	349	18.304	1.83	27890
750	11	69	187	362	8.672	0.867	27170
751	11	71	187	362	0	0	27433
752	11	73	198	359	7.411	0.741	29055
753	11	75	215	340	16.571	1.657	26674
754	11	77	207	360	14.001	1.4	27719
755	11	79	191	363	10.581	1.058	28054
756	11	81	190	362	0.919	0.092	28559
757	11	83	161	376	20.931	2.093	27820
758	11	85	134	407	26.721	2.672	25338
759	11	87	134	417	6.5	0.65	29578
760	11	89	139	427	7.267	0.727	26142
761	11	91	140	427	0.65	0.065	27896
762	11	93	147	411	11.351	1.135	27992
763	11	95	190	361	42.864	4.286	28453
764	11	97	201	347	11.573	1.157	26727
765	11	99	205	342	4.162	0.416	28778
766	11	101	206	352	6.532	0.653	26859
767	11	103	202	364	8.222	0.822	34500
768	11	105	199	367	2.758	0.276	28230
769	11	107	196	366	2.055	0.206	28238
770	11	109	156	385	28.783	2.878	23446
771	11	111	152	398	8.841	0.884	28175
772	11	113	142	396	6.629	0.663	28561
773	11	115	120	368	23.145	2.315	31555
774	11	117	116	360	5.814	0.581	21768
775	11	119	123	364	5.24	0.524	24341
776	11	121	154	364	20.149	2.015	26913
777	11	123	176	357	15.006	1.501	27120
778	11	125	197	347	15.118	1.512	20211
779	11	127	198	363	10.42	1.042	26729
780	11	129	212	366	9.306	0.931	35941
781	11	131	249	367	24.058	2.406	27632
782	11	133	234	362	10.277	1.028	20034
783	11	135	234	362	0	0	22607
784	11	137	246	356	8.72	0.872	23029
785	11	139	254	352	5.814	0.581	28710
786	11	141	256	353	1.453	0.145	32707
787	11	143	240	360	11.351	1.135	40519
788	11	145	240	361	0.65	0.065	32786
789	11	147	225	369	11.05	1.105	28401
790	11	149	183	372	27.369	2.737	31300
791	11	151	176	378	5.993	0.599	31241
792	11	153	169	379	4.596	0.46	27458
793	11	155	169	380	0.65	0.065	32122
794	11	157	167	382	1.838	0.184	30697
795	11	159	189	371	15.987	1.599	34850
796	11	161	199	364	7.934	0.793	32761
797	11	163	182	369	11.518	1.152	27558
798	11	165	175	370	4.596	0.46	27434
799	11	167	156	384	15.34	1.534	25464
800	11	169	155	384	0.65	0.065	26820
801	11	171	155	384	0	0	28990
802	11	173	171	373	12.62	1.262	29847
803	11	175	185	363	11.183	1.118	28773
804	11	177	190	364	3.314	0.331	27863
805	11	179	192	367	2.344	0.234	30163
806	11	181	194	367	1.3	0.13	28232
807	11	183	227	366	21.459	2.146	30247
808	11	185	232	363	3.79	0.379	28332
809	11	187	234	363	1.3	0.13	29777
810	11	189	243	359	6.402	0.64	25539
811	11	191	245	359	1.3	0.13	27166
812	11	193	224	361	13.711	1.371	32481
813	12	1	227	228	-1	-1	27372
814	12	3	227	225	1.95	0.195	28724
815	12	5	227	225	0	0	28096
816	12	7	236	241	11.932	1.193	28410
817	12	9	237	241	0.65	0.065	28386
818	12	11	241	230	7.608	0.761	27158
819	12	13	240	229	0.919	0.092	27485
820	12	15	235	224	4.596	0.46	28852
821	12	17	232	221	2.758	0.276	27636
822	12	19	219	208	11.95	1.195	31958
823	12	21	218	206	1.453	0.145	31904
824	12	23	218	206	0	0	28473
825	12	25	218	206	0	0	26842
826	12	27	218	206	0	0	28026
827	12	29	218	206	0	0	26699
828	12	31	218	206	0	0	27584
829	12	33	221	207	2.055	0.206	29541
830	12	35	222	207	0.65	0.065	24062
831	12	37	224	207	1.3	0.13	28963
832	12	39	225	207	0.65	0.065	28653
833	12	41	227	207	1.3	0.13	26938
834	12	43	231	214	5.24	0.524	28708
835	12	45	235	214	2.6	0.26	29253
836	12	47	235	214	0	0	29216
837	12	49	238	214	1.95	0.195	29317
838	12	51	240	215	1.453	0.145	29300
839	12	53	235	211	4.162	0.416	27819
840	12	55	224	198	11.069	1.107	28868
841	12	57	210	183	13.337	1.334	28676
842	12	59	198	182	7.827	0.783	25822
843	12	61	188	181	6.532	0.653	32450
844	12	63	175	180	8.475	0.847	29482
845	12	65	174	180	0.65	0.065	32782
846	12	67	163	179	7.179	0.718	27622
847	12	69	162	180	0.919	0.092	28066
848	12	71	168	182	4.111	0.411	23631
849	12	73	176	182	5.2	0.52	29184
850	12	75	176	179	1.95	0.195	28711
851	12	77	166	182	6.786	0.679	25631
852	12	79	162	183	2.68	0.268	24001
853	12	81	141	190	14.388	1.439	23873
854	12	83	138	194	3.25	0.325	26003
855	12	85	138	195	0.65	0.065	27841
856	12	87	138	195	0	0	31950
857	12	89	139	195	0.65	0.065	28229
858	12	91	140	200	3.314	0.331	28095
859	12	93	171	194	20.523	2.052	28714
860	12	95	181	189	7.267	0.727	30003
861	12	97	186	189	3.25	0.325	32399
862	12	99	194	176	9.922	0.992	23121
863	12	101	204	184	8.324	0.832	25142
864	12	103	208	198	9.464	0.946	21827
865	12	105	209	198	0.65	0.065	24409
866	12	107	209	199	0.65	0.065	24674
867	12	109	209	199	0	0	19349
868	12	111	207	199	1.3	0.13	30386
869	12	113	193	195	9.464	0.946	24697
870	12	115	190	194	2.055	0.206	37065
871	12	117	189	194	0.65	0.065	30164
872	12	119	189	194	0	0	28585
873	12	121	189	186	5.2	0.52	27270
874	12	123	194	189	3.79	0.379	30835
875	12	125	196	192	2.344	0.234	29994
876	12	127	178	192	11.7	1.17	31207
877	12	129	170	192	5.2	0.52	31207
878	12	131	138	199	21.291	2.129	22738
879	12	133	151	200	8.475	0.847	28593
880	12	135	167	200	10.4	1.04	28256
881	12	137	176	200	5.85	0.585	28636
882	12	139	180	199	2.68	0.268	28806
883	12	141	186	196	4.36	0.436	19704
884	12	143	187	196	0.65	0.065	28767
885	12	145	187	196	0	0	25761
886	12	147	187	196	0	0	20932
887	12	149	191	193	3.25	0.325	31419
888	12	151	191	193	0	0	35746
889	12	153	195	189	3.677	0.368	29031
890	12	155	190	189	3.25	0.325	36474
891	12	157	186	189	2.6	0.26	28984
892	12	159	183	188	2.055	0.206	29376
893	12	161	176	187	4.596	0.46	29758
894	12	163	162	203	13.819	1.382	28249
895	12	165	166	203	2.6	0.26	24018
896	12	167	168	203	1.3	0.13	24934
897	12	169	169	203	0.65	0.065	24209
898	12	171	172	196	4.95	0.495	29959
899	12	173	174	196	1.3	0.13	28047
900	12	175	163	200	7.608	0.761	28814
901	12	177	163	200	0	0	25512
902	12	179	163	191	5.85	0.585	29644
903	12	181	163	191	0	0	28468
904	12	183	172	183	7.827	0.783	29304
905	12	185	172	189	3.9	0.39	27016
906	12	187	145	218	25.754	2.575	26780
907	12	189	147	214	2.907	0.291	25372
908	12	191	174	192	22.638	2.264	28053
909	12	193	161	221	20.657	2.066	27029
910	13	1	422	182	-1	-1	32880
911	13	3	422	180	1.3	0.13	27512
912	13	5	422	179	0.65	0.065	26717
913	13	7	425	162	11.22	1.122	28892
914	13	9	426	162	0.65	0.065	30946
915	13	11	426	165	1.95	0.195	29603
916	13	13	423	165	1.95	0.195	32713
917	13	15	421	164	1.453	0.145	31722
918	13	17	413	169	6.132	0.613	30638
919	13	19	399	179	11.183	1.118	29270
920	13	21	397	180	1.453	0.145	24733
921	13	23	426	165	21.222	2.122	47253
922	13	25	423	162	2.758	0.276	22782
923	13	27	419	161	2.68	0.268	30321
924	13	29	419	161	0	0	28513
925	13	31	411	161	5.2	0.52	27670
926	13	33	409	152	5.993	0.599	27200
927	13	35	407	152	1.3	0.13	26972
928	13	37	400	149	4.95	0.495	26651
929	13	39	402	180	20.191	2.019	28859
930	13	41	406	189	6.402	0.64	29690
931	13	43	409	184	3.79	0.379	28706
932	13	45	400	157	18.499	1.85	27177
933	13	47	396	179	14.534	1.453	29741
934	13	49	395	185	3.954	0.395	28512
935	13	51	395	185	0	0	29948
936	13	53	395	154	20.149	2.015	28633
937	13	55	395	143	7.15	0.715	26850
938	13	57	395	143	0	0	29855
939	13	59	395	176	21.449	2.145	28956
940	13	61	395	176	0	0	31608
941	13	63	395	184	5.2	0.52	32558
942	13	65	395	185	0.65	0.065	32013
943	13	67	395	189	2.6	0.26	28749
944	13	69	395	170	12.35	1.235	26323
945	13	71	393	160	6.629	0.663	32883
946	13	73	392	167	4.596	0.46	27697
947	13	75	392	182	9.75	0.975	26330
948	13	77	391	160	14.314	1.431	28252
949	13	79	391	181	13.65	1.365	29300
950	13	81	391	183	1.3	0.13	24265
951	13	83	392	185	1.453	0.145	26705
952	13	85	393	202	11.069	1.107	31430
953	13	87	393	202	0	0	34423
954	13	89	393	196	3.9	0.39	29500
955	13	91	401	170	17.681	1.768	30622
956	13	93	401	151	12.35	1.235	22789
957	13	95	401	150	0.65	0.065	28943
958	13	97	397	144	4.687	0.469	38665
959	13	99	392	135	6.692	0.669	31047
960	13	101	391	134	0.919	0.092	28755
961	13	103	390	132	1.453	0.145	30240
962	13	105	390	131	0.65	0.065	31791
963	13	107	390	131	0	0	26303
964	13	109	390	131	0	0	28827
965	13	111	390	131	0	0	36725
966	13	113	390	131	0	0	31532
967	13	115	390	131	0	0	26962
968	13	117	390	131	0	0	29008
969	13	119	390	131	0	0	34385
970	13	121	389	133	1.453	0.145	29574
971	13	123	388	133	0.65	0.065	35628
972	13	125	388	133	0	0	29592
973	13	127	388	133	0	0	25716
974	13	129	388	133	0	0	23269
975	13	131	388	133	0	0	22791
976	13	133	388	133	0	0	34492
977	13	135	388	133	0	0	29007
978	13	137	388	133	0	0	29043
979	13	139	391	152	12.503	1.25	33325
980	13	141	391	152	0	0	18963
981	13	143	394	177	16.366	1.637	28400
982	13	145	394	178	0.65	0.065	31101
983	13	147	394	165	8.45	0.845	30943
984	13	149	394	165	0	0	31277
985	13	151	394	167	1.3	0.13	26118
986	13	153	394	167	0	0	20881
987	13	155	395	168	0.919	0.092	23869
988	13	157	395	168	0	0	31233
989	13	159	395	163	3.25	0.325	29681
990	13	161	394	162	0.919	0.092	37139
991	13	163	390	155	5.24	0.524	30660
992	13	165	390	155	0	0	28487
993	13	167	391	171	10.42	1.042	18127
994	13	169	391	175	2.6	0.26	21817
995	13	171	392	176	0.919	0.092	19785
996	13	173	394	176	1.3	0.13	22713
997	13	175	392	144	20.84	2.084	31909
998	13	177	392	146	1.3	0.13	35361
999	13	179	392	164	11.7	1.17	15283
1000	13	181	392	166	1.3	0.13	27087
1001	13	183	393	161	3.314	0.331	30883
1002	13	185	393	142	12.35	1.235	30059
1003	13	187	393	142	0	0	39628
1004	13	189	393	134	5.2	0.52	34544
1005	13	191	393	160	16.9	1.69	29026
1006	13	193	393	163	1.95	0.195	28143
1007	14	1	630	609	-1	-1	31639
1008	14	3	630	609	0	0	26455
1009	14	5	634	614	4.162	0.416	28922
1010	14	7	636	616	1.838	0.184	27416
1011	14	9	642	621	5.077	0.508	28440
1012	14	11	642	621	0	0	25879
1013	14	13	645	621	1.95	0.195	28440
1014	14	15	642	623	2.344	0.234	30454
1015	14	17	635	619	5.24	0.524	30554
1016	14	19	633	619	1.3	0.13	30558
1017	14	21	632	618	0.919	0.092	28354
1018	14	23	632	618	0	0	28213
1019	14	25	632	623	3.25	0.325	28298
1020	14	27	632	623	0	0	28050
1021	14	29	632	623	0	0	27977
1022	14	31	632	623	0	0	27941
1023	14	33	632	623	0	0	28228
1024	14	35	631	624	0.919	0.092	28242
1025	14	37	630	624	0.65	0.065	28079
1026	14	39	630	624	0	0	29186
1027	14	41	630	622	1.3	0.13	27789
1028	14	43	630	620	1.3	0.13	27001
1029	14	45	630	618	1.3	0.13	28648
1030	14	47	629	618	0.65	0.065	28837
1031	14	49	628	617	0.919	0.092	28663
1032	14	51	625	613	3.25	0.325	29003
1033	14	53	621	605	5.814	0.581	29156
1034	14	55	613	603	5.36	0.536	25530
1035	14	57	612	601	1.453	0.145	27225
1036	14	59	619	611	7.934	0.793	30294
1037	14	61	630	621	9.663	0.966	29607
1038	14	63	632	623	1.838	0.184	30728
1039	14	65	632	624	0.65	0.065	30197
1040	14	67	635	621	2.758	0.276	27185
1041	14	69	639	622	2.68	0.268	28849
1042	14	71	641	628	4.111	0.411	34050
1043	14	73	643	629	1.453	0.145	19084
1044	14	75	644	629	0.65	0.065	27769
1045	14	77	647	629	1.95	0.195	26941
1046	14	79	655	625	5.814	0.581	30159
1047	14	81	655	625	0	0	29508
1048	14	83	652	615	6.786	0.679	32607
1049	14	85	652	618	1.95	0.195	31172
1050	14	87	655	626	5.553	0.555	27763
1051	14	89	655	624	1.3	0.13	28889
1052	14	91	653	619	3.5	0.35	27917
1053	14	93	648	612	5.591	0.559	27748
1054	14	95	646	612	1.3	0.13	25663
1055	14	97	642	610	2.907	0.291	36798
1056	14	99	625	605	11.518	1.152	26728
1057	14	101	619	604	3.954	0.395	15862
1058	14	103	621	605	1.453	0.145	24923
1059	14	105	621	606	0.65	0.065	26516
1060	14	107	620	604	1.453	0.145	30270
1061	14	109	620	605	0.65	0.065	34404
1062	14	111	620	606	0.65	0.065	25555
1063	14	113	627	619	9.597	0.96	25117
1064	14	115	630	623	3.25	0.325	32042
1065	14	117	630	619	2.6	0.26	28819
1066	14	119	629	612	4.596	0.46	29907
1067	14	121	629	612	0	0	31108
1068	14	123	631	621	5.993	0.599	33415
1069	14	125	631	625	2.6	0.26	28938
1070	14	127	631	626	0.65	0.065	28604
1071	14	129	625	590	23.722	2.372	27234
1072	14	131	625	601	7.15	0.715	30154
1073	14	133	625	611	6.5	0.65	28599
1074	14	135	625	611	0	0	31353
1075	14	137	632	602	7.411	0.741	21579
1076	14	139	630	603	1.453	0.145	29671
1077	14	141	626	616	8.841	0.884	30897
1078	14	143	625	618	1.453	0.145	32615
1079	14	145	636	604	11.573	1.157	31258
1080	14	147	638	604	1.3	0.13	29095
1081	14	149	638	603	0.65	0.065	29525
1082	14	151	631	600	4.95	0.495	28696
1083	14	153	629	599	1.453	0.145	30848
1084	14	155	627	599	1.3	0.13	30466
1085	14	157	625	599	1.3	0.13	31514
1086	14	159	622	599	1.95	0.195	23879
1087	14	161	626	606	5.24	0.524	28603
1088	14	163	626	606	0	0	26957
1089	14	165	626	606	0	0	26271
1090	14	167	627	606	0.65	0.065	27439
1091	14	169	628	605	0.919	0.092	30933
1092	14	171	628	608	1.95	0.195	26860
1093	14	173	629	608	0.65	0.065	29641
1094	14	175	631	606	1.838	0.184	24257
1095	14	177	631	606	0	0	28222
1096	14	179	626	612	5.077	0.508	25690
1097	14	181	624	614	1.838	0.184	30293
1098	14	183	624	615	0.65	0.065	15126
1099	14	185	626	623	5.36	0.536	25034
1100	14	187	632	641	12.333	1.233	35370
1101	15	1	711	666	-1	-1	24817
1102	15	3	711	666	0	0	27779
1103	15	5	711	666	0	0	29964
1104	15	7	710	677	7.179	0.718	29302
1105	15	9	709	678	0.919	0.092	30723
1106	15	11	706	676	2.344	0.234	29592
1107	15	13	704	680	2.907	0.291	28416
1108	15	15	703	685	3.314	0.331	30465
1109	15	17	703	685	0	0	28352
1110	15	19	701	689	2.907	0.291	33813
1111	15	21	701	689	0	0	27665
1112	15	23	701	681	5.2	0.52	30324
1113	15	25	701	678	1.95	0.195	28474
1114	15	27	703	673	3.5	0.35	29281
1115	15	29	705	675	1.838	0.184	30239
1116	15	31	705	675	0	0	26742
1117	15	33	705	677	1.3	0.13	28650
1118	15	35	704	671	3.954	0.395	33835
1119	15	37	689	673	9.836	0.984	36226
1120	15	39	705	672	10.42	1.042	32087
1121	15	41	705	672	0	0	36058
1122	15	43	706	671	0.919	0.092	26942
1123	15	45	702	669	2.907	0.291	30110
1124	15	47	700	667	1.838	0.184	25989
1125	15	49	702	663	2.907	0.291	29834
1126	15	51	705	661	2.344	0.234	28993
1127	15	53	707	668	4.732	0.473	32251
1128	15	55	704	684	10.581	1.058	28959
1129	15	57	702	686	1.838	0.184	28460
1130	15	59	702	686	0	0	28496
1131	15	61	707	667	12.77	1.277	29238
1132	15	63	707	667	0	0	28736
1133	15	65	708	667	0.65	0.065	31867
1134	15	67	708	664	1.95	0.195	27818
1135	15	69	710	659	3.5	0.35	28200
1136	15	71	713	657	2.344	0.234	28704
1137	15	73	715	654	2.344	0.234	29156
1138	15	75	715	648	3.9	0.39	31325
1139	15	77	715	648	0	0	28990
1140	15	79	715	648	0	0	29024
1141	15	81	713	650	1.838	0.184	29552
1142	15	83	707	652	4.111	0.411	25262
1143	15	85	705	651	1.453	0.145	25379
1144	15	87	707	665	9.192	0.919	27799
1145	15	89	710	672	4.95	0.495	26641
1146	15	91	710	665	4.55	0.455	29992
1147	15	93	710	663	1.3	0.13	28340
1148	15	95	710	663	0	0	28449
1149	15	97	712	661	1.838	0.184	28063
1150	15	99	713	658	2.055	0.206	33091
1151	15	101	713	658	0	0	30593
1152	15	103	713	658	0	0	29448
1153	15	105	713	653	3.25	0.325	28939
1154	15	107	713	650	1.95	0.195	30631
1155	15	109	713	650	0	0	32681
1156	15	111	713	650	0	0	32322
1157	15	113	710	641	6.166	0.617	27394
1158	15	115	710	638	1.95	0.195	25183
1159	15	117	721	716	51.2	5.12	27580
1160	15	119	721	716	0	0	25825
1161	15	121	721	703	8.45	0.845	32539
1162	15	123	721	703	0	0	33073
1163	15	125	721	698	3.25	0.325	33974
1164	15	127	721	698	0	0	31974
1165	15	129	721	699	0.65	0.065	30759
1166	15	131	719	698	1.453	0.145	33169
1167	15	133	717	695	2.344	0.234	34954
1168	15	135	713	689	4.687	0.469	25429
1169	15	137	713	689	0	0	22842
1170	15	139	713	689	0	0	30377
1171	15	141	713	689	0	0	30913
1172	15	143	713	689	0	0	30557
1173	15	145	713	689	0	0	29478
1174	15	147	713	689	0	0	33102
1175	15	149	713	688	0.65	0.065	25547
1176	15	151	714	685	2.055	0.206	34376
1177	15	153	714	685	0	0	27879
1178	15	155	714	682	1.95	0.195	30998
1179	15	157	714	682	0	0	31021
1180	15	159	714	682	0	0	31491
1181	15	161	715	680	1.453	0.145	32829
1182	15	163	712	658	14.432	1.443	28273
1183	15	165	710	658	1.3	0.13	37066
1184	15	167	706	660	2.907	0.291	26406
1185	15	169	706	662	1.3	0.13	27493
1186	15	171	706	663	0.65	0.065	29494
1187	15	173	706	666	1.95	0.195	24464
1188	15	175	706	666	0	0	27079
1189	15	177	706	666	0	0	25714
1190	15	179	706	666	0	0	30952
1191	15	181	706	666	0	0	26688
1192	15	183	706	666	0	0	27509
1193	15	185	706	665	0.65	0.065	29840
1194	15	187	706	665	0	0	29588
1195	15	189	701	679	9.663	0.966	27177
1196	15	191	701	679	0	0	29010
1197	15	193	701	679	0	0	29400
1198	16	1	554	930	-1	-1	29940
1199	16	3	536	930	11.7	1.17	28806
1200	16	5	534	929	1.453	0.145	27804
1201	16	7	532	929	1.3	0.13	29381
1202	16	9	532	929	0	0	28890
1203	16	11	531	929	0.65	0.065	31781
1204	16	13	526	929	3.25	0.325	29449
1205	16	15	525	929	0.65	0.065	31995
1206	16	17	522	930	2.055	0.206	28500
1207	16	19	522	930	0	0	26804
1208	16	21	518	932	2.907	0.291	29292
1209	16	23	518	932	0	0	27815
1210	16	25	518	932	0	0	26831
1211	16	27	523	932	3.25	0.325	28367
1212	16	29	523	932	0	0	29379
1213	16	31	523	932	0	0	25515
1214	16	33	525	932	1.3	0.13	28396
1215	16	35	525	932	0	0	24504
1216	16	37	525	932	0	0	31281
1217	16	39	525	932	0	0	29911
1218	16	41	525	930	1.3	0.13	27323
1219	16	43	525	930	0	0	29678
1220	16	45	525	928	1.3	0.13	30519
1221	16	47	525	925	1.95	0.195	27864
1222	16	49	524	927	1.453	0.145	29140
1223	16	51	522	927	1.3	0.13	29614
1224	16	53	519	930	2.758	0.276	28736
1225	16	55	519	924	3.9	0.39	26201
1226	16	57	519	923	0.65	0.065	29387
1227	16	59	520	925	1.453	0.145	30604
1228	16	61	521	924	0.919	0.092	28616
1229	16	63	523	924	1.3	0.13	29435
1230	16	65	525	925	1.453	0.145	29435
1231	16	67	525	925	0	0	32099
1232	16	69	525	926	0.65	0.065	23576
1233	16	71	525	927	0.65	0.065	29460
1234	17	1	715	864	-1	-1	29571
1235	17	3	715	853	7.15	0.715	28999
1236	17	5	716	853	0.65	0.065	27987
1237	17	7	716	853	0	0	27847
1238	17	9	686	844	20.358	2.036	27571
1239	17	11	647	888	38.217	3.822	31305
1240	17	13	647	889	0.65	0.065	25915
1241	17	15	626	924	26.53	2.653	28616
1242	17	17	623	921	2.758	0.276	28292
1243	17	19	667	863	47.32	4.732	29795
1244	17	21	655	886	16.862	1.686	27562
1245	17	23	651	883	3.25	0.325	25505
1246	17	25	678	868	20.076	2.008	26818
1247	17	27	664	873	9.663	0.966	29829
1248	17	29	659	890	11.518	1.152	24510
1249	17	31	657	893	2.344	0.234	31832
1250	17	33	653	903	7.001	0.7	35075
1251	17	35	641	924	15.721	1.572	28173
1252	17	37	639	921	2.344	0.234	28540
1253	17	39	638	906	9.771	0.977	23189
1254	17	41	636	921	9.836	0.984	25442
1255	17	43	626	938	12.82	1.282	28502
1256	17	45	626	933	3.25	0.325	28496
1257	17	47	610	920	13.4	1.34	27862
1258	17	49	595	926	10.501	1.05	28134
1259	17	51	613	912	14.822	1.482	28317
1260	17	53	657	877	36.544	3.654	32614
1261	17	55	677	866	14.836	1.484	26622
1262	17	57	658	877	14.27	1.427	27496
1263	17	59	655	880	2.758	0.276	26735
1264	17	61	636	888	13.4	1.34	25435
1265	17	63	627	887	5.886	0.589	31018
1266	17	65	605	897	15.708	1.571	30645
1267	17	67	593	909	11.031	1.103	22930
1268	17	69	585	917	7.354	0.735	28376
1269	17	71	581	925	5.814	0.581	22615
1270	17	73	581	948	14.95	1.495	23601
1271	17	75	621	961	27.338	2.734	26343
1272	17	77	646	987	23.445	2.344	28621
1273	17	79	658	984	8.04	0.804	27683
1274	17	81	680	986	14.359	1.436	27586
1275	17	83	690	988	6.629	0.663	31208
1276	17	85	708	989	11.718	1.172	28772
1277	17	87	674	990	22.109	2.211	31125
1278	17	89	655	990	12.35	1.235	28501
1279	17	91	683	990	18.2	1.82	30022
1280	17	93	698	987	9.943	0.994	23474
1281	17	95	706	986	5.24	0.524	28907
1282	17	97	698	987	5.24	0.524	28909
1283	17	99	717	989	12.418	1.242	31135
1284	17	101	718	991	1.453	0.145	32986
1285	17	103	725	994	4.95	0.495	29578
1286	17	105	741	999	10.896	1.09	29946
1287	17	107	743	1000	1.453	0.145	26501
1288	17	109	746	1000	1.95	0.195	28520
1289	17	111	748	1000	1.3	0.13	32177
1290	17	113	748	1000	0	0	30146
1291	17	115	748	1000	0	0	28782
1292	17	117	749	1000	0.65	0.065	26960
1293	17	119	753	1001	2.68	0.268	31188
1294	17	121	753	1004	1.95	0.195	27648
1295	17	123	758	1015	7.854	0.785	29662
1296	17	125	760	1021	4.111	0.411	26379
1297	17	127	752	1024	5.553	0.555	0
1298	17	129	746	1023	3.954	0.395	26829
1299	17	131	746	1023	0	0	27525
1300	17	133	752	1020	4.36	0.436	28939
1301	17	135	754	1018	1.838	0.184	23568
1302	17	137	759	1018	3.25	0.325	26257
1303	17	139	769	1019	6.532	0.653	28011
1304	17	141	774	1019	3.25	0.325	28142
1305	18	1	284	769	-1	-1	18377
1306	18	3	286	771	1.838	0.184	25813
1307	18	5	291	771	3.25	0.325	27030
1308	18	7	339	763	31.63	3.163	29304
1309	18	9	322	778	14.736	1.474	28302
1310	18	11	315	777	4.596	0.46	27874
1311	18	13	312	768	6.166	0.617	32425
1312	18	15	312	768	0	0	25592
1313	18	17	312	769	0.65	0.065	21994
1314	18	19	311	774	3.314	0.331	27455
1315	18	21	311	769	3.25	0.325	27364
1316	18	23	310	768	0.919	0.092	24447
1317	18	25	310	766	1.3	0.13	33622
1318	18	27	310	766	0	0	30448
1319	18	29	310	765	0.65	0.065	29800
1320	18	31	311	765	0.65	0.065	27511
1321	18	33	305	769	4.687	0.469	27423
1322	18	35	305	769	0	0	25709
1323	18	37	300	769	3.25	0.325	30107
1324	18	39	300	766	1.95	0.195	27921
1325	18	41	305	764	3.5	0.35	27755
1326	18	43	305	764	0	0	25749
1327	18	45	307	764	1.3	0.13	14113
1328	18	47	320	751	11.95	1.195	32291
1329	18	49	318	755	2.907	0.291	29060
1330	18	51	316	753	1.838	0.184	30116
1331	18	53	311	760	5.591	0.559	28048
1332	18	55	307	761	2.68	0.268	27902
1333	18	57	309	761	1.3	0.13	29740
1334	18	59	311	765	2.907	0.291	30636
1335	18	61	311	769	2.6	0.26	30078
1336	18	63	311	770	0.65	0.065	25389
1337	18	65	309	752	11.772	1.177	26850
1338	18	67	321	734	14.061	1.406	27486
1339	18	69	321	731	1.95	0.195	29364
1340	18	71	316	750	12.77	1.277	26084
1341	18	73	316	755	3.25	0.325	33153
1342	18	75	330	785	21.518	2.152	27268
1343	18	77	339	805	14.255	1.426	27535
1344	18	79	339	807	1.3	0.13	27046
1345	18	81	323	814	11.351	1.135	27921
1346	18	83	325	803	7.267	0.727	28383
1347	18	85	332	786	11.95	1.195	25773
1348	18	87	331	807	13.665	1.367	18170
1349	18	89	331	807	0	0	27969
1350	18	91	331	786	13.65	1.365	27988
1351	18	93	318	764	16.61	1.661	26855
1352	18	95	322	753	7.608	0.761	36264
1353	18	97	323	755	1.453	0.145	26056
1354	18	99	319	756	2.68	0.268	30391
1355	18	101	313	750	5.515	0.552	28068
1356	18	103	311	748	1.838	0.184	25844
1357	18	105	311	749	0.65	0.065	26586
1358	18	107	311	749	0	0	25579
1359	18	109	311	750	0.65	0.065	24515
1360	18	111	306	753	3.79	0.379	26706
1361	18	113	307	753	0.65	0.065	26893
1362	18	115	310	753	1.95	0.195	28034
1363	18	117	308	752	1.453	0.145	26942
1364	18	119	308	752	0	0	29372
1365	18	121	308	752	0	0	30340
1366	18	123	308	752	0	0	28588
1367	18	125	311	741	7.411	0.741	28357
1368	18	127	313	739	1.838	0.184	26459
1369	18	129	315	742	2.344	0.234	24349
1370	18	131	319	737	4.162	0.416	32438
1371	18	133	310	734	6.166	0.617	25871
1372	18	135	302	738	5.814	0.581	22565
1373	18	137	303	748	6.532	0.653	12174
1374	18	139	312	755	7.411	0.741	29523
1375	18	141	325	765	10.661	1.066	32702
1376	18	143	327	767	1.838	0.184	34003
1377	18	145	327	767	0	0	34434
1378	18	147	326	762	3.314	0.331	31308
1379	18	149	326	754	5.2	0.52	32762
1380	18	151	326	748	3.9	0.39	26917
1381	18	153	327	751	2.055	0.206	20706
1382	18	155	329	751	1.3	0.13	21456
1383	18	157	330	737	9.123	0.912	28826
1384	18	159	333	740	2.758	0.276	27939
1385	18	161	334	742	1.453	0.145	38167
1386	19	1	345	737	-1	-1	27757
1387	19	3	345	737	0	0	28503
1388	19	5	332	727	10.661	1.066	26962
1389	19	7	330	728	1.453	0.145	25118
1390	19	9	324	728	3.9	0.39	26321
1391	19	11	321	728	1.95	0.195	26846
1392	19	13	319	728	1.3	0.13	28518
1393	19	15	318	725	2.055	0.206	28373
1394	19	17	317	726	0.919	0.092	28272
1395	19	19	317	728	1.3	0.13	28773
1396	19	21	317	728	0	0	32022
1397	19	23	316	723	3.314	0.331	27440
1398	19	25	314	722	1.453	0.145	29180
1399	19	27	311	720	2.344	0.234	28056
1400	19	29	305	719	3.954	0.395	26405
1401	19	31	296	729	8.745	0.874	23466
1402	19	33	318	743	16.95	1.695	28350
1403	19	35	314	738	4.162	0.416	23513
1404	19	37	314	734	2.6	0.26	24598
1405	19	39	313	725	5.886	0.589	32823
1406	19	41	311	751	16.95	1.695	25352
1407	19	43	312	753	1.453	0.145	25421
1408	19	45	312	753	0	0	24815
1409	19	47	326	746	10.174	1.017	27009
1410	19	49	326	746	0	0	28109
1411	19	51	308	747	11.718	1.172	26618
1412	19	53	302	727	13.572	1.357	28137
1413	19	55	301	714	8.475	0.847	30120
1414	19	57	298	715	2.055	0.206	28301
1415	19	59	282	713	10.481	1.048	27102
1416	19	61	282	713	0	0	28317
1417	19	63	275	724	8.475	0.847	28942
1418	19	65	274	725	0.919	0.092	28649
1419	19	67	261	724	8.475	0.847	21837
1420	19	69	256	723	3.314	0.331	25277
1421	19	71	256	723	0	0	25241
1422	19	73	252	721	2.907	0.291	30652
1423	19	75	246	721	3.9	0.39	32395
1424	19	77	238	726	6.132	0.613	33831
1425	19	79	238	726	0	0	29854
1426	19	81	238	722	2.6	0.26	27857
1427	19	83	246	717	6.132	0.613	34517
1428	19	85	248	718	1.453	0.145	31248
1429	19	87	258	714	7.001	0.7	36251
1430	19	89	272	709	9.663	0.966	27136
1431	19	91	283	707	7.267	0.727	24127
1432	19	93	297	697	11.183	1.118	32266
1433	19	95	303	687	7.58	0.758	20467
1434	19	97	308	677	7.267	0.727	33716
1435	19	99	308	676	0.65	0.065	27024
1436	19	101	311	676	1.95	0.195	28458
1437	19	103	325	672	9.464	0.946	26749
1438	19	105	310	676	10.09	1.009	35203
1439	19	107	310	676	0	0	32952
1440	19	109	312	676	1.3	0.13	24231
1441	19	111	298	684	10.481	1.048	31741
1442	19	113	286	690	8.72	0.872	30740
1443	19	115	286	690	0	0	19340
1444	19	117	287	698	5.24	0.524	26729
1445	19	119	286	709	7.179	0.718	29761
1446	19	121	283	713	3.25	0.325	30304
1447	19	123	280	715	2.344	0.234	27292
1448	19	125	280	724	5.85	0.585	28222
1449	19	127	280	726	1.3	0.13	25738
1450	19	129	251	725	18.861	1.886	21682
1451	19	131	246	732	5.591	0.559	28078
1452	19	133	238	736	5.814	0.581	25341
1453	19	135	234	736	2.6	0.26	28124
1454	19	137	284	696	41.619	4.162	32574
1455	19	139	303	683	14.964	1.496	27436
1456	19	141	309	679	4.687	0.469	28846
1457	19	143	290	691	14.607	1.461	25580
1458	19	145	273	701	12.82	1.282	32239
1459	19	147	279	695	5.515	0.552	23082
1460	19	149	305	685	18.106	1.811	37184
1461	19	151	329	680	15.935	1.593	28026
1462	19	153	296	693	23.054	2.305	31002
1463	19	155	297	694	0.919	0.092	20832
1464	19	157	310	687	9.597	0.96	19281
1465	19	159	277	702	23.561	2.356	31604
1466	19	161	303	687	19.51	1.951	27804
1467	19	163	317	713	19.194	1.919	19318
1468	19	165	334	723	12.82	1.282	17172
1469	19	167	348	737	12.869	1.287	27885
1470	19	169	358	741	7.001	0.7	28195
1471	19	171	359	739	1.453	0.145	29542
1472	19	173	365	735	4.687	0.469	22700
1473	19	175	367	740	3.5	0.35	28061
1474	19	177	369	741	1.453	0.145	28101
1475	19	179	372	712	18.95	1.895	27932
1476	19	181	353	734	18.894	1.889	21009
1477	19	183	351	742	5.36	0.536	30299
1478	19	185	346	750	6.132	0.613	29265
1479	19	187	339	755	5.591	0.559	28465
1480	19	189	339	755	0	0	33401
1481	19	191	333	761	5.515	0.552	15264
1482	19	193	345	758	8.04	0.804	27268
1483	20	39	458	172	-1	-1	27350
1484	20	41	456	170	1.838	0.184	28953
1485	20	43	456	170	0	0	33075
1486	20	45	455	170	0.65	0.065	29567
1487	20	47	455	170	0	0	28498
1488	20	49	455	170	0	0	29897
1489	20	51	453	170	1.3	0.13	26373
1490	20	53	451	168	1.838	0.184	30233
1491	20	55	449	167	1.453	0.145	29485
1492	20	57	446	163	3.25	0.325	30448
1493	20	59	446	164	0.65	0.065	27682
1494	20	61	446	164	0	0	32054
1495	20	63	444	165	1.453	0.145	30029
1496	20	65	444	165	0	0	30361
1497	20	67	443	165	0.65	0.065	30415
1498	20	69	441	164	1.453	0.145	33248
1499	20	71	447	175	8.144	0.814	28697
1500	20	73	455	180	6.132	0.613	30545
1501	20	75	455	180	0	0	29403
1502	20	77	447	168	9.374	0.937	31792
1503	20	79	445	159	5.993	0.599	30006
1504	20	81	443	150	5.993	0.599	34723
1505	20	83	443	147	1.95	0.195	33406
1506	20	85	443	147	0	0	29945
1507	20	87	443	143	2.6	0.26	33882
1508	20	89	437	135	6.5	0.65	31992
1509	20	91	436	127	5.24	0.524	36255
1510	20	93	435	126	0.919	0.092	25387
1511	20	95	447	159	22.824	2.282	29999
1512	20	97	449	159	1.3	0.13	34616
1513	20	99	439	137	15.708	1.571	29204
1514	20	101	439	134	1.95	0.195	28380
1515	20	103	436	141	4.95	0.495	31786
1516	20	105	436	142	0.65	0.065	26244
1517	20	107	437	144	1.453	0.145	26688
1518	20	109	454	169	19.651	1.965	29675
1519	20	111	454	169	0	0	28529
1520	20	113	449	164	4.596	0.46	29863
1521	20	115	449	164	0	0	29051
1522	20	117	448	158	3.954	0.395	29230
1523	20	119	444	149	6.402	0.64	30063
1524	20	121	443	149	0.65	0.065	35786
1525	20	123	443	149	0	0	29726
1526	20	125	442	150	0.919	0.092	35091
1527	20	127	442	152	1.3	0.13	32571
1528	20	129	442	157	3.25	0.325	31123
1529	20	131	442	155	1.3	0.13	29037
1530	20	133	442	162	4.55	0.455	30475
1531	20	135	442	147	9.75	0.975	34888
1532	20	137	442	137	6.5	0.65	22071
1533	20	139	442	137	0	0	19664
1534	20	141	442	144	4.55	0.455	32999
1535	20	143	442	145	0.65	0.065	33844
1536	20	145	442	145	0	0	32556
1537	20	147	442	145	0	0	26346
1538	20	149	441	127	11.718	1.172	31851
1539	20	151	445	138	7.608	0.761	29750
1540	20	153	445	144	3.9	0.39	23327
1541	20	155	446	145	0.919	0.092	23540
1542	20	157	441	114	20.41	2.041	27324
1543	20	159	441	123	5.85	0.585	33039
1544	20	161	443	133	6.629	0.663	28220
1545	20	163	443	133	0	0	29499
1546	20	165	443	133	0	0	37295
1547	20	167	452	117	11.932	1.193	19375
1548	20	169	452	127	6.5	0.65	33007
1549	20	171	452	130	1.95	0.195	25405
1550	20	173	448	122	5.814	0.581	39599
1551	20	175	446	122	1.3	0.13	31105
1552	20	177	446	123	0.65	0.065	21976
1553	20	179	446	120	1.95	0.195	27957
1554	20	181	437	101	13.665	1.367	27869
1555	20	183	434	101	1.95	0.195	30147
1556	20	185	441	105	5.24	0.524	34747
1557	20	187	441	108	1.95	0.195	29136
1558	20	189	441	105	1.95	0.195	27913
1559	20	191	441	104	0.65	0.065	32072
1560	20	193	444	101	2.758	0.276	32467
1561	21	1	147	292	-1	-1	30277
1562	21	3	123	304	17.441	1.744	29441
1563	21	5	125	302	1.838	0.184	28620
1564	21	7	149	298	15.815	1.581	31134
1565	21	9	124	298	16.25	1.625	27349
1566	21	11	124	299	0.65	0.065	29274
1567	21	13	124	299	0	0	31256
1568	21	15	125	299	0.65	0.065	33046
1569	21	17	126	299	0.65	0.065	33050
1570	21	19	129	297	2.344	0.234	31611
1571	21	21	129	297	0	0	28202
1572	21	23	136	294	4.95	0.495	31033
1573	21	25	136	294	0	0	30775
1574	21	27	136	294	0	0	30040
1575	21	29	136	294	0	0	31067
1576	21	31	136	294	0	0	31403
1577	21	33	133	293	2.055	0.206	29757
1578	21	35	133	293	0	0	24217
1579	21	37	132	292	0.919	0.092	32104
1580	21	39	132	292	0	0	32208
1581	21	41	127	290	3.5	0.35	32500
1582	21	43	126	289	0.919	0.092	29270
1583	21	45	126	289	0	0	31218
1584	21	47	126	289	0	0	30408
1585	21	49	126	289	0	0	34634
1586	21	51	128	291	1.838	0.184	31076
1587	21	53	128	292	0.65	0.065	30572
1588	21	55	128	292	0	0	25854
1589	21	57	128	292	0	0	33106
1590	21	59	128	292	0	0	31637
1591	21	61	128	292	0	0	35986
1592	21	63	128	292	0	0	35511
1593	21	65	128	289	1.95	0.195	38366
1594	21	67	128	289	0	0	30525
1595	21	69	128	287	1.3	0.13	30998
1596	21	71	128	286	0.65	0.065	29019
1597	21	73	128	284	1.3	0.13	31922
1598	21	75	128	284	0	0	28193
1599	21	77	126	284	1.3	0.13	25986
1600	21	79	126	285	0.65	0.065	28779
1601	21	81	126	286	0.65	0.065	29044
1602	21	83	126	288	1.3	0.13	31858
1603	21	85	122	294	4.687	0.469	25857
1604	21	87	118	299	4.162	0.416	35638
1605	21	89	110	304	6.132	0.613	31313
1606	21	91	110	304	0	0	26312
1607	21	93	108	305	1.453	0.145	33562
1608	21	95	100	310	6.132	0.613	27270
1609	21	97	96	314	3.677	0.368	29711
1610	21	99	91	321	5.591	0.559	27490
1611	21	101	91	321	0	0	37166
1612	21	103	91	321	0	0	28113
1613	21	105	93	319	1.838	0.184	26862
1614	21	107	94	316	2.055	0.206	30397
1615	21	109	98	315	2.68	0.268	26939
1616	21	111	103	311	4.162	0.416	33594
1617	21	113	104	311	0.65	0.065	35693
1618	21	115	104	311	0	0	28261
1619	21	117	107	311	1.95	0.195	42637
1620	21	119	110	310	2.055	0.206	39743
1621	21	121	111	310	0.65	0.065	34669
1622	21	123	111	310	0	0	30769
1623	21	125	112	307	2.055	0.206	31766
1624	21	127	113	305	1.453	0.145	27344
1625	21	129	116	301	3.25	0.325	29015
1626	21	131	116	297	2.6	0.26	31061
1627	21	133	118	291	4.111	0.411	28239
1628	21	135	123	289	3.5	0.35	30184
1629	21	137	125	287	1.838	0.184	35343
1630	21	139	129	285	2.907	0.291	29601
1631	21	141	130	285	0.65	0.065	39955
1632	21	143	133	283	2.344	0.234	30073
1633	21	145	134	282	0.919	0.092	28835
1634	21	147	135	281	0.919	0.092	31683
1635	21	149	136	277	2.68	0.268	27296
1636	21	151	136	277	0	0	26412
1637	21	153	136	277	0	0	29535
1638	21	155	136	277	0	0	31631
1639	21	157	136	274	1.95	0.195	27823
1640	21	159	136	270	2.6	0.26	28576
1641	21	161	137	270	0.65	0.065	27062
1642	21	163	138	270	0.65	0.065	29461
1643	21	165	140	270	1.3	0.13	33137
1644	21	167	144	270	2.6	0.26	29918
1645	21	169	146	270	1.3	0.13	31678
1646	21	171	148	268	1.838	0.184	31451
1647	21	173	145	264	3.25	0.325	30194
1648	21	175	142	260	3.25	0.325	25686
1649	21	177	142	260	0	0	28475
1650	21	179	143	255	3.314	0.331	22752
1651	21	181	143	255	0	0	26384
1652	21	183	145	254	1.453	0.145	24195
1653	21	185	146	254	0.65	0.065	25048
1654	21	187	149	257	2.758	0.276	28508
1655	21	189	149	258	0.65	0.065	31144
1656	21	191	150	258	0.65	0.065	29008
1657	21	193	151	258	0.65	0.065	29624
1658	22	1	277	518	-1	-1	27947
1659	22	3	277	518	0	0	27163
1660	22	5	277	518	0	0	28340
1661	22	7	278	519	0.919	0.092	26866
1662	22	9	278	523	2.6	0.26	26439
1663	22	11	278	538	9.75	0.975	27186
1664	22	13	279	539	0.919	0.092	29654
1665	22	15	281	542	2.344	0.234	27554
1666	22	17	281	543	0.65	0.065	29395
1667	22	19	282	544	0.919	0.092	29944
1668	22	21	282	544	0	0	27740
1669	22	23	282	531	8.45	0.845	30329
1670	22	25	279	508	15.076	1.508	30653
1671	22	27	279	505	1.95	0.195	29446
1672	22	29	279	505	0	0	28290
1673	22	31	279	505	0	0	28139
1674	22	33	276	493	8.04	0.804	26772
1675	22	35	276	502	5.85	0.585	29010
1676	22	37	276	509	4.55	0.455	27799
1677	22	39	283	544	23.2	2.32	28177
1678	22	41	284	546	1.453	0.145	27898
1679	22	43	288	559	8.841	0.884	26198
1680	22	45	288	562	1.95	0.195	29246
1681	22	47	288	579	11.05	1.105	31116
1682	22	49	287	580	0.919	0.092	30217
1683	22	51	283	574	4.687	0.469	29743
1684	22	53	282	570	2.68	0.268	28928
1685	22	55	281	567	2.055	0.206	32826
1686	22	57	281	561	3.9	0.39	27273
1687	22	59	280	560	0.919	0.092	28576
1688	22	61	278	560	1.3	0.13	28870
1689	22	63	278	562	1.3	0.13	27237
1690	22	65	278	562	0	0	25634
1691	22	67	278	562	0	0	27807
1692	22	69	279	556	3.954	0.395	32728
1693	22	71	279	555	0.65	0.065	38007
1694	22	73	279	555	0	0	29179
1695	23	1	348	505	-1	-1	29326
1696	23	3	346	502	2.344	0.234	26942
1697	23	5	346	498	2.6	0.26	28845
1698	23	7	346	481	11.05	1.105	26909
1699	23	9	346	481	0	0	28774
1700	23	11	346	481	0	0	30562
1701	23	13	341	476	4.596	0.46	28385
1702	23	15	340	474	1.453	0.145	33522
1703	23	17	339	477	2.055	0.206	27978
1704	23	19	339	479	1.3	0.13	24962
1705	23	21	339	481	1.3	0.13	28008
1706	23	23	339	481	0	0	25629
1707	23	25	339	481	0	0	26001
1708	23	27	339	477	2.6	0.26	33610
1709	23	29	339	474	1.95	0.195	30685
1710	23	31	339	474	0	0	28042
1711	23	33	338	471	2.055	0.206	31844
1712	23	35	338	471	0	0	28344
1713	23	37	338	468	1.95	0.195	28321
1714	23	39	338	468	0	0	28922
1715	23	41	333	462	5.077	0.508	27607
1716	23	43	334	464	1.453	0.145	26782
1717	23	45	334	464	0	0	27781
1718	23	47	334	464	0	0	27077
1719	23	49	334	466	1.3	0.13	23576
1720	23	51	334	466	0	0	29512
1721	23	53	334	458	5.2	0.52	26265
1722	23	55	340	460	4.111	0.411	26192
1723	23	57	340	462	1.3	0.13	25938
1724	23	59	340	464	1.3	0.13	27138
1725	23	61	340	470	3.9	0.39	29457
1726	23	63	340	470	0	0	27561
1727	23	65	340	470	0	0	26593
1728	23	67	339	471	0.919	0.092	30597
1729	23	69	339	471	0	0	22478
1730	23	71	339	471	0	0	24450
1731	23	73	339	471	0	0	29746
1732	23	75	339	471	0	0	25347
1733	23	77	339	471	0	0	22398
1734	23	79	339	473	1.3	0.13	27765
1735	23	81	339	473	0	0	30772
1736	23	83	339	473	0	0	24599
1737	23	85	339	474	0.65	0.065	26889
1738	23	87	339	474	0	0	28301
1739	23	89	339	474	0	0	29530
1740	23	91	339	474	0	0	25214
1741	23	93	339	474	0	0	25846
1742	23	95	339	474	0	0	26031
1743	23	97	339	474	0	0	25288
1744	23	99	339	474	0	0	26292
1745	23	101	341	475	1.453	0.145	27514
1746	23	103	341	475	0	0	30593
1747	23	105	341	475	0	0	24176
1748	23	107	341	475	0	0	26624
1749	23	109	341	475	0	0	28368
1750	23	111	341	475	0	0	30928
1751	23	113	341	475	0	0	20909
1752	23	115	342	475	0.65	0.065	29608
1753	23	117	342	475	0	0	29796
1754	23	119	342	475	0	0	39643
1755	23	121	342	475	0	0	31994
1756	23	123	342	475	0	0	29461
1757	23	125	342	475	0	0	28637
1758	23	127	342	475	0	0	32782
1759	23	129	342	475	0	0	24609
1760	23	131	342	475	0	0	32929
1761	23	133	342	475	0	0	27263
1762	23	135	342	475	0	0	30954
1763	23	137	342	475	0	0	32820
1764	23	139	342	475	0	0	31511
1765	23	141	342	474	0.65	0.065	26650
1766	23	143	342	474	0	0	32686
1767	23	145	342	473	0.65	0.065	24157
1768	23	147	342	473	0	0	26537
1769	23	149	342	470	1.95	0.195	22899
1770	23	151	341	469	0.919	0.092	22690
1771	23	153	341	469	0	0	19850
1772	23	155	341	469	0	0	21345
1773	23	157	340	469	0.65	0.065	24434
1774	23	159	340	469	0	0	22201
1775	23	161	340	469	0	0	22424
1776	23	163	340	469	0	0	25921
1777	23	165	340	469	0	0	24582
1778	23	167	340	469	0	0	21866
1779	23	169	340	469	0	0	24433
1780	23	171	340	469	0	0	22350
1781	23	173	340	469	0	0	32573
1782	23	175	340	469	0	0	25773
1783	23	177	340	469	0	0	32353
1784	23	179	340	469	0	0	35734
1785	23	181	339	467	1.453	0.145	30933
1786	23	183	337	466	1.453	0.145	23761
1787	23	185	334	466	1.95	0.195	35266
1788	23	187	334	466	0	0	23050
1789	23	189	334	466	0	0	25468
1790	23	191	333	466	0.65	0.065	31305
1791	23	193	333	466	0	0	31271
1792	24	1	746	392	-1	-1	24767
1793	24	3	746	392	0	0	23330
1794	24	5	739	392	4.55	0.455	24282
1795	24	7	739	392	0	0	23581
1796	24	9	742	392	1.95	0.195	24522
1797	24	11	758	392	10.4	1.04	26905
1798	24	13	765	390	4.732	0.473	26217
1799	24	15	785	386	13.257	1.326	26698
1800	24	17	792	382	5.24	0.524	29686
1801	24	19	803	378	7.608	0.761	25117
1802	24	21	804	377	0.919	0.092	29532
1803	24	23	799	379	3.5	0.35	29584
1804	24	25	796	380	2.055	0.206	33109
1805	24	27	792	383	3.25	0.325	25370
1806	24	29	787	382	3.314	0.331	30317
1807	24	31	785	381	1.453	0.145	26976
1808	24	33	781	381	2.6	0.26	27718
1809	24	35	775	381	3.9	0.39	32546
1810	24	37	772	381	1.95	0.195	33384
1811	24	39	772	381	0	0	30074
1812	24	41	765	377	5.24	0.524	28491
1813	24	43	762	377	1.95	0.195	27645
1814	24	45	761	377	0.65	0.065	26503
1815	24	47	766	374	3.79	0.379	22445
1816	24	49	771	374	3.25	0.325	29516
1817	24	51	774	374	1.95	0.195	30250
1818	24	53	780	374	3.9	0.39	34390
1819	24	55	793	371	8.672	0.867	26367
1820	24	57	794	371	0.65	0.065	30435
1821	24	59	794	371	0	0	27926
1822	24	61	794	372	0.65	0.065	25040
1823	24	63	778	371	10.42	1.042	26474
1824	24	65	775	372	2.055	0.206	32462
1825	24	67	771	374	2.907	0.291	22731
1826	24	69	769	375	1.453	0.145	22626
1827	24	71	776	377	4.732	0.473	30173
1828	24	73	806	372	19.768	1.977	24500
1829	24	75	807	371	0.919	0.092	24686
1830	24	77	787	373	13.065	1.306	29820
1831	24	79	781	374	3.954	0.395	32215
1832	24	81	781	374	0	0	26728
1833	24	83	781	374	0	0	28352
1834	24	85	777	375	2.68	0.268	30531
1835	24	87	774	375	1.95	0.195	31534
1836	24	89	773	375	0.65	0.065	25518
1837	24	91	778	372	3.79	0.379	31358
1838	24	93	778	372	0	0	36939
1839	24	95	785	370	4.732	0.473	23594
1840	24	97	785	370	0	0	29263
1841	24	99	785	369	0.65	0.065	24783
1842	24	101	776	374	6.692	0.669	31529
1843	24	103	768	376	5.36	0.536	33223
1844	24	105	762	383	5.993	0.599	31310
1845	24	107	762	383	0	0	39067
1846	24	109	763	383	0.65	0.065	28870
1847	24	111	776	380	8.672	0.867	19058
1848	24	113	782	377	4.36	0.436	25437
1849	24	115	792	367	9.192	0.919	21812
1850	24	117	799	364	4.95	0.495	21930
1851	24	119	799	364	0	0	28119
1852	24	121	799	364	0	0	25433
1853	24	123	801	362	1.838	0.184	26137
1854	24	125	808	358	5.24	0.524	25741
1855	24	127	824	350	11.627	1.163	25954
1856	24	129	830	347	4.36	0.436	29038
1857	24	131	838	340	6.909	0.691	20040
1858	24	133	851	333	9.597	0.96	24238
1859	24	135	852	333	0.65	0.065	26518
1860	24	137	852	336	1.95	0.195	24162
1861	24	139	852	339	1.95	0.195	29265
1862	24	141	851	340	0.919	0.092	35373
1863	24	143	848	340	1.95	0.195	29409
1864	24	145	846	337	2.344	0.234	25664
1865	24	147	846	337	0	0	28210
1866	24	149	846	337	0	0	29872
1867	24	151	840	335	4.111	0.411	28263
1868	24	153	840	335	0	0	30311
1869	25	1	653	241	-1	-1	25770
1870	25	3	653	241	0	0	24050
1871	25	5	657	239	2.907	0.291	26903
1872	25	7	662	240	3.314	0.331	24238
1873	25	9	673	240	7.15	0.715	26328
1874	25	11	675	241	1.453	0.145	28148
1875	25	13	677	243	1.838	0.184	26623
1876	25	15	677	243	0	0	27629
1877	25	17	679	243	1.3	0.13	27600
1878	25	19	682	243	1.95	0.195	25919
1879	25	21	682	243	0	0	25472
1880	25	23	682	243	0	0	26412
1881	25	25	682	243	0	0	30642
1882	25	27	682	243	0	0	26709
1883	25	29	683	244	0.919	0.092	24951
1884	25	31	686	244	1.95	0.195	26811
1885	25	33	688	244	1.3	0.13	23613
1886	25	35	691	244	1.95	0.195	24888
1887	25	37	691	244	0	0	26635
1888	25	39	697	242	4.111	0.411	23622
1889	25	41	701	242	2.6	0.26	25551
1890	25	43	701	242	0	0	27755
1891	25	45	701	242	0	0	32091
1892	25	47	701	242	0	0	26521
1893	25	49	701	240	1.3	0.13	20832
1894	25	51	701	239	0.65	0.065	23796
1895	25	53	707	238	3.954	0.395	24662
1896	25	55	710	238	1.95	0.195	26272
1897	25	57	713	239	2.055	0.206	29146
1898	25	59	713	239	0	0	30976
1899	25	61	713	240	0.65	0.065	15792
1900	25	63	713	240	0	0	34951
1901	26	1	807	171	-1	-1	27737
1902	26	3	807	171	0	0	26955
1903	26	5	804	171	1.95	0.195	28194
1904	26	7	803	173	1.453	0.145	28659
1905	26	9	801	174	1.453	0.145	25198
1906	26	11	799	174	1.3	0.13	33457
1907	26	13	798	177	2.055	0.206	31173
1908	26	15	798	178	0.65	0.065	27658
1909	26	17	798	178	0	0	26625
1910	26	19	787	175	7.411	0.741	30211
1911	26	21	785	174	1.453	0.145	27900
1912	26	23	785	173	0.65	0.065	27480
1913	26	25	785	172	0.65	0.065	26843
1914	26	27	786	172	0.65	0.065	28097
1915	26	29	791	169	3.79	0.379	29120
1916	26	31	791	169	0	0	29120
1917	26	33	794	167	2.344	0.234	27011
1918	26	35	796	166	1.453	0.145	32199
1919	26	37	796	165	0.65	0.065	26912
1920	26	39	796	165	0	0	28209
1921	26	41	799	164	2.055	0.206	33408
1922	26	43	799	165	0.65	0.065	31636
1923	26	45	799	165	0	0	25901
1924	26	47	799	165	0	0	23243
1925	26	49	799	165	0	0	24648
1926	26	51	798	165	0.65	0.065	25460
1927	26	53	798	165	0	0	31690
1928	26	55	799	164	0.919	0.092	29167
1929	26	57	799	164	0	0	33946
1930	26	59	799	163	0.65	0.065	28298
1931	26	61	803	159	3.677	0.368	22521
1932	26	63	807	155	3.677	0.368	28456
1933	26	65	809	157	1.838	0.184	24549
1934	26	67	809	158	0.65	0.065	32531
1935	26	69	808	158	0.65	0.065	28522
1936	26	71	803	158	3.25	0.325	28128
1937	26	73	798	158	3.25	0.325	31251
1938	26	75	790	163	6.132	0.613	24291
1939	26	77	790	163	0	0	22410
1940	26	79	790	163	0	0	29088
1941	26	81	788	163	1.3	0.13	20054
1942	26	83	785	165	2.344	0.234	24985
1943	26	85	785	165	0	0	36451
1944	26	87	791	160	5.077	0.508	22590
1945	26	89	798	158	4.732	0.473	23661
1946	26	91	799	158	0.65	0.065	26040
1947	26	93	805	158	3.9	0.39	27916
1948	26	95	808	158	1.95	0.195	25579
1949	26	97	811	158	1.95	0.195	25878
1950	26	99	819	155	5.553	0.555	31580
1951	26	101	819	155	0	0	29269
1952	26	103	820	157	1.453	0.145	30376
1953	26	105	815	158	3.314	0.331	28721
1954	26	107	813	159	1.453	0.145	33036
1955	26	109	812	159	0.65	0.065	27260
1956	26	111	809	159	1.95	0.195	35936
1957	26	113	807	159	1.3	0.13	29660
1958	26	115	805	159	1.3	0.13	31333
1959	26	117	805	159	0	0	31999
1960	26	119	819	155	9.464	0.946	32433
1961	26	121	819	155	0	0	28604
1962	26	123	819	155	0	0	37080
1963	26	125	819	155	0	0	26612
1964	26	127	819	155	0	0	29116
1965	26	129	819	155	0	0	26429
1966	26	131	819	155	0	0	31515
1967	26	133	819	154	0.65	0.065	25551
1968	26	135	818	154	0.65	0.065	25494
1969	26	137	818	154	0	0	25751
1970	27	1	884	773	-1	-1	24800
1971	27	3	884	773	0	0	23183
1972	27	5	884	773	0	0	22127
1973	27	7	884	773	0	0	22092
1974	27	9	886	773	1.3	0.13	23641
1975	27	11	888	773	1.3	0.13	24408
1976	27	13	889	774	0.919	0.092	24567
1977	27	15	889	774	0	0	24042
1978	27	17	892	777	2.758	0.276	23469
1979	27	19	896	783	4.687	0.469	25178
1980	27	21	898	783	1.3	0.13	25339
1981	27	23	902	781	2.907	0.291	26921
1982	27	25	902	781	0	0	27059
1983	27	27	901	779	1.453	0.145	26980
1984	27	29	901	782	1.95	0.195	24255
1985	27	31	903	783	1.453	0.145	25370
1986	27	33	909	796	9.306	0.931	26218
1987	27	35	909	798	1.3	0.13	25440
1988	27	37	904	793	4.596	0.46	23563
1989	27	39	903	790	2.055	0.206	24486
1990	27	41	900	788	2.344	0.234	24528
1991	27	43	895	777	7.854	0.785	27460
1992	27	45	895	770	4.55	0.455	26632
1993	27	47	888	768	4.732	0.473	26630
1994	27	49	883	768	3.25	0.325	24988
1995	27	51	872	769	7.179	0.718	24824
1996	27	53	870	766	2.344	0.234	26960
1997	27	55	877	756	7.934	0.793	25138
1998	27	57	886	753	6.166	0.617	24561
1999	27	59	882	767	9.464	0.946	21723
[truncated: 5,300 more rows]
