# Supplementary material for: The Arp2/3 complex is required for in situ haptotactic response of microglia to iC3b
Source: EMBO Rep. 2026 Feb 27;27(7):1666–95. doi: 10.1038/s44319-026-00720-9 (PMC13076747; doi:10.1038/s44319-026-00720-9)
Supplement: Supplementary file 13 — Source data Fig. 1 [file 44319_2026_720_MOESM13_ESM.zip › Figure 1/1A-E/24.03.18 BV2 iC3b random migration iC3b 10uM raw data.csv]

Track n�	Slice n�	X	Y	Distance	Velocity	Pixel Value
1	1	360	750	-1.000	-1.000	28104
1	3	358	750	1.300	0.130	28102
1	5	351	783	21.927	2.193	28148
1	7	351	783	0.000	0.000	28505
1	9	353	776	4.732	0.473	26859
1	11	353	776	0.000	0.000	28427
1	13	353	775	0.650	0.065	28522
1	15	350	772	2.758	0.276	28294
1	17	349	771	0.919	0.092	28413
1	19	349	770	0.650	0.065	28721
1	21	349	770	0.000	0.000	25343
1	23	349	765	3.250	0.325	28105
1	25	347	761	2.907	0.291	28831
1	27	347	761	0.000	0.000	28975
1	29	346	761	0.650	0.065	28221
1	31	346	761	0.000	0.000	27825
1	33	346	758	1.950	0.195	27893
1	35	344	763	3.500	0.350	27635
1	37	342	764	1.453	0.145	25917
1	39	343	759	3.314	0.331	28124
1	41	345	751	5.360	0.536	26830
1	43	346	749	1.453	0.145	26978
1	45	348	747	1.838	0.184	29334
1	47	322	803	40.131	4.013	26358
1	49	322	803	0.000	0.000	28239
1	51	324	803	1.300	0.130	28133
1	53	327	800	2.758	0.276	28900
1	55	327	804	2.600	0.260	30167
1	57	331	806	2.907	0.291	27811
1	59	328	810	3.250	0.325	27946
1	61	339	782	19.554	1.955	31668
1	63	345	771	8.144	0.814	27533
1	65	334	793	15.987	1.599	28062
1	67	334	795	1.300	0.130	29218
1	69	340	788	5.993	0.599	25285
1	71	338	809	13.711	1.371	27800
1	73	340	801	5.360	0.536	29688
1	75	340	792	5.850	0.585	28950
1	77	332	802	8.324	0.832	26435
1	79	333	799	2.055	0.206	30064
1	81	344	772	18.950	1.895	36110
1	83	343	782	6.532	0.653	30918
1	85	343	784	1.300	0.130	32876
1	87	336	793	7.411	0.741	30624
1	89	334	796	2.344	0.234	29082
1	91	334	799	1.950	0.195	30976
1	93	334	800	0.650	0.065	31016
1	95	335	801	0.919	0.092	36220
1	97	337	801	1.300	0.130	32907
1	99	331	813	8.720	0.872	32869
1	101	328	818	3.790	0.379	27232
1	103	328	818	0.000	0.000	32470
1	105	328	818	0.000	0.000	28894
1	107	327	818	0.650	0.065	34070
1	109	327	816	1.300	0.130	28571
1	111	327	816	0.000	0.000	25899
1	113	327	816	0.000	0.000	21278
1	115	327	816	0.000	0.000	27009
1	117	327	816	0.000	0.000	24982
1	119	328	813	2.055	0.206	31110
1	121	331	813	1.950	0.195	21320
1	123	339	811	5.360	0.536	29878
1	125	346	811	4.550	0.455	29883
1	127	353	811	4.550	0.455	33668
1	129	355	810	1.453	0.145	32696
2	1	385	430	-1.000	-1.000	28461
2	3	385	430	0.000	0.000	26980
2	5	382	429	2.055	0.206	29251
2	7	381	429	0.650	0.065	29421
2	9	378	429	1.950	0.195	29606
2	11	373	430	3.314	0.331	28841
2	13	370	431	2.055	0.206	28082
2	15	370	431	0.000	0.000	29720
2	17	370	431	0.000	0.000	29535
2	19	370	431	0.000	0.000	28603
2	21	370	431	0.000	0.000	27712
2	23	370	431	0.000	0.000	29052
2	25	370	431	0.000	0.000	27788
2	27	370	431	0.000	0.000	29759
2	29	374	431	2.600	0.260	28523
2	31	374	431	0.000	0.000	27555
2	33	374	431	0.000	0.000	30542
2	35	377	431	1.950	0.195	28167
2	37	387	431	6.500	0.650	31315
2	39	393	431	3.900	0.390	28568
2	41	395	433	1.838	0.184	25893
2	43	396	438	3.314	0.331	28350
2	45	396	438	0.000	0.000	28049
2	47	394	438	1.300	0.130	29739
2	49	383	430	8.841	0.884	43611
2	51	377	432	4.111	0.411	15452
3	1	275	399	-1.000	-1.000	28952
3	3	275	399	0.000	0.000	26977
3	5	275	406	4.550	0.455	27621
3	7	268	414	6.909	0.691	28170
3	9	267	414	0.650	0.065	29448
3	11	266	415	0.919	0.092	27953
3	13	266	415	0.000	0.000	26289
3	15	250	409	11.107	1.111	27557
3	17	248	409	1.300	0.130	27765
3	19	245	408	2.055	0.206	27224
3	21	241	398	7.001	0.700	27626
3	23	241	392	3.900	0.390	28958
3	25	230	398	8.144	0.814	27336
3	27	226	401	3.250	0.325	26844
3	29	226	401	0.000	0.000	27507
3	31	230	398	3.250	0.325	27481
3	33	236	389	7.031	0.703	26186
3	35	239	388	2.055	0.206	25106
3	37	245	385	4.360	0.436	30730
3	39	251	385	3.900	0.390	28178
3	41	258	386	4.596	0.460	29134
3	43	258	388	1.300	0.130	27702
3	45	257	388	0.650	0.065	28566
3	47	251	388	3.900	0.390	29232
3	49	250	388	0.650	0.065	31792
3	51	252	388	1.300	0.130	24210
3	53	255	388	1.950	0.195	27379
3	55	272	390	11.126	1.113	29339
3	57	282	390	6.500	0.650	26770
3	59	285	390	1.950	0.195	29014
3	61	277	407	12.212	1.221	28647
3	63	277	407	0.000	0.000	26795
3	65	275	410	2.344	0.234	28125
3	67	265	433	16.302	1.630	28184
3	69	260	427	5.077	0.508	27912
3	71	240	403	20.306	2.031	26696
3	73	237	403	1.950	0.195	32492
3	75	249	430	19.205	1.920	27995
3	77	248	420	6.532	0.653	28675
3	79	243	415	4.596	0.460	21449
3	81	238	424	6.692	0.669	29503
3	83	241	443	12.503	1.250	30122
3	85	232	453	8.745	0.874	27300
3	87	231	454	0.919	0.092	31739
3	89	231	454	0.000	0.000	36574
3	91	229	457	2.344	0.234	26930
3	93	230	478	13.665	1.367	27320
3	95	231	479	0.919	0.092	29691
3	97	236	483	4.162	0.416	24774
3	99	254	474	13.081	1.308	45919
3	101	258	467	5.240	0.524	25325
3	103	256	466	1.453	0.145	21136
3	105	254	464	1.838	0.184	20048
3	107	250	461	3.250	0.325	17549
3	109	248	461	1.300	0.130	29204
3	111	244	459	2.907	0.291	31209
4	1	354	348	-1.000	-1.000	28463
4	3	354	335	8.450	0.845	26320
4	5	354	335	0.000	0.000	22823
4	7	354	335	0.000	0.000	27656
4	9	354	335	0.000	0.000	26580
4	11	354	332	1.950	0.195	28237
4	13	354	331	0.650	0.065	28317
4	15	356	329	1.838	0.184	27915
4	17	360	329	2.600	0.260	28345
4	19	371	326	7.411	0.741	27964
4	21	371	326	0.000	0.000	27325
4	23	365	323	4.360	0.436	29162
4	25	365	322	0.650	0.065	28781
4	27	365	319	1.950	0.195	30671
4	29	365	317	1.300	0.130	27802
4	31	372	314	4.950	0.495	27667
4	33	372	313	0.650	0.065	29336
4	35	360	312	7.827	0.783	27569
4	37	362	313	1.453	0.145	31725
4	39	380	313	11.700	1.170	29109
4	41	383	318	3.790	0.379	28212
4	43	383	318	0.000	0.000	30374
4	45	385	318	1.300	0.130	29334
4	47	384	317	0.919	0.092	30882
4	49	372	312	8.450	0.845	28207
4	51	365	309	4.950	0.495	26994
4	53	364	309	0.650	0.065	31066
4	55	386	315	14.822	1.482	30029
4	57	400	320	9.663	0.966	22572
4	59	404	320	2.600	0.260	29184
4	61	410	321	3.954	0.395	28828
4	63	410	321	0.000	0.000	26661
4	65	403	322	4.596	0.460	26231
4	67	392	322	7.150	0.715	24453
4	69	385	319	4.950	0.495	31706
4	71	384	316	2.055	0.206	35429
4	73	389	316	3.250	0.325	26557
4	75	412	320	15.174	1.517	28495
4	77	412	321	0.650	0.065	30985
4	79	400	317	8.222	0.822	27853
4	81	395	314	3.790	0.379	22402
4	83	397	314	1.300	0.130	33913
4	85	402	314	3.250	0.325	28508
4	87	408	315	3.954	0.395	28456
4	89	408	315	0.000	0.000	29423
4	91	408	315	0.000	0.000	27262
4	93	401	319	5.240	0.524	20916
4	95	388	318	8.475	0.847	21694
4	97	376	316	7.907	0.791	30373
4	99	364	316	7.800	0.780	29968
4	101	355	316	5.850	0.585	26477
4	103	345	314	6.629	0.663	35748
4	105	334	312	7.267	0.727	34105
4	107	332	311	1.453	0.145	32262
4	109	333	310	0.919	0.092	25699
4	111	333	311	0.650	0.065	21871
4	113	333	311	0.000	0.000	27713
4	115	333	311	0.000	0.000	27785
4	117	331	303	5.360	0.536	27605
4	119	329	301	1.838	0.184	21796
4	121	325	295	4.687	0.469	35428
4	123	320	292	3.790	0.379	21536
4	125	319	284	5.240	0.524	22505
4	127	324	280	4.162	0.416	33204
4	129	322	280	1.300	0.130	27573
4	131	318	274	4.687	0.469	17973
4	133	317	270	2.680	0.268	21928
4	135	319	267	2.344	0.234	31039
4	137	323	269	2.907	0.291	30117
4	139	329	281	8.720	0.872	31841
4	141	331	285	2.907	0.291	19245
4	143	331	285	0.000	0.000	37047
4	145	330	285	0.650	0.065	15857
4	147	330	286	0.650	0.065	29669
4	149	327	288	2.344	0.234	31097
4	151	327	290	1.300	0.130	27939
4	153	327	290	0.000	0.000	29497
4	155	329	296	4.111	0.411	30632
4	157	329	296	0.000	0.000	24251
4	159	329	297	0.650	0.065	32484
4	161	329	297	0.000	0.000	28956
4	163	328	298	0.919	0.092	29228
4	165	326	300	1.838	0.184	25183
4	167	324	305	3.500	0.350	32961
4	169	323	305	0.650	0.065	27456
4	171	323	305	0.000	0.000	28456
4	173	323	305	0.000	0.000	29796
4	175	324	306	0.919	0.092	25305
4	177	332	312	6.500	0.650	28034
4	179	335	313	2.055	0.206	27364
4	181	336	313	0.650	0.065	29385
4	183	338	313	1.300	0.130	26385
4	185	340	313	1.300	0.130	31550
4	187	349	308	6.692	0.669	27724
4	189	351	308	1.300	0.130	30360
4	191	335	304	10.720	1.072	30219
4	193	330	308	4.162	0.416	29806
5	1	383	252	-1.000	-1.000	26867
5	3	383	252	0.000	0.000	28609
5	5	383	252	0.000	0.000	28353
5	7	383	252	0.000	0.000	29206
5	9	385	252	1.300	0.130	31716
5	11	394	225	18.499	1.850	30051
5	13	394	226	0.650	0.065	28307
5	15	394	231	3.250	0.325	28853
5	17	394	233	1.300	0.130	29668
5	19	389	240	5.591	0.559	28209
5	21	389	240	0.000	0.000	28948
5	23	389	240	0.000	0.000	28057
5	25	391	240	1.300	0.130	29161
5	27	391	241	0.650	0.065	29751
5	29	391	241	0.000	0.000	27637
5	31	385	234	5.993	0.599	27944
5	33	385	234	0.000	0.000	28238
5	35	384	234	0.650	0.065	29469
5	37	381	234	1.950	0.195	25909
5	39	381	236	1.300	0.130	28220
5	41	381	236	0.000	0.000	30257
5	43	380	236	0.650	0.065	27037
5	45	380	236	0.000	0.000	27964
5	47	380	236	0.000	0.000	27480
5	49	380	236	0.000	0.000	28703
5	51	380	232	2.600	0.260	33232
5	53	376	228	3.677	0.368	28565
5	55	372	228	2.600	0.260	29967
5	57	371	227	0.919	0.092	28451
5	59	371	227	0.000	0.000	30126
5	61	379	234	6.909	0.691	33083
5	63	381	235	1.453	0.145	29394
5	65	381	235	0.000	0.000	26868
5	67	384	233	2.344	0.234	28468
5	69	384	233	0.000	0.000	28764
5	71	384	233	0.000	0.000	29132
5	73	384	233	0.000	0.000	28541
5	75	384	233	0.000	0.000	27691
5	77	384	233	0.000	0.000	30908
5	79	384	233	0.000	0.000	27543
5	81	384	233	0.000	0.000	29503
5	83	384	233	0.000	0.000	27690
5	85	384	233	0.000	0.000	25728
5	87	384	233	0.000	0.000	27802
5	89	384	233	0.000	0.000	27358
5	91	383	232	0.919	0.092	27294
5	93	381	230	1.838	0.184	28764
5	95	381	228	1.300	0.130	27648
5	97	381	228	0.000	0.000	28576
5	99	384	232	3.250	0.325	27700
5	101	384	232	0.000	0.000	24109
5	103	385	232	0.650	0.065	25288
5	105	388	232	1.950	0.195	27889
5	107	388	232	0.000	0.000	25781
5	109	388	232	0.000	0.000	32450
5	111	388	232	0.000	0.000	35438
5	113	388	232	0.000	0.000	27037
5	115	391	232	1.950	0.195	31519
5	117	392	232	0.650	0.065	29386
5	119	392	232	0.000	0.000	30122
5	121	392	232	0.000	0.000	31600
5	123	393	230	1.453	0.145	35953
5	125	393	230	0.000	0.000	30448
5	127	393	230	0.000	0.000	34955
5	129	393	230	0.000	0.000	31152
5	131	393	230	0.000	0.000	31263
5	133	393	230	0.000	0.000	28824
5	135	393	230	0.000	0.000	29009
5	137	393	230	0.000	0.000	30080
5	139	393	230	0.000	0.000	30230
5	141	393	233	1.950	0.195	32019
5	143	393	233	0.000	0.000	30244
5	145	393	233	0.000	0.000	28843
5	147	393	233	0.000	0.000	28693
5	149	393	233	0.000	0.000	26147
5	151	393	233	0.000	0.000	28730
5	153	393	233	0.000	0.000	24340
5	155	393	233	0.000	0.000	24710
5	157	393	233	0.000	0.000	26296
5	159	393	233	0.000	0.000	33129
5	161	393	233	0.000	0.000	25780
5	163	393	233	0.000	0.000	31502
5	165	393	233	0.000	0.000	29911
5	167	393	250	11.050	1.105	23452
5	169	393	250	0.000	0.000	31877
5	171	393	249	0.650	0.065	31037
5	173	393	247	1.300	0.130	31227
5	175	395	244	2.344	0.234	27757
5	177	403	231	9.922	0.992	30193
5	179	397	241	7.580	0.758	32995
6	1	801	484	-1.000	-1.000	28634
6	3	796	479	4.596	0.460	31215
6	5	790	471	6.500	0.650	31379
6	7	798	475	5.814	0.581	28047
6	9	799	475	0.650	0.065	29771
6	11	800	466	5.886	0.589	28586
6	13	799	463	2.055	0.206	29577
6	15	794	460	3.790	0.379	26847
6	17	793	460	0.650	0.065	28427
6	19	792	458	1.453	0.145	27373
6	21	791	457	0.919	0.092	29100
6	23	790	450	4.596	0.460	21626
6	25	790	448	1.300	0.130	26894
6	27	800	451	6.786	0.679	30363
6	29	806	453	4.111	0.411	31505
6	31	806	453	0.000	0.000	26146
6	33	807	454	0.919	0.092	27002
6	35	806	451	2.055	0.206	28738
6	37	811	461	7.267	0.727	28113
6	39	822	465	7.608	0.761	34670
6	41	822	465	0.000	0.000	28470
6	43	824	465	1.300	0.130	27855
6	45	824	465	0.000	0.000	32403
6	47	826	468	2.344	0.234	28807
6	49	826	468	0.000	0.000	25492
6	51	826	462	3.900	0.390	30310
6	53	827	462	0.650	0.065	28475
6	55	826	476	9.123	0.912	18617
6	57	826	478	1.300	0.130	28518
6	59	827	482	2.680	0.268	27668
6	61	828	495	8.475	0.847	26238
6	63	833	499	4.162	0.416	15868
6	65	848	502	9.943	0.994	25797
6	67	851	515	8.672	0.867	27271
6	69	837	542	19.768	1.977	28431
6	71	836	545	2.055	0.206	27822
6	73	828	577	21.440	2.144	21388
6	75	821	590	9.597	0.960	25906
6	77	820	590	0.650	0.065	16335
6	79	833	600	10.661	1.066	27676
6	81	839	602	4.111	0.411	26157
6	83	852	600	8.549	0.855	28430
6	85	883	600	20.149	2.015	27369
6	87	905	582	18.476	1.848	27830
6	89	933	566	20.961	2.096	23843
6	91	940	572	5.993	0.599	27350
6	93	934	578	5.515	0.552	26728
6	95	907	587	18.499	1.850	28553
6	97	894	608	16.053	1.605	28128
6	99	893	605	2.055	0.206	27445
6	101	899	601	4.687	0.469	26963
6	103	902	596	3.790	0.379	27109
6	105	915	581	12.902	1.290	27380
6	107	967	545	41.109	4.111	27503
6	109	997	521	24.972	2.497	24544
6	111	998	528	4.596	0.460	30589
6	113	967	551	25.090	2.509	27542
6	115	969	542	5.993	0.599	27338
6	117	987	520	18.476	1.848	24563
6	119	1000	522	8.549	0.855	19849
6	121	1001	528	3.954	0.395	21585
6	123	990	547	14.270	1.427	27709
6	125	998	529	12.803	1.280	27366
6	127	1001	521	5.553	0.555	24616
6	129	1001	526	3.250	0.325	28066
6	131	983	544	16.546	1.655	26332
6	133	979	544	2.600	0.260	32849
6	135	953	548	17.098	1.710	24598
6	137	919	571	26.681	2.668	13656
6	139	917	574	2.344	0.234	29252
6	141	916	577	2.055	0.206	27835
6	143	900	582	10.896	1.090	26244
6	145	883	594	13.525	1.353	25838
6	147	879	596	2.907	0.291	20509
6	149	866	607	11.069	1.107	26270
6	151	857	618	9.238	0.924	27793
6	153	855	623	3.500	0.350	27387
6	155	851	623	2.600	0.260	27469
6	157	826	621	16.302	1.630	37054
6	159	817	622	5.886	0.589	27211
6	161	817	622	0.000	0.000	31333
6	163	815	622	1.300	0.130	32061
6	165	813	622	1.300	0.130	30070
6	167	812	615	4.596	0.460	23086
6	169	811	605	6.532	0.653	21594
6	171	795	626	17.160	1.716	12563
6	173	779	638	13.000	1.300	25153
6	175	762	642	11.351	1.135	27325
6	177	760	656	9.192	0.919	21675
6	179	763	661	3.790	0.379	24958
6	181	766	671	6.786	0.679	28337
6	183	766	683	7.800	0.780	27014
6	185	765	687	2.680	0.268	36627
6	187	761	693	4.687	0.469	26611
6	189	761	693	0.000	0.000	35729
6	191	761	693	0.000	0.000	25929
6	193	758	696	2.758	0.276	30547
7	1	701	899	-1.000	-1.000	29198
7	3	702	898	0.919	0.092	28272
7	5	702	898	0.000	0.000	24444
7	7	702	898	0.000	0.000	27643
7	9	705	898	1.950	0.195	30444
7	11	705	898	0.000	0.000	28641
7	13	705	898	0.000	0.000	25681
7	15	705	901	1.950	0.195	30150
7	17	705	901	0.000	0.000	28488
7	19	700	900	3.314	0.331	18932
7	21	698	899	1.453	0.145	26171
7	23	691	895	5.240	0.524	27636
7	25	691	895	0.000	0.000	32858
7	27	691	895	0.000	0.000	23318
7	29	684	890	5.591	0.559	29498
7	31	681	885	3.790	0.379	19422
7	33	677	884	2.680	0.268	25084
7	35	682	891	5.591	0.559	26942
7	37	686	895	3.677	0.368	26846
7	39	688	901	4.111	0.411	30875
7	41	690	901	1.300	0.130	27770
7	43	688	887	9.192	0.919	28090
7	45	686	898	7.267	0.727	25956
7	47	686	901	1.950	0.195	28584
7	49	707	878	20.244	2.024	28994
7	51	712	878	3.250	0.325	24878
7	53	711	884	3.954	0.395	27766
7	55	712	885	0.919	0.092	27992
7	57	711	892	4.596	0.460	30107
7	59	699	892	7.800	0.780	31397
7	61	699	892	0.000	0.000	28749
7	63	708	889	6.166	0.617	24695
7	65	708	889	0.000	0.000	28484
7	67	708	889	0.000	0.000	28873
7	69	705	896	4.950	0.495	25634
7	71	706	899	2.055	0.206	30863
7	73	717	897	7.267	0.727	30449
7	75	724	887	7.934	0.793	26374
7	77	723	890	2.055	0.206	33576
7	79	713	898	8.324	0.832	25517
7	81	711	899	1.453	0.145	28547
7	83	703	899	5.200	0.520	27460
7	85	698	898	3.314	0.331	32578
7	87	697	895	2.055	0.206	22547
7	89	702	895	3.250	0.325	26028
7	91	703	895	0.650	0.065	27594
7	93	703	902	4.550	0.455	32155
7	95	699	902	2.600	0.260	32341
7	97	693	901	3.954	0.395	26037
7	99	683	901	6.500	0.650	26810
7	101	685	911	6.629	0.663	30395
7	103	688	913	2.344	0.234	26912
7	105	696	905	7.354	0.735	27865
7	107	694	902	2.344	0.234	27365
7	109	693	905	2.055	0.206	27554
7	111	708	908	9.943	0.994	27809
7	113	713	915	5.591	0.559	24411
7	115	716	916	2.055	0.206	37649
7	117	716	916	0.000	0.000	28195
7	119	713	916	1.950	0.195	30651
7	121	713	916	0.000	0.000	25594
7	123	710	916	1.950	0.195	31433
7	125	707	916	1.950	0.195	33114
7	127	706	916	0.650	0.065	29769
7	129	711	909	5.591	0.559	25924
7	131	715	907	2.907	0.291	29870
7	133	717	908	1.453	0.145	29546
7	135	719	910	1.838	0.184	32775
7	137	719	910	0.000	0.000	25382
7	139	710	911	5.886	0.589	33195
7	141	705	914	3.790	0.379	23760
7	143	705	911	1.950	0.195	27040
7	145	711	906	5.077	0.508	27261
7	147	716	907	3.314	0.331	27501
7	149	722	910	4.360	0.436	27209
7	151	723	910	0.650	0.065	20010
7	153	726	910	1.950	0.195	28815
7	155	728	909	1.453	0.145	23610
7	157	725	914	3.790	0.379	27437
7	159	726	917	2.055	0.206	27972
7	161	727	905	7.827	0.783	23025
7	163	727	907	1.300	0.130	23767
7	165	731	909	2.907	0.291	30760
7	167	732	911	1.453	0.145	28098
7	169	732	912	0.650	0.065	27288
7	171	731	913	0.919	0.092	26370
7	173	748	929	15.174	1.517	29641
7	175	755	932	4.950	0.495	29182
7	177	756	941	5.886	0.589	24843
7	179	757	944	2.055	0.206	27672
7	181	758	944	0.650	0.065	28034
7	183	758	946	1.300	0.130	28749
7	185	754	947	2.680	0.268	31786
7	187	751	947	1.950	0.195	29478
7	189	746	937	7.267	0.727	28417
7	191	742	933	3.677	0.368	30498
7	193	736	930	4.360	0.436	29059
8	1	502	833	-1.000	-1.000	27150
8	3	502	833	0.000	0.000	27186
8	5	496	837	4.687	0.469	26707
8	7	496	838	0.650	0.065	26957
8	9	494	849	7.267	0.727	28004
8	11	493	849	0.650	0.065	24385
8	13	493	850	0.650	0.065	27244
8	15	493	850	0.000	0.000	28624
8	17	493	850	0.000	0.000	27352
8	19	492	851	0.919	0.092	26053
8	21	491	850	0.919	0.092	26087
8	23	491	850	0.000	0.000	29555
8	25	491	850	0.000	0.000	25804
8	27	492	851	0.919	0.092	26731
8	29	496	844	5.240	0.524	24703
8	31	496	844	0.000	0.000	25874
8	33	496	844	0.000	0.000	26551
8	35	496	844	0.000	0.000	34810
8	37	496	843	0.650	0.065	28226
8	39	496	847	2.600	0.260	34055
8	41	496	847	0.000	0.000	33955
8	43	499	850	2.758	0.276	35343
8	45	498	840	6.532	0.653	29953
9	1	832	587	-1.000	-1.000	26111
9	3	836	591	3.677	0.368	29649
9	5	840	592	2.680	0.268	28397
9	7	843	593	2.055	0.206	25462
9	9	846	596	2.758	0.276	27945
9	11	838	612	11.627	1.163	29578
9	13	831	612	4.550	0.455	26922
9	15	831	611	0.650	0.065	27028
9	17	831	607	2.600	0.260	28077
9	19	832	606	0.919	0.092	28314
9	21	834	605	1.453	0.145	33094
9	23	839	597	6.132	0.613	28422
9	25	839	594	1.950	0.195	27652
9	27	839	594	0.000	0.000	27901
9	29	844	587	5.591	0.559	27034
9	31	860	567	16.648	1.665	28212
9	33	860	567	0.000	0.000	29839
9	35	857	567	1.950	0.195	24960
9	37	840	568	11.069	1.107	25525
9	39	837	570	2.344	0.234	24716
9	41	832	587	11.518	1.152	27603
9	43	843	589	7.267	0.727	22581
9	45	862	574	15.734	1.573	28008
9	47	858	604	19.672	1.967	27150
9	49	844	605	9.123	0.912	23317
9	51	835	615	8.745	0.874	28056
9	53	822	618	8.672	0.867	27519
9	55	830	599	13.400	1.340	20610
9	57	845	589	11.718	1.172	27369
9	59	798	598	31.104	3.110	28673
9	61	797	598	0.650	0.065	25178
9	63	798	601	2.055	0.206	27216
9	65	798	603	1.300	0.130	26439
9	67	796	609	4.111	0.411	27443
9	69	800	613	3.677	0.368	27001
9	71	794	612	3.954	0.395	32160
9	73	768	611	16.912	1.691	29460
9	75	779	628	13.161	1.316	24952
9	77	780	628	0.650	0.065	19545
9	79	784	622	4.687	0.469	23068
9	81	791	620	4.732	0.473	27438
9	83	811	620	13.000	1.300	27594
9	85	814	614	4.360	0.436	27649
9	87	829	594	16.250	1.625	19909
9	89	840	589	7.854	0.785	20043
9	91	831	591	5.993	0.599	35705
9	93	831	591	0.000	0.000	24431
9	95	823	605	10.481	1.048	27683
9	97	806	616	13.161	1.316	33759
9	99	802	614	2.907	0.291	28817
9	101	804	605	5.993	0.599	26674
9	103	803	605	0.650	0.065	28951
9	105	805	607	1.838	0.184	28060
9	107	803	619	7.907	0.791	24948
9	109	807	619	2.600	0.260	19360
9	111	808	617	1.453	0.145	31866
9	113	808	617	0.000	0.000	22611
9	115	803	617	3.250	0.325	32743
9	117	803	617	0.000	0.000	29787
9	119	799	622	4.162	0.416	29371
9	121	799	622	0.000	0.000	28554
9	123	799	615	4.550	0.455	30247
9	125	799	614	0.650	0.065	28384
9	127	794	599	10.277	1.028	27197
9	129	793	600	0.919	0.092	27603
9	131	790	604	3.250	0.325	27261
9	133	781	604	5.850	0.585	26609
9	135	770	610	8.144	0.814	33657
9	137	770	609	0.650	0.065	31378
9	139	775	599	7.267	0.727	28182
9	141	770	599	3.250	0.325	28993
9	143	777	600	4.596	0.460	27900
9	145	783	598	4.111	0.411	27972
9	147	783	598	0.000	0.000	31305
9	149	782	609	7.179	0.718	31082
9	151	782	609	0.000	0.000	28981
9	153	783	608	0.919	0.092	30759
9	155	783	608	0.000	0.000	30720
9	157	783	608	0.000	0.000	32257
9	159	776	602	5.993	0.599	28333
9	161	776	602	0.000	0.000	17844
9	163	776	602	0.000	0.000	22077
10	1	697	612	-1.000	-1.000	29600
10	3	691	611	3.954	0.395	27676
10	5	691	611	0.000	0.000	30104
10	7	691	611	0.000	0.000	28851
10	9	691	611	0.000	0.000	31244
10	11	691	611	0.000	0.000	27430
10	13	691	611	0.000	0.000	27106
10	15	691	611	0.000	0.000	27608
10	17	691	611	0.000	0.000	27537
10	19	691	611	0.000	0.000	25146
10	21	691	611	0.000	0.000	27462
10	23	691	611	0.000	0.000	23967
10	25	714	645	26.681	2.668	28114
10	27	687	624	22.233	2.223	28597
10	29	688	624	0.650	0.065	28725
10	31	687	611	8.475	0.847	21831
10	33	697	611	6.500	0.650	28221
10	35	701	615	3.677	0.368	28719
10	37	701	615	0.000	0.000	29469
10	39	694	607	6.909	0.691	29971
10	41	687	605	4.732	0.473	25961
10	43	683	601	3.677	0.368	27428
10	45	691	605	5.814	0.581	28365
10	47	692	607	1.453	0.145	29634
10	49	700	612	6.132	0.613	31002
10	51	700	611	0.650	0.065	27976
10	53	698	610	1.453	0.145	35959
10	55	698	610	0.000	0.000	28113
10	57	718	627	17.061	1.706	28653
10	59	731	635	9.922	0.992	28086
10	61	716	630	10.277	1.028	28374
10	63	708	624	6.500	0.650	33105
10	65	702	622	4.111	0.411	25788
10	67	699	618	3.250	0.325	25530
10	69	700	619	0.919	0.092	27851
10	71	697	617	2.344	0.234	28997
10	73	702	621	4.162	0.416	27125
10	75	703	624	2.055	0.206	22181
10	77	714	629	7.854	0.785	31812
10	79	719	632	3.790	0.379	29339
10	81	717	632	1.300	0.130	25628
10	83	716	630	1.453	0.145	37016
10	85	719	631	2.055	0.206	38646
10	87	714	631	3.250	0.325	27516
10	89	711	626	3.790	0.379	23836
10	91	742	642	22.675	2.268	29613
10	93	743	643	0.919	0.092	27291
10	95	734	636	7.411	0.741	33276
10	97	731	633	2.758	0.276	28769
10	99	726	632	3.314	0.331	29811
10	101	724	632	1.300	0.130	32209
10	103	722	630	1.838	0.184	29981
10	105	722	630	0.000	0.000	30230
10	107	722	630	0.000	0.000	26519
10	109	722	630	0.000	0.000	26516
10	111	722	632	1.300	0.130	25346
10	113	722	632	0.000	0.000	29484
10	115	720	632	1.300	0.130	31268
10	117	720	632	0.000	0.000	31269
10	119	720	631	0.650	0.065	29674
10	121	720	631	0.000	0.000	28175
10	123	720	631	0.000	0.000	24277
10	125	720	631	0.000	0.000	25961
10	127	720	631	0.000	0.000	31105
10	129	720	631	0.000	0.000	32321
10	131	724	629	2.907	0.291	28274
10	133	725	628	0.919	0.092	31709
10	135	725	626	1.300	0.130	28412
10	137	725	626	0.000	0.000	26946
10	139	725	622	2.600	0.260	26044
10	141	724	627	3.314	0.331	29194
10	143	724	629	1.300	0.130	29951
10	145	724	629	0.000	0.000	27774
10	147	724	629	0.000	0.000	26167
10	149	725	630	0.919	0.092	27479
10	151	725	630	0.000	0.000	35449
10	153	725	630	0.000	0.000	36396
10	155	724	626	2.680	0.268	31733
10	157	721	625	2.055	0.206	28200
10	159	718	623	2.344	0.234	34176
10	161	718	623	0.000	0.000	51229
10	163	710	622	5.240	0.524	20275
11	1	238	366	-1.000	-1.000	27708
11	3	240	374	5.360	0.536	27189
11	5	228	366	9.374	0.937	23312
11	7	230	370	2.907	0.291	26135
11	9	234	372	2.907	0.291	25976
11	11	238	373	2.680	0.268	24524
11	13	238	373	0.000	0.000	27889
11	15	238	373	0.000	0.000	28040
11	17	238	373	0.000	0.000	27893
11	19	238	373	0.000	0.000	27892
11	21	237	372	0.919	0.092	27520
11	23	228	369	6.166	0.617	28844
11	25	228	369	0.000	0.000	29285
11	27	211	369	11.050	1.105	29375
11	29	208	369	1.950	0.195	25876
11	31	208	369	0.000	0.000	28978
11	33	215	370	4.596	0.460	23579
11	35	229	370	9.100	0.910	27715
11	37	234	367	3.790	0.379	28050
11	39	238	360	5.240	0.524	28500
11	41	221	357	11.220	1.122	27975
11	43	209	365	9.374	0.937	29131
11	45	196	380	12.902	1.290	27929
11	47	194	380	1.300	0.130	28060
11	49	186	375	6.132	0.613	27587
11	51	180	374	3.954	0.395	28139
11	53	165	378	10.090	1.009	28247
11	55	164	378	0.650	0.065	27899
11	57	188	364	18.060	1.806	28282
11	59	205	337	20.738	2.074	28332
11	61	198	329	6.909	0.691	18722
11	63	198	310	12.350	1.235	28484
11	65	198	322	7.800	0.780	28222
11	67	190	349	18.304	1.830	27890
11	69	187	362	8.672	0.867	27170
11	71	187	362	0.000	0.000	27433
11	73	198	359	7.411	0.741	29055
11	75	215	340	16.571	1.657	26674
11	77	207	360	14.001	1.400	27719
11	79	191	363	10.581	1.058	28054
11	81	190	362	0.919	0.092	28559
11	83	161	376	20.931	2.093	27820
11	85	134	407	26.721	2.672	25338
11	87	134	417	6.500	0.650	29578
11	89	139	427	7.267	0.727	26142
11	91	140	427	0.650	0.065	27896
11	93	147	411	11.351	1.135	27992
11	95	190	361	42.864	4.286	28453
11	97	201	347	11.573	1.157	26727
11	99	205	342	4.162	0.416	28778
11	101	206	352	6.532	0.653	26859
11	103	202	364	8.222	0.822	34500
11	105	199	367	2.758	0.276	28230
11	107	196	366	2.055	0.206	28238
11	109	156	385	28.783	2.878	23446
11	111	152	398	8.841	0.884	28175
11	113	142	396	6.629	0.663	28561
11	115	120	368	23.145	2.315	31555
11	117	116	360	5.814	0.581	21768
11	119	123	364	5.240	0.524	24341
11	121	154	364	20.149	2.015	26913
11	123	176	357	15.006	1.501	27120
11	125	197	347	15.118	1.512	20211
11	127	198	363	10.420	1.042	26729
11	129	212	366	9.306	0.931	35941
11	131	249	367	24.058	2.406	27632
11	133	234	362	10.277	1.028	20034
11	135	234	362	0.000	0.000	22607
11	137	246	356	8.720	0.872	23029
11	139	254	352	5.814	0.581	28710
11	141	256	353	1.453	0.145	32707
11	143	240	360	11.351	1.135	40519
11	145	240	361	0.650	0.065	32786
11	147	225	369	11.050	1.105	28401
11	149	183	372	27.369	2.737	31300
11	151	176	378	5.993	0.599	31241
11	153	169	379	4.596	0.460	27458
11	155	169	380	0.650	0.065	32122
11	157	167	382	1.838	0.184	30697
11	159	189	371	15.987	1.599	34850
11	161	199	364	7.934	0.793	32761
11	163	182	369	11.518	1.152	27558
11	165	175	370	4.596	0.460	27434
11	167	156	384	15.340	1.534	25464
11	169	155	384	0.650	0.065	26820
11	171	155	384	0.000	0.000	28990
11	173	171	373	12.620	1.262	29847
11	175	185	363	11.183	1.118	28773
11	177	190	364	3.314	0.331	27863
11	179	192	367	2.344	0.234	30163
11	181	194	367	1.300	0.130	28232
11	183	227	366	21.459	2.146	30247
11	185	232	363	3.790	0.379	28332
11	187	234	363	1.300	0.130	29777
11	189	243	359	6.402	0.640	25539
11	191	245	359	1.300	0.130	27166
11	193	224	361	13.711	1.371	32481
12	1	227	228	-1.000	-1.000	27372
12	3	227	225	1.950	0.195	28724
12	5	227	225	0.000	0.000	28096
12	7	236	241	11.932	1.193	28410
12	9	237	241	0.650	0.065	28386
12	11	241	230	7.608	0.761	27158
12	13	240	229	0.919	0.092	27485
12	15	235	224	4.596	0.460	28852
12	17	232	221	2.758	0.276	27636
12	19	219	208	11.950	1.195	31958
12	21	218	206	1.453	0.145	31904
12	23	218	206	0.000	0.000	28473
12	25	218	206	0.000	0.000	26842
12	27	218	206	0.000	0.000	28026
12	29	218	206	0.000	0.000	26699
12	31	218	206	0.000	0.000	27584
12	33	221	207	2.055	0.206	29541
12	35	222	207	0.650	0.065	24062
12	37	224	207	1.300	0.130	28963
12	39	225	207	0.650	0.065	28653
12	41	227	207	1.300	0.130	26938
12	43	231	214	5.240	0.524	28708
12	45	235	214	2.600	0.260	29253
12	47	235	214	0.000	0.000	29216
12	49	238	214	1.950	0.195	29317
12	51	240	215	1.453	0.145	29300
12	53	235	211	4.162	0.416	27819
12	55	224	198	11.069	1.107	28868
12	57	210	183	13.337	1.334	28676
12	59	198	182	7.827	0.783	25822
12	61	188	181	6.532	0.653	32450
12	63	175	180	8.475	0.847	29482
12	65	174	180	0.650	0.065	32782
12	67	163	179	7.179	0.718	27622
12	69	162	180	0.919	0.092	28066
12	71	168	182	4.111	0.411	23631
12	73	176	182	5.200	0.520	29184
12	75	176	179	1.950	0.195	28711
12	77	166	182	6.786	0.679	25631
12	79	162	183	2.680	0.268	24001
12	81	141	190	14.388	1.439	23873
12	83	138	194	3.250	0.325	26003
12	85	138	195	0.650	0.065	27841
12	87	138	195	0.000	0.000	31950
12	89	139	195	0.650	0.065	28229
12	91	140	200	3.314	0.331	28095
12	93	171	194	20.523	2.052	28714
12	95	181	189	7.267	0.727	30003
12	97	186	189	3.250	0.325	32399
12	99	194	176	9.922	0.992	23121
12	101	204	184	8.324	0.832	25142
12	103	208	198	9.464	0.946	21827
12	105	209	198	0.650	0.065	24409
12	107	209	199	0.650	0.065	24674
12	109	209	199	0.000	0.000	19349
12	111	207	199	1.300	0.130	30386
12	113	193	195	9.464	0.946	24697
12	115	190	194	2.055	0.206	37065
12	117	189	194	0.650	0.065	30164
12	119	189	194	0.000	0.000	28585
12	121	189	186	5.200	0.520	27270
12	123	194	189	3.790	0.379	30835
12	125	196	192	2.344	0.234	29994
12	127	178	192	11.700	1.170	31207
12	129	170	192	5.200	0.520	31207
12	131	138	199	21.291	2.129	22738
12	133	151	200	8.475	0.847	28593
12	135	167	200	10.400	1.040	28256
12	137	176	200	5.850	0.585	28636
12	139	180	199	2.680	0.268	28806
12	141	186	196	4.360	0.436	19704
12	143	187	196	0.650	0.065	28767
12	145	187	196	0.000	0.000	25761
12	147	187	196	0.000	0.000	20932
12	149	191	193	3.250	0.325	31419
12	151	191	193	0.000	0.000	35746
12	153	195	189	3.677	0.368	29031
12	155	190	189	3.250	0.325	36474
12	157	186	189	2.600	0.260	28984
12	159	183	188	2.055	0.206	29376
12	161	176	187	4.596	0.460	29758
12	163	162	203	13.819	1.382	28249
12	165	166	203	2.600	0.260	24018
12	167	168	203	1.300	0.130	24934
12	169	169	203	0.650	0.065	24209
12	171	172	196	4.950	0.495	29959
12	173	174	196	1.300	0.130	28047
12	175	163	200	7.608	0.761	28814
12	177	163	200	0.000	0.000	25512
12	179	163	191	5.850	0.585	29644
12	181	163	191	0.000	0.000	28468
12	183	172	183	7.827	0.783	29304
12	185	172	189	3.900	0.390	27016
12	187	145	218	25.754	2.575	26780
12	189	147	214	2.907	0.291	25372
12	191	174	192	22.638	2.264	28053
12	193	161	221	20.657	2.066	27029
13	1	422	182	-1.000	-1.000	32880
13	3	422	180	1.300	0.130	27512
13	5	422	179	0.650	0.065	26717
13	7	425	162	11.220	1.122	28892
13	9	426	162	0.650	0.065	30946
13	11	426	165	1.950	0.195	29603
13	13	423	165	1.950	0.195	32713
13	15	421	164	1.453	0.145	31722
13	17	413	169	6.132	0.613	30638
13	19	399	179	11.183	1.118	29270
13	21	397	180	1.453	0.145	24733
13	23	426	165	21.222	2.122	47253
13	25	423	162	2.758	0.276	22782
13	27	419	161	2.680	0.268	30321
13	29	419	161	0.000	0.000	28513
13	31	411	161	5.200	0.520	27670
13	33	409	152	5.993	0.599	27200
13	35	407	152	1.300	0.130	26972
13	37	400	149	4.950	0.495	26651
13	39	402	180	20.191	2.019	28859
13	41	406	189	6.402	0.640	29690
13	43	409	184	3.790	0.379	28706
13	45	400	157	18.499	1.850	27177
13	47	396	179	14.534	1.453	29741
13	49	395	185	3.954	0.395	28512
13	51	395	185	0.000	0.000	29948
13	53	395	154	20.149	2.015	28633
13	55	395	143	7.150	0.715	26850
13	57	395	143	0.000	0.000	29855
13	59	395	176	21.449	2.145	28956
13	61	395	176	0.000	0.000	31608
13	63	395	184	5.200	0.520	32558
13	65	395	185	0.650	0.065	32013
13	67	395	189	2.600	0.260	28749
13	69	395	170	12.350	1.235	26323
13	71	393	160	6.629	0.663	32883
13	73	392	167	4.596	0.460	27697
13	75	392	182	9.750	0.975	26330
13	77	391	160	14.314	1.431	28252
13	79	391	181	13.650	1.365	29300
13	81	391	183	1.300	0.130	24265
13	83	392	185	1.453	0.145	26705
13	85	393	202	11.069	1.107	31430
13	87	393	202	0.000	0.000	34423
13	89	393	196	3.900	0.390	29500
13	91	401	170	17.681	1.768	30622
13	93	401	151	12.350	1.235	22789
13	95	401	150	0.650	0.065	28943
13	97	397	144	4.687	0.469	38665
13	99	392	135	6.692	0.669	31047
13	101	391	134	0.919	0.092	28755
13	103	390	132	1.453	0.145	30240
13	105	390	131	0.650	0.065	31791
13	107	390	131	0.000	0.000	26303
13	109	390	131	0.000	0.000	28827
13	111	390	131	0.000	0.000	36725
13	113	390	131	0.000	0.000	31532
13	115	390	131	0.000	0.000	26962
13	117	390	131	0.000	0.000	29008
13	119	390	131	0.000	0.000	34385
13	121	389	133	1.453	0.145	29574
13	123	388	133	0.650	0.065	35628
13	125	388	133	0.000	0.000	29592
13	127	388	133	0.000	0.000	25716
13	129	388	133	0.000	0.000	23269
13	131	388	133	0.000	0.000	22791
13	133	388	133	0.000	0.000	34492
13	135	388	133	0.000	0.000	29007
13	137	388	133	0.000	0.000	29043
13	139	391	152	12.503	1.250	33325
13	141	391	152	0.000	0.000	18963
13	143	394	177	16.366	1.637	28400
13	145	394	178	0.650	0.065	31101
13	147	394	165	8.450	0.845	30943
13	149	394	165	0.000	0.000	31277
13	151	394	167	1.300	0.130	26118
13	153	394	167	0.000	0.000	20881
13	155	395	168	0.919	0.092	23869
13	157	395	168	0.000	0.000	31233
13	159	395	163	3.250	0.325	29681
13	161	394	162	0.919	0.092	37139
13	163	390	155	5.240	0.524	30660
13	165	390	155	0.000	0.000	28487
13	167	391	171	10.420	1.042	18127
13	169	391	175	2.600	0.260	21817
13	171	392	176	0.919	0.092	19785
13	173	394	176	1.300	0.130	22713
13	175	392	144	20.840	2.084	31909
13	177	392	146	1.300	0.130	35361
13	179	392	164	11.700	1.170	15283
13	181	392	166	1.300	0.130	27087
13	183	393	161	3.314	0.331	30883
13	185	393	142	12.350	1.235	30059
13	187	393	142	0.000	0.000	39628
13	189	393	134	5.200	0.520	34544
13	191	393	160	16.900	1.690	29026
13	193	393	163	1.950	0.195	28143
14	1	630	609	-1.000	-1.000	31639
14	3	630	609	0.000	0.000	26455
14	5	634	614	4.162	0.416	28922
14	7	636	616	1.838	0.184	27416
14	9	642	621	5.077	0.508	28440
14	11	642	621	0.000	0.000	25879
14	13	645	621	1.950	0.195	28440
14	15	642	623	2.344	0.234	30454
14	17	635	619	5.240	0.524	30554
14	19	633	619	1.300	0.130	30558
14	21	632	618	0.919	0.092	28354
14	23	632	618	0.000	0.000	28213
14	25	632	623	3.250	0.325	28298
14	27	632	623	0.000	0.000	28050
14	29	632	623	0.000	0.000	27977
14	31	632	623	0.000	0.000	27941
14	33	632	623	0.000	0.000	28228
14	35	631	624	0.919	0.092	28242
14	37	630	624	0.650	0.065	28079
14	39	630	624	0.000	0.000	29186
14	41	630	622	1.300	0.130	27789
14	43	630	620	1.300	0.130	27001
14	45	630	618	1.300	0.130	28648
14	47	629	618	0.650	0.065	28837
14	49	628	617	0.919	0.092	28663
14	51	625	613	3.250	0.325	29003
14	53	621	605	5.814	0.581	29156
14	55	613	603	5.360	0.536	25530
14	57	612	601	1.453	0.145	27225
14	59	619	611	7.934	0.793	30294
14	61	630	621	9.663	0.966	29607
14	63	632	623	1.838	0.184	30728
14	65	632	624	0.650	0.065	30197
14	67	635	621	2.758	0.276	27185
14	69	639	622	2.680	0.268	28849
14	71	641	628	4.111	0.411	34050
14	73	643	629	1.453	0.145	19084
14	75	644	629	0.650	0.065	27769
14	77	647	629	1.950	0.195	26941
14	79	655	625	5.814	0.581	30159
14	81	655	625	0.000	0.000	29508
14	83	652	615	6.786	0.679	32607
14	85	652	618	1.950	0.195	31172
14	87	655	626	5.553	0.555	27763
14	89	655	624	1.300	0.130	28889
14	91	653	619	3.500	0.350	27917
14	93	648	612	5.591	0.559	27748
14	95	646	612	1.300	0.130	25663
14	97	642	610	2.907	0.291	36798
14	99	625	605	11.518	1.152	26728
14	101	619	604	3.954	0.395	15862
14	103	621	605	1.453	0.145	24923
14	105	621	606	0.650	0.065	26516
14	107	620	604	1.453	0.145	30270
14	109	620	605	0.650	0.065	34404
14	111	620	606	0.650	0.065	25555
14	113	627	619	9.597	0.960	25117
14	115	630	623	3.250	0.325	32042
14	117	630	619	2.600	0.260	28819
14	119	629	612	4.596	0.460	29907
14	121	629	612	0.000	0.000	31108
14	123	631	621	5.993	0.599	33415
14	125	631	625	2.600	0.260	28938
14	127	631	626	0.650	0.065	28604
14	129	625	590	23.722	2.372	27234
14	131	625	601	7.150	0.715	30154
14	133	625	611	6.500	0.650	28599
14	135	625	611	0.000	0.000	31353
14	137	632	602	7.411	0.741	21579
14	139	630	603	1.453	0.145	29671
14	141	626	616	8.841	0.884	30897
14	143	625	618	1.453	0.145	32615
14	145	636	604	11.573	1.157	31258
14	147	638	604	1.300	0.130	29095
14	149	638	603	0.650	0.065	29525
14	151	631	600	4.950	0.495	28696
14	153	629	599	1.453	0.145	30848
14	155	627	599	1.300	0.130	30466
14	157	625	599	1.300	0.130	31514
14	159	622	599	1.950	0.195	23879
14	161	626	606	5.240	0.524	28603
14	163	626	606	0.000	0.000	26957
14	165	626	606	0.000	0.000	26271
14	167	627	606	0.650	0.065	27439
14	169	628	605	0.919	0.092	30933
14	171	628	608	1.950	0.195	26860
14	173	629	608	0.650	0.065	29641
14	175	631	606	1.838	0.184	24257
14	177	631	606	0.000	0.000	28222
14	179	626	612	5.077	0.508	25690
14	181	624	614	1.838	0.184	30293
14	183	624	615	0.650	0.065	15126
14	185	626	623	5.360	0.536	25034
14	187	632	641	12.333	1.233	35370
15	1	711	666	-1.000	-1.000	24817
15	3	711	666	0.000	0.000	27779
15	5	711	666	0.000	0.000	29964
15	7	710	677	7.179	0.718	29302
15	9	709	678	0.919	0.092	30723
15	11	706	676	2.344	0.234	29592
15	13	704	680	2.907	0.291	28416
15	15	703	685	3.314	0.331	30465
15	17	703	685	0.000	0.000	28352
15	19	701	689	2.907	0.291	33813
15	21	701	689	0.000	0.000	27665
15	23	701	681	5.200	0.520	30324
15	25	701	678	1.950	0.195	28474
15	27	703	673	3.500	0.350	29281
15	29	705	675	1.838	0.184	30239
15	31	705	675	0.000	0.000	26742
15	33	705	677	1.300	0.130	28650
15	35	704	671	3.954	0.395	33835
15	37	689	673	9.836	0.984	36226
15	39	705	672	10.420	1.042	32087
15	41	705	672	0.000	0.000	36058
15	43	706	671	0.919	0.092	26942
15	45	702	669	2.907	0.291	30110
15	47	700	667	1.838	0.184	25989
15	49	702	663	2.907	0.291	29834
15	51	705	661	2.344	0.234	28993
15	53	707	668	4.732	0.473	32251
15	55	704	684	10.581	1.058	28959
15	57	702	686	1.838	0.184	28460
15	59	702	686	0.000	0.000	28496
15	61	707	667	12.770	1.277	29238
15	63	707	667	0.000	0.000	28736
15	65	708	667	0.650	0.065	31867
15	67	708	664	1.950	0.195	27818
15	69	710	659	3.500	0.350	28200
15	71	713	657	2.344	0.234	28704
15	73	715	654	2.344	0.234	29156
15	75	715	648	3.900	0.390	31325
15	77	715	648	0.000	0.000	28990
15	79	715	648	0.000	0.000	29024
15	81	713	650	1.838	0.184	29552
15	83	707	652	4.111	0.411	25262
15	85	705	651	1.453	0.145	25379
15	87	707	665	9.192	0.919	27799
15	89	710	672	4.950	0.495	26641
15	91	710	665	4.550	0.455	29992
15	93	710	663	1.300	0.130	28340
15	95	710	663	0.000	0.000	28449
15	97	712	661	1.838	0.184	28063
15	99	713	658	2.055	0.206	33091
15	101	713	658	0.000	0.000	30593
15	103	713	658	0.000	0.000	29448
15	105	713	653	3.250	0.325	28939
15	107	713	650	1.950	0.195	30631
15	109	713	650	0.000	0.000	32681
15	111	713	650	0.000	0.000	32322
15	113	710	641	6.166	0.617	27394
15	115	710	638	1.950	0.195	25183
15	117	721	716	51.200	5.120	27580
15	119	721	716	0.000	0.000	25825
15	121	721	703	8.450	0.845	32539
15	123	721	703	0.000	0.000	33073
15	125	721	698	3.250	0.325	33974
15	127	721	698	0.000	0.000	31974
15	129	721	699	0.650	0.065	30759
15	131	719	698	1.453	0.145	33169
15	133	717	695	2.344	0.234	34954
15	135	713	689	4.687	0.469	25429
15	137	713	689	0.000	0.000	22842
15	139	713	689	0.000	0.000	30377
15	141	713	689	0.000	0.000	30913
15	143	713	689	0.000	0.000	30557
15	145	713	689	0.000	0.000	29478
15	147	713	689	0.000	0.000	33102
15	149	713	688	0.650	0.065	25547
15	151	714	685	2.055	0.206	34376
15	153	714	685	0.000	0.000	27879
15	155	714	682	1.950	0.195	30998
15	157	714	682	0.000	0.000	31021
15	159	714	682	0.000	0.000	31491
15	161	715	680	1.453	0.145	32829
15	163	712	658	14.432	1.443	28273
15	165	710	658	1.300	0.130	37066
15	167	706	660	2.907	0.291	26406
15	169	706	662	1.300	0.130	27493
15	171	706	663	0.650	0.065	29494
15	173	706	666	1.950	0.195	24464
15	175	706	666	0.000	0.000	27079
15	177	706	666	0.000	0.000	25714
15	179	706	666	0.000	0.000	30952
15	181	706	666	0.000	0.000	26688
15	183	706	666	0.000	0.000	27509
15	185	706	665	0.650	0.065	29840
15	187	706	665	0.000	0.000	29588
15	189	701	679	9.663	0.966	27177
15	191	701	679	0.000	0.000	29010
15	193	701	679	0.000	0.000	29400
16	1	554	930	-1.000	-1.000	29940
16	3	536	930	11.700	1.170	28806
16	5	534	929	1.453	0.145	27804
16	7	532	929	1.300	0.130	29381
16	9	532	929	0.000	0.000	28890
16	11	531	929	0.650	0.065	31781
16	13	526	929	3.250	0.325	29449
16	15	525	929	0.650	0.065	31995
16	17	522	930	2.055	0.206	28500
16	19	522	930	0.000	0.000	26804
16	21	518	932	2.907	0.291	29292
16	23	518	932	0.000	0.000	27815
16	25	518	932	0.000	0.000	26831
16	27	523	932	3.250	0.325	28367
16	29	523	932	0.000	0.000	29379
16	31	523	932	0.000	0.000	25515
16	33	525	932	1.300	0.130	28396
16	35	525	932	0.000	0.000	24504
16	37	525	932	0.000	0.000	31281
16	39	525	932	0.000	0.000	29911
16	41	525	930	1.300	0.130	27323
16	43	525	930	0.000	0.000	29678
16	45	525	928	1.300	0.130	30519
16	47	525	925	1.950	0.195	27864
16	49	524	927	1.453	0.145	29140
16	51	522	927	1.300	0.130	29614
16	53	519	930	2.758	0.276	28736
16	55	519	924	3.900	0.390	26201
16	57	519	923	0.650	0.065	29387
16	59	520	925	1.453	0.145	30604
16	61	521	924	0.919	0.092	28616
16	63	523	924	1.300	0.130	29435
16	65	525	925	1.453	0.145	29435
16	67	525	925	0.000	0.000	32099
16	69	525	926	0.650	0.065	23576
16	71	525	927	0.650	0.065	29460
17	1	715	864	-1.000	-1.000	29571
17	3	715	853	7.150	0.715	28999
17	5	716	853	0.650	0.065	27987
17	7	716	853	0.000	0.000	27847
17	9	686	844	20.358	2.036	27571
17	11	647	888	38.217	3.822	31305
17	13	647	889	0.650	0.065	25915
17	15	626	924	26.530	2.653	28616
17	17	623	921	2.758	0.276	28292
17	19	667	863	47.320	4.732	29795
17	21	655	886	16.862	1.686	27562
17	23	651	883	3.250	0.325	25505
17	25	678	868	20.076	2.008	26818
17	27	664	873	9.663	0.966	29829
17	29	659	890	11.518	1.152	24510
17	31	657	893	2.344	0.234	31832
17	33	653	903	7.001	0.700	35075
17	35	641	924	15.721	1.572	28173
17	37	639	921	2.344	0.234	28540
17	39	638	906	9.771	0.977	23189
17	41	636	921	9.836	0.984	25442
17	43	626	938	12.820	1.282	28502
17	45	626	933	3.250	0.325	28496
17	47	610	920	13.400	1.340	27862
17	49	595	926	10.501	1.050	28134
17	51	613	912	14.822	1.482	28317
17	53	657	877	36.544	3.654	32614
17	55	677	866	14.836	1.484	26622
17	57	658	877	14.270	1.427	27496
17	59	655	880	2.758	0.276	26735
17	61	636	888	13.400	1.340	25435
17	63	627	887	5.886	0.589	31018
17	65	605	897	15.708	1.571	30645
17	67	593	909	11.031	1.103	22930
17	69	585	917	7.354	0.735	28376
17	71	581	925	5.814	0.581	22615
17	73	581	948	14.950	1.495	23601
17	75	621	961	27.338	2.734	26343
17	77	646	987	23.445	2.344	28621
17	79	658	984	8.040	0.804	27683
17	81	680	986	14.359	1.436	27586
17	83	690	988	6.629	0.663	31208
17	85	708	989	11.718	1.172	28772
17	87	674	990	22.109	2.211	31125
17	89	655	990	12.350	1.235	28501
17	91	683	990	18.200	1.820	30022
17	93	698	987	9.943	0.994	23474
17	95	706	986	5.240	0.524	28907
17	97	698	987	5.240	0.524	28909
17	99	717	989	12.418	1.242	31135
17	101	718	991	1.453	0.145	32986
17	103	725	994	4.950	0.495	29578
17	105	741	999	10.896	1.090	29946
17	107	743	1000	1.453	0.145	26501
17	109	746	1000	1.950	0.195	28520
17	111	748	1000	1.300	0.130	32177
17	113	748	1000	0.000	0.000	30146
17	115	748	1000	0.000	0.000	28782
17	117	749	1000	0.650	0.065	26960
17	119	753	1001	2.680	0.268	31188
17	121	753	1004	1.950	0.195	27648
17	123	758	1015	7.854	0.785	29662
17	125	760	1021	4.111	0.411	26379
17	127	752	1024	5.553	0.555	0
17	129	746	1023	3.954	0.395	26829
17	131	746	1023	0.000	0.000	27525
17	133	752	1020	4.360	0.436	28939
17	135	754	1018	1.838	0.184	23568
17	137	759	1018	3.250	0.325	26257
17	139	769	1019	6.532	0.653	28011
17	141	774	1019	3.250	0.325	28142
18	1	284	769	-1.000	-1.000	18377
18	3	286	771	1.838	0.184	25813
18	5	291	771	3.250	0.325	27030
18	7	339	763	31.630	3.163	29304
18	9	322	778	14.736	1.474	28302
18	11	315	777	4.596	0.460	27874
18	13	312	768	6.166	0.617	32425
18	15	312	768	0.000	0.000	25592
18	17	312	769	0.650	0.065	21994
18	19	311	774	3.314	0.331	27455
18	21	311	769	3.250	0.325	27364
18	23	310	768	0.919	0.092	24447
18	25	310	766	1.300	0.130	33622
18	27	310	766	0.000	0.000	30448
18	29	310	765	0.650	0.065	29800
18	31	311	765	0.650	0.065	27511
18	33	305	769	4.687	0.469	27423
18	35	305	769	0.000	0.000	25709
18	37	300	769	3.250	0.325	30107
18	39	300	766	1.950	0.195	27921
18	41	305	764	3.500	0.350	27755
18	43	305	764	0.000	0.000	25749
18	45	307	764	1.300	0.130	14113
18	47	320	751	11.950	1.195	32291
18	49	318	755	2.907	0.291	29060
18	51	316	753	1.838	0.184	30116
18	53	311	760	5.591	0.559	28048
18	55	307	761	2.680	0.268	27902
18	57	309	761	1.300	0.130	29740
18	59	311	765	2.907	0.291	30636
18	61	311	769	2.600	0.260	30078
18	63	311	770	0.650	0.065	25389
18	65	309	752	11.772	1.177	26850
18	67	321	734	14.061	1.406	27486
18	69	321	731	1.950	0.195	29364
18	71	316	750	12.770	1.277	26084
18	73	316	755	3.250	0.325	33153
18	75	330	785	21.518	2.152	27268
18	77	339	805	14.255	1.426	27535
18	79	339	807	1.300	0.130	27046
18	81	323	814	11.351	1.135	27921
18	83	325	803	7.267	0.727	28383
18	85	332	786	11.950	1.195	25773
18	87	331	807	13.665	1.367	18170
18	89	331	807	0.000	0.000	27969
18	91	331	786	13.650	1.365	27988
18	93	318	764	16.610	1.661	26855
18	95	322	753	7.608	0.761	36264
18	97	323	755	1.453	0.145	26056
18	99	319	756	2.680	0.268	30391
18	101	313	750	5.515	0.552	28068
18	103	311	748	1.838	0.184	25844
18	105	311	749	0.650	0.065	26586
18	107	311	749	0.000	0.000	25579
18	109	311	750	0.650	0.065	24515
18	111	306	753	3.790	0.379	26706
18	113	307	753	0.650	0.065	26893
18	115	310	753	1.950	0.195	28034
18	117	308	752	1.453	0.145	26942
18	119	308	752	0.000	0.000	29372
18	121	308	752	0.000	0.000	30340
18	123	308	752	0.000	0.000	28588
18	125	311	741	7.411	0.741	28357
18	127	313	739	1.838	0.184	26459
18	129	315	742	2.344	0.234	24349
18	131	319	737	4.162	0.416	32438
18	133	310	734	6.166	0.617	25871
18	135	302	738	5.814	0.581	22565
18	137	303	748	6.532	0.653	12174
18	139	312	755	7.411	0.741	29523
18	141	325	765	10.661	1.066	32702
18	143	327	767	1.838	0.184	34003
18	145	327	767	0.000	0.000	34434
18	147	326	762	3.314	0.331	31308
18	149	326	754	5.200	0.520	32762
18	151	326	748	3.900	0.390	26917
18	153	327	751	2.055	0.206	20706
18	155	329	751	1.300	0.130	21456
18	157	330	737	9.123	0.912	28826
18	159	333	740	2.758	0.276	27939
18	161	334	742	1.453	0.145	38167
19	1	345	737	-1.000	-1.000	27757
19	3	345	737	0.000	0.000	28503
19	5	332	727	10.661	1.066	26962
19	7	330	728	1.453	0.145	25118
19	9	324	728	3.900	0.390	26321
19	11	321	728	1.950	0.195	26846
19	13	319	728	1.300	0.130	28518
19	15	318	725	2.055	0.206	28373
19	17	317	726	0.919	0.092	28272
19	19	317	728	1.300	0.130	28773
19	21	317	728	0.000	0.000	32022
19	23	316	723	3.314	0.331	27440
19	25	314	722	1.453	0.145	29180
19	27	311	720	2.344	0.234	28056
19	29	305	719	3.954	0.395	26405
19	31	296	729	8.745	0.874	23466
19	33	318	743	16.950	1.695	28350
19	35	314	738	4.162	0.416	23513
19	37	314	734	2.600	0.260	24598
19	39	313	725	5.886	0.589	32823
19	41	311	751	16.950	1.695	25352
19	43	312	753	1.453	0.145	25421
19	45	312	753	0.000	0.000	24815
19	47	326	746	10.174	1.017	27009
19	49	326	746	0.000	0.000	28109
19	51	308	747	11.718	1.172	26618
19	53	302	727	13.572	1.357	28137
19	55	301	714	8.475	0.847	30120
19	57	298	715	2.055	0.206	28301
19	59	282	713	10.481	1.048	27102
19	61	282	713	0.000	0.000	28317
19	63	275	724	8.475	0.847	28942
19	65	274	725	0.919	0.092	28649
19	67	261	724	8.475	0.847	21837
19	69	256	723	3.314	0.331	25277
19	71	256	723	0.000	0.000	25241
19	73	252	721	2.907	0.291	30652
19	75	246	721	3.900	0.390	32395
19	77	238	726	6.132	0.613	33831
19	79	238	726	0.000	0.000	29854
19	81	238	722	2.600	0.260	27857
19	83	246	717	6.132	0.613	34517
19	85	248	718	1.453	0.145	31248
19	87	258	714	7.001	0.700	36251
19	89	272	709	9.663	0.966	27136
19	91	283	707	7.267	0.727	24127
19	93	297	697	11.183	1.118	32266
19	95	303	687	7.580	0.758	20467
19	97	308	677	7.267	0.727	33716
19	99	308	676	0.650	0.065	27024
19	101	311	676	1.950	0.195	28458
19	103	325	672	9.464	0.946	26749
19	105	310	676	10.090	1.009	35203
19	107	310	676	0.000	0.000	32952
19	109	312	676	1.300	0.130	24231
19	111	298	684	10.481	1.048	31741
19	113	286	690	8.720	0.872	30740
19	115	286	690	0.000	0.000	19340
19	117	287	698	5.240	0.524	26729
19	119	286	709	7.179	0.718	29761
19	121	283	713	3.250	0.325	30304
19	123	280	715	2.344	0.234	27292
19	125	280	724	5.850	0.585	28222
19	127	280	726	1.300	0.130	25738
19	129	251	725	18.861	1.886	21682
19	131	246	732	5.591	0.559	28078
19	133	238	736	5.814	0.581	25341
19	135	234	736	2.600	0.260	28124
19	137	284	696	41.619	4.162	32574
19	139	303	683	14.964	1.496	27436
19	141	309	679	4.687	0.469	28846
19	143	290	691	14.607	1.461	25580
19	145	273	701	12.820	1.282	32239
19	147	279	695	5.515	0.552	23082
19	149	305	685	18.106	1.811	37184
19	151	329	680	15.935	1.593	28026
19	153	296	693	23.054	2.305	31002
19	155	297	694	0.919	0.092	20832
19	157	310	687	9.597	0.960	19281
19	159	277	702	23.561	2.356	31604
19	161	303	687	19.510	1.951	27804
19	163	317	713	19.194	1.919	19318
19	165	334	723	12.820	1.282	17172
19	167	348	737	12.869	1.287	27885
19	169	358	741	7.001	0.700	28195
19	171	359	739	1.453	0.145	29542
19	173	365	735	4.687	0.469	22700
19	175	367	740	3.500	0.350	28061
19	177	369	741	1.453	0.145	28101
19	179	372	712	18.950	1.895	27932
19	181	353	734	18.894	1.889	21009
19	183	351	742	5.360	0.536	30299
19	185	346	750	6.132	0.613	29265
19	187	339	755	5.591	0.559	28465
19	189	339	755	0.000	0.000	33401
19	191	333	761	5.515	0.552	15264
19	193	345	758	8.040	0.804	27268
20	39	458	172	-1.000	-1.000	27350
20	41	456	170	1.838	0.184	28953
20	43	456	170	0.000	0.000	33075
20	45	455	170	0.650	0.065	29567
20	47	455	170	0.000	0.000	28498
20	49	455	170	0.000	0.000	29897
20	51	453	170	1.300	0.130	26373
20	53	451	168	1.838	0.184	30233
20	55	449	167	1.453	0.145	29485
20	57	446	163	3.250	0.325	30448
20	59	446	164	0.650	0.065	27682
20	61	446	164	0.000	0.000	32054
20	63	444	165	1.453	0.145	30029
20	65	444	165	0.000	0.000	30361
20	67	443	165	0.650	0.065	30415
20	69	441	164	1.453	0.145	33248
20	71	447	175	8.144	0.814	28697
20	73	455	180	6.132	0.613	30545
20	75	455	180	0.000	0.000	29403
20	77	447	168	9.374	0.937	31792
20	79	445	159	5.993	0.599	30006
20	81	443	150	5.993	0.599	34723
20	83	443	147	1.950	0.195	33406
20	85	443	147	0.000	0.000	29945
20	87	443	143	2.600	0.260	33882
20	89	437	135	6.500	0.650	31992
20	91	436	127	5.240	0.524	36255
20	93	435	126	0.919	0.092	25387
20	95	447	159	22.824	2.282	29999
20	97	449	159	1.300	0.130	34616
20	99	439	137	15.708	1.571	29204
20	101	439	134	1.950	0.195	28380
20	103	436	141	4.950	0.495	31786
20	105	436	142	0.650	0.065	26244
20	107	437	144	1.453	0.145	26688
20	109	454	169	19.651	1.965	29675
20	111	454	169	0.000	0.000	28529
20	113	449	164	4.596	0.460	29863
20	115	449	164	0.000	0.000	29051
20	117	448	158	3.954	0.395	29230
20	119	444	149	6.402	0.640	30063
20	121	443	149	0.650	0.065	35786
20	123	443	149	0.000	0.000	29726
20	125	442	150	0.919	0.092	35091
20	127	442	152	1.300	0.130	32571
20	129	442	157	3.250	0.325	31123
20	131	442	155	1.300	0.130	29037
20	133	442	162	4.550	0.455	30475
20	135	442	147	9.750	0.975	34888
20	137	442	137	6.500	0.650	22071
20	139	442	137	0.000	0.000	19664
20	141	442	144	4.550	0.455	32999
20	143	442	145	0.650	0.065	33844
20	145	442	145	0.000	0.000	32556
20	147	442	145	0.000	0.000	26346
20	149	441	127	11.718	1.172	31851
20	151	445	138	7.608	0.761	29750
20	153	445	144	3.900	0.390	23327
20	155	446	145	0.919	0.092	23540
20	157	441	114	20.410	2.041	27324
20	159	441	123	5.850	0.585	33039
20	161	443	133	6.629	0.663	28220
20	163	443	133	0.000	0.000	29499
20	165	443	133	0.000	0.000	37295
20	167	452	117	11.932	1.193	19375
20	169	452	127	6.500	0.650	33007
20	171	452	130	1.950	0.195	25405
20	173	448	122	5.814	0.581	39599
20	175	446	122	1.300	0.130	31105
20	177	446	123	0.650	0.065	21976
20	179	446	120	1.950	0.195	27957
20	181	437	101	13.665	1.367	27869
20	183	434	101	1.950	0.195	30147
20	185	441	105	5.240	0.524	34747
20	187	441	108	1.950	0.195	29136
20	189	441	105	1.950	0.195	27913
20	191	441	104	0.650	0.065	32072
20	193	444	101	2.758	0.276	32467
21	1	147	292	-1.000	-1.000	30277
21	3	123	304	17.441	1.744	29441
21	5	125	302	1.838	0.184	28620
21	7	149	298	15.815	1.581	31134
21	9	124	298	16.250	1.625	27349
21	11	124	299	0.650	0.065	29274
21	13	124	299	0.000	0.000	31256
21	15	125	299	0.650	0.065	33046
21	17	126	299	0.650	0.065	33050
21	19	129	297	2.344	0.234	31611
21	21	129	297	0.000	0.000	28202
21	23	136	294	4.950	0.495	31033
21	25	136	294	0.000	0.000	30775
21	27	136	294	0.000	0.000	30040
21	29	136	294	0.000	0.000	31067
21	31	136	294	0.000	0.000	31403
21	33	133	293	2.055	0.206	29757
21	35	133	293	0.000	0.000	24217
21	37	132	292	0.919	0.092	32104
21	39	132	292	0.000	0.000	32208
21	41	127	290	3.500	0.350	32500
21	43	126	289	0.919	0.092	29270
21	45	126	289	0.000	0.000	31218
21	47	126	289	0.000	0.000	30408
21	49	126	289	0.000	0.000	34634
21	51	128	291	1.838	0.184	31076
21	53	128	292	0.650	0.065	30572
21	55	128	292	0.000	0.000	25854
21	57	128	292	0.000	0.000	33106
21	59	128	292	0.000	0.000	31637
21	61	128	292	0.000	0.000	35986
21	63	128	292	0.000	0.000	35511
21	65	128	289	1.950	0.195	38366
21	67	128	289	0.000	0.000	30525
21	69	128	287	1.300	0.130	30998
21	71	128	286	0.650	0.065	29019
21	73	128	284	1.300	0.130	31922
21	75	128	284	0.000	0.000	28193
21	77	126	284	1.300	0.130	25986
21	79	126	285	0.650	0.065	28779
21	81	126	286	0.650	0.065	29044
21	83	126	288	1.300	0.130	31858
21	85	122	294	4.687	0.469	25857
21	87	118	299	4.162	0.416	35638
21	89	110	304	6.132	0.613	31313
21	91	110	304	0.000	0.000	26312
21	93	108	305	1.453	0.145	33562
21	95	100	310	6.132	0.613	27270
21	97	96	314	3.677	0.368	29711
21	99	91	321	5.591	0.559	27490
21	101	91	321	0.000	0.000	37166
21	103	91	321	0.000	0.000	28113
21	105	93	319	1.838	0.184	26862
21	107	94	316	2.055	0.206	30397
21	109	98	315	2.680	0.268	26939
21	111	103	311	4.162	0.416	33594
21	113	104	311	0.650	0.065	35693
21	115	104	311	0.000	0.000	28261
21	117	107	311	1.950	0.195	42637
21	119	110	310	2.055	0.206	39743
21	121	111	310	0.650	0.065	34669
21	123	111	310	0.000	0.000	30769
21	125	112	307	2.055	0.206	31766
21	127	113	305	1.453	0.145	27344
21	129	116	301	3.250	0.325	29015
21	131	116	297	2.600	0.260	31061
21	133	118	291	4.111	0.411	28239
21	135	123	289	3.500	0.350	30184
21	137	125	287	1.838	0.184	35343
21	139	129	285	2.907	0.291	29601
21	141	130	285	0.650	0.065	39955
21	143	133	283	2.344	0.234	30073
21	145	134	282	0.919	0.092	28835
21	147	135	281	0.919	0.092	31683
21	149	136	277	2.680	0.268	27296
21	151	136	277	0.000	0.000	26412
21	153	136	277	0.000	0.000	29535
21	155	136	277	0.000	0.000	31631
21	157	136	274	1.950	0.195	27823
21	159	136	270	2.600	0.260	28576
21	161	137	270	0.650	0.065	27062
21	163	138	270	0.650	0.065	29461
21	165	140	270	1.300	0.130	33137
21	167	144	270	2.600	0.260	29918
21	169	146	270	1.300	0.130	31678
21	171	148	268	1.838	0.184	31451
21	173	145	264	3.250	0.325	30194
21	175	142	260	3.250	0.325	25686
21	177	142	260	0.000	0.000	28475
21	179	143	255	3.314	0.331	22752
21	181	143	255	0.000	0.000	26384
21	183	145	254	1.453	0.145	24195
21	185	146	254	0.650	0.065	25048
21	187	149	257	2.758	0.276	28508
21	189	149	258	0.650	0.065	31144
21	191	150	258	0.650	0.065	29008
21	193	151	258	0.650	0.065	29624
22	1	277	518	-1.000	-1.000	27947
22	3	277	518	0.000	0.000	27163
22	5	277	518	0.000	0.000	28340
22	7	278	519	0.919	0.092	26866
22	9	278	523	2.600	0.260	26439
22	11	278	538	9.750	0.975	27186
22	13	279	539	0.919	0.092	29654
22	15	281	542	2.344	0.234	27554
22	17	281	543	0.650	0.065	29395
22	19	282	544	0.919	0.092	29944
22	21	282	544	0.000	0.000	27740
22	23	282	531	8.450	0.845	30329
22	25	279	508	15.076	1.508	30653
22	27	279	505	1.950	0.195	29446
22	29	279	505	0.000	0.000	28290
22	31	279	505	0.000	0.000	28139
22	33	276	493	8.040	0.804	26772
22	35	276	502	5.850	0.585	29010
22	37	276	509	4.550	0.455	27799
22	39	283	544	23.200	2.320	28177
22	41	284	546	1.453	0.145	27898
22	43	288	559	8.841	0.884	26198
22	45	288	562	1.950	0.195	29246
22	47	288	579	11.050	1.105	31116
22	49	287	580	0.919	0.092	30217
22	51	283	574	4.687	0.469	29743
22	53	282	570	2.680	0.268	28928
22	55	281	567	2.055	0.206	32826
22	57	281	561	3.900	0.390	27273
22	59	280	560	0.919	0.092	28576
22	61	278	560	1.300	0.130	28870
22	63	278	562	1.300	0.130	27237
22	65	278	562	0.000	0.000	25634
22	67	278	562	0.000	0.000	27807
22	69	279	556	3.954	0.395	32728
22	71	279	555	0.650	0.065	38007
22	73	279	555	0.000	0.000	29179
23	1	348	505	-1.000	-1.000	29326
23	3	346	502	2.344	0.234	26942
23	5	346	498	2.600	0.260	28845
23	7	346	481	11.050	1.105	26909
23	9	346	481	0.000	0.000	28774
23	11	346	481	0.000	0.000	30562
23	13	341	476	4.596	0.460	28385
23	15	340	474	1.453	0.145	33522
23	17	339	477	2.055	0.206	27978
23	19	339	479	1.300	0.130	24962
23	21	339	481	1.300	0.130	28008
23	23	339	481	0.000	0.000	25629
23	25	339	481	0.000	0.000	26001
23	27	339	477	2.600	0.260	33610
23	29	339	474	1.950	0.195	30685
23	31	339	474	0.000	0.000	28042
23	33	338	471	2.055	0.206	31844
23	35	338	471	0.000	0.000	28344
23	37	338	468	1.950	0.195	28321
23	39	338	468	0.000	0.000	28922
23	41	333	462	5.077	0.508	27607
23	43	334	464	1.453	0.145	26782
23	45	334	464	0.000	0.000	27781
23	47	334	464	0.000	0.000	27077
23	49	334	466	1.300	0.130	23576
23	51	334	466	0.000	0.000	29512
23	53	334	458	5.200	0.520	26265
23	55	340	460	4.111	0.411	26192
23	57	340	462	1.300	0.130	25938
23	59	340	464	1.300	0.130	27138
23	61	340	470	3.900	0.390	29457
23	63	340	470	0.000	0.000	27561
23	65	340	470	0.000	0.000	26593
23	67	339	471	0.919	0.092	30597
23	69	339	471	0.000	0.000	22478
23	71	339	471	0.000	0.000	24450
23	73	339	471	0.000	0.000	29746
23	75	339	471	0.000	0.000	25347
23	77	339	471	0.000	0.000	22398
23	79	339	473	1.300	0.130	27765
23	81	339	473	0.000	0.000	30772
23	83	339	473	0.000	0.000	24599
23	85	339	474	0.650	0.065	26889
23	87	339	474	0.000	0.000	28301
23	89	339	474	0.000	0.000	29530
23	91	339	474	0.000	0.000	25214
23	93	339	474	0.000	0.000	25846
23	95	339	474	0.000	0.000	26031
23	97	339	474	0.000	0.000	25288
23	99	339	474	0.000	0.000	26292
23	101	341	475	1.453	0.145	27514
23	103	341	475	0.000	0.000	30593
23	105	341	475	0.000	0.000	24176
23	107	341	475	0.000	0.000	26624
23	109	341	475	0.000	0.000	28368
23	111	341	475	0.000	0.000	30928
23	113	341	475	0.000	0.000	20909
23	115	342	475	0.650	0.065	29608
23	117	342	475	0.000	0.000	29796
23	119	342	475	0.000	0.000	39643
23	121	342	475	0.000	0.000	31994
23	123	342	475	0.000	0.000	29461
23	125	342	475	0.000	0.000	28637
23	127	342	475	0.000	0.000	32782
23	129	342	475	0.000	0.000	24609
23	131	342	475	0.000	0.000	32929
23	133	342	475	0.000	0.000	27263
23	135	342	475	0.000	0.000	30954
23	137	342	475	0.000	0.000	32820
23	139	342	475	0.000	0.000	31511
23	141	342	474	0.650	0.065	26650
23	143	342	474	0.000	0.000	32686
23	145	342	473	0.650	0.065	24157
23	147	342	473	0.000	0.000	26537
23	149	342	470	1.950	0.195	22899
23	151	341	469	0.919	0.092	22690
23	153	341	469	0.000	0.000	19850
23	155	341	469	0.000	0.000	21345
23	157	340	469	0.650	0.065	24434
23	159	340	469	0.000	0.000	22201
23	161	340	469	0.000	0.000	22424
23	163	340	469	0.000	0.000	25921
23	165	340	469	0.000	0.000	24582
23	167	340	469	0.000	0.000	21866
23	169	340	469	0.000	0.000	24433
23	171	340	469	0.000	0.000	22350
23	173	340	469	0.000	0.000	32573
23	175	340	469	0.000	0.000	25773
23	177	340	469	0.000	0.000	32353
23	179	340	469	0.000	0.000	35734
23	181	339	467	1.453	0.145	30933
23	183	337	466	1.453	0.145	23761
23	185	334	466	1.950	0.195	35266
23	187	334	466	0.000	0.000	23050
23	189	334	466	0.000	0.000	25468
23	191	333	466	0.650	0.065	31305
23	193	333	466	0.000	0.000	31271
24	1	746	392	-1.000	-1.000	24767
24	3	746	392	0.000	0.000	23330
24	5	739	392	4.550	0.455	24282
24	7	739	392	0.000	0.000	23581
24	9	742	392	1.950	0.195	24522
24	11	758	392	10.400	1.040	26905
24	13	765	390	4.732	0.473	26217
24	15	785	386	13.257	1.326	26698
24	17	792	382	5.240	0.524	29686
24	19	803	378	7.608	0.761	25117
24	21	804	377	0.919	0.092	29532
24	23	799	379	3.500	0.350	29584
24	25	796	380	2.055	0.206	33109
24	27	792	383	3.250	0.325	25370
24	29	787	382	3.314	0.331	30317
24	31	785	381	1.453	0.145	26976
24	33	781	381	2.600	0.260	27718
24	35	775	381	3.900	0.390	32546
24	37	772	381	1.950	0.195	33384
24	39	772	381	0.000	0.000	30074
24	41	765	377	5.240	0.524	28491
24	43	762	377	1.950	0.195	27645
24	45	761	377	0.650	0.065	26503
24	47	766	374	3.790	0.379	22445
24	49	771	374	3.250	0.325	29516
24	51	774	374	1.950	0.195	30250
24	53	780	374	3.900	0.390	34390
24	55	793	371	8.672	0.867	26367
24	57	794	371	0.650	0.065	30435
24	59	794	371	0.000	0.000	27926
24	61	794	372	0.650	0.065	25040
24	63	778	371	10.420	1.042	26474
24	65	775	372	2.055	0.206	32462
24	67	771	374	2.907	0.291	22731
24	69	769	375	1.453	0.145	22626
24	71	776	377	4.732	0.473	30173
24	73	806	372	19.768	1.977	24500
24	75	807	371	0.919	0.092	24686
24	77	787	373	13.065	1.306	29820
24	79	781	374	3.954	0.395	32215
24	81	781	374	0.000	0.000	26728
24	83	781	374	0.000	0.000	28352
24	85	777	375	2.680	0.268	30531
24	87	774	375	1.950	0.195	31534
24	89	773	375	0.650	0.065	25518
24	91	778	372	3.790	0.379	31358
24	93	778	372	0.000	0.000	36939
24	95	785	370	4.732	0.473	23594
24	97	785	370	0.000	0.000	29263
24	99	785	369	0.650	0.065	24783
24	101	776	374	6.692	0.669	31529
24	103	768	376	5.360	0.536	33223
24	105	762	383	5.993	0.599	31310
24	107	762	383	0.000	0.000	39067
24	109	763	383	0.650	0.065	28870
24	111	776	380	8.672	0.867	19058
24	113	782	377	4.360	0.436	25437
24	115	792	367	9.192	0.919	21812
24	117	799	364	4.950	0.495	21930
24	119	799	364	0.000	0.000	28119
24	121	799	364	0.000	0.000	25433
24	123	801	362	1.838	0.184	26137
24	125	808	358	5.240	0.524	25741
24	127	824	350	11.627	1.163	25954
24	129	830	347	4.360	0.436	29038
24	131	838	340	6.909	0.691	20040
24	133	851	333	9.597	0.960	24238
24	135	852	333	0.650	0.065	26518
24	137	852	336	1.950	0.195	24162
24	139	852	339	1.950	0.195	29265
24	141	851	340	0.919	0.092	35373
24	143	848	340	1.950	0.195	29409
24	145	846	337	2.344	0.234	25664
24	147	846	337	0.000	0.000	28210
24	149	846	337	0.000	0.000	29872
24	151	840	335	4.111	0.411	28263
24	153	840	335	0.000	0.000	30311
25	1	653	241	-1.000	-1.000	25770
25	3	653	241	0.000	0.000	24050
25	5	657	239	2.907	0.291	26903
25	7	662	240	3.314	0.331	24238
25	9	673	240	7.150	0.715	26328
25	11	675	241	1.453	0.145	28148
25	13	677	243	1.838	0.184	26623
25	15	677	243	0.000	0.000	27629
25	17	679	243	1.300	0.130	27600
25	19	682	243	1.950	0.195	25919
25	21	682	243	0.000	0.000	25472
25	23	682	243	0.000	0.000	26412
25	25	682	243	0.000	0.000	30642
25	27	682	243	0.000	0.000	26709
25	29	683	244	0.919	0.092	24951
25	31	686	244	1.950	0.195	26811
25	33	688	244	1.300	0.130	23613
25	35	691	244	1.950	0.195	24888
25	37	691	244	0.000	0.000	26635
25	39	697	242	4.111	0.411	23622
25	41	701	242	2.600	0.260	25551
25	43	701	242	0.000	0.000	27755
25	45	701	242	0.000	0.000	32091
25	47	701	242	0.000	0.000	26521
25	49	701	240	1.300	0.130	20832
25	51	701	239	0.650	0.065	23796
25	53	707	238	3.954	0.395	24662
25	55	710	238	1.950	0.195	26272
25	57	713	239	2.055	0.206	29146
25	59	713	239	0.000	0.000	30976
25	61	713	240	0.650	0.065	15792
25	63	713	240	0.000	0.000	34951
26	1	807	171	-1.000	-1.000	27737
26	3	807	171	0.000	0.000	26955
26	5	804	171	1.950	0.195	28194
26	7	803	173	1.453	0.145	28659
26	9	801	174	1.453	0.145	25198
26	11	799	174	1.300	0.130	33457
26	13	798	177	2.055	0.206	31173
26	15	798	178	0.650	0.065	27658
26	17	798	178	0.000	0.000	26625
26	19	787	175	7.411	0.741	30211
26	21	785	174	1.453	0.145	27900
26	23	785	173	0.650	0.065	27480
26	25	785	172	0.650	0.065	26843
26	27	786	172	0.650	0.065	28097
26	29	791	169	3.790	0.379	29120
26	31	791	169	0.000	0.000	29120
26	33	794	167	2.344	0.234	27011
26	35	796	166	1.453	0.145	32199
26	37	796	165	0.650	0.065	26912
26	39	796	165	0.000	0.000	28209
26	41	799	164	2.055	0.206	33408
26	43	799	165	0.650	0.065	31636
26	45	799	165	0.000	0.000	25901
26	47	799	165	0.000	0.000	23243
26	49	799	165	0.000	0.000	24648
26	51	798	165	0.650	0.065	25460
26	53	798	165	0.000	0.000	31690
26	55	799	164	0.919	0.092	29167
26	57	799	164	0.000	0.000	33946
26	59	799	163	0.650	0.065	28298
26	61	803	159	3.677	0.368	22521
26	63	807	155	3.677	0.368	28456
26	65	809	157	1.838	0.184	24549
26	67	809	158	0.650	0.065	32531
26	69	808	158	0.650	0.065	28522
26	71	803	158	3.250	0.325	28128
26	73	798	158	3.250	0.325	31251
26	75	790	163	6.132	0.613	24291
26	77	790	163	0.000	0.000	22410
26	79	790	163	0.000	0.000	29088
26	81	788	163	1.300	0.130	20054
26	83	785	165	2.344	0.234	24985
26	85	785	165	0.000	0.000	36451
26	87	791	160	5.077	0.508	22590
26	89	798	158	4.732	0.473	23661
26	91	799	158	0.650	0.065	26040
26	93	805	158	3.900	0.390	27916
26	95	808	158	1.950	0.195	25579
26	97	811	158	1.950	0.195	25878
26	99	819	155	5.553	0.555	31580
26	101	819	155	0.000	0.000	29269
26	103	820	157	1.453	0.145	30376
26	105	815	158	3.314	0.331	28721
26	107	813	159	1.453	0.145	33036
26	109	812	159	0.650	0.065	27260
26	111	809	159	1.950	0.195	35936
26	113	807	159	1.300	0.130	29660
26	115	805	159	1.300	0.130	31333
26	117	805	159	0.000	0.000	31999
26	119	819	155	9.464	0.946	32433
26	121	819	155	0.000	0.000	28604
26	123	819	155	0.000	0.000	37080
26	125	819	155	0.000	0.000	26612
26	127	819	155	0.000	0.000	29116
26	129	819	155	0.000	0.000	26429
26	131	819	155	0.000	0.000	31515
26	133	819	154	0.650	0.065	25551
26	135	818	154	0.650	0.065	25494
26	137	818	154	0.000	0.000	25751
27	1	884	773	-1.000	-1.000	24800
27	3	884	773	0.000	0.000	23183
27	5	884	773	0.000	0.000	22127
27	7	884	773	0.000	0.000	22092
27	9	886	773	1.300	0.130	23641
27	11	888	773	1.300	0.130	24408
27	13	889	774	0.919	0.092	24567
27	15	889	774	0.000	0.000	24042
27	17	892	777	2.758	0.276	23469
27	19	896	783	4.687	0.469	25178
27	21	898	783	1.300	0.130	25339
27	23	902	781	2.907	0.291	26921
27	25	902	781	0.000	0.000	27059
27	27	901	779	1.453	0.145	26980
27	29	901	782	1.950	0.195	24255
27	31	903	783	1.453	0.145	25370
27	33	909	796	9.306	0.931	26218
27	35	909	798	1.300	0.130	25440
27	37	904	793	4.596	0.460	23563
27	39	903	790	2.055	0.206	24486
27	41	900	788	2.344	0.234	24528
27	43	895	777	7.854	0.785	27460
27	45	895	770	4.550	0.455	26632
27	47	888	768	4.732	0.473	26630
27	49	883	768	3.250	0.325	24988
27	51	872	769	7.179	0.718	24824
27	53	870	766	2.344	0.234	26960
27	55	877	756	7.934	0.793	25138
27	57	886	753	6.166	0.617	24561
27	59	882	767	9.464	0.946	21723
[truncated: 5,300 more rows]
