# Supplementary material for: The Arp2/3 complex is required for in situ haptotactic response of microglia to iC3b
Source: EMBO Rep. 2026 Feb 27;27(7):1666–95. doi: 10.1038/s44319-026-00720-9 (PMC13076747; doi:10.1038/s44319-026-00720-9)
Supplement: Supplementary file 13 — Source data Fig. 1 [file 44319_2026_720_MOESM13_ESM.zip › Figure 1/1A-E/24.03.18 BV2 iC3b random migration iC3b 1uM raw data 6749.txt]

	Track n�	Slice n�	X	Y	Distance	Velocity	Pixel Value
1	1	1	220	443	-1	-1	20510
2	1	3	215	429	9.663	0.966	16287
3	1	5	215	429	0	0	18371
4	1	7	215	429	0	0	18522
5	1	9	215	429	0	0	17666
6	1	11	213	431	1.838	0.184	20194
7	1	13	212	432	0.919	0.092	17378
8	1	15	212	432	0	0	17450
9	1	17	212	432	0	0	20932
10	1	19	212	432	0	0	16751
11	1	21	211	435	2.055	0.206	21367
12	1	23	211	435	0	0	17886
13	1	25	211	435	0	0	18812
14	1	27	210	440	3.314	0.331	19412
15	1	29	210	440	0	0	16813
16	1	31	210	442	1.3	0.13	14165
17	1	33	210	452	6.5	0.65	18737
18	1	35	209	460	5.24	0.524	19916
19	1	37	208	461	0.919	0.092	19693
20	1	39	209	447	9.123	0.912	18877
21	1	41	210	445	1.453	0.145	17457
22	1	43	212	438	4.732	0.473	17426
23	1	45	218	423	10.501	1.05	16827
24	1	47	218	423	0	0	18090
25	1	49	216	440	11.126	1.113	22245
26	1	51	213	449	6.166	0.617	23563
27	1	53	210	448	2.055	0.206	17538
28	1	55	207	451	2.758	0.276	15536
29	1	57	207	437	9.1	0.91	17171
30	1	59	213	427	7.58	0.758	17714
31	1	61	213	427	0	0	14232
32	1	63	213	430	1.95	0.195	14792
33	1	65	213	456	16.9	1.69	15681
34	1	67	213	456	0	0	15608
35	1	69	213	424	20.799	2.08	13092
36	1	71	213	446	14.3	1.43	15129
37	1	73	213	446	0	0	15386
38	1	75	216	435	7.411	0.741	20849
39	1	77	216	433	1.3	0.13	33795
40	1	79	216	433	0	0	8458
41	2	1	389	524	-1	-1	14417
42	2	3	414	521	16.366	1.637	19603
43	2	5	413	521	0.65	0.065	18332
44	2	7	409	517	3.677	0.368	17020
45	2	9	409	517	0	0	17269
46	2	11	409	517	0	0	17161
47	2	13	409	517	0	0	15164
48	2	15	409	517	0	0	15021
49	2	17	409	513	2.6	0.26	12654
50	2	19	417	507	6.5	0.65	16075
51	2	21	422	506	3.314	0.331	18087
52	2	23	429	504	4.732	0.473	17722
53	2	25	434	504	3.25	0.325	19810
54	2	27	437	504	1.95	0.195	18912
55	2	29	420	513	12.503	1.25	16502
56	2	31	420	516	1.95	0.195	16172
57	2	33	420	519	1.95	0.195	17129
58	2	35	420	516	1.95	0.195	18560
59	2	37	416	500	10.72	1.072	18424
60	2	39	413	492	5.553	0.555	14059
61	2	41	410	490	2.344	0.234	15177
62	2	43	410	499	5.85	0.585	12685
63	2	45	414	517	11.985	1.199	19178
64	2	47	414	517	0	0	17619
65	2	49	414	506	7.15	0.715	13908
66	2	51	414	501	3.25	0.325	10792
67	2	53	414	505	2.6	0.26	16850
68	2	55	417	524	12.503	1.25	15213
69	2	57	417	528	2.6	0.26	14230
70	2	59	417	516	7.8	0.78	22715
71	2	61	416	490	16.912	1.691	15554
72	2	63	412	486	3.677	0.368	13470
73	2	65	418	510	16.08	1.608	15509
74	2	67	422	524	9.464	0.946	22841
75	2	69	422	527	1.95	0.195	25326
76	2	71	422	521	3.9	0.39	15532
77	2	73	417	498	15.299	1.53	16028
78	2	75	412	490	6.132	0.613	16945
79	2	77	408	486	3.677	0.368	14434
80	2	79	425	523	26.466	2.647	15152
81	2	81	426	522	0.919	0.092	14875
82	2	83	414	501	15.721	1.572	23661
83	2	85	414	501	0	0	23178
84	2	87	410	491	7.001	0.7	18109
85	2	89	409	485	3.954	0.395	18745
86	2	91	407	479	4.111	0.411	15175
87	2	93	407	479	0	0	14992
88	2	95	407	474	3.25	0.325	14985
89	2	97	413	506	21.162	2.116	20595
90	2	99	415	521	9.836	0.984	19026
91	2	101	415	521	0	0	16136
92	2	103	415	517	2.6	0.26	22174
93	2	105	410	504	9.053	0.905	18873
94	2	107	408	497	4.732	0.473	20129
95	2	109	408	492	3.25	0.325	15905
96	2	111	408	492	0	0	16679
97	2	113	407	493	0.919	0.092	17837
98	2	115	407	493	0	0	17613
99	2	117	410	493	1.95	0.195	16707
100	2	119	418	529	23.97	2.397	26060
101	2	121	420	541	7.907	0.791	14429
102	2	123	420	545	2.6	0.26	15477
103	2	125	414	535	7.58	0.758	23317
104	2	127	414	524	7.15	0.715	22097
105	2	129	416	520	2.907	0.291	21873
106	2	131	416	520	0	0	21520
107	2	133	416	525	3.25	0.325	19829
108	2	135	415	535	6.532	0.653	31529
109	2	137	414	522	8.475	0.847	22907
110	2	139	409	501	14.031	1.403	14252
111	2	141	406	500	2.055	0.206	15606
112	2	143	404	529	18.894	1.889	13701
113	2	145	410	543	9.9	0.99	15883
114	2	147	411	543	0.65	0.065	17273
115	2	149	412	533	6.532	0.653	18518
116	2	151	412	526	4.55	0.455	18652
117	2	153	412	526	0	0	17385
118	2	155	413	530	2.68	0.268	17042
119	2	157	414	530	0.65	0.065	12826
120	2	159	414	533	1.95	0.195	14899
121	2	161	414	542	5.85	0.585	16827
122	2	163	415	544	1.453	0.145	31310
123	3	1	712	359	-1	-1	16147
124	3	3	698	345	12.869	1.287	13539
125	3	5	696	341	2.907	0.291	14354
126	3	7	699	342	2.055	0.206	13987
127	3	9	702	344	2.344	0.234	14117
128	3	11	703	344	0.65	0.065	13916
129	3	13	705	345	1.453	0.145	14591
130	3	15	715	346	6.532	0.653	17731
131	3	17	720	346	3.25	0.325	15676
132	3	19	721	347	0.919	0.092	17476
133	3	21	720	348	0.919	0.092	16049
134	3	23	718	348	1.3	0.13	15484
135	3	25	717	343	3.314	0.331	15005
136	3	27	720	338	3.79	0.379	13889
137	3	29	724	337	2.68	0.268	13770
138	3	31	724	337	0	0	14324
139	3	33	727	337	1.95	0.195	14685
140	3	35	730	337	1.95	0.195	16375
141	3	37	731	338	0.919	0.092	17683
142	3	39	731	339	0.65	0.065	16929
143	3	41	731	343	2.6	0.26	24103
144	4	1	593	163	-1	-1	15503
145	4	3	595	158	3.5	0.35	14579
146	4	5	598	156	2.344	0.234	14232
147	4	7	601	156	1.95	0.195	14435
148	4	9	606	157	3.314	0.331	16713
149	4	11	608	157	1.3	0.13	19046
150	4	13	609	157	0.65	0.065	15681
151	4	15	614	155	3.5	0.35	19481
152	4	17	613	155	0.65	0.065	18638
153	4	19	613	155	0	0	16386
154	4	21	626	148	9.597	0.96	17709
155	4	23	629	146	2.344	0.234	15832
156	4	25	630	146	0.65	0.065	17432
157	4	27	635	146	3.25	0.325	14840
158	4	29	640	148	3.5	0.35	15929
159	4	31	643	148	1.95	0.195	9750
160	4	33	652	152	6.402	0.64	13735
161	4	35	669	158	11.718	1.172	14510
162	4	37	630	156	25.383	2.538	15415
163	4	39	600	154	19.543	1.954	22102
164	4	41	588	155	7.827	0.783	13704
165	4	43	596	155	5.2	0.52	14432
166	4	45	652	155	36.399	3.64	21008
167	4	47	663	152	7.411	0.741	14657
168	4	49	629	150	22.138	2.214	14864
169	4	51	583	147	29.963	2.996	9014
170	4	53	584	148	0.919	0.092	14715
171	4	55	584	148	0	0	15120
172	4	57	572	147	7.827	0.783	5350
173	4	59	576	164	11.351	1.135	14808
174	4	61	595	134	23.081	2.308	14571
175	4	63	590	156	14.664	1.466	23270
176	4	65	606	160	10.72	1.072	15636
177	4	67	613	161	4.596	0.46	14733
178	4	69	593	151	14.534	1.453	14876
179	4	71	593	148	1.95	0.195	14702
180	4	73	594	129	12.367	1.237	21895
181	4	75	599	113	10.896	1.09	18045
182	4	77	605	99	9.9	0.99	14022
183	4	79	608	96	2.758	0.276	15987
184	4	81	616	84	9.374	0.937	15419
185	4	83	592	135	36.636	3.664	19606
186	4	85	592	135	0	0	15487
187	4	87	591	138	2.055	0.206	15582
188	4	89	588	137	2.055	0.206	14727
189	4	91	569	122	15.734	1.573	24701
190	4	93	581	119	8.04	0.804	21210
191	4	95	567	115	9.464	0.946	20411
192	4	97	546	113	13.711	1.371	15691
193	4	99	526	112	13.016	1.302	18914
194	4	101	515	113	7.179	0.718	20939
195	4	103	501	115	9.192	0.919	27106
196	4	105	485	115	10.4	1.04	15493
197	4	107	466	108	13.161	1.316	16076
198	4	109	437	86	23.66	2.366	17111
199	4	111	430	80	5.993	0.599	20684
200	4	113	424	75	5.077	0.508	13066
201	4	115	410	76	9.123	0.912	17167
202	4	117	390	70	13.572	1.357	17886
203	4	119	380	67	6.786	0.679	14660
204	4	121	365	62	10.277	1.028	15271
205	4	123	361	61	2.68	0.268	20887
206	4	125	361	60	0.65	0.065	16464
207	4	127	355	53	5.993	0.599	19273
208	4	129	344	37	12.62	1.262	15533
209	4	131	344	35	1.3	0.13	15716
210	4	133	339	17	12.143	1.214	14386
211	4	135	333	4	9.306	0.931	13706
212	4	137	333	3	0.65	0.065	13117
213	5	1	880	227	-1	-1	16372
214	5	3	880	227	0	0	16150
215	5	5	878	227	1.3	0.13	15173
216	5	7	875	225	2.344	0.234	15662
217	5	9	859	222	10.581	1.058	15485
218	5	11	849	220	6.629	0.663	18308
219	5	13	846	220	1.95	0.195	16523
220	5	15	845	220	0.65	0.065	16386
221	5	17	845	220	0	0	18502
222	5	19	847	219	1.453	0.145	14801
223	5	21	857	217	6.629	0.663	16814
224	5	23	864	217	4.55	0.455	16436
225	5	25	869	217	3.25	0.325	16842
226	5	27	893	207	16.9	1.69	15263
227	5	29	894	207	0.65	0.065	13666
228	5	31	876	214	12.553	1.255	14507
229	5	33	868	214	5.2	0.52	13814
230	5	35	864	217	3.25	0.325	13910
231	5	37	873	219	5.993	0.599	13298
232	5	39	876	219	1.95	0.195	14070
233	5	41	881	219	3.25	0.325	14988
234	5	43	921	290	52.969	5.297	14180
235	5	45	902	237	36.596	3.66	14026
236	5	47	894	229	7.354	0.735	18147
237	5	49	893	227	1.453	0.145	17716
238	5	51	893	224	1.95	0.195	17101
239	5	53	893	223	0.65	0.065	15447
240	5	55	895	221	1.838	0.184	16064
241	5	57	897	247	16.95	1.695	13327
242	5	59	897	247	0	0	13290
243	5	61	891	223	16.08	1.608	16018
244	5	63	891	222	0.65	0.065	18042
245	5	65	891	222	0	0	19910
246	5	67	899	216	6.5	0.65	16231
247	5	69	895	212	3.677	0.368	15304
248	5	71	883	212	7.8	0.78	11632
249	5	73	879	212	2.6	0.26	13165
250	5	75	872	212	4.55	0.455	18711
251	5	77	863	210	5.993	0.599	16862
252	5	79	854	213	6.166	0.617	13596
253	5	81	854	213	0	0	14708
254	5	83	844	216	6.786	0.679	15492
255	5	85	838	216	3.9	0.39	11695
256	5	87	843	220	4.162	0.416	19839
257	5	89	843	210	6.5	0.65	9886
258	5	91	841	207	2.344	0.234	11015
259	6	1	183	648	-1	-1	17018
260	6	3	185	648	1.3	0.13	17159
261	6	5	198	651	8.672	0.867	17577
262	6	7	199	651	0.65	0.065	16492
263	6	9	200	650	0.919	0.092	15568
264	6	11	200	648	1.3	0.13	16371
265	6	13	189	632	12.62	1.262	15829
266	6	15	195	635	4.36	0.436	13037
267	6	17	201	638	4.36	0.436	13790
268	6	19	218	644	11.718	1.172	13836
269	6	21	241	655	16.571	1.657	14817
270	6	23	244	656	2.055	0.206	14297
271	6	25	246	656	1.3	0.13	13405
272	6	27	251	660	4.162	0.416	14479
273	6	29	260	661	5.886	0.589	14716
274	6	31	270	667	7.58	0.758	13853
275	6	33	283	674	9.597	0.96	15543
276	6	35	286	675	2.055	0.206	15694
277	6	37	286	675	0	0	14512
278	6	39	294	679	5.814	0.581	13667
279	6	41	307	684	9.053	0.905	13837
280	6	43	313	686	4.111	0.411	13842
281	6	45	317	692	4.687	0.469	19411
282	6	47	318	693	0.919	0.092	18375
283	6	49	319	693	0.65	0.065	22781
284	6	51	324	695	3.5	0.35	15324
285	6	53	324	695	0	0	18579
286	6	55	329	695	3.25	0.325	19181
287	6	57	337	695	5.2	0.52	24651
288	6	59	353	702	11.351	1.135	15409
289	6	61	361	704	5.36	0.536	13901
290	6	63	346	704	9.75	0.975	18573
291	6	65	338	704	5.2	0.52	13353
292	6	67	352	701	9.306	0.931	18605
293	6	69	373	711	15.118	1.512	15155
294	6	71	391	724	14.432	1.443	13241
295	6	73	399	740	11.627	1.163	15460
296	6	75	409	766	18.106	1.811	13426
297	6	77	420	774	8.841	0.884	14494
298	6	79	440	784	14.534	1.453	14189
299	6	81	440	784	0	0	14190
300	6	83	449	782	5.993	0.599	14079
301	6	85	455	773	7.031	0.703	14030
302	6	87	458	773	1.95	0.195	21653
303	6	89	473	776	9.943	0.994	16149
304	6	91	479	779	4.36	0.436	14338
305	6	93	485	779	3.9	0.39	14115
306	6	95	468	768	13.161	1.316	14862
307	6	97	453	768	9.75	0.975	14817
308	6	99	445	767	5.24	0.524	14378
309	6	101	434	760	8.475	0.847	14723
310	6	103	420	752	10.481	1.048	13723
311	6	105	429	758	7.031	0.703	15727
312	6	107	449	770	15.16	1.516	20192
313	6	109	460	782	10.581	1.058	14656
314	6	111	470	812	20.554	2.055	8027
315	6	113	493	843	25.09	2.509	19764
316	6	115	496	854	7.411	0.741	20526
317	6	117	496	868	9.1	0.91	14422
318	6	119	486	886	13.384	1.338	15278
319	6	121	480	899	9.306	0.931	14752
320	6	123	482	914	9.836	0.984	13779
321	6	125	483	918	2.68	0.268	14717
322	6	127	488	926	6.132	0.613	13617
323	6	129	497	929	6.166	0.617	18412
324	6	131	499	933	2.907	0.291	14282
325	6	133	508	942	8.273	0.827	15611
326	6	135	508	942	0	0	14379
327	6	137	472	913	30.047	3.005	20336
328	6	139	463	905	7.827	0.783	14611
329	6	141	463	904	0.65	0.065	12352
330	6	143	480	915	13.161	1.316	14815
331	6	145	488	918	5.553	0.555	11898
332	6	147	494	922	4.687	0.469	16393
333	6	149	496	924	1.838	0.184	13142
334	6	151	503	931	6.435	0.643	16470
335	6	153	507	937	4.687	0.469	22848
336	6	155	510	940	2.758	0.276	24240
337	6	157	520	946	7.58	0.758	15883
338	6	159	529	954	7.827	0.783	12910
339	6	161	533	961	5.24	0.524	16711
340	6	163	533	961	0	0	15793
341	6	165	534	967	3.954	0.395	14148
342	6	167	534	967	0	0	14567
343	6	169	515	955	14.607	1.461	12901
344	6	171	511	953	2.907	0.291	14366
345	6	173	509	949	2.907	0.291	22663
346	6	175	530	953	13.895	1.39	13800
347	6	177	537	970	11.95	1.195	14788
348	6	179	543	999	19.249	1.925	20314
349	6	181	543	1000	0.65	0.065	13948
350	6	183	548	1009	6.692	0.669	13610
351	6	185	551	1010	2.055	0.206	15611
352	6	187	552	1010	0.65	0.065	16247
353	6	189	555	1015	3.79	0.379	15322
354	6	191	555	1015	0	0	12093
355	6	193	555	1015	0	0	15395
356	7	1	214	918	-1	-1	18676
357	7	3	217	914	3.25	0.325	16022
358	7	5	217	914	0	0	16409
359	7	7	217	921	4.55	0.455	16536
360	7	9	217	925	2.6	0.26	15937
361	7	11	208	950	17.27	1.727	14708
362	7	13	208	950	0	0	15128
363	7	15	208	950	0	0	15979
364	7	17	208	950	0	0	16014
365	7	19	203	950	3.25	0.325	14668
366	7	21	197	950	3.9	0.39	14025
367	7	23	197	949	0.65	0.065	11301
368	7	25	197	949	0	0	13779
369	7	27	197	949	0	0	14482
370	7	29	197	949	0	0	13499
371	7	31	200	951	2.344	0.234	14662
372	7	33	200	968	11.05	1.105	17143
373	7	35	200	970	1.3	0.13	19543
374	7	37	194	987	11.718	1.172	14885
375	7	39	194	987	0	0	15452
376	7	41	194	987	0	0	14431
377	7	43	197	974	8.672	0.867	16404
378	7	45	197	990	10.4	1.04	13898
379	7	47	197	990	0	0	15092
380	7	49	197	990	0	0	15195
381	7	51	210	977	11.95	1.195	14663
382	7	53	210	976	0.65	0.065	14512
383	7	55	210	975	0.65	0.065	14290
384	7	57	207	966	6.166	0.617	19714
385	7	59	206	961	3.314	0.331	18459
386	7	61	204	961	1.3	0.13	15212
387	7	63	202	963	1.838	0.184	16918
388	7	65	201	963	0.65	0.065	16502
389	7	67	196	975	8.45	0.845	13773
390	7	69	194	984	5.993	0.599	14884
391	7	71	191	984	1.95	0.195	14174
392	7	73	195	981	3.25	0.325	14247
393	7	75	200	972	6.692	0.669	14010
394	7	77	201	971	0.919	0.092	14307
395	7	79	206	963	6.132	0.613	14058
396	7	81	210	955	5.814	0.581	18981
397	8	1	213	458	-1	-1	16320
398	8	3	211	452	4.111	0.411	17883
399	8	5	211	447	3.25	0.325	19083
400	8	7	211	426	13.65	1.365	16664
401	8	9	212	421	3.314	0.331	15373
402	8	11	215	425	3.25	0.325	18755
403	8	13	215	428	1.95	0.195	19424
404	8	15	215	429	0.65	0.065	20049
405	8	17	215	429	0	0	17216
406	8	19	215	421	5.2	0.52	18105
407	8	21	215	420	0.65	0.065	14676
408	8	23	208	425	5.591	0.559	15726
409	8	25	207	431	3.954	0.395	17182
410	8	27	206	442	7.179	0.718	16654
411	8	29	206	457	9.75	0.975	18484
412	8	31	206	457	0	0	17116
413	8	33	205	464	4.596	0.46	20830
414	8	35	205	463	0.65	0.065	19952
415	8	37	208	439	15.721	1.572	16801
416	8	39	210	429	6.629	0.663	15340
417	8	41	211	426	2.055	0.206	13821
418	8	43	212	420	3.954	0.395	14464
419	8	45	217	418	3.5	0.35	16568
420	8	47	217	422	2.6	0.26	18496
421	8	49	215	437	9.836	0.984	18675
422	8	51	212	450	8.672	0.867	25088
423	8	53	212	454	2.6	0.26	25899
424	8	55	208	463	6.402	0.64	16470
425	8	57	206	452	7.267	0.727	18607
426	8	59	210	428	15.815	1.581	15296
427	8	61	210	427	0.65	0.065	16748
428	8	63	215	447	13.4	1.34	26076
429	8	65	215	447	0	0	16318
430	8	67	215	436	7.15	0.715	16791
431	8	69	215	431	3.25	0.325	15822
432	8	71	215	428	1.95	0.195	17569
433	8	73	215	426	1.3	0.13	16779
434	8	75	215	426	0	0	20732
435	8	77	218	424	2.344	0.234	30823
436	9	1	42	173	-1	-1	17716
437	9	3	42	173	0	0	18301
438	9	5	42	173	0	0	19358
439	9	7	42	173	0	0	16768
440	9	9	42	177	2.6	0.26	20982
441	9	11	44	185	5.36	0.536	19029
442	9	13	44	185	0	0	17677
443	9	15	47	187	2.344	0.234	18670
444	9	17	50	187	1.95	0.195	18685
445	9	19	54	187	2.6	0.26	19252
446	9	21	56	187	1.3	0.13	18696
447	9	23	70	187	9.1	0.91	17428
448	9	25	70	187	0	0	17285
449	9	27	65	185	3.5	0.35	16813
450	9	29	45	174	14.836	1.484	18049
451	9	31	37	167	6.909	0.691	19523
452	9	33	31	159	6.5	0.65	18141
453	9	35	29	159	1.3	0.13	20696
454	9	37	25	164	4.162	0.416	19583
455	9	39	22	163	2.055	0.206	20140
456	9	41	21	154	5.886	0.589	15089
457	9	43	21	151	1.95	0.195	16037
458	9	45	21	151	0	0	18080
459	9	47	19	147	2.907	0.291	17138
460	9	49	19	151	2.6	0.26	17807
461	9	51	22	164	8.672	0.867	21270
462	9	53	22	174	6.5	0.65	17723
463	9	55	22	174	0	0	17831
464	9	57	28	161	9.306	0.931	20958
465	9	59	31	143	11.861	1.186	15516
466	9	61	31	151	5.2	0.52	18908
467	9	63	29	160	5.993	0.599	20809
468	9	65	28	166	3.954	0.395	18673
469	9	67	28	166	0	0	20835
470	9	69	26	166	1.3	0.13	20847
471	9	71	20	157	7.031	0.703	17966
472	9	73	16	158	2.68	0.268	13640
473	9	75	20	155	3.25	0.325	20142
474	9	77	27	163	6.909	0.691	21118
475	9	79	27	164	0.65	0.065	19827
476	9	81	27	164	0	0	21001
477	9	83	27	162	1.3	0.13	19910
478	9	85	27	153	5.85	0.585	16906
479	9	87	27	153	0	0	19939
480	9	89	27	154	0.65	0.065	18831
481	9	91	21	183	19.249	1.925	17266
482	9	93	19	172	7.267	0.727	17731
483	9	95	19	163	5.85	0.585	19015
484	9	97	19	155	5.2	0.52	21829
485	9	99	20	152	2.055	0.206	20621
486	9	101	20	150	1.3	0.13	16993
487	9	103	20	148	1.3	0.13	20380
488	9	105	20	150	1.3	0.13	21390
489	9	107	20	150	0	0	21280
490	9	109	20	150	0	0	21756
491	9	111	20	150	0	0	20034
492	9	113	20	147	1.95	0.195	20909
493	9	115	20	147	0	0	18853
494	9	117	20	147	0	0	20505
495	9	119	20	139	5.2	0.52	16614
496	9	121	20	140	0.65	0.065	18190
497	9	123	22	145	3.5	0.35	18979
498	9	125	22	146	0.65	0.065	21572
499	9	127	22	153	4.55	0.455	20817
500	9	129	22	156	1.95	0.195	19745
501	9	131	22	156	0	0	18608
502	9	133	22	155	0.65	0.065	24075
503	9	135	22	153	1.3	0.13	19753
504	9	137	22	151	1.3	0.13	22759
505	9	139	22	150	0.65	0.065	19077
506	9	141	18	150	2.6	0.26	19743
507	9	143	15	150	1.95	0.195	19322
508	9	145	14	150	0.65	0.065	17543
509	9	147	7	159	7.411	0.741	19323
510	9	149	7	159	0	0	19688
511	9	151	7	159	0	0	29077
512	9	153	7	159	0	0	32383
513	9	155	6	150	5.886	0.589	16454
514	9	157	6	144	3.9	0.39	14863
515	9	159	6	148	2.6	0.26	17803
516	9	161	6	152	2.6	0.26	15112
517	9	163	6	152	0	0	18299
518	10	1	784	884	-1	-1	18414
519	10	3	781	885	2.055	0.206	19552
520	10	5	773	880	6.132	0.613	17128
521	10	7	772	880	0.65	0.065	13311
522	10	9	769	882	2.344	0.234	14061
523	10	11	771	884	1.838	0.184	17819
524	10	13	771	884	0	0	14970
525	10	15	773	878	4.111	0.411	16376
526	10	17	773	867	7.15	0.715	12956
527	10	19	773	867	0	0	13096
528	10	21	773	867	0	0	12602
529	10	23	774	867	0.65	0.065	14954
530	10	25	774	873	3.9	0.39	16099
531	10	27	776	873	1.3	0.13	16556
532	10	29	777	868	3.314	0.331	14920
533	10	31	779	864	2.907	0.291	12114
534	10	33	781	860	2.907	0.291	12394
535	10	35	781	860	0	0	14169
536	10	37	783	853	4.732	0.473	13194
537	10	39	786	844	6.166	0.617	11196
538	10	41	787	844	0.65	0.065	10750
539	10	43	789	844	1.3	0.13	14236
540	10	45	805	878	24.424	2.442	15523
541	10	47	811	886	6.5	0.65	14816
542	10	49	812	886	0.65	0.065	13809
543	10	51	823	888	7.267	0.727	13615
544	10	53	829	891	4.36	0.436	16188
545	10	55	837	889	5.36	0.536	13528
546	10	57	849	877	11.031	1.103	13473
547	10	59	844	890	9.053	0.905	14264
548	10	61	830	887	9.306	0.931	13500
549	10	63	810	884	13.145	1.315	15392
550	10	65	795	888	10.09	1.009	13522
551	10	67	794	889	0.919	0.092	11374
552	10	69	820	883	17.344	1.734	19761
553	10	71	806	911	20.348	2.035	10490
554	10	73	806	911	0	0	20224
555	10	75	808	914	2.344	0.234	14318
556	10	77	812	900	9.464	0.946	14350
557	10	79	797	883	14.736	1.474	13903
558	10	81	791	883	3.9	0.39	13076
559	10	83	777	885	9.192	0.919	13274
560	10	85	770	885	4.55	0.455	15914
561	10	87	767	887	2.344	0.234	11194
562	10	89	781	895	10.481	1.048	15465
563	11	1	84	531	-1	-1	19789
564	11	3	84	531	0	0	17675
565	11	5	89	536	4.596	0.46	18339
566	11	7	131	540	27.423	2.742	15583
567	11	9	117	540	9.1	0.91	19723
568	11	11	118	546	3.954	0.395	18429
569	11	13	125	556	7.934	0.793	17433
570	11	15	132	566	7.934	0.793	15743
571	11	17	132	566	0	0	15637
572	11	19	134	568	1.838	0.184	13735
573	11	21	135	567	0.919	0.092	13751
574	11	23	135	567	0	0	16647
575	11	25	135	567	0	0	16719
576	11	27	130	556	7.854	0.785	20541
577	11	29	128	553	2.344	0.234	17900
578	11	31	116	549	8.222	0.822	21695
579	11	33	109	542	6.435	0.643	17842
580	11	35	103	539	4.36	0.436	16424
581	11	37	96	538	4.596	0.46	20830
582	11	39	91	535	3.79	0.379	19706
583	11	41	89	535	1.3	0.13	10478
584	11	43	83	525	7.58	0.758	16999
585	11	45	91	537	9.374	0.937	20030
586	11	47	103	543	8.72	0.872	18233
587	11	49	113	546	6.786	0.679	16606
588	11	51	113	546	0	0	15831
589	11	53	115	546	1.3	0.13	17782
590	11	55	124	546	5.85	0.585	16913
591	11	57	127	548	2.344	0.234	20666
592	11	59	128	550	1.453	0.145	17172
593	11	61	131	558	5.553	0.555	19819
594	11	63	133	558	1.3	0.13	19651
595	11	65	134	559	0.919	0.092	17628
596	11	67	135	571	7.827	0.783	12265
597	11	69	135	570	0.65	0.065	12700
598	11	71	135	570	0	0	16942
599	11	73	135	565	3.25	0.325	17411
600	11	75	135	565	0	0	16286
601	11	77	137	565	1.3	0.13	23698
602	11	79	135	556	5.993	0.599	18428
603	11	81	136	548	5.24	0.524	20702
604	11	83	136	548	0	0	5000
605	12	1	669	573	-1	-1	22613
606	12	3	669	574	0.65	0.065	20073
607	12	5	663	586	8.72	0.872	19164
608	12	7	663	586	0	0	19734
609	12	9	663	586	0	0	20413
610	12	11	663	586	0	0	19878
611	12	13	665	587	1.453	0.145	24244
612	12	15	667	587	1.3	0.13	19666
613	12	17	666	582	3.314	0.331	20186
614	12	19	663	573	6.166	0.617	19856
615	12	21	657	563	7.58	0.758	20077
616	12	23	648	553	8.745	0.874	20012
617	12	25	645	550	2.758	0.276	17895
618	12	27	644	550	0.65	0.065	17360
619	12	29	644	550	0	0	21494
620	12	31	644	547	1.95	0.195	19838
621	12	33	644	547	0	0	21088
622	12	35	644	547	0	0	25840
623	12	37	644	543	2.6	0.26	17892
624	12	39	641	538	3.79	0.379	18554
625	12	41	641	534	2.6	0.26	18942
626	12	43	641	527	4.55	0.455	19125
627	12	45	641	524	1.95	0.195	18521
628	12	47	641	524	0	0	22877
629	12	49	645	539	10.09	1.009	20539
630	12	51	650	551	8.45	0.845	21381
631	12	53	651	561	6.532	0.653	20273
632	12	55	653	563	1.838	0.184	19941
633	12	57	655	566	2.344	0.234	20480
634	12	59	660	569	3.79	0.379	20781
635	12	61	665	578	6.692	0.669	20969
636	12	63	669	584	4.687	0.469	21805
637	12	65	671	587	2.344	0.234	16560
638	12	67	673	589	1.838	0.184	21951
639	12	69	675	589	1.3	0.13	22576
640	12	71	675	589	0	0	20011
641	12	73	679	589	2.6	0.26	20819
642	12	75	681	589	1.3	0.13	20252
643	12	77	681	589	0	0	21180
644	12	79	674	586	4.95	0.495	19663
645	12	81	651	572	17.501	1.75	15466
646	12	83	629	559	16.61	1.661	22069
647	12	85	620	556	6.166	0.617	21740
648	12	87	610	553	6.786	0.679	19191
649	12	89	597	550	8.672	0.867	18036
650	12	91	597	550	0	0	17036
651	12	93	586	553	7.411	0.741	16869
652	12	95	580	553	3.9	0.39	15660
653	12	97	577	560	4.95	0.495	23647
654	12	99	576	560	0.65	0.065	23282
655	12	101	576	562	1.3	0.13	17241
656	12	103	578	563	1.453	0.145	15192
657	12	105	582	562	2.68	0.268	19022
658	12	107	594	552	10.153	1.015	16258
659	12	109	608	540	11.985	1.199	22591
660	12	111	618	530	9.192	0.919	23455
661	12	113	623	509	14.031	1.403	20413
662	12	115	625	498	7.267	0.727	19853
663	12	117	627	479	12.418	1.242	18653
664	12	119	629	463	10.481	1.048	21074
665	12	121	629	452	7.15	0.715	20671
666	12	123	629	450	1.3	0.13	22692
667	12	125	629	446	2.6	0.26	23791
668	12	127	627	446	1.3	0.13	22607
669	12	129	625	446	1.3	0.13	20645
670	12	131	625	435	7.15	0.715	12284
671	12	133	628	417	11.861	1.186	22684
672	12	135	631	401	10.581	1.058	21107
673	12	137	632	389	7.827	0.783	21787
674	12	139	632	377	7.8	0.78	23566
675	12	141	616	353	18.748	1.875	30141
676	12	143	602	327	19.194	1.919	21377
677	12	145	596	317	7.58	0.758	22008
678	12	147	590	311	5.515	0.552	19946
679	12	149	588	307	2.907	0.291	15444
680	12	151	588	307	0	0	19029
681	12	153	588	302	3.25	0.325	18714
682	12	155	610	337	26.87	2.687	19301
683	12	157	610	346	5.85	0.585	19171
684	12	159	605	365	12.77	1.277	20405
685	12	161	603	381	10.481	1.048	20590
686	12	163	603	399	11.7	1.17	18657
687	12	165	603	399	0	0	19140
688	12	167	595	356	28.429	2.843	23341
689	12	169	557	320	34.023	3.402	18756
690	12	171	541	304	14.707	1.471	19216
691	12	173	528	298	9.306	0.931	18563
692	12	175	518	306	8.324	0.832	22508
693	12	177	493	305	16.263	1.626	16098
694	12	179	476	299	11.718	1.172	18077
695	12	181	461	282	14.736	1.474	17032
696	12	183	458	268	9.306	0.931	18967
697	12	185	466	249	13.4	1.34	18701
698	12	187	481	244	10.277	1.028	18810
699	12	189	505	303	41.4	4.14	17858
700	12	191	505	303	0	0	17509
701	12	193	480	257	34.03	3.403	25884
702	13	1	889	453	-1	-1	20123
703	13	3	891	438	9.836	0.984	20473
704	13	5	900	435	6.166	0.617	18642
705	13	7	917	428	11.95	1.195	18756
706	13	9	914	415	8.672	0.867	19720
707	13	11	910	418	3.25	0.325	19011
708	13	13	909	418	0.65	0.065	23030
709	13	15	909	418	0	0	19781
710	13	17	907	411	4.732	0.473	21442
711	13	19	913	394	11.718	1.172	20611
712	13	21	915	392	1.838	0.184	26455
713	13	23	914	400	5.24	0.524	16464
714	13	25	912	400	1.3	0.13	15885
715	13	27	909	399	2.055	0.206	21155
716	13	29	909	397	1.3	0.13	17081
717	13	31	909	396	0.65	0.065	15379
718	13	33	909	396	0	0	20466
719	13	35	926	367	21.85	2.185	16282
720	13	37	921	388	14.031	1.403	20565
721	13	39	921	388	0	0	21267
722	13	41	919	383	3.5	0.35	16950
723	13	43	911	387	5.814	0.581	18916
724	13	45	902	393	7.031	0.703	20958
725	13	47	902	404	7.15	0.715	22484
726	13	49	902	404	0	0	19504
727	13	51	917	365	27.16	2.716	15233
728	13	53	920	353	8.04	0.804	14479
729	13	55	923	351	2.344	0.234	19809
730	13	57	935	344	9.03	0.903	21325
731	13	59	938	350	4.36	0.436	20231
732	13	61	913	383	26.91	2.691	25425
733	13	63	912	385	1.453	0.145	23157
734	13	65	906	396	8.144	0.814	20182
735	13	67	899	405	7.411	0.741	20425
736	13	69	887	411	8.72	0.872	19932
737	13	71	917	373	31.469	3.147	21518
738	13	73	936	344	22.535	2.253	19731
739	13	75	926	380	24.285	2.429	18738
740	13	77	925	383	2.055	0.206	20071
741	13	79	937	362	15.721	1.572	20158
742	13	81	928	380	13.081	1.308	19773
743	13	83	890	401	28.22	2.822	19005
744	13	85	880	415	11.183	1.118	19839
745	13	87	901	405	15.118	1.512	20159
746	13	89	948	342	51.089	5.109	20057
747	13	91	928	344	13.065	1.306	20900
748	13	93	899	379	29.544	2.954	16991
749	13	95	885	407	20.348	2.035	19137
750	13	97	904	403	12.62	1.262	21134
751	13	99	906	410	4.732	0.473	18660
752	13	101	889	413	11.22	1.122	20363
753	13	103	891	411	1.838	0.184	19744
754	13	105	906	402	11.37	1.137	18670
755	13	107	913	398	5.24	0.524	20839
756	13	109	921	399	5.24	0.524	20367
757	13	111	925	404	4.162	0.416	19208
758	13	113	913	399	8.45	0.845	20029
759	13	115	915	398	1.453	0.145	17236
760	13	117	920	398	3.25	0.325	20121
761	13	119	918	396	1.838	0.184	18433
762	13	121	912	383	9.306	0.931	22798
763	13	123	912	375	5.2	0.52	20613
764	13	125	912	373	1.3	0.13	20399
765	13	127	912	367	3.9	0.39	13744
766	13	129	915	361	4.36	0.436	17577
767	13	131	919	348	8.841	0.884	14495
768	13	133	919	347	0.65	0.065	20162
769	13	135	905	403	37.519	3.752	22095
770	13	137	953	411	31.63	3.163	20373
771	13	139	957	408	3.25	0.325	20377
772	13	141	975	383	20.023	2.002	20439
773	13	143	927	400	33.098	3.31	20338
774	13	145	897	377	24.571	2.457	18272
775	13	147	889	395	12.803	1.28	19594
776	13	149	882	388	6.435	0.643	12323
777	13	151	874	384	5.814	0.581	19888
778	13	153	872	383	1.453	0.145	11808
779	13	155	909	381	24.085	2.408	19772
780	13	157	910	381	0.65	0.065	16095
781	13	159	910	380	0.65	0.065	22541
782	13	161	917	372	6.909	0.691	22163
783	13	163	924	374	4.732	0.473	20670
784	13	165	926	374	1.3	0.13	21658
785	13	167	915	379	7.854	0.785	21313
786	13	169	913	387	5.36	0.536	21885
787	13	171	895	400	14.432	1.443	18269
788	13	173	888	448	31.529	3.153	22248
789	13	175	878	463	11.718	1.172	22185
790	13	177	854	466	15.721	1.572	19652
791	13	179	836	459	12.553	1.255	18540
792	13	181	824	465	8.72	0.872	18176
793	13	183	814	456	8.745	0.874	20403
794	13	185	808	452	4.687	0.469	19661
795	13	187	809	481	18.861	1.886	16891
796	13	189	810	482	0.919	0.092	21169
797	13	191	804	470	8.72	0.872	21118
798	13	193	803	484	9.123	0.912	19094
799	14	1	870	778	-1	-1	19495
800	14	3	870	778	0	0	19319
801	14	5	861	773	6.692	0.669	21146
802	14	7	859	771	1.838	0.184	20396
803	14	9	859	771	0	0	20433
804	14	11	856	772	2.055	0.206	18781
805	14	13	852	775	3.25	0.325	19830
806	14	15	852	763	7.8	0.78	19794
807	14	17	852	743	13	1.3	19867
808	14	19	849	781	24.776	2.478	21235
809	14	21	849	781	0	0	19497
810	14	23	847	748	21.489	2.149	12957
811	14	25	856	727	14.85	1.485	21278
812	14	27	857	708	12.367	1.237	20549
813	14	29	857	703	3.25	0.325	21923
814	14	31	848	730	18.499	1.85	20892
815	14	33	844	755	16.456	1.646	17960
816	14	35	844	767	7.8	0.78	20506
817	14	37	839	789	14.664	1.466	20074
818	14	39	836	791	2.344	0.234	18967
819	14	41	849	767	17.741	1.774	19050
820	14	43	846	782	9.943	0.994	20352
821	14	45	833	797	12.902	1.29	23651
822	14	47	827	812	10.501	1.05	20504
823	14	49	825	817	3.5	0.35	20974
824	14	51	821	828	7.608	0.761	17813
825	14	53	819	843	9.836	0.984	19157
826	14	55	819	844	0.65	0.065	19636
827	14	57	819	841	1.95	0.195	19117
828	14	59	825	840	3.954	0.395	24774
829	14	61	825	840	0	0	18787
830	14	63	812	859	14.964	1.496	19247
831	14	65	804	860	5.24	0.524	19495
832	14	67	804	857	1.95	0.195	19530
833	14	69	812	838	13.4	1.34	19759
834	14	71	823	823	12.09	1.209	19994
835	14	73	831	793	20.181	2.018	18631
836	14	75	844	765	20.065	2.007	22675
837	14	77	845	761	2.68	0.268	11716
838	14	79	846	750	7.179	0.718	19417
839	14	81	848	739	7.267	0.727	19759
840	14	83	849	715	15.613	1.561	20299
841	14	85	849	698	11.05	1.105	13325
842	14	87	852	688	6.786	0.679	19939
843	14	89	851	671	11.069	1.107	23536
844	14	91	849	663	5.36	0.536	6820
845	14	93	846	661	2.344	0.234	8277
846	14	95	850	690	19.028	1.903	21065
847	14	97	852	703	8.549	0.855	22587
848	14	99	853	706	2.055	0.206	18537
849	14	101	860	734	18.76	1.876	21603
850	14	103	858	768	22.138	2.214	20562
851	14	105	857	769	0.919	0.092	18134
852	14	107	858	769	0.65	0.065	22260
853	14	109	859	764	3.314	0.331	19433
854	14	111	859	764	0	0	18340
855	14	113	861	780	10.481	1.048	11921
856	14	115	878	788	12.212	1.221	21264
857	14	117	882	796	5.814	0.581	24303
858	14	119	886	806	7.001	0.7	20675
859	14	121	887	807	0.919	0.092	19492
860	14	123	894	803	5.24	0.524	19183
861	14	125	899	804	3.314	0.331	14390
862	14	127	909	807	6.786	0.679	22124
863	14	129	913	807	2.6	0.26	23240
864	14	131	924	806	7.179	0.718	22561
865	14	133	926	806	1.3	0.13	20840
866	14	135	895	796	21.172	2.117	23492
867	14	137	885	793	6.786	0.679	21355
868	14	139	884	793	0.65	0.065	13862
869	14	141	921	808	25.951	2.595	18260
870	14	143	940	809	12.367	1.237	19561
871	14	145	936	813	3.677	0.368	23521
872	14	147	936	820	4.55	0.455	21234
873	14	149	948	821	7.827	0.783	24045
874	14	151	956	819	5.36	0.536	22901
875	14	153	959	822	2.758	0.276	21697
876	14	155	961	825	2.344	0.234	19103
877	14	157	969	831	6.5	0.65	11404
878	14	159	973	830	2.68	0.268	25388
879	14	161	975	826	2.907	0.291	22016
880	14	163	975	826	0	0	22438
881	14	165	969	828	4.111	0.411	25231
882	14	167	953	828	10.4	1.04	23726
883	14	169	950	826	2.344	0.234	16900
884	14	171	948	829	2.344	0.234	23790
885	14	173	947	835	3.954	0.395	23245
886	14	175	947	836	0.65	0.065	9705
887	15	1	300	42	-1	-1	19212
888	15	3	294	42	3.9	0.39	19127
889	15	5	272	34	15.216	1.522	19505
890	15	7	272	34	0	0	19540
891	15	9	272	34	0	0	18844
892	15	11	268	34	2.6	0.26	19089
893	15	13	256	36	7.907	0.791	17077
894	15	15	243	39	8.672	0.867	18081
895	15	17	246	40	2.055	0.206	21026
896	15	19	248	41	1.453	0.145	11072
897	15	21	249	41	0.65	0.065	18344
898	15	23	260	36	7.854	0.785	18780
899	15	25	261	36	0.65	0.065	19039
900	15	27	262	36	0.65	0.065	22259
901	15	29	260	34	1.838	0.184	18292
902	15	31	250	35	6.532	0.653	17723
903	15	33	250	35	0	0	19188
904	15	35	239	34	7.179	0.718	19182
905	15	37	239	34	0	0	20681
906	15	39	239	34	0	0	21013
907	15	41	237	34	1.3	0.13	18223
908	15	43	207	60	25.804	2.58	17998
909	15	45	238	29	28.496	2.85	18127
910	15	47	257	28	12.367	1.237	17310
911	15	49	261	28	2.6	0.26	19021
912	15	51	264	29	2.055	0.206	19008
913	15	53	267	27	2.344	0.234	17620
914	15	55	266	26	0.919	0.092	18091
915	15	57	256	23	6.786	0.679	19532
916	15	59	252	21	2.907	0.291	19707
917	15	61	241	20	7.179	0.718	18537
918	15	63	237	19	2.68	0.268	17672
919	15	65	234	19	1.95	0.195	17647
920	15	67	246	24	8.45	0.845	17056
921	15	69	254	26	5.36	0.536	21595
922	15	71	261	31	5.591	0.559	21507
923	15	73	263	36	3.5	0.35	21547
924	15	75	271	35	5.24	0.524	10431
925	15	77	271	34	0.65	0.065	8585
926	15	79	267	32	2.907	0.291	15782
927	15	81	260	25	6.435	0.643	18914
928	15	83	261	25	0.65	0.065	14213
929	16	1	142	244	-1	-1	15460
930	16	3	144	241	2.344	0.234	15099
931	16	5	144	238	1.95	0.195	20849
932	16	7	144	238	0	0	14874
933	16	9	138	241	4.36	0.436	23620
934	16	11	132	243	4.111	0.411	19141
935	16	13	132	243	0	0	11974
936	16	15	133	244	0.919	0.092	9986
937	16	17	128	248	4.162	0.416	9292
938	16	19	104	265	19.117	1.912	18615
939	16	21	103	266	0.919	0.092	14115
940	16	23	112	264	5.993	0.599	17470
941	16	25	102	275	9.663	0.966	15680
942	16	27	102	276	0.65	0.065	9920
943	16	29	101	281	3.314	0.331	15430
944	16	31	101	281	0	0	15724
945	16	33	105	267	9.464	0.946	19432
946	16	35	111	253	9.9	0.99	16612
947	16	37	114	246	4.95	0.495	17690
948	16	39	118	244	2.907	0.291	17529
949	16	41	133	236	11.05	1.105	13976
950	16	43	109	293	40.199	4.02	17431
951	16	45	94	309	14.255	1.426	13657
952	16	47	85	329	14.255	1.426	23155
953	16	49	78	344	10.759	1.076	16813
954	16	51	78	344	0	0	14243
955	16	53	74	340	3.677	0.368	25580
956	16	55	65	361	14.85	1.485	17873
957	16	57	65	362	0.65	0.065	16430
958	16	59	63	362	1.3	0.13	16747
959	16	61	79	311	34.742	3.474	17808
960	16	63	90	305	8.144	0.814	17139
961	16	65	60	366	44.185	4.418	20029
962	16	67	66	347	12.951	1.295	12262
963	16	69	83	322	19.651	1.965	17665
964	16	71	69	363	28.16	2.816	17057
965	16	73	45	382	19.896	1.99	16089
966	16	75	28	398	15.174	1.517	16905
967	16	77	10	408	13.384	1.338	14217
968	16	79	-1	415	8.475	0.847	0
969	16	81	1	404	7.267	0.727	17198
970	16	83	3	404	1.3	0.13	16614
971	16	85	2	406	1.453	0.145	15311
972	17	1	61	196	-1	-1	19639
973	17	3	62	196	0.65	0.065	17450
974	17	5	66	196	2.6	0.26	15693
975	17	7	66	196	0	0	17962
976	17	9	66	196	0	0	17961
977	17	11	65	196	0.65	0.065	17144
978	17	13	49	192	10.72	1.072	17936
979	17	15	49	192	0	0	19353
980	17	17	72	190	15.006	1.501	17414
981	17	19	74	189	1.453	0.145	18301
982	17	21	77	188	2.055	0.206	19472
983	17	23	83	186	4.111	0.411	18621
984	17	25	87	183	3.25	0.325	19989
985	17	27	88	180	2.055	0.206	18969
986	17	29	91	174	4.36	0.436	18224
987	17	31	92	167	4.596	0.46	17255
988	17	33	87	167	3.25	0.325	17782
989	17	35	79	171	5.814	0.581	16184
990	17	37	74	174	3.79	0.379	15026
991	17	39	56	178	11.985	1.199	18792
992	17	41	54	180	1.838	0.184	16845
993	17	43	57	182	2.344	0.234	20479
994	17	45	65	181	5.24	0.524	19154
995	17	47	65	181	0	0	20437
996	17	49	45	181	13	1.3	17373
997	17	51	29	179	10.481	1.048	17811
998	17	53	25	182	3.25	0.325	28745
999	17	55	35	201	13.956	1.396	17158
1000	17	57	44	193	7.827	0.783	16906
1001	17	59	67	186	15.627	1.563	20065
1002	17	61	71	184	2.907	0.291	19660
1003	17	63	71	183	0.65	0.065	18604
1004	17	65	46	183	16.25	1.625	17264
1005	17	67	24	183	14.3	1.43	17606
1006	17	69	24	183	0	0	17350
1007	17	71	44	187	13.257	1.326	16755
1008	17	73	80	183	23.543	2.354	21871
1009	17	75	105	179	16.456	1.646	16695
1010	17	77	95	166	10.661	1.066	21499
1011	17	79	79	174	11.627	1.163	18657
1012	17	81	80	179	3.314	0.331	21189
1013	17	83	89	179	5.85	0.585	22019
1014	17	85	98	177	5.993	0.599	25595
1015	17	87	97	166	7.179	0.718	14942
1016	17	89	108	156	9.663	0.966	25863
1017	17	91	127	153	12.503	1.25	17249
1018	18	1	661	892	-1	-1	18555
1019	18	3	659	893	1.453	0.145	20170
1020	18	5	659	893	0	0	20595
1021	18	7	664	896	3.79	0.379	19687
1022	18	9	666	898	1.838	0.184	19678
1023	18	11	666	898	0	0	23014
1024	18	13	666	898	0	0	18974
1025	18	15	667	898	0.65	0.065	18130
1026	18	17	667	898	0	0	19792
1027	18	19	667	895	1.95	0.195	19827
1028	18	21	662	894	3.314	0.331	21505
1029	18	23	661	891	2.055	0.206	17463
1030	18	25	659	889	1.838	0.184	17087
1031	18	27	659	888	0.65	0.065	17749
1032	18	29	659	888	0	0	19549
1033	18	31	659	886	1.3	0.13	17795
1034	18	33	659	882	2.6	0.26	17648
1035	18	35	659	881	0.65	0.065	18994
1036	18	37	659	881	0	0	18709
1037	18	39	659	881	0	0	19381
1038	18	41	659	881	0	0	17503
1039	18	43	657	879	1.838	0.184	16911
1040	18	45	656	878	0.919	0.092	20307
1041	18	47	656	878	0	0	17971
1042	18	49	656	878	0	0	18430
1043	18	51	656	878	0	0	19883
1044	18	53	656	878	0	0	18077
1045	18	55	656	878	0	0	17085
1046	18	57	656	878	0	0	18360
1047	18	59	656	878	0	0	16588
1048	18	61	654	876	1.838	0.184	21103
1049	18	63	649	875	3.314	0.331	19987
1050	18	65	652	875	1.95	0.195	20560
1051	18	67	655	879	3.25	0.325	19650
1052	18	69	656	883	2.68	0.268	19012
1053	18	71	658	884	1.453	0.145	22246
1054	18	73	662	890	4.687	0.469	10269
1055	18	75	661	888	1.453	0.145	16824
1056	18	77	657	883	4.162	0.416	12106
1057	18	79	654	875	5.553	0.555	8247
1058	18	81	650	877	2.907	0.291	16417
1059	18	83	646	888	7.608	0.761	28880
1060	18	85	646	888	0	0	22205
1061	18	87	641	880	6.132	0.613	22997
1062	18	89	641	880	0	0	17383
1063	19	1	816	591	-1	-1	26144
1064	19	3	816	591	0	0	22913
1065	19	5	815	592	0.919	0.092	20004
1066	19	7	802	580	11.499	1.15	13009
1067	19	9	794	566	10.481	1.048	9248
1068	19	11	781	556	10.661	1.066	19420
1069	19	13	771	546	9.192	0.919	19098
1070	19	15	770	539	4.596	0.46	19953
1071	19	17	786	553	13.819	1.382	12890
1072	19	19	811	582	24.887	2.489	20817
1073	19	21	816	595	9.053	0.905	22158
1074	19	23	819	599	3.25	0.325	19774
1075	19	25	776	558	38.618	3.862	19531
1076	19	27	744	522	31.307	3.131	17727
1077	19	29	772	537	20.647	2.065	23909
1078	19	31	782	548	9.663	0.966	24985
1079	19	33	784	550	1.838	0.184	21878
1080	19	35	758	529	21.723	2.172	17035
1081	19	37	748	513	12.264	1.226	21134
1082	19	39	756	512	5.24	0.524	20568
1083	19	41	765	521	8.273	0.827	21374
1084	19	43	766	522	0.919	0.092	18823
1085	19	45	815	560	40.304	4.03	18637
1086	19	47	823	575	11.05	1.105	19589
1087	19	49	824	577	1.453	0.145	20331
1088	19	51	816	554	15.828	1.583	21874
1089	19	53	800	544	12.264	1.226	20182
1090	19	55	800	546	1.3	0.13	20446
1091	19	57	814	568	16.95	1.695	21045
1092	19	59	778	533	32.635	3.264	19713
1093	19	61	774	526	5.24	0.524	21225
1094	19	63	814	564	35.861	3.586	22322
1095	19	65	828	579	13.337	1.334	20711
1096	19	67	848	608	22.898	2.29	18023
1097	19	69	850	609	1.453	0.145	22144
1098	19	71	854	611	2.907	0.291	26982
1099	19	73	859	616	4.596	0.46	19603
1100	19	75	852	611	5.591	0.559	23778
1101	19	77	857	617	5.077	0.508	19127
1102	19	79	858	619	1.453	0.145	19766
1103	19	81	860	619	1.3	0.13	17378
1104	19	83	871	629	9.663	0.966	18971
1105	19	85	871	629	0	0	22955
1106	19	87	884	638	10.277	1.028	17754
1107	19	89	891	642	5.24	0.524	11083
1108	19	91	905	646	9.464	0.946	17841
1109	19	93	918	648	8.549	0.855	19816
1110	19	95	927	649	5.886	0.589	16952
1111	19	97	934	655	5.993	0.599	16619
1112	19	99	947	666	11.069	1.107	19458
1113	19	101	990	670	28.07	2.807	19763
1114	19	103	935	645	39.269	3.927	20370
1115	19	105	934	657	7.827	0.783	26599
1116	19	107	948	662	9.663	0.966	14824
1117	19	109	948	658	2.6	0.26	16539
1118	19	111	952	649	6.402	0.64	22989
1119	19	113	947	639	7.267	0.727	18672
1120	20	1	239	44	-1	-1	18607
1121	20	3	239	44	0	0	13081
1122	20	5	239	44	0	0	17620
1123	20	7	279	34	26.8	2.68	19685
1124	20	9	266	28	9.306	0.931	18254
1125	20	11	215	23	33.308	3.331	18080
1126	20	13	214	25	1.453	0.145	17842
1127	20	15	257	45	30.825	3.082	12461
1128	20	17	259	43	1.838	0.184	10838
1129	20	19	259	43	0	0	11304
1130	20	21	259	43	0	0	10899
1131	20	23	254	39	4.162	0.416	23896
1132	20	25	251	38	2.055	0.206	20285
1133	20	27	248	15	15.076	1.508	18570
1134	20	29	248	15	0	0	16920
1135	20	31	248	26	7.15	0.715	20299
1136	20	33	248	26	0	0	20121
1137	20	35	248	26	0	0	17018
1138	20	37	247	31	3.314	0.331	20429
1139	20	39	247	31	0	0	18896
1140	20	41	247	31	0	0	20100
1141	20	43	222	35	16.456	1.646	17877
1142	20	45	249	34	17.562	1.756	17290
1143	20	47	268	34	12.35	1.235	17116
1144	20	49	271	26	5.553	0.555	19329
1145	20	51	271	26	0	0	18447
1146	20	53	270	26	0.65	0.065	18496
1147	20	55	251	31	12.77	1.277	17609
1148	20	57	250	31	0.65	0.065	18339
1149	20	59	246	29	2.907	0.291	17311
1150	20	61	244	28	1.453	0.145	19391
1151	20	63	236	22	6.5	0.65	17895
1152	20	65	232	20	2.907	0.291	19093
1153	20	67	236	28	5.814	0.581	19655
1154	20	69	252	33	10.896	1.09	17080
1155	20	71	254	33	1.3	0.13	20959
1156	20	73	258	35	2.907	0.291	22181
1157	20	75	265	35	4.55	0.455	17052
1158	20	77	271	27	6.5	0.65	21212
1159	20	79	271	27	0	0	28496
1160	21	1	199	111	-1	-1	29153
1161	21	3	201	112	1.453	0.145	23546
1162	21	5	206	100	8.45	0.845	23181
1163	21	7	206	100	0	0	26515
1164	21	9	201	110	7.267	0.727	43969
1165	21	11	201	111	0.65	0.065	32115
1166	21	13	199	111	1.3	0.13	19493
1167	21	15	197	110	1.453	0.145	22581
1168	21	17	197	108	1.3	0.13	21649
1169	21	19	197	107	0.65	0.065	21644
1170	21	21	199	103	2.907	0.291	15227
1171	21	23	199	103	0	0	12853
1172	21	25	202	110	4.95	0.495	19903
1173	21	27	208	125	10.501	1.05	39227
1174	21	29	202	133	6.5	0.65	34709
1175	21	31	183	151	17.012	1.701	28838
1176	21	33	180	158	4.95	0.495	25161
1177	21	35	178	170	7.907	0.791	24610
1178	21	37	178	174	2.6	0.26	24908
1179	21	39	178	174	0	0	25382
1180	21	41	177	164	6.532	0.653	24453
1181	21	43	177	158	3.9	0.39	27434
1182	21	45	177	157	0.65	0.065	32599
1183	21	47	177	156	0.65	0.065	26609
1184	21	49	177	156	0	0	27045
1185	21	51	169	176	14.001	1.4	25176
1186	21	53	171	174	1.838	0.184	24807
1187	21	55	179	156	12.803	1.28	35427
1188	21	57	182	153	2.758	0.276	29716
1189	21	59	182	153	0	0	28184
1190	21	61	185	152	2.055	0.206	32097
1191	21	63	188	146	4.36	0.436	26899
1192	21	65	188	146	0	0	31681
1193	21	67	185	149	2.758	0.276	26978
1194	21	69	188	151	2.344	0.234	24928
1195	21	71	188	151	0	0	26178
1196	21	73	189	151	0.65	0.065	29314
1197	21	75	189	151	0	0	30633
1198	21	77	189	151	0	0	25322
1199	21	79	189	151	0	0	31404
1200	21	81	188	145	3.954	0.395	21782
1201	21	83	189	154	5.886	0.589	29551
1202	21	85	193	159	4.162	0.416	22122
1203	21	87	195	160	1.453	0.145	30991
1204	21	89	195	160	0	0	25079
1205	21	91	195	157	1.95	0.195	25278
1206	21	93	200	141	10.896	1.09	36973
1207	21	95	209	132	8.273	0.827	28688
1208	21	97	220	126	8.144	0.814	27829
1209	21	99	214	127	3.954	0.395	27322
1210	21	101	208	134	5.993	0.599	36564
1211	21	103	208	135	0.65	0.065	26166
1212	21	105	200	140	6.132	0.613	27374
1213	21	107	187	146	9.306	0.931	30861
1214	21	109	181	162	11.107	1.111	20434
1215	21	111	181	164	1.3	0.13	24850
1216	21	113	188	162	4.732	0.473	24727
1217	21	115	182	165	4.36	0.436	25045
1218	21	117	192	155	9.192	0.919	31486
1219	21	119	219	134	22.233	2.223	24850
1220	21	121	175	160	33.219	3.322	25788
1221	21	123	173	160	1.3	0.13	25650
1222	21	125	173	160	0	0	25396
1223	21	127	173	160	0	0	30476
1224	21	129	173	160	0	0	30258
1225	21	131	219	143	31.876	3.188	25299
1226	21	133	209	149	7.58	0.758	26243
1227	21	135	177	173	25.999	2.6	25172
1228	21	137	179	166	4.732	0.473	24948
1229	21	139	175	166	2.6	0.26	25353
1230	21	141	172	151	9.943	0.994	23967
1231	21	143	172	174	14.95	1.495	25648
1232	21	145	158	177	9.306	0.931	25515
1233	21	147	151	171	5.993	0.599	24986
1234	21	149	198	143	35.56	3.556	35867
1235	21	151	176	161	18.476	1.848	24882
1236	21	153	167	164	6.166	0.617	22915
1237	21	155	157	170	7.58	0.758	25633
1238	21	157	154	170	1.95	0.195	25419
1239	21	159	201	155	32.067	3.207	25635
1240	21	161	184	165	12.82	1.282	25326
1241	21	163	174	168	6.786	0.679	25627
1242	21	165	169	171	3.79	0.379	25455
1243	21	167	157	170	7.827	0.783	36194
1244	21	169	146	167	7.411	0.741	21577
1245	21	171	144	173	4.111	0.411	25896
1246	21	173	158	163	11.183	1.118	30134
1247	21	175	166	151	9.374	0.937	20814
1248	21	177	175	150	5.886	0.589	27740
1249	21	179	176	148	1.453	0.145	28034
1250	21	181	158	159	13.711	1.371	28145
1251	21	183	158	159	0	0	25771
1252	21	185	176	143	15.654	1.565	23178
1253	21	187	175	143	0.65	0.065	24232
1254	21	189	162	153	10.661	1.066	25223
1255	21	191	152	160	7.934	0.793	22894
1256	21	193	152	162	1.3	0.13	26081
1257	22	1	541	378	-1	-1	22794
1258	22	3	545	377	2.68	0.268	23244
1259	22	5	546	376	0.919	0.092	22594
1260	22	7	549	372	3.25	0.325	20125
1261	22	9	553	370	2.907	0.291	24177
1262	22	11	557	370	2.6	0.26	22690
1263	22	13	557	370	0	0	23102
1264	22	15	557	369	0.65	0.065	16143
1265	22	17	565	361	7.354	0.735	23261
1266	22	19	569	361	2.6	0.26	25987
1267	22	21	572	376	9.943	0.994	22777
1268	22	23	572	376	0	0	22218
1269	22	25	568	368	5.814	0.581	23755
1270	22	27	567	367	0.919	0.092	22017
1271	22	29	565	366	1.453	0.145	21079
1272	22	31	555	362	7.001	0.7	20215
1273	22	33	556	359	2.055	0.206	17558
1274	22	35	570	372	12.418	1.242	19418
1275	22	37	610	385	27.338	2.734	23508
1276	22	39	610	395	6.5	0.65	26608
1277	22	41	611	399	2.68	0.268	23760
1278	22	43	619	403	5.814	0.581	26369
1279	22	45	629	407	7.001	0.7	22430
1280	22	47	651	409	14.359	1.436	33322
1281	22	49	680	419	19.939	1.994	22340
1282	22	51	702	426	15.006	1.501	21332
1283	22	53	711	436	8.745	0.874	25503
1284	22	55	719	447	8.841	0.884	20966
1285	22	57	734	458	12.09	1.209	22048
1286	22	59	751	474	15.174	1.517	24271
1287	22	61	760	477	6.166	0.617	22012
1288	22	63	760	477	0	0	21308
1289	22	65	760	466	7.15	0.715	21287
1290	22	67	771	454	10.581	1.058	18245
1291	22	69	797	467	18.894	1.889	21489
1292	22	71	793	467	2.6	0.26	23093
1293	22	73	783	462	7.267	0.727	16932
1294	22	75	782	453	5.886	0.589	32023
1295	22	77	782	453	0	0	30261
1296	22	79	782	453	0	0	28015
1297	22	81	782	459	3.9	0.39	31083
1298	22	83	778	459	2.6	0.26	35163
1299	23	1	668	180	-1	-1	23706
1300	23	3	668	180	0	0	24043
1301	23	5	668	178	1.3	0.13	24287
1302	23	7	680	178	7.8	0.78	17051
1303	23	9	681	178	0.65	0.065	23132
1304	23	11	686	179	3.314	0.331	25197
1305	23	13	686	179	0	0	25935
1306	23	15	688	179	1.3	0.13	22066
1307	23	17	682	180	3.954	0.395	25447
1308	23	19	681	180	0.65	0.065	25651
1309	23	21	680	180	0.65	0.065	23894
1310	23	23	680	180	0	0	25682
1311	23	25	681	179	0.919	0.092	22492
1312	23	27	682	178	0.919	0.092	25238
1313	23	29	682	177	0.65	0.065	26704
1314	23	31	686	170	5.24	0.524	19709
1315	23	33	695	165	6.692	0.669	19436
1316	23	35	698	166	2.055	0.206	19486
1317	23	37	692	170	4.687	0.469	21861
1318	23	39	677	173	9.943	0.994	24502
1319	23	41	676	173	0.65	0.065	24314
1320	23	43	676	173	0	0	23132
1321	23	45	651	167	16.711	1.671	22526
1322	23	47	650	167	0.65	0.065	19698
1323	23	49	657	169	4.732	0.473	22771
1324	23	51	664	169	4.55	0.455	20919
1325	23	53	659	170	3.314	0.331	22410
1326	23	55	655	170	2.6	0.26	24268
1327	23	57	648	169	4.596	0.46	20661
1328	23	59	639	164	6.692	0.669	22271
1329	23	61	639	164	0	0	19655
1330	23	63	644	164	3.25	0.325	17476
1331	23	65	653	164	5.85	0.585	19770
1332	23	67	641	164	7.8	0.78	19999
1333	23	69	628	164	8.45	0.845	26537
1334	23	71	616	162	7.907	0.791	20093
1335	23	73	610	162	3.9	0.39	18663
1336	23	75	610	162	0	0	17008
1337	23	77	613	168	4.36	0.436	24149
1338	23	79	613	168	0	0	25214
1339	23	81	613	168	0	0	26920
1340	23	83	617	166	2.907	0.291	18685
1341	23	85	615	165	1.453	0.145	16842
1342	23	87	623	165	5.2	0.52	20846
1343	23	89	626	166	2.055	0.206	21128
1344	23	91	640	168	9.192	0.919	23005
1345	23	93	649	170	5.993	0.599	30640
1346	23	95	651	170	1.3	0.13	23908
1347	23	97	651	170	0	0	44838
1348	23	99	650	167	2.055	0.206	14499
1349	23	101	646	167	2.6	0.26	13330
1350	23	103	641	166	3.314	0.331	27507
1351	23	105	630	161	7.854	0.785	43819
1352	23	107	619	155	8.144	0.814	19923
1353	24	1	787	266	-1	-1	24158
1354	24	3	787	266	0	0	27658
1355	24	5	787	266	0	0	24528
1356	24	7	790	265	2.055	0.206	25665
1357	24	9	795	271	5.077	0.508	27556
1358	24	11	796	268	2.055	0.206	25144
1359	24	13	795	266	1.453	0.145	23293
1360	24	15	794	265	0.919	0.092	23248
1361	24	17	794	264	0.65	0.065	25252
1362	24	19	791	261	2.758	0.276	23650
1363	24	21	782	249	9.75	0.975	21087
1364	24	23	782	249	0	0	22548
1365	24	25	783	247	1.453	0.145	20652
1366	24	27	786	247	1.95	0.195	21290
1367	24	29	787	247	0.65	0.065	23455
1368	24	31	788	247	0.65	0.065	24455
1369	24	33	795	246	4.596	0.46	23089
1370	24	35	796	246	0.65	0.065	19639
1371	24	37	801	245	3.314	0.331	25286
1372	24	39	802	245	0.65	0.065	17901
1373	24	41	799	246	2.055	0.206	32753
1374	24	43	791	246	5.2	0.52	34405
1375	24	45	791	246	0	0	31651
1376	24	47	791	246	0	0	24588
1377	24	49	783	238	7.354	0.735	16769
1378	24	51	792	243	6.692	0.669	19360
1379	25	1	266	720	-1	-1	19244
1380	25	3	263	723	2.758	0.276	24009
1381	25	5	262	725	1.453	0.145	19895
1382	25	7	249	736	11.069	1.107	20377
1383	25	9	248	736	0.65	0.065	21602
1384	25	11	247	737	0.919	0.092	21437
1385	25	13	247	738	0.65	0.065	24611
1386	25	15	248	738	0.65	0.065	21457
1387	25	17	234	744	9.9	0.99	27360
1388	25	19	231	744	1.95	0.195	25034
1389	25	21	229	741	2.344	0.234	20678
1390	25	23	229	741	0	0	23995
1391	25	25	240	739	7.267	0.727	23138
1392	25	27	245	738	3.314	0.331	29202
1393	25	29	252	735	4.95	0.495	19852
1394	25	31	258	729	5.515	0.552	28616
1395	25	33	259	728	0.919	0.092	25006
1396	25	35	259	728	0	0	25896
1397	25	37	260	728	0.65	0.065	23578
1398	25	39	263	726	2.344	0.234	28363
1399	25	41	268	722	4.162	0.416	24699
1400	25	43	270	718	2.907	0.291	20433
1401	25	45	271	718	0.65	0.065	22046
1402	25	47	275	718	2.6	0.26	20800
1403	25	49	280	722	4.162	0.416	28476
1404	25	51	281	722	0.65	0.065	32180
1405	25	53	281	722	0	0	26094
1406	25	55	281	722	0	0	32755
1407	25	57	287	718	4.687	0.469	33472
1408	25	59	291	715	3.25	0.325	24032
1409	25	61	293	712	2.344	0.234	26645
1410	25	63	293	712	0	0	22422
1411	25	65	293	712	0	0	21782
1412	25	67	298	709	3.79	0.379	25174
1413	25	69	302	708	2.68	0.268	24776
1414	25	71	308	707	3.954	0.395	29099
1415	25	73	310	707	1.3	0.13	24292
1416	25	75	311	707	0.65	0.065	27679
1417	25	77	312	707	0.65	0.065	26702
1418	25	79	315	704	2.758	0.276	22724
1419	25	81	315	704	0	0	23901
1420	25	83	317	704	1.3	0.13	23275
1421	25	85	313	703	2.68	0.268	23991
1422	25	87	312	700	2.055	0.206	23394
1423	25	89	281	720	23.979	2.398	23802
1424	25	91	261	727	13.773	1.377	35016
1425	25	93	245	738	12.62	1.262	30409
1426	25	95	243	741	2.344	0.234	23635
1427	25	97	215	749	18.928	1.893	20386
1428	25	99	214	753	2.68	0.268	9646
1429	25	101	225	757	7.608	0.761	27711
1430	25	103	238	752	9.053	0.905	18924
1431	25	105	239	746	3.954	0.395	14587
1432	26	1	251	849	-1	-1	23275
1433	26	3	249	849	1.3	0.13	23826
1434	26	5	225	838	17.16	1.716	24558
1435	26	7	218	828	7.934	0.793	20912
1436	26	9	230	837	9.75	0.975	24649
1437	26	11	235	842	4.596	0.46	23531
1438	26	13	235	843	0.65	0.065	25296
1439	26	15	235	843	0	0	24269
1440	26	17	235	842	0.65	0.065	25790
1441	26	19	233	842	1.3	0.13	25371
1442	26	21	227	833	7.031	0.703	24143
1443	26	23	226	833	0.65	0.065	25836
1444	26	25	223	833	1.95	0.195	24251
1445	26	27	223	833	0	0	24852
1446	26	29	223	833	0	0	26276
1447	26	31	223	830	1.95	0.195	28998
1448	26	33	223	830	0	0	24575
1449	26	35	223	827	1.95	0.195	25786
1450	26	37	220	815	8.04	0.804	23312
1451	26	39	220	815	0	0	24168
1452	26	41	219	824	5.886	0.589	21898
1453	26	43	219	824	0	0	25154
1454	26	45	219	824	0	0	25792
1455	26	47	221	831	4.732	0.473	27414
1456	26	49	221	832	0.65	0.065	26240
1457	26	51	222	832	0.65	0.065	26237
1458	26	53	222	822	6.5	0.65	17222
1459	26	55	222	821	0.65	0.065	25204
1460	26	57	221	837	10.42	1.042	22575
1461	26	59	221	838	0.65	0.065	21716
1462	26	61	222	839	0.919	0.092	25394
1463	26	63	223	838	0.919	0.092	23191
1464	26	65	218	819	12.77	1.277	24766
1465	26	67	219	832	8.475	0.847	26531
1466	26	69	221	836	2.907	0.291	23171
1467	26	71	221	835	0.65	0.065	29870
1468	26	73	218	812	15.076	1.508	21844
1469	26	75	218	810	1.3	0.13	21383
1470	26	77	227	824	10.818	1.082	32584
1471	26	79	227	824	0	0	28996
1472	26	81	227	805	12.35	1.235	26702
1473	26	83	227	805	0	0	26992
1474	26	85	225	809	2.907	0.291	23059
1475	26	87	225	810	0.65	0.065	27896
1476	26	89	221	802	5.814	0.581	23040
1477	26	91	213	786	11.627	1.163	20513
1478	26	93	229	802	14.707	1.471	25645
1479	26	95	229	811	5.85	0.585	30185
1480	26	97	229	821	6.5	0.65	26939
1481	26	99	228	824	2.055	0.206	28171
1482	26	101	221	824	4.55	0.455	29545
1483	26	103	216	818	5.077	0.508	26914
1484	26	105	216	818	0	0	26335
1485	27	1	777	818	-1	-1	21734
1486	27	3	770	803	10.759	1.076	25141
1487	27	5	770	803	0	0	23507
1488	27	7	770	800	1.95	0.195	18598
1489	27	9	770	799	0.65	0.065	18901
1490	27	11	776	791	6.5	0.65	19558
1491	27	13	779	788	2.758	0.276	21267
1492	27	15	790	781	8.475	0.847	21831
1493	27	17	803	773	9.922	0.992	21046
1494	27	19	811	730	28.429	2.843	18472
1495	27	21	821	709	15.118	1.512	20549
1496	27	23	829	710	5.24	0.524	20218
1497	27	25	845	718	11.627	1.163	21047
1498	27	27	850	730	8.45	0.845	24915
1499	27	29	845	727	3.79	0.379	23757
1500	27	31	843	719	5.36	0.536	23474
1501	27	33	844	716	2.055	0.206	24616
1502	27	35	842	715	1.453	0.145	22332
1503	27	37	841	714	0.919	0.092	21917
1504	27	39	833	706	7.354	0.735	19848
1505	27	41	832	703	2.055	0.206	25654
1506	27	43	842	687	12.264	1.226	21637
1507	27	45	845	685	2.344	0.234	22570
1508	27	47	853	700	11.05	1.105	20289
1509	27	49	849	703	3.25	0.325	17599
1510	27	51	841	696	6.909	0.691	20368
1511	27	53	827	682	12.869	1.287	21369
1512	27	55	775	713	39.35	3.935	21492
1513	27	57	789	712	9.123	0.912	19735
1514	27	59	809	699	15.505	1.55	19350
1515	27	61	830	675	20.728	2.073	23368
1516	27	63	835	665	7.267	0.727	19422
1517	27	65	835	663	1.3	0.13	17999
1518	27	67	850	666	9.943	0.994	22258
1519	27	69	861	671	7.854	0.785	19778
1520	27	71	854	666	5.591	0.559	19926
1521	27	73	876	683	18.071	1.807	26912
1522	27	75	925	690	32.173	3.217	20177
1523	27	77	884	677	27.957	2.796	23255
1524	27	79	864	678	13.016	1.302	19833
1525	27	81	852	680	7.907	0.791	19943
1526	27	83	863	687	8.475	0.847	20553
1527	27	85	869	700	9.306	0.931	22828
1528	27	87	871	710	6.629	0.663	16674
1529	27	89	867	718	5.814	0.581	21268
1530	27	91	865	722	2.907	0.291	20253
1531	27	93	871	712	7.58	0.758	21933
1532	27	95	864	695	11.95	1.195	22042
1533	27	97	861	688	4.95	0.495	20317
1534	27	99	859	681	4.732	0.473	20258
1535	27	101	859	699	11.7	1.17	22903
1536	27	103	857	698	1.453	0.145	21339
1537	27	105	852	688	7.267	0.727	20861
1538	27	107	854	684	2.907	0.291	20733
1539	27	109	856	685	1.453	0.145	20032
1540	27	111	854	683	1.838	0.184	20479
1541	27	113	840	656	19.768	1.977	25647
1542	27	115	825	673	14.736	1.474	19386
1543	27	117	852	681	18.304	1.83	19526
1544	27	119	870	686	12.143	1.214	21203
1545	27	121	849	687	13.665	1.367	21372
1546	27	123	846	687	1.95	0.195	27117
1547	27	125	863	707	17.061	1.706	25617
1548	27	127	865	708	1.453	0.145	28056
1549	27	129	865	710	1.3	0.13	24146
1550	27	131	860	709	3.314	0.331	22195
1551	27	133	851	697	9.75	0.975	21790
1552	27	135	847	697	2.6	0.26	20524
1553	27	137	840	692	5.591	0.559	21234
1554	27	139	844	687	4.162	0.416	21760
1555	27	141	844	685	1.3	0.13	20862
1556	27	143	850	699	9.9	0.99	22362
1557	27	145	854	703	3.677	0.368	26942
1558	27	147	854	703	0	0	29927
1559	27	149	847	691	9.03	0.903	18734
1560	27	151	846	690	0.919	0.092	21241
1561	27	153	848	687	2.344	0.234	22974
1562	27	155	840	683	5.814	0.581	18887
1563	27	157	840	683	0	0	17248
1564	27	159	843	696	8.672	0.867	20651
1565	27	161	849	697	3.954	0.395	21194
1566	27	163	851	696	1.453	0.145	18447
1567	27	165	856	691	4.596	0.46	24351
1568	27	167	857	690	0.919	0.092	23556
1569	27	169	857	689	0.65	0.065	25887
1570	27	171	843	684	9.663	0.966	22652
1571	27	173	840	682	2.344	0.234	22088
1572	27	175	837	674	5.553	0.555	20820
1573	27	177	846	682	7.827	0.783	20548
1574	27	179	863	697	14.736	1.474	21787
1575	27	181	866	699	2.344	0.234	20776
1576	27	183	877	715	12.62	1.262	20614
1577	27	185	880	722	4.95	0.495	18622
1578	27	187	884	729	5.24	0.524	26223
1579	27	189	890	737	6.5	0.65	19769
1580	27	191	899	743	7.031	0.703	23149
1581	27	193	901	744	1.453	0.145	24205
1582	28	1	239	722	-1	-1	23078
1583	28	3	257	745	18.984	1.898	23107
1584	28	5	260	747	2.344	0.234	23659
1585	28	7	260	742	3.25	0.325	25940
1586	28	9	264	736	4.687	0.469	31694
1587	28	11	264	735	0.65	0.065	29775
1588	28	13	264	735	0	0	32141
1589	28	15	256	723	9.374	0.937	22110
1590	28	17	255	724	0.919	0.092	25201
1591	28	19	258	725	2.055	0.206	23061
1592	28	21	259	738	8.475	0.847	24896
1593	28	23	259	738	0	0	23471
1594	28	25	259	734	2.6	0.26	30776
1595	28	27	259	734	0	0	19939
1596	28	29	262	730	3.25	0.325	21279
1597	28	31	259	729	2.055	0.206	31593
1598	28	33	255	729	2.6	0.26	28718
1599	28	35	255	729	0	0	22542
1600	28	37	255	728	0.65	0.065	25353
1601	28	39	255	729	0.65	0.065	28501
1602	28	41	258	729	1.95	0.195	26755
1603	28	43	259	727	1.453	0.145	23379
1604	28	45	272	721	9.306	0.931	26230
1605	28	47	300	707	20.348	2.035	25020
1606	28	49	300	707	0	0	25128
1607	28	51	292	713	6.5	0.65	22042
1608	28	53	290	713	1.3	0.13	20528
1609	28	55	286	713	2.6	0.26	27774
1610	28	57	276	718	7.267	0.727	25136
1611	28	59	271	717	3.314	0.331	25161
1612	28	61	268	726	6.166	0.617	30465
1613	28	63	268	726	0	0	35443
1614	28	65	267	722	2.68	0.268	26277
1615	28	67	272	716	5.077	0.508	17306
1616	28	69	289	708	12.212	1.221	23809
1617	28	71	295	711	4.36	0.436	25187
1618	28	73	295	711	0	0	25010
1619	28	75	302	712	4.596	0.46	26949
1620	28	77	301	715	2.055	0.206	36634
1621	28	79	301	711	2.6	0.26	26005
1622	28	81	307	703	6.5	0.65	27306
1623	28	83	296	706	7.411	0.741	24739
1624	28	85	262	701	22.337	2.234	22484
1625	28	87	261	705	2.68	0.268	22716
1626	28	89	265	723	11.985	1.199	25684
1627	28	91	265	727	2.6	0.26	22836
1628	28	93	248	738	13.161	1.316	30891
1629	28	95	241	741	4.95	0.495	23785
1630	28	97	225	748	11.351	1.135	21406
1631	28	99	212	755	9.597	0.96	20833
1632	28	101	211	756	0.919	0.092	24102
1633	28	103	219	755	5.24	0.524	22030
1634	28	105	231	752	8.04	0.804	11370
1635	28	107	231	752	0	0	19206
1636	28	109	230	753	0.919	0.092	17232
1637	29	1	226	841	-1	-1	25172
1638	29	3	226	841	0	0	25918
1639	29	5	226	847	3.9	0.39	25146
1640	29	7	226	835	7.8	0.78	23097
1641	29	9	226	840	3.25	0.325	22996
1642	29	11	226	841	0.65	0.065	26407
1643	29	13	227	834	4.596	0.46	23883
1644	29	15	227	828	3.9	0.39	21597
1645	29	17	227	828	0	0	25489
1646	29	19	227	829	0.65	0.065	23914
1647	29	21	227	831	1.3	0.13	23838
1648	29	23	227	829	1.3	0.13	23775
1649	29	25	226	828	0.919	0.092	25541
1650	29	27	226	828	0	0	24518
1651	29	29	225	827	0.919	0.092	27487
1652	29	31	225	826	0.65	0.065	23170
1653	29	33	225	826	0	0	22243
1654	29	35	223	821	3.5	0.35	23154
1655	29	37	222	821	0.65	0.065	19660
1656	29	39	222	822	0.65	0.065	25592
1657	29	41	223	848	16.912	1.691	23296
1658	29	43	223	833	9.75	0.975	25384
1659	29	45	223	837	2.6	0.26	23719
1660	29	47	223	837	0	0	28440
1661	29	49	223	837	0	0	24003
1662	29	51	223	836	0.65	0.065	25051
1663	29	53	224	840	2.68	0.268	24948
1664	29	55	224	839	0.65	0.065	23025
1665	29	57	224	840	0.65	0.065	22919
1666	29	59	224	840	0	0	27823
1667	29	61	224	840	0	0	27256
1668	29	63	224	838	1.3	0.13	22733
1669	29	65	224	836	1.3	0.13	24193
1670	29	67	223	836	0.65	0.065	34982
1671	29	69	221	832	2.907	0.291	28017
1672	29	71	221	832	0	0	26847
1673	29	73	220	823	5.886	0.589	26199
1674	29	75	220	820	1.95	0.195	20453
1675	29	77	220	810	6.5	0.65	22430
1676	29	79	220	805	3.25	0.325	20265
1677	29	81	220	809	2.6	0.26	20960
1678	29	83	219	814	3.314	0.331	22330
1679	29	85	218	816	1.453	0.145	26493
1680	29	87	218	811	3.25	0.325	22301
1681	29	89	218	803	5.2	0.52	21314
1682	29	91	217	794	5.886	0.589	23080
1683	29	93	217	794	0	0	19880
1684	29	95	215	810	10.481	1.048	20456
1685	29	97	214	812	1.453	0.145	20041
1686	29	99	220	824	8.72	0.872	25107
1687	29	101	222	827	2.344	0.234	27470
1688	29	103	223	827	0.65	0.065	29554
1689	29	105	222	816	7.179	0.718	25277
1690	29	107	222	811	3.25	0.325	26133
1691	29	109	217	797	9.663	0.966	23680
1692	29	111	219	816	12.418	1.242	8834
1693	30	79	765	656	-1	-1	23167
1694	30	81	758	651	5.591	0.559	23687
1695	30	83	755	649	2.344	0.234	22721
1696	30	85	751	645	3.677	0.368	22044
1697	30	87	747	643	2.907	0.291	22730
1698	30	89	747	642	0.65	0.065	17591
1699	30	91	747	642	0	0	20476
1700	30	93	743	632	7.001	0.7	24546
1701	30	95	738	623	6.692	0.669	19292
1702	30	97	731	614	7.411	0.741	21952
1703	30	99	727	611	3.25	0.325	21050
1704	30	101	720	607	5.24	0.524	21079
1705	30	103	717	605	2.344	0.234	21823
1706	30	105	709	600	6.132	0.613	20579
1707	30	107	709	600	0	0	22185
1708	30	109	703	598	4.111	0.411	24288
1709	30	111	693	593	7.267	0.727	20390
1710	30	113	688	592	3.314	0.331	19707
1711	30	115	684	591	2.68	0.268	22151
1712	30	117	688	596	4.162	0.416	21725
1713	30	119	696	601	6.132	0.613	21880
1714	30	121	696	601	0	0	21988
1715	30	123	703	609	6.909	0.691	22388
1716	30	125	744	650	37.688	3.769	9510
1717	30	127	754	658	8.324	0.832	23096
1718	30	129	767	672	12.418	1.242	24976
1719	30	131	768	682	6.532	0.653	27667
1720	30	133	767	684	1.453	0.145	20957
1721	30	135	767	684	0	0	21024
1722	30	137	764	680	3.25	0.325	22597
1723	30	139	765	691	7.179	0.718	21073
1724	30	141	765	693	1.3	0.13	15197
1725	30	143	768	690	2.758	0.276	17286
1726	30	145	772	696	4.687	0.469	21534
1727	30	147	762	670	18.106	1.811	26007
1728	30	149	746	636	24.424	2.442	23761
1729	30	151	737	631	6.692	0.669	20066
1730	30	153	733	625	4.687	0.469	25629
1731	30	155	721	619	8.72	0.872	22124
1732	30	157	714	613	5.993	0.599	23218
1733	30	159	694	599	15.868	1.587	24475
1734	30	161	674	592	13.773	1.377	7069
1735	30	163	665	590	5.993	0.599	18946
1736	30	165	655	588	6.629	0.663	13899
1737	30	167	691	610	27.423	2.742	26778
1738	30	169	691	610	0	0	21624
1739	30	171	676	605	10.277	1.028	25206
1740	30	173	633	584	31.104	3.11	30775
1741	30	175	600	565	24.751	2.475	21816
1742	30	177	587	561	8.841	0.884	22286
1743	30	179	578	559	5.993	0.599	23180
1744	30	181	564	559	9.1	0.91	18219
1745	30	183	562	557	1.838	0.184	18492
1746	30	185	542	546	14.836	1.484	20276
1747	30	187	534	545	5.24	0.524	23162
1748	30	189	527	556	8.475	0.847	23290
1749	30	191	554	588	27.214	2.721	22785
1750	30	193	523	572	22.675	2.268	23004
1751	31	1	357	411	-1	-1	25021
1752	31	3	368	421	9.663	0.966	24810
1753	31	5	368	423	1.3	0.13	24470
1754	31	7	368	434	7.15	0.715	24149
1755	31	9	368	434	0	0	23626
1756	31	11	368	434	0	0	21540
1757	31	13	367	435	0.919	0.092	24793
1758	31	15	367	435	0	0	24494
1759	31	17	361	425	7.58	0.758	28267
1760	31	19	361	425	0	0	24650
1761	31	21	361	425	0	0	24200
1762	31	23	359	424	1.453	0.145	26425
1763	31	25	359	424	0	0	23188
1764	31	27	359	424	0	0	21002
1765	31	29	359	424	0	0	27538
1766	31	31	349	448	16.9	1.69	24590
1767	31	33	349	448	0	0	24742
1768	31	35	349	448	0	0	24853
1769	31	37	349	448	0	0	25974
1770	31	39	349	438	6.5	0.65	24966
1771	31	41	349	432	3.9	0.39	26033
1772	31	43	349	427	3.25	0.325	25358
1773	31	45	347	410	11.126	1.113	21215
1774	31	47	347	410	0	0	23852
1775	31	49	347	410	0	0	22665
1776	31	51	347	410	0	0	26259
1777	31	53	349	412	1.838	0.184	25880
1778	31	55	350	413	0.919	0.092	28037
1779	31	57	350	417	2.6	0.26	31919
1780	31	59	350	417	0	0	27271
1781	31	61	350	410	4.55	0.455	33244
1782	31	63	350	407	1.95	0.195	26650
1783	31	65	350	398	5.85	0.585	23070
1784	31	67	350	398	0	0	28562
1785	31	69	351	396	1.453	0.145	30211
1786	31	71	352	390	3.954	0.395	27467
1787	31	73	352	390	0	0	27728
1788	31	75	355	390	1.95	0.195	33882
1789	31	77	355	389	0.65	0.065	22623
1790	31	79	349	402	9.306	0.931	28765
1791	31	81	349	402	0	0	22076
1792	31	83	348	400	1.453	0.145	27285
1793	31	85	348	398	1.3	0.13	27204
1794	31	87	348	397	0.65	0.065	25495
1795	31	89	348	397	0	0	25525
1796	31	91	348	400	1.95	0.195	22390
1797	31	93	349	408	5.24	0.524	24494
1798	31	95	353	457	31.955	3.196	28433
1799	31	97	353	463	3.9	0.39	16368
1800	31	99	353	463	0	0	21940
1801	31	101	353	464	0.65	0.065	23194
1802	31	103	344	458	7.031	0.703	12290
1803	32	1	408	624	-1	-1	25859
1804	32	3	408	623	0.65	0.065	24719
1805	32	5	408	623	0	0	25718
1806	32	7	414	638	10.501	1.05	24637
1807	32	9	414	638	0	0	23390
1808	32	11	414	638	0	0	25098
1809	32	13	416	638	1.3	0.13	25377
1810	32	15	416	638	0	0	24662
1811	32	17	417	639	0.919	0.092	25013
1812	32	19	426	639	5.85	0.585	26351
1813	32	21	432	639	3.9	0.39	25358
1814	32	23	439	637	4.732	0.473	24209
1815	32	25	442	637	1.95	0.195	24561
1816	32	27	450	637	5.2	0.52	25201
1817	32	29	461	637	7.15	0.715	25616
1818	32	31	482	633	13.895	1.39	25579
1819	32	33	491	628	6.692	0.669	23851
1820	32	35	499	623	6.132	0.613	24751
1821	32	37	506	621	4.732	0.473	28045
1822	32	39	517	620	7.179	0.718	25884
1823	32	41	522	617	3.79	0.379	30194
1824	32	43	525	617	1.95	0.195	28540
1825	32	45	526	616	0.919	0.092	28752
1826	32	47	528	615	1.453	0.145	30752
1827	32	49	547	605	13.956	1.396	28789
1828	32	51	552	601	4.162	0.416	23896
1829	32	53	552	601	0	0	24361
1830	32	55	550	599	1.838	0.184	22415
1831	32	57	550	599	0	0	24873
1832	32	59	548	597	1.838	0.184	27227
1833	32	61	548	597	0	0	26833
1834	32	63	549	597	0.65	0.065	22969
1835	32	65	549	598	0.65	0.065	25209
1836	32	67	550	599	0.919	0.092	24556
1837	32	69	554	600	2.68	0.268	25755
1838	32	71	560	600	3.9	0.39	26543
1839	32	73	562	601	1.453	0.145	23733
1840	32	75	562	601	0	0	25775
1841	32	77	563	601	0.65	0.065	24720
1842	32	79	558	600	3.314	0.331	23682
1843	32	81	563	599	3.314	0.331	31432
1844	32	83	563	598	0.65	0.065	32242
1845	32	85	555	598	5.2	0.52	23577
1846	32	87	553	598	1.3	0.13	22637
1847	32	89	552	600	1.453	0.145	24323
1848	32	91	552	601	0.65	0.065	19333
1849	32	93	547	609	6.132	0.613	35256
1850	32	95	548	609	0.65	0.065	30949
1851	32	97	553	606	3.79	0.379	31851
1852	32	99	557	604	2.907	0.291	22479
1853	32	101	558	604	0.65	0.065	23774
1854	32	103	559	604	0.65	0.065	26764
1855	32	105	561	604	1.3	0.13	34089
1856	32	107	562	602	1.453	0.145	20160
1857	32	109	558	600	2.907	0.291	23611
1858	32	111	537	610	15.118	1.512	24341
1859	32	113	507	617	20.023	2.002	13116
1860	32	115	496	615	7.267	0.727	31891
1861	32	117	475	619	13.895	1.39	26219
1862	32	119	465	619	6.5	0.65	25864
1863	32	121	451	625	9.9	0.99	22916
1864	32	123	439	627	7.907	0.791	19813
1865	32	125	425	626	9.123	0.912	23920
1866	32	127	417	623	5.553	0.555	25759
1867	32	129	406	614	9.238	0.924	25156
1868	32	131	405	613	0.919	0.092	20282
1869	32	133	400	610	3.79	0.379	20054
1870	32	135	394	605	5.077	0.508	26837
1871	32	137	389	602	3.79	0.379	24103
1872	32	139	388	599	2.055	0.206	25633
1873	32	141	388	599	0	0	25952
1874	32	143	393	605	5.077	0.508	25157
1875	32	145	397	605	2.6	0.26	24638
1876	32	147	417	607	13.065	1.306	26229
1877	33	1	383	679	-1	-1	24392
1878	33	3	393	678	6.532	0.653	23396
1879	33	5	405	676	7.907	0.791	23245
1880	33	7	417	676	7.8	0.78	25968
1881	33	9	421	676	2.6	0.26	27528
1882	33	11	403	677	11.718	1.172	19576
1883	33	13	402	677	0.65	0.065	24221
1884	33	15	379	666	16.571	1.657	23817
1885	33	17	332	671	30.722	3.072	24820
1886	33	19	325	668	4.95	0.495	24682
1887	33	21	375	677	33.021	3.302	25078
1888	33	23	398	676	14.964	1.496	24416
1889	33	25	423	672	16.456	1.646	25575
1890	33	27	434	675	7.411	0.741	24621
1891	33	29	440	681	5.515	0.552	26295
1892	33	31	443	685	3.25	0.325	27134
1893	33	33	461	691	12.333	1.233	25757
1894	33	35	477	698	11.351	1.135	24719
1895	33	37	481	700	2.907	0.291	24638
1896	33	39	481	700	0	0	27581
1897	33	41	485	704	3.677	0.368	26378
1898	33	43	487	710	4.111	0.411	22655
1899	33	45	487	710	0	0	28993
1900	33	47	489	713	2.344	0.234	27828
1901	33	49	498	722	8.273	0.827	28043
1902	33	51	498	728	3.9	0.39	27986
1903	33	53	499	729	0.919	0.092	25450
1904	33	55	500	729	0.65	0.065	25378
1905	33	57	500	735	3.9	0.39	24755
1906	33	59	500	740	3.25	0.325	27491
1907	33	61	500	740	0	0	22339
1908	33	63	502	742	1.838	0.184	24106
1909	33	65	506	750	5.814	0.581	24476
1910	33	67	506	750	0	0	26770
1911	33	69	506	751	0.65	0.065	24595
1912	33	71	506	753	1.3	0.13	24611
1913	33	73	506	754	0.65	0.065	24552
1914	33	75	506	754	0	0	27091
1915	33	77	506	754	0	0	23686
1916	33	79	506	750	2.6	0.26	24761
1917	33	81	506	750	0	0	30318
1918	33	83	507	743	4.596	0.46	22735
1919	33	85	509	738	3.5	0.35	26810
1920	33	87	512	743	3.79	0.379	35432
1921	33	89	523	769	18.35	1.835	26367
1922	33	91	523	770	0.65	0.065	21587
1923	33	93	529	779	7.031	0.703	23984
1924	33	95	532	781	2.344	0.234	22898
1925	33	97	534	784	2.344	0.234	23782
1926	33	99	538	785	2.68	0.268	24553
1927	33	101	530	772	9.922	0.992	24539
1928	33	103	529	772	0.65	0.065	18781
1929	33	105	516	756	13.4	1.34	33706
1930	33	107	507	746	8.745	0.874	30298
1931	33	109	506	744	1.453	0.145	26050
1932	33	111	502	737	5.24	0.524	32474
1933	33	113	494	727	8.324	0.832	22190
1934	33	115	494	727	0	0	22798
1935	33	117	498	738	7.608	0.761	28805
1936	33	119	510	756	14.061	1.406	16471
1937	33	121	516	762	5.515	0.552	22865
1938	33	123	511	752	7.267	0.727	29167
1939	33	125	508	747	3.79	0.379	25107
1940	33	127	508	747	0	0	36432
1941	33	129	521	757	10.661	1.066	26296
1942	33	131	521	757	0	0	27977
1943	33	133	519	754	2.344	0.234	21983
1944	33	135	519	754	0	0	28454
1945	33	137	521	760	4.111	0.411	21384
1946	33	139	523	763	2.344	0.234	41212
1947	33	141	523	763	0	0	26325
1948	33	143	528	767	4.162	0.416	21318
1949	33	145	528	762	3.25	0.325	34515
1950	33	147	524	758	3.677	0.368	24394
1951	34	1	378	942	-1	-1	25430
1952	34	3	382	947	4.162	0.416	25729
1953	34	5	385	952	3.79	0.379	24972
1954	34	7	385	953	0.65	0.065	24386
1955	34	9	385	961	5.2	0.52	24133
1956	34	11	381	955	4.687	0.469	24514
1957	34	13	381	953	1.3	0.13	25122
1958	34	15	378	930	15.076	1.508	22974
1959	34	17	376	927	2.344	0.234	30527
1960	34	19	376	925	1.3	0.13	24928
1961	34	21	369	915	7.934	0.793	23338
1962	34	23	367	914	1.453	0.145	18656
1963	34	25	373	941	17.978	1.798	26099
1964	34	27	375	922	12.418	1.242	24342
1965	34	29	375	914	5.2	0.52	26225
1966	34	31	375	902	7.8	0.78	26429
1967	34	33	375	896	3.9	0.39	22163
1968	34	35	373	876	13.065	1.306	29542
1969	34	37	373	874	1.3	0.13	29405
1970	34	39	368	866	6.132	0.613	31347
1971	34	41	363	847	12.77	1.277	18776
1972	34	43	364	833	9.123	0.912	24825
1973	34	45	387	806	23.054	2.305	24388
1974	34	47	387	805	0.65	0.065	23442
1975	34	49	387	802	1.95	0.195	30843
1976	34	51	382	813	7.854	0.785	27566
1977	34	53	382	816	1.95	0.195	23717
1978	34	55	379	820	3.25	0.325	24342
1979	34	57	376	826	4.36	0.436	19728
1980	34	59	373	834	5.553	0.555	19695
1981	34	61	370	833	2.055	0.206	24157
1982	34	63	368	833	1.3	0.13	21930
1983	34	65	363	826	5.591	0.559	23683
1984	34	67	362	824	1.453	0.145	24988
1985	34	69	364	823	1.453	0.145	24580
1986	34	71	368	806	11.351	1.135	22344
1987	34	73	368	805	0.65	0.065	27110
1988	34	75	372	804	2.68	0.268	23943
1989	34	77	385	816	11.499	1.15	24610
1990	34	79	384	787	18.861	1.886	24164
1991	34	81	384	774	8.45	0.845	24798
1992	34	83	382	771	2.344	0.234	24939
1993	34	85	361	730	29.942	2.994	31281
1994	34	87	361	729	0.65	0.065	31047
1995	34	89	361	722	4.55	0.455	24489
1996	34	91	359	714	5.36	0.536	27340
1997	34	93	373	678	25.107	2.511	24028
1998	34	95	374	672	3.954	0.395	24732
1999	34	97	375	658	9.123	0.912	25308
[truncated: 4,750 more rows]
