# Supplementary material for: The Arp2/3 complex is required for in situ haptotactic response of microglia to iC3b
Source: EMBO Rep. 2026 Feb 27;27(7):1666–95. doi: 10.1038/s44319-026-00720-9 (PMC13076747; doi:10.1038/s44319-026-00720-9)
Supplement: Supplementary file 13 — Source data Fig. 1 [file 44319_2026_720_MOESM13_ESM.zip › Figure 1/1A-E/24.03.18 BV2 iC3b random migration iC3b 1uM raw data.csv]

Track n�	Slice n�	X	Y	Distance	Velocity	Pixel Value
1	1	220	443	-1.000	-1.000	20510
1	3	215	429	9.663	0.966	16287
1	5	215	429	0.000	0.000	18371
1	7	215	429	0.000	0.000	18522
1	9	215	429	0.000	0.000	17666
1	11	213	431	1.838	0.184	20194
1	13	212	432	0.919	0.092	17378
1	15	212	432	0.000	0.000	17450
1	17	212	432	0.000	0.000	20932
1	19	212	432	0.000	0.000	16751
1	21	211	435	2.055	0.206	21367
1	23	211	435	0.000	0.000	17886
1	25	211	435	0.000	0.000	18812
1	27	210	440	3.314	0.331	19412
1	29	210	440	0.000	0.000	16813
1	31	210	442	1.300	0.130	14165
1	33	210	452	6.500	0.650	18737
1	35	209	460	5.240	0.524	19916
1	37	208	461	0.919	0.092	19693
1	39	209	447	9.123	0.912	18877
1	41	210	445	1.453	0.145	17457
1	43	212	438	4.732	0.473	17426
1	45	218	423	10.501	1.050	16827
1	47	218	423	0.000	0.000	18090
1	49	216	440	11.126	1.113	22245
1	51	213	449	6.166	0.617	23563
1	53	210	448	2.055	0.206	17538
1	55	207	451	2.758	0.276	15536
1	57	207	437	9.100	0.910	17171
1	59	213	427	7.580	0.758	17714
1	61	213	427	0.000	0.000	14232
1	63	213	430	1.950	0.195	14792
1	65	213	456	16.900	1.690	15681
1	67	213	456	0.000	0.000	15608
1	69	213	424	20.799	2.080	13092
1	71	213	446	14.300	1.430	15129
1	73	213	446	0.000	0.000	15386
1	75	216	435	7.411	0.741	20849
1	77	216	433	1.300	0.130	33795
1	79	216	433	0.000	0.000	8458
2	1	389	524	-1.000	-1.000	14417
2	3	414	521	16.366	1.637	19603
2	5	413	521	0.650	0.065	18332
2	7	409	517	3.677	0.368	17020
2	9	409	517	0.000	0.000	17269
2	11	409	517	0.000	0.000	17161
2	13	409	517	0.000	0.000	15164
2	15	409	517	0.000	0.000	15021
2	17	409	513	2.600	0.260	12654
2	19	417	507	6.500	0.650	16075
2	21	422	506	3.314	0.331	18087
2	23	429	504	4.732	0.473	17722
2	25	434	504	3.250	0.325	19810
2	27	437	504	1.950	0.195	18912
2	29	420	513	12.503	1.250	16502
2	31	420	516	1.950	0.195	16172
2	33	420	519	1.950	0.195	17129
2	35	420	516	1.950	0.195	18560
2	37	416	500	10.720	1.072	18424
2	39	413	492	5.553	0.555	14059
2	41	410	490	2.344	0.234	15177
2	43	410	499	5.850	0.585	12685
2	45	414	517	11.985	1.199	19178
2	47	414	517	0.000	0.000	17619
2	49	414	506	7.150	0.715	13908
2	51	414	501	3.250	0.325	10792
2	53	414	505	2.600	0.260	16850
2	55	417	524	12.503	1.250	15213
2	57	417	528	2.600	0.260	14230
2	59	417	516	7.800	0.780	22715
2	61	416	490	16.912	1.691	15554
2	63	412	486	3.677	0.368	13470
2	65	418	510	16.080	1.608	15509
2	67	422	524	9.464	0.946	22841
2	69	422	527	1.950	0.195	25326
2	71	422	521	3.900	0.390	15532
2	73	417	498	15.299	1.530	16028
2	75	412	490	6.132	0.613	16945
2	77	408	486	3.677	0.368	14434
2	79	425	523	26.466	2.647	15152
2	81	426	522	0.919	0.092	14875
2	83	414	501	15.721	1.572	23661
2	85	414	501	0.000	0.000	23178
2	87	410	491	7.001	0.700	18109
2	89	409	485	3.954	0.395	18745
2	91	407	479	4.111	0.411	15175
2	93	407	479	0.000	0.000	14992
2	95	407	474	3.250	0.325	14985
2	97	413	506	21.162	2.116	20595
2	99	415	521	9.836	0.984	19026
2	101	415	521	0.000	0.000	16136
2	103	415	517	2.600	0.260	22174
2	105	410	504	9.053	0.905	18873
2	107	408	497	4.732	0.473	20129
2	109	408	492	3.250	0.325	15905
2	111	408	492	0.000	0.000	16679
2	113	407	493	0.919	0.092	17837
2	115	407	493	0.000	0.000	17613
2	117	410	493	1.950	0.195	16707
2	119	418	529	23.970	2.397	26060
2	121	420	541	7.907	0.791	14429
2	123	420	545	2.600	0.260	15477
2	125	414	535	7.580	0.758	23317
2	127	414	524	7.150	0.715	22097
2	129	416	520	2.907	0.291	21873
2	131	416	520	0.000	0.000	21520
2	133	416	525	3.250	0.325	19829
2	135	415	535	6.532	0.653	31529
2	137	414	522	8.475	0.847	22907
2	139	409	501	14.031	1.403	14252
2	141	406	500	2.055	0.206	15606
2	143	404	529	18.894	1.889	13701
2	145	410	543	9.900	0.990	15883
2	147	411	543	0.650	0.065	17273
2	149	412	533	6.532	0.653	18518
2	151	412	526	4.550	0.455	18652
2	153	412	526	0.000	0.000	17385
2	155	413	530	2.680	0.268	17042
2	157	414	530	0.650	0.065	12826
2	159	414	533	1.950	0.195	14899
2	161	414	542	5.850	0.585	16827
2	163	415	544	1.453	0.145	31310
3	1	712	359	-1.000	-1.000	16147
3	3	698	345	12.869	1.287	13539
3	5	696	341	2.907	0.291	14354
3	7	699	342	2.055	0.206	13987
3	9	702	344	2.344	0.234	14117
3	11	703	344	0.650	0.065	13916
3	13	705	345	1.453	0.145	14591
3	15	715	346	6.532	0.653	17731
3	17	720	346	3.250	0.325	15676
3	19	721	347	0.919	0.092	17476
3	21	720	348	0.919	0.092	16049
3	23	718	348	1.300	0.130	15484
3	25	717	343	3.314	0.331	15005
3	27	720	338	3.790	0.379	13889
3	29	724	337	2.680	0.268	13770
3	31	724	337	0.000	0.000	14324
3	33	727	337	1.950	0.195	14685
3	35	730	337	1.950	0.195	16375
3	37	731	338	0.919	0.092	17683
3	39	731	339	0.650	0.065	16929
3	41	731	343	2.600	0.260	24103
4	1	593	163	-1.000	-1.000	15503
4	3	595	158	3.500	0.350	14579
4	5	598	156	2.344	0.234	14232
4	7	601	156	1.950	0.195	14435
4	9	606	157	3.314	0.331	16713
4	11	608	157	1.300	0.130	19046
4	13	609	157	0.650	0.065	15681
4	15	614	155	3.500	0.350	19481
4	17	613	155	0.650	0.065	18638
4	19	613	155	0.000	0.000	16386
4	21	626	148	9.597	0.960	17709
4	23	629	146	2.344	0.234	15832
4	25	630	146	0.650	0.065	17432
4	27	635	146	3.250	0.325	14840
4	29	640	148	3.500	0.350	15929
4	31	643	148	1.950	0.195	9750
4	33	652	152	6.402	0.640	13735
4	35	669	158	11.718	1.172	14510
4	37	630	156	25.383	2.538	15415
4	39	600	154	19.543	1.954	22102
4	41	588	155	7.827	0.783	13704
4	43	596	155	5.200	0.520	14432
4	45	652	155	36.399	3.640	21008
4	47	663	152	7.411	0.741	14657
4	49	629	150	22.138	2.214	14864
4	51	583	147	29.963	2.996	9014
4	53	584	148	0.919	0.092	14715
4	55	584	148	0.000	0.000	15120
4	57	572	147	7.827	0.783	5350
4	59	576	164	11.351	1.135	14808
4	61	595	134	23.081	2.308	14571
4	63	590	156	14.664	1.466	23270
4	65	606	160	10.720	1.072	15636
4	67	613	161	4.596	0.460	14733
4	69	593	151	14.534	1.453	14876
4	71	593	148	1.950	0.195	14702
4	73	594	129	12.367	1.237	21895
4	75	599	113	10.896	1.090	18045
4	77	605	99	9.900	0.990	14022
4	79	608	96	2.758	0.276	15987
4	81	616	84	9.374	0.937	15419
4	83	592	135	36.636	3.664	19606
4	85	592	135	0.000	0.000	15487
4	87	591	138	2.055	0.206	15582
4	89	588	137	2.055	0.206	14727
4	91	569	122	15.734	1.573	24701
4	93	581	119	8.040	0.804	21210
4	95	567	115	9.464	0.946	20411
4	97	546	113	13.711	1.371	15691
4	99	526	112	13.016	1.302	18914
4	101	515	113	7.179	0.718	20939
4	103	501	115	9.192	0.919	27106
4	105	485	115	10.400	1.040	15493
4	107	466	108	13.161	1.316	16076
4	109	437	86	23.660	2.366	17111
4	111	430	80	5.993	0.599	20684
4	113	424	75	5.077	0.508	13066
4	115	410	76	9.123	0.912	17167
4	117	390	70	13.572	1.357	17886
4	119	380	67	6.786	0.679	14660
4	121	365	62	10.277	1.028	15271
4	123	361	61	2.680	0.268	20887
4	125	361	60	0.650	0.065	16464
4	127	355	53	5.993	0.599	19273
4	129	344	37	12.620	1.262	15533
4	131	344	35	1.300	0.130	15716
4	133	339	17	12.143	1.214	14386
4	135	333	4	9.306	0.931	13706
4	137	333	3	0.650	0.065	13117
5	1	880	227	-1.000	-1.000	16372
5	3	880	227	0.000	0.000	16150
5	5	878	227	1.300	0.130	15173
5	7	875	225	2.344	0.234	15662
5	9	859	222	10.581	1.058	15485
5	11	849	220	6.629	0.663	18308
5	13	846	220	1.950	0.195	16523
5	15	845	220	0.650	0.065	16386
5	17	845	220	0.000	0.000	18502
5	19	847	219	1.453	0.145	14801
5	21	857	217	6.629	0.663	16814
5	23	864	217	4.550	0.455	16436
5	25	869	217	3.250	0.325	16842
5	27	893	207	16.900	1.690	15263
5	29	894	207	0.650	0.065	13666
5	31	876	214	12.553	1.255	14507
5	33	868	214	5.200	0.520	13814
5	35	864	217	3.250	0.325	13910
5	37	873	219	5.993	0.599	13298
5	39	876	219	1.950	0.195	14070
5	41	881	219	3.250	0.325	14988
5	43	921	290	52.969	5.297	14180
5	45	902	237	36.596	3.660	14026
5	47	894	229	7.354	0.735	18147
5	49	893	227	1.453	0.145	17716
5	51	893	224	1.950	0.195	17101
5	53	893	223	0.650	0.065	15447
5	55	895	221	1.838	0.184	16064
5	57	897	247	16.950	1.695	13327
5	59	897	247	0.000	0.000	13290
5	61	891	223	16.080	1.608	16018
5	63	891	222	0.650	0.065	18042
5	65	891	222	0.000	0.000	19910
5	67	899	216	6.500	0.650	16231
5	69	895	212	3.677	0.368	15304
5	71	883	212	7.800	0.780	11632
5	73	879	212	2.600	0.260	13165
5	75	872	212	4.550	0.455	18711
5	77	863	210	5.993	0.599	16862
5	79	854	213	6.166	0.617	13596
5	81	854	213	0.000	0.000	14708
5	83	844	216	6.786	0.679	15492
5	85	838	216	3.900	0.390	11695
5	87	843	220	4.162	0.416	19839
5	89	843	210	6.500	0.650	9886
5	91	841	207	2.344	0.234	11015
6	1	183	648	-1.000	-1.000	17018
6	3	185	648	1.300	0.130	17159
6	5	198	651	8.672	0.867	17577
6	7	199	651	0.650	0.065	16492
6	9	200	650	0.919	0.092	15568
6	11	200	648	1.300	0.130	16371
6	13	189	632	12.620	1.262	15829
6	15	195	635	4.360	0.436	13037
6	17	201	638	4.360	0.436	13790
6	19	218	644	11.718	1.172	13836
6	21	241	655	16.571	1.657	14817
6	23	244	656	2.055	0.206	14297
6	25	246	656	1.300	0.130	13405
6	27	251	660	4.162	0.416	14479
6	29	260	661	5.886	0.589	14716
6	31	270	667	7.580	0.758	13853
6	33	283	674	9.597	0.960	15543
6	35	286	675	2.055	0.206	15694
6	37	286	675	0.000	0.000	14512
6	39	294	679	5.814	0.581	13667
6	41	307	684	9.053	0.905	13837
6	43	313	686	4.111	0.411	13842
6	45	317	692	4.687	0.469	19411
6	47	318	693	0.919	0.092	18375
6	49	319	693	0.650	0.065	22781
6	51	324	695	3.500	0.350	15324
6	53	324	695	0.000	0.000	18579
6	55	329	695	3.250	0.325	19181
6	57	337	695	5.200	0.520	24651
6	59	353	702	11.351	1.135	15409
6	61	361	704	5.360	0.536	13901
6	63	346	704	9.750	0.975	18573
6	65	338	704	5.200	0.520	13353
6	67	352	701	9.306	0.931	18605
6	69	373	711	15.118	1.512	15155
6	71	391	724	14.432	1.443	13241
6	73	399	740	11.627	1.163	15460
6	75	409	766	18.106	1.811	13426
6	77	420	774	8.841	0.884	14494
6	79	440	784	14.534	1.453	14189
6	81	440	784	0.000	0.000	14190
6	83	449	782	5.993	0.599	14079
6	85	455	773	7.031	0.703	14030
6	87	458	773	1.950	0.195	21653
6	89	473	776	9.943	0.994	16149
6	91	479	779	4.360	0.436	14338
6	93	485	779	3.900	0.390	14115
6	95	468	768	13.161	1.316	14862
6	97	453	768	9.750	0.975	14817
6	99	445	767	5.240	0.524	14378
6	101	434	760	8.475	0.847	14723
6	103	420	752	10.481	1.048	13723
6	105	429	758	7.031	0.703	15727
6	107	449	770	15.160	1.516	20192
6	109	460	782	10.581	1.058	14656
6	111	470	812	20.554	2.055	8027
6	113	493	843	25.090	2.509	19764
6	115	496	854	7.411	0.741	20526
6	117	496	868	9.100	0.910	14422
6	119	486	886	13.384	1.338	15278
6	121	480	899	9.306	0.931	14752
6	123	482	914	9.836	0.984	13779
6	125	483	918	2.680	0.268	14717
6	127	488	926	6.132	0.613	13617
6	129	497	929	6.166	0.617	18412
6	131	499	933	2.907	0.291	14282
6	133	508	942	8.273	0.827	15611
6	135	508	942	0.000	0.000	14379
6	137	472	913	30.047	3.005	20336
6	139	463	905	7.827	0.783	14611
6	141	463	904	0.650	0.065	12352
6	143	480	915	13.161	1.316	14815
6	145	488	918	5.553	0.555	11898
6	147	494	922	4.687	0.469	16393
6	149	496	924	1.838	0.184	13142
6	151	503	931	6.435	0.643	16470
6	153	507	937	4.687	0.469	22848
6	155	510	940	2.758	0.276	24240
6	157	520	946	7.580	0.758	15883
6	159	529	954	7.827	0.783	12910
6	161	533	961	5.240	0.524	16711
6	163	533	961	0.000	0.000	15793
6	165	534	967	3.954	0.395	14148
6	167	534	967	0.000	0.000	14567
6	169	515	955	14.607	1.461	12901
6	171	511	953	2.907	0.291	14366
6	173	509	949	2.907	0.291	22663
6	175	530	953	13.895	1.390	13800
6	177	537	970	11.950	1.195	14788
6	179	543	999	19.249	1.925	20314
6	181	543	1000	0.650	0.065	13948
6	183	548	1009	6.692	0.669	13610
6	185	551	1010	2.055	0.206	15611
6	187	552	1010	0.650	0.065	16247
6	189	555	1015	3.790	0.379	15322
6	191	555	1015	0.000	0.000	12093
6	193	555	1015	0.000	0.000	15395
7	1	214	918	-1.000	-1.000	18676
7	3	217	914	3.250	0.325	16022
7	5	217	914	0.000	0.000	16409
7	7	217	921	4.550	0.455	16536
7	9	217	925	2.600	0.260	15937
7	11	208	950	17.270	1.727	14708
7	13	208	950	0.000	0.000	15128
7	15	208	950	0.000	0.000	15979
7	17	208	950	0.000	0.000	16014
7	19	203	950	3.250	0.325	14668
7	21	197	950	3.900	0.390	14025
7	23	197	949	0.650	0.065	11301
7	25	197	949	0.000	0.000	13779
7	27	197	949	0.000	0.000	14482
7	29	197	949	0.000	0.000	13499
7	31	200	951	2.344	0.234	14662
7	33	200	968	11.050	1.105	17143
7	35	200	970	1.300	0.130	19543
7	37	194	987	11.718	1.172	14885
7	39	194	987	0.000	0.000	15452
7	41	194	987	0.000	0.000	14431
7	43	197	974	8.672	0.867	16404
7	45	197	990	10.400	1.040	13898
7	47	197	990	0.000	0.000	15092
7	49	197	990	0.000	0.000	15195
7	51	210	977	11.950	1.195	14663
7	53	210	976	0.650	0.065	14512
7	55	210	975	0.650	0.065	14290
7	57	207	966	6.166	0.617	19714
7	59	206	961	3.314	0.331	18459
7	61	204	961	1.300	0.130	15212
7	63	202	963	1.838	0.184	16918
7	65	201	963	0.650	0.065	16502
7	67	196	975	8.450	0.845	13773
7	69	194	984	5.993	0.599	14884
7	71	191	984	1.950	0.195	14174
7	73	195	981	3.250	0.325	14247
7	75	200	972	6.692	0.669	14010
7	77	201	971	0.919	0.092	14307
7	79	206	963	6.132	0.613	14058
7	81	210	955	5.814	0.581	18981
8	1	213	458	-1.000	-1.000	16320
8	3	211	452	4.111	0.411	17883
8	5	211	447	3.250	0.325	19083
8	7	211	426	13.650	1.365	16664
8	9	212	421	3.314	0.331	15373
8	11	215	425	3.250	0.325	18755
8	13	215	428	1.950	0.195	19424
8	15	215	429	0.650	0.065	20049
8	17	215	429	0.000	0.000	17216
8	19	215	421	5.200	0.520	18105
8	21	215	420	0.650	0.065	14676
8	23	208	425	5.591	0.559	15726
8	25	207	431	3.954	0.395	17182
8	27	206	442	7.179	0.718	16654
8	29	206	457	9.750	0.975	18484
8	31	206	457	0.000	0.000	17116
8	33	205	464	4.596	0.460	20830
8	35	205	463	0.650	0.065	19952
8	37	208	439	15.721	1.572	16801
8	39	210	429	6.629	0.663	15340
8	41	211	426	2.055	0.206	13821
8	43	212	420	3.954	0.395	14464
8	45	217	418	3.500	0.350	16568
8	47	217	422	2.600	0.260	18496
8	49	215	437	9.836	0.984	18675
8	51	212	450	8.672	0.867	25088
8	53	212	454	2.600	0.260	25899
8	55	208	463	6.402	0.640	16470
8	57	206	452	7.267	0.727	18607
8	59	210	428	15.815	1.581	15296
8	61	210	427	0.650	0.065	16748
8	63	215	447	13.400	1.340	26076
8	65	215	447	0.000	0.000	16318
8	67	215	436	7.150	0.715	16791
8	69	215	431	3.250	0.325	15822
8	71	215	428	1.950	0.195	17569
8	73	215	426	1.300	0.130	16779
8	75	215	426	0.000	0.000	20732
8	77	218	424	2.344	0.234	30823
9	1	42	173	-1.000	-1.000	17716
9	3	42	173	0.000	0.000	18301
9	5	42	173	0.000	0.000	19358
9	7	42	173	0.000	0.000	16768
9	9	42	177	2.600	0.260	20982
9	11	44	185	5.360	0.536	19029
9	13	44	185	0.000	0.000	17677
9	15	47	187	2.344	0.234	18670
9	17	50	187	1.950	0.195	18685
9	19	54	187	2.600	0.260	19252
9	21	56	187	1.300	0.130	18696
9	23	70	187	9.100	0.910	17428
9	25	70	187	0.000	0.000	17285
9	27	65	185	3.500	0.350	16813
9	29	45	174	14.836	1.484	18049
9	31	37	167	6.909	0.691	19523
9	33	31	159	6.500	0.650	18141
9	35	29	159	1.300	0.130	20696
9	37	25	164	4.162	0.416	19583
9	39	22	163	2.055	0.206	20140
9	41	21	154	5.886	0.589	15089
9	43	21	151	1.950	0.195	16037
9	45	21	151	0.000	0.000	18080
9	47	19	147	2.907	0.291	17138
9	49	19	151	2.600	0.260	17807
9	51	22	164	8.672	0.867	21270
9	53	22	174	6.500	0.650	17723
9	55	22	174	0.000	0.000	17831
9	57	28	161	9.306	0.931	20958
9	59	31	143	11.861	1.186	15516
9	61	31	151	5.200	0.520	18908
9	63	29	160	5.993	0.599	20809
9	65	28	166	3.954	0.395	18673
9	67	28	166	0.000	0.000	20835
9	69	26	166	1.300	0.130	20847
9	71	20	157	7.031	0.703	17966
9	73	16	158	2.680	0.268	13640
9	75	20	155	3.250	0.325	20142
9	77	27	163	6.909	0.691	21118
9	79	27	164	0.650	0.065	19827
9	81	27	164	0.000	0.000	21001
9	83	27	162	1.300	0.130	19910
9	85	27	153	5.850	0.585	16906
9	87	27	153	0.000	0.000	19939
9	89	27	154	0.650	0.065	18831
9	91	21	183	19.249	1.925	17266
9	93	19	172	7.267	0.727	17731
9	95	19	163	5.850	0.585	19015
9	97	19	155	5.200	0.520	21829
9	99	20	152	2.055	0.206	20621
9	101	20	150	1.300	0.130	16993
9	103	20	148	1.300	0.130	20380
9	105	20	150	1.300	0.130	21390
9	107	20	150	0.000	0.000	21280
9	109	20	150	0.000	0.000	21756
9	111	20	150	0.000	0.000	20034
9	113	20	147	1.950	0.195	20909
9	115	20	147	0.000	0.000	18853
9	117	20	147	0.000	0.000	20505
9	119	20	139	5.200	0.520	16614
9	121	20	140	0.650	0.065	18190
9	123	22	145	3.500	0.350	18979
9	125	22	146	0.650	0.065	21572
9	127	22	153	4.550	0.455	20817
9	129	22	156	1.950	0.195	19745
9	131	22	156	0.000	0.000	18608
9	133	22	155	0.650	0.065	24075
9	135	22	153	1.300	0.130	19753
9	137	22	151	1.300	0.130	22759
9	139	22	150	0.650	0.065	19077
9	141	18	150	2.600	0.260	19743
9	143	15	150	1.950	0.195	19322
9	145	14	150	0.650	0.065	17543
9	147	7	159	7.411	0.741	19323
9	149	7	159	0.000	0.000	19688
9	151	7	159	0.000	0.000	29077
9	153	7	159	0.000	0.000	32383
9	155	6	150	5.886	0.589	16454
9	157	6	144	3.900	0.390	14863
9	159	6	148	2.600	0.260	17803
9	161	6	152	2.600	0.260	15112
9	163	6	152	0.000	0.000	18299
10	1	784	884	-1.000	-1.000	18414
10	3	781	885	2.055	0.206	19552
10	5	773	880	6.132	0.613	17128
10	7	772	880	0.650	0.065	13311
10	9	769	882	2.344	0.234	14061
10	11	771	884	1.838	0.184	17819
10	13	771	884	0.000	0.000	14970
10	15	773	878	4.111	0.411	16376
10	17	773	867	7.150	0.715	12956
10	19	773	867	0.000	0.000	13096
10	21	773	867	0.000	0.000	12602
10	23	774	867	0.650	0.065	14954
10	25	774	873	3.900	0.390	16099
10	27	776	873	1.300	0.130	16556
10	29	777	868	3.314	0.331	14920
10	31	779	864	2.907	0.291	12114
10	33	781	860	2.907	0.291	12394
10	35	781	860	0.000	0.000	14169
10	37	783	853	4.732	0.473	13194
10	39	786	844	6.166	0.617	11196
10	41	787	844	0.650	0.065	10750
10	43	789	844	1.300	0.130	14236
10	45	805	878	24.424	2.442	15523
10	47	811	886	6.500	0.650	14816
10	49	812	886	0.650	0.065	13809
10	51	823	888	7.267	0.727	13615
10	53	829	891	4.360	0.436	16188
10	55	837	889	5.360	0.536	13528
10	57	849	877	11.031	1.103	13473
10	59	844	890	9.053	0.905	14264
10	61	830	887	9.306	0.931	13500
10	63	810	884	13.145	1.315	15392
10	65	795	888	10.090	1.009	13522
10	67	794	889	0.919	0.092	11374
10	69	820	883	17.344	1.734	19761
10	71	806	911	20.348	2.035	10490
10	73	806	911	0.000	0.000	20224
10	75	808	914	2.344	0.234	14318
10	77	812	900	9.464	0.946	14350
10	79	797	883	14.736	1.474	13903
10	81	791	883	3.900	0.390	13076
10	83	777	885	9.192	0.919	13274
10	85	770	885	4.550	0.455	15914
10	87	767	887	2.344	0.234	11194
10	89	781	895	10.481	1.048	15465
11	1	84	531	-1.000	-1.000	19789
11	3	84	531	0.000	0.000	17675
11	5	89	536	4.596	0.460	18339
11	7	131	540	27.423	2.742	15583
11	9	117	540	9.100	0.910	19723
11	11	118	546	3.954	0.395	18429
11	13	125	556	7.934	0.793	17433
11	15	132	566	7.934	0.793	15743
11	17	132	566	0.000	0.000	15637
11	19	134	568	1.838	0.184	13735
11	21	135	567	0.919	0.092	13751
11	23	135	567	0.000	0.000	16647
11	25	135	567	0.000	0.000	16719
11	27	130	556	7.854	0.785	20541
11	29	128	553	2.344	0.234	17900
11	31	116	549	8.222	0.822	21695
11	33	109	542	6.435	0.643	17842
11	35	103	539	4.360	0.436	16424
11	37	96	538	4.596	0.460	20830
11	39	91	535	3.790	0.379	19706
11	41	89	535	1.300	0.130	10478
11	43	83	525	7.580	0.758	16999
11	45	91	537	9.374	0.937	20030
11	47	103	543	8.720	0.872	18233
11	49	113	546	6.786	0.679	16606
11	51	113	546	0.000	0.000	15831
11	53	115	546	1.300	0.130	17782
11	55	124	546	5.850	0.585	16913
11	57	127	548	2.344	0.234	20666
11	59	128	550	1.453	0.145	17172
11	61	131	558	5.553	0.555	19819
11	63	133	558	1.300	0.130	19651
11	65	134	559	0.919	0.092	17628
11	67	135	571	7.827	0.783	12265
11	69	135	570	0.650	0.065	12700
11	71	135	570	0.000	0.000	16942
11	73	135	565	3.250	0.325	17411
11	75	135	565	0.000	0.000	16286
11	77	137	565	1.300	0.130	23698
11	79	135	556	5.993	0.599	18428
11	81	136	548	5.240	0.524	20702
11	83	136	548	0.000	0.000	5000
12	1	669	573	-1.000	-1.000	22613
12	3	669	574	0.650	0.065	20073
12	5	663	586	8.720	0.872	19164
12	7	663	586	0.000	0.000	19734
12	9	663	586	0.000	0.000	20413
12	11	663	586	0.000	0.000	19878
12	13	665	587	1.453	0.145	24244
12	15	667	587	1.300	0.130	19666
12	17	666	582	3.314	0.331	20186
12	19	663	573	6.166	0.617	19856
12	21	657	563	7.580	0.758	20077
12	23	648	553	8.745	0.874	20012
12	25	645	550	2.758	0.276	17895
12	27	644	550	0.650	0.065	17360
12	29	644	550	0.000	0.000	21494
12	31	644	547	1.950	0.195	19838
12	33	644	547	0.000	0.000	21088
12	35	644	547	0.000	0.000	25840
12	37	644	543	2.600	0.260	17892
12	39	641	538	3.790	0.379	18554
12	41	641	534	2.600	0.260	18942
12	43	641	527	4.550	0.455	19125
12	45	641	524	1.950	0.195	18521
12	47	641	524	0.000	0.000	22877
12	49	645	539	10.090	1.009	20539
12	51	650	551	8.450	0.845	21381
12	53	651	561	6.532	0.653	20273
12	55	653	563	1.838	0.184	19941
12	57	655	566	2.344	0.234	20480
12	59	660	569	3.790	0.379	20781
12	61	665	578	6.692	0.669	20969
12	63	669	584	4.687	0.469	21805
12	65	671	587	2.344	0.234	16560
12	67	673	589	1.838	0.184	21951
12	69	675	589	1.300	0.130	22576
12	71	675	589	0.000	0.000	20011
12	73	679	589	2.600	0.260	20819
12	75	681	589	1.300	0.130	20252
12	77	681	589	0.000	0.000	21180
12	79	674	586	4.950	0.495	19663
12	81	651	572	17.501	1.750	15466
12	83	629	559	16.610	1.661	22069
12	85	620	556	6.166	0.617	21740
12	87	610	553	6.786	0.679	19191
12	89	597	550	8.672	0.867	18036
12	91	597	550	0.000	0.000	17036
12	93	586	553	7.411	0.741	16869
12	95	580	553	3.900	0.390	15660
12	97	577	560	4.950	0.495	23647
12	99	576	560	0.650	0.065	23282
12	101	576	562	1.300	0.130	17241
12	103	578	563	1.453	0.145	15192
12	105	582	562	2.680	0.268	19022
12	107	594	552	10.153	1.015	16258
12	109	608	540	11.985	1.199	22591
12	111	618	530	9.192	0.919	23455
12	113	623	509	14.031	1.403	20413
12	115	625	498	7.267	0.727	19853
12	117	627	479	12.418	1.242	18653
12	119	629	463	10.481	1.048	21074
12	121	629	452	7.150	0.715	20671
12	123	629	450	1.300	0.130	22692
12	125	629	446	2.600	0.260	23791
12	127	627	446	1.300	0.130	22607
12	129	625	446	1.300	0.130	20645
12	131	625	435	7.150	0.715	12284
12	133	628	417	11.861	1.186	22684
12	135	631	401	10.581	1.058	21107
12	137	632	389	7.827	0.783	21787
12	139	632	377	7.800	0.780	23566
12	141	616	353	18.748	1.875	30141
12	143	602	327	19.194	1.919	21377
12	145	596	317	7.580	0.758	22008
12	147	590	311	5.515	0.552	19946
12	149	588	307	2.907	0.291	15444
12	151	588	307	0.000	0.000	19029
12	153	588	302	3.250	0.325	18714
12	155	610	337	26.870	2.687	19301
12	157	610	346	5.850	0.585	19171
12	159	605	365	12.770	1.277	20405
12	161	603	381	10.481	1.048	20590
12	163	603	399	11.700	1.170	18657
12	165	603	399	0.000	0.000	19140
12	167	595	356	28.429	2.843	23341
12	169	557	320	34.023	3.402	18756
12	171	541	304	14.707	1.471	19216
12	173	528	298	9.306	0.931	18563
12	175	518	306	8.324	0.832	22508
12	177	493	305	16.263	1.626	16098
12	179	476	299	11.718	1.172	18077
12	181	461	282	14.736	1.474	17032
12	183	458	268	9.306	0.931	18967
12	185	466	249	13.400	1.340	18701
12	187	481	244	10.277	1.028	18810
12	189	505	303	41.400	4.140	17858
12	191	505	303	0.000	0.000	17509
12	193	480	257	34.030	3.403	25884
13	1	889	453	-1.000	-1.000	20123
13	3	891	438	9.836	0.984	20473
13	5	900	435	6.166	0.617	18642
13	7	917	428	11.950	1.195	18756
13	9	914	415	8.672	0.867	19720
13	11	910	418	3.250	0.325	19011
13	13	909	418	0.650	0.065	23030
13	15	909	418	0.000	0.000	19781
13	17	907	411	4.732	0.473	21442
13	19	913	394	11.718	1.172	20611
13	21	915	392	1.838	0.184	26455
13	23	914	400	5.240	0.524	16464
13	25	912	400	1.300	0.130	15885
13	27	909	399	2.055	0.206	21155
13	29	909	397	1.300	0.130	17081
13	31	909	396	0.650	0.065	15379
13	33	909	396	0.000	0.000	20466
13	35	926	367	21.850	2.185	16282
13	37	921	388	14.031	1.403	20565
13	39	921	388	0.000	0.000	21267
13	41	919	383	3.500	0.350	16950
13	43	911	387	5.814	0.581	18916
13	45	902	393	7.031	0.703	20958
13	47	902	404	7.150	0.715	22484
13	49	902	404	0.000	0.000	19504
13	51	917	365	27.160	2.716	15233
13	53	920	353	8.040	0.804	14479
13	55	923	351	2.344	0.234	19809
13	57	935	344	9.030	0.903	21325
13	59	938	350	4.360	0.436	20231
13	61	913	383	26.910	2.691	25425
13	63	912	385	1.453	0.145	23157
13	65	906	396	8.144	0.814	20182
13	67	899	405	7.411	0.741	20425
13	69	887	411	8.720	0.872	19932
13	71	917	373	31.469	3.147	21518
13	73	936	344	22.535	2.253	19731
13	75	926	380	24.285	2.429	18738
13	77	925	383	2.055	0.206	20071
13	79	937	362	15.721	1.572	20158
13	81	928	380	13.081	1.308	19773
13	83	890	401	28.220	2.822	19005
13	85	880	415	11.183	1.118	19839
13	87	901	405	15.118	1.512	20159
13	89	948	342	51.089	5.109	20057
13	91	928	344	13.065	1.306	20900
13	93	899	379	29.544	2.954	16991
13	95	885	407	20.348	2.035	19137
13	97	904	403	12.620	1.262	21134
13	99	906	410	4.732	0.473	18660
13	101	889	413	11.220	1.122	20363
13	103	891	411	1.838	0.184	19744
13	105	906	402	11.370	1.137	18670
13	107	913	398	5.240	0.524	20839
13	109	921	399	5.240	0.524	20367
13	111	925	404	4.162	0.416	19208
13	113	913	399	8.450	0.845	20029
13	115	915	398	1.453	0.145	17236
13	117	920	398	3.250	0.325	20121
13	119	918	396	1.838	0.184	18433
13	121	912	383	9.306	0.931	22798
13	123	912	375	5.200	0.520	20613
13	125	912	373	1.300	0.130	20399
13	127	912	367	3.900	0.390	13744
13	129	915	361	4.360	0.436	17577
13	131	919	348	8.841	0.884	14495
13	133	919	347	0.650	0.065	20162
13	135	905	403	37.519	3.752	22095
13	137	953	411	31.630	3.163	20373
13	139	957	408	3.250	0.325	20377
13	141	975	383	20.023	2.002	20439
13	143	927	400	33.098	3.310	20338
13	145	897	377	24.571	2.457	18272
13	147	889	395	12.803	1.280	19594
13	149	882	388	6.435	0.643	12323
13	151	874	384	5.814	0.581	19888
13	153	872	383	1.453	0.145	11808
13	155	909	381	24.085	2.408	19772
13	157	910	381	0.650	0.065	16095
13	159	910	380	0.650	0.065	22541
13	161	917	372	6.909	0.691	22163
13	163	924	374	4.732	0.473	20670
13	165	926	374	1.300	0.130	21658
13	167	915	379	7.854	0.785	21313
13	169	913	387	5.360	0.536	21885
13	171	895	400	14.432	1.443	18269
13	173	888	448	31.529	3.153	22248
13	175	878	463	11.718	1.172	22185
13	177	854	466	15.721	1.572	19652
13	179	836	459	12.553	1.255	18540
13	181	824	465	8.720	0.872	18176
13	183	814	456	8.745	0.874	20403
13	185	808	452	4.687	0.469	19661
13	187	809	481	18.861	1.886	16891
13	189	810	482	0.919	0.092	21169
13	191	804	470	8.720	0.872	21118
13	193	803	484	9.123	0.912	19094
14	1	870	778	-1.000	-1.000	19495
14	3	870	778	0.000	0.000	19319
14	5	861	773	6.692	0.669	21146
14	7	859	771	1.838	0.184	20396
14	9	859	771	0.000	0.000	20433
14	11	856	772	2.055	0.206	18781
14	13	852	775	3.250	0.325	19830
14	15	852	763	7.800	0.780	19794
14	17	852	743	13.000	1.300	19867
14	19	849	781	24.776	2.478	21235
14	21	849	781	0.000	0.000	19497
14	23	847	748	21.489	2.149	12957
14	25	856	727	14.850	1.485	21278
14	27	857	708	12.367	1.237	20549
14	29	857	703	3.250	0.325	21923
14	31	848	730	18.499	1.850	20892
14	33	844	755	16.456	1.646	17960
14	35	844	767	7.800	0.780	20506
14	37	839	789	14.664	1.466	20074
14	39	836	791	2.344	0.234	18967
14	41	849	767	17.741	1.774	19050
14	43	846	782	9.943	0.994	20352
14	45	833	797	12.902	1.290	23651
14	47	827	812	10.501	1.050	20504
14	49	825	817	3.500	0.350	20974
14	51	821	828	7.608	0.761	17813
14	53	819	843	9.836	0.984	19157
14	55	819	844	0.650	0.065	19636
14	57	819	841	1.950	0.195	19117
14	59	825	840	3.954	0.395	24774
14	61	825	840	0.000	0.000	18787
14	63	812	859	14.964	1.496	19247
14	65	804	860	5.240	0.524	19495
14	67	804	857	1.950	0.195	19530
14	69	812	838	13.400	1.340	19759
14	71	823	823	12.090	1.209	19994
14	73	831	793	20.181	2.018	18631
14	75	844	765	20.065	2.007	22675
14	77	845	761	2.680	0.268	11716
14	79	846	750	7.179	0.718	19417
14	81	848	739	7.267	0.727	19759
14	83	849	715	15.613	1.561	20299
14	85	849	698	11.050	1.105	13325
14	87	852	688	6.786	0.679	19939
14	89	851	671	11.069	1.107	23536
14	91	849	663	5.360	0.536	6820
14	93	846	661	2.344	0.234	8277
14	95	850	690	19.028	1.903	21065
14	97	852	703	8.549	0.855	22587
14	99	853	706	2.055	0.206	18537
14	101	860	734	18.760	1.876	21603
14	103	858	768	22.138	2.214	20562
14	105	857	769	0.919	0.092	18134
14	107	858	769	0.650	0.065	22260
14	109	859	764	3.314	0.331	19433
14	111	859	764	0.000	0.000	18340
14	113	861	780	10.481	1.048	11921
14	115	878	788	12.212	1.221	21264
14	117	882	796	5.814	0.581	24303
14	119	886	806	7.001	0.700	20675
14	121	887	807	0.919	0.092	19492
14	123	894	803	5.240	0.524	19183
14	125	899	804	3.314	0.331	14390
14	127	909	807	6.786	0.679	22124
14	129	913	807	2.600	0.260	23240
14	131	924	806	7.179	0.718	22561
14	133	926	806	1.300	0.130	20840
14	135	895	796	21.172	2.117	23492
14	137	885	793	6.786	0.679	21355
14	139	884	793	0.650	0.065	13862
14	141	921	808	25.951	2.595	18260
14	143	940	809	12.367	1.237	19561
14	145	936	813	3.677	0.368	23521
14	147	936	820	4.550	0.455	21234
14	149	948	821	7.827	0.783	24045
14	151	956	819	5.360	0.536	22901
14	153	959	822	2.758	0.276	21697
14	155	961	825	2.344	0.234	19103
14	157	969	831	6.500	0.650	11404
14	159	973	830	2.680	0.268	25388
14	161	975	826	2.907	0.291	22016
14	163	975	826	0.000	0.000	22438
14	165	969	828	4.111	0.411	25231
14	167	953	828	10.400	1.040	23726
14	169	950	826	2.344	0.234	16900
14	171	948	829	2.344	0.234	23790
14	173	947	835	3.954	0.395	23245
14	175	947	836	0.650	0.065	9705
15	1	300	42	-1.000	-1.000	19212
15	3	294	42	3.900	0.390	19127
15	5	272	34	15.216	1.522	19505
15	7	272	34	0.000	0.000	19540
15	9	272	34	0.000	0.000	18844
15	11	268	34	2.600	0.260	19089
15	13	256	36	7.907	0.791	17077
15	15	243	39	8.672	0.867	18081
15	17	246	40	2.055	0.206	21026
15	19	248	41	1.453	0.145	11072
15	21	249	41	0.650	0.065	18344
15	23	260	36	7.854	0.785	18780
15	25	261	36	0.650	0.065	19039
15	27	262	36	0.650	0.065	22259
15	29	260	34	1.838	0.184	18292
15	31	250	35	6.532	0.653	17723
15	33	250	35	0.000	0.000	19188
15	35	239	34	7.179	0.718	19182
15	37	239	34	0.000	0.000	20681
15	39	239	34	0.000	0.000	21013
15	41	237	34	1.300	0.130	18223
15	43	207	60	25.804	2.580	17998
15	45	238	29	28.496	2.850	18127
15	47	257	28	12.367	1.237	17310
15	49	261	28	2.600	0.260	19021
15	51	264	29	2.055	0.206	19008
15	53	267	27	2.344	0.234	17620
15	55	266	26	0.919	0.092	18091
15	57	256	23	6.786	0.679	19532
15	59	252	21	2.907	0.291	19707
15	61	241	20	7.179	0.718	18537
15	63	237	19	2.680	0.268	17672
15	65	234	19	1.950	0.195	17647
15	67	246	24	8.450	0.845	17056
15	69	254	26	5.360	0.536	21595
15	71	261	31	5.591	0.559	21507
15	73	263	36	3.500	0.350	21547
15	75	271	35	5.240	0.524	10431
15	77	271	34	0.650	0.065	8585
15	79	267	32	2.907	0.291	15782
15	81	260	25	6.435	0.643	18914
15	83	261	25	0.650	0.065	14213
16	1	142	244	-1.000	-1.000	15460
16	3	144	241	2.344	0.234	15099
16	5	144	238	1.950	0.195	20849
16	7	144	238	0.000	0.000	14874
16	9	138	241	4.360	0.436	23620
16	11	132	243	4.111	0.411	19141
16	13	132	243	0.000	0.000	11974
16	15	133	244	0.919	0.092	9986
16	17	128	248	4.162	0.416	9292
16	19	104	265	19.117	1.912	18615
16	21	103	266	0.919	0.092	14115
16	23	112	264	5.993	0.599	17470
16	25	102	275	9.663	0.966	15680
16	27	102	276	0.650	0.065	9920
16	29	101	281	3.314	0.331	15430
16	31	101	281	0.000	0.000	15724
16	33	105	267	9.464	0.946	19432
16	35	111	253	9.900	0.990	16612
16	37	114	246	4.950	0.495	17690
16	39	118	244	2.907	0.291	17529
16	41	133	236	11.050	1.105	13976
16	43	109	293	40.199	4.020	17431
16	45	94	309	14.255	1.426	13657
16	47	85	329	14.255	1.426	23155
16	49	78	344	10.759	1.076	16813
16	51	78	344	0.000	0.000	14243
16	53	74	340	3.677	0.368	25580
16	55	65	361	14.850	1.485	17873
16	57	65	362	0.650	0.065	16430
16	59	63	362	1.300	0.130	16747
16	61	79	311	34.742	3.474	17808
16	63	90	305	8.144	0.814	17139
16	65	60	366	44.185	4.418	20029
16	67	66	347	12.951	1.295	12262
16	69	83	322	19.651	1.965	17665
16	71	69	363	28.160	2.816	17057
16	73	45	382	19.896	1.990	16089
16	75	28	398	15.174	1.517	16905
16	77	10	408	13.384	1.338	14217
16	79	-1	415	8.475	0.847	0
16	81	1	404	7.267	0.727	17198
16	83	3	404	1.300	0.130	16614
16	85	2	406	1.453	0.145	15311
17	1	61	196	-1.000	-1.000	19639
17	3	62	196	0.650	0.065	17450
17	5	66	196	2.600	0.260	15693
17	7	66	196	0.000	0.000	17962
17	9	66	196	0.000	0.000	17961
17	11	65	196	0.650	0.065	17144
17	13	49	192	10.720	1.072	17936
17	15	49	192	0.000	0.000	19353
17	17	72	190	15.006	1.501	17414
17	19	74	189	1.453	0.145	18301
17	21	77	188	2.055	0.206	19472
17	23	83	186	4.111	0.411	18621
17	25	87	183	3.250	0.325	19989
17	27	88	180	2.055	0.206	18969
17	29	91	174	4.360	0.436	18224
17	31	92	167	4.596	0.460	17255
17	33	87	167	3.250	0.325	17782
17	35	79	171	5.814	0.581	16184
17	37	74	174	3.790	0.379	15026
17	39	56	178	11.985	1.199	18792
17	41	54	180	1.838	0.184	16845
17	43	57	182	2.344	0.234	20479
17	45	65	181	5.240	0.524	19154
17	47	65	181	0.000	0.000	20437
17	49	45	181	13.000	1.300	17373
17	51	29	179	10.481	1.048	17811
17	53	25	182	3.250	0.325	28745
17	55	35	201	13.956	1.396	17158
17	57	44	193	7.827	0.783	16906
17	59	67	186	15.627	1.563	20065
17	61	71	184	2.907	0.291	19660
17	63	71	183	0.650	0.065	18604
17	65	46	183	16.250	1.625	17264
17	67	24	183	14.300	1.430	17606
17	69	24	183	0.000	0.000	17350
17	71	44	187	13.257	1.326	16755
17	73	80	183	23.543	2.354	21871
17	75	105	179	16.456	1.646	16695
17	77	95	166	10.661	1.066	21499
17	79	79	174	11.627	1.163	18657
17	81	80	179	3.314	0.331	21189
17	83	89	179	5.850	0.585	22019
17	85	98	177	5.993	0.599	25595
17	87	97	166	7.179	0.718	14942
17	89	108	156	9.663	0.966	25863
17	91	127	153	12.503	1.250	17249
18	1	661	892	-1.000	-1.000	18555
18	3	659	893	1.453	0.145	20170
18	5	659	893	0.000	0.000	20595
18	7	664	896	3.790	0.379	19687
18	9	666	898	1.838	0.184	19678
18	11	666	898	0.000	0.000	23014
18	13	666	898	0.000	0.000	18974
18	15	667	898	0.650	0.065	18130
18	17	667	898	0.000	0.000	19792
18	19	667	895	1.950	0.195	19827
18	21	662	894	3.314	0.331	21505
18	23	661	891	2.055	0.206	17463
18	25	659	889	1.838	0.184	17087
18	27	659	888	0.650	0.065	17749
18	29	659	888	0.000	0.000	19549
18	31	659	886	1.300	0.130	17795
18	33	659	882	2.600	0.260	17648
18	35	659	881	0.650	0.065	18994
18	37	659	881	0.000	0.000	18709
18	39	659	881	0.000	0.000	19381
18	41	659	881	0.000	0.000	17503
18	43	657	879	1.838	0.184	16911
18	45	656	878	0.919	0.092	20307
18	47	656	878	0.000	0.000	17971
18	49	656	878	0.000	0.000	18430
18	51	656	878	0.000	0.000	19883
18	53	656	878	0.000	0.000	18077
18	55	656	878	0.000	0.000	17085
18	57	656	878	0.000	0.000	18360
18	59	656	878	0.000	0.000	16588
18	61	654	876	1.838	0.184	21103
18	63	649	875	3.314	0.331	19987
18	65	652	875	1.950	0.195	20560
18	67	655	879	3.250	0.325	19650
18	69	656	883	2.680	0.268	19012
18	71	658	884	1.453	0.145	22246
18	73	662	890	4.687	0.469	10269
18	75	661	888	1.453	0.145	16824
18	77	657	883	4.162	0.416	12106
18	79	654	875	5.553	0.555	8247
18	81	650	877	2.907	0.291	16417
18	83	646	888	7.608	0.761	28880
18	85	646	888	0.000	0.000	22205
18	87	641	880	6.132	0.613	22997
18	89	641	880	0.000	0.000	17383
19	1	816	591	-1.000	-1.000	26144
19	3	816	591	0.000	0.000	22913
19	5	815	592	0.919	0.092	20004
19	7	802	580	11.499	1.150	13009
19	9	794	566	10.481	1.048	9248
19	11	781	556	10.661	1.066	19420
19	13	771	546	9.192	0.919	19098
19	15	770	539	4.596	0.460	19953
19	17	786	553	13.819	1.382	12890
19	19	811	582	24.887	2.489	20817
19	21	816	595	9.053	0.905	22158
19	23	819	599	3.250	0.325	19774
19	25	776	558	38.618	3.862	19531
19	27	744	522	31.307	3.131	17727
19	29	772	537	20.647	2.065	23909
19	31	782	548	9.663	0.966	24985
19	33	784	550	1.838	0.184	21878
19	35	758	529	21.723	2.172	17035
19	37	748	513	12.264	1.226	21134
19	39	756	512	5.240	0.524	20568
19	41	765	521	8.273	0.827	21374
19	43	766	522	0.919	0.092	18823
19	45	815	560	40.304	4.030	18637
19	47	823	575	11.050	1.105	19589
19	49	824	577	1.453	0.145	20331
19	51	816	554	15.828	1.583	21874
19	53	800	544	12.264	1.226	20182
19	55	800	546	1.300	0.130	20446
19	57	814	568	16.950	1.695	21045
19	59	778	533	32.635	3.264	19713
19	61	774	526	5.240	0.524	21225
19	63	814	564	35.861	3.586	22322
19	65	828	579	13.337	1.334	20711
19	67	848	608	22.898	2.290	18023
19	69	850	609	1.453	0.145	22144
19	71	854	611	2.907	0.291	26982
19	73	859	616	4.596	0.460	19603
19	75	852	611	5.591	0.559	23778
19	77	857	617	5.077	0.508	19127
19	79	858	619	1.453	0.145	19766
19	81	860	619	1.300	0.130	17378
19	83	871	629	9.663	0.966	18971
19	85	871	629	0.000	0.000	22955
19	87	884	638	10.277	1.028	17754
19	89	891	642	5.240	0.524	11083
19	91	905	646	9.464	0.946	17841
19	93	918	648	8.549	0.855	19816
19	95	927	649	5.886	0.589	16952
19	97	934	655	5.993	0.599	16619
19	99	947	666	11.069	1.107	19458
19	101	990	670	28.070	2.807	19763
19	103	935	645	39.269	3.927	20370
19	105	934	657	7.827	0.783	26599
19	107	948	662	9.663	0.966	14824
19	109	948	658	2.600	0.260	16539
19	111	952	649	6.402	0.640	22989
19	113	947	639	7.267	0.727	18672
20	1	239	44	-1.000	-1.000	18607
20	3	239	44	0.000	0.000	13081
20	5	239	44	0.000	0.000	17620
20	7	279	34	26.800	2.680	19685
20	9	266	28	9.306	0.931	18254
20	11	215	23	33.308	3.331	18080
20	13	214	25	1.453	0.145	17842
20	15	257	45	30.825	3.082	12461
20	17	259	43	1.838	0.184	10838
20	19	259	43	0.000	0.000	11304
20	21	259	43	0.000	0.000	10899
20	23	254	39	4.162	0.416	23896
20	25	251	38	2.055	0.206	20285
20	27	248	15	15.076	1.508	18570
20	29	248	15	0.000	0.000	16920
20	31	248	26	7.150	0.715	20299
20	33	248	26	0.000	0.000	20121
20	35	248	26	0.000	0.000	17018
20	37	247	31	3.314	0.331	20429
20	39	247	31	0.000	0.000	18896
20	41	247	31	0.000	0.000	20100
20	43	222	35	16.456	1.646	17877
20	45	249	34	17.562	1.756	17290
20	47	268	34	12.350	1.235	17116
20	49	271	26	5.553	0.555	19329
20	51	271	26	0.000	0.000	18447
20	53	270	26	0.650	0.065	18496
20	55	251	31	12.770	1.277	17609
20	57	250	31	0.650	0.065	18339
20	59	246	29	2.907	0.291	17311
20	61	244	28	1.453	0.145	19391
20	63	236	22	6.500	0.650	17895
20	65	232	20	2.907	0.291	19093
20	67	236	28	5.814	0.581	19655
20	69	252	33	10.896	1.090	17080
20	71	254	33	1.300	0.130	20959
20	73	258	35	2.907	0.291	22181
20	75	265	35	4.550	0.455	17052
20	77	271	27	6.500	0.650	21212
20	79	271	27	0.000	0.000	28496
21	1	199	111	-1.000	-1.000	29153
21	3	201	112	1.453	0.145	23546
21	5	206	100	8.450	0.845	23181
21	7	206	100	0.000	0.000	26515
21	9	201	110	7.267	0.727	43969
21	11	201	111	0.650	0.065	32115
21	13	199	111	1.300	0.130	19493
21	15	197	110	1.453	0.145	22581
21	17	197	108	1.300	0.130	21649
21	19	197	107	0.650	0.065	21644
21	21	199	103	2.907	0.291	15227
21	23	199	103	0.000	0.000	12853
21	25	202	110	4.950	0.495	19903
21	27	208	125	10.501	1.050	39227
21	29	202	133	6.500	0.650	34709
21	31	183	151	17.012	1.701	28838
21	33	180	158	4.950	0.495	25161
21	35	178	170	7.907	0.791	24610
21	37	178	174	2.600	0.260	24908
21	39	178	174	0.000	0.000	25382
21	41	177	164	6.532	0.653	24453
21	43	177	158	3.900	0.390	27434
21	45	177	157	0.650	0.065	32599
21	47	177	156	0.650	0.065	26609
21	49	177	156	0.000	0.000	27045
21	51	169	176	14.001	1.400	25176
21	53	171	174	1.838	0.184	24807
21	55	179	156	12.803	1.280	35427
21	57	182	153	2.758	0.276	29716
21	59	182	153	0.000	0.000	28184
21	61	185	152	2.055	0.206	32097
21	63	188	146	4.360	0.436	26899
21	65	188	146	0.000	0.000	31681
21	67	185	149	2.758	0.276	26978
21	69	188	151	2.344	0.234	24928
21	71	188	151	0.000	0.000	26178
21	73	189	151	0.650	0.065	29314
21	75	189	151	0.000	0.000	30633
21	77	189	151	0.000	0.000	25322
21	79	189	151	0.000	0.000	31404
21	81	188	145	3.954	0.395	21782
21	83	189	154	5.886	0.589	29551
21	85	193	159	4.162	0.416	22122
21	87	195	160	1.453	0.145	30991
21	89	195	160	0.000	0.000	25079
21	91	195	157	1.950	0.195	25278
21	93	200	141	10.896	1.090	36973
21	95	209	132	8.273	0.827	28688
21	97	220	126	8.144	0.814	27829
21	99	214	127	3.954	0.395	27322
21	101	208	134	5.993	0.599	36564
21	103	208	135	0.650	0.065	26166
21	105	200	140	6.132	0.613	27374
21	107	187	146	9.306	0.931	30861
21	109	181	162	11.107	1.111	20434
21	111	181	164	1.300	0.130	24850
21	113	188	162	4.732	0.473	24727
21	115	182	165	4.360	0.436	25045
21	117	192	155	9.192	0.919	31486
21	119	219	134	22.233	2.223	24850
21	121	175	160	33.219	3.322	25788
21	123	173	160	1.300	0.130	25650
21	125	173	160	0.000	0.000	25396
21	127	173	160	0.000	0.000	30476
21	129	173	160	0.000	0.000	30258
21	131	219	143	31.876	3.188	25299
21	133	209	149	7.580	0.758	26243
21	135	177	173	25.999	2.600	25172
21	137	179	166	4.732	0.473	24948
21	139	175	166	2.600	0.260	25353
21	141	172	151	9.943	0.994	23967
21	143	172	174	14.950	1.495	25648
21	145	158	177	9.306	0.931	25515
21	147	151	171	5.993	0.599	24986
21	149	198	143	35.560	3.556	35867
21	151	176	161	18.476	1.848	24882
21	153	167	164	6.166	0.617	22915
21	155	157	170	7.580	0.758	25633
21	157	154	170	1.950	0.195	25419
21	159	201	155	32.067	3.207	25635
21	161	184	165	12.820	1.282	25326
21	163	174	168	6.786	0.679	25627
21	165	169	171	3.790	0.379	25455
21	167	157	170	7.827	0.783	36194
21	169	146	167	7.411	0.741	21577
21	171	144	173	4.111	0.411	25896
21	173	158	163	11.183	1.118	30134
21	175	166	151	9.374	0.937	20814
21	177	175	150	5.886	0.589	27740
21	179	176	148	1.453	0.145	28034
21	181	158	159	13.711	1.371	28145
21	183	158	159	0.000	0.000	25771
21	185	176	143	15.654	1.565	23178
21	187	175	143	0.650	0.065	24232
21	189	162	153	10.661	1.066	25223
21	191	152	160	7.934	0.793	22894
21	193	152	162	1.300	0.130	26081
22	1	541	378	-1.000	-1.000	22794
22	3	545	377	2.680	0.268	23244
22	5	546	376	0.919	0.092	22594
22	7	549	372	3.250	0.325	20125
22	9	553	370	2.907	0.291	24177
22	11	557	370	2.600	0.260	22690
22	13	557	370	0.000	0.000	23102
22	15	557	369	0.650	0.065	16143
22	17	565	361	7.354	0.735	23261
22	19	569	361	2.600	0.260	25987
22	21	572	376	9.943	0.994	22777
22	23	572	376	0.000	0.000	22218
22	25	568	368	5.814	0.581	23755
22	27	567	367	0.919	0.092	22017
22	29	565	366	1.453	0.145	21079
22	31	555	362	7.001	0.700	20215
22	33	556	359	2.055	0.206	17558
22	35	570	372	12.418	1.242	19418
22	37	610	385	27.338	2.734	23508
22	39	610	395	6.500	0.650	26608
22	41	611	399	2.680	0.268	23760
22	43	619	403	5.814	0.581	26369
22	45	629	407	7.001	0.700	22430
22	47	651	409	14.359	1.436	33322
22	49	680	419	19.939	1.994	22340
22	51	702	426	15.006	1.501	21332
22	53	711	436	8.745	0.874	25503
22	55	719	447	8.841	0.884	20966
22	57	734	458	12.090	1.209	22048
22	59	751	474	15.174	1.517	24271
22	61	760	477	6.166	0.617	22012
22	63	760	477	0.000	0.000	21308
22	65	760	466	7.150	0.715	21287
22	67	771	454	10.581	1.058	18245
22	69	797	467	18.894	1.889	21489
22	71	793	467	2.600	0.260	23093
22	73	783	462	7.267	0.727	16932
22	75	782	453	5.886	0.589	32023
22	77	782	453	0.000	0.000	30261
22	79	782	453	0.000	0.000	28015
22	81	782	459	3.900	0.390	31083
22	83	778	459	2.600	0.260	35163
23	1	668	180	-1.000	-1.000	23706
23	3	668	180	0.000	0.000	24043
23	5	668	178	1.300	0.130	24287
23	7	680	178	7.800	0.780	17051
23	9	681	178	0.650	0.065	23132
23	11	686	179	3.314	0.331	25197
23	13	686	179	0.000	0.000	25935
23	15	688	179	1.300	0.130	22066
23	17	682	180	3.954	0.395	25447
23	19	681	180	0.650	0.065	25651
23	21	680	180	0.650	0.065	23894
23	23	680	180	0.000	0.000	25682
23	25	681	179	0.919	0.092	22492
23	27	682	178	0.919	0.092	25238
23	29	682	177	0.650	0.065	26704
23	31	686	170	5.240	0.524	19709
23	33	695	165	6.692	0.669	19436
23	35	698	166	2.055	0.206	19486
23	37	692	170	4.687	0.469	21861
23	39	677	173	9.943	0.994	24502
23	41	676	173	0.650	0.065	24314
23	43	676	173	0.000	0.000	23132
23	45	651	167	16.711	1.671	22526
23	47	650	167	0.650	0.065	19698
23	49	657	169	4.732	0.473	22771
23	51	664	169	4.550	0.455	20919
23	53	659	170	3.314	0.331	22410
23	55	655	170	2.600	0.260	24268
23	57	648	169	4.596	0.460	20661
23	59	639	164	6.692	0.669	22271
23	61	639	164	0.000	0.000	19655
23	63	644	164	3.250	0.325	17476
23	65	653	164	5.850	0.585	19770
23	67	641	164	7.800	0.780	19999
23	69	628	164	8.450	0.845	26537
23	71	616	162	7.907	0.791	20093
23	73	610	162	3.900	0.390	18663
23	75	610	162	0.000	0.000	17008
23	77	613	168	4.360	0.436	24149
23	79	613	168	0.000	0.000	25214
23	81	613	168	0.000	0.000	26920
23	83	617	166	2.907	0.291	18685
23	85	615	165	1.453	0.145	16842
23	87	623	165	5.200	0.520	20846
23	89	626	166	2.055	0.206	21128
23	91	640	168	9.192	0.919	23005
23	93	649	170	5.993	0.599	30640
23	95	651	170	1.300	0.130	23908
23	97	651	170	0.000	0.000	44838
23	99	650	167	2.055	0.206	14499
23	101	646	167	2.600	0.260	13330
23	103	641	166	3.314	0.331	27507
23	105	630	161	7.854	0.785	43819
23	107	619	155	8.144	0.814	19923
24	1	787	266	-1.000	-1.000	24158
24	3	787	266	0.000	0.000	27658
24	5	787	266	0.000	0.000	24528
24	7	790	265	2.055	0.206	25665
24	9	795	271	5.077	0.508	27556
24	11	796	268	2.055	0.206	25144
24	13	795	266	1.453	0.145	23293
24	15	794	265	0.919	0.092	23248
24	17	794	264	0.650	0.065	25252
24	19	791	261	2.758	0.276	23650
24	21	782	249	9.750	0.975	21087
24	23	782	249	0.000	0.000	22548
24	25	783	247	1.453	0.145	20652
24	27	786	247	1.950	0.195	21290
24	29	787	247	0.650	0.065	23455
24	31	788	247	0.650	0.065	24455
24	33	795	246	4.596	0.460	23089
24	35	796	246	0.650	0.065	19639
24	37	801	245	3.314	0.331	25286
24	39	802	245	0.650	0.065	17901
24	41	799	246	2.055	0.206	32753
24	43	791	246	5.200	0.520	34405
24	45	791	246	0.000	0.000	31651
24	47	791	246	0.000	0.000	24588
24	49	783	238	7.354	0.735	16769
24	51	792	243	6.692	0.669	19360
25	1	266	720	-1.000	-1.000	19244
25	3	263	723	2.758	0.276	24009
25	5	262	725	1.453	0.145	19895
25	7	249	736	11.069	1.107	20377
25	9	248	736	0.650	0.065	21602
25	11	247	737	0.919	0.092	21437
25	13	247	738	0.650	0.065	24611
25	15	248	738	0.650	0.065	21457
25	17	234	744	9.900	0.990	27360
25	19	231	744	1.950	0.195	25034
25	21	229	741	2.344	0.234	20678
25	23	229	741	0.000	0.000	23995
25	25	240	739	7.267	0.727	23138
25	27	245	738	3.314	0.331	29202
25	29	252	735	4.950	0.495	19852
25	31	258	729	5.515	0.552	28616
25	33	259	728	0.919	0.092	25006
25	35	259	728	0.000	0.000	25896
25	37	260	728	0.650	0.065	23578
25	39	263	726	2.344	0.234	28363
25	41	268	722	4.162	0.416	24699
25	43	270	718	2.907	0.291	20433
25	45	271	718	0.650	0.065	22046
25	47	275	718	2.600	0.260	20800
25	49	280	722	4.162	0.416	28476
25	51	281	722	0.650	0.065	32180
25	53	281	722	0.000	0.000	26094
25	55	281	722	0.000	0.000	32755
25	57	287	718	4.687	0.469	33472
25	59	291	715	3.250	0.325	24032
25	61	293	712	2.344	0.234	26645
25	63	293	712	0.000	0.000	22422
25	65	293	712	0.000	0.000	21782
25	67	298	709	3.790	0.379	25174
25	69	302	708	2.680	0.268	24776
25	71	308	707	3.954	0.395	29099
25	73	310	707	1.300	0.130	24292
25	75	311	707	0.650	0.065	27679
25	77	312	707	0.650	0.065	26702
25	79	315	704	2.758	0.276	22724
25	81	315	704	0.000	0.000	23901
25	83	317	704	1.300	0.130	23275
25	85	313	703	2.680	0.268	23991
25	87	312	700	2.055	0.206	23394
25	89	281	720	23.979	2.398	23802
25	91	261	727	13.773	1.377	35016
25	93	245	738	12.620	1.262	30409
25	95	243	741	2.344	0.234	23635
25	97	215	749	18.928	1.893	20386
25	99	214	753	2.680	0.268	9646
25	101	225	757	7.608	0.761	27711
25	103	238	752	9.053	0.905	18924
25	105	239	746	3.954	0.395	14587
26	1	251	849	-1.000	-1.000	23275
26	3	249	849	1.300	0.130	23826
26	5	225	838	17.160	1.716	24558
26	7	218	828	7.934	0.793	20912
26	9	230	837	9.750	0.975	24649
26	11	235	842	4.596	0.460	23531
26	13	235	843	0.650	0.065	25296
26	15	235	843	0.000	0.000	24269
26	17	235	842	0.650	0.065	25790
26	19	233	842	1.300	0.130	25371
26	21	227	833	7.031	0.703	24143
26	23	226	833	0.650	0.065	25836
26	25	223	833	1.950	0.195	24251
26	27	223	833	0.000	0.000	24852
26	29	223	833	0.000	0.000	26276
26	31	223	830	1.950	0.195	28998
26	33	223	830	0.000	0.000	24575
26	35	223	827	1.950	0.195	25786
26	37	220	815	8.040	0.804	23312
26	39	220	815	0.000	0.000	24168
26	41	219	824	5.886	0.589	21898
26	43	219	824	0.000	0.000	25154
26	45	219	824	0.000	0.000	25792
26	47	221	831	4.732	0.473	27414
26	49	221	832	0.650	0.065	26240
26	51	222	832	0.650	0.065	26237
26	53	222	822	6.500	0.650	17222
26	55	222	821	0.650	0.065	25204
26	57	221	837	10.420	1.042	22575
26	59	221	838	0.650	0.065	21716
26	61	222	839	0.919	0.092	25394
26	63	223	838	0.919	0.092	23191
26	65	218	819	12.770	1.277	24766
26	67	219	832	8.475	0.847	26531
26	69	221	836	2.907	0.291	23171
26	71	221	835	0.650	0.065	29870
26	73	218	812	15.076	1.508	21844
26	75	218	810	1.300	0.130	21383
26	77	227	824	10.818	1.082	32584
26	79	227	824	0.000	0.000	28996
26	81	227	805	12.350	1.235	26702
26	83	227	805	0.000	0.000	26992
26	85	225	809	2.907	0.291	23059
26	87	225	810	0.650	0.065	27896
26	89	221	802	5.814	0.581	23040
26	91	213	786	11.627	1.163	20513
26	93	229	802	14.707	1.471	25645
26	95	229	811	5.850	0.585	30185
26	97	229	821	6.500	0.650	26939
26	99	228	824	2.055	0.206	28171
26	101	221	824	4.550	0.455	29545
26	103	216	818	5.077	0.508	26914
26	105	216	818	0.000	0.000	26335
27	1	777	818	-1.000	-1.000	21734
27	3	770	803	10.759	1.076	25141
27	5	770	803	0.000	0.000	23507
27	7	770	800	1.950	0.195	18598
27	9	770	799	0.650	0.065	18901
27	11	776	791	6.500	0.650	19558
27	13	779	788	2.758	0.276	21267
27	15	790	781	8.475	0.847	21831
27	17	803	773	9.922	0.992	21046
27	19	811	730	28.429	2.843	18472
27	21	821	709	15.118	1.512	20549
27	23	829	710	5.240	0.524	20218
27	25	845	718	11.627	1.163	21047
27	27	850	730	8.450	0.845	24915
27	29	845	727	3.790	0.379	23757
27	31	843	719	5.360	0.536	23474
27	33	844	716	2.055	0.206	24616
27	35	842	715	1.453	0.145	22332
27	37	841	714	0.919	0.092	21917
27	39	833	706	7.354	0.735	19848
27	41	832	703	2.055	0.206	25654
27	43	842	687	12.264	1.226	21637
27	45	845	685	2.344	0.234	22570
27	47	853	700	11.050	1.105	20289
27	49	849	703	3.250	0.325	17599
27	51	841	696	6.909	0.691	20368
27	53	827	682	12.869	1.287	21369
27	55	775	713	39.350	3.935	21492
27	57	789	712	9.123	0.912	19735
27	59	809	699	15.505	1.550	19350
27	61	830	675	20.728	2.073	23368
27	63	835	665	7.267	0.727	19422
27	65	835	663	1.300	0.130	17999
27	67	850	666	9.943	0.994	22258
27	69	861	671	7.854	0.785	19778
27	71	854	666	5.591	0.559	19926
27	73	876	683	18.071	1.807	26912
27	75	925	690	32.173	3.217	20177
27	77	884	677	27.957	2.796	23255
27	79	864	678	13.016	1.302	19833
27	81	852	680	7.907	0.791	19943
27	83	863	687	8.475	0.847	20553
27	85	869	700	9.306	0.931	22828
27	87	871	710	6.629	0.663	16674
27	89	867	718	5.814	0.581	21268
27	91	865	722	2.907	0.291	20253
27	93	871	712	7.580	0.758	21933
27	95	864	695	11.950	1.195	22042
27	97	861	688	4.950	0.495	20317
27	99	859	681	4.732	0.473	20258
27	101	859	699	11.700	1.170	22903
27	103	857	698	1.453	0.145	21339
27	105	852	688	7.267	0.727	20861
27	107	854	684	2.907	0.291	20733
27	109	856	685	1.453	0.145	20032
27	111	854	683	1.838	0.184	20479
27	113	840	656	19.768	1.977	25647
27	115	825	673	14.736	1.474	19386
27	117	852	681	18.304	1.830	19526
27	119	870	686	12.143	1.214	21203
27	121	849	687	13.665	1.367	21372
27	123	846	687	1.950	0.195	27117
27	125	863	707	17.061	1.706	25617
27	127	865	708	1.453	0.145	28056
27	129	865	710	1.300	0.130	24146
27	131	860	709	3.314	0.331	22195
27	133	851	697	9.750	0.975	21790
27	135	847	697	2.600	0.260	20524
27	137	840	692	5.591	0.559	21234
27	139	844	687	4.162	0.416	21760
27	141	844	685	1.300	0.130	20862
27	143	850	699	9.900	0.990	22362
27	145	854	703	3.677	0.368	26942
27	147	854	703	0.000	0.000	29927
27	149	847	691	9.030	0.903	18734
27	151	846	690	0.919	0.092	21241
27	153	848	687	2.344	0.234	22974
27	155	840	683	5.814	0.581	18887
27	157	840	683	0.000	0.000	17248
27	159	843	696	8.672	0.867	20651
27	161	849	697	3.954	0.395	21194
27	163	851	696	1.453	0.145	18447
27	165	856	691	4.596	0.460	24351
27	167	857	690	0.919	0.092	23556
27	169	857	689	0.650	0.065	25887
27	171	843	684	9.663	0.966	22652
27	173	840	682	2.344	0.234	22088
27	175	837	674	5.553	0.555	20820
27	177	846	682	7.827	0.783	20548
27	179	863	697	14.736	1.474	21787
27	181	866	699	2.344	0.234	20776
27	183	877	715	12.620	1.262	20614
27	185	880	722	4.950	0.495	18622
27	187	884	729	5.240	0.524	26223
27	189	890	737	6.500	0.650	19769
27	191	899	743	7.031	0.703	23149
27	193	901	744	1.453	0.145	24205
28	1	239	722	-1.000	-1.000	23078
28	3	257	745	18.984	1.898	23107
28	5	260	747	2.344	0.234	23659
28	7	260	742	3.250	0.325	25940
28	9	264	736	4.687	0.469	31694
28	11	264	735	0.650	0.065	29775
28	13	264	735	0.000	0.000	32141
28	15	256	723	9.374	0.937	22110
28	17	255	724	0.919	0.092	25201
28	19	258	725	2.055	0.206	23061
28	21	259	738	8.475	0.847	24896
28	23	259	738	0.000	0.000	23471
28	25	259	734	2.600	0.260	30776
28	27	259	734	0.000	0.000	19939
28	29	262	730	3.250	0.325	21279
28	31	259	729	2.055	0.206	31593
28	33	255	729	2.600	0.260	28718
28	35	255	729	0.000	0.000	22542
28	37	255	728	0.650	0.065	25353
28	39	255	729	0.650	0.065	28501
28	41	258	729	1.950	0.195	26755
28	43	259	727	1.453	0.145	23379
28	45	272	721	9.306	0.931	26230
28	47	300	707	20.348	2.035	25020
28	49	300	707	0.000	0.000	25128
28	51	292	713	6.500	0.650	22042
28	53	290	713	1.300	0.130	20528
28	55	286	713	2.600	0.260	27774
28	57	276	718	7.267	0.727	25136
28	59	271	717	3.314	0.331	25161
28	61	268	726	6.166	0.617	30465
28	63	268	726	0.000	0.000	35443
28	65	267	722	2.680	0.268	26277
28	67	272	716	5.077	0.508	17306
28	69	289	708	12.212	1.221	23809
28	71	295	711	4.360	0.436	25187
28	73	295	711	0.000	0.000	25010
28	75	302	712	4.596	0.460	26949
28	77	301	715	2.055	0.206	36634
28	79	301	711	2.600	0.260	26005
28	81	307	703	6.500	0.650	27306
28	83	296	706	7.411	0.741	24739
28	85	262	701	22.337	2.234	22484
28	87	261	705	2.680	0.268	22716
28	89	265	723	11.985	1.199	25684
28	91	265	727	2.600	0.260	22836
28	93	248	738	13.161	1.316	30891
28	95	241	741	4.950	0.495	23785
28	97	225	748	11.351	1.135	21406
28	99	212	755	9.597	0.960	20833
28	101	211	756	0.919	0.092	24102
28	103	219	755	5.240	0.524	22030
28	105	231	752	8.040	0.804	11370
28	107	231	752	0.000	0.000	19206
28	109	230	753	0.919	0.092	17232
29	1	226	841	-1.000	-1.000	25172
29	3	226	841	0.000	0.000	25918
29	5	226	847	3.900	0.390	25146
29	7	226	835	7.800	0.780	23097
29	9	226	840	3.250	0.325	22996
29	11	226	841	0.650	0.065	26407
29	13	227	834	4.596	0.460	23883
29	15	227	828	3.900	0.390	21597
29	17	227	828	0.000	0.000	25489
29	19	227	829	0.650	0.065	23914
29	21	227	831	1.300	0.130	23838
29	23	227	829	1.300	0.130	23775
29	25	226	828	0.919	0.092	25541
29	27	226	828	0.000	0.000	24518
29	29	225	827	0.919	0.092	27487
29	31	225	826	0.650	0.065	23170
29	33	225	826	0.000	0.000	22243
29	35	223	821	3.500	0.350	23154
29	37	222	821	0.650	0.065	19660
29	39	222	822	0.650	0.065	25592
29	41	223	848	16.912	1.691	23296
29	43	223	833	9.750	0.975	25384
29	45	223	837	2.600	0.260	23719
29	47	223	837	0.000	0.000	28440
29	49	223	837	0.000	0.000	24003
29	51	223	836	0.650	0.065	25051
29	53	224	840	2.680	0.268	24948
29	55	224	839	0.650	0.065	23025
29	57	224	840	0.650	0.065	22919
29	59	224	840	0.000	0.000	27823
29	61	224	840	0.000	0.000	27256
29	63	224	838	1.300	0.130	22733
29	65	224	836	1.300	0.130	24193
29	67	223	836	0.650	0.065	34982
29	69	221	832	2.907	0.291	28017
29	71	221	832	0.000	0.000	26847
29	73	220	823	5.886	0.589	26199
29	75	220	820	1.950	0.195	20453
29	77	220	810	6.500	0.650	22430
29	79	220	805	3.250	0.325	20265
29	81	220	809	2.600	0.260	20960
29	83	219	814	3.314	0.331	22330
29	85	218	816	1.453	0.145	26493
29	87	218	811	3.250	0.325	22301
29	89	218	803	5.200	0.520	21314
29	91	217	794	5.886	0.589	23080
29	93	217	794	0.000	0.000	19880
29	95	215	810	10.481	1.048	20456
29	97	214	812	1.453	0.145	20041
29	99	220	824	8.720	0.872	25107
29	101	222	827	2.344	0.234	27470
29	103	223	827	0.650	0.065	29554
29	105	222	816	7.179	0.718	25277
29	107	222	811	3.250	0.325	26133
29	109	217	797	9.663	0.966	23680
29	111	219	816	12.418	1.242	8834
30	79	765	656	-1.000	-1.000	23167
30	81	758	651	5.591	0.559	23687
30	83	755	649	2.344	0.234	22721
30	85	751	645	3.677	0.368	22044
30	87	747	643	2.907	0.291	22730
30	89	747	642	0.650	0.065	17591
30	91	747	642	0.000	0.000	20476
30	93	743	632	7.001	0.700	24546
30	95	738	623	6.692	0.669	19292
30	97	731	614	7.411	0.741	21952
30	99	727	611	3.250	0.325	21050
30	101	720	607	5.240	0.524	21079
30	103	717	605	2.344	0.234	21823
30	105	709	600	6.132	0.613	20579
30	107	709	600	0.000	0.000	22185
30	109	703	598	4.111	0.411	24288
30	111	693	593	7.267	0.727	20390
30	113	688	592	3.314	0.331	19707
30	115	684	591	2.680	0.268	22151
30	117	688	596	4.162	0.416	21725
30	119	696	601	6.132	0.613	21880
30	121	696	601	0.000	0.000	21988
30	123	703	609	6.909	0.691	22388
30	125	744	650	37.688	3.769	9510
30	127	754	658	8.324	0.832	23096
30	129	767	672	12.418	1.242	24976
30	131	768	682	6.532	0.653	27667
30	133	767	684	1.453	0.145	20957
30	135	767	684	0.000	0.000	21024
30	137	764	680	3.250	0.325	22597
30	139	765	691	7.179	0.718	21073
30	141	765	693	1.300	0.130	15197
30	143	768	690	2.758	0.276	17286
30	145	772	696	4.687	0.469	21534
30	147	762	670	18.106	1.811	26007
30	149	746	636	24.424	2.442	23761
30	151	737	631	6.692	0.669	20066
30	153	733	625	4.687	0.469	25629
30	155	721	619	8.720	0.872	22124
30	157	714	613	5.993	0.599	23218
30	159	694	599	15.868	1.587	24475
30	161	674	592	13.773	1.377	7069
30	163	665	590	5.993	0.599	18946
30	165	655	588	6.629	0.663	13899
30	167	691	610	27.423	2.742	26778
30	169	691	610	0.000	0.000	21624
30	171	676	605	10.277	1.028	25206
30	173	633	584	31.104	3.110	30775
30	175	600	565	24.751	2.475	21816
30	177	587	561	8.841	0.884	22286
30	179	578	559	5.993	0.599	23180
30	181	564	559	9.100	0.910	18219
30	183	562	557	1.838	0.184	18492
30	185	542	546	14.836	1.484	20276
30	187	534	545	5.240	0.524	23162
30	189	527	556	8.475	0.847	23290
30	191	554	588	27.214	2.721	22785
30	193	523	572	22.675	2.268	23004
31	1	357	411	-1.000	-1.000	25021
31	3	368	421	9.663	0.966	24810
31	5	368	423	1.300	0.130	24470
31	7	368	434	7.150	0.715	24149
31	9	368	434	0.000	0.000	23626
31	11	368	434	0.000	0.000	21540
31	13	367	435	0.919	0.092	24793
31	15	367	435	0.000	0.000	24494
31	17	361	425	7.580	0.758	28267
31	19	361	425	0.000	0.000	24650
31	21	361	425	0.000	0.000	24200
31	23	359	424	1.453	0.145	26425
31	25	359	424	0.000	0.000	23188
31	27	359	424	0.000	0.000	21002
31	29	359	424	0.000	0.000	27538
31	31	349	448	16.900	1.690	24590
31	33	349	448	0.000	0.000	24742
31	35	349	448	0.000	0.000	24853
31	37	349	448	0.000	0.000	25974
31	39	349	438	6.500	0.650	24966
31	41	349	432	3.900	0.390	26033
31	43	349	427	3.250	0.325	25358
31	45	347	410	11.126	1.113	21215
31	47	347	410	0.000	0.000	23852
31	49	347	410	0.000	0.000	22665
31	51	347	410	0.000	0.000	26259
31	53	349	412	1.838	0.184	25880
31	55	350	413	0.919	0.092	28037
31	57	350	417	2.600	0.260	31919
31	59	350	417	0.000	0.000	27271
31	61	350	410	4.550	0.455	33244
31	63	350	407	1.950	0.195	26650
31	65	350	398	5.850	0.585	23070
31	67	350	398	0.000	0.000	28562
31	69	351	396	1.453	0.145	30211
31	71	352	390	3.954	0.395	27467
31	73	352	390	0.000	0.000	27728
31	75	355	390	1.950	0.195	33882
31	77	355	389	0.650	0.065	22623
31	79	349	402	9.306	0.931	28765
31	81	349	402	0.000	0.000	22076
31	83	348	400	1.453	0.145	27285
31	85	348	398	1.300	0.130	27204
31	87	348	397	0.650	0.065	25495
31	89	348	397	0.000	0.000	25525
31	91	348	400	1.950	0.195	22390
31	93	349	408	5.240	0.524	24494
31	95	353	457	31.955	3.196	28433
31	97	353	463	3.900	0.390	16368
31	99	353	463	0.000	0.000	21940
31	101	353	464	0.650	0.065	23194
31	103	344	458	7.031	0.703	12290
32	1	408	624	-1.000	-1.000	25859
32	3	408	623	0.650	0.065	24719
32	5	408	623	0.000	0.000	25718
32	7	414	638	10.501	1.050	24637
32	9	414	638	0.000	0.000	23390
32	11	414	638	0.000	0.000	25098
32	13	416	638	1.300	0.130	25377
32	15	416	638	0.000	0.000	24662
32	17	417	639	0.919	0.092	25013
32	19	426	639	5.850	0.585	26351
32	21	432	639	3.900	0.390	25358
32	23	439	637	4.732	0.473	24209
32	25	442	637	1.950	0.195	24561
32	27	450	637	5.200	0.520	25201
32	29	461	637	7.150	0.715	25616
32	31	482	633	13.895	1.390	25579
32	33	491	628	6.692	0.669	23851
32	35	499	623	6.132	0.613	24751
32	37	506	621	4.732	0.473	28045
32	39	517	620	7.179	0.718	25884
32	41	522	617	3.790	0.379	30194
32	43	525	617	1.950	0.195	28540
32	45	526	616	0.919	0.092	28752
32	47	528	615	1.453	0.145	30752
32	49	547	605	13.956	1.396	28789
32	51	552	601	4.162	0.416	23896
32	53	552	601	0.000	0.000	24361
32	55	550	599	1.838	0.184	22415
32	57	550	599	0.000	0.000	24873
32	59	548	597	1.838	0.184	27227
32	61	548	597	0.000	0.000	26833
32	63	549	597	0.650	0.065	22969
32	65	549	598	0.650	0.065	25209
32	67	550	599	0.919	0.092	24556
32	69	554	600	2.680	0.268	25755
32	71	560	600	3.900	0.390	26543
32	73	562	601	1.453	0.145	23733
32	75	562	601	0.000	0.000	25775
32	77	563	601	0.650	0.065	24720
32	79	558	600	3.314	0.331	23682
32	81	563	599	3.314	0.331	31432
32	83	563	598	0.650	0.065	32242
32	85	555	598	5.200	0.520	23577
32	87	553	598	1.300	0.130	22637
32	89	552	600	1.453	0.145	24323
32	91	552	601	0.650	0.065	19333
32	93	547	609	6.132	0.613	35256
32	95	548	609	0.650	0.065	30949
32	97	553	606	3.790	0.379	31851
32	99	557	604	2.907	0.291	22479
32	101	558	604	0.650	0.065	23774
32	103	559	604	0.650	0.065	26764
32	105	561	604	1.300	0.130	34089
32	107	562	602	1.453	0.145	20160
32	109	558	600	2.907	0.291	23611
32	111	537	610	15.118	1.512	24341
32	113	507	617	20.023	2.002	13116
32	115	496	615	7.267	0.727	31891
32	117	475	619	13.895	1.390	26219
32	119	465	619	6.500	0.650	25864
32	121	451	625	9.900	0.990	22916
32	123	439	627	7.907	0.791	19813
32	125	425	626	9.123	0.912	23920
32	127	417	623	5.553	0.555	25759
32	129	406	614	9.238	0.924	25156
32	131	405	613	0.919	0.092	20282
32	133	400	610	3.790	0.379	20054
32	135	394	605	5.077	0.508	26837
32	137	389	602	3.790	0.379	24103
32	139	388	599	2.055	0.206	25633
32	141	388	599	0.000	0.000	25952
32	143	393	605	5.077	0.508	25157
32	145	397	605	2.600	0.260	24638
32	147	417	607	13.065	1.306	26229
33	1	383	679	-1.000	-1.000	24392
33	3	393	678	6.532	0.653	23396
33	5	405	676	7.907	0.791	23245
33	7	417	676	7.800	0.780	25968
33	9	421	676	2.600	0.260	27528
33	11	403	677	11.718	1.172	19576
33	13	402	677	0.650	0.065	24221
33	15	379	666	16.571	1.657	23817
33	17	332	671	30.722	3.072	24820
33	19	325	668	4.950	0.495	24682
33	21	375	677	33.021	3.302	25078
33	23	398	676	14.964	1.496	24416
33	25	423	672	16.456	1.646	25575
33	27	434	675	7.411	0.741	24621
33	29	440	681	5.515	0.552	26295
33	31	443	685	3.250	0.325	27134
33	33	461	691	12.333	1.233	25757
33	35	477	698	11.351	1.135	24719
33	37	481	700	2.907	0.291	24638
33	39	481	700	0.000	0.000	27581
33	41	485	704	3.677	0.368	26378
33	43	487	710	4.111	0.411	22655
33	45	487	710	0.000	0.000	28993
33	47	489	713	2.344	0.234	27828
33	49	498	722	8.273	0.827	28043
33	51	498	728	3.900	0.390	27986
33	53	499	729	0.919	0.092	25450
33	55	500	729	0.650	0.065	25378
33	57	500	735	3.900	0.390	24755
33	59	500	740	3.250	0.325	27491
33	61	500	740	0.000	0.000	22339
33	63	502	742	1.838	0.184	24106
33	65	506	750	5.814	0.581	24476
33	67	506	750	0.000	0.000	26770
33	69	506	751	0.650	0.065	24595
33	71	506	753	1.300	0.130	24611
33	73	506	754	0.650	0.065	24552
33	75	506	754	0.000	0.000	27091
33	77	506	754	0.000	0.000	23686
33	79	506	750	2.600	0.260	24761
33	81	506	750	0.000	0.000	30318
33	83	507	743	4.596	0.460	22735
33	85	509	738	3.500	0.350	26810
33	87	512	743	3.790	0.379	35432
33	89	523	769	18.350	1.835	26367
33	91	523	770	0.650	0.065	21587
33	93	529	779	7.031	0.703	23984
33	95	532	781	2.344	0.234	22898
33	97	534	784	2.344	0.234	23782
33	99	538	785	2.680	0.268	24553
33	101	530	772	9.922	0.992	24539
33	103	529	772	0.650	0.065	18781
33	105	516	756	13.400	1.340	33706
33	107	507	746	8.745	0.874	30298
33	109	506	744	1.453	0.145	26050
33	111	502	737	5.240	0.524	32474
33	113	494	727	8.324	0.832	22190
33	115	494	727	0.000	0.000	22798
33	117	498	738	7.608	0.761	28805
33	119	510	756	14.061	1.406	16471
33	121	516	762	5.515	0.552	22865
33	123	511	752	7.267	0.727	29167
33	125	508	747	3.790	0.379	25107
33	127	508	747	0.000	0.000	36432
33	129	521	757	10.661	1.066	26296
33	131	521	757	0.000	0.000	27977
33	133	519	754	2.344	0.234	21983
33	135	519	754	0.000	0.000	28454
33	137	521	760	4.111	0.411	21384
33	139	523	763	2.344	0.234	41212
33	141	523	763	0.000	0.000	26325
33	143	528	767	4.162	0.416	21318
33	145	528	762	3.250	0.325	34515
33	147	524	758	3.677	0.368	24394
34	1	378	942	-1.000	-1.000	25430
34	3	382	947	4.162	0.416	25729
34	5	385	952	3.790	0.379	24972
34	7	385	953	0.650	0.065	24386
34	9	385	961	5.200	0.520	24133
34	11	381	955	4.687	0.469	24514
34	13	381	953	1.300	0.130	25122
34	15	378	930	15.076	1.508	22974
34	17	376	927	2.344	0.234	30527
34	19	376	925	1.300	0.130	24928
34	21	369	915	7.934	0.793	23338
34	23	367	914	1.453	0.145	18656
34	25	373	941	17.978	1.798	26099
34	27	375	922	12.418	1.242	24342
34	29	375	914	5.200	0.520	26225
34	31	375	902	7.800	0.780	26429
34	33	375	896	3.900	0.390	22163
34	35	373	876	13.065	1.306	29542
34	37	373	874	1.300	0.130	29405
34	39	368	866	6.132	0.613	31347
34	41	363	847	12.770	1.277	18776
34	43	364	833	9.123	0.912	24825
34	45	387	806	23.054	2.305	24388
34	47	387	805	0.650	0.065	23442
34	49	387	802	1.950	0.195	30843
34	51	382	813	7.854	0.785	27566
34	53	382	816	1.950	0.195	23717
34	55	379	820	3.250	0.325	24342
34	57	376	826	4.360	0.436	19728
34	59	373	834	5.553	0.555	19695
34	61	370	833	2.055	0.206	24157
34	63	368	833	1.300	0.130	21930
34	65	363	826	5.591	0.559	23683
34	67	362	824	1.453	0.145	24988
34	69	364	823	1.453	0.145	24580
34	71	368	806	11.351	1.135	22344
34	73	368	805	0.650	0.065	27110
34	75	372	804	2.680	0.268	23943
34	77	385	816	11.499	1.150	24610
34	79	384	787	18.861	1.886	24164
34	81	384	774	8.450	0.845	24798
34	83	382	771	2.344	0.234	24939
34	85	361	730	29.942	2.994	31281
34	87	361	729	0.650	0.065	31047
34	89	361	722	4.550	0.455	24489
34	91	359	714	5.360	0.536	27340
34	93	373	678	25.107	2.511	24028
34	95	374	672	3.954	0.395	24732
34	97	375	658	9.123	0.912	25308
[truncated: 4,750 more rows]
