# Supplementary material for: The Arp2/3 complex is required for in situ haptotactic response of microglia to iC3b
Source: EMBO Rep. 2026 Feb 27;27(7):1666–95. doi: 10.1038/s44319-026-00720-9 (PMC13076747; doi:10.1038/s44319-026-00720-9)
Supplement: Supplementary file 13 — Source data Fig. 1 [file 44319_2026_720_MOESM13_ESM.zip › Figure 1/1A-E/24.03.18 BV2 iC3b random migration iC3b 20uM raw data 7294.txt]

	Track n�	Slice n�	X	Y	Distance	Velocity	Pixel Value
1	1	1	432	330	-1	-1	25149
2	1	3	423	339	8.273	0.827	25310
3	1	5	422	339	0.65	0.065	21850
4	1	7	422	339	0	0	26274
5	1	9	420	339	1.3	0.13	23425
6	1	11	420	339	0	0	24808
7	1	13	420	339	0	0	24733
8	1	15	419	339	0.65	0.065	24051
9	1	17	417	337	1.838	0.184	23170
10	1	19	413	335	2.907	0.291	24680
11	1	21	408	332	3.79	0.379	24632
12	1	23	407	331	0.919	0.092	25497
13	1	25	407	330	0.65	0.065	23650
14	1	27	415	329	5.24	0.524	25727
15	1	29	417	328	1.453	0.145	25395
16	1	31	417	329	0.65	0.065	24696
17	1	33	418	331	1.453	0.145	24077
18	1	35	418	331	0	0	29666
19	1	37	418	331	0	0	28922
20	1	39	418	331	0	0	23782
21	1	41	418	331	0	0	27730
22	1	43	417	329	1.453	0.145	21747
23	1	45	417	329	0	0	23127
24	2	1	489	433	-1	-1	27109
25	2	3	488	431	1.453	0.145	27817
26	2	5	488	431	0	0	21525
27	2	7	488	431	0	0	21488
28	2	9	488	431	0	0	26133
29	2	11	488	431	0	0	24072
30	2	13	487	431	0.65	0.065	27674
31	2	15	485	432	1.453	0.145	25383
32	2	17	484	432	0.65	0.065	24058
33	2	19	484	432	0	0	25401
34	2	21	475	433	5.886	0.589	27632
35	2	23	475	433	0	0	25845
36	2	25	474	433	0.65	0.065	27929
37	2	27	474	433	0	0	24333
38	2	29	474	433	0	0	26107
39	2	31	474	433	0	0	26961
40	2	33	474	433	0	0	26146
41	2	35	471	437	3.25	0.325	22774
42	2	37	471	437	0	0	29906
43	2	39	471	437	0	0	24633
44	3	1	154	468	-1	-1	24116
45	3	3	154	468	0	0	23494
46	3	5	153	468	0.65	0.065	23647
47	3	7	154	464	2.68	0.268	24337
48	3	9	160	459	5.077	0.508	23910
49	3	11	160	459	0	0	24022
50	3	13	160	459	0	0	22258
51	3	15	163	458	2.055	0.206	22022
52	3	17	165	457	1.453	0.145	23946
53	3	19	158	453	5.24	0.524	23462
54	3	21	151	450	4.95	0.495	26905
55	3	23	151	450	0	0	24666
56	3	25	151	450	0	0	24110
57	3	27	152	452	1.453	0.145	24880
58	3	29	152	453	0.65	0.065	22796
59	3	31	152	453	0	0	23054
60	3	33	150	457	2.907	0.291	25520
61	3	35	150	460	1.95	0.195	22889
62	3	37	147	460	1.95	0.195	24948
63	3	39	146	460	0.65	0.065	23374
64	3	41	146	460	0	0	25250
65	3	43	150	449	7.608	0.761	23469
66	3	45	151	449	0.65	0.065	23610
67	3	47	150	444	3.314	0.331	22728
68	3	49	148	442	1.838	0.184	21928
69	3	51	148	442	0	0	25025
70	3	53	148	436	3.9	0.39	23057
71	3	55	148	436	0	0	24340
72	3	57	149	430	3.954	0.395	25505
73	3	59	143	429	3.954	0.395	23321
74	3	61	142	427	1.453	0.145	20280
75	3	63	144	427	1.3	0.13	22594
76	3	65	144	427	0	0	23143
77	3	67	145	427	0.65	0.065	23372
78	3	69	145	434	4.55	0.455	24139
79	3	71	145	434	0	0	22483
80	3	73	145	434	0	0	26534
81	3	75	145	434	0	0	30330
82	3	77	145	434	0	0	23484
83	3	79	145	434	0	0	23921
84	3	81	145	434	0	0	23699
85	3	83	145	434	0	0	23923
86	3	85	145	434	0	0	23701
87	3	87	145	434	0	0	22596
88	3	89	145	434	0	0	24991
89	3	91	145	434	0	0	25136
90	3	93	146	434	0.65	0.065	22613
91	3	95	147	434	0.65	0.065	22507
92	3	97	149	434	1.3	0.13	26610
93	3	99	149	434	0	0	25174
94	3	101	149	434	0	0	24544
95	3	103	149	434	0	0	24065
96	3	105	149	429	3.25	0.325	23290
97	3	107	149	429	0	0	21747
98	3	109	149	429	0	0	22226
99	3	111	149	429	0	0	22186
100	3	113	149	429	0	0	26089
101	3	115	149	429	0	0	23881
102	3	117	149	429	0	0	20384
103	3	119	149	429	0	0	23994
104	3	121	149	429	0	0	20052
105	3	123	149	429	0	0	24765
106	3	125	149	429	0	0	24361
107	3	127	149	428	0.65	0.065	23823
108	3	129	149	428	0	0	21649
109	3	131	149	428	0	0	22544
110	3	133	149	428	0	0	23666
111	3	135	149	428	0	0	30443
112	3	137	149	428	0	0	25879
113	3	139	149	428	0	0	21101
114	4	1	150	676	-1	-1	22643
115	4	3	150	676	0	0	24159
116	4	5	150	675	0.65	0.065	19116
117	4	7	119	668	20.657	2.066	22459
118	4	9	120	668	0.65	0.065	23062
119	4	11	131	672	7.608	0.761	23336
120	4	13	131	672	0	0	21918
121	4	15	131	672	0	0	25295
122	4	17	132	672	0.65	0.065	28488
123	4	19	132	672	0	0	32744
124	4	21	134	672	1.3	0.13	15467
125	4	23	135	672	0.65	0.065	18777
126	4	25	137	672	1.3	0.13	12848
127	4	27	137	672	0	0	19412
128	4	29	138	669	2.055	0.206	17414
129	4	31	138	667	1.3	0.13	13005
130	4	33	138	665	1.3	0.13	14934
131	4	35	138	665	0	0	23797
132	5	1	227	771	-1	-1	21817
133	5	3	227	771	0	0	23029
134	5	5	226	772	0.919	0.092	22272
135	5	7	226	771	0.65	0.065	22997
136	5	9	225	771	0.65	0.065	25525
137	5	11	225	771	0	0	21276
138	5	13	219	769	4.111	0.411	24027
139	5	15	215	767	2.907	0.291	21689
140	5	17	214	766	0.919	0.092	25474
141	5	19	214	766	0	0	22900
142	5	21	214	766	0	0	22008
143	5	23	214	766	0	0	21718
144	5	25	214	766	0	0	26189
145	5	27	214	766	0	0	23651
146	5	29	214	766	0	0	33798
147	5	31	212	758	5.36	0.536	23404
148	5	33	210	758	1.3	0.13	24264
149	5	35	205	757	3.314	0.331	23130
150	5	37	210	752	4.596	0.46	18495
151	5	39	211	751	0.919	0.092	21311
152	5	41	212	750	0.919	0.092	21312
153	5	43	211	748	1.453	0.145	22598
154	5	45	210	748	0.65	0.065	21506
155	5	47	210	748	0	0	29497
156	5	49	210	748	0	0	21297
157	5	51	210	748	0	0	23433
158	5	53	213	748	1.95	0.195	22473
159	5	55	213	748	0	0	26701
160	5	57	213	748	0	0	22189
161	5	59	213	748	0	0	22866
162	5	61	213	748	0	0	25990
163	5	63	217	752	3.677	0.368	23271
164	5	65	225	762	8.324	0.832	25858
165	5	67	225	764	1.3	0.13	23309
166	5	69	225	764	0	0	24409
167	5	71	225	764	0	0	23591
168	5	73	225	764	0	0	24232
169	5	75	222	762	2.344	0.234	24500
170	5	77	222	762	0	0	22963
171	5	79	222	762	0	0	23821
172	5	81	222	762	0	0	23500
173	5	83	222	762	0	0	23353
174	5	85	222	762	0	0	23107
175	5	87	225	762	1.95	0.195	22554
176	5	89	225	762	0	0	23940
177	5	91	225	762	0	0	23831
178	5	93	225	762	0	0	23904
179	5	95	226	761	0.919	0.092	22927
180	5	97	227	761	0.65	0.065	22988
181	5	99	228	760	0.919	0.092	24144
182	5	101	228	760	0	0	22790
183	5	103	233	760	3.25	0.325	23928
184	5	105	233	762	1.3	0.13	24502
185	5	107	233	762	0	0	21226
186	5	109	231	762	1.3	0.13	24284
187	5	111	230	761	0.919	0.092	26259
188	5	113	228	761	1.3	0.13	25826
189	5	115	228	761	0	0	15261
190	5	117	224	757	3.677	0.368	27411
191	5	119	224	757	0	0	26096
192	5	121	223	759	1.453	0.145	24695
193	5	123	225	761	1.838	0.184	26597
194	5	125	225	761	0	0	26635
195	5	127	225	761	0	0	15375
196	5	129	225	761	0	0	23648
197	5	131	225	761	0	0	22904
198	5	133	232	758	4.95	0.495	21966
199	5	135	235	758	1.95	0.195	21330
200	5	137	227	763	6.132	0.613	22707
201	5	139	225	763	1.3	0.13	23471
202	5	141	225	763	0	0	24748
203	5	143	225	763	0	0	23260
204	5	145	225	764	0.65	0.065	22560
205	5	147	225	764	0	0	25050
206	5	149	225	769	3.25	0.325	25234
207	5	151	225	769	0	0	24806
208	5	153	225	769	0	0	24026
209	5	155	220	766	3.79	0.379	21837
210	5	157	220	765	0.65	0.065	23489
211	5	159	218	766	1.453	0.145	22637
212	5	161	218	766	0	0	21533
213	5	163	218	766	0	0	23241
214	5	165	218	766	0	0	22673
215	5	167	216	767	1.453	0.145	23558
216	5	169	213	771	3.25	0.325	22188
217	5	171	213	774	1.95	0.195	22568
218	5	173	213	774	0	0	22708
219	5	175	213	775	0.65	0.065	25143
220	5	177	213	775	0	0	21263
221	5	179	213	775	0	0	20659
222	5	181	213	775	0	0	19731
223	5	183	213	775	0	0	24824
224	5	185	204	770	6.692	0.669	24930
225	5	187	204	771	0.65	0.065	28258
226	5	189	204	771	0	0	25555
227	5	191	204	771	0	0	25447
228	5	193	202	770	1.453	0.145	25494
229	6	1	715	618	-1	-1	25327
230	6	3	718	621	2.758	0.276	29872
231	6	5	718	621	0	0	22850
232	6	7	729	622	7.179	0.718	25798
233	6	9	729	622	0	0	27294
234	6	11	729	623	0.65	0.065	39049
235	6	13	728	623	0.65	0.065	24394
236	6	15	726	623	1.3	0.13	22386
237	6	17	724	611	7.907	0.791	25206
238	6	19	724	610	0.65	0.065	25709
239	6	21	715	607	6.166	0.617	26001
240	6	23	715	607	0	0	25499
241	6	25	715	607	0	0	24468
242	6	27	715	607	0	0	21835
243	6	29	715	607	0	0	22335
244	6	31	715	607	0	0	24538
245	6	33	715	607	0	0	22940
246	6	35	716	609	1.453	0.145	28048
247	6	37	718	616	4.732	0.473	18925
248	6	39	718	616	0	0	32764
249	6	41	725	618	4.732	0.473	25586
250	6	43	725	618	0	0	27119
251	6	45	730	619	3.314	0.331	23516
252	6	47	731	619	0.65	0.065	30150
253	6	49	735	617	2.907	0.291	24183
254	6	51	740	613	4.162	0.416	29221
255	6	53	744	613	2.6	0.26	26006
256	6	55	762	613	11.7	1.17	25550
257	6	57	758	611	2.907	0.291	23816
258	6	59	750	611	5.2	0.52	26111
259	6	61	748	611	1.3	0.13	24997
260	6	63	746	611	1.3	0.13	24815
261	6	65	744	610	1.453	0.145	30569
262	6	67	744	610	0	0	25421
263	6	69	746	610	1.3	0.13	24824
264	6	71	749	610	1.95	0.195	29486
265	6	73	755	608	4.111	0.411	25664
266	6	75	760	604	4.162	0.416	23431
267	6	77	761	604	0.65	0.065	28122
268	6	79	762	603	0.919	0.092	23416
269	6	81	766	602	2.68	0.268	24049
270	6	83	767	604	1.453	0.145	25565
271	6	85	768	608	2.68	0.268	24092
272	6	87	768	616	5.2	0.52	24442
273	6	89	770	614	1.838	0.184	15780
274	6	91	782	617	8.04	0.804	17073
275	6	93	782	617	0	0	24649
276	6	95	762	595	19.325	1.933	24494
277	6	97	778	598	10.581	1.058	21650
278	6	99	780	608	6.629	0.663	24078
279	6	101	780	608	0	0	21558
280	6	103	782	596	7.907	0.791	29138
281	6	105	785	582	9.306	0.931	24991
282	6	107	798	559	17.172	1.717	23954
283	6	109	804	541	12.333	1.233	32606
284	6	111	805	529	7.827	0.783	25456
285	6	113	805	525	2.6	0.26	27099
286	6	115	803	503	14.359	1.436	27789
287	6	117	803	495	5.2	0.52	20754
288	6	119	804	484	7.179	0.718	25898
289	6	121	805	482	1.453	0.145	25293
290	6	123	807	524	27.33	2.733	21408
291	6	125	810	525	2.055	0.206	30276
292	6	127	828	514	13.711	1.371	24855
293	6	129	809	501	14.964	1.496	22709
294	6	131	808	500	0.919	0.092	31169
295	6	133	808	502	1.3	0.13	27607
296	6	135	808	502	0	0	30578
297	6	137	806	475	17.598	1.76	6847
298	6	139	814	466	7.827	0.783	8582
299	6	141	814	467	0.65	0.065	6655
300	6	143	816	470	2.344	0.234	19652
301	6	145	810	471	3.954	0.395	25234
302	6	147	810	471	0	0	11089
303	6	149	809	470	0.919	0.092	15773
304	6	151	809	470	0	0	8382
305	6	153	809	470	0	0	37950
306	6	155	809	470	0	0	14707
307	6	157	799	467	6.786	0.679	14443
308	6	159	799	467	0	0	30360
309	6	161	799	467	0	0	22069
310	6	163	804	453	9.663	0.966	23815
311	6	165	807	443	6.786	0.679	6435
312	6	167	806	443	0.65	0.065	3988
313	6	169	803	444	2.055	0.206	17398
314	6	171	793	451	7.934	0.793	36537
315	6	173	793	451	0	0	24163
316	6	175	780	449	8.549	0.855	20597
317	6	177	776	451	2.907	0.291	31790
318	6	179	776	453	1.3	0.13	21640
319	6	181	776	453	0	0	25965
320	6	183	776	453	0	0	24929
321	7	1	997	445	-1	-1	9162
322	7	3	1010	459	12.418	1.242	21229
323	7	5	1010	460	0.65	0.065	22523
324	7	7	992	454	12.333	1.233	25466
325	7	9	991	454	0.65	0.065	27078
326	7	11	991	454	0	0	29264
327	7	13	991	454	0	0	29704
328	7	15	985	453	3.954	0.395	24796
329	7	17	984	453	0.65	0.065	30705
330	7	19	984	453	0	0	30955
331	7	21	982	453	1.3	0.13	32580
332	7	23	982	453	0	0	39963
333	7	25	982	454	0.65	0.065	39921
334	7	27	983	454	0.65	0.065	34917
335	7	29	985	454	1.3	0.13	26019
336	7	31	992	451	4.95	0.495	21622
337	7	33	991	449	1.453	0.145	25725
338	7	35	980	451	7.267	0.727	24613
339	7	37	983	452	2.055	0.206	20560
340	7	39	983	452	0	0	21437
341	7	41	984	453	0.919	0.092	20752
342	7	43	986	454	1.453	0.145	23653
343	7	45	986	454	0	0	24456
344	7	47	986	454	0	0	21068
345	8	1	753	77	-1	-1	27752
346	8	3	753	77	0	0	27127
347	8	5	749	79	2.907	0.291	25253
348	8	7	749	79	0	0	31247
349	8	9	749	79	0	0	25502
350	8	11	749	79	0	0	28027
351	8	13	749	79	0	0	26855
352	8	15	749	79	0	0	27404
353	8	17	748	79	0.65	0.065	26704
354	8	19	744	82	3.25	0.325	24992
355	8	21	741	83	2.055	0.206	23116
356	8	23	739	94	7.267	0.727	25450
357	8	25	739	94	0	0	28355
358	8	27	739	94	0	0	29713
359	8	29	739	94	0	0	24896
360	8	31	739	94	0	0	25964
361	8	33	739	94	0	0	26517
362	8	35	739	94	0	0	27140
363	8	37	736	110	10.581	1.058	22277
364	8	39	736	110	0	0	23343
365	8	41	736	110	0	0	28044
366	8	43	736	110	0	0	25584
367	8	45	741	98	8.45	0.845	29572
368	8	47	745	86	8.222	0.822	31285
369	8	49	751	76	7.58	0.758	26569
370	8	51	752	72	2.68	0.268	25012
371	8	53	755	67	3.79	0.379	25680
372	8	55	764	54	10.277	1.028	23934
373	8	57	768	40	9.464	0.946	19292
374	8	59	774	34	5.515	0.552	24048
375	8	61	779	29	4.596	0.46	26687
376	8	63	779	29	0	0	27996
377	8	65	779	29	0	0	25517
378	8	67	779	29	0	0	27950
379	8	69	779	29	0	0	24214
380	8	71	782	28	2.055	0.206	28010
381	8	73	782	27	0.65	0.065	19394
382	8	75	786	26	2.68	0.268	25119
383	8	77	792	23	4.36	0.436	37167
384	8	79	788	23	2.6	0.26	38752
385	8	81	780	20	5.553	0.555	28297
386	8	83	787	17	4.95	0.495	27831
387	8	85	790	17	1.95	0.195	32732
388	8	87	790	17	0	0	31345
389	8	89	791	18	0.919	0.092	35643
390	8	91	790	22	2.68	0.268	29526
391	8	93	785	29	5.591	0.559	15788
392	8	95	785	29	0	0	22563
393	9	1	926	249	-1	-1	23850
394	9	3	926	249	0	0	22309
395	9	5	931	254	4.596	0.46	25129
396	9	7	937	257	4.36	0.436	23681
397	9	9	937	257	0	0	26605
398	9	11	937	257	0	0	25910
399	9	13	938	257	0.65	0.065	25822
400	9	15	938	257	0	0	25347
401	9	17	938	257	0	0	26408
402	9	19	922	248	11.932	1.193	24771
403	9	21	922	248	0	0	24290
404	9	23	924	249	1.453	0.145	23737
405	9	25	924	249	0	0	23810
406	9	27	926	250	1.453	0.145	24740
407	9	29	927	250	0.65	0.065	26013
408	9	31	926	251	0.919	0.092	28505
409	9	33	923	249	2.344	0.234	26448
410	9	35	923	249	0	0	19862
411	9	37	923	249	0	0	23961
412	9	39	923	249	0	0	20011
413	9	41	929	248	3.954	0.395	19833
414	9	43	943	242	9.9	0.99	29267
415	9	45	943	242	0	0	24576
416	9	47	946	242	1.95	0.195	27021
417	9	49	953	241	4.596	0.46	21186
418	9	51	958	237	4.162	0.416	24888
419	9	53	946	239	7.907	0.791	24996
420	9	55	947	215	15.613	1.561	24685
421	9	57	952	248	21.694	2.169	25889
422	9	59	955	247	2.055	0.206	23115
423	9	61	958	243	3.25	0.325	17407
424	9	63	958	243	0	0	24579
425	9	65	950	242	5.24	0.524	24699
426	9	67	946	240	2.907	0.291	25324
427	9	69	964	223	16.093	1.609	23629
428	9	71	949	232	11.37	1.137	24165
429	9	73	947	232	1.3	0.13	19496
430	9	75	934	245	11.95	1.195	24729
431	9	77	939	242	3.79	0.379	25212
432	9	79	965	224	20.554	2.055	26160
433	9	81	959	233	7.031	0.703	22788
434	9	83	958	233	0.65	0.065	24580
435	9	85	955	223	6.786	0.679	27586
436	9	87	955	218	3.25	0.325	34986
437	9	89	951	218	2.6	0.26	25420
438	9	91	951	218	0	0	27795
439	9	93	953	216	1.838	0.184	21562
440	9	95	953	216	0	0	21378
441	9	97	953	216	0	0	13737
442	9	99	960	212	5.24	0.524	32006
443	9	101	928	213	20.81	2.081	8089
444	10	1	130	76	-1	-1	23313
445	10	3	130	76	0	0	18866
446	10	5	120	90	11.183	1.118	22480
447	10	7	119	90	0.65	0.065	20684
448	10	9	119	90	0	0	23302
449	10	11	119	90	0	0	24046
450	10	13	119	90	0	0	25557
451	10	15	119	90	0	0	24558
452	10	17	119	90	0	0	23564
453	10	19	119	90	0	0	21866
454	10	21	119	90	0	0	23229
455	10	23	126	88	4.732	0.473	23488
456	10	25	127	85	2.055	0.206	22705
457	10	27	131	85	2.6	0.26	22886
458	10	29	137	83	4.111	0.411	23999
459	10	31	145	79	5.814	0.581	23103
460	10	33	145	79	0	0	23692
461	10	35	149	82	3.25	0.325	22039
462	10	37	160	99	13.161	1.316	23291
463	10	39	168	95	5.814	0.581	24890
464	10	41	168	95	0	0	23427
465	10	43	168	95	0	0	26762
466	10	45	169	95	0.65	0.065	24763
467	10	47	170	95	0.65	0.065	25901
468	10	49	171	94	0.919	0.092	27674
469	10	51	178	88	5.993	0.599	12881
470	10	53	186	74	10.481	1.048	20709
471	10	55	191	70	4.162	0.416	23667
472	10	57	188	70	1.95	0.195	23756
473	10	59	177	70	7.15	0.715	20421
474	10	61	180	70	1.95	0.195	26117
475	10	63	174	70	3.9	0.39	21394
476	10	65	174	70	0	0	25068
477	10	67	173	70	0.65	0.065	23415
478	10	69	171	70	1.3	0.13	23515
479	10	71	171	70	0	0	25638
480	10	73	171	70	0	0	20882
481	10	75	171	68	1.3	0.13	23620
482	10	77	170	65	2.055	0.206	25777
483	10	79	169	65	0.65	0.065	24002
484	10	81	173	62	3.25	0.325	23663
485	10	83	173	62	0	0	22526
486	10	85	171	62	1.3	0.13	23859
487	10	87	176	60	3.5	0.35	22634
488	10	89	176	60	0	0	30291
489	10	91	176	60	0	0	26369
490	10	93	177	60	0.65	0.065	23773
491	10	95	179	59	1.453	0.145	24643
492	10	97	186	55	5.24	0.524	25081
493	10	99	186	55	0	0	26399
494	10	101	186	55	0	0	25848
495	10	103	190	53	2.907	0.291	24572
496	10	105	191	53	0.65	0.065	23527
497	10	107	192	53	0.65	0.065	23646
498	10	109	196	52	2.68	0.268	23339
499	10	111	188	56	5.814	0.581	21433
500	10	113	188	56	0	0	23815
501	10	115	192	56	2.6	0.26	29322
502	10	117	192	56	0	0	27855
503	10	119	192	56	0	0	25360
504	10	121	190	56	1.3	0.13	21547
505	10	123	189	56	0.65	0.065	24924
506	10	125	189	56	0	0	24560
507	10	127	193	54	2.907	0.291	25460
508	10	129	186	56	4.732	0.473	24664
509	10	131	183	58	2.344	0.234	30189
510	10	133	183	58	0	0	25595
511	10	135	180	59	2.055	0.206	22717
512	10	137	179	59	0.65	0.065	21982
513	10	139	184	63	4.162	0.416	28939
514	10	141	187	63	1.95	0.195	24144
515	10	143	187	63	0	0	11786
516	10	145	187	63	0	0	25165
517	10	147	193	62	3.954	0.395	23741
518	10	149	193	62	0	0	23482
519	10	151	193	62	0	0	19667
520	10	153	193	62	0	0	21718
521	10	155	193	65	1.95	0.195	23884
522	10	157	200	65	4.55	0.455	23811
523	10	159	198	67	1.838	0.184	24799
524	10	161	198	68	0.65	0.065	24801
525	10	163	197	68	0.65	0.065	21899
526	10	165	197	68	0	0	23508
527	10	167	191	64	4.687	0.469	26328
528	10	169	190	63	0.919	0.092	22958
529	10	171	188	60	2.344	0.234	29025
530	10	173	185	60	1.95	0.195	28082
531	10	175	185	60	0	0	16113
532	10	177	184	58	1.453	0.145	16929
533	10	179	185	57	0.919	0.092	24376
534	10	181	186	57	0.65	0.065	23419
535	10	183	187	57	0.65	0.065	25848
536	10	185	189	55	1.838	0.184	20781
537	10	187	189	55	0	0	21804
538	10	189	189	55	0	0	26953
539	10	191	189	55	0	0	24872
540	10	193	189	55	0	0	23737
541	11	1	268	341	-1	-1	26796
542	11	3	278	348	7.934	0.793	24947
543	11	5	268	358	9.192	0.919	24605
544	11	7	268	358	0	0	27952
545	11	9	268	358	0	0	27506
546	11	11	268	358	0	0	23935
547	11	13	268	358	0	0	27173
548	11	15	268	358	0	0	24420
549	11	17	268	357	0.65	0.065	24990
550	11	19	268	357	0	0	23100
551	11	21	268	355	1.3	0.13	26901
552	11	23	268	355	0	0	26305
553	11	25	268	348	4.55	0.455	28198
554	11	27	268	344	2.6	0.26	27108
555	11	29	268	344	0	0	25406
556	11	31	268	344	0	0	25220
557	11	33	268	344	0	0	26737
558	11	35	268	344	0	0	23407
559	11	37	268	344	0	0	24000
560	11	39	270	349	3.5	0.35	28890
561	11	41	270	349	0	0	23983
562	11	43	271	350	0.919	0.092	22666
563	11	45	271	350	0	0	24120
564	11	47	272	387	24.058	2.406	25267
565	11	49	271	381	3.954	0.395	24709
566	11	51	271	360	13.65	1.365	24701
567	11	53	271	356	2.6	0.26	22836
568	11	55	271	356	0	0	25442
569	11	57	271	356	0	0	26820
570	11	59	271	356	0	0	23099
571	11	61	272	364	5.24	0.524	22754
572	11	63	272	362	1.3	0.13	27288
573	11	65	272	359	1.95	0.195	25190
574	11	67	272	359	0	0	27908
575	11	69	275	358	2.055	0.206	25561
576	11	71	276	358	0.65	0.065	25867
577	11	73	278	358	1.3	0.13	25145
578	11	75	280	358	1.3	0.13	28887
579	11	77	280	358	0	0	21883
580	11	79	280	358	0	0	23811
581	11	81	281	358	0.65	0.065	26682
582	11	83	281	358	0	0	25158
583	11	85	284	370	8.04	0.804	29245
584	11	87	285	377	4.596	0.46	27838
585	11	89	290	382	4.596	0.46	26295
586	11	91	296	383	3.954	0.395	27233
587	11	93	300	385	2.907	0.291	26841
588	11	95	301	385	0.65	0.065	26079
589	11	97	301	385	0	0	25148
590	11	99	301	385	0	0	29429
591	11	101	297	377	5.814	0.581	26160
592	11	103	297	377	0	0	25640
593	11	105	299	379	1.838	0.184	26131
594	11	107	301	379	1.3	0.13	27906
595	11	109	303	380	1.453	0.145	27399
596	12	1	533	340	-1	-1	24980
597	12	3	532	340	0.65	0.065	25501
598	12	5	517	345	10.277	1.028	24205
599	12	7	509	356	8.841	0.884	25472
600	12	9	498	367	10.111	1.011	28225
601	12	11	497	368	0.919	0.092	25244
602	12	13	481	382	13.819	1.382	24891
603	12	15	480	382	0.65	0.065	24780
604	12	17	476	380	2.907	0.291	26550
605	12	19	470	368	8.72	0.872	29430
606	12	21	456	367	9.123	0.912	26132
607	12	23	440	362	10.896	1.09	25179
608	12	25	440	360	1.3	0.13	25188
609	12	27	459	351	13.665	1.367	23866
610	12	29	458	353	1.453	0.145	23884
611	12	31	456	354	1.453	0.145	25783
612	12	33	447	351	6.166	0.617	24986
613	12	35	443	349	2.907	0.291	25299
614	12	37	421	343	14.822	1.482	26794
615	12	39	421	337	3.9	0.39	25095
616	12	41	419	351	9.192	0.919	24885
617	12	43	413	352	3.954	0.395	25102
618	12	45	400	339	11.95	1.195	25915
619	12	47	403	330	6.166	0.617	22694
620	12	49	406	326	3.25	0.325	27101
621	12	51	407	317	5.886	0.589	25311
622	12	53	390	325	12.212	1.221	22913
623	12	55	390	326	0.65	0.065	15898
624	12	57	401	338	10.581	1.058	27214
625	12	59	413	338	7.8	0.78	20337
626	12	61	437	338	15.6	1.56	24262
627	12	63	458	340	13.711	1.371	16604
628	12	65	471	341	8.475	0.847	23718
629	12	67	481	341	6.5	0.65	25291
630	12	69	499	342	11.718	1.172	26512
631	12	71	516	339	11.22	1.122	22304
632	12	73	525	339	5.85	0.585	24777
633	12	75	542	336	11.22	1.122	26642
634	12	77	543	336	0.65	0.065	29259
635	12	79	525	337	11.718	1.172	31714
636	12	81	524	338	0.919	0.092	25056
637	12	83	526	339	1.453	0.145	27725
638	12	85	523	343	3.25	0.325	25499
639	12	87	517	344	3.954	0.395	25802
640	12	89	495	344	14.3	1.43	26338
641	12	91	491	344	2.6	0.26	21891
642	12	93	491	344	0	0	25517
643	12	95	491	344	0	0	30184
644	12	97	486	343	3.314	0.331	24142
645	12	99	485	340	2.055	0.206	25223
646	13	1	714	556	-1	-1	25031
647	13	3	714	569	8.45	0.845	26140
648	13	5	713	572	2.055	0.206	23241
649	13	7	713	572	0	0	26160
650	13	9	713	572	0	0	25376
651	13	11	713	556	10.4	1.04	26960
652	13	13	707	541	10.501	1.05	23842
653	13	15	701	521	13.572	1.357	23659
654	13	17	696	499	14.664	1.466	26383
655	13	19	693	488	7.411	0.741	25031
656	13	21	690	473	9.943	0.994	20559
657	13	23	690	465	5.2	0.52	24055
658	13	25	683	464	4.596	0.46	24182
659	13	27	699	516	35.363	3.536	23494
660	13	29	704	527	7.854	0.785	18368
661	13	31	717	546	14.964	1.496	24858
662	13	33	717	546	0	0	22651
663	13	35	709	518	18.928	1.893	31403
664	13	37	679	483	29.963	2.996	13559
665	13	39	678	486	2.055	0.206	17743
666	13	41	681	485	2.055	0.206	24493
667	13	43	687	491	5.515	0.552	20362
668	13	45	686	474	11.069	1.107	24372
669	13	47	676	456	13.384	1.338	24645
670	13	49	694	500	30.9	3.09	26561
671	13	51	697	505	3.79	0.379	23531
672	13	53	708	519	11.573	1.157	28574
673	13	55	696	498	15.721	1.572	30928
674	13	57	678	463	25.582	2.558	19250
675	13	59	686	449	10.481	1.048	27248
676	13	61	695	442	7.411	0.741	24612
677	13	63	709	406	25.107	2.511	24291
678	13	65	702	400	5.993	0.599	25899
679	13	67	701	397	2.055	0.206	26502
680	13	69	701	397	0	0	23377
681	13	71	678	402	15.299	1.53	23607
682	13	73	686	402	5.2	0.52	24516
683	13	75	709	361	30.556	3.056	24760
684	13	77	674	390	29.544	2.954	24451
685	13	79	683	387	6.166	0.617	15361
686	13	81	699	384	10.581	1.058	15527
687	13	83	708	401	12.503	1.25	27472
688	13	85	706	401	1.3	0.13	20771
689	13	87	706	401	0	0	24348
690	13	89	706	400	0.65	0.065	33684
691	13	91	711	400	3.25	0.325	24838
692	13	93	711	400	0	0	22294
693	13	95	714	400	1.95	0.195	20638
694	13	97	714	400	0	0	24393
695	13	99	706	393	6.909	0.691	21362
696	13	101	691	392	9.771	0.977	21778
697	13	103	705	403	11.573	1.157	24555
698	13	105	712	436	21.927	2.193	24356
699	13	107	702	406	20.554	2.055	21612
700	13	109	695	395	8.475	0.847	29584
701	13	111	685	382	10.661	1.066	21642
702	13	113	696	407	17.753	1.775	23972
703	13	115	707	400	8.475	0.847	28326
704	13	117	708	395	3.314	0.331	21490
705	13	119	708	400	3.25	0.325	12362
706	13	121	700	419	13.4	1.34	23859
707	13	123	699	428	5.886	0.589	24724
708	13	125	697	414	9.192	0.919	24588
709	13	127	697	409	3.25	0.325	21913
710	13	129	704	410	4.596	0.46	24735
711	13	131	724	405	13.4	1.34	24895
712	13	133	726	405	1.3	0.13	24856
713	13	135	707	403	12.418	1.242	28455
714	13	137	703	403	2.6	0.26	31712
715	13	139	703	403	0	0	22232
716	13	141	703	403	0	0	28302
717	13	143	704	402	0.919	0.092	29550
718	13	145	708	401	2.68	0.268	25177
719	13	147	712	401	2.6	0.26	28063
720	13	149	715	402	2.055	0.206	29839
721	13	151	715	402	0	0	23602
722	13	153	715	402	0	0	24806
723	13	155	716	403	0.919	0.092	22288
724	13	157	716	403	0	0	33105
725	13	159	709	403	4.55	0.455	29134
726	13	161	709	402	0.65	0.065	25166
727	13	163	709	402	0	0	25129
728	13	165	709	402	0	0	23472
729	13	167	710	403	0.919	0.092	26301
730	13	169	711	403	0.65	0.065	24557
731	13	171	712	403	0.65	0.065	28858
732	13	173	713	403	0.65	0.065	21870
733	13	175	715	403	1.3	0.13	26738
734	13	177	715	403	0	0	23493
735	13	179	715	403	0	0	21532
736	13	181	715	403	0	0	29439
737	13	183	716	404	0.919	0.092	24573
738	13	185	716	404	0	0	23161
739	13	187	717	404	0.65	0.065	25170
740	13	189	719	406	1.838	0.184	19564
741	13	191	720	407	0.919	0.092	21876
742	13	193	720	407	0	0	27423
743	14	1	899	522	-1	-1	23197
744	14	3	900	523	0.919	0.092	22395
745	14	5	900	528	3.25	0.325	25941
746	14	7	901	530	1.453	0.145	21451
747	14	9	901	530	0	0	23179
748	14	11	901	531	0.65	0.065	28135
749	14	13	901	531	0	0	22141
750	14	15	901	530	0.65	0.065	19479
751	14	17	899	518	7.907	0.791	22630
752	14	19	894	517	3.314	0.331	16798
753	14	21	893	516	0.919	0.092	19812
754	14	23	893	516	0	0	28331
755	14	25	898	512	4.162	0.416	24999
756	14	27	900	519	4.732	0.473	21955
757	14	29	900	520	0.65	0.065	27845
758	14	31	903	520	1.95	0.195	20493
759	14	33	911	519	5.24	0.524	21201
760	14	35	912	519	0.65	0.065	24173
761	14	37	920	514	6.132	0.613	24240
762	14	39	912	514	5.2	0.52	22746
763	14	41	909	514	1.95	0.195	24131
764	14	43	908	513	0.919	0.092	22732
765	14	45	904	513	2.6	0.26	32192
766	14	47	904	513	0	0	24541
767	14	49	900	513	2.6	0.26	27212
768	14	51	896	514	2.68	0.268	28607
769	14	53	895	514	0.65	0.065	23968
770	14	55	894	511	2.055	0.206	34319
771	14	57	894	511	0	0	24462
772	14	59	893	508	2.055	0.206	26648
773	14	61	893	508	0	0	26175
774	14	63	893	509	0.65	0.065	22456
775	14	65	893	510	0.65	0.065	24883
776	14	67	891	514	2.907	0.291	21682
777	14	69	889	517	2.344	0.234	17060
778	14	71	892	509	5.553	0.555	20570
779	14	73	895	509	1.95	0.195	19706
780	14	75	895	521	7.8	0.78	29488
781	14	77	894	521	0.65	0.065	19645
782	14	79	894	521	0	0	22315
783	14	81	887	511	7.934	0.793	27012
784	14	83	887	511	0	0	21498
785	14	85	891	511	2.6	0.26	18057
786	14	87	891	516	3.25	0.325	18328
787	14	89	881	516	6.5	0.65	25734
788	15	1	942	578	-1	-1	21055
789	15	3	941	578	0.65	0.065	22261
790	15	5	941	590	7.8	0.78	23905
791	15	7	941	590	0	0	24079
792	15	9	942	588	1.453	0.145	25477
793	15	11	943	585	2.055	0.206	24452
794	15	13	944	585	0.65	0.065	24567
795	15	15	947	584	2.055	0.206	25212
796	15	17	947	585	0.65	0.065	27183
797	15	19	945	579	4.111	0.411	25091
798	15	21	943	575	2.907	0.291	25013
799	15	23	943	575	0	0	23854
800	15	25	943	576	0.65	0.065	24557
801	15	27	938	576	3.25	0.325	25109
802	15	29	938	576	0	0	25603
803	15	31	937	574	1.453	0.145	22788
804	15	33	937	574	0	0	24337
805	15	35	939	569	3.5	0.35	23728
806	15	37	940	569	0.65	0.065	24426
807	15	39	940	568	0.65	0.065	20730
808	15	41	930	563	7.267	0.727	24127
809	15	43	930	563	0	0	25532
810	15	45	930	564	0.65	0.065	25870
811	15	47	925	565	3.314	0.331	21251
812	15	49	924	565	0.65	0.065	19939
813	15	51	911	569	8.841	0.884	24170
814	15	53	909	569	1.3	0.13	25599
815	15	55	918	563	7.031	0.703	25480
816	15	57	930	564	7.827	0.783	24673
817	15	59	931	565	0.919	0.092	27654
818	15	61	931	565	0	0	23317
819	15	63	934	563	2.344	0.234	24579
820	15	65	939	562	3.314	0.331	24017
821	15	67	935	566	3.677	0.368	23518
822	15	69	921	566	9.1	0.91	22827
823	15	71	923	568	1.838	0.184	23257
824	15	73	924	563	3.314	0.331	24131
825	15	75	924	562	0.65	0.065	30182
826	15	77	924	562	0	0	24017
827	15	79	922	561	1.453	0.145	22888
828	15	81	924	565	2.907	0.291	27370
829	15	83	917	572	6.435	0.643	22008
830	15	85	913	572	2.6	0.26	22418
831	15	87	914	566	3.954	0.395	23315
832	15	89	919	566	3.25	0.325	34328
833	15	91	920	566	0.65	0.065	27883
834	15	93	915	563	3.79	0.379	25550
835	15	95	915	564	0.65	0.065	28439
836	15	97	915	564	0	0	26398
837	15	99	915	564	0	0	24390
838	15	101	915	565	0.65	0.065	27283
839	15	103	915	565	0	0	30843
840	15	105	916	562	2.055	0.206	29340
841	15	107	916	562	0	0	26169
842	15	109	915	567	3.314	0.331	31743
843	15	111	912	568	2.055	0.206	24136
844	15	113	910	570	1.838	0.184	25394
845	15	115	910	570	0	0	22871
846	15	117	910	570	0	0	28054
847	15	119	910	570	0	0	29278
848	15	121	910	570	0	0	49819
849	15	123	910	570	0	0	25252
850	15	125	914	568	2.907	0.291	24393
851	15	127	924	553	11.718	1.172	19841
852	15	129	931	550	4.95	0.495	20269
853	15	131	930	560	6.532	0.653	21957
854	15	133	927	560	1.95	0.195	33087
855	15	135	927	560	0	0	28263
856	15	137	925	561	1.453	0.145	31476
857	15	139	922	565	3.25	0.325	33314
858	15	141	921	566	0.919	0.092	29396
859	15	143	915	566	3.9	0.39	31884
860	15	145	889	581	19.51	1.951	22554
861	15	147	880	584	6.166	0.617	19416
862	15	149	875	596	8.45	0.845	26724
863	15	151	875	594	1.3	0.13	30046
864	15	153	877	585	5.993	0.599	23373
865	15	155	881	584	2.68	0.268	26174
866	15	157	883	583	1.453	0.145	26078
867	15	159	885	579	2.907	0.291	23314
868	15	161	885	583	2.6	0.26	24669
869	15	163	874	592	9.238	0.924	34935
870	15	165	873	592	0.65	0.065	31054
871	15	167	872	591	0.919	0.092	23341
872	15	169	873	591	0.65	0.065	28309
873	15	171	880	588	4.95	0.495	30167
874	15	173	888	585	5.553	0.555	23398
875	15	175	886	591	4.111	0.411	18675
876	15	177	881	594	3.79	0.379	19443
877	15	179	875	594	3.9	0.39	20534
878	15	181	876	592	1.453	0.145	25017
879	15	183	883	583	7.411	0.741	25058
880	15	185	908	574	17.27	1.727	35943
881	15	187	914	573	3.954	0.395	23744
882	15	189	915	573	0.65	0.065	23477
883	15	191	918	570	2.758	0.276	27647
884	15	193	919	567	2.055	0.206	19389
885	16	1	423	882	-1	-1	22627
886	16	3	424	884	1.453	0.145	23579
887	16	5	437	888	8.841	0.884	24851
888	16	7	445	889	5.24	0.524	25013
889	16	9	452	886	4.95	0.495	24836
890	16	11	463	885	7.179	0.718	26641
891	16	13	470	885	4.55	0.455	25721
892	16	15	471	885	0.65	0.065	25492
893	16	17	471	884	0.65	0.065	27564
894	16	19	469	882	1.838	0.184	25442
895	16	21	449	879	13.145	1.315	25990
896	16	23	425	879	15.6	1.56	27600
897	16	25	411	877	9.192	0.919	26209
898	16	27	392	873	12.62	1.262	26299
899	16	29	385	873	4.55	0.455	27418
900	16	31	375	869	7.001	0.7	23902
901	16	33	396	866	13.788	1.379	21778
902	16	35	413	867	11.069	1.107	23136
903	16	37	428	868	9.771	0.977	24280
904	16	39	430	868	1.3	0.13	24666
905	16	41	431	868	0.65	0.065	25422
906	16	43	409	868	14.3	1.43	23939
907	16	45	404	869	3.314	0.331	25427
908	16	47	402	869	1.3	0.13	25743
909	16	49	401	869	0.65	0.065	25469
910	16	51	400	868	0.919	0.092	23858
911	16	53	418	866	11.772	1.177	23265
912	16	55	425	866	4.55	0.455	24110
913	16	57	432	866	4.55	0.455	27850
914	16	59	434	867	1.453	0.145	23482
915	16	61	407	873	17.978	1.798	25049
916	16	63	419	873	7.8	0.78	28316
917	16	65	421	873	1.3	0.13	30085
918	16	67	428	866	6.435	0.643	27726
919	16	69	428	873	4.55	0.455	15495
920	16	71	423	873	3.25	0.325	24298
921	17	75	495	886	-1	-1	26979
922	17	77	483	883	8.04	0.804	23550
923	17	79	483	883	0	0	24326
924	17	81	493	882	6.532	0.653	24628
925	17	83	506	882	8.45	0.845	27060
926	17	85	512	882	3.9	0.39	23483
927	17	87	518	881	3.954	0.395	25133
928	17	89	537	877	12.62	1.262	24841
929	17	91	542	877	3.25	0.325	29537
930	17	93	542	877	0	0	25737
931	17	95	544	877	1.3	0.13	24858
932	17	97	503	890	27.957	2.796	25096
933	17	99	499	890	2.6	0.26	25312
934	17	101	502	886	3.25	0.325	24756
935	17	103	520	885	11.718	1.172	24222
936	17	105	509	883	7.267	0.727	25218
937	17	107	497	881	7.907	0.791	29953
938	17	109	483	879	9.192	0.919	27298
939	17	111	484	879	0.65	0.065	20942
940	17	113	458	884	17.209	1.721	24045
941	17	115	440	886	11.772	1.177	30973
942	17	117	435	886	3.25	0.325	25036
943	17	119	456	879	14.388	1.439	22048
944	17	121	409	883	30.66	3.066	34157
945	17	123	397	883	7.8	0.78	21341
946	17	125	391	880	4.36	0.436	24378
947	17	127	372	883	12.503	1.25	23729
948	17	129	362	882	6.532	0.653	20787
949	17	131	357	875	5.591	0.559	25670
950	17	133	388	873	20.191	2.019	21089
951	17	135	406	877	11.985	1.199	26779
952	17	137	407	879	1.453	0.145	29270
953	17	139	411	879	2.6	0.26	25807
954	17	141	414	879	1.95	0.195	26668
955	17	143	409	882	3.79	0.379	22015
956	17	145	419	882	6.5	0.65	24780
957	17	147	477	883	37.705	3.77	25309
958	17	149	510	886	21.538	2.154	26668
959	17	151	509	886	0.65	0.065	31487
960	17	153	507	885	1.453	0.145	28406
961	17	155	525	881	11.985	1.199	29947
962	17	157	544	881	12.35	1.235	29069
963	17	159	552	881	5.2	0.52	26594
964	17	161	569	882	11.069	1.107	30317
965	17	163	593	883	15.613	1.561	20946
966	17	165	622	883	18.85	1.885	24853
967	17	167	668	884	29.906	2.991	22553
968	17	169	679	889	7.854	0.785	21712
969	17	171	697	893	11.985	1.199	25930
970	17	173	713	904	12.62	1.262	27043
971	17	175	722	906	5.993	0.599	28907
972	17	177	751	907	18.861	1.886	25422
973	17	179	752	911	2.68	0.268	24523
974	17	181	666	910	55.902	5.59	24741
975	17	183	691	908	16.302	1.63	27900
976	17	185	713	906	14.359	1.436	25144
977	17	187	704	910	6.402	0.64	27801
978	17	189	684	908	13.065	1.306	24470
979	17	191	717	906	21.489	2.149	25484
980	17	193	709	907	5.24	0.524	26412
981	18	1	247	836	-1	-1	26791
982	18	3	248	836	0.65	0.065	24240
983	18	5	250	836	1.3	0.13	22853
984	18	7	251	842	3.954	0.395	24066
985	18	9	253	843	1.453	0.145	24676
986	18	11	256	842	2.055	0.206	24830
987	18	13	266	842	6.5	0.65	22341
988	18	15	277	854	10.581	1.058	24225
989	18	17	278	859	3.314	0.331	24738
990	18	19	285	861	4.732	0.473	23700
991	18	21	288	861	1.95	0.195	26132
992	18	23	279	851	8.745	0.874	28394
993	18	25	279	849	1.3	0.13	25525
994	18	27	282	862	8.672	0.867	29921
995	18	29	283	868	3.954	0.395	27003
996	18	31	281	869	1.453	0.145	23707
997	18	33	281	869	0	0	26016
998	18	35	279	865	2.907	0.291	23787
999	18	37	282	870	3.79	0.379	27127
1000	18	39	283	878	5.24	0.524	23674
1001	18	41	286	880	2.344	0.234	19821
1002	18	43	289	882	2.344	0.234	25622
1003	18	45	293	880	2.907	0.291	26486
1004	18	47	296	877	2.758	0.276	30981
1005	18	49	292	870	5.24	0.524	28706
1006	18	51	293	868	1.453	0.145	26032
1007	18	53	293	870	1.3	0.13	29195
1008	18	55	294	874	2.68	0.268	28013
1009	18	57	286	873	5.24	0.524	25770
1010	18	59	286	870	1.95	0.195	24695
1011	18	61	286	870	0	0	23493
1012	18	63	289	869	2.055	0.206	24275
1013	18	65	294	867	3.5	0.35	23820
1014	18	67	287	865	4.732	0.473	24209
1015	18	69	284	868	2.758	0.276	23213
1016	18	71	284	869	0.65	0.065	25779
1017	18	73	291	862	6.435	0.643	27707
1018	18	75	291	862	0	0	26180
1019	18	77	290	862	0.65	0.065	38199
1020	18	79	290	863	0.65	0.065	25978
1021	18	81	290	863	0	0	27147
1022	18	83	290	854	5.85	0.585	25481
1023	18	85	290	857	1.95	0.195	32035
1024	18	87	290	861	2.6	0.26	28152
1025	18	89	290	862	0.65	0.065	26422
1026	18	91	290	863	0.65	0.065	25242
1027	18	93	289	862	0.919	0.092	24145
1028	18	95	289	866	2.6	0.26	27213
1029	18	97	284	864	3.5	0.35	21107
1030	18	99	283	865	0.919	0.092	31346
1031	18	101	284	864	0.919	0.092	23714
1032	18	103	284	864	0	0	23222
1033	18	105	284	864	0	0	23357
1034	18	107	285	879	9.771	0.977	23603
1035	18	109	287	882	2.344	0.234	24701
1036	18	111	290	885	2.758	0.276	26336
1037	18	113	292	885	1.3	0.13	28353
1038	18	115	293	885	0.65	0.065	26892
1039	18	117	297	881	3.677	0.368	31174
1040	18	119	297	882	0.65	0.065	18325
1041	18	121	297	881	0.65	0.065	31313
1042	18	123	297	879	1.3	0.13	26243
1043	18	125	297	878	0.65	0.065	27929
1044	18	127	295	876	1.838	0.184	27802
1045	18	129	294	871	3.314	0.331	15552
1046	18	131	283	871	7.15	0.715	32807
1047	18	133	283	871	0	0	28464
1048	18	135	284	872	0.919	0.092	21731
1049	18	137	284	872	0	0	27610
1050	18	139	283	871	0.919	0.092	24824
1051	18	141	283	871	0	0	19923
1052	18	143	284	870	0.919	0.092	25338
1053	18	145	284	875	3.25	0.325	26832
1054	18	147	283	877	1.453	0.145	20013
1055	18	149	283	879	1.3	0.13	21963
1056	18	151	283	879	0	0	27641
1057	18	153	284	877	1.453	0.145	25303
1058	18	155	284	877	0	0	22738
1059	18	157	284	877	0	0	27131
1060	18	159	285	877	0.65	0.065	27692
1061	18	161	287	879	1.838	0.184	31029
1062	18	163	287	882	1.95	0.195	33756
1063	18	165	286	878	2.68	0.268	28241
1064	18	167	286	878	0	0	26997
1065	18	169	286	878	0	0	25937
1066	18	171	284	878	1.3	0.13	29208
1067	18	173	284	878	0	0	24777
1068	18	175	285	875	2.055	0.206	30235
1069	18	177	287	881	4.111	0.411	24179
1070	18	179	287	881	0	0	26950
1071	18	181	287	880	0.65	0.065	26292
1072	18	183	287	880	0	0	27139
1073	18	185	287	880	0	0	25970
1074	18	187	287	879	0.65	0.065	22740
1075	18	189	287	878	0.65	0.065	26346
1076	18	191	287	877	0.65	0.065	25462
1077	18	193	288	874	2.055	0.206	28392
1078	19	1	217	811	-1	-1	24318
1079	19	3	217	813	1.3	0.13	25135
1080	19	5	217	815	1.3	0.13	23957
1081	19	7	209	820	6.132	0.613	24736
1082	19	9	197	816	8.222	0.822	24989
1083	19	11	195	817	1.453	0.145	23828
1084	19	13	195	817	0	0	24501
1085	19	15	203	814	5.553	0.555	24389
1086	19	17	211	799	11.05	1.105	21598
1087	19	19	211	799	0	0	15504
1088	19	21	212	792	4.596	0.46	24332
1089	19	23	213	797	3.314	0.331	22070
1090	19	25	213	797	0	0	25118
1091	19	27	209	803	4.687	0.469	25843
1092	19	29	205	806	3.25	0.325	25510
1093	19	31	206	804	1.453	0.145	27383
1094	19	33	209	808	3.25	0.325	25832
1095	19	35	208	808	0.65	0.065	24215
1096	19	37	212	803	4.162	0.416	24829
1097	19	39	211	798	3.314	0.331	24360
1098	19	41	211	795	1.95	0.195	24175
1099	19	43	219	796	5.24	0.524	24927
1100	19	45	219	797	0.65	0.065	26176
1101	19	47	218	794	2.055	0.206	24700
1102	19	49	218	792	1.3	0.13	24617
1103	19	51	220	792	1.3	0.13	22413
1104	19	53	220	791	0.65	0.065	26888
1105	19	55	225	792	3.314	0.331	25208
1106	19	57	230	798	5.077	0.508	25486
1107	19	59	231	798	0.65	0.065	25038
1108	19	61	229	797	1.453	0.145	26497
1109	19	63	222	783	10.174	1.017	25336
1110	19	65	220	783	1.3	0.13	24319
1111	19	67	219	783	0.65	0.065	25126
1112	19	69	200	772	14.27	1.427	24792
1113	19	71	200	772	0	0	26781
1114	19	73	200	774	1.3	0.13	23112
1115	19	75	198	774	1.3	0.13	25109
1116	19	77	199	772	1.453	0.145	24101
1117	19	79	194	770	3.5	0.35	21991
1118	19	81	185	768	5.993	0.599	24151
1119	19	83	183	769	1.453	0.145	25053
1120	19	85	180	770	2.055	0.206	19677
1121	19	87	177	770	1.95	0.195	24816
1122	19	89	174	770	1.95	0.195	24561
1123	19	91	174	770	0	0	26157
1124	19	93	177	770	1.95	0.195	22430
1125	19	95	182	770	3.25	0.325	26748
1126	19	97	186	771	2.68	0.268	24284
1127	19	99	187	773	1.453	0.145	24927
1128	19	101	187	774	0.65	0.065	21990
1129	19	103	179	773	5.24	0.524	21061
1130	19	105	181	773	1.3	0.13	28533
1131	19	107	188	774	4.596	0.46	22219
1132	19	109	188	774	0	0	25176
1133	19	111	188	774	0	0	19163
1134	19	113	188	775	0.65	0.065	22396
1135	19	115	190	779	2.907	0.291	29985
1136	19	117	190	779	0	0	18243
1137	19	119	190	779	0	0	24435
1138	19	121	194	781	2.907	0.291	27518
1139	19	123	197	783	2.344	0.234	25045
1140	19	125	198	783	0.65	0.065	29131
1141	19	127	205	783	4.55	0.455	25042
1142	19	129	210	784	3.314	0.331	23179
1143	19	131	221	786	7.267	0.727	23707
1144	19	133	242	793	14.388	1.439	26355
1145	19	135	244	796	2.344	0.234	25941
1146	19	137	244	797	0.65	0.065	19939
1147	19	139	220	791	16.08	1.608	25325
1148	19	141	216	789	2.907	0.291	22151
1149	19	143	207	793	6.402	0.64	23989
1150	19	145	206	794	0.919	0.092	25353
1151	19	147	204	794	1.3	0.13	23135
1152	19	149	202	800	4.111	0.411	24288
1153	19	151	202	805	3.25	0.325	26017
1154	19	153	200	806	1.453	0.145	26637
1155	19	155	199	806	0.65	0.065	23451
1156	19	157	198	806	0.65	0.065	26376
1157	19	159	198	805	0.65	0.065	24973
1158	19	161	196	802	2.344	0.234	25690
1159	19	163	196	798	2.6	0.26	28159
1160	19	165	196	798	0	0	27697
1161	19	167	196	798	0	0	26705
1162	19	169	196	798	0	0	23929
1163	19	171	196	798	0	0	24572
1164	19	173	196	799	0.65	0.065	23981
1165	19	175	196	800	0.65	0.065	20621
1166	19	177	196	800	0	0	24234
1167	19	179	199	794	4.36	0.436	31228
1168	19	181	200	793	0.919	0.092	22042
1169	19	183	200	793	0	0	23606
1170	19	185	200	801	5.2	0.52	34356
1171	19	187	196	806	4.162	0.416	24408
1172	19	189	194	806	1.3	0.13	28313
1173	19	191	192	812	4.111	0.411	26586
1174	19	193	187	813	3.314	0.331	24912
1175	20	1	185	677	-1	-1	25900
1176	20	3	185	677	0	0	25838
1177	20	5	183	678	1.453	0.145	26602
1178	20	7	170	674	8.841	0.884	26852
1179	20	9	169	674	0.65	0.065	26668
1180	20	11	169	674	0	0	24469
1181	20	13	169	674	0	0	24788
1182	20	15	169	673	0.65	0.065	25236
1183	20	17	178	672	5.886	0.589	22448
1184	20	19	182	672	2.6	0.26	26234
1185	20	21	184	671	1.453	0.145	26202
1186	20	23	184	671	0	0	25955
1187	20	25	188	664	5.24	0.524	24274
1188	20	27	208	653	14.836	1.484	24001
1189	20	29	208	653	0	0	22571
1190	20	31	209	664	7.179	0.718	25454
1191	20	33	205	661	3.25	0.325	21888
1192	20	35	202	664	2.758	0.276	24535
1193	20	37	201	664	0.65	0.065	25742
1194	20	39	223	643	19.768	1.977	25370
1195	20	41	219	648	4.162	0.416	24761
1196	20	43	210	659	9.238	0.924	25777
1197	20	45	201	659	5.85	0.585	25864
1198	20	47	201	651	5.2	0.52	25519
1199	20	49	202	658	4.596	0.46	24858
1200	20	51	196	656	4.111	0.411	24457
1201	20	53	195	662	3.954	0.395	24841
1202	20	55	199	662	2.6	0.26	26322
1203	20	57	201	659	2.344	0.234	25722
1204	20	59	203	659	1.3	0.13	24684
1205	20	61	203	659	0	0	25184
1206	20	63	203	670	7.15	0.715	24662
1207	20	65	203	663	4.55	0.455	24623
1208	20	67	201	664	1.453	0.145	25704
1209	20	69	199	664	1.3	0.13	23580
1210	20	71	196	662	2.344	0.234	25845
1211	20	73	196	660	1.3	0.13	27038
1212	20	75	200	653	5.24	0.524	23398
1213	20	77	197	663	6.786	0.679	27508
1214	20	79	194	664	2.055	0.206	25318
1215	20	81	201	651	9.597	0.96	21751
1216	20	83	204	649	2.344	0.234	19277
1217	20	85	204	649	0	0	23399
1218	20	87	207	651	2.344	0.234	28234
1219	20	89	211	651	2.6	0.26	31382
1220	20	91	211	651	0	0	21998
1221	20	93	206	657	5.077	0.508	17586
1222	20	95	197	658	5.886	0.589	26305
1223	20	97	197	658	0	0	24885
1224	20	99	201	659	2.68	0.268	36242
1225	20	101	205	650	6.402	0.64	21856
1226	20	103	208	651	2.055	0.206	30031
1227	20	105	211	649	2.344	0.234	26623
1228	20	107	210	650	0.919	0.092	29129
1229	20	109	213	651	2.055	0.206	26537
1230	20	111	214	650	0.919	0.092	22046
1231	20	113	214	650	0	0	24660
1232	20	115	214	647	1.95	0.195	26219
1233	20	117	208	649	4.111	0.411	21598
1234	20	119	205	650	2.055	0.206	26353
1235	20	121	207	647	2.344	0.234	25519
1236	20	123	208	645	1.453	0.145	23500
1237	20	125	219	644	7.179	0.718	29646
1238	20	127	227	644	5.2	0.52	24870
1239	20	129	216	646	7.267	0.727	24474
1240	20	131	189	654	18.304	1.83	25168
1241	20	133	189	654	0	0	22851
1242	20	135	204	640	13.337	1.334	23498
1243	20	137	204	646	3.9	0.39	25384
1244	20	139	202	647	1.453	0.145	25044
1245	20	141	197	656	6.692	0.669	26851
1246	20	143	196	656	0.65	0.065	23991
1247	20	145	195	657	0.919	0.092	24077
1248	20	147	193	658	1.453	0.145	25117
1249	20	149	192	658	0.65	0.065	21868
1250	20	151	190	657	1.453	0.145	25455
1251	20	153	191	653	2.68	0.268	29103
1252	20	155	207	644	11.932	1.193	30875
1253	20	157	209	644	1.3	0.13	31031
1254	20	159	209	646	1.3	0.13	26241
1255	20	161	207	650	2.907	0.291	26180
1256	20	163	199	654	5.814	0.581	20604
1257	20	165	194	653	3.314	0.331	22035
1258	20	167	202	646	6.909	0.691	22028
1259	20	169	206	645	2.68	0.268	24773
1260	20	171	206	652	4.55	0.455	25829
1261	20	173	201	653	3.314	0.331	20176
1262	20	175	198	653	1.95	0.195	23948
1263	20	177	198	653	0	0	22287
1264	20	179	197	653	0.65	0.065	23695
1265	20	181	188	644	8.273	0.827	27723
1266	20	183	188	644	0	0	33970
1267	20	185	184	645	2.68	0.268	26784
1268	20	187	171	647	8.549	0.855	23091
1269	20	189	171	647	0	0	23658
1270	20	191	174	641	4.36	0.436	23705
1271	20	193	174	641	0	0	23850
1272	21	1	418	588	-1	-1	25586
1273	21	3	424	594	5.515	0.552	24446
1274	21	5	424	594	0	0	25122
1275	21	7	423	594	0.65	0.065	25081
1276	21	9	418	592	3.5	0.35	26052
1277	21	11	407	581	10.111	1.011	22219
1278	21	13	407	580	0.65	0.065	24020
1279	21	15	407	580	0	0	27998
1280	21	17	407	580	0	0	27674
1281	21	19	407	580	0	0	27496
1282	21	21	407	580	0	0	26277
1283	21	23	407	580	0	0	24808
1284	21	25	407	580	0	0	24127
1285	21	27	407	578	1.3	0.13	23297
1286	21	29	408	570	5.24	0.524	22547
1287	21	31	408	570	0	0	23297
1288	21	33	415	566	5.24	0.524	23418
1289	21	35	421	550	11.107	1.111	26429
1290	21	37	428	545	5.591	0.559	24649
1291	21	39	444	538	11.351	1.135	24846
1292	21	41	451	532	5.993	0.599	25664
1293	21	43	451	532	0	0	24163
1294	21	45	445	528	4.687	0.469	22023
1295	21	47	444	530	1.453	0.145	23159
1296	21	49	433	534	7.608	0.761	23984
1297	21	51	430	539	3.79	0.379	23864
1298	21	53	430	553	9.1	0.91	26793
1299	21	55	430	556	1.95	0.195	25623
1300	21	57	427	557	2.055	0.206	25521
1301	21	59	424	555	2.344	0.234	24917
1302	21	61	414	554	6.532	0.653	23430
1303	21	63	414	554	0	0	24320
1304	21	65	419	556	3.5	0.35	22494
1305	21	67	420	556	0.65	0.065	20880
1306	21	69	420	556	0	0	19988
1307	21	71	423	558	2.344	0.234	23388
1308	21	73	423	559	0.65	0.065	23068
1309	21	75	421	565	4.111	0.411	24945
1310	21	77	421	565	0	0	23620
1311	21	79	421	565	0	0	19510
1312	21	81	420	565	0.65	0.065	19779
1313	21	83	420	565	0	0	24807
1314	21	85	420	565	0	0	24199
1315	21	87	420	576	7.15	0.715	22566
1316	21	89	420	576	0	0	25133
1317	21	91	420	576	0	0	17647
1318	21	93	420	576	0	0	27740
1319	21	95	420	576	0	0	22461
1320	21	97	417	576	1.95	0.195	44040
1321	21	99	415	570	4.111	0.411	26314
1322	21	101	416	569	0.919	0.092	18281
1323	22	1	314	384	-1	-1	23442
1324	22	3	309	390	5.077	0.508	24116
1325	22	5	304	390	3.25	0.325	32888
1326	22	7	303	390	0.65	0.065	30229
1327	22	9	303	387	1.95	0.195	26733
1328	22	11	303	387	0	0	28225
1329	22	13	303	387	0	0	29344
1330	22	15	303	387	0	0	28708
1331	22	17	303	387	0	0	33550
1332	22	19	303	387	0	0	31769
1333	22	21	303	387	0	0	29081
1334	22	23	303	384	1.95	0.195	33615
1335	22	25	304	376	5.24	0.524	28802
1336	22	27	304	376	0	0	32228
1337	22	29	304	376	0	0	26277
1338	22	31	304	376	0	0	26647
1339	22	33	304	377	0.65	0.065	31253
1340	22	35	304	377	0	0	30020
1341	22	37	304	377	0	0	34457
1342	22	39	304	377	0	0	30368
1343	22	41	304	377	0	0	29577
1344	22	43	304	377	0	0	36238
1345	22	45	304	377	0	0	32080
1346	22	47	304	377	0	0	21824
1347	22	49	304	377	0	0	27415
1348	22	51	304	375	1.3	0.13	33479
1349	22	53	304	373	1.3	0.13	28992
1350	22	55	305	370	2.055	0.206	27665
1351	22	57	305	370	0	0	27406
1352	22	59	305	368	1.3	0.13	27862
1353	22	61	305	367	0.65	0.065	26426
1354	22	63	302	367	1.95	0.195	26423
1355	22	65	296	367	3.9	0.39	18749
1356	22	67	296	367	0	0	19634
1357	22	69	298	367	1.3	0.13	24202
1358	22	71	302	368	2.68	0.268	27364
1359	22	73	302	368	0	0	26843
1360	22	75	303	368	0.65	0.065	22070
1361	22	77	303	367	0.65	0.065	21109
1362	22	79	305	367	1.3	0.13	35916
1363	22	81	306	374	4.596	0.46	32054
1364	22	83	303	384	6.786	0.679	23951
1365	22	85	298	396	8.45	0.845	27894
1366	22	87	298	397	0.65	0.065	23652
1367	22	89	298	399	1.3	0.13	24257
1368	22	91	298	399	0	0	35428
1369	22	93	298	392	4.55	0.455	30452
1370	22	95	298	388	2.6	0.26	40813
1371	22	97	298	387	0.65	0.065	26492
1372	22	99	298	384	1.95	0.195	24306
1373	22	101	299	379	3.314	0.331	23011
1374	22	103	299	403	15.6	1.56	18088
1375	22	105	299	409	3.9	0.39	22503
1376	22	107	297	415	4.111	0.411	24108
1377	22	109	302	407	6.132	0.613	23568
1378	22	111	303	404	2.055	0.206	21154
1379	22	113	301	411	4.732	0.473	23085
1380	22	115	294	417	5.993	0.599	29065
1381	22	117	294	417	0	0	27510
1382	22	119	299	410	5.591	0.559	39712
1383	22	121	300	405	3.314	0.331	24283
1384	22	123	295	413	6.132	0.613	27227
1385	22	125	294	414	0.919	0.092	24198
1386	22	127	294	414	0	0	21101
1387	22	129	295	431	11.069	1.107	22104
1388	22	131	295	431	0	0	21655
1389	22	133	298	437	4.36	0.436	18624
1390	22	135	302	442	4.162	0.416	28048
1391	22	137	303	445	2.055	0.206	24952
1392	22	139	309	455	7.58	0.758	28853
1393	22	141	311	458	2.344	0.234	26805
1394	22	143	314	471	8.672	0.867	36972
1395	22	145	314	474	1.95	0.195	24949
1396	22	147	314	474	0	0	32358
1397	22	149	314	474	0	0	23536
1398	22	151	314	474	0	0	23832
1399	22	153	310	467	5.24	0.524	20843
1400	22	155	296	466	9.123	0.912	12579
1401	22	157	299	474	5.553	0.555	24277
1402	22	159	305	481	5.993	0.599	28227
1403	22	161	305	487	3.9	0.39	27703
1404	22	163	305	490	1.95	0.195	25337
1405	22	165	305	491	0.65	0.065	26861
1406	22	167	307	496	3.5	0.35	29895
1407	22	169	309	491	3.5	0.35	25218
1408	22	171	310	479	7.827	0.783	29011
1409	22	173	310	475	2.6	0.26	22012
1410	22	175	310	468	4.55	0.455	18149
1411	22	177	306	459	6.402	0.64	29631
1412	22	179	306	459	0	0	32656
1413	22	181	305	458	0.919	0.092	29961
1414	22	183	302	452	4.36	0.436	21677
1415	22	185	302	448	2.6	0.26	25817
1416	22	187	302	448	0	0	25521
1417	22	189	302	438	6.5	0.65	26586
1418	22	191	301	434	2.68	0.268	24260
1419	22	193	301	433	0.65	0.065	25730
1420	23	1	340	284	-1	-1	25127
1421	23	3	340	283	0.65	0.065	24425
1422	23	5	340	283	0	0	24087
1423	23	7	340	283	0	0	25568
1424	23	9	340	283	0	0	26603
1425	23	11	338	283	1.3	0.13	26699
1426	23	13	338	283	0	0	30200
1427	23	15	338	283	0	0	28006
1428	23	17	338	279	2.6	0.26	26676
1429	23	19	338	278	0.65	0.065	26693
1430	23	21	340	275	2.344	0.234	26228
1431	23	23	351	270	7.854	0.785	24942
1432	23	25	345	270	3.9	0.39	32271
1433	23	27	345	278	5.2	0.52	23662
1434	23	29	345	278	0	0	23996
1435	23	31	344	279	0.919	0.092	24510
1436	23	33	343	279	0.65	0.065	23379
1437	23	35	334	277	5.993	0.599	23124
1438	23	37	337	265	8.04	0.804	23922
1439	23	39	348	233	21.994	2.199	20835
1440	23	41	341	268	23.2	2.32	28867
1441	23	43	336	267	3.314	0.331	24436
1442	23	45	334	267	1.3	0.13	24059
1443	23	47	342	269	5.36	0.536	34989
1444	23	49	343	267	1.453	0.145	34151
1445	23	51	346	261	4.36	0.436	27823
1446	23	53	344	262	1.453	0.145	22531
1447	23	55	344	261	0.65	0.065	18458
1448	23	57	333	267	8.144	0.814	21902
1449	23	59	333	269	1.3	0.13	25188
1450	23	61	328	278	6.692	0.669	24455
1451	23	63	328	279	0.65	0.065	26827
1452	23	65	329	280	0.919	0.092	25831
1453	23	67	334	280	3.25	0.325	28569
1454	23	69	336	279	1.453	0.145	29633
1455	23	71	345	270	8.273	0.827	22640
1456	23	73	335	274	7.001	0.7	25937
1457	23	75	335	274	0	0	34453
1458	23	77	354	265	13.665	1.367	33474
1459	23	79	352	264	1.453	0.145	36585
1460	23	81	350	264	1.3	0.13	21838
1461	23	83	345	263	3.314	0.331	26553
1462	23	85	336	272	8.273	0.827	35079
1463	23	87	325	280	8.841	0.884	26750
1464	23	89	324	280	0.65	0.065	25187
1465	23	91	324	280	0	0	21559
1466	23	93	326	284	2.907	0.291	30768
1467	23	95	333	285	4.596	0.46	23749
1468	23	97	329	285	2.6	0.26	22526
1469	23	99	327	285	1.3	0.13	24302
1470	23	101	352	261	22.525	2.253	24294
1471	23	103	354	245	10.481	1.048	28326
1472	23	105	355	243	1.453	0.145	31164
1473	23	107	358	222	13.788	1.379	22346
1474	23	109	359	218	2.68	0.268	23278
1475	23	111	359	216	1.3	0.13	22534
1476	23	113	359	216	0	0	23565
1477	23	115	359	216	0	0	23307
1478	23	117	359	216	0	0	24160
1479	23	119	359	216	0	0	25189
1480	23	121	360	215	0.919	0.092	36202
1481	24	1	585	184	-1	-1	21098
1482	24	3	599	195	11.573	1.157	23515
1483	24	5	599	195	0	0	23517
1484	24	7	599	195	0	0	26659
1485	24	9	599	195	0	0	23514
1486	24	11	599	195	0	0	27728
1487	24	13	599	196	0.65	0.065	30301
1488	24	15	587	196	7.8	0.78	24347
1489	24	17	591	196	2.6	0.26	21001
1490	24	19	592	196	0.65	0.065	27102
1491	24	21	596	196	2.6	0.26	27268
1492	24	23	598	196	1.3	0.13	32470
1493	24	25	604	193	4.36	0.436	29238
1494	24	27	610	188	5.077	0.508	24809
1495	24	29	611	188	0.65	0.065	23046
1496	24	31	612	188	0.65	0.065	26130
1497	24	33	625	189	8.475	0.847	22857
1498	24	35	626	189	0.65	0.065	30154
1499	24	37	619	189	4.55	0.455	30605
1500	24	39	610	189	5.85	0.585	26440
1501	24	41	610	189	0	0	29004
1502	24	43	584	187	16.95	1.695	20131
1503	24	45	628	191	28.717	2.872	27755
1504	24	47	623	191	3.25	0.325	27639
1505	24	49	620	191	1.95	0.195	25365
1506	24	51	620	191	0	0	27677
1507	24	53	620	191	0	0	24883
1508	24	55	620	191	0	0	21896
1509	24	57	620	191	0	0	33011
1510	24	59	620	191	0	0	29879
1511	24	61	620	191	0	0	22569
1512	24	63	621	190	0.919	0.092	22576
1513	24	65	631	184	7.58	0.758	24737
1514	24	67	633	184	1.3	0.13	23229
1515	24	69	612	188	13.895	1.39	23565
1516	24	71	610	188	1.3	0.13	31815
1517	24	73	618	189	5.24	0.524	34986
1518	24	75	648	191	19.543	1.954	22273
1519	24	77	641	189	4.732	0.473	22867
1520	24	79	632	186	6.166	0.617	22377
1521	24	81	632	186	0	0	13659
1522	24	83	659	189	17.658	1.766	22616
1523	24	85	678	187	12.418	1.242	22340
1524	24	87	663	163	18.396	1.84	21803
1525	24	89	643	169	13.572	1.357	10980
1526	24	91	643	173	2.6	0.26	19482
1527	24	93	651	173	5.2	0.52	17214
1528	24	95	654	173	1.95	0.195	9823
1529	24	97	649	177	4.162	0.416	25015
1530	24	99	637	179	7.907	0.791	18834
1531	24	101	626	184	7.854	0.785	32441
1532	24	103	620	184	3.9	0.39	26204
1533	24	105	619	184	0.65	0.065	32216
1534	24	107	617	184	1.3	0.13	23406
1535	24	109	613	184	2.6	0.26	22854
1536	24	111	604	184	5.85	0.585	23093
1537	24	113	597	181	4.95	0.495	20558
1538	24	115	592	179	3.5	0.35	21653
1539	24	117	591	179	0.65	0.065	23097
1540	24	119	589	180	1.453	0.145	28647
1541	24	121	571	182	11.772	1.177	25222
1542	24	123	569	182	1.3	0.13	22817
1543	24	125	569	182	0	0	22740
1544	24	127	562	181	4.596	0.46	21555
1545	24	129	551	179	7.267	0.727	22114
1546	24	131	543	183	5.814	0.581	19821
1547	24	133	538	186	3.79	0.379	23920
1548	24	135	538	186	0	0	30234
1549	24	137	538	187	0.65	0.065	20383
1550	24	139	537	188	0.919	0.092	32607
1551	24	141	537	188	0	0	26221
1552	24	143	538	188	0.65	0.065	27418
1553	24	145	538	190	1.3	0.13	25050
1554	24	147	529	187	6.166	0.617	24591
1555	24	149	536	188	4.596	0.46	25882
1556	24	151	536	188	0	0	21300
1557	24	153	547	189	7.179	0.718	28888
1558	24	155	547	189	0	0	37833
1559	24	157	510	181	24.605	2.461	19705
1560	24	159	510	181	0	0	20551
1561	24	161	510	181	0	0	16829
1562	24	163	516	178	4.36	0.436	7814
1563	24	165	520	179	2.68	0.268	22276
1564	24	167	538	184	12.143	1.214	24037
1565	24	169	541	186	2.344	0.234	35416
1566	24	171	542	186	0.65	0.065	20314
1567	24	173	529	189	8.672	0.867	23034
1568	24	175	524	189	3.25	0.325	22401
1569	24	177	522	188	1.453	0.145	38391
1570	24	179	520	188	1.3	0.13	23608
1571	24	181	492	177	19.554	1.955	21455
1572	24	183	496	178	2.68	0.268	22299
1573	24	185	516	179	13.016	1.302	23021
1574	24	187	509	185	5.993	0.599	26957
1575	24	189	504	183	3.5	0.35	35703
1576	24	191	502	182	1.453	0.145	25298
1577	24	193	501	182	0.65	0.065	24621
1578	25	1	720	444	-1	-1	20692
1579	25	3	715	444	3.25	0.325	21111
1580	25	5	714	444	0.65	0.065	21026
1581	25	7	704	444	6.5	0.65	23921
1582	25	9	703	444	0.65	0.065	25082
1583	25	11	701	444	1.3	0.13	23929
1584	25	13	700	444	0.65	0.065	25925
1585	25	15	700	442	1.3	0.13	27009
1586	25	17	699	441	0.919	0.092	22882
1587	25	19	697	440	1.453	0.145	24531
1588	25	21	697	440	0	0	22904
1589	25	23	697	440	0	0	24013
1590	25	25	697	440	0	0	23642
1591	25	27	697	439	0.65	0.065	26116
1592	25	29	697	430	5.85	0.585	21375
1593	25	31	697	430	0	0	24930
1594	25	33	696	429	0.919	0.092	25386
1595	25	35	696	429	0	0	47391
1596	25	37	696	429	0	0	46131
1597	25	39	696	422	4.55	0.455	28066
1598	25	41	698	413	5.993	0.599	15046
1599	25	43	701	418	3.79	0.379	21784
1600	25	45	701	418	0	0	26560
1601	25	47	701	420	1.3	0.13	21115
1602	25	49	701	420	0	0	25332
1603	25	51	706	418	3.5	0.35	22516
1604	25	53	704	417	1.453	0.145	22564
1605	25	55	708	404	8.841	0.884	28417
1606	25	57	716	393	8.841	0.884	21558
1607	25	59	698	416	18.984	1.898	22807
1608	25	61	697	415	0.919	0.092	22061
1609	25	63	703	391	16.08	1.608	22546
1610	25	65	708	391	3.25	0.325	24762
1611	25	67	711	389	2.344	0.234	25769
1612	25	69	711	389	0	0	29138
1613	25	71	715	381	5.814	0.581	22933
1614	25	73	725	372	8.745	0.874	24253
1615	25	75	737	372	7.8	0.78	26648
1616	25	77	742	370	3.5	0.35	29653
1617	25	79	763	368	13.711	1.371	22035
1618	25	81	775	368	7.8	0.78	22538
1619	25	83	780	368	3.25	0.325	23558
1620	25	85	783	368	1.95	0.195	27588
1621	25	87	783	368	0	0	29099
1622	25	89	794	361	8.475	0.847	29367
1623	25	91	794	361	0	0	25564
1624	25	93	786	362	5.24	0.524	26675
1625	25	95	780	362	3.9	0.39	22970
1626	25	97	780	362	0	0	19671
1627	25	99	780	362	0	0	19672
1628	25	101	780	363	0.65	0.065	18718
1629	25	103	786	365	4.111	0.411	18819
1630	25	105	789	366	2.055	0.206	23260
1631	25	107	793	367	2.68	0.268	21690
1632	25	109	806	369	8.549	0.855	23910
1633	25	111	807	369	0.65	0.065	28547
1634	25	113	802	369	3.25	0.325	21444
1635	25	115	796	364	5.077	0.508	23220
1636	25	117	809	363	8.475	0.847	22722
1637	25	119	808	363	0.65	0.065	34604
1638	25	121	807	362	0.919	0.092	27224
1639	25	123	807	362	0	0	19324
1640	25	125	804	372	6.786	0.679	18712
1641	25	127	804	375	1.95	0.195	22388
1642	25	129	804	375	0	0	25513
1643	25	131	801	381	4.36	0.436	23654
1644	25	133	801	386	3.25	0.325	19544
1645	25	135	801	397	7.15	0.715	16299
1646	25	137	801	400	1.95	0.195	23138
1647	25	139	803	402	1.838	0.184	21618
1648	25	141	803	389	8.45	0.845	20920
1649	25	143	786	379	12.82	1.282	23537
1650	25	145	789	382	2.758	0.276	20753
1651	25	147	804	374	11.05	1.105	21722
1652	25	149	812	367	6.909	0.691	21351
1653	25	151	829	361	11.718	1.172	29904
1654	25	153	842	355	9.306	0.931	28316
1655	25	155	868	352	17.012	1.701	21821
1656	25	157	897	343	19.736	1.974	24000
1657	25	159	919	331	16.289	1.629	20687
1658	25	161	938	323	13.4	1.34	21582
1659	25	163	960	295	23.145	2.315	22922
1660	25	165	964	285	7.001	0.7	21445
1661	25	167	954	277	8.324	0.832	26671
1662	25	169	954	278	0.65	0.065	19768
1663	25	171	954	276	1.3	0.13	17617
1664	25	173	952	268	5.36	0.536	19059
1665	25	175	947	251	11.518	1.152	15669
1666	25	177	940	238	9.597	0.96	20475
1667	25	179	945	199	25.557	2.556	26757
1668	25	181	945	196	1.95	0.195	25899
1669	25	183	945	205	5.85	0.585	18027
1670	25	185	947	206	1.453	0.145	18454
1671	25	187	954	205	4.596	0.46	19738
1672	25	189	956	205	1.3	0.13	24452
1673	25	191	957	198	4.596	0.46	22031
1674	25	193	957	217	12.35	1.235	20125
1675	26	1	876	682	-1	-1	16135
1676	26	3	868	704	15.216	1.522	26584
1677	26	5	868	704	0	0	19200
1678	26	7	868	704	0	0	19340
1679	26	9	868	702	1.3	0.13	19650
1680	26	11	868	689	8.45	0.845	22614
1681	26	13	868	689	0	0	20135
1682	26	15	868	687	1.3	0.13	32141
1683	26	17	867	686	0.919	0.092	29789
1684	26	19	862	689	3.79	0.379	22369
1685	26	21	860	689	1.3	0.13	24130
1686	26	23	856	698	6.402	0.64	22369
1687	26	25	856	698	0	0	22153
1688	26	27	859	691	4.95	0.495	20606
1689	26	29	861	697	4.111	0.411	23316
1690	26	31	861	697	0	0	23279
1691	26	33	860	698	0.919	0.092	21287
1692	26	35	848	694	8.222	0.822	19138
1693	26	37	850	717	15.006	1.501	22795
1694	26	39	850	720	1.95	0.195	22983
1695	26	41	850	720	0	0	23449
1696	26	43	850	703	11.05	1.105	19441
1697	26	45	852	695	5.36	0.536	21525
1698	26	47	858	673	14.822	1.482	20085
1699	26	49	857	679	3.954	0.395	22899
1700	26	51	856	696	11.069	1.107	23548
1701	26	53	856	698	1.3	0.13	21832
1702	26	55	856	697	0.65	0.065	23613
1703	26	57	856	678	12.35	1.235	23167
1704	26	59	855	684	3.954	0.395	21670
1705	26	61	849	688	4.687	0.469	24344
1706	26	63	848	676	7.827	0.783	18941
1707	26	65	852	671	4.162	0.416	11290
1708	26	67	859	666	5.591	0.559	17980
1709	26	69	854	703	24.268	2.427	22161
1710	26	71	848	721	12.333	1.233	20396
1711	26	73	848	721	0	0	18769
1712	26	75	861	699	16.61	1.661	20213
1713	26	77	866	683	10.896	1.09	20688
1714	26	79	866	680	1.95	0.195	21264
1715	26	81	866	678	1.3	0.13	20659
1716	26	83	868	662	10.481	1.048	34022
1717	26	85	876	653	7.827	0.783	19659
1718	26	87	868	666	9.922	0.992	23069
1719	26	89	867	667	0.919	0.092	20691
1720	26	91	867	648	12.35	1.235	26266
1721	26	93	873	645	4.36	0.436	32541
1722	26	95	875	642	2.344	0.234	26156
1723	26	97	875	639	1.95	0.195	21058
1724	26	99	876	632	4.596	0.46	19653
1725	26	101	877	622	6.532	0.653	21504
1726	26	103	878	616	3.954	0.395	27257
1727	26	105	880	607	5.993	0.599	29386
1728	26	107	889	588	13.665	1.367	29793
1729	26	109	890	584	2.68	0.268	28048
1730	26	111	895	562	14.664	1.466	20864
1731	26	113	893	569	4.732	0.473	27195
1732	26	115	893	569	0	0	29385
1733	26	117	893	569	0	0	20880
1734	26	119	893	569	0	0	20632
1735	26	121	893	569	0	0	22152
1736	26	123	895	563	4.111	0.411	28029
1737	26	125	900	553	7.267	0.727	21329
1738	26	127	901	548	3.314	0.331	21541
1739	26	129	901	541	4.55	0.455	21273
1740	26	131	901	541	0	0	23348
1741	26	133	905	537	3.677	0.368	20704
1742	26	135	906	541	2.68	0.268	21639
1743	26	137	906	541	0	0	21077
1744	26	139	907	541	0.65	0.065	20346
1745	26	141	909	538	2.344	0.234	24164
1746	26	143	916	524	10.174	1.017	20767
1747	26	145	912	532	5.814	0.581	20732
1748	26	147	910	533	1.453	0.145	20747
1749	26	149	910	533	0	0	23315
1750	26	151	905	543	7.267	0.727	24013
1751	26	153	902	552	6.166	0.617	21383
1752	26	155	902	552	0	0	22721
1753	26	157	900	555	2.344	0.234	20904
1754	26	159	891	570	11.37	1.137	24898
1755	26	161	889	574	2.907	0.291	23156
1756	26	163	889	578	2.6	0.26	22500
1757	26	165	893	571	5.24	0.524	20791
1758	26	167	898	550	14.031	1.403	22581
1759	26	169	900	535	9.836	0.984	30151
1760	26	171	900	531	2.6	0.26	21225
1761	26	173	898	521	6.629	0.663	18943
1762	26	175	902	499	14.534	1.453	31772
1763	26	177	904	488	7.267	0.727	12014
1764	26	179	912	465	15.828	1.583	26443
1765	26	181	915	452	8.672	0.867	19785
1766	26	183	922	441	8.475	0.847	21004
1767	26	185	915	447	5.993	0.599	20748
1768	26	187	894	442	14.031	1.403	20646
1769	26	189	893	414	18.211	1.821	20344
1770	26	191	890	406	5.553	0.555	20865
1771	26	193	885	358	31.368	3.137	20710
1772	27	1	525	862	-1	-1	22879
1773	27	3	520	862	3.25	0.325	21731
1774	27	5	499	853	14.85	1.485	18928
1775	27	7	499	853	0	0	19455
1776	27	9	499	854	0.65	0.065	19416
1777	27	11	499	855	0.65	0.065	21806
1778	27	13	500	859	2.68	0.268	19628
1779	27	15	503	861	2.344	0.234	23728
1780	27	17	497	868	5.993	0.599	31869
1781	27	19	497	869	0.65	0.065	29380
1782	27	21	498	871	1.453	0.145	27056
1783	27	23	498	871	0	0	23020
1784	27	25	498	871	0	0	21780
1785	27	27	498	871	0	0	22100
1786	27	29	498	872	0.65	0.065	22096
1787	27	31	498	872	0	0	22024
1788	27	33	495	872	1.95	0.195	25429
1789	27	35	495	872	0	0	33360
1790	27	37	493	873	1.453	0.145	27464
1791	27	39	492	873	0.65	0.065	27635
1792	27	41	491	873	0.65	0.065	30236
1793	27	43	488	870	2.758	0.276	24780
1794	27	45	488	870	0	0	25738
1795	27	47	488	872	1.3	0.13	31877
1796	27	49	488	876	2.6	0.26	30343
1797	27	51	486	879	2.344	0.234	24741
1798	27	53	484	880	1.453	0.145	20828
1799	27	55	484	880	0	0	20862
1800	27	57	484	881	0.65	0.065	19877
1801	27	59	482	888	4.732	0.473	22149
1802	27	61	480	888	1.3	0.13	22104
1803	27	63	480	888	0	0	22352
1804	27	65	479	878	6.532	0.653	24972
1805	27	67	486	871	6.435	0.643	30773
1806	27	69	494	865	6.5	0.65	21270
1807	27	71	499	864	3.314	0.331	25814
1808	27	73	501	864	1.3	0.13	22105
1809	27	75	502	864	0.65	0.065	22194
1810	27	77	501	862	1.453	0.145	21858
1811	28	55	112	281	-1	-1	31808
1812	28	57	112	281	0	0	35699
1813	28	59	112	281	0	0	29608
1814	28	61	110	286	3.5	0.35	33451
1815	28	63	110	286	0	0	27819
1816	28	65	110	286	0	0	26383
1817	28	67	110	290	2.6	0.26	38823
1818	28	69	106	293	3.25	0.325	41984
1819	28	71	106	293	0	0	26559
1820	28	73	106	293	0	0	30083
1821	28	75	106	293	0	0	33051
1822	28	77	106	293	0	0	33024
1823	28	79	106	293	0	0	24427
1824	28	81	120	283	11.183	1.118	45400
1825	28	83	112	281	5.36	0.536	27297
1826	28	85	110	283	1.838	0.184	26580
1827	28	87	107	284	2.055	0.206	21335
1828	28	89	107	284	0	0	50219
1829	28	91	120	274	10.661	1.066	16929
1830	28	93	120	274	0	0	28145
1831	28	95	119	275	0.919	0.092	13979
1832	28	97	111	280	6.132	0.613	19541
1833	28	99	111	280	0	0	29627
1834	28	101	111	279	0.65	0.065	47913
1835	28	103	111	279	0	0	18277
1836	28	105	105	272	5.993	0.599	25386
1837	28	107	105	275	1.95	0.195	24087
1838	28	109	105	276	0.65	0.065	33897
1839	28	111	105	276	0	0	24788
1840	28	113	105	277	0.65	0.065	26532
1841	28	115	105	279	1.3	0.13	32667
1842	28	117	106	281	1.453	0.145	26823
1843	28	119	106	281	0	0	14272
1844	28	121	105	281	0.65	0.065	24808
1845	28	123	94	292	10.111	1.011	24971
1846	28	125	92	292	1.3	0.13	24813
1847	28	127	76	294	10.481	1.048	29489
1848	28	129	72	294	2.6	0.26	24540
1849	28	131	69	296	2.344	0.234	24068
1850	28	133	66	301	3.79	0.379	31878
1851	28	135	63	307	4.36	0.436	22489
1852	28	137	60	312	3.79	0.379	24882
1853	28	139	59	312	0.65	0.065	24956
1854	28	141	58	310	1.453	0.145	24924
1855	28	143	61	308	2.344	0.234	24771
1856	28	145	75	298	11.183	1.118	25470
1857	28	147	76	294	2.68	0.268	27836
1858	28	149	77	293	0.919	0.092	31524
1859	28	151	80	290	2.758	0.276	26093
1860	28	153	89	287	6.166	0.617	35793
1861	28	155	102	279	9.922	0.992	36593
1862	28	157	105	277	2.344	0.234	33026
1863	28	159	107	276	1.453	0.145	41522
1864	28	161	108	273	2.055	0.206	32799
1865	28	163	108	273	0	0	27083
1866	28	165	103	274	3.314	0.331	28744
1867	28	167	103	274	0	0	27533
1868	28	169	103	274	0	0	25449
1869	28	171	104	274	0.65	0.065	23812
1870	28	173	104	274	0	0	30508
1871	28	175	104	274	0	0	24180
1872	28	177	104	274	0	0	34259
1873	28	179	106	274	1.3	0.13	25728
1874	28	181	98	281	6.909	0.691	24288
1875	28	183	93	281	3.25	0.325	33847
1876	28	185	88	283	3.5	0.35	38726
1877	28	187	84	283	2.6	0.26	29821
1878	28	189	78	287	4.687	0.469	26417
1879	28	191	76	291	2.907	0.291	36722
1880	28	193	74	298	4.732	0.473	23461
1881	29	59	752	456	-1	-1	22391
1882	29	61	751	456	0.65	0.065	23464
1883	29	63	745	456	3.9	0.39	25927
1884	29	65	739	455	3.954	0.395	21307
1885	29	67	739	455	0	0	24157
1886	29	69	739	455	0	0	25449
1887	29	71	739	455	0	0	22971
1888	29	73	739	455	0	0	24083
1889	29	75	734	454	3.314	0.331	20718
1890	29	77	734	454	0	0	17374
1891	29	79	734	454	0	0	15536
1892	29	81	735	454	0.65	0.065	20016
1893	29	83	742	447	6.435	0.643	21224
1894	29	85	739	458	7.411	0.741	23695
1895	29	87	740	459	0.919	0.092	22201
1896	29	89	745	459	3.25	0.325	20667
1897	29	91	745	459	0	0	21925
1898	29	93	754	466	7.411	0.741	23265
1899	29	95	754	467	0.65	0.065	22866
1900	29	97	725	454	20.657	2.066	22079
1901	29	99	739	455	9.123	0.912	23858
1902	29	101	739	455	0	0	18172
1903	29	103	739	455	0	0	25891
1904	29	105	737	452	2.344	0.234	18979
1905	29	107	732	443	6.692	0.669	21348
1906	29	109	726	441	4.111	0.411	17364
1907	29	111	725	430	7.179	0.718	22812
1908	29	113	729	429	2.68	0.268	18423
1909	29	115	732	430	2.055	0.206	21653
1910	29	117	729	430	1.95	0.195	27396
1911	29	119	717	420	10.153	1.015	19649
1912	29	121	726	429	8.273	0.827	18987
1913	29	123	730	445	10.72	1.072	21620
1914	29	125	730	445	0	0	18983
1915	29	127	717	425	15.505	1.55	16961
1916	29	129	720	427	2.344	0.234	18262
1917	29	131	723	430	2.758	0.276	30188
1918	29	133	716	428	4.732	0.473	19198
1919	29	135	716	428	0	0	23499
1920	29	137	715	427	0.919	0.092	13886
1921	29	139	721	418	7.031	0.703	16633
1922	29	141	722	419	0.919	0.092	27413
1923	29	143	719	418	2.055	0.206	31808
1924	29	145	717	417	1.453	0.145	13556
1925	29	147	714	416	2.055	0.206	19776
1926	29	149	709	415	3.314	0.331	27207
1927	29	151	686	415	14.95	1.495	22714
1928	29	153	691	422	5.591	0.559	18756
1929	29	155	697	424	4.111	0.411	22463
1930	29	157	698	424	0.65	0.065	17469
1931	29	159	698	424	0	0	20000
1932	29	161	698	424	0	0	21875
1933	29	163	698	422	1.3	0.13	20858
1934	29	165	699	422	0.65	0.065	19609
1935	29	167	700	421	0.919	0.092	22567
1936	29	169	701	421	0.65	0.065	22687
1937	29	171	705	418	3.25	0.325	21681
1938	29	173	708	416	2.344	0.234	22173
1939	29	175	704	416	2.6	0.26	20218
1940	29	177	694	420	7.001	0.7	18563
1941	29	179	694	420	0	0	17747
1942	29	181	708	424	9.464	0.946	18333
1943	29	183	724	431	11.351	1.135	20071
1944	29	185	726	432	1.453	0.145	25130
1945	29	187	718	430	5.36	0.536	24700
1946	29	189	713	428	3.5	0.35	15564
1947	29	191	721	434	6.5	0.65	19941
1948	29	193	726	438	4.162	0.416	16894
1949	30	39	241	470	-1	-1	30846
1950	30	41	242	470	0.65	0.065	23283
1951	30	43	243	469	0.919	0.092	28400
1952	30	45	244	466	2.055	0.206	29053
1953	30	47	242	457	5.993	0.599	23848
1954	30	49	223	448	13.665	1.367	26269
1955	30	51	218	448	3.25	0.325	19662
1956	30	53	206	453	8.45	0.845	24271
1957	30	55	199	460	6.435	0.643	18377
1958	30	57	201	463	2.344	0.234	22004
1959	30	59	201	467	2.6	0.26	22961
1960	30	61	197	485	11.985	1.199	30780
1961	30	63	188	492	7.411	0.741	23320
1962	30	65	182	496	4.687	0.469	22803
1963	30	67	182	496	0	0	30359
1964	30	69	182	498	1.3	0.13	25322
1965	30	71	186	497	2.68	0.268	27467
1966	30	73	196	494	6.786	0.679	30154
1967	30	75	201	494	3.25	0.325	26342
1968	30	77	214	473	16.053	1.605	30020
1969	30	79	214	473	0	0	21389
1970	30	81	224	469	7.001	0.7	31574
1971	30	83	227	469	1.95	0.195	32774
1972	30	85	227	466	1.95	0.195	28805
1973	30	87	225	465	1.453	0.145	30201
1974	30	89	225	465	0	0	26664
1975	30	91	225	465	0	0	22535
1976	30	93	225	465	0	0	21194
1977	30	95	225	465	0	0	27110
1978	30	97	205	479	15.868	1.587	24059
1979	30	99	225	470	14.255	1.426	19753
1980	30	101	225	471	0.65	0.065	32137
1981	30	103	224	471	0.65	0.065	27429
1982	30	105	224	469	1.3	0.13	27496
1983	30	107	233	474	6.692	0.669	29876
1984	30	109	231	475	1.453	0.145	26229
1985	30	111	214	487	13.525	1.353	26412
1986	30	113	214	487	0	0	17037
1987	30	115	222	485	5.36	0.536	26389
1988	30	117	225	484	2.055	0.206	18164
1989	30	119	230	484	3.25	0.325	25533
1990	30	121	231	484	0.65	0.065	22884
1991	30	123	236	484	3.25	0.325	19309
1992	30	125	242	485	3.954	0.395	17064
1993	31	1	660	403	-1	-1	18171
1994	31	3	688	421	21.636	2.164	21387
1995	31	5	685	422	2.055	0.206	23125
1996	31	7	681	423	2.68	0.268	21328
1997	31	9	681	423	0	0	24295
1998	31	11	681	423	0	0	21405
1999	31	13	671	418	7.267	0.727	21307
[truncated: 5,295 more rows]
