# Supplementary material for: The Arp2/3 complex is required for in situ haptotactic response of microglia to iC3b
Source: EMBO Rep. 2026 Feb 27;27(7):1666–95. doi: 10.1038/s44319-026-00720-9 (PMC13076747; doi:10.1038/s44319-026-00720-9)
Supplement: Supplementary file 13 — Source data Fig. 1 [file 44319_2026_720_MOESM13_ESM.zip › Figure 1/1A-E/24.03.18 BV2 iC3b random migration iC3b 20uM raw data.csv]

Track n�	Slice n�	X	Y	Distance	Velocity	Pixel Value
1	1	432	330	-1.000	-1.000	25149
1	3	423	339	8.273	0.827	25310
1	5	422	339	0.650	0.065	21850
1	7	422	339	0.000	0.000	26274
1	9	420	339	1.300	0.130	23425
1	11	420	339	0.000	0.000	24808
1	13	420	339	0.000	0.000	24733
1	15	419	339	0.650	0.065	24051
1	17	417	337	1.838	0.184	23170
1	19	413	335	2.907	0.291	24680
1	21	408	332	3.790	0.379	24632
1	23	407	331	0.919	0.092	25497
1	25	407	330	0.650	0.065	23650
1	27	415	329	5.240	0.524	25727
1	29	417	328	1.453	0.145	25395
1	31	417	329	0.650	0.065	24696
1	33	418	331	1.453	0.145	24077
1	35	418	331	0.000	0.000	29666
1	37	418	331	0.000	0.000	28922
1	39	418	331	0.000	0.000	23782
1	41	418	331	0.000	0.000	27730
1	43	417	329	1.453	0.145	21747
1	45	417	329	0.000	0.000	23127
2	1	489	433	-1.000	-1.000	27109
2	3	488	431	1.453	0.145	27817
2	5	488	431	0.000	0.000	21525
2	7	488	431	0.000	0.000	21488
2	9	488	431	0.000	0.000	26133
2	11	488	431	0.000	0.000	24072
2	13	487	431	0.650	0.065	27674
2	15	485	432	1.453	0.145	25383
2	17	484	432	0.650	0.065	24058
2	19	484	432	0.000	0.000	25401
2	21	475	433	5.886	0.589	27632
2	23	475	433	0.000	0.000	25845
2	25	474	433	0.650	0.065	27929
2	27	474	433	0.000	0.000	24333
2	29	474	433	0.000	0.000	26107
2	31	474	433	0.000	0.000	26961
2	33	474	433	0.000	0.000	26146
2	35	471	437	3.250	0.325	22774
2	37	471	437	0.000	0.000	29906
2	39	471	437	0.000	0.000	24633
3	1	154	468	-1.000	-1.000	24116
3	3	154	468	0.000	0.000	23494
3	5	153	468	0.650	0.065	23647
3	7	154	464	2.680	0.268	24337
3	9	160	459	5.077	0.508	23910
3	11	160	459	0.000	0.000	24022
3	13	160	459	0.000	0.000	22258
3	15	163	458	2.055	0.206	22022
3	17	165	457	1.453	0.145	23946
3	19	158	453	5.240	0.524	23462
3	21	151	450	4.950	0.495	26905
3	23	151	450	0.000	0.000	24666
3	25	151	450	0.000	0.000	24110
3	27	152	452	1.453	0.145	24880
3	29	152	453	0.650	0.065	22796
3	31	152	453	0.000	0.000	23054
3	33	150	457	2.907	0.291	25520
3	35	150	460	1.950	0.195	22889
3	37	147	460	1.950	0.195	24948
3	39	146	460	0.650	0.065	23374
3	41	146	460	0.000	0.000	25250
3	43	150	449	7.608	0.761	23469
3	45	151	449	0.650	0.065	23610
3	47	150	444	3.314	0.331	22728
3	49	148	442	1.838	0.184	21928
3	51	148	442	0.000	0.000	25025
3	53	148	436	3.900	0.390	23057
3	55	148	436	0.000	0.000	24340
3	57	149	430	3.954	0.395	25505
3	59	143	429	3.954	0.395	23321
3	61	142	427	1.453	0.145	20280
3	63	144	427	1.300	0.130	22594
3	65	144	427	0.000	0.000	23143
3	67	145	427	0.650	0.065	23372
3	69	145	434	4.550	0.455	24139
3	71	145	434	0.000	0.000	22483
3	73	145	434	0.000	0.000	26534
3	75	145	434	0.000	0.000	30330
3	77	145	434	0.000	0.000	23484
3	79	145	434	0.000	0.000	23921
3	81	145	434	0.000	0.000	23699
3	83	145	434	0.000	0.000	23923
3	85	145	434	0.000	0.000	23701
3	87	145	434	0.000	0.000	22596
3	89	145	434	0.000	0.000	24991
3	91	145	434	0.000	0.000	25136
3	93	146	434	0.650	0.065	22613
3	95	147	434	0.650	0.065	22507
3	97	149	434	1.300	0.130	26610
3	99	149	434	0.000	0.000	25174
3	101	149	434	0.000	0.000	24544
3	103	149	434	0.000	0.000	24065
3	105	149	429	3.250	0.325	23290
3	107	149	429	0.000	0.000	21747
3	109	149	429	0.000	0.000	22226
3	111	149	429	0.000	0.000	22186
3	113	149	429	0.000	0.000	26089
3	115	149	429	0.000	0.000	23881
3	117	149	429	0.000	0.000	20384
3	119	149	429	0.000	0.000	23994
3	121	149	429	0.000	0.000	20052
3	123	149	429	0.000	0.000	24765
3	125	149	429	0.000	0.000	24361
3	127	149	428	0.650	0.065	23823
3	129	149	428	0.000	0.000	21649
3	131	149	428	0.000	0.000	22544
3	133	149	428	0.000	0.000	23666
3	135	149	428	0.000	0.000	30443
3	137	149	428	0.000	0.000	25879
3	139	149	428	0.000	0.000	21101
4	1	150	676	-1.000	-1.000	22643
4	3	150	676	0.000	0.000	24159
4	5	150	675	0.650	0.065	19116
4	7	119	668	20.657	2.066	22459
4	9	120	668	0.650	0.065	23062
4	11	131	672	7.608	0.761	23336
4	13	131	672	0.000	0.000	21918
4	15	131	672	0.000	0.000	25295
4	17	132	672	0.650	0.065	28488
4	19	132	672	0.000	0.000	32744
4	21	134	672	1.300	0.130	15467
4	23	135	672	0.650	0.065	18777
4	25	137	672	1.300	0.130	12848
4	27	137	672	0.000	0.000	19412
4	29	138	669	2.055	0.206	17414
4	31	138	667	1.300	0.130	13005
4	33	138	665	1.300	0.130	14934
4	35	138	665	0.000	0.000	23797
5	1	227	771	-1.000	-1.000	21817
5	3	227	771	0.000	0.000	23029
5	5	226	772	0.919	0.092	22272
5	7	226	771	0.650	0.065	22997
5	9	225	771	0.650	0.065	25525
5	11	225	771	0.000	0.000	21276
5	13	219	769	4.111	0.411	24027
5	15	215	767	2.907	0.291	21689
5	17	214	766	0.919	0.092	25474
5	19	214	766	0.000	0.000	22900
5	21	214	766	0.000	0.000	22008
5	23	214	766	0.000	0.000	21718
5	25	214	766	0.000	0.000	26189
5	27	214	766	0.000	0.000	23651
5	29	214	766	0.000	0.000	33798
5	31	212	758	5.360	0.536	23404
5	33	210	758	1.300	0.130	24264
5	35	205	757	3.314	0.331	23130
5	37	210	752	4.596	0.460	18495
5	39	211	751	0.919	0.092	21311
5	41	212	750	0.919	0.092	21312
5	43	211	748	1.453	0.145	22598
5	45	210	748	0.650	0.065	21506
5	47	210	748	0.000	0.000	29497
5	49	210	748	0.000	0.000	21297
5	51	210	748	0.000	0.000	23433
5	53	213	748	1.950	0.195	22473
5	55	213	748	0.000	0.000	26701
5	57	213	748	0.000	0.000	22189
5	59	213	748	0.000	0.000	22866
5	61	213	748	0.000	0.000	25990
5	63	217	752	3.677	0.368	23271
5	65	225	762	8.324	0.832	25858
5	67	225	764	1.300	0.130	23309
5	69	225	764	0.000	0.000	24409
5	71	225	764	0.000	0.000	23591
5	73	225	764	0.000	0.000	24232
5	75	222	762	2.344	0.234	24500
5	77	222	762	0.000	0.000	22963
5	79	222	762	0.000	0.000	23821
5	81	222	762	0.000	0.000	23500
5	83	222	762	0.000	0.000	23353
5	85	222	762	0.000	0.000	23107
5	87	225	762	1.950	0.195	22554
5	89	225	762	0.000	0.000	23940
5	91	225	762	0.000	0.000	23831
5	93	225	762	0.000	0.000	23904
5	95	226	761	0.919	0.092	22927
5	97	227	761	0.650	0.065	22988
5	99	228	760	0.919	0.092	24144
5	101	228	760	0.000	0.000	22790
5	103	233	760	3.250	0.325	23928
5	105	233	762	1.300	0.130	24502
5	107	233	762	0.000	0.000	21226
5	109	231	762	1.300	0.130	24284
5	111	230	761	0.919	0.092	26259
5	113	228	761	1.300	0.130	25826
5	115	228	761	0.000	0.000	15261
5	117	224	757	3.677	0.368	27411
5	119	224	757	0.000	0.000	26096
5	121	223	759	1.453	0.145	24695
5	123	225	761	1.838	0.184	26597
5	125	225	761	0.000	0.000	26635
5	127	225	761	0.000	0.000	15375
5	129	225	761	0.000	0.000	23648
5	131	225	761	0.000	0.000	22904
5	133	232	758	4.950	0.495	21966
5	135	235	758	1.950	0.195	21330
5	137	227	763	6.132	0.613	22707
5	139	225	763	1.300	0.130	23471
5	141	225	763	0.000	0.000	24748
5	143	225	763	0.000	0.000	23260
5	145	225	764	0.650	0.065	22560
5	147	225	764	0.000	0.000	25050
5	149	225	769	3.250	0.325	25234
5	151	225	769	0.000	0.000	24806
5	153	225	769	0.000	0.000	24026
5	155	220	766	3.790	0.379	21837
5	157	220	765	0.650	0.065	23489
5	159	218	766	1.453	0.145	22637
5	161	218	766	0.000	0.000	21533
5	163	218	766	0.000	0.000	23241
5	165	218	766	0.000	0.000	22673
5	167	216	767	1.453	0.145	23558
5	169	213	771	3.250	0.325	22188
5	171	213	774	1.950	0.195	22568
5	173	213	774	0.000	0.000	22708
5	175	213	775	0.650	0.065	25143
5	177	213	775	0.000	0.000	21263
5	179	213	775	0.000	0.000	20659
5	181	213	775	0.000	0.000	19731
5	183	213	775	0.000	0.000	24824
5	185	204	770	6.692	0.669	24930
5	187	204	771	0.650	0.065	28258
5	189	204	771	0.000	0.000	25555
5	191	204	771	0.000	0.000	25447
5	193	202	770	1.453	0.145	25494
6	1	715	618	-1.000	-1.000	25327
6	3	718	621	2.758	0.276	29872
6	5	718	621	0.000	0.000	22850
6	7	729	622	7.179	0.718	25798
6	9	729	622	0.000	0.000	27294
6	11	729	623	0.650	0.065	39049
6	13	728	623	0.650	0.065	24394
6	15	726	623	1.300	0.130	22386
6	17	724	611	7.907	0.791	25206
6	19	724	610	0.650	0.065	25709
6	21	715	607	6.166	0.617	26001
6	23	715	607	0.000	0.000	25499
6	25	715	607	0.000	0.000	24468
6	27	715	607	0.000	0.000	21835
6	29	715	607	0.000	0.000	22335
6	31	715	607	0.000	0.000	24538
6	33	715	607	0.000	0.000	22940
6	35	716	609	1.453	0.145	28048
6	37	718	616	4.732	0.473	18925
6	39	718	616	0.000	0.000	32764
6	41	725	618	4.732	0.473	25586
6	43	725	618	0.000	0.000	27119
6	45	730	619	3.314	0.331	23516
6	47	731	619	0.650	0.065	30150
6	49	735	617	2.907	0.291	24183
6	51	740	613	4.162	0.416	29221
6	53	744	613	2.600	0.260	26006
6	55	762	613	11.700	1.170	25550
6	57	758	611	2.907	0.291	23816
6	59	750	611	5.200	0.520	26111
6	61	748	611	1.300	0.130	24997
6	63	746	611	1.300	0.130	24815
6	65	744	610	1.453	0.145	30569
6	67	744	610	0.000	0.000	25421
6	69	746	610	1.300	0.130	24824
6	71	749	610	1.950	0.195	29486
6	73	755	608	4.111	0.411	25664
6	75	760	604	4.162	0.416	23431
6	77	761	604	0.650	0.065	28122
6	79	762	603	0.919	0.092	23416
6	81	766	602	2.680	0.268	24049
6	83	767	604	1.453	0.145	25565
6	85	768	608	2.680	0.268	24092
6	87	768	616	5.200	0.520	24442
6	89	770	614	1.838	0.184	15780
6	91	782	617	8.040	0.804	17073
6	93	782	617	0.000	0.000	24649
6	95	762	595	19.325	1.933	24494
6	97	778	598	10.581	1.058	21650
6	99	780	608	6.629	0.663	24078
6	101	780	608	0.000	0.000	21558
6	103	782	596	7.907	0.791	29138
6	105	785	582	9.306	0.931	24991
6	107	798	559	17.172	1.717	23954
6	109	804	541	12.333	1.233	32606
6	111	805	529	7.827	0.783	25456
6	113	805	525	2.600	0.260	27099
6	115	803	503	14.359	1.436	27789
6	117	803	495	5.200	0.520	20754
6	119	804	484	7.179	0.718	25898
6	121	805	482	1.453	0.145	25293
6	123	807	524	27.330	2.733	21408
6	125	810	525	2.055	0.206	30276
6	127	828	514	13.711	1.371	24855
6	129	809	501	14.964	1.496	22709
6	131	808	500	0.919	0.092	31169
6	133	808	502	1.300	0.130	27607
6	135	808	502	0.000	0.000	30578
6	137	806	475	17.598	1.760	6847
6	139	814	466	7.827	0.783	8582
6	141	814	467	0.650	0.065	6655
6	143	816	470	2.344	0.234	19652
6	145	810	471	3.954	0.395	25234
6	147	810	471	0.000	0.000	11089
6	149	809	470	0.919	0.092	15773
6	151	809	470	0.000	0.000	8382
6	153	809	470	0.000	0.000	37950
6	155	809	470	0.000	0.000	14707
6	157	799	467	6.786	0.679	14443
6	159	799	467	0.000	0.000	30360
6	161	799	467	0.000	0.000	22069
6	163	804	453	9.663	0.966	23815
6	165	807	443	6.786	0.679	6435
6	167	806	443	0.650	0.065	3988
6	169	803	444	2.055	0.206	17398
6	171	793	451	7.934	0.793	36537
6	173	793	451	0.000	0.000	24163
6	175	780	449	8.549	0.855	20597
6	177	776	451	2.907	0.291	31790
6	179	776	453	1.300	0.130	21640
6	181	776	453	0.000	0.000	25965
6	183	776	453	0.000	0.000	24929
7	1	997	445	-1.000	-1.000	9162
7	3	1010	459	12.418	1.242	21229
7	5	1010	460	0.650	0.065	22523
7	7	992	454	12.333	1.233	25466
7	9	991	454	0.650	0.065	27078
7	11	991	454	0.000	0.000	29264
7	13	991	454	0.000	0.000	29704
7	15	985	453	3.954	0.395	24796
7	17	984	453	0.650	0.065	30705
7	19	984	453	0.000	0.000	30955
7	21	982	453	1.300	0.130	32580
7	23	982	453	0.000	0.000	39963
7	25	982	454	0.650	0.065	39921
7	27	983	454	0.650	0.065	34917
7	29	985	454	1.300	0.130	26019
7	31	992	451	4.950	0.495	21622
7	33	991	449	1.453	0.145	25725
7	35	980	451	7.267	0.727	24613
7	37	983	452	2.055	0.206	20560
7	39	983	452	0.000	0.000	21437
7	41	984	453	0.919	0.092	20752
7	43	986	454	1.453	0.145	23653
7	45	986	454	0.000	0.000	24456
7	47	986	454	0.000	0.000	21068
8	1	753	77	-1.000	-1.000	27752
8	3	753	77	0.000	0.000	27127
8	5	749	79	2.907	0.291	25253
8	7	749	79	0.000	0.000	31247
8	9	749	79	0.000	0.000	25502
8	11	749	79	0.000	0.000	28027
8	13	749	79	0.000	0.000	26855
8	15	749	79	0.000	0.000	27404
8	17	748	79	0.650	0.065	26704
8	19	744	82	3.250	0.325	24992
8	21	741	83	2.055	0.206	23116
8	23	739	94	7.267	0.727	25450
8	25	739	94	0.000	0.000	28355
8	27	739	94	0.000	0.000	29713
8	29	739	94	0.000	0.000	24896
8	31	739	94	0.000	0.000	25964
8	33	739	94	0.000	0.000	26517
8	35	739	94	0.000	0.000	27140
8	37	736	110	10.581	1.058	22277
8	39	736	110	0.000	0.000	23343
8	41	736	110	0.000	0.000	28044
8	43	736	110	0.000	0.000	25584
8	45	741	98	8.450	0.845	29572
8	47	745	86	8.222	0.822	31285
8	49	751	76	7.580	0.758	26569
8	51	752	72	2.680	0.268	25012
8	53	755	67	3.790	0.379	25680
8	55	764	54	10.277	1.028	23934
8	57	768	40	9.464	0.946	19292
8	59	774	34	5.515	0.552	24048
8	61	779	29	4.596	0.460	26687
8	63	779	29	0.000	0.000	27996
8	65	779	29	0.000	0.000	25517
8	67	779	29	0.000	0.000	27950
8	69	779	29	0.000	0.000	24214
8	71	782	28	2.055	0.206	28010
8	73	782	27	0.650	0.065	19394
8	75	786	26	2.680	0.268	25119
8	77	792	23	4.360	0.436	37167
8	79	788	23	2.600	0.260	38752
8	81	780	20	5.553	0.555	28297
8	83	787	17	4.950	0.495	27831
8	85	790	17	1.950	0.195	32732
8	87	790	17	0.000	0.000	31345
8	89	791	18	0.919	0.092	35643
8	91	790	22	2.680	0.268	29526
8	93	785	29	5.591	0.559	15788
8	95	785	29	0.000	0.000	22563
9	1	926	249	-1.000	-1.000	23850
9	3	926	249	0.000	0.000	22309
9	5	931	254	4.596	0.460	25129
9	7	937	257	4.360	0.436	23681
9	9	937	257	0.000	0.000	26605
9	11	937	257	0.000	0.000	25910
9	13	938	257	0.650	0.065	25822
9	15	938	257	0.000	0.000	25347
9	17	938	257	0.000	0.000	26408
9	19	922	248	11.932	1.193	24771
9	21	922	248	0.000	0.000	24290
9	23	924	249	1.453	0.145	23737
9	25	924	249	0.000	0.000	23810
9	27	926	250	1.453	0.145	24740
9	29	927	250	0.650	0.065	26013
9	31	926	251	0.919	0.092	28505
9	33	923	249	2.344	0.234	26448
9	35	923	249	0.000	0.000	19862
9	37	923	249	0.000	0.000	23961
9	39	923	249	0.000	0.000	20011
9	41	929	248	3.954	0.395	19833
9	43	943	242	9.900	0.990	29267
9	45	943	242	0.000	0.000	24576
9	47	946	242	1.950	0.195	27021
9	49	953	241	4.596	0.460	21186
9	51	958	237	4.162	0.416	24888
9	53	946	239	7.907	0.791	24996
9	55	947	215	15.613	1.561	24685
9	57	952	248	21.694	2.169	25889
9	59	955	247	2.055	0.206	23115
9	61	958	243	3.250	0.325	17407
9	63	958	243	0.000	0.000	24579
9	65	950	242	5.240	0.524	24699
9	67	946	240	2.907	0.291	25324
9	69	964	223	16.093	1.609	23629
9	71	949	232	11.370	1.137	24165
9	73	947	232	1.300	0.130	19496
9	75	934	245	11.950	1.195	24729
9	77	939	242	3.790	0.379	25212
9	79	965	224	20.554	2.055	26160
9	81	959	233	7.031	0.703	22788
9	83	958	233	0.650	0.065	24580
9	85	955	223	6.786	0.679	27586
9	87	955	218	3.250	0.325	34986
9	89	951	218	2.600	0.260	25420
9	91	951	218	0.000	0.000	27795
9	93	953	216	1.838	0.184	21562
9	95	953	216	0.000	0.000	21378
9	97	953	216	0.000	0.000	13737
9	99	960	212	5.240	0.524	32006
9	101	928	213	20.810	2.081	8089
10	1	130	76	-1.000	-1.000	23313
10	3	130	76	0.000	0.000	18866
10	5	120	90	11.183	1.118	22480
10	7	119	90	0.650	0.065	20684
10	9	119	90	0.000	0.000	23302
10	11	119	90	0.000	0.000	24046
10	13	119	90	0.000	0.000	25557
10	15	119	90	0.000	0.000	24558
10	17	119	90	0.000	0.000	23564
10	19	119	90	0.000	0.000	21866
10	21	119	90	0.000	0.000	23229
10	23	126	88	4.732	0.473	23488
10	25	127	85	2.055	0.206	22705
10	27	131	85	2.600	0.260	22886
10	29	137	83	4.111	0.411	23999
10	31	145	79	5.814	0.581	23103
10	33	145	79	0.000	0.000	23692
10	35	149	82	3.250	0.325	22039
10	37	160	99	13.161	1.316	23291
10	39	168	95	5.814	0.581	24890
10	41	168	95	0.000	0.000	23427
10	43	168	95	0.000	0.000	26762
10	45	169	95	0.650	0.065	24763
10	47	170	95	0.650	0.065	25901
10	49	171	94	0.919	0.092	27674
10	51	178	88	5.993	0.599	12881
10	53	186	74	10.481	1.048	20709
10	55	191	70	4.162	0.416	23667
10	57	188	70	1.950	0.195	23756
10	59	177	70	7.150	0.715	20421
10	61	180	70	1.950	0.195	26117
10	63	174	70	3.900	0.390	21394
10	65	174	70	0.000	0.000	25068
10	67	173	70	0.650	0.065	23415
10	69	171	70	1.300	0.130	23515
10	71	171	70	0.000	0.000	25638
10	73	171	70	0.000	0.000	20882
10	75	171	68	1.300	0.130	23620
10	77	170	65	2.055	0.206	25777
10	79	169	65	0.650	0.065	24002
10	81	173	62	3.250	0.325	23663
10	83	173	62	0.000	0.000	22526
10	85	171	62	1.300	0.130	23859
10	87	176	60	3.500	0.350	22634
10	89	176	60	0.000	0.000	30291
10	91	176	60	0.000	0.000	26369
10	93	177	60	0.650	0.065	23773
10	95	179	59	1.453	0.145	24643
10	97	186	55	5.240	0.524	25081
10	99	186	55	0.000	0.000	26399
10	101	186	55	0.000	0.000	25848
10	103	190	53	2.907	0.291	24572
10	105	191	53	0.650	0.065	23527
10	107	192	53	0.650	0.065	23646
10	109	196	52	2.680	0.268	23339
10	111	188	56	5.814	0.581	21433
10	113	188	56	0.000	0.000	23815
10	115	192	56	2.600	0.260	29322
10	117	192	56	0.000	0.000	27855
10	119	192	56	0.000	0.000	25360
10	121	190	56	1.300	0.130	21547
10	123	189	56	0.650	0.065	24924
10	125	189	56	0.000	0.000	24560
10	127	193	54	2.907	0.291	25460
10	129	186	56	4.732	0.473	24664
10	131	183	58	2.344	0.234	30189
10	133	183	58	0.000	0.000	25595
10	135	180	59	2.055	0.206	22717
10	137	179	59	0.650	0.065	21982
10	139	184	63	4.162	0.416	28939
10	141	187	63	1.950	0.195	24144
10	143	187	63	0.000	0.000	11786
10	145	187	63	0.000	0.000	25165
10	147	193	62	3.954	0.395	23741
10	149	193	62	0.000	0.000	23482
10	151	193	62	0.000	0.000	19667
10	153	193	62	0.000	0.000	21718
10	155	193	65	1.950	0.195	23884
10	157	200	65	4.550	0.455	23811
10	159	198	67	1.838	0.184	24799
10	161	198	68	0.650	0.065	24801
10	163	197	68	0.650	0.065	21899
10	165	197	68	0.000	0.000	23508
10	167	191	64	4.687	0.469	26328
10	169	190	63	0.919	0.092	22958
10	171	188	60	2.344	0.234	29025
10	173	185	60	1.950	0.195	28082
10	175	185	60	0.000	0.000	16113
10	177	184	58	1.453	0.145	16929
10	179	185	57	0.919	0.092	24376
10	181	186	57	0.650	0.065	23419
10	183	187	57	0.650	0.065	25848
10	185	189	55	1.838	0.184	20781
10	187	189	55	0.000	0.000	21804
10	189	189	55	0.000	0.000	26953
10	191	189	55	0.000	0.000	24872
10	193	189	55	0.000	0.000	23737
11	1	268	341	-1.000	-1.000	26796
11	3	278	348	7.934	0.793	24947
11	5	268	358	9.192	0.919	24605
11	7	268	358	0.000	0.000	27952
11	9	268	358	0.000	0.000	27506
11	11	268	358	0.000	0.000	23935
11	13	268	358	0.000	0.000	27173
11	15	268	358	0.000	0.000	24420
11	17	268	357	0.650	0.065	24990
11	19	268	357	0.000	0.000	23100
11	21	268	355	1.300	0.130	26901
11	23	268	355	0.000	0.000	26305
11	25	268	348	4.550	0.455	28198
11	27	268	344	2.600	0.260	27108
11	29	268	344	0.000	0.000	25406
11	31	268	344	0.000	0.000	25220
11	33	268	344	0.000	0.000	26737
11	35	268	344	0.000	0.000	23407
11	37	268	344	0.000	0.000	24000
11	39	270	349	3.500	0.350	28890
11	41	270	349	0.000	0.000	23983
11	43	271	350	0.919	0.092	22666
11	45	271	350	0.000	0.000	24120
11	47	272	387	24.058	2.406	25267
11	49	271	381	3.954	0.395	24709
11	51	271	360	13.650	1.365	24701
11	53	271	356	2.600	0.260	22836
11	55	271	356	0.000	0.000	25442
11	57	271	356	0.000	0.000	26820
11	59	271	356	0.000	0.000	23099
11	61	272	364	5.240	0.524	22754
11	63	272	362	1.300	0.130	27288
11	65	272	359	1.950	0.195	25190
11	67	272	359	0.000	0.000	27908
11	69	275	358	2.055	0.206	25561
11	71	276	358	0.650	0.065	25867
11	73	278	358	1.300	0.130	25145
11	75	280	358	1.300	0.130	28887
11	77	280	358	0.000	0.000	21883
11	79	280	358	0.000	0.000	23811
11	81	281	358	0.650	0.065	26682
11	83	281	358	0.000	0.000	25158
11	85	284	370	8.040	0.804	29245
11	87	285	377	4.596	0.460	27838
11	89	290	382	4.596	0.460	26295
11	91	296	383	3.954	0.395	27233
11	93	300	385	2.907	0.291	26841
11	95	301	385	0.650	0.065	26079
11	97	301	385	0.000	0.000	25148
11	99	301	385	0.000	0.000	29429
11	101	297	377	5.814	0.581	26160
11	103	297	377	0.000	0.000	25640
11	105	299	379	1.838	0.184	26131
11	107	301	379	1.300	0.130	27906
11	109	303	380	1.453	0.145	27399
12	1	533	340	-1.000	-1.000	24980
12	3	532	340	0.650	0.065	25501
12	5	517	345	10.277	1.028	24205
12	7	509	356	8.841	0.884	25472
12	9	498	367	10.111	1.011	28225
12	11	497	368	0.919	0.092	25244
12	13	481	382	13.819	1.382	24891
12	15	480	382	0.650	0.065	24780
12	17	476	380	2.907	0.291	26550
12	19	470	368	8.720	0.872	29430
12	21	456	367	9.123	0.912	26132
12	23	440	362	10.896	1.090	25179
12	25	440	360	1.300	0.130	25188
12	27	459	351	13.665	1.367	23866
12	29	458	353	1.453	0.145	23884
12	31	456	354	1.453	0.145	25783
12	33	447	351	6.166	0.617	24986
12	35	443	349	2.907	0.291	25299
12	37	421	343	14.822	1.482	26794
12	39	421	337	3.900	0.390	25095
12	41	419	351	9.192	0.919	24885
12	43	413	352	3.954	0.395	25102
12	45	400	339	11.950	1.195	25915
12	47	403	330	6.166	0.617	22694
12	49	406	326	3.250	0.325	27101
12	51	407	317	5.886	0.589	25311
12	53	390	325	12.212	1.221	22913
12	55	390	326	0.650	0.065	15898
12	57	401	338	10.581	1.058	27214
12	59	413	338	7.800	0.780	20337
12	61	437	338	15.600	1.560	24262
12	63	458	340	13.711	1.371	16604
12	65	471	341	8.475	0.847	23718
12	67	481	341	6.500	0.650	25291
12	69	499	342	11.718	1.172	26512
12	71	516	339	11.220	1.122	22304
12	73	525	339	5.850	0.585	24777
12	75	542	336	11.220	1.122	26642
12	77	543	336	0.650	0.065	29259
12	79	525	337	11.718	1.172	31714
12	81	524	338	0.919	0.092	25056
12	83	526	339	1.453	0.145	27725
12	85	523	343	3.250	0.325	25499
12	87	517	344	3.954	0.395	25802
12	89	495	344	14.300	1.430	26338
12	91	491	344	2.600	0.260	21891
12	93	491	344	0.000	0.000	25517
12	95	491	344	0.000	0.000	30184
12	97	486	343	3.314	0.331	24142
12	99	485	340	2.055	0.206	25223
13	1	714	556	-1.000	-1.000	25031
13	3	714	569	8.450	0.845	26140
13	5	713	572	2.055	0.206	23241
13	7	713	572	0.000	0.000	26160
13	9	713	572	0.000	0.000	25376
13	11	713	556	10.400	1.040	26960
13	13	707	541	10.501	1.050	23842
13	15	701	521	13.572	1.357	23659
13	17	696	499	14.664	1.466	26383
13	19	693	488	7.411	0.741	25031
13	21	690	473	9.943	0.994	20559
13	23	690	465	5.200	0.520	24055
13	25	683	464	4.596	0.460	24182
13	27	699	516	35.363	3.536	23494
13	29	704	527	7.854	0.785	18368
13	31	717	546	14.964	1.496	24858
13	33	717	546	0.000	0.000	22651
13	35	709	518	18.928	1.893	31403
13	37	679	483	29.963	2.996	13559
13	39	678	486	2.055	0.206	17743
13	41	681	485	2.055	0.206	24493
13	43	687	491	5.515	0.552	20362
13	45	686	474	11.069	1.107	24372
13	47	676	456	13.384	1.338	24645
13	49	694	500	30.900	3.090	26561
13	51	697	505	3.790	0.379	23531
13	53	708	519	11.573	1.157	28574
13	55	696	498	15.721	1.572	30928
13	57	678	463	25.582	2.558	19250
13	59	686	449	10.481	1.048	27248
13	61	695	442	7.411	0.741	24612
13	63	709	406	25.107	2.511	24291
13	65	702	400	5.993	0.599	25899
13	67	701	397	2.055	0.206	26502
13	69	701	397	0.000	0.000	23377
13	71	678	402	15.299	1.530	23607
13	73	686	402	5.200	0.520	24516
13	75	709	361	30.556	3.056	24760
13	77	674	390	29.544	2.954	24451
13	79	683	387	6.166	0.617	15361
13	81	699	384	10.581	1.058	15527
13	83	708	401	12.503	1.250	27472
13	85	706	401	1.300	0.130	20771
13	87	706	401	0.000	0.000	24348
13	89	706	400	0.650	0.065	33684
13	91	711	400	3.250	0.325	24838
13	93	711	400	0.000	0.000	22294
13	95	714	400	1.950	0.195	20638
13	97	714	400	0.000	0.000	24393
13	99	706	393	6.909	0.691	21362
13	101	691	392	9.771	0.977	21778
13	103	705	403	11.573	1.157	24555
13	105	712	436	21.927	2.193	24356
13	107	702	406	20.554	2.055	21612
13	109	695	395	8.475	0.847	29584
13	111	685	382	10.661	1.066	21642
13	113	696	407	17.753	1.775	23972
13	115	707	400	8.475	0.847	28326
13	117	708	395	3.314	0.331	21490
13	119	708	400	3.250	0.325	12362
13	121	700	419	13.400	1.340	23859
13	123	699	428	5.886	0.589	24724
13	125	697	414	9.192	0.919	24588
13	127	697	409	3.250	0.325	21913
13	129	704	410	4.596	0.460	24735
13	131	724	405	13.400	1.340	24895
13	133	726	405	1.300	0.130	24856
13	135	707	403	12.418	1.242	28455
13	137	703	403	2.600	0.260	31712
13	139	703	403	0.000	0.000	22232
13	141	703	403	0.000	0.000	28302
13	143	704	402	0.919	0.092	29550
13	145	708	401	2.680	0.268	25177
13	147	712	401	2.600	0.260	28063
13	149	715	402	2.055	0.206	29839
13	151	715	402	0.000	0.000	23602
13	153	715	402	0.000	0.000	24806
13	155	716	403	0.919	0.092	22288
13	157	716	403	0.000	0.000	33105
13	159	709	403	4.550	0.455	29134
13	161	709	402	0.650	0.065	25166
13	163	709	402	0.000	0.000	25129
13	165	709	402	0.000	0.000	23472
13	167	710	403	0.919	0.092	26301
13	169	711	403	0.650	0.065	24557
13	171	712	403	0.650	0.065	28858
13	173	713	403	0.650	0.065	21870
13	175	715	403	1.300	0.130	26738
13	177	715	403	0.000	0.000	23493
13	179	715	403	0.000	0.000	21532
13	181	715	403	0.000	0.000	29439
13	183	716	404	0.919	0.092	24573
13	185	716	404	0.000	0.000	23161
13	187	717	404	0.650	0.065	25170
13	189	719	406	1.838	0.184	19564
13	191	720	407	0.919	0.092	21876
13	193	720	407	0.000	0.000	27423
14	1	899	522	-1.000	-1.000	23197
14	3	900	523	0.919	0.092	22395
14	5	900	528	3.250	0.325	25941
14	7	901	530	1.453	0.145	21451
14	9	901	530	0.000	0.000	23179
14	11	901	531	0.650	0.065	28135
14	13	901	531	0.000	0.000	22141
14	15	901	530	0.650	0.065	19479
14	17	899	518	7.907	0.791	22630
14	19	894	517	3.314	0.331	16798
14	21	893	516	0.919	0.092	19812
14	23	893	516	0.000	0.000	28331
14	25	898	512	4.162	0.416	24999
14	27	900	519	4.732	0.473	21955
14	29	900	520	0.650	0.065	27845
14	31	903	520	1.950	0.195	20493
14	33	911	519	5.240	0.524	21201
14	35	912	519	0.650	0.065	24173
14	37	920	514	6.132	0.613	24240
14	39	912	514	5.200	0.520	22746
14	41	909	514	1.950	0.195	24131
14	43	908	513	0.919	0.092	22732
14	45	904	513	2.600	0.260	32192
14	47	904	513	0.000	0.000	24541
14	49	900	513	2.600	0.260	27212
14	51	896	514	2.680	0.268	28607
14	53	895	514	0.650	0.065	23968
14	55	894	511	2.055	0.206	34319
14	57	894	511	0.000	0.000	24462
14	59	893	508	2.055	0.206	26648
14	61	893	508	0.000	0.000	26175
14	63	893	509	0.650	0.065	22456
14	65	893	510	0.650	0.065	24883
14	67	891	514	2.907	0.291	21682
14	69	889	517	2.344	0.234	17060
14	71	892	509	5.553	0.555	20570
14	73	895	509	1.950	0.195	19706
14	75	895	521	7.800	0.780	29488
14	77	894	521	0.650	0.065	19645
14	79	894	521	0.000	0.000	22315
14	81	887	511	7.934	0.793	27012
14	83	887	511	0.000	0.000	21498
14	85	891	511	2.600	0.260	18057
14	87	891	516	3.250	0.325	18328
14	89	881	516	6.500	0.650	25734
15	1	942	578	-1.000	-1.000	21055
15	3	941	578	0.650	0.065	22261
15	5	941	590	7.800	0.780	23905
15	7	941	590	0.000	0.000	24079
15	9	942	588	1.453	0.145	25477
15	11	943	585	2.055	0.206	24452
15	13	944	585	0.650	0.065	24567
15	15	947	584	2.055	0.206	25212
15	17	947	585	0.650	0.065	27183
15	19	945	579	4.111	0.411	25091
15	21	943	575	2.907	0.291	25013
15	23	943	575	0.000	0.000	23854
15	25	943	576	0.650	0.065	24557
15	27	938	576	3.250	0.325	25109
15	29	938	576	0.000	0.000	25603
15	31	937	574	1.453	0.145	22788
15	33	937	574	0.000	0.000	24337
15	35	939	569	3.500	0.350	23728
15	37	940	569	0.650	0.065	24426
15	39	940	568	0.650	0.065	20730
15	41	930	563	7.267	0.727	24127
15	43	930	563	0.000	0.000	25532
15	45	930	564	0.650	0.065	25870
15	47	925	565	3.314	0.331	21251
15	49	924	565	0.650	0.065	19939
15	51	911	569	8.841	0.884	24170
15	53	909	569	1.300	0.130	25599
15	55	918	563	7.031	0.703	25480
15	57	930	564	7.827	0.783	24673
15	59	931	565	0.919	0.092	27654
15	61	931	565	0.000	0.000	23317
15	63	934	563	2.344	0.234	24579
15	65	939	562	3.314	0.331	24017
15	67	935	566	3.677	0.368	23518
15	69	921	566	9.100	0.910	22827
15	71	923	568	1.838	0.184	23257
15	73	924	563	3.314	0.331	24131
15	75	924	562	0.650	0.065	30182
15	77	924	562	0.000	0.000	24017
15	79	922	561	1.453	0.145	22888
15	81	924	565	2.907	0.291	27370
15	83	917	572	6.435	0.643	22008
15	85	913	572	2.600	0.260	22418
15	87	914	566	3.954	0.395	23315
15	89	919	566	3.250	0.325	34328
15	91	920	566	0.650	0.065	27883
15	93	915	563	3.790	0.379	25550
15	95	915	564	0.650	0.065	28439
15	97	915	564	0.000	0.000	26398
15	99	915	564	0.000	0.000	24390
15	101	915	565	0.650	0.065	27283
15	103	915	565	0.000	0.000	30843
15	105	916	562	2.055	0.206	29340
15	107	916	562	0.000	0.000	26169
15	109	915	567	3.314	0.331	31743
15	111	912	568	2.055	0.206	24136
15	113	910	570	1.838	0.184	25394
15	115	910	570	0.000	0.000	22871
15	117	910	570	0.000	0.000	28054
15	119	910	570	0.000	0.000	29278
15	121	910	570	0.000	0.000	49819
15	123	910	570	0.000	0.000	25252
15	125	914	568	2.907	0.291	24393
15	127	924	553	11.718	1.172	19841
15	129	931	550	4.950	0.495	20269
15	131	930	560	6.532	0.653	21957
15	133	927	560	1.950	0.195	33087
15	135	927	560	0.000	0.000	28263
15	137	925	561	1.453	0.145	31476
15	139	922	565	3.250	0.325	33314
15	141	921	566	0.919	0.092	29396
15	143	915	566	3.900	0.390	31884
15	145	889	581	19.510	1.951	22554
15	147	880	584	6.166	0.617	19416
15	149	875	596	8.450	0.845	26724
15	151	875	594	1.300	0.130	30046
15	153	877	585	5.993	0.599	23373
15	155	881	584	2.680	0.268	26174
15	157	883	583	1.453	0.145	26078
15	159	885	579	2.907	0.291	23314
15	161	885	583	2.600	0.260	24669
15	163	874	592	9.238	0.924	34935
15	165	873	592	0.650	0.065	31054
15	167	872	591	0.919	0.092	23341
15	169	873	591	0.650	0.065	28309
15	171	880	588	4.950	0.495	30167
15	173	888	585	5.553	0.555	23398
15	175	886	591	4.111	0.411	18675
15	177	881	594	3.790	0.379	19443
15	179	875	594	3.900	0.390	20534
15	181	876	592	1.453	0.145	25017
15	183	883	583	7.411	0.741	25058
15	185	908	574	17.270	1.727	35943
15	187	914	573	3.954	0.395	23744
15	189	915	573	0.650	0.065	23477
15	191	918	570	2.758	0.276	27647
15	193	919	567	2.055	0.206	19389
16	1	423	882	-1.000	-1.000	22627
16	3	424	884	1.453	0.145	23579
16	5	437	888	8.841	0.884	24851
16	7	445	889	5.240	0.524	25013
16	9	452	886	4.950	0.495	24836
16	11	463	885	7.179	0.718	26641
16	13	470	885	4.550	0.455	25721
16	15	471	885	0.650	0.065	25492
16	17	471	884	0.650	0.065	27564
16	19	469	882	1.838	0.184	25442
16	21	449	879	13.145	1.315	25990
16	23	425	879	15.600	1.560	27600
16	25	411	877	9.192	0.919	26209
16	27	392	873	12.620	1.262	26299
16	29	385	873	4.550	0.455	27418
16	31	375	869	7.001	0.700	23902
16	33	396	866	13.788	1.379	21778
16	35	413	867	11.069	1.107	23136
16	37	428	868	9.771	0.977	24280
16	39	430	868	1.300	0.130	24666
16	41	431	868	0.650	0.065	25422
16	43	409	868	14.300	1.430	23939
16	45	404	869	3.314	0.331	25427
16	47	402	869	1.300	0.130	25743
16	49	401	869	0.650	0.065	25469
16	51	400	868	0.919	0.092	23858
16	53	418	866	11.772	1.177	23265
16	55	425	866	4.550	0.455	24110
16	57	432	866	4.550	0.455	27850
16	59	434	867	1.453	0.145	23482
16	61	407	873	17.978	1.798	25049
16	63	419	873	7.800	0.780	28316
16	65	421	873	1.300	0.130	30085
16	67	428	866	6.435	0.643	27726
16	69	428	873	4.550	0.455	15495
16	71	423	873	3.250	0.325	24298
17	75	495	886	-1.000	-1.000	26979
17	77	483	883	8.040	0.804	23550
17	79	483	883	0.000	0.000	24326
17	81	493	882	6.532	0.653	24628
17	83	506	882	8.450	0.845	27060
17	85	512	882	3.900	0.390	23483
17	87	518	881	3.954	0.395	25133
17	89	537	877	12.620	1.262	24841
17	91	542	877	3.250	0.325	29537
17	93	542	877	0.000	0.000	25737
17	95	544	877	1.300	0.130	24858
17	97	503	890	27.957	2.796	25096
17	99	499	890	2.600	0.260	25312
17	101	502	886	3.250	0.325	24756
17	103	520	885	11.718	1.172	24222
17	105	509	883	7.267	0.727	25218
17	107	497	881	7.907	0.791	29953
17	109	483	879	9.192	0.919	27298
17	111	484	879	0.650	0.065	20942
17	113	458	884	17.209	1.721	24045
17	115	440	886	11.772	1.177	30973
17	117	435	886	3.250	0.325	25036
17	119	456	879	14.388	1.439	22048
17	121	409	883	30.660	3.066	34157
17	123	397	883	7.800	0.780	21341
17	125	391	880	4.360	0.436	24378
17	127	372	883	12.503	1.250	23729
17	129	362	882	6.532	0.653	20787
17	131	357	875	5.591	0.559	25670
17	133	388	873	20.191	2.019	21089
17	135	406	877	11.985	1.199	26779
17	137	407	879	1.453	0.145	29270
17	139	411	879	2.600	0.260	25807
17	141	414	879	1.950	0.195	26668
17	143	409	882	3.790	0.379	22015
17	145	419	882	6.500	0.650	24780
17	147	477	883	37.705	3.770	25309
17	149	510	886	21.538	2.154	26668
17	151	509	886	0.650	0.065	31487
17	153	507	885	1.453	0.145	28406
17	155	525	881	11.985	1.199	29947
17	157	544	881	12.350	1.235	29069
17	159	552	881	5.200	0.520	26594
17	161	569	882	11.069	1.107	30317
17	163	593	883	15.613	1.561	20946
17	165	622	883	18.850	1.885	24853
17	167	668	884	29.906	2.991	22553
17	169	679	889	7.854	0.785	21712
17	171	697	893	11.985	1.199	25930
17	173	713	904	12.620	1.262	27043
17	175	722	906	5.993	0.599	28907
17	177	751	907	18.861	1.886	25422
17	179	752	911	2.680	0.268	24523
17	181	666	910	55.902	5.590	24741
17	183	691	908	16.302	1.630	27900
17	185	713	906	14.359	1.436	25144
17	187	704	910	6.402	0.640	27801
17	189	684	908	13.065	1.306	24470
17	191	717	906	21.489	2.149	25484
17	193	709	907	5.240	0.524	26412
18	1	247	836	-1.000	-1.000	26791
18	3	248	836	0.650	0.065	24240
18	5	250	836	1.300	0.130	22853
18	7	251	842	3.954	0.395	24066
18	9	253	843	1.453	0.145	24676
18	11	256	842	2.055	0.206	24830
18	13	266	842	6.500	0.650	22341
18	15	277	854	10.581	1.058	24225
18	17	278	859	3.314	0.331	24738
18	19	285	861	4.732	0.473	23700
18	21	288	861	1.950	0.195	26132
18	23	279	851	8.745	0.874	28394
18	25	279	849	1.300	0.130	25525
18	27	282	862	8.672	0.867	29921
18	29	283	868	3.954	0.395	27003
18	31	281	869	1.453	0.145	23707
18	33	281	869	0.000	0.000	26016
18	35	279	865	2.907	0.291	23787
18	37	282	870	3.790	0.379	27127
18	39	283	878	5.240	0.524	23674
18	41	286	880	2.344	0.234	19821
18	43	289	882	2.344	0.234	25622
18	45	293	880	2.907	0.291	26486
18	47	296	877	2.758	0.276	30981
18	49	292	870	5.240	0.524	28706
18	51	293	868	1.453	0.145	26032
18	53	293	870	1.300	0.130	29195
18	55	294	874	2.680	0.268	28013
18	57	286	873	5.240	0.524	25770
18	59	286	870	1.950	0.195	24695
18	61	286	870	0.000	0.000	23493
18	63	289	869	2.055	0.206	24275
18	65	294	867	3.500	0.350	23820
18	67	287	865	4.732	0.473	24209
18	69	284	868	2.758	0.276	23213
18	71	284	869	0.650	0.065	25779
18	73	291	862	6.435	0.643	27707
18	75	291	862	0.000	0.000	26180
18	77	290	862	0.650	0.065	38199
18	79	290	863	0.650	0.065	25978
18	81	290	863	0.000	0.000	27147
18	83	290	854	5.850	0.585	25481
18	85	290	857	1.950	0.195	32035
18	87	290	861	2.600	0.260	28152
18	89	290	862	0.650	0.065	26422
18	91	290	863	0.650	0.065	25242
18	93	289	862	0.919	0.092	24145
18	95	289	866	2.600	0.260	27213
18	97	284	864	3.500	0.350	21107
18	99	283	865	0.919	0.092	31346
18	101	284	864	0.919	0.092	23714
18	103	284	864	0.000	0.000	23222
18	105	284	864	0.000	0.000	23357
18	107	285	879	9.771	0.977	23603
18	109	287	882	2.344	0.234	24701
18	111	290	885	2.758	0.276	26336
18	113	292	885	1.300	0.130	28353
18	115	293	885	0.650	0.065	26892
18	117	297	881	3.677	0.368	31174
18	119	297	882	0.650	0.065	18325
18	121	297	881	0.650	0.065	31313
18	123	297	879	1.300	0.130	26243
18	125	297	878	0.650	0.065	27929
18	127	295	876	1.838	0.184	27802
18	129	294	871	3.314	0.331	15552
18	131	283	871	7.150	0.715	32807
18	133	283	871	0.000	0.000	28464
18	135	284	872	0.919	0.092	21731
18	137	284	872	0.000	0.000	27610
18	139	283	871	0.919	0.092	24824
18	141	283	871	0.000	0.000	19923
18	143	284	870	0.919	0.092	25338
18	145	284	875	3.250	0.325	26832
18	147	283	877	1.453	0.145	20013
18	149	283	879	1.300	0.130	21963
18	151	283	879	0.000	0.000	27641
18	153	284	877	1.453	0.145	25303
18	155	284	877	0.000	0.000	22738
18	157	284	877	0.000	0.000	27131
18	159	285	877	0.650	0.065	27692
18	161	287	879	1.838	0.184	31029
18	163	287	882	1.950	0.195	33756
18	165	286	878	2.680	0.268	28241
18	167	286	878	0.000	0.000	26997
18	169	286	878	0.000	0.000	25937
18	171	284	878	1.300	0.130	29208
18	173	284	878	0.000	0.000	24777
18	175	285	875	2.055	0.206	30235
18	177	287	881	4.111	0.411	24179
18	179	287	881	0.000	0.000	26950
18	181	287	880	0.650	0.065	26292
18	183	287	880	0.000	0.000	27139
18	185	287	880	0.000	0.000	25970
18	187	287	879	0.650	0.065	22740
18	189	287	878	0.650	0.065	26346
18	191	287	877	0.650	0.065	25462
18	193	288	874	2.055	0.206	28392
19	1	217	811	-1.000	-1.000	24318
19	3	217	813	1.300	0.130	25135
19	5	217	815	1.300	0.130	23957
19	7	209	820	6.132	0.613	24736
19	9	197	816	8.222	0.822	24989
19	11	195	817	1.453	0.145	23828
19	13	195	817	0.000	0.000	24501
19	15	203	814	5.553	0.555	24389
19	17	211	799	11.050	1.105	21598
19	19	211	799	0.000	0.000	15504
19	21	212	792	4.596	0.460	24332
19	23	213	797	3.314	0.331	22070
19	25	213	797	0.000	0.000	25118
19	27	209	803	4.687	0.469	25843
19	29	205	806	3.250	0.325	25510
19	31	206	804	1.453	0.145	27383
19	33	209	808	3.250	0.325	25832
19	35	208	808	0.650	0.065	24215
19	37	212	803	4.162	0.416	24829
19	39	211	798	3.314	0.331	24360
19	41	211	795	1.950	0.195	24175
19	43	219	796	5.240	0.524	24927
19	45	219	797	0.650	0.065	26176
19	47	218	794	2.055	0.206	24700
19	49	218	792	1.300	0.130	24617
19	51	220	792	1.300	0.130	22413
19	53	220	791	0.650	0.065	26888
19	55	225	792	3.314	0.331	25208
19	57	230	798	5.077	0.508	25486
19	59	231	798	0.650	0.065	25038
19	61	229	797	1.453	0.145	26497
19	63	222	783	10.174	1.017	25336
19	65	220	783	1.300	0.130	24319
19	67	219	783	0.650	0.065	25126
19	69	200	772	14.270	1.427	24792
19	71	200	772	0.000	0.000	26781
19	73	200	774	1.300	0.130	23112
19	75	198	774	1.300	0.130	25109
19	77	199	772	1.453	0.145	24101
19	79	194	770	3.500	0.350	21991
19	81	185	768	5.993	0.599	24151
19	83	183	769	1.453	0.145	25053
19	85	180	770	2.055	0.206	19677
19	87	177	770	1.950	0.195	24816
19	89	174	770	1.950	0.195	24561
19	91	174	770	0.000	0.000	26157
19	93	177	770	1.950	0.195	22430
19	95	182	770	3.250	0.325	26748
19	97	186	771	2.680	0.268	24284
19	99	187	773	1.453	0.145	24927
19	101	187	774	0.650	0.065	21990
19	103	179	773	5.240	0.524	21061
19	105	181	773	1.300	0.130	28533
19	107	188	774	4.596	0.460	22219
19	109	188	774	0.000	0.000	25176
19	111	188	774	0.000	0.000	19163
19	113	188	775	0.650	0.065	22396
19	115	190	779	2.907	0.291	29985
19	117	190	779	0.000	0.000	18243
19	119	190	779	0.000	0.000	24435
19	121	194	781	2.907	0.291	27518
19	123	197	783	2.344	0.234	25045
19	125	198	783	0.650	0.065	29131
19	127	205	783	4.550	0.455	25042
19	129	210	784	3.314	0.331	23179
19	131	221	786	7.267	0.727	23707
19	133	242	793	14.388	1.439	26355
19	135	244	796	2.344	0.234	25941
19	137	244	797	0.650	0.065	19939
19	139	220	791	16.080	1.608	25325
19	141	216	789	2.907	0.291	22151
19	143	207	793	6.402	0.640	23989
19	145	206	794	0.919	0.092	25353
19	147	204	794	1.300	0.130	23135
19	149	202	800	4.111	0.411	24288
19	151	202	805	3.250	0.325	26017
19	153	200	806	1.453	0.145	26637
19	155	199	806	0.650	0.065	23451
19	157	198	806	0.650	0.065	26376
19	159	198	805	0.650	0.065	24973
19	161	196	802	2.344	0.234	25690
19	163	196	798	2.600	0.260	28159
19	165	196	798	0.000	0.000	27697
19	167	196	798	0.000	0.000	26705
19	169	196	798	0.000	0.000	23929
19	171	196	798	0.000	0.000	24572
19	173	196	799	0.650	0.065	23981
19	175	196	800	0.650	0.065	20621
19	177	196	800	0.000	0.000	24234
19	179	199	794	4.360	0.436	31228
19	181	200	793	0.919	0.092	22042
19	183	200	793	0.000	0.000	23606
19	185	200	801	5.200	0.520	34356
19	187	196	806	4.162	0.416	24408
19	189	194	806	1.300	0.130	28313
19	191	192	812	4.111	0.411	26586
19	193	187	813	3.314	0.331	24912
20	1	185	677	-1.000	-1.000	25900
20	3	185	677	0.000	0.000	25838
20	5	183	678	1.453	0.145	26602
20	7	170	674	8.841	0.884	26852
20	9	169	674	0.650	0.065	26668
20	11	169	674	0.000	0.000	24469
20	13	169	674	0.000	0.000	24788
20	15	169	673	0.650	0.065	25236
20	17	178	672	5.886	0.589	22448
20	19	182	672	2.600	0.260	26234
20	21	184	671	1.453	0.145	26202
20	23	184	671	0.000	0.000	25955
20	25	188	664	5.240	0.524	24274
20	27	208	653	14.836	1.484	24001
20	29	208	653	0.000	0.000	22571
20	31	209	664	7.179	0.718	25454
20	33	205	661	3.250	0.325	21888
20	35	202	664	2.758	0.276	24535
20	37	201	664	0.650	0.065	25742
20	39	223	643	19.768	1.977	25370
20	41	219	648	4.162	0.416	24761
20	43	210	659	9.238	0.924	25777
20	45	201	659	5.850	0.585	25864
20	47	201	651	5.200	0.520	25519
20	49	202	658	4.596	0.460	24858
20	51	196	656	4.111	0.411	24457
20	53	195	662	3.954	0.395	24841
20	55	199	662	2.600	0.260	26322
20	57	201	659	2.344	0.234	25722
20	59	203	659	1.300	0.130	24684
20	61	203	659	0.000	0.000	25184
20	63	203	670	7.150	0.715	24662
20	65	203	663	4.550	0.455	24623
20	67	201	664	1.453	0.145	25704
20	69	199	664	1.300	0.130	23580
20	71	196	662	2.344	0.234	25845
20	73	196	660	1.300	0.130	27038
20	75	200	653	5.240	0.524	23398
20	77	197	663	6.786	0.679	27508
20	79	194	664	2.055	0.206	25318
20	81	201	651	9.597	0.960	21751
20	83	204	649	2.344	0.234	19277
20	85	204	649	0.000	0.000	23399
20	87	207	651	2.344	0.234	28234
20	89	211	651	2.600	0.260	31382
20	91	211	651	0.000	0.000	21998
20	93	206	657	5.077	0.508	17586
20	95	197	658	5.886	0.589	26305
20	97	197	658	0.000	0.000	24885
20	99	201	659	2.680	0.268	36242
20	101	205	650	6.402	0.640	21856
20	103	208	651	2.055	0.206	30031
20	105	211	649	2.344	0.234	26623
20	107	210	650	0.919	0.092	29129
20	109	213	651	2.055	0.206	26537
20	111	214	650	0.919	0.092	22046
20	113	214	650	0.000	0.000	24660
20	115	214	647	1.950	0.195	26219
20	117	208	649	4.111	0.411	21598
20	119	205	650	2.055	0.206	26353
20	121	207	647	2.344	0.234	25519
20	123	208	645	1.453	0.145	23500
20	125	219	644	7.179	0.718	29646
20	127	227	644	5.200	0.520	24870
20	129	216	646	7.267	0.727	24474
20	131	189	654	18.304	1.830	25168
20	133	189	654	0.000	0.000	22851
20	135	204	640	13.337	1.334	23498
20	137	204	646	3.900	0.390	25384
20	139	202	647	1.453	0.145	25044
20	141	197	656	6.692	0.669	26851
20	143	196	656	0.650	0.065	23991
20	145	195	657	0.919	0.092	24077
20	147	193	658	1.453	0.145	25117
20	149	192	658	0.650	0.065	21868
20	151	190	657	1.453	0.145	25455
20	153	191	653	2.680	0.268	29103
20	155	207	644	11.932	1.193	30875
20	157	209	644	1.300	0.130	31031
20	159	209	646	1.300	0.130	26241
20	161	207	650	2.907	0.291	26180
20	163	199	654	5.814	0.581	20604
20	165	194	653	3.314	0.331	22035
20	167	202	646	6.909	0.691	22028
20	169	206	645	2.680	0.268	24773
20	171	206	652	4.550	0.455	25829
20	173	201	653	3.314	0.331	20176
20	175	198	653	1.950	0.195	23948
20	177	198	653	0.000	0.000	22287
20	179	197	653	0.650	0.065	23695
20	181	188	644	8.273	0.827	27723
20	183	188	644	0.000	0.000	33970
20	185	184	645	2.680	0.268	26784
20	187	171	647	8.549	0.855	23091
20	189	171	647	0.000	0.000	23658
20	191	174	641	4.360	0.436	23705
20	193	174	641	0.000	0.000	23850
21	1	418	588	-1.000	-1.000	25586
21	3	424	594	5.515	0.552	24446
21	5	424	594	0.000	0.000	25122
21	7	423	594	0.650	0.065	25081
21	9	418	592	3.500	0.350	26052
21	11	407	581	10.111	1.011	22219
21	13	407	580	0.650	0.065	24020
21	15	407	580	0.000	0.000	27998
21	17	407	580	0.000	0.000	27674
21	19	407	580	0.000	0.000	27496
21	21	407	580	0.000	0.000	26277
21	23	407	580	0.000	0.000	24808
21	25	407	580	0.000	0.000	24127
21	27	407	578	1.300	0.130	23297
21	29	408	570	5.240	0.524	22547
21	31	408	570	0.000	0.000	23297
21	33	415	566	5.240	0.524	23418
21	35	421	550	11.107	1.111	26429
21	37	428	545	5.591	0.559	24649
21	39	444	538	11.351	1.135	24846
21	41	451	532	5.993	0.599	25664
21	43	451	532	0.000	0.000	24163
21	45	445	528	4.687	0.469	22023
21	47	444	530	1.453	0.145	23159
21	49	433	534	7.608	0.761	23984
21	51	430	539	3.790	0.379	23864
21	53	430	553	9.100	0.910	26793
21	55	430	556	1.950	0.195	25623
21	57	427	557	2.055	0.206	25521
21	59	424	555	2.344	0.234	24917
21	61	414	554	6.532	0.653	23430
21	63	414	554	0.000	0.000	24320
21	65	419	556	3.500	0.350	22494
21	67	420	556	0.650	0.065	20880
21	69	420	556	0.000	0.000	19988
21	71	423	558	2.344	0.234	23388
21	73	423	559	0.650	0.065	23068
21	75	421	565	4.111	0.411	24945
21	77	421	565	0.000	0.000	23620
21	79	421	565	0.000	0.000	19510
21	81	420	565	0.650	0.065	19779
21	83	420	565	0.000	0.000	24807
21	85	420	565	0.000	0.000	24199
21	87	420	576	7.150	0.715	22566
21	89	420	576	0.000	0.000	25133
21	91	420	576	0.000	0.000	17647
21	93	420	576	0.000	0.000	27740
21	95	420	576	0.000	0.000	22461
21	97	417	576	1.950	0.195	44040
21	99	415	570	4.111	0.411	26314
21	101	416	569	0.919	0.092	18281
22	1	314	384	-1.000	-1.000	23442
22	3	309	390	5.077	0.508	24116
22	5	304	390	3.250	0.325	32888
22	7	303	390	0.650	0.065	30229
22	9	303	387	1.950	0.195	26733
22	11	303	387	0.000	0.000	28225
22	13	303	387	0.000	0.000	29344
22	15	303	387	0.000	0.000	28708
22	17	303	387	0.000	0.000	33550
22	19	303	387	0.000	0.000	31769
22	21	303	387	0.000	0.000	29081
22	23	303	384	1.950	0.195	33615
22	25	304	376	5.240	0.524	28802
22	27	304	376	0.000	0.000	32228
22	29	304	376	0.000	0.000	26277
22	31	304	376	0.000	0.000	26647
22	33	304	377	0.650	0.065	31253
22	35	304	377	0.000	0.000	30020
22	37	304	377	0.000	0.000	34457
22	39	304	377	0.000	0.000	30368
22	41	304	377	0.000	0.000	29577
22	43	304	377	0.000	0.000	36238
22	45	304	377	0.000	0.000	32080
22	47	304	377	0.000	0.000	21824
22	49	304	377	0.000	0.000	27415
22	51	304	375	1.300	0.130	33479
22	53	304	373	1.300	0.130	28992
22	55	305	370	2.055	0.206	27665
22	57	305	370	0.000	0.000	27406
22	59	305	368	1.300	0.130	27862
22	61	305	367	0.650	0.065	26426
22	63	302	367	1.950	0.195	26423
22	65	296	367	3.900	0.390	18749
22	67	296	367	0.000	0.000	19634
22	69	298	367	1.300	0.130	24202
22	71	302	368	2.680	0.268	27364
22	73	302	368	0.000	0.000	26843
22	75	303	368	0.650	0.065	22070
22	77	303	367	0.650	0.065	21109
22	79	305	367	1.300	0.130	35916
22	81	306	374	4.596	0.460	32054
22	83	303	384	6.786	0.679	23951
22	85	298	396	8.450	0.845	27894
22	87	298	397	0.650	0.065	23652
22	89	298	399	1.300	0.130	24257
22	91	298	399	0.000	0.000	35428
22	93	298	392	4.550	0.455	30452
22	95	298	388	2.600	0.260	40813
22	97	298	387	0.650	0.065	26492
22	99	298	384	1.950	0.195	24306
22	101	299	379	3.314	0.331	23011
22	103	299	403	15.600	1.560	18088
22	105	299	409	3.900	0.390	22503
22	107	297	415	4.111	0.411	24108
22	109	302	407	6.132	0.613	23568
22	111	303	404	2.055	0.206	21154
22	113	301	411	4.732	0.473	23085
22	115	294	417	5.993	0.599	29065
22	117	294	417	0.000	0.000	27510
22	119	299	410	5.591	0.559	39712
22	121	300	405	3.314	0.331	24283
22	123	295	413	6.132	0.613	27227
22	125	294	414	0.919	0.092	24198
22	127	294	414	0.000	0.000	21101
22	129	295	431	11.069	1.107	22104
22	131	295	431	0.000	0.000	21655
22	133	298	437	4.360	0.436	18624
22	135	302	442	4.162	0.416	28048
22	137	303	445	2.055	0.206	24952
22	139	309	455	7.580	0.758	28853
22	141	311	458	2.344	0.234	26805
22	143	314	471	8.672	0.867	36972
22	145	314	474	1.950	0.195	24949
22	147	314	474	0.000	0.000	32358
22	149	314	474	0.000	0.000	23536
22	151	314	474	0.000	0.000	23832
22	153	310	467	5.240	0.524	20843
22	155	296	466	9.123	0.912	12579
22	157	299	474	5.553	0.555	24277
22	159	305	481	5.993	0.599	28227
22	161	305	487	3.900	0.390	27703
22	163	305	490	1.950	0.195	25337
22	165	305	491	0.650	0.065	26861
22	167	307	496	3.500	0.350	29895
22	169	309	491	3.500	0.350	25218
22	171	310	479	7.827	0.783	29011
22	173	310	475	2.600	0.260	22012
22	175	310	468	4.550	0.455	18149
22	177	306	459	6.402	0.640	29631
22	179	306	459	0.000	0.000	32656
22	181	305	458	0.919	0.092	29961
22	183	302	452	4.360	0.436	21677
22	185	302	448	2.600	0.260	25817
22	187	302	448	0.000	0.000	25521
22	189	302	438	6.500	0.650	26586
22	191	301	434	2.680	0.268	24260
22	193	301	433	0.650	0.065	25730
23	1	340	284	-1.000	-1.000	25127
23	3	340	283	0.650	0.065	24425
23	5	340	283	0.000	0.000	24087
23	7	340	283	0.000	0.000	25568
23	9	340	283	0.000	0.000	26603
23	11	338	283	1.300	0.130	26699
23	13	338	283	0.000	0.000	30200
23	15	338	283	0.000	0.000	28006
23	17	338	279	2.600	0.260	26676
23	19	338	278	0.650	0.065	26693
23	21	340	275	2.344	0.234	26228
23	23	351	270	7.854	0.785	24942
23	25	345	270	3.900	0.390	32271
23	27	345	278	5.200	0.520	23662
23	29	345	278	0.000	0.000	23996
23	31	344	279	0.919	0.092	24510
23	33	343	279	0.650	0.065	23379
23	35	334	277	5.993	0.599	23124
23	37	337	265	8.040	0.804	23922
23	39	348	233	21.994	2.199	20835
23	41	341	268	23.200	2.320	28867
23	43	336	267	3.314	0.331	24436
23	45	334	267	1.300	0.130	24059
23	47	342	269	5.360	0.536	34989
23	49	343	267	1.453	0.145	34151
23	51	346	261	4.360	0.436	27823
23	53	344	262	1.453	0.145	22531
23	55	344	261	0.650	0.065	18458
23	57	333	267	8.144	0.814	21902
23	59	333	269	1.300	0.130	25188
23	61	328	278	6.692	0.669	24455
23	63	328	279	0.650	0.065	26827
23	65	329	280	0.919	0.092	25831
23	67	334	280	3.250	0.325	28569
23	69	336	279	1.453	0.145	29633
23	71	345	270	8.273	0.827	22640
23	73	335	274	7.001	0.700	25937
23	75	335	274	0.000	0.000	34453
23	77	354	265	13.665	1.367	33474
23	79	352	264	1.453	0.145	36585
23	81	350	264	1.300	0.130	21838
23	83	345	263	3.314	0.331	26553
23	85	336	272	8.273	0.827	35079
23	87	325	280	8.841	0.884	26750
23	89	324	280	0.650	0.065	25187
23	91	324	280	0.000	0.000	21559
23	93	326	284	2.907	0.291	30768
23	95	333	285	4.596	0.460	23749
23	97	329	285	2.600	0.260	22526
23	99	327	285	1.300	0.130	24302
23	101	352	261	22.525	2.253	24294
23	103	354	245	10.481	1.048	28326
23	105	355	243	1.453	0.145	31164
23	107	358	222	13.788	1.379	22346
23	109	359	218	2.680	0.268	23278
23	111	359	216	1.300	0.130	22534
23	113	359	216	0.000	0.000	23565
23	115	359	216	0.000	0.000	23307
23	117	359	216	0.000	0.000	24160
23	119	359	216	0.000	0.000	25189
23	121	360	215	0.919	0.092	36202
24	1	585	184	-1.000	-1.000	21098
24	3	599	195	11.573	1.157	23515
24	5	599	195	0.000	0.000	23517
24	7	599	195	0.000	0.000	26659
24	9	599	195	0.000	0.000	23514
24	11	599	195	0.000	0.000	27728
24	13	599	196	0.650	0.065	30301
24	15	587	196	7.800	0.780	24347
24	17	591	196	2.600	0.260	21001
24	19	592	196	0.650	0.065	27102
24	21	596	196	2.600	0.260	27268
24	23	598	196	1.300	0.130	32470
24	25	604	193	4.360	0.436	29238
24	27	610	188	5.077	0.508	24809
24	29	611	188	0.650	0.065	23046
24	31	612	188	0.650	0.065	26130
24	33	625	189	8.475	0.847	22857
24	35	626	189	0.650	0.065	30154
24	37	619	189	4.550	0.455	30605
24	39	610	189	5.850	0.585	26440
24	41	610	189	0.000	0.000	29004
24	43	584	187	16.950	1.695	20131
24	45	628	191	28.717	2.872	27755
24	47	623	191	3.250	0.325	27639
24	49	620	191	1.950	0.195	25365
24	51	620	191	0.000	0.000	27677
24	53	620	191	0.000	0.000	24883
24	55	620	191	0.000	0.000	21896
24	57	620	191	0.000	0.000	33011
24	59	620	191	0.000	0.000	29879
24	61	620	191	0.000	0.000	22569
24	63	621	190	0.919	0.092	22576
24	65	631	184	7.580	0.758	24737
24	67	633	184	1.300	0.130	23229
24	69	612	188	13.895	1.390	23565
24	71	610	188	1.300	0.130	31815
24	73	618	189	5.240	0.524	34986
24	75	648	191	19.543	1.954	22273
24	77	641	189	4.732	0.473	22867
24	79	632	186	6.166	0.617	22377
24	81	632	186	0.000	0.000	13659
24	83	659	189	17.658	1.766	22616
24	85	678	187	12.418	1.242	22340
24	87	663	163	18.396	1.840	21803
24	89	643	169	13.572	1.357	10980
24	91	643	173	2.600	0.260	19482
24	93	651	173	5.200	0.520	17214
24	95	654	173	1.950	0.195	9823
24	97	649	177	4.162	0.416	25015
24	99	637	179	7.907	0.791	18834
24	101	626	184	7.854	0.785	32441
24	103	620	184	3.900	0.390	26204
24	105	619	184	0.650	0.065	32216
24	107	617	184	1.300	0.130	23406
24	109	613	184	2.600	0.260	22854
24	111	604	184	5.850	0.585	23093
24	113	597	181	4.950	0.495	20558
24	115	592	179	3.500	0.350	21653
24	117	591	179	0.650	0.065	23097
24	119	589	180	1.453	0.145	28647
24	121	571	182	11.772	1.177	25222
24	123	569	182	1.300	0.130	22817
24	125	569	182	0.000	0.000	22740
24	127	562	181	4.596	0.460	21555
24	129	551	179	7.267	0.727	22114
24	131	543	183	5.814	0.581	19821
24	133	538	186	3.790	0.379	23920
24	135	538	186	0.000	0.000	30234
24	137	538	187	0.650	0.065	20383
24	139	537	188	0.919	0.092	32607
24	141	537	188	0.000	0.000	26221
24	143	538	188	0.650	0.065	27418
24	145	538	190	1.300	0.130	25050
24	147	529	187	6.166	0.617	24591
24	149	536	188	4.596	0.460	25882
24	151	536	188	0.000	0.000	21300
24	153	547	189	7.179	0.718	28888
24	155	547	189	0.000	0.000	37833
24	157	510	181	24.605	2.461	19705
24	159	510	181	0.000	0.000	20551
24	161	510	181	0.000	0.000	16829
24	163	516	178	4.360	0.436	7814
24	165	520	179	2.680	0.268	22276
24	167	538	184	12.143	1.214	24037
24	169	541	186	2.344	0.234	35416
24	171	542	186	0.650	0.065	20314
24	173	529	189	8.672	0.867	23034
24	175	524	189	3.250	0.325	22401
24	177	522	188	1.453	0.145	38391
24	179	520	188	1.300	0.130	23608
24	181	492	177	19.554	1.955	21455
24	183	496	178	2.680	0.268	22299
24	185	516	179	13.016	1.302	23021
24	187	509	185	5.993	0.599	26957
24	189	504	183	3.500	0.350	35703
24	191	502	182	1.453	0.145	25298
24	193	501	182	0.650	0.065	24621
25	1	720	444	-1.000	-1.000	20692
25	3	715	444	3.250	0.325	21111
25	5	714	444	0.650	0.065	21026
25	7	704	444	6.500	0.650	23921
25	9	703	444	0.650	0.065	25082
25	11	701	444	1.300	0.130	23929
25	13	700	444	0.650	0.065	25925
25	15	700	442	1.300	0.130	27009
25	17	699	441	0.919	0.092	22882
25	19	697	440	1.453	0.145	24531
25	21	697	440	0.000	0.000	22904
25	23	697	440	0.000	0.000	24013
25	25	697	440	0.000	0.000	23642
25	27	697	439	0.650	0.065	26116
25	29	697	430	5.850	0.585	21375
25	31	697	430	0.000	0.000	24930
25	33	696	429	0.919	0.092	25386
25	35	696	429	0.000	0.000	47391
25	37	696	429	0.000	0.000	46131
25	39	696	422	4.550	0.455	28066
25	41	698	413	5.993	0.599	15046
25	43	701	418	3.790	0.379	21784
25	45	701	418	0.000	0.000	26560
25	47	701	420	1.300	0.130	21115
25	49	701	420	0.000	0.000	25332
25	51	706	418	3.500	0.350	22516
25	53	704	417	1.453	0.145	22564
25	55	708	404	8.841	0.884	28417
25	57	716	393	8.841	0.884	21558
25	59	698	416	18.984	1.898	22807
25	61	697	415	0.919	0.092	22061
25	63	703	391	16.080	1.608	22546
25	65	708	391	3.250	0.325	24762
25	67	711	389	2.344	0.234	25769
25	69	711	389	0.000	0.000	29138
25	71	715	381	5.814	0.581	22933
25	73	725	372	8.745	0.874	24253
25	75	737	372	7.800	0.780	26648
25	77	742	370	3.500	0.350	29653
25	79	763	368	13.711	1.371	22035
25	81	775	368	7.800	0.780	22538
25	83	780	368	3.250	0.325	23558
25	85	783	368	1.950	0.195	27588
25	87	783	368	0.000	0.000	29099
25	89	794	361	8.475	0.847	29367
25	91	794	361	0.000	0.000	25564
25	93	786	362	5.240	0.524	26675
25	95	780	362	3.900	0.390	22970
25	97	780	362	0.000	0.000	19671
25	99	780	362	0.000	0.000	19672
25	101	780	363	0.650	0.065	18718
25	103	786	365	4.111	0.411	18819
25	105	789	366	2.055	0.206	23260
25	107	793	367	2.680	0.268	21690
25	109	806	369	8.549	0.855	23910
25	111	807	369	0.650	0.065	28547
25	113	802	369	3.250	0.325	21444
25	115	796	364	5.077	0.508	23220
25	117	809	363	8.475	0.847	22722
25	119	808	363	0.650	0.065	34604
25	121	807	362	0.919	0.092	27224
25	123	807	362	0.000	0.000	19324
25	125	804	372	6.786	0.679	18712
25	127	804	375	1.950	0.195	22388
25	129	804	375	0.000	0.000	25513
25	131	801	381	4.360	0.436	23654
25	133	801	386	3.250	0.325	19544
25	135	801	397	7.150	0.715	16299
25	137	801	400	1.950	0.195	23138
25	139	803	402	1.838	0.184	21618
25	141	803	389	8.450	0.845	20920
25	143	786	379	12.820	1.282	23537
25	145	789	382	2.758	0.276	20753
25	147	804	374	11.050	1.105	21722
25	149	812	367	6.909	0.691	21351
25	151	829	361	11.718	1.172	29904
25	153	842	355	9.306	0.931	28316
25	155	868	352	17.012	1.701	21821
25	157	897	343	19.736	1.974	24000
25	159	919	331	16.289	1.629	20687
25	161	938	323	13.400	1.340	21582
25	163	960	295	23.145	2.315	22922
25	165	964	285	7.001	0.700	21445
25	167	954	277	8.324	0.832	26671
25	169	954	278	0.650	0.065	19768
25	171	954	276	1.300	0.130	17617
25	173	952	268	5.360	0.536	19059
25	175	947	251	11.518	1.152	15669
25	177	940	238	9.597	0.960	20475
25	179	945	199	25.557	2.556	26757
25	181	945	196	1.950	0.195	25899
25	183	945	205	5.850	0.585	18027
25	185	947	206	1.453	0.145	18454
25	187	954	205	4.596	0.460	19738
25	189	956	205	1.300	0.130	24452
25	191	957	198	4.596	0.460	22031
25	193	957	217	12.350	1.235	20125
26	1	876	682	-1.000	-1.000	16135
26	3	868	704	15.216	1.522	26584
26	5	868	704	0.000	0.000	19200
26	7	868	704	0.000	0.000	19340
26	9	868	702	1.300	0.130	19650
26	11	868	689	8.450	0.845	22614
26	13	868	689	0.000	0.000	20135
26	15	868	687	1.300	0.130	32141
26	17	867	686	0.919	0.092	29789
26	19	862	689	3.790	0.379	22369
26	21	860	689	1.300	0.130	24130
26	23	856	698	6.402	0.640	22369
26	25	856	698	0.000	0.000	22153
26	27	859	691	4.950	0.495	20606
26	29	861	697	4.111	0.411	23316
26	31	861	697	0.000	0.000	23279
26	33	860	698	0.919	0.092	21287
26	35	848	694	8.222	0.822	19138
26	37	850	717	15.006	1.501	22795
26	39	850	720	1.950	0.195	22983
26	41	850	720	0.000	0.000	23449
26	43	850	703	11.050	1.105	19441
26	45	852	695	5.360	0.536	21525
26	47	858	673	14.822	1.482	20085
26	49	857	679	3.954	0.395	22899
26	51	856	696	11.069	1.107	23548
26	53	856	698	1.300	0.130	21832
26	55	856	697	0.650	0.065	23613
26	57	856	678	12.350	1.235	23167
26	59	855	684	3.954	0.395	21670
26	61	849	688	4.687	0.469	24344
26	63	848	676	7.827	0.783	18941
26	65	852	671	4.162	0.416	11290
26	67	859	666	5.591	0.559	17980
26	69	854	703	24.268	2.427	22161
26	71	848	721	12.333	1.233	20396
26	73	848	721	0.000	0.000	18769
26	75	861	699	16.610	1.661	20213
26	77	866	683	10.896	1.090	20688
26	79	866	680	1.950	0.195	21264
26	81	866	678	1.300	0.130	20659
26	83	868	662	10.481	1.048	34022
26	85	876	653	7.827	0.783	19659
26	87	868	666	9.922	0.992	23069
26	89	867	667	0.919	0.092	20691
26	91	867	648	12.350	1.235	26266
26	93	873	645	4.360	0.436	32541
26	95	875	642	2.344	0.234	26156
26	97	875	639	1.950	0.195	21058
26	99	876	632	4.596	0.460	19653
26	101	877	622	6.532	0.653	21504
26	103	878	616	3.954	0.395	27257
26	105	880	607	5.993	0.599	29386
26	107	889	588	13.665	1.367	29793
26	109	890	584	2.680	0.268	28048
26	111	895	562	14.664	1.466	20864
26	113	893	569	4.732	0.473	27195
26	115	893	569	0.000	0.000	29385
26	117	893	569	0.000	0.000	20880
26	119	893	569	0.000	0.000	20632
26	121	893	569	0.000	0.000	22152
26	123	895	563	4.111	0.411	28029
26	125	900	553	7.267	0.727	21329
26	127	901	548	3.314	0.331	21541
26	129	901	541	4.550	0.455	21273
26	131	901	541	0.000	0.000	23348
26	133	905	537	3.677	0.368	20704
26	135	906	541	2.680	0.268	21639
26	137	906	541	0.000	0.000	21077
26	139	907	541	0.650	0.065	20346
26	141	909	538	2.344	0.234	24164
26	143	916	524	10.174	1.017	20767
26	145	912	532	5.814	0.581	20732
26	147	910	533	1.453	0.145	20747
26	149	910	533	0.000	0.000	23315
26	151	905	543	7.267	0.727	24013
26	153	902	552	6.166	0.617	21383
26	155	902	552	0.000	0.000	22721
26	157	900	555	2.344	0.234	20904
26	159	891	570	11.370	1.137	24898
26	161	889	574	2.907	0.291	23156
26	163	889	578	2.600	0.260	22500
26	165	893	571	5.240	0.524	20791
26	167	898	550	14.031	1.403	22581
26	169	900	535	9.836	0.984	30151
26	171	900	531	2.600	0.260	21225
26	173	898	521	6.629	0.663	18943
26	175	902	499	14.534	1.453	31772
26	177	904	488	7.267	0.727	12014
26	179	912	465	15.828	1.583	26443
26	181	915	452	8.672	0.867	19785
26	183	922	441	8.475	0.847	21004
26	185	915	447	5.993	0.599	20748
26	187	894	442	14.031	1.403	20646
26	189	893	414	18.211	1.821	20344
26	191	890	406	5.553	0.555	20865
26	193	885	358	31.368	3.137	20710
27	1	525	862	-1.000	-1.000	22879
27	3	520	862	3.250	0.325	21731
27	5	499	853	14.850	1.485	18928
27	7	499	853	0.000	0.000	19455
27	9	499	854	0.650	0.065	19416
27	11	499	855	0.650	0.065	21806
27	13	500	859	2.680	0.268	19628
27	15	503	861	2.344	0.234	23728
27	17	497	868	5.993	0.599	31869
27	19	497	869	0.650	0.065	29380
27	21	498	871	1.453	0.145	27056
27	23	498	871	0.000	0.000	23020
27	25	498	871	0.000	0.000	21780
27	27	498	871	0.000	0.000	22100
27	29	498	872	0.650	0.065	22096
27	31	498	872	0.000	0.000	22024
27	33	495	872	1.950	0.195	25429
27	35	495	872	0.000	0.000	33360
27	37	493	873	1.453	0.145	27464
27	39	492	873	0.650	0.065	27635
27	41	491	873	0.650	0.065	30236
27	43	488	870	2.758	0.276	24780
27	45	488	870	0.000	0.000	25738
27	47	488	872	1.300	0.130	31877
27	49	488	876	2.600	0.260	30343
27	51	486	879	2.344	0.234	24741
27	53	484	880	1.453	0.145	20828
27	55	484	880	0.000	0.000	20862
27	57	484	881	0.650	0.065	19877
27	59	482	888	4.732	0.473	22149
27	61	480	888	1.300	0.130	22104
27	63	480	888	0.000	0.000	22352
27	65	479	878	6.532	0.653	24972
27	67	486	871	6.435	0.643	30773
27	69	494	865	6.500	0.650	21270
27	71	499	864	3.314	0.331	25814
27	73	501	864	1.300	0.130	22105
27	75	502	864	0.650	0.065	22194
27	77	501	862	1.453	0.145	21858
28	55	112	281	-1.000	-1.000	31808
28	57	112	281	0.000	0.000	35699
28	59	112	281	0.000	0.000	29608
28	61	110	286	3.500	0.350	33451
28	63	110	286	0.000	0.000	27819
28	65	110	286	0.000	0.000	26383
28	67	110	290	2.600	0.260	38823
28	69	106	293	3.250	0.325	41984
28	71	106	293	0.000	0.000	26559
28	73	106	293	0.000	0.000	30083
28	75	106	293	0.000	0.000	33051
28	77	106	293	0.000	0.000	33024
28	79	106	293	0.000	0.000	24427
28	81	120	283	11.183	1.118	45400
28	83	112	281	5.360	0.536	27297
28	85	110	283	1.838	0.184	26580
28	87	107	284	2.055	0.206	21335
28	89	107	284	0.000	0.000	50219
28	91	120	274	10.661	1.066	16929
28	93	120	274	0.000	0.000	28145
28	95	119	275	0.919	0.092	13979
28	97	111	280	6.132	0.613	19541
28	99	111	280	0.000	0.000	29627
28	101	111	279	0.650	0.065	47913
28	103	111	279	0.000	0.000	18277
28	105	105	272	5.993	0.599	25386
28	107	105	275	1.950	0.195	24087
28	109	105	276	0.650	0.065	33897
28	111	105	276	0.000	0.000	24788
28	113	105	277	0.650	0.065	26532
28	115	105	279	1.300	0.130	32667
28	117	106	281	1.453	0.145	26823
28	119	106	281	0.000	0.000	14272
28	121	105	281	0.650	0.065	24808
28	123	94	292	10.111	1.011	24971
28	125	92	292	1.300	0.130	24813
28	127	76	294	10.481	1.048	29489
28	129	72	294	2.600	0.260	24540
28	131	69	296	2.344	0.234	24068
28	133	66	301	3.790	0.379	31878
28	135	63	307	4.360	0.436	22489
28	137	60	312	3.790	0.379	24882
28	139	59	312	0.650	0.065	24956
28	141	58	310	1.453	0.145	24924
28	143	61	308	2.344	0.234	24771
28	145	75	298	11.183	1.118	25470
28	147	76	294	2.680	0.268	27836
28	149	77	293	0.919	0.092	31524
28	151	80	290	2.758	0.276	26093
28	153	89	287	6.166	0.617	35793
28	155	102	279	9.922	0.992	36593
28	157	105	277	2.344	0.234	33026
28	159	107	276	1.453	0.145	41522
28	161	108	273	2.055	0.206	32799
28	163	108	273	0.000	0.000	27083
28	165	103	274	3.314	0.331	28744
28	167	103	274	0.000	0.000	27533
28	169	103	274	0.000	0.000	25449
28	171	104	274	0.650	0.065	23812
28	173	104	274	0.000	0.000	30508
28	175	104	274	0.000	0.000	24180
28	177	104	274	0.000	0.000	34259
28	179	106	274	1.300	0.130	25728
28	181	98	281	6.909	0.691	24288
28	183	93	281	3.250	0.325	33847
28	185	88	283	3.500	0.350	38726
28	187	84	283	2.600	0.260	29821
28	189	78	287	4.687	0.469	26417
28	191	76	291	2.907	0.291	36722
28	193	74	298	4.732	0.473	23461
29	59	752	456	-1.000	-1.000	22391
29	61	751	456	0.650	0.065	23464
29	63	745	456	3.900	0.390	25927
29	65	739	455	3.954	0.395	21307
29	67	739	455	0.000	0.000	24157
29	69	739	455	0.000	0.000	25449
29	71	739	455	0.000	0.000	22971
29	73	739	455	0.000	0.000	24083
29	75	734	454	3.314	0.331	20718
29	77	734	454	0.000	0.000	17374
29	79	734	454	0.000	0.000	15536
29	81	735	454	0.650	0.065	20016
29	83	742	447	6.435	0.643	21224
29	85	739	458	7.411	0.741	23695
29	87	740	459	0.919	0.092	22201
29	89	745	459	3.250	0.325	20667
29	91	745	459	0.000	0.000	21925
29	93	754	466	7.411	0.741	23265
29	95	754	467	0.650	0.065	22866
29	97	725	454	20.657	2.066	22079
29	99	739	455	9.123	0.912	23858
29	101	739	455	0.000	0.000	18172
29	103	739	455	0.000	0.000	25891
29	105	737	452	2.344	0.234	18979
29	107	732	443	6.692	0.669	21348
29	109	726	441	4.111	0.411	17364
29	111	725	430	7.179	0.718	22812
29	113	729	429	2.680	0.268	18423
29	115	732	430	2.055	0.206	21653
29	117	729	430	1.950	0.195	27396
29	119	717	420	10.153	1.015	19649
29	121	726	429	8.273	0.827	18987
29	123	730	445	10.720	1.072	21620
29	125	730	445	0.000	0.000	18983
29	127	717	425	15.505	1.550	16961
29	129	720	427	2.344	0.234	18262
29	131	723	430	2.758	0.276	30188
29	133	716	428	4.732	0.473	19198
29	135	716	428	0.000	0.000	23499
29	137	715	427	0.919	0.092	13886
29	139	721	418	7.031	0.703	16633
29	141	722	419	0.919	0.092	27413
29	143	719	418	2.055	0.206	31808
29	145	717	417	1.453	0.145	13556
29	147	714	416	2.055	0.206	19776
29	149	709	415	3.314	0.331	27207
29	151	686	415	14.950	1.495	22714
29	153	691	422	5.591	0.559	18756
29	155	697	424	4.111	0.411	22463
29	157	698	424	0.650	0.065	17469
29	159	698	424	0.000	0.000	20000
29	161	698	424	0.000	0.000	21875
29	163	698	422	1.300	0.130	20858
29	165	699	422	0.650	0.065	19609
29	167	700	421	0.919	0.092	22567
29	169	701	421	0.650	0.065	22687
29	171	705	418	3.250	0.325	21681
29	173	708	416	2.344	0.234	22173
29	175	704	416	2.600	0.260	20218
29	177	694	420	7.001	0.700	18563
29	179	694	420	0.000	0.000	17747
29	181	708	424	9.464	0.946	18333
29	183	724	431	11.351	1.135	20071
29	185	726	432	1.453	0.145	25130
29	187	718	430	5.360	0.536	24700
29	189	713	428	3.500	0.350	15564
29	191	721	434	6.500	0.650	19941
29	193	726	438	4.162	0.416	16894
30	39	241	470	-1.000	-1.000	30846
30	41	242	470	0.650	0.065	23283
30	43	243	469	0.919	0.092	28400
30	45	244	466	2.055	0.206	29053
30	47	242	457	5.993	0.599	23848
30	49	223	448	13.665	1.367	26269
30	51	218	448	3.250	0.325	19662
30	53	206	453	8.450	0.845	24271
30	55	199	460	6.435	0.643	18377
30	57	201	463	2.344	0.234	22004
30	59	201	467	2.600	0.260	22961
30	61	197	485	11.985	1.199	30780
30	63	188	492	7.411	0.741	23320
30	65	182	496	4.687	0.469	22803
30	67	182	496	0.000	0.000	30359
30	69	182	498	1.300	0.130	25322
30	71	186	497	2.680	0.268	27467
30	73	196	494	6.786	0.679	30154
30	75	201	494	3.250	0.325	26342
30	77	214	473	16.053	1.605	30020
30	79	214	473	0.000	0.000	21389
30	81	224	469	7.001	0.700	31574
30	83	227	469	1.950	0.195	32774
30	85	227	466	1.950	0.195	28805
30	87	225	465	1.453	0.145	30201
30	89	225	465	0.000	0.000	26664
30	91	225	465	0.000	0.000	22535
30	93	225	465	0.000	0.000	21194
30	95	225	465	0.000	0.000	27110
30	97	205	479	15.868	1.587	24059
30	99	225	470	14.255	1.426	19753
30	101	225	471	0.650	0.065	32137
30	103	224	471	0.650	0.065	27429
30	105	224	469	1.300	0.130	27496
30	107	233	474	6.692	0.669	29876
30	109	231	475	1.453	0.145	26229
30	111	214	487	13.525	1.353	26412
30	113	214	487	0.000	0.000	17037
30	115	222	485	5.360	0.536	26389
30	117	225	484	2.055	0.206	18164
30	119	230	484	3.250	0.325	25533
30	121	231	484	0.650	0.065	22884
30	123	236	484	3.250	0.325	19309
30	125	242	485	3.954	0.395	17064
31	1	660	403	-1.000	-1.000	18171
31	3	688	421	21.636	2.164	21387
31	5	685	422	2.055	0.206	23125
31	7	681	423	2.680	0.268	21328
31	9	681	423	0.000	0.000	24295
31	11	681	423	0.000	0.000	21405
31	13	671	418	7.267	0.727	21307
[truncated: 5,295 more rows]
