# Supplementary material for: The Arp2/3 complex is required for in situ haptotactic response of microglia to iC3b
Source: EMBO Rep. 2026 Feb 27;27(7):1666–95. doi: 10.1038/s44319-026-00720-9 (PMC13076747; doi:10.1038/s44319-026-00720-9)
Supplement: Supplementary file 13 — Source data Fig. 1 [file 44319_2026_720_MOESM13_ESM.zip › Figure 1/1A-E/24.03.18 BV2 iC3b random migration results.xlsx]

## Sheet: Velocity
FN well			1ug ic3b			10ug ic3b			20ug ic3b
Track Number	Velocity (um/min)		Track Number	Velocity (um/min)		Track Number	Velocity (um/min)		Track Number	Velocity (um/min)
1	1.04		1	0.41		1	0.43		1	0.14
2	0.61		2	0.57		2	0.18		2	0.07
3	0.69		3	0.26		3	0.49		3	0.1
4	1.16		4	0.89		4	0.34		4	0.22
5	0.75		5	0.64		5	0.13		5	0.11
6	1.03		6	0.7		6	0.76		6	0.41
7	0.63		7	0.37		7	0.34		7	0.23
8	0.57		8	0.48		8	0.16		8	0.26
9	1.06		9	0.31		9	0.54		9	0.45
10	1.12		10	0.56		10	0.32		10	0.18
11	1.24		11	0.43		11	0.85		11	0.23
12	0.87		12	0.73		12	0.48		12	0.66
13	1.13		13	1.03		13	0.49		13	0.72
14	0.77		14	0.77		14	0.31		14	0.24
15	0.56		15	0.5		15	0.28		15	0.3
16	0.5		16	0.98		16	0.14		16	0.62
17	0.78		17	0.67		17	0.99		17	1.08
18	0.78		18	0.16		18	0.48		18	0.22
19	0.96		19	1.15		19	0.71		19	0.28
20	0.94		20	0.63		20	0.39		20	0.36
21	0.54		21	0.65		21	0.19		21	0.26
22	1		22	0.66		22	0.36		22	0.26
23	1.25		23	0.36		23	0.08		23	0.4
24	0.8		24	0.24		24	0.36		24	0.47
25	1.17		25	0.38		25	0.14		25	0.51
26	0.75		26	0.42		26	0.16		26	0.61
27	1.23		27	0.78		27	0.43		27	0.21
28	1.35		28	0.49		28	0.09		28	0.26
29	0.77		29	0.31		29	0.22		29	0.38
30	1.08		30	0.84		30	0.27		30	0.43
31	0.65		31	0.31		31	0.24		31	0.27
32	1.19		32	0.41		32	0.74		32	0.11
33	1.15		33	0.55		33	0.13		33	0.28
34	0.34		34	0.69		34	1.05		34	0.38
35	0.94		35	0.43		35	0.41		35	0.21
36	0.91		36	0.32		36	0.33		36	0.49
37	1.01		37	0.9		37	0.32		37	0.43
38	0.95		38	0.27		38	0.66		38	0.35
39	1.14		39	0.43		39	0.27		39	0.28
40	0.88		40	0.54		40	0.14		40	0.19
41	0.88		41	0.36		41	0.27		41	0.15
42	0.88		42	0.81		42	0.36		42	0.07
43	1.15		43	0.25		43	0.13		43	0.17
44	0.72		44	0.84		44	0.43		44	0.35
45	0.58		45	0.33		45	0.27		45	0.17
46	0.79		46	0.53		46	0.18		46	0.18
47	0.76		47	0.6		47	0.09		47	0.17
48	0.82		48	0.53		48	0.29		48	0.37
49	0.97		49	0.88		49	1.24		49	1.03
50	0.5		50	0.85		50	0.1		50	0.7
51	0.69		51	0.53		51	0.43		51	0.17
52	0.38		52	0.17		52	0.1		52	0.18
53	0.97		53	0.49		53	0.2		53	0.5
54	0.91		54	0.48		54	0.29		54	0.46
55	0.98		55	0.18		55	0.16		55	0.45
56	1.13		56	0.33		56	0.21		56	0.43
57	0.81		57	0.46		57	0.13		57	0.56
58	0.78		58	0.78		58	0.32		58	0.57
59	1.11		59	0.6		59	0.18		59	0.45
60	0.71		60	0.94		60	0.21		60	0.67
61	0.47		61	0.34		61	0.19		61	0.21
62	0.87		62	1.45		62	0.17		62	0.4
63	0.57		63	1.5		63	0.28		63	0.36
64	0.49		64	0.46		64	0.69		64	0.14
65	0.75		65	0.21		65	0.25		65	0.28
66	0.35		66	0.96		66	0.15		66	0.11
67	0.97		67	0.67		67	0.39		67	0.52
68	0.6		68	0.43		68	0.09		68	0.68
69	0.47		69	0.82		69	0.5		69	0.39
70	0.37		70	0.26		70	1.24		70	0.34
71	0.98		71	0.12		71	0.22		71	0.09
72	0.75		72	0.29		72	0.44		72	0.31
73	0.97		73	0.24		73	0.39		73	0.25
74	0.54		74	0.6		74	0.11		74	0.1
75	0.7		75	1.19		75	0.15		75	0.27
76	0.76		76	0.36		76	0.28		76	0.26
77	0.88		77	0.11		77	0.65		77	0.25
78	0.27		78	0.97		78	0.35		78	0.2
79	0.75		79	0.67		79	0.73		79	0.85
80	0.67		80	1.57		80	1.61		80	0.57
81	0.54		81	0.8		81	0.94		81	0.54
82	0.48		82	0.45		82	0.14		82	0.74
83	0.26		83	0.73		83	0.06		83	0.56
84	0.53		84	0.35		84	0.62		84	0.37
85	0.95		85	0.81		85	0.1		85	0.15
86	0.58		86	0.34		86	0.21		86	0.28
87	0.63		87	0.87		87	0.2		87	1.14
88	0.71		88	1.16		88	0.53		88	0.41
89	0.98		89	0.82		89	0.4		89	0.18
90	0.85		90	0.97		90	1.08		90	0.49
91	0.46		91	0.72		91	0.29		91	0.72
92	0.9		92	1.05		92	0.07		92	0.23
93	0.77		93	0.9		93	0.36		93	0.3
94	0.89		94	0.49		94	0.62		94	0.39
95	1.25		95	0.57		95	0.39		95	0.47
96	0.86		96	0.68		96	0.09		96	0.41
97	1.29		97	0.73		97	0.21		97	0.66
98	0.51		98	0.47		98	0.18		98	0.39
99	0.6		99	0.48		99	0.28		99	0.7
100	0.95					100	0.24		100	0.43

## Sheet: Distance
FN well					1ug ic3b					10ug iC3b					20ug Ic3b
Track Number	Accumulated Distance (um)	Euclidean distance (um)			Track Number	Accumulated Distance (um)	Euclidean distance (um)			Track Number	Accumulated Distance (um)	Euclidean distance (um)			Track Number	Accumulated Distance (um)	Euclidean distance (um)
1	950.07	81.87			1	158.76	6.99			1	273.16	39.07			1	31.18	9.76
2	306.75	137.39			2	464.62	21.29			2	44.31	5.35			2	13.97	11.97
3	378.32	103.21			3	52.97	16.12			3	271.43	43.83			3	71.23	26.16
4	1064.98	154.26			4	604.98	198.13			4	321.71	30.27			4	38.06	10.56
5	276.52	148.43			5	286.11	28.45			5	112.17	11.56			5	105.8	16.24
6	225.91	35.31			6	670.39	339.14			6	729.1	140.39			6	372.16	114.17
7	256.89	69.37			7	146.45	24.15			7	328.41	30.34			7	52.57	9.22
8	166.16	94.1			8	182.56	22.3			8	34.39	5.23			8	121.09	37.44
9	840.11	70.2			9	252.05	27.05			9	440.29	37.63			9	224.51	23.4
10	807.99	270.74			10	248.54	7.4			10	255.74	10.64			10	177.31	40.64
11	1191.31	78.66			11	177.77	35.51			11	811.35	9.65			11	124.31	34.01
12	836.41	112.93			12	699.73	238.97			12	460.09	43.07			12	322.24	31.15
13	1081.69	28.59			13	987.36	59.33			13	471.78	22.5			13	694.07	96.78
14	371.55	123.64			14	673.52	62.56			14	284.08	20.81			14	105.92	12.31
15	247.55	49.46			15	203.02	27.61			15	268.28	10.64			15	287.64	16.55
16	169.82	60.5			16	409.88	138.96			16	49.48	18.92			16	217.83	5.84
17	272.72	22.07			17	303.6	51.12			17	693.32	107.64			17	639.22	139.55
18	537.31	212.83			18	71.73	15.14			18	386.36	36.88			18	207.94	36.28
19	703.02	109.16			19	646.6	90.55			19	678.1	13.63			19	265.34	19.51
20	782.81	404.01			20	246.64	23.52			20	299.07	46.97			20	348.97	24.43
21	162.74	10.26			21	627.72	45.01			21	185.9	22.22			21	131.6	12.4
22	419.11	239.02			22	270.68	162.55			22	130.68	24.05			22	251.43	32.9
23	952.87	169.37			23	188.52	35.7			23	74.08	27.12			23	242.54	46.62
24	768.43	205.85			24	59.84	15.28			24	274.01	71.35			24	449.17	54.53
25	1126.85	142.48			25	199.17	24.33			25	43.24	38.95			25	491.72	212.98
26	247.9	11.97			26	220.63	30.34			26	105.44	13.14			26	581.01	210.36
27	921.52	243.78			27	744.45	93.72			27	382.23	10.7			27	81.07	15.58
28	1056.22	194.08			28	263.62	20.95			28	38.48	20.81			28	177.08	27.02
29	670.99	38.42			29	169.87	16.85			29	57.79	39.95			29	252.99	20.52
30	1039.41	148.32			30	481.32	166.25			30	259.23	22.71			30	185.5	9.76
31	363.33	6.52			31	158.65	31.65			31	227.09	72.12			31	90.89	10.16
32	734.99	65.56			32	298.36	12.48			32	707.05	381.45			32	49.53	13.14
33	839.62	331.58			33	401.73	104.89			33	51.81	10.4			33	269.26	10.4
34	107.88	10.46			34	664.56	117.74			34	1006.89	97.91			34	367.38	70.24
35	906.52	56.52			35	391.16	18.46			35	393.32	9.93			35	89.45	6.42
36	326.43	69.31			36	296.73	2.75			36	195.76	54.24			36	467.87	13.38
37	972.14	357.08			37	777.26	62.85			37	130.37	23.4			37	176.31	37.17
38	705.13	16.06			38	259.29	11.7			38	412.9	81.5			38	338.87	15.15
39	1096.5	94.47			39	237.09	10.88			39	114.18	15.28			39	244.93	15.71
40	841.17	91.94			40	231.87	11.03			40	59.49	13.38			40	179.17	22.86
41	300.63	31.69			41	204.36	45.82			41	121.38	51.69			41	127.4	35.2
42	640.04	111.63			42	430.51	38.95			42	343.82	37.65			42	41.01	9.93
43	802.43	283.58			43	101.46	3.49			43	48.44	8.71			43	70.42	20.9
44	470.66	84.13			44	808.34	27.39			44	411.63	115.82			44	337.09	48.85
45	409.91	97.12			45	123.83	4.94			45	121.93	17.47			45	166.16	19.48
46	755.03	185.47			46	467.93	69.14			46	53.43	20.38			46	72.45	2.34
47	696.62	61.53			47	262.48	28.82			47	19.08	15.14			47	81.55	12.6
48	637.3	349.34			48	496.27	66.15			48	277.72	14.17			48	339.18	39.21
49	934.3	111.76			49	730.63	130.42			49	1191.45	136.48			49	915.57	149.16
50	303.95	103.44			50	730.63	141.48			50	48.66	16.69			50	667.94	63.92
51	274.47	68.22			51	187.13	17.13			51	416.59	91.43			51	57.77	20.9
52	213.75	33.23			52	70.77	32.06			52	18.07	13.14			52	141.71	18.6
53	417.93	270.56			53	217.79	12.6			53	84.07	13.77			53	451.04	10.64
54	871.43	169.01			54	308.68	13.8			54	222.41	42.38			54	438.75	65.45
55	800.06	110.13			55	73.07	35.58			55	59.49	13.63			55	429.33	56.19
56	858.17	103.07			56	65.7	13.77			56	70.77	18.73			56	409.45	35.7
57	475.12	61.5			57	399.01	42.15			57	124.08	8.21			57	529.62	23.02
58	565.76	134.19			58	744.74	32.23			58	237.91	20.93			58	551.97	58.3
59	1014.09	199.91			59	303.98	61.74			59	91.84	9.74			59	432.1	26.83
60	511.04	100.96			60	900.74	48.8			60	203.8	17.95			60	516.88	29.06
61	447.3	31.48			61	328.05	27.87			61	181.34	13.69			61	85.16	7.17
62	839.31	181.47			62	1387.8	39.78			62	73.4	19.62			62	294.36	213.51
63	401.79	116.38			63	1437.67	154.87			63	264.71	5.23			63	178.24	11.91
64	170.07	29.02			64	267.68	93.41			64	659.95	11.09			64	64.27	9.29
65	507.72	155.35			65	44.48	8.13			65	238.4	20.86			65	264.86	23
66	106.34	19.48			66	363.75	104.39			66	130.75	22.6			66	43.93	5.98
67	891.54	153.61			67	202.01	47.91			67	373	30.78			67	499.97	40.24
68	228.28	69.49			68	163.08	24.63			68	48.71	27.38			68	650.73	121.8
69	322.81	44.48			69	788.88	185.37			69	484.13	21.77			69	378.55	55.83
70	299.62	168.09			70	246.67	28.12			70	1188.81	141.26			70	272.17	34
71	645.15	75.29			71	32.11	17.15			71	211.45	47.98			71	85.71	21.13
72	610.68	220.84			72	54.85	18.28			72	137.41	35.41			72	118.34	17.54
73	465.67	150.84			73	107.72	13.14			73	376.74	63.57			73	236.3	18.22
74	428.17	115.65			74	558.33	46.77			74	48.51	5.98			74	56.37	21.13
75	337.32	71.05			75	1081.29	77.79			75	141.07	45.6			75	261.46	96.65
76	357.22	277.58			76	348.56	31.8			76	133.23	73.41			76	253.24	15.63
77	654.44	234.23			77	29.81	14.23			77	628.05	30.61			77	82.16	18.58
78	185.33	56.56			78	768.14	51.01			78	333.28	38.82			78	196.51	12.48
79	716.59	180.34			79	409.34	47.38			79	212.75	40.91			79	568.9	17.07
80	633.88	157.77			80	1504.3	11.56			80	1365.43	185.79			80	544	62.16
81	222.56	164.55			81	766.07	36.94			81	899.01	103.04			81	273.32	17.71
82	213.85	87.71			82	434.47	46.26			82	109.21	48.96			82	706.92	119.02
83	96.24	34.86			83	666.74	18.37			83	22.12	12.53			83	541.9	136.83
84	478.32	14.98			84	121.92	32.24			84	596.6	59.2			84	260.74	37.17
85	899.01	138.61			85	769.94	1.45			85	68.72	35			85	64.68	24.74
86	214.42	68.27			86	308.84	4.1			86	136.49	35.7			86	136.7	16.87
87	277.51	86.88			87	833.44	96.2			87	100.36	11.91			87	1090.1	9.11
88	255.05	18.28			88	743.2	31.35			88	505.02	6.62			88	389.83	34.4
89	577.34	88.38			89	599.48	14.41			89	173.2	26.28			89	73.98	27.38
90	315.17	42.58			90	932.13	189.3			90	1036.74	90.21			90	468.69	37
91	203.82	75.25			91	230.28	7.17			91	281.35	23.53			91	688.81	22.3
92	864.37	140.94			92	1004.72	196.59			92	39.99	22.08			92	60.12	18.69
93	743.16	252.03			93	865.4	83.72			93	346.35	26.64			93	284.04	7.92
94	807.8	161.39			94	472.31	38.59			94	592.54	16.03			94	132.28	2.6
95	1201.92	83.93			95	548.69	77.76			95	372.72	54.58			95	450.12	39.48
96	820.95	197.36			96	652.56	6.12			96	38.83	5.58			96	126.37	10.46
97	721.23	239.77			97	642.99	62.71			97	197.97	36.82			97	630.89	126.64
98	197.11	33.36			98	452.96	26.89			98	174.63	27.33			98	336.99	117.61
99	513.17	228.82			99	464.76	29.28			99	214.14	79.07			99	644.3	77.02
100	912.25	288.75								100	103.71	37.27			100	188.1	12.31

## Sheet: FMI
FN well						1ug Ic3b						10ug iC3b						20ug iC3b
Track Number	xFMI	yFMI	endpoint X value	endpoint y value		Track Number	xFMI	yFMI	endpoint X value	endpoint y value		Track Number	xFMI	yFMI	endpoint X value	endpoint y value		Track Number	xFMI	yFMI	endpoint X value	endpoint y value
1	0.09	0	81.774	3.894		1	-0.02	0.04	-2.596	6.49		1	-0.01	-0.14	-3.245	-38.94		1	-0.31	0.02	-9.735	0.649
2	-0.33	-0.3	-101.893	-92.158		2	0.04	-0.03	16.874	-12.98		2	-0.12	-0.03	-5.192	-1.298		2	-0.84	-0.19	-11.682	-2.596
3	-0.22	-0.16	-83.721	-60.357		3	0.23	0.2	12.331	10.384		3	-0.07	-0.14	-20.119	-38.94		3	-0.05	0.36	-3.245	25.96
4	-0.03	-0.14	-36.344	-149.919		4	-0.28	0.17	-168.74	103.84		4	-0.05	0.08	-15.576	25.96		4	-0.2	0.19	-7.788	7.139
5	-0.5	0.18	-139.535	50.622		5	-0.09	0.05	-25.311	12.98		5	0.08	0.06	9.086	7.139		5	-0.15	0.01	-16.225	0.649
6	0.13	-0.09	28.556	-20.768		6	0.36	-0.36	241.428	-238.183		6	-0.04	-0.19	-27.907	-137.588		6	0.11	0.29	39.589	107.085
7	-0.26	-0.09	-65.549	-22.715		7	-0.02	-0.16	-2.596	-24.013		7	0.07	-0.06	22.715	-20.119		7	-0.14	-0.11	-7.139	-5.841
8	0.23	0.52	38.94	85.668		8	0.02	0.12	3.245	22.066		8	-0.08	-0.13	-2.596	-4.543		8	0.17	0.26	20.768	31.152
9	-0.08	0.02	-68.145	16.874		9	-0.09	0.05	-23.364	13.629		9	-0.08	-0.02	-36.344	-9.735		9	0.01	0.1	1.298	23.364
10	0.28	-0.19	223.256	-153.164		10	-0.01	-0.03	-1.947	-7.139		10	0.03	-0.03	8.437	-6.49		10	0.22	0.08	38.291	13.629
11	-0.03	-0.06	-35.695	-70.092		11	0.19	-0.06	33.748	-11.033		11	-0.01	0	-9.086	3.245		11	0.18	-0.2	22.715	-25.311
12	-0.06	-0.12	-52.569	-99.946		12	-0.18	0.29	-122.661	205.084		12	-0.09	0.01	-42.834	4.543		12	-0.1	0	-31.152	0
13	0	0.03	1.298	28.556		13	-0.06	-0.02	-55.814	-20.119		13	-0.04	0.03	-18.821	12.331		13	0.01	0.14	3.894	96.701
14	-0.33	0.02	-123.31	9.086		14	0.07	-0.06	49.973	-37.642		14	0	-0.07	1.298	-20.768		14	-0.11	0.04	-11.682	3.894
15	-0.12	0.16	-30.503	38.94		15	-0.12	0.05	-25.311	11.033		15	-0.02	-0.03	-6.49	-8.437		15	-0.05	0.02	-14.927	7.139
16	0.06	-0.35	9.735	-59.708		16	-0.22	-0.26	-90.86	-105.138		16	-0.38	0.04	-18.821	1.947		16	0	0.03	0	5.841
17	0.07	0.04	19.47	10.384		17	0.14	0.09	42.834	27.907		17	0.06	-0.15	38.291	-100.595		17	0.22	-0.02	138.886	-13.629
18	-0.1	-0.38	-54.516	-205.733		18	-0.18	0.11	-12.98	7.788		18	0.08	0.05	32.45	17.523		18	0.13	-0.12	26.609	-24.662
19	0.15	0.02	108.383	12.98		19	0.13	-0.05	85.019	-31.152		19	0	-0.02	0	-13.629		19	-0.07	0	-19.47	-1.298
20	-0.4	-0.32	-315.414	-252.461		20	0.08	0.04	20.768	11.033		20	-0.03	0.15	-9.086	46.079		20	-0.02	0.07	-7.139	23.364
21	-0.02	0.06	-3.245	9.735		21	-0.05	-0.05	-30.503	-33.099		21	0.01	0.12	2.596	22.066		21	-0.01	0.09	-1.298	12.331
22	0.57	-0.06	237.534	-26.609		22	0.57	-0.19	153.813	-52.569		22	0.01	-0.18	1.298	-24.013		22	-0.03	-0.13	-8.437	-31.801
23	-0.11	-0.14	-106.436	-131.747		23	-0.17	0.09	-31.801	16.225		23	-0.13	0.34	-9.735	25.311		23	0.05	0.18	12.98	44.781
24	-0.25	0.08	-195.349	64.9		24	0.05	0.25	3.245	14.927		24	0.22	0.14	61.006	36.993		24	-0.12	0	-54.516	1.298
25	-0.01	-0.13	-16.874	-141.482		25	-0.09	-0.08	-17.523	-16.874		25	0.9	0.02	38.94	0.649		25	0.31	0.3	153.813	147.323
26	0.05	-0.01	11.682	-2.596		26	-0.1	0.09	-22.715	20.119		26	0.07	0.1	7.139	11.033		26	0.01	0.36	5.841	210.276
27	-0.04	0.26	-33.748	241.428		27	0.11	0.06	80.476	48.026		27	0.03	0.01	10.384	2.596		27	-0.19	0	-15.576	0
28	-0.04	-0.18	-47.377	-188.21		28	-0.02	-0.08	-5.841	-20.119		28	-0.03	0.54	-1.298	20.768		28	-0.14	-0.06	-24.662	-11.033
29	0.06	0.02	36.993	10.384		29	-0.03	0.1	-4.543	16.225		29	0.47	0.51	27.258	29.205		29	-0.07	0.05	-16.874	11.682
30	0.08	0.12	82.423	123.31		30	-0.33	0.11	-157.058	54.516		30	-0.05	0.07	-13.629	18.172		30	0	-0.05	0.649	-9.735
31	0	0.02	0.649	6.49		31	-0.05	-0.19	-8.437	-30.503		31	0.21	-0.23	48.675	-53.218		31	0.05	-0.1	4.543	-9.086
32	-0.03	0.08	-24.013	61.006		32	0.02	0.04	5.841	11.033		32	0.29	0.45	207.68	319.957		32	-0.22	0.14	-11.033	7.139
33	0.34	0.19	288.805	162.899		33	0.23	-0.13	91.509	-51.271		33	-0.2	0.01	-10.384	0.649		33	0	0.04	-0.649	10.384
34	0.05	0.08	5.192	9.086		34	-0.04	0.17	-28.556	114.224		34	-0.03	0.09	-29.205	93.456		34	-0.16	0.11	-57.112	40.887
35	-0.02	0.06	-20.768	52.569		35	-0.01	0.05	-3.245	18.172		35	0	0.02	1.947	9.735		35	-0.05	-0.05	-4.543	-4.543
36	-0.15	-0.15	-48.026	-49.973		36	0.01	0.01	1.947	1.947		36	-0.26	-0.1	-50.622	-19.47		36	-0.03	-0.01	-12.331	-5.192
37	-0.01	-0.37	-9.735	-356.95		37	0.08	-0.02	60.357	-17.523		37	-0.15	0.1	-19.47	12.98		37	-0.15	0.15	-26.609	25.96
38	-0.01	-0.02	-3.894	-15.576		38	-0.02	0.04	-3.894	11.033		38	-0.19	-0.06	-77.88	-24.013		38	-0.03	-0.03	-10.384	-11.033
39	0.08	0.02	92.158	20.768		39	-0.01	0.04	-3.245	10.384		39	0.03	0.13	3.245	14.927		39	0.05	0.04	12.331	9.735
40	0.09	0.06	79.178	46.728		40	0.02	0.04	5.192	9.735		40	-0.22	-0.05	-12.98	-3.245		40	0.01	-0.13	2.596	-22.715
41	-0.02	-0.1	-5.841	-31.152		41	0.06	-0.22	12.331	-44.132		41	-0.2	0.37	-24.662	45.43		41	0.25	0.11	32.45	13.629
42	-0.14	-0.11	-88.913	-67.496		42	-0.09	0	-38.94	0.649		42	0	0.11	0.649	37.642		42	-0.24	-0.05	-9.735	-1.947
43	0.15	-0.32	123.959	-255.057		43	-0.01	-0.03	-1.298	-3.245		43	0.16	0.08	7.788	3.894		43	0.27	-0.13	18.821	-9.086
44	0.12	0.13	55.814	62.953		44	0.01	0.03	6.49	26.609		44	0.21	0.19	86.317	77.231		44	0.05	-0.14	16.225	-46.079
45	0.23	-0.04	95.403	-18.172		45	-0.02	-0.04	-1.947	-4.543		45	-0.14	0.04	-16.874	4.543		45	-0.12	0	-19.47	0.649
46	0.04	0.24	33.748	182.369		46	-0.12	-0.08	-58.41	-36.993		46	-0.06	0.38	-3.245	20.119		46	-0.03	-0.02	-1.947	-1.298
47	0.04	-0.08	27.258	-55.165		47	-0.09	-0.06	-23.364	-16.874		47	-0.68	0.41	-12.98	7.788		47	0.09	0.13	7.139	10.384
48	-0.1	0.54	-61.006	343.97		48	-0.04	0.13	-18.172	63.602		48	-0.05	0.01	-13.629	3.894		48	-0.05	-0.11	-16.225	-35.695
49	-0.03	-0.12	-27.258	-108.383		49	0.02	0.18	18.172	129.151		49	0.1	0.05	120.065	64.9		49	-0.16	-0.02	-147.972	-18.821
50	-0.17	0.3	-50.622	90.211		50	-0.11	-0.16	-77.88	-118.118		50	-0.33	-0.08	-16.225	-3.894		50	-0.05	-0.08	-31.152	-55.814
51	0.01	-0.25	3.245	-68.145		51	0.08	0.04	15.576	7.139		51	-0.1	-0.2	-40.887	-81.774		51	-0.16	0.33	-9.086	18.821
52	-0.03	0.15	-7.139	32.45		52	0.24	0.39	16.874	27.258		52	0.61	0.4	11.033	7.139		52	0.11	0.06	16.225	9.086
53	0.62	0.18	260.249	73.986		53	0.01	0.06	2.596	12.331		53	0.02	0.16	1.947	13.629		53	0.02	0.01	8.437	6.49
54	0.03	-0.19	27.258	-166.793		54	0.03	0.03	10.384	9.086		54	0.17	0.09	37.642	19.47		54	0.15	-0.02	64.9	-8.437
55	-0.07	-0.12	-53.867	-96.052		55	0.12	0.47	9.086	34.397		55	0	0.23	0	13.629		55	-0.13	-0.02	-55.814	-6.49
56	-0.07	-0.1	-61.006	-83.072		56	0.15	0.15	9.735	9.735		56	-0.26	0.06	-18.172	4.543		56	-0.09	0	-35.695	0.649
57	-0.02	-0.13	-7.788	-61.006		57	-0.1	0.02	-41.536	7.139		57	-0.02	0.06	-2.596	7.788		57	-0.04	-0.02	-21.417	-8.437
58	0.03	0.24	17.523	133.045		58	-0.02	0.04	-13.629	29.205		58	0.01	0.09	2.596	20.768		58	-0.08	0.07	-42.185	40.238
59	-0.16	0.12	-158.356	122.012		59	0.2	0.01	61.655	3.245		59	0	0.11	0	9.735		59	-0.05	0.03	-22.715	14.278
60	-0.14	-0.14	-72.039	-70.741		60	-0.05	0.01	-47.377	11.682		60	-0.06	0.07	-11.682	13.629		60	-0.05	0.02	-26.609	11.682
61	-0.07	-0.01	-31.152	-4.543		61	0.08	0.04	24.662	12.98		61	-0.08	-0.01	-13.629	-1.298		61	0.01	0.08	0.649	7.139
62	0.18	-0.12	149.27	-103.191		62	-0.02	-0.02	-33.099	-22.066		62	-0.15	0.22	-11.033	16.225		62	0.72	0.11	210.925	33.099
63	-0.09	0.28	-35.046	110.979		63	0.04	0.1	58.41	143.429		63	0.01	-0.02	2.596	-4.543		63	-0.06	0.03	-10.384	5.841
64	-0.15	-0.08	-25.96	-12.98		64	-0.32	-0.13	-86.317	-35.695		64	-0.02	-0.01	-10.384	-3.894		64	-0.06	0.13	-3.894	8.437
65	0.29	0.11	144.727	56.463		65	0.16	-0.09	7.139	-3.894		65	-0.01	0.09	-1.947	20.768		65	0.02	0.08	6.49	22.066
66	-0.09	0.16	-9.735	16.874		66	-0.11	0.26	-40.887	96.052		66	0.11	-0.13	14.278	-17.523		66	0.09	0.1	3.894	4.543
67	0.17	-0.01	153.164	-11.682		67	0.23	0.04	47.377	7.139		67	0.03	0.08	9.735	29.205		67	0.05	-0.06	24.662	-31.801
68	-0.17	-0.25	-39.589	-57.112		68	0.14	-0.05	23.364	-7.788		68	-0.29	0.48	-14.278	23.364		68	-0.19	0.02	-120.714	16.225
69	0.05	-0.13	17.523	-40.887		69	0.22	0.09	171.336	70.741		69	0.02	0.04	9.735	19.47		69	-0.09	-0.12	-32.45	-45.43
70	0.53	-0.18	159.005	-54.516		70	-0.04	0.11	-9.086	26.609		70	-0.01	-0.12	-11.033	-140.833		70	-0.11	-0.05	-31.152	-13.629
71	0.12	0	75.284	0.649		71	-0.26	0.46	-8.437	14.927		71	-0.09	-0.21	-18.821	-44.132		71	-0.24	0.05	-20.768	3.894
72	-0.26	0.25	-160.952	151.217		72	-0.04	0.33	-1.947	18.172		72	-0.17	-0.19	-23.364	-26.609		72	0.09	0.12	11.033	13.629
73	-0.18	-0.27	-83.072	-125.906		73	0.1	0.07	11.033	7.139		73	0.07	-0.15	27.907	-57.112		73	0.01	-0.08	1.298	-18.172
74	0.23	0.14	98.648	60.357		74	0	0.08	1.947	46.728		74	-0.12	-0.03	-5.841	-1.298		74	-0.07	0.37	-3.894	20.768
75	-0.13	0.16	-44.781	55.165		75	-0.07	-0.01	-76.582	-13.629		75	-0.13	0.29	-18.821	41.536		75	0.17	0.33	43.483	86.317
76	0.68	-0.37	244.673	-131.098		76	0	0.09	0	31.801		76	-0.02	0.55	-3.245	73.337		76	-0.04	-0.05	-10.384	-11.682
77	0.26	0.24	171.985	159.005		77	-0.44	0.2	-12.98	5.841		77	-0.04	-0.03	-25.96	-16.225		77	-0.21	0.09	-16.874	7.788
78	-0.02	0.3	-3.245	56.463		78	0.04	-0.05	30.503	-40.887		78	-0.11	0.04	-36.344	13.629		78	-0.06	0.03	-11.033	5.841
79	0.25	0.02	179.773	14.278		79	0.11	0.03	46.079	11.033		79	-0.13	-0.14	-27.258	-30.503		79	0.03	0	16.874	-2.596
80	0.09	0.23	56.463	147.323		80	-0.01	0	-9.086	-7.139		80	-0.04	0.13	-49.324	179.124		80	-0.1	-0.05	-54.516	-29.854
81	0.49	0.55	109.681	122.661		81	-0.05	0.02	-35.046	11.682		81	0.05	0.1	46.079	92.158		81	-0.01	0.06	-2.596	17.523
82	-0.3	-0.28	-64.251	-59.708		82	-0.06	0.09	-25.96	38.291		82	-0.43	-0.11	-47.377	-12.331		82	0.04	-0.16	31.152	-114.873
83	-0.18	-0.32	-16.874	-30.503		83	-0.02	0.01	-15.576	9.735		83	-0.53	0.21	-11.682	4.543		83	0.21	0.14	115.522	73.337
84	-0.01	0.03	-4.543	14.278		84	0.17	0.2	20.768	24.662		84	-0.1	0.02	-57.761	12.98		84	-0.03	0.14	-7.788	36.344
85	-0.1	-0.12	-89.562	-105.787		85	0	0	-1.298	0.649		85	0.09	0.5	6.49	34.397		85	0.03	0.38	1.947	24.662
86	0.15	0.28	33.099	59.708		86	0	0.01	-1.298	3.894		86	0.12	0.23	16.225	31.801		86	0.05	0.11	6.49	15.576
87	0.23	0.21	64.9	57.761		87	0.11	-0.03	92.807	-25.311		87	-0.1	0.06	-10.384	5.841		87	0.01	0	9.086	-0.649
88	-0.02	0.07	-5.192	17.523		88	-0.02	-0.04	-14.278	-27.907		88	0	-0.01	1.298	-6.49		88	0	0.09	0.649	34.397
89	0.13	0.09	73.337	49.324		89	0	0.02	-1.947	14.278		89	-0.14	0.05	-24.662	9.086		89	-0.04	0.37	-2.596	27.258
90	-0.11	-0.08	-33.748	-25.96		90	-0.07	-0.19	-64.9	-177.826		90	0	0.09	0	90.211		90	0.03	0.07	13.629	34.397
91	-0.08	-0.36	-16.874	-73.337		91	0	0.03	-0.649	7.139		91	-0.03	-0.08	-9.735	-21.417		91	0	-0.03	3.245	-22.066
92	-0.16	0.04	-135.641	38.291		92	0.19	-0.02	195.349	-22.066		92	-0.02	0.55	-0.649	22.066		92	-0.11	0.29	-6.49	17.523
93	0.11	0.32	80.476	238.832		93	-0.05	-0.08	-41.536	-72.688		93	-0.04	0.06	-14.927	22.066		93	-0.02	0.02	-4.543	6.49
94	0.18	0.09	143.429	73.986		94	0.08	0.03	36.344	12.98		94	-0.03	-0.01	-14.927	-5.841		94	0.02	0	2.596	0
95	-0.05	0.04	-64.9	53.218		95	0.09	0.11	47.377	61.655		95	-0.15	-0.01	-54.516	-2.596		95	0.08	0.04	35.695	16.874
96	0.22	-0.11	176.528	-88.264		96	0	0.01	-3.245	5.192		96	-0.08	0.12	-3.245	4.543		96	0.07	0.04	9.086	5.192
97	-0.28	0.19	-198.594	134.343		97	-0.1	0.01	-62.304	7.139		97	-0.12	0.14	-24.013	27.907		97	-0.2	-0.01	-126.555	-4.543
98	-0.1	0.13	-20.119	26.609		98	-0.02	-0.06	-9.086	-25.311		98	0.01	0.16	1.947	27.258		98	-0.12	0.33	-38.94	110.979
99	-0.03	0.45	-12.98	228.448		99	0.06	0.01	28.556	6.49		99	-0.22	0.3	-46.079	64.251		99	-0.04	0.11	-27.258	72.039
100	0.09	0.3	81.125	277.123								100	-0.21	-0.29	-21.417	-30.503		100	0.02	-0.06	3.894	-11.682

## Sheet: Directionality
FN well					1ug iC3b					10ug iC3b					20ug Ic3b
Track Number	Directionality	endpoint X value	endpoint y value		Track Number	Directionality	endpoint X value	endpoint y value		Track Number	Directionality	endpoint X value	endpoint y value		Track Number	Directionality	endpoint X value	endpoint y value
1	0.086	81.774	3.894		1	0.044	-2.596	6.49		1	0.143	-3.245	-38.94		1	0.313	-9.735	0.649
2	0.448	-101.893	-92.158		2	0.046	16.874	-12.98		2	0.121	-5.192	-1.298		2	0.857	-11.682	-2.596
3	0.273	-83.721	-60.357		3	0.304	12.331	10.384		3	0.161	-20.119	-38.94		3	0.367	-3.245	25.96
4	0.145	-36.344	-149.919		4	0.328	-168.74	103.84		4	0.094	-15.576	25.96		4	0.278	-7.788	7.139
5	0.537	-139.535	50.622		5	0.099	-25.311	12.98		5	0.103	9.086	7.139		5	0.153	-16.225	0.649
6	0.156	28.556	-20.768		6	0.506	241.428	-238.183		6	0.193	-27.907	-137.588		6	0.307	39.589	107.085
7	0.27	-65.549	-22.715		7	0.165	-2.596	-24.013		7	0.092	22.715	-20.119		7	0.175	-7.139	-5.841
8	0.566	38.94	85.668		8	0.122	3.245	22.066		8	0.152	-2.596	-4.543		8	0.309	20.768	31.152
9	0.084	-68.145	16.874		9	0.107	-23.364	13.629		9	0.085	-36.344	-9.735		9	0.104	1.298	23.364
10	0.335	223.256	-153.164		10	0.03	-1.947	-7.139		10	0.042	8.437	-6.49		10	0.229	38.291	13.629
11	0.066	-35.695	-70.092		11	0.2	33.748	-11.033		11	0.012	-9.086	3.245		11	0.274	22.715	-25.311
12	0.135	-52.569	-99.946		12	0.342	-122.661	205.084		12	0.094	-42.834	4.543		12	0.097	-31.152	0
13	0.026	1.298	28.556		13	0.06	-55.814	-20.119		13	0.048	-18.821	12.331		13	0.139	3.894	96.701
14	0.333	-123.31	9.086		14	0.093	49.973	-37.642		14	0.073	1.298	-20.768		14	0.116	-11.682	3.894
15	0.2	-30.503	38.94		15	0.136	-25.311	11.033		15	0.04	-6.49	-8.437		15	0.058	-14.927	7.139
16	0.356	9.735	-59.708		16	0.339	-90.86	-105.138		16	0.382	-18.821	1.947		16	0.027	0	5.841
17	0.081	19.47	10.384		17	0.168	42.834	27.907		17	0.155	38.291	-100.595		17	0.218	138.886	-13.629
18	0.396	-54.516	-205.733		18	0.211	-12.98	7.788		18	0.095	32.45	17.523		18	0.174	26.609	-24.662
19	0.155	108.383	12.98		19	0.14	85.019	-31.152		19	0.02	0	-13.629		19	0.074	-19.47	-1.298
20	0.516	-315.414	-252.461		20	0.095	20.768	11.033		20	0.157	-9.086	46.079		20	0.07	-7.139	23.364
21	0.063	-3.245	9.735		21	0.072	-30.503	-33.099		21	0.12	2.596	22.066		21	0.094	-1.298	12.331
22	0.57	237.534	-26.609		22	0.601	153.813	-52.569		22	0.184	1.298	-24.013		22	0.131	-8.437	-31.801
23	0.178	-106.436	-131.747		23	0.189	-31.801	16.225		23	0.366	-9.735	25.311		23	0.192	12.98	44.781
24	0.268	-195.349	64.9		24	0.255	3.245	14.927		24	0.26	61.006	36.993		24	0.121	-54.516	1.298
25	0.126	-16.874	-141.482		25	0.122	-17.523	-16.874		25	0.901	38.94	0.649		25	0.433	153.813	147.323
26	0.048	11.682	-2.596		26	0.138	-22.715	20.119		26	0.125	7.139	11.033		26	0.362	5.841	210.276
27	0.265	-33.748	241.428		27	0.126	80.476	48.026		27	0.028	10.384	2.596		27	0.192	-15.576	0
28	0.184	-47.377	-188.21		28	0.079	-5.841	-20.119		28	0.541	-1.298	20.768		28	0.153	-24.662	-11.033
29	0.057	36.993	10.384		29	0.099	-4.543	16.225		29	0.691	27.258	29.205		29	0.081	-16.874	11.682
30	0.143	82.423	123.31		30	0.345	-157.058	54.516		30	0.088	-13.629	18.172		30	0.053	0.649	-9.735
31	0.018	0.649	6.49		31	0.199	-8.437	-30.503		31	0.318	48.675	-53.218		31	0.112	4.543	-9.086
32	0.089	-24.013	61.006		32	0.042	5.841	11.033		32	0.539	207.68	319.957		32	0.265	-11.033	7.139
33	0.395	288.805	162.899		33	0.261	91.509	-51.271		33	0.201	-10.384	0.649		33	0.039	-0.649	10.384
34	0.097	5.192	9.086		34	0.177	-28.556	114.224		34	0.097	-29.205	93.456		34	0.191	-57.112	40.887
35	0.062	-20.768	52.569		35	0.047	-3.245	18.172		35	0.025	1.947	9.735		35	0.072	-4.543	-4.543
36	0.212	-48.026	-49.973		36	0.009	1.947	1.947		36	0.277	-50.622	-19.47		36	0.029	-12.331	-5.192
37	0.367	-9.735	-356.95		37	0.081	60.357	-17.523		37	0.179	-19.47	12.98		37	0.211	-26.609	25.96
38	0.023	-3.894	-15.576		38	0.045	-3.894	11.033		38	0.197	-77.88	-24.013		38	0.045	-10.384	-11.033
39	0.086	92.158	20.768		39	0.046	-3.245	10.384		39	0.134	3.245	14.927		39	0.064	12.331	9.735
40	0.109	79.178	46.728		40	0.048	5.192	9.735		40	0.225	-12.98	-3.245		40	0.128	2.596	-22.715
41	0.105	-5.841	-31.152		41	0.224	12.331	-44.132		41	0.426	-24.662	45.43		41	0.276	32.45	13.629
42	0.174	-88.913	-67.496		42	0.09	-38.94	0.649		42	0.109	0.649	37.642		42	0.242	-9.735	-1.947
43	0.353	123.959	-255.057		43	0.034	-1.298	-3.245		43	0.18	7.788	3.894		43	0.297	18.821	-9.086
44	0.179	55.814	62.953		44	0.034	6.49	26.609		44	0.281	86.317	77.231		44	0.145	16.225	-46.079
45	0.237	95.403	-18.172		45	0.04	-1.947	-4.543		45	0.143	-16.874	4.543		45	0.117	-19.47	0.649
46	0.246	33.748	182.369		46	0.148	-58.41	-36.993		46	0.381	-3.245	20.119		46	0.032	-1.947	-1.298
47	0.088	27.258	-55.165		47	0.11	-23.364	-16.874		47	0.793	-12.98	7.788		47	0.155	7.139	10.384
48	0.548	-61.006	343.97		48	0.133	-18.172	63.602		48	0.051	-13.629	3.894		48	0.116	-16.225	-35.695
49	0.12	-27.258	-108.383		49	0.179	18.172	129.151		49	0.115	120.065	64.9		49	0.163	-147.972	-18.821
50	0.34	-50.622	90.211		50	0.194	-77.88	-118.118		50	0.343	-16.225	-3.894		50	0.096	-31.152	-55.814
51	0.249	3.245	-68.145		51	0.092	15.576	7.139		51	0.219	-40.887	-81.774		51	0.362	-9.086	18.821
52	0.155	-7.139	32.45		52	0.453	16.874	27.258		52	0.727	11.033	7.139		52	0.131	16.225	9.086
53	0.647	260.249	73.986		53	0.058	2.596	12.331		53	0.164	1.947	13.629		53	0.024	8.437	6.49
54	0.194	27.258	-166.793		54	0.045	10.384	9.086		54	0.191	37.642	19.47		54	0.149	64.9	-8.437
55	0.138	-53.867	-96.052		55	0.487	9.086	34.397		55	0.229	0	13.629		55	0.131	-55.814	-6.49
56	0.12	-61.006	-83.072		56	0.21	9.735	9.735		56	0.265	-18.172	4.543		56	0.087	-35.695	0.649
57	0.129	-7.788	-61.006		57	0.106	-41.536	7.139		57	0.066	-2.596	7.788		57	0.043	-21.417	-8.437
58	0.237	17.523	133.045		58	0.043	-13.629	29.205		58	0.088	2.596	20.768		58	0.106	-42.185	40.238
59	0.197	-158.356	122.012		59	0.203	61.655	3.245		59	0.106	0	9.735		59	0.062	-22.715	14.278
60	0.198	-72.039	-70.741		60	0.054	-47.377	11.682		60	0.088	-11.682	13.629		60	0.056	-26.609	11.682
61	0.07	-31.152	-4.543		61	0.085	24.662	12.98		61	0.075	-13.629	-1.298		61	0.084	0.649	7.139
62	0.216	149.27	-103.191		62	0.029	-33.099	-22.066		62	0.267	-11.033	16.225		62	0.725	210.925	33.099
63	0.29	-35.046	110.979		63	0.108	58.41	143.429		63	0.02	2.596	-4.543		63	0.067	-10.384	5.841
64	0.171	-25.96	-12.98		64	0.349	-86.317	-35.695		64	0.017	-10.384	-3.894		64	0.145	-3.894	8.437
65	0.306	144.727	56.463		65	0.183	7.139	-3.894		65	0.087	-1.947	20.768		65	0.087	6.49	22.066
66	0.183	-9.735	16.874		66	0.287	-40.887	96.052		66	0.173	14.278	-17.523		66	0.136	3.894	4.543
67	0.172	153.164	-11.682		67	0.237	47.377	7.139		67	0.083	9.735	29.205		67	0.08	24.662	-31.801
68	0.304	-39.589	-57.112		68	0.151	23.364	-7.788		68	0.562	-14.278	23.364		68	0.187	-120.714	16.225
69	0.138	17.523	-40.887		69	0.235	171.336	70.741		69	0.045	9.735	19.47		69	0.147	-32.45	-45.43
70	0.561	159.005	-54.516		70	0.114	-9.086	26.609		70	0.119	-11.033	-140.833		70	0.125	-31.152	-13.629
71	0.117	75.284	0.649		71	0.534	-8.437	14.927		71	0.227	-18.821	-44.132		71	0.247	-20.768	3.894
72	0.362	-160.952	151.217		72	0.333	-1.947	18.172		72	0.258	-23.364	-26.609		72	0.148	11.033	13.629
73	0.324	-83.072	-125.906		73	0.122	11.033	7.139		73	0.169	27.907	-57.112		73	0.077	1.298	-18.172
74	0.27	98.648	60.357		74	0.084	1.947	46.728		74	0.123	-5.841	-1.298		74	0.375	-3.894	20.768
75	0.211	-44.781	55.165		75	0.072	-76.582	-13.629		75	0.323	-18.821	41.536		75	0.37	43.483	86.317
76	0.777	244.673	-131.098		76	0.091	0	31.801		76	0.551	-3.245	73.337		76	0.062	-10.384	-11.682
77	0.358	171.985	159.005		77	0.477	-12.98	5.841		77	0.049	-25.96	-16.225		77	0.226	-16.874	7.788
78	0.305	-3.245	56.463		78	0.066	30.503	-40.887		78	0.116	-36.344	13.629		78	0.064	-11.033	5.841
79	0.252	179.773	14.278		79	0.116	46.079	11.033		79	0.192	-27.258	-30.503		79	0.03	16.874	-2.596
80	0.249	56.463	147.323		80	0.008	-9.086	-7.139		80	0.136	-49.324	179.124		80	0.114	-54.516	-29.854
81	0.739	109.681	122.661		81	0.048	-35.046	11.682		81	0.115	46.079	92.158		81	0.065	-2.596	17.523
82	0.41	-64.251	-59.708		82	0.106	-25.96	38.291		82	0.448	-47.377	-12.331		82	0.168	31.152	-114.873
83	0.362	-16.874	-30.503		83	0.028	-15.576	9.735		83	0.567	-11.682	4.543		83	0.253	115.522	73.337
84	0.031	-4.543	14.278		84	0.264	20.768	24.662		84	0.099	-57.761	12.98		84	0.143	-7.788	36.344
85	0.154	-89.562	-105.787		85	0.002	-1.298	0.649		85	0.509	6.49	34.397		85	0.382	1.947	24.662
86	0.318	33.099	59.708		86	0.013	-1.298	3.894		86	0.262	16.225	31.801		86	0.123	6.49	15.576
87	0.313	64.9	57.761		87	0.115	92.807	-25.311		87	0.119	-10.384	5.841		87	0.008	9.086	-0.649
88	0.072	-5.192	17.523		88	0.042	-14.278	-27.907		88	0.013	1.298	-6.49		88	0.088	0.649	34.397
89	0.153	73.337	49.324		89	0.024	-1.947	14.278		89	0.152	-24.662	9.086		89	0.37	-2.596	27.258
90	0.135	-33.748	-25.96		90	0.203	-64.9	-177.826		90	0.087	0	90.211		90	0.079	13.629	34.397
91	0.369	-16.874	-73.337		91	0.031	-0.649	7.139		91	0.084	-9.735	-21.417		91	0.032	3.245	-22.066
92	0.163	-135.641	38.291		92	0.196	195.349	-22.066		92	0.552	-0.649	22.066		92	0.311	-6.49	17.523
93	0.339	80.476	238.832		93	0.097	-41.536	-72.688		93	0.077	-14.927	22.066		93	0.028	-4.543	6.49
94	0.2	143.429	73.986		94	0.082	36.344	12.98		94	0.027	-14.927	-5.841		94	0.02	2.596	0
95	0.07	-64.9	53.218		95	0.142	47.377	61.655		95	0.146	-54.516	-2.596		95	0.088	35.695	16.874
96	0.24	176.528	-88.264		96	0.009	-3.245	5.192		96	0.144	-3.245	4.543		96	0.083	9.086	5.192
97	0.332	-198.594	134.343		97	0.098	-62.304	7.139		97	0.186	-24.013	27.907		97	0.201	-126.555	-4.543
98	0.169	-20.119	26.609		98	0.059	-9.086	-25.311		98	0.156	1.947	27.258		98	0.349	-38.94	110.979
99	0.446	-12.98	228.448		99	0.063	28.556	6.49		99	0.369	-46.079	64.251		99	0.12	-27.258	72.039
100	0.317	81.125	277.123							100	0.359	-21.417	-30.503		100	0.065	3.894	-11.682
