# Supplementary material for: The Arp2/3 complex is required for in situ haptotactic response of microglia to iC3b
Source: EMBO Rep. 2026 Feb 27;27(7):1666–95. doi: 10.1038/s44319-026-00720-9 (PMC13076747; doi:10.1038/s44319-026-00720-9)
Supplement: Supplementary file 13 — Source data Fig. 1 [file 44319_2026_720_MOESM13_ESM.zip › Figure 1/1A-E/24.06.10 BV2 iC3b no FN masking raw results NEW.xlsx]

## Sheet: Sheet1
	Area	Mean	Min	Max	XM	YM	Perim.	Circ.	IntDen	RawIntDen	AR	Round	Solidity	MinThr	MaxThr
1	5724.88	255	255	255	60.951	279.506	4096	0.004	1.45984e+06	3455250	1.704	0.587	1	255	255			odd numbers are frame 1
2	5818.25	255	255	255	163.539	247.852	4096	0.004	1.48365e+06	3511605	3.682	0.272	1	255	255			even numbers are frame 97
3	375.603	255	255	255	398.697	200.722	4096	0.0002813	95778.6	226695	2.995	0.334	1	255	255
4	3629.7	255	255	255	311.82	313.964	4096	0.003	925573	2190705	1.357	0.737	1	255	255
5	769.373	255	255	255	527.632	600.65	4096	0.0005763	196190	464355	1.631	0.613	1	255	255
6	13957.3	255	255	255	360.906	264.629	4096	0.01	3.55911e+06	8423925	1.309	0.764	1	255	255
7	3672.79	255	255	255	77.665	487.236	4096	0.003	936562	2216715	5.046	0.198	1	255	255
8	9624.97	255	255	255	298.756	411.884	4096	0.007	2.45437e+06	5809155	1.472	0.679	1	255	255
9	291.525	255	255	255	539.524	450.073	4096	0.0002184	74338.9	175950	2.775	0.36	1	255	255
10	14339.6	255	255	255	341.78	325.223	4096	0.011	3.65661e+06	8654700	1.241	0.805	1	255	255
11	2948.2	255	255	255	537.511	200.765	4096	0.002	751792	1779390	2.005	0.499	1	255	255
12	25588.3	255	255	255	385.222	292.987	4096	0.019	6.52501e+06	15443820	1.237	0.808	1	255	255
13	196.463	255	255	255	496.289	332.074	4096	0.0001472	50097.9	118575	1.717	0.582	1	255	255
14	11715.5	255	255	255	366.66	289.672	4096	0.009	2.98745e+06	7070895	1.488	0.672	1	255	255
15	167.733	255	255	255	317.933	244.709	4096	0.0001256	42771.8	101235	1.455	0.687	1	255	255
16	18246.9	255	255	255	338.143	322.145	4096	0.014	4.65297e+06	11012940	1.334	0.75	1	255	255
17	738.108	255	255	255	336.074	388.231	4096	0.0005529	188217	445485	1.406	0.711	1	255	255
18	22133.1	255	255	255	421.79	406.048	4096	0.017	5.64394e+06	13358430	1.204	0.831	1	255	255
19	438.978	255	255	255	434.289	402.345	4096	0.0003288	111939	264945	2.609	0.383	1	255	255
20	18993.5	255	255	255	335.095	313.64	4096	0.014	4.84334e+06	11463525	1.121	0.892	1	255	255
21	9674.41	255	255	255	285.558	315.339	4096	0.007	2.46697e+06	5838990	1.359	0.736	1	255	255
22	22567.8	255	255	255	329.982	347.947	4096	0.017	5.7548e+06	13620825	1.583	0.632	1	255	255
23	2271.36	255	255	255	308.767	315.822	4096	0.002	579197	1370880	1.483	0.674	1	255	255
24	43556.8	255	255	255	329.05	362.725	4096	0.033	1.1107e+07	26288715	1.105	0.905	1	255	255
25	3277.33	255	255	255	300.278	208.762	4096	0.002	835720	1978035	1.086	0.921	1	255	255
26	25549.8	255	255	255	335.889	252.272	4096	0.019	6.51521e+06	15420615	1.047	0.955	1	255	255
27	2111.23	255	255	255	337.419	402.798	4096	0.002	538364	1274235	1.563	0.64	1	255	255
28	26798.3	255	255	255	251.243	311.303	4096	0.02	6.83357e+06	16174140	1.157	0.864	1	255	255
29	20425.8	255	255	255	141.573	90.595	4096	0.015	5.20857e+06	12327975	1.438	0.695	1	255	255
30	11786.1	255	255	255	335.795	288.853	4096	0.009	3.00545e+06	7113480	1.5	0.667	1	255	255
31	3438.73	255	255	255	378.955	354.752	4096	0.003	876876	2075445	1.204	0.831	1	255	255
32	6949.7	255	255	255	326.84	289.947	4096	0.005	1.77217e+06	4194495	1.582	0.632	1	255	255
33	10003.5	255	255	255	393.26	360.681	4096	0.007	2.5509e+06	6037635	1.318	0.759	1	255	255
34	10116.8	255	255	255	325.691	327.341	4096	0.008	2.57977e+06	6105975	1.872	0.534	1	255	255
35	812.045	255	255	255	181.22	333.313	4096	0.0006082	207071	490110	1.432	0.698	1	255	255
36	3500.84	255	255	255	316.982	300.632	4096	0.003	892713	2112930	1.722	0.581	1	255	255
37	1896.18	255	255	255	150.333	556.702	4096	0.001	483526	1144440	2.453	0.408	1	255	255
38	5146.47	255	255	255	251.994	334.956	4096	0.004	1.31235e+06	3106155	2.392	0.418	1	255	255
39	9371.9	255	255	255	524.949	366.845	4096	0.007	2.38983e+06	5656410	1.66	0.603	1	255	255
40	101448	255	255	255	378.824	295.207	4096	0.076	2.58692e+07	61228815	1.263	0.792	1	255	255
41	319.41	255	255	255	463.34	318.731	4096	0.0002392	81449.6	192780	2.037	0.491	1	255	255
42	5062.82	255	255	255	413.096	309.074	4096	0.004	1.29102e+06	3055665	1.199	0.834	1	255	255
43	1623.24	255	255	255	207.68	436.065	4096	0.001	413927	979710	3.361	0.298	1	255	255
44	4745.1	255	255	255	363.951	255.854	4096	0.004	1.21e+06	2863905	1.459	0.685	1	255	255
45	712.335	255	255	255	408.216	335.836	4096	0.0005335	181645	429930	2.124	0.471	1	255	255
46	8195.66	255	255	255	284.725	331.118	4096	0.006	2.08989e+06	4946490	1.475	0.678	1	255	255
47	5541.51	255	255	255	117.902	274.924	4096	0.004	1.41309e+06	3344580	2.914	0.343	1	255	255
48	7399.24	255	255	255	268.009	285.309	4096	0.006	1.88681e+06	4465815	1.108	0.902	1	255	255
49	1957.44	255	255	255	529.468	154.766	4096	0.001	499148	1181415	2.301	0.435	1	255	255
50	15690.4	255	255	255	389.129	205.374	4096	0.012	4.00105e+06	9469935	1.223	0.818	1	255	255
51	1938.85	255	255	255	357.357	476.388	4096	0.001	494407	1170195	1.78	0.562	1	255	255
52	10325.9	255	255	255	416.282	378.508	4096	0.008	2.6331e+06	6232200	1.248	0.801	1	255	255
53	2337.27	255	255	255	342.572	277.401	4096	0.002	596004	1410660	1.863	0.537	1	255	255
54	21264.8	255	255	255	356.293	331.415	4096	0.016	5.42254e+06	12834405	1.246	0.803	1	255	255
55	4333.16	255	255	255	554.171	321.338	4096	0.003	1.10496e+06	2615280	1.606	0.623	1	255	255
56	20806	255	255	255	305.621	343.433	4096	0.016	5.30553e+06	12557475	1.091	0.917	1	255	255
57	5654.32	255	255	255	429.435	409.493	4096	0.004	1.44185e+06	3412665	1.483	0.674	1	255	255
58	21648.9	255	255	255	367.492	379.534	4096	0.016	5.52047e+06	13066200	1.325	0.755	1	255	255
59	686.563	255	255	255	289.832	362.074	4096	0.0005142	175073	414375	2.09	0.478	1	255	255
60	8142.84	255	255	255	305.755	308.259	4096	0.006	2.07642e+06	4914615	1.136	0.881	1	255	255

## Sheet: RawIntDen
RawIntDen				Frame 1	Frame 97						1uM iC3b	10uM iC3b	20uM iC3b
3455250			File Number	RawIntDen	RawIntDen		Difference	Difference edited			56355	7781835	2862885
3511605			11	3455250	3511605		56355	56355			1964010	24917835	1884195
226695			12	226695	2190705		1964010	1964010			7959570	13442580	4516560
2190705			13	464355	8423925		7959570	7959570			3592440	14899905	1121235
464355			14	2216715	5809155		3592440	3592440			8478750		8288520
8423925			15	175950	8654700		8478750	8478750			13664430	2119050	5062005
2216715			16	1779390	15443820		13664430	13664430			6952320	68340	11423745
5809155			17	118575	7070895		6952320	6952320			10911705	1622820	9942195
175950			18	101235	11012940		10911705	10911705			12912945	1961715	9653535
8654700			19	445485	13358430		12912945	12912945			11198580	55572405	4500240
1779390			20	264945	11463525		11198580	11198580
15443820			21	5838990	13620825		7781835	7781835		average	7.76911e+06	1.35985e+07	5.92551e+06
118575			22	1370880	26288715		24917835	24917835
7070895			23	1978035	15420615		13442580	13442580
101235			24	1274235	16174140		14899905	14899905
11012940			25	12327975	7113480		-5214495	-5214495
445485			26	2075445	4194495		2119050	2119050
13358430			27	6037635	6105975		68340	68340
264945			28	490110	2112930		1622820	1622820
11463525			29	1144440	3106155		1961715	1961715
5838990			30	5656410	61228815		55572405	55572405
13620825			31	192780	3055665		2862885	2862885
1370880			32	979710	2863905		1884195	1884195
26288715			33	429930	4946490		4516560	4516560
1978035			34	3344580	4465815		1121235	1121235
15420615			35	1181415	9469935		8288520	8288520
1274235			36	1170195	6232200		5062005	5062005
16174140			37	1410660	12834405		11423745	11423745
12327975			38	2615280	12557475		9942195	9942195
7113480			39	3412665	13066200		9653535	9653535
2075445			40	414375	4914615		4500240	4500240
4194495
6037635
6105975
490110
2112930
1144440
3106155
5656410
61228815
192780
3055665
979710
2863905
429930
4946490
3344580
4465815
1181415
9469935
1170195
6232200
1410660
12834405
2615280
12557475
3412665
13066200
414375
4914615
