# Supplementary material for: The Arp2/3 complex is required for in situ haptotactic response of microglia to iC3b
Source: EMBO Rep. 2026 Feb 27;27(7):1666–95. doi: 10.1038/s44319-026-00720-9 (PMC13076747; doi:10.1038/s44319-026-00720-9)
Supplement: Supplementary file 13 — Source data Fig. 1 [file 44319_2026_720_MOESM13_ESM.zip › Figure 1/1A-E/24.06.10 BV2 iC3b random migration FN well raw data 9134.txt]

	Track n�	Slice n�	X	Y	Distance	Velocity	Pixel Value
1	1	1	649	223	-1	-1	28504
2	1	3	645	240	11.351	1.135	28678
3	1	5	645	240	0	0	27322
4	1	7	645	240	0	0	35149
5	1	9	640	246	5.077	0.508	30014
6	1	11	624	260	13.819	1.382	26119
7	1	13	612	279	14.607	1.461	27343
8	1	15	607	291	8.45	0.845	26708
9	1	17	590	329	27.058	2.706	27870
10	1	19	588	337	5.36	0.536	26594
11	1	21	584	370	21.606	2.161	37246
12	1	23	581	375	3.79	0.379	30081
13	1	25	553	387	19.801	1.98	22206
14	1	27	538	403	14.255	1.426	27048
15	1	29	534	409	4.687	0.469	25405
16	1	31	527	417	6.909	0.691	24525
17	1	33	519	426	7.827	0.783	23131
18	1	35	520	414	7.827	0.783	30310
19	1	37	544	380	27.051	2.705	28808
20	1	39	588	341	38.217	3.822	36874
21	1	41	589	336	3.314	0.331	26605
22	1	43	592	308	18.304	1.83	28513
23	1	45	592	278	19.5	1.95	35817
24	1	47	596	268	7.001	0.7	25454
25	1	49	600	264	3.677	0.368	25879
26	1	51	599	286	14.314	1.431	27261
27	1	53	599	289	1.95	0.195	28513
28	1	55	603	297	5.814	0.581	29320
29	1	57	617	326	20.931	2.093	24280
30	1	59	628	331	7.854	0.785	22334
31	1	61	644	339	11.627	1.163	26289
32	1	63	648	348	6.402	0.64	33490
33	1	65	654	348	3.9	0.39	22358
34	1	67	663	348	5.85	0.585	23598
35	1	69	680	356	12.212	1.221	29267
36	1	71	718	367	25.713	2.571	26206
37	1	73	732	375	10.481	1.048	27368
38	1	75	747	380	10.277	1.028	27205
39	1	77	776	387	19.391	1.939	25295
40	1	79	797	391	13.895	1.39	26396
41	1	81	814	400	12.503	1.25	19545
42	1	83	830	406	11.107	1.111	41313
43	1	85	830	409	1.95	0.195	30265
44	1	87	814	441	23.255	2.325	28815
45	1	89	801	457	13.4	1.34	19819
46	1	91	795	464	5.993	0.599	37493
47	1	93	793	469	3.5	0.35	28644
48	1	95	743	481	33.422	3.342	34386
49	1	97	723	481	13	1.3	33555
50	1	99	689	473	22.703	2.27	23441
51	1	101	662	467	17.978	1.798	28112
52	1	103	658	465	2.907	0.291	29410
53	1	105	653	455	7.267	0.727	23271
54	1	107	650	424	20.244	2.024	24537
55	1	109	651	412	7.827	0.783	27041
56	1	111	660	442	20.358	2.036	23677
57	1	113	661	443	0.919	0.092	28410
58	1	115	662	445	1.453	0.145	26464
59	1	117	658	435	7.001	0.7	28990
60	1	119	655	426	6.166	0.617	28732
61	1	121	651	462	23.543	2.354	22805
62	1	123	647	477	10.09	1.009	33316
63	1	125	650	480	2.758	0.276	27470
64	1	127	647	494	9.306	0.931	30866
65	1	129	649	467	17.598	1.76	24998
66	1	131	658	434	22.233	2.223	26980
67	1	133	678	369	44.204	4.42	28876
68	1	135	681	363	4.36	0.436	29449
69	1	137	700	355	13.4	1.34	29558
70	1	139	708	350	6.132	0.613	28408
71	1	141	708	351	0.65	0.065	28768
72	1	143	616	388	64.453	6.445	29050
73	1	145	605	367	15.409	1.541	28460
74	1	147	598	354	9.597	0.96	31837
75	1	149	588	338	12.264	1.226	28234
76	1	151	596	347	7.827	0.783	28804
77	1	153	639	365	30.299	3.03	28047
78	1	155	681	373	27.79	2.779	27194
79	1	157	692	376	7.411	0.741	27706
80	1	159	707	380	10.09	1.009	29920
81	1	161	708	386	3.954	0.395	28106
82	1	163	722	397	11.573	1.157	33143
83	1	165	737	393	10.09	1.009	30332
84	1	167	738	393	0.65	0.065	30154
85	1	169	741	392	2.055	0.206	28255
86	1	171	747	386	5.515	0.552	29099
87	1	173	756	381	6.692	0.669	25378
88	1	175	760	380	2.68	0.268	28581
89	1	177	772	380	7.8	0.78	25979
90	1	179	780	383	5.553	0.555	25816
91	1	181	798	388	12.143	1.214	28613
92	1	183	804	388	3.9	0.39	25896
93	1	185	811	388	4.55	0.455	28614
94	1	187	830	388	12.35	1.235	32769
95	1	189	850	374	15.868	1.587	28772
96	1	191	856	367	5.993	0.599	22151
97	1	193	868	356	10.581	1.058	24467
98	2	1	148	391	-1	-1	22014
99	2	3	156	399	7.354	0.735	27338
100	2	5	161	404	4.596	0.46	25921
101	2	7	166	412	6.132	0.613	23147
102	2	9	166	413	0.65	0.065	29283
103	2	11	162	404	6.402	0.64	29039
104	2	13	153	397	7.411	0.741	23695
105	2	15	151	402	3.5	0.35	27005
106	2	17	151	416	9.1	0.91	19877
107	2	19	154	431	9.943	0.994	30716
108	2	21	158	437	4.687	0.469	25459
109	2	23	158	425	7.8	0.78	20111
110	2	25	158	432	4.55	0.455	20309
111	2	27	148	406	18.106	1.811	19781
112	2	29	146	393	8.549	0.855	23218
113	2	31	145	392	0.919	0.092	25225
114	2	33	145	394	1.3	0.13	26310
115	2	35	152	413	13.161	1.316	27763
116	2	37	157	424	7.854	0.785	24149
117	2	39	158	429	3.314	0.331	21596
118	2	41	159	438	5.886	0.589	26279
119	2	43	159	425	8.45	0.845	22124
120	2	45	158	418	4.596	0.46	18814
121	2	47	157	410	5.24	0.524	26220
122	2	49	159	395	9.836	0.984	25910
123	2	51	164	395	3.25	0.325	26784
124	2	53	196	395	20.799	2.08	32270
125	2	55	197	394	0.919	0.092	32990
126	2	57	196	393	0.919	0.092	38335
127	2	59	177	401	13.4	1.34	20074
128	2	61	174	418	11.22	1.122	37665
129	2	63	172	423	3.5	0.35	28647
130	2	65	171	426	2.055	0.206	34743
131	2	67	163	422	5.814	0.581	24450
132	2	69	163	413	5.85	0.585	26145
133	2	71	163	401	7.8	0.78	22681
134	2	73	164	395	3.954	0.395	27040
135	2	75	166	393	1.838	0.184	28747
136	2	77	171	391	3.5	0.35	21981
137	2	79	171	391	0	0	30162
138	2	81	171	386	3.25	0.325	25525
139	2	83	166	371	10.277	1.028	30789
140	2	85	163	364	4.95	0.495	25007
141	2	87	158	358	5.077	0.508	25163
142	2	89	157	357	0.919	0.092	21643
143	2	91	160	361	3.25	0.325	24023
144	2	93	173	378	13.91	1.391	24798
145	2	95	176	400	14.432	1.443	30868
146	2	97	176	410	6.5	0.65	28172
147	2	99	180	402	5.814	0.581	26138
148	2	101	184	394	5.814	0.581	32328
149	2	103	184	386	5.2	0.52	24415
150	2	105	170	382	9.464	0.946	26789
151	2	107	157	377	9.053	0.905	25062
152	2	109	153	368	6.402	0.64	26147
153	2	111	157	343	16.456	1.646	25171
154	2	113	168	340	7.411	0.741	26187
155	2	115	172	341	2.68	0.268	25571
156	2	117	189	377	25.877	2.588	26321
157	2	119	197	390	9.922	0.992	24492
158	2	121	219	398	15.216	1.522	26829
159	2	123	237	405	12.553	1.255	26428
160	2	125	245	406	5.24	0.524	27048
161	2	127	246	407	0.919	0.092	26785
162	2	129	249	407	1.95	0.195	24961
163	2	131	253	407	2.6	0.26	27912
164	2	133	261	411	5.814	0.581	19492
165	2	135	262	407	2.68	0.268	29621
166	2	137	250	390	13.525	1.353	21175
167	2	139	240	377	10.661	1.066	25160
168	2	141	237	367	6.786	0.679	26128
169	2	143	230	339	18.76	1.876	21341
170	2	145	228	321	11.772	1.177	21011
171	2	147	220	311	8.324	0.832	29477
172	2	149	215	332	14.031	1.403	29217
173	2	151	209	356	16.08	1.608	26840
174	2	153	209	356	0	0	27244
175	2	155	208	328	18.211	1.821	24779
176	2	157	208	319	5.85	0.585	26185
177	2	159	208	303	10.4	1.04	24404
178	2	161	211	297	4.36	0.436	26792
179	2	163	216	297	3.25	0.325	23802
180	2	165	224	304	6.909	0.691	28279
181	2	167	233	300	6.402	0.64	29071
182	2	169	239	297	4.36	0.436	27250
183	2	171	233	319	14.822	1.482	27399
184	2	173	233	333	9.1	0.91	32195
185	2	175	242	349	11.932	1.193	25435
186	2	177	242	348	0.65	0.065	24039
187	2	179	242	345	1.95	0.195	25338
188	2	181	253	349	7.608	0.761	21407
189	2	183	264	351	7.267	0.727	24470
190	2	185	270	351	3.9	0.39	23918
191	2	187	286	346	10.896	1.09	28785
192	2	189	293	350	5.24	0.524	28084
193	2	191	300	353	4.95	0.495	29744
194	2	193	306	358	5.077	0.508	25999
195	3	1	90	375	-1	-1	22968
196	3	3	89	371	2.68	0.268	22877
197	3	5	85	363	5.814	0.581	20419
198	3	7	84	362	0.919	0.092	26189
199	3	9	84	362	0	0	25489
200	3	11	92	380	12.803	1.28	31731
201	3	13	95	384	3.25	0.325	26382
202	3	15	106	393	9.238	0.924	23914
203	3	17	106	393	0	0	19197
204	3	19	110	403	7.001	0.7	30019
205	3	21	107	398	3.79	0.379	24021
206	3	23	101	389	7.031	0.703	23594
207	3	25	94	380	7.411	0.741	23642
208	3	27	90	370	7.001	0.7	29079
209	3	29	87	370	1.95	0.195	21428
210	3	31	88	375	3.314	0.331	19773
211	3	33	99	396	15.409	1.541	27684
212	3	35	104	402	5.077	0.508	27364
213	3	37	105	400	1.453	0.145	20295
214	3	39	108	404	3.25	0.325	26724
215	3	41	110	411	4.732	0.473	21807
216	3	43	116	423	8.72	0.872	22909
217	3	45	119	426	2.758	0.276	23987
218	3	47	118	424	1.453	0.145	24142
219	3	49	106	404	15.16	1.516	25899
220	3	51	104	397	4.732	0.473	25480
221	3	53	101	387	6.786	0.679	23524
222	3	55	97	371	10.72	1.072	27344
223	3	57	95	363	5.36	0.536	19725
224	3	59	95	366	1.95	0.195	24928
225	3	61	95	377	7.15	0.715	22194
226	3	63	98	394	11.22	1.122	24493
227	3	65	98	403	5.85	0.585	23154
228	3	67	98	406	1.95	0.195	22068
229	3	69	98	408	1.3	0.13	22620
230	3	71	98	408	0	0	26517
231	3	73	98	406	1.3	0.13	29569
232	3	75	97	399	4.596	0.46	31174
233	3	77	91	378	14.196	1.42	25602
234	3	79	87	361	11.351	1.135	23881
235	3	81	87	356	3.25	0.325	25271
236	3	83	94	368	9.03	0.903	23976
237	3	85	101	386	12.553	1.255	28181
238	3	87	108	409	15.627	1.563	24046
239	3	89	113	419	7.267	0.727	26940
240	3	91	117	419	2.6	0.26	20885
241	3	93	123	407	8.72	0.872	25437
242	3	95	137	411	9.464	0.946	24484
243	3	97	145	412	5.24	0.524	23267
244	3	99	146	410	1.453	0.145	25118
245	3	101	147	410	0.65	0.065	25646
246	3	103	149	411	1.453	0.145	23368
247	3	105	149	411	0	0	20866
248	3	107	148	414	2.055	0.206	32303
249	3	109	139	411	6.166	0.617	24973
250	3	111	126	411	8.45	0.845	33080
251	3	113	112	407	9.464	0.946	25872
252	3	115	100	401	8.72	0.872	24584
253	3	117	95	401	3.25	0.325	25830
254	3	119	108	417	13.4	1.34	29017
255	3	121	127	425	13.4	1.34	22200
256	3	123	136	425	5.85	0.585	27258
257	3	125	142	425	3.9	0.39	22199
258	3	127	142	427	1.3	0.13	19030
259	3	129	135	432	5.591	0.559	34717
260	3	131	118	447	14.736	1.474	25945
261	3	133	96	474	22.638	2.264	20610
262	3	135	92	478	3.677	0.368	22367
263	3	137	77	489	12.09	1.209	24422
264	3	139	65	499	10.153	1.015	28499
265	3	141	60	501	3.5	0.35	25322
266	3	143	88	486	20.647	2.065	25216
267	3	145	118	484	19.543	1.954	25453
268	3	147	159	499	28.377	2.838	26851
269	3	149	166	506	6.435	0.643	26914
270	3	151	174	508	5.36	0.536	25688
271	3	153	178	507	2.68	0.268	25652
272	3	155	187	506	5.886	0.589	26842
273	3	157	194	495	8.475	0.847	26414
274	3	159	186	501	6.5	0.65	26412
275	3	161	173	496	9.053	0.905	26603
276	3	163	166	449	30.886	3.089	26924
277	3	165	172	420	19.249	1.925	25155
278	3	167	176	413	5.24	0.524	25722
279	3	169	180	408	4.162	0.416	29006
280	3	171	183	403	3.79	0.379	27321
281	3	173	188	387	10.896	1.09	22351
282	3	175	190	374	8.549	0.855	25023
283	3	177	191	367	4.596	0.46	26733
284	3	179	181	394	18.715	1.871	25354
285	3	181	160	402	14.607	1.461	24027
286	3	183	117	413	28.849	2.885	25999
287	3	185	103	416	9.306	0.931	24971
288	3	187	103	416	0	0	25262
289	3	189	110	416	4.55	0.455	25908
290	3	191	91	415	12.367	1.237	24808
291	3	193	89	415	1.3	0.13	26023
292	4	1	208	724	-1	-1	27089
293	4	3	208	726	1.3	0.13	27098
294	4	5	206	734	5.36	0.536	18896
295	4	7	204	738	2.907	0.291	34580
296	4	9	200	742	3.677	0.368	26071
297	4	11	198	744	1.838	0.184	26504
298	4	13	194	744	2.6	0.26	26404
299	4	15	185	744	5.85	0.585	27899
300	4	17	178	746	4.732	0.473	29223
301	4	19	173	747	3.314	0.331	29417
302	4	21	160	752	9.053	0.905	24250
303	4	23	155	753	3.314	0.331	30813
304	4	25	153	761	5.36	0.536	25609
305	4	27	153	766	3.25	0.325	27501
306	4	29	153	768	1.3	0.13	26169
307	4	31	152	769	0.919	0.092	26037
308	4	33	152	768	0.65	0.065	26680
309	4	35	169	753	14.736	1.474	31491
310	4	37	183	743	11.183	1.118	22909
311	4	39	188	737	5.077	0.508	27167
312	4	41	190	736	1.453	0.145	21950
313	4	43	185	743	5.591	0.559	25784
314	4	45	182	753	6.786	0.679	25947
315	4	47	181	756	2.055	0.206	25989
316	4	49	171	760	7.001	0.7	25564
317	4	51	164	762	4.732	0.473	27880
318	4	53	163	762	0.65	0.065	28899
319	4	55	169	758	4.687	0.469	31087
320	4	57	173	751	5.24	0.524	24797
321	4	59	181	750	5.24	0.524	27370
322	4	61	208	734	20.4	2.04	26939
323	4	63	224	723	12.62	1.262	19649
324	4	65	235	712	10.111	1.011	22123
325	4	67	238	709	2.758	0.276	20114
326	4	69	238	709	0	0	21425
327	4	71	210	728	21.994	2.199	24296
328	4	73	191	746	17.012	1.701	29759
329	4	75	187	751	4.162	0.416	26698
330	4	77	189	750	1.453	0.145	26341
331	4	79	230	728	30.243	3.024	26776
332	4	81	240	711	12.82	1.282	30213
333	4	83	260	693	17.489	1.749	26898
334	4	85	268	690	5.553	0.555	20597
335	4	87	250	698	12.803	1.28	29685
336	4	89	229	721	20.244	2.024	19061
337	4	91	226	725	3.25	0.325	24174
338	4	93	247	712	16.053	1.605	23922
339	4	95	259	710	7.907	0.791	31645
340	4	97	271	706	8.222	0.822	27264
341	4	99	272	705	0.919	0.092	26521
342	4	101	248	720	18.396	1.84	26418
343	4	103	234	725	9.663	0.966	37690
344	4	105	222	734	9.75	0.975	35538
345	4	107	226	733	2.68	0.268	34528
346	4	109	234	722	8.841	0.884	24909
347	4	111	242	718	5.814	0.581	19927
348	4	113	242	718	0	0	19569
349	4	115	242	718	0	0	18713
350	4	117	245	715	2.758	0.276	25456
351	4	119	245	715	0	0	25808
352	4	121	252	709	5.993	0.599	20249
353	4	123	259	704	5.591	0.559	25553
354	4	125	259	704	0	0	24762
355	4	127	260	705	0.919	0.092	33761
356	4	129	255	710	4.596	0.46	22460
357	4	131	250	713	3.79	0.379	23856
358	4	133	250	713	0	0	23029
359	4	135	250	713	0	0	27564
360	4	137	250	713	0	0	16866
361	4	139	264	702	11.573	1.157	20673
362	4	141	273	698	6.402	0.64	24396
363	4	143	273	697	0.65	0.065	25729
364	4	145	274	685	7.827	0.783	21040
365	4	147	282	684	5.24	0.524	24338
366	4	149	286	687	3.25	0.325	21058
367	4	151	308	674	16.61	1.661	18414
368	4	153	322	661	12.418	1.242	26244
369	4	155	330	649	9.374	0.937	25970
370	4	157	336	644	5.077	0.508	30675
371	4	159	340	638	4.687	0.469	27955
372	4	161	347	628	7.934	0.793	28164
373	4	163	347	626	1.3	0.13	28538
374	4	165	342	623	3.79	0.379	24096
375	4	167	341	621	1.453	0.145	23695
376	4	169	342	622	0.919	0.092	28409
377	4	171	346	628	4.687	0.469	28007
378	4	173	358	636	9.374	0.937	26820
379	4	175	359	634	1.453	0.145	18431
380	4	177	356	631	2.758	0.276	29179
381	4	179	373	631	11.05	1.105	28167
382	4	181	374	631	0.65	0.065	26302
383	4	183	374	631	0	0	27873
384	4	185	374	631	0	0	28765
385	4	187	380	638	5.993	0.599	27236
386	4	189	391	641	7.411	0.741	32123
387	4	191	392	641	0.65	0.065	31693
388	4	193	395	639	2.344	0.234	25667
389	5	1	388	808	-1	-1	28669
390	5	3	388	808	0	0	27955
391	5	5	391	793	9.943	0.994	24976
392	5	7	393	783	6.629	0.663	24312
393	5	9	392	786	2.055	0.206	26693
394	5	11	384	798	9.374	0.937	27236
395	5	13	367	804	11.718	1.172	27836
396	5	15	359	805	5.24	0.524	25908
397	5	17	358	806	0.919	0.092	26591
398	5	19	362	796	7.001	0.7	26176
399	5	21	364	804	5.36	0.536	28106
400	5	23	364	804	0	0	27319
401	5	25	358	791	9.306	0.931	25504
402	5	27	354	802	7.608	0.761	28907
403	5	29	354	802	0	0	28942
404	5	31	365	786	12.62	1.262	25818
405	5	33	367	786	1.3	0.13	22511
406	5	35	373	778	6.5	0.65	29226
407	5	37	383	769	8.745	0.874	30483
408	5	39	394	766	7.411	0.741	28754
409	5	41	398	767	2.68	0.268	27465
410	5	43	403	766	3.314	0.331	25973
411	5	45	407	763	3.25	0.325	25566
412	5	47	412	756	5.591	0.559	27409
413	5	49	413	756	0.65	0.065	23923
414	5	51	414	756	0.65	0.065	27767
415	5	53	417	753	2.758	0.276	29123
416	5	55	416	759	3.954	0.395	32571
417	5	57	408	770	8.841	0.884	29443
418	5	59	400	774	5.814	0.581	31725
419	5	61	380	785	14.836	1.484	23239
420	5	63	365	789	10.09	1.009	23381
421	5	65	352	799	10.661	1.066	18094
422	5	67	346	800	3.954	0.395	31625
423	5	69	344	800	1.3	0.13	20733
424	5	71	350	800	3.9	0.39	23123
425	5	73	355	811	7.854	0.785	32549
426	5	75	353	812	1.453	0.145	26180
427	5	77	350	812	1.95	0.195	36904
428	5	79	349	813	0.919	0.092	21768
429	5	81	345	809	3.677	0.368	27376
430	5	83	371	812	17.012	1.701	28914
431	5	85	371	813	0.65	0.065	28327
432	5	87	371	813	0	0	24813
433	6	1	601	808	-1	-1	29195
434	6	3	600	809	0.919	0.092	31135
435	6	5	594	810	3.954	0.395	27205
436	6	7	594	810	0	0	28668
437	6	9	594	810	0	0	27161
438	6	11	594	805	3.25	0.325	29240
439	6	13	595	790	9.771	0.977	27327
440	6	15	593	772	11.772	1.177	27380
441	6	17	593	759	8.45	0.845	28083
442	6	19	598	791	21.052	2.105	26519
443	6	21	610	809	14.061	1.406	27537
444	6	23	610	809	0	0	27393
445	6	25	596	784	18.624	1.862	26848
446	6	27	595	783	0.919	0.092	26669
447	6	29	595	777	3.9	0.39	27757
448	6	31	594	798	13.665	1.367	29907
449	6	33	581	810	11.499	1.15	28325
450	6	35	578	813	2.758	0.276	28424
451	6	37	581	806	4.95	0.495	29033
452	6	39	592	789	13.161	1.316	25778
453	6	41	586	787	4.111	0.411	22332
454	6	43	581	783	4.162	0.416	27726
455	6	45	585	777	4.687	0.469	29364
456	6	47	590	762	10.277	1.028	23625
457	6	49	597	748	10.174	1.017	28355
458	6	51	596	753	3.314	0.331	30052
459	6	53	592	759	4.687	0.469	37165
460	6	55	588	769	7.001	0.7	34852
461	6	57	560	783	20.348	2.035	24017
462	6	59	552	796	9.922	0.992	28373
463	6	61	550	802	4.111	0.411	28463
464	6	63	566	790	13	1.3	24523
465	6	65	600	775	24.155	2.415	28843
466	6	67	611	761	11.573	1.157	29082
467	6	69	611	757	2.6	0.26	32069
468	6	71	599	775	14.061	1.406	31105
469	6	73	591	778	5.553	0.555	27865
470	6	75	582	779	5.886	0.589	22806
471	6	77	569	772	9.597	0.96	22737
472	6	79	561	769	5.553	0.555	36519
473	6	81	568	781	9.03	0.903	25751
474	6	83	570	785	2.907	0.291	27970
475	6	85	580	779	7.58	0.758	30834
476	6	87	576	761	11.985	1.199	27638
477	6	89	562	737	18.06	1.806	24569
478	6	91	556	727	7.58	0.758	26656
479	6	93	555	716	7.179	0.718	28987
480	6	95	555	718	1.3	0.13	26069
481	6	97	567	731	11.499	1.15	32877
482	6	99	586	720	14.27	1.427	23294
483	6	101	596	706	11.183	1.118	21523
484	6	103	604	705	5.24	0.524	24098
485	6	105	593	708	7.411	0.741	27402
486	6	107	566	719	18.95	1.895	28255
487	6	109	556	728	8.745	0.874	26885
488	6	111	573	730	11.126	1.113	28945
489	6	113	582	725	6.692	0.669	20012
490	6	115	582	723	1.3	0.13	33199
491	6	117	569	709	12.418	1.242	27684
492	6	119	555	690	15.34	1.534	26765
493	6	121	538	675	14.736	1.474	27515
494	6	123	525	664	11.069	1.107	24171
495	6	125	514	653	10.111	1.011	28112
496	6	127	504	641	10.153	1.015	25943
497	6	129	511	651	7.934	0.793	24881
498	6	131	534	668	18.59	1.859	27263
499	6	133	563	705	30.556	3.056	20459
500	6	135	564	721	10.42	1.042	23946
501	6	137	564	729	5.2	0.52	26183
502	6	139	564	730	0.65	0.065	27060
503	6	141	564	717	8.45	0.845	30413
504	6	143	546	698	17.012	1.701	28268
505	6	145	535	691	8.475	0.847	29767
506	6	147	529	683	6.5	0.65	28481
507	6	149	530	699	10.42	1.042	27120
508	6	151	536	718	12.951	1.295	24677
509	6	153	552	720	10.481	1.048	26662
510	6	155	563	708	10.581	1.058	26770
511	6	157	581	707	11.718	1.172	27706
512	6	159	587	710	4.36	0.436	29188
513	6	161	597	711	6.532	0.653	25972
514	6	163	602	714	3.79	0.379	27583
515	6	165	586	725	12.62	1.262	39128
516	6	167	577	746	14.85	1.485	28107
517	6	169	575	751	3.5	0.35	27937
518	6	171	573	744	4.732	0.473	27487
519	6	173	563	701	28.695	2.87	28390
520	6	175	544	644	39.053	3.905	28310
521	6	177	545	622	14.314	1.431	28118
522	6	179	545	611	7.15	0.715	27739
523	6	181	542	597	9.306	0.931	27367
524	6	183	538	590	5.24	0.524	26646
525	6	185	538	582	5.2	0.52	27819
526	6	187	519	566	16.145	1.615	25487
527	6	189	515	561	4.162	0.416	25679
528	6	191	506	551	8.745	0.874	30546
529	6	193	498	546	6.132	0.613	25465
530	7	1	868	725	-1	-1	29224
531	7	3	868	725	0	0	30323
532	7	5	868	730	3.25	0.325	26709
533	7	7	868	730	0	0	27163
534	7	9	866	724	4.111	0.411	31541
535	7	11	844	745	19.768	1.977	27993
536	7	13	844	745	0	0	27923
537	7	15	844	745	0	0	29201
538	7	17	845	745	0.65	0.065	27895
539	7	19	846	744	0.919	0.092	30238
540	7	21	846	744	0	0	26883
541	7	23	846	744	0	0	27199
542	7	25	844	741	2.344	0.234	21732
543	7	27	842	740	1.453	0.145	26744
544	7	29	846	730	7.001	0.7	28868
545	7	31	853	742	9.03	0.903	28051
546	7	33	853	742	0	0	27587
547	7	35	855	733	5.993	0.599	30113
548	7	37	856	731	1.453	0.145	28179
549	7	39	865	720	9.238	0.924	22781
550	7	41	869	715	4.162	0.416	29928
551	7	43	869	740	16.25	1.625	29974
552	7	45	867	739	1.453	0.145	29911
553	7	47	856	734	7.854	0.785	26854
554	7	49	858	735	1.453	0.145	27600
555	7	51	869	719	12.62	1.262	29717
556	7	53	870	710	5.886	0.589	29213
557	7	55	879	692	13.081	1.308	24960
558	7	57	880	692	0.65	0.065	31163
559	7	59	881	689	2.055	0.206	26170
560	7	61	882	675	9.123	0.912	33144
561	7	63	882	673	1.3	0.13	32059
562	7	65	884	671	1.838	0.184	25073
563	7	67	886	668	2.344	0.234	30898
564	7	69	885	667	0.919	0.092	29587
565	7	71	884	666	0.919	0.092	28941
566	7	73	870	684	14.822	1.482	28151
567	7	75	867	685	2.055	0.206	27280
568	7	77	864	688	2.758	0.276	29258
569	7	79	854	701	10.661	1.066	16355
570	7	81	853	718	11.069	1.107	25510
571	7	83	853	720	1.3	0.13	30150
572	7	85	855	696	15.654	1.565	23649
573	7	87	856	687	5.886	0.589	29585
574	7	89	849	675	9.03	0.903	22859
575	7	91	846	679	3.25	0.325	37016
576	7	93	846	678	0.65	0.065	31206
577	7	95	889	666	29.017	2.902	31456
578	7	97	923	649	24.708	2.471	24640
579	7	99	930	634	10.759	1.076	25921
580	7	101	936	630	4.687	0.469	26707
581	7	103	949	636	9.306	0.931	31154
582	7	105	969	647	14.836	1.484	34167
583	7	107	969	647	0	0	33740
584	7	109	966	649	2.344	0.234	30891
585	7	111	958	671	15.216	1.522	29688
586	7	113	959	667	2.68	0.268	29733
587	7	115	948	647	14.836	1.484	31694
588	7	117	942	638	7.031	0.703	26889
589	7	119	926	627	12.62	1.262	27623
590	7	121	921	622	4.596	0.46	25103
591	7	123	920	622	0.65	0.065	30993
592	7	125	934	637	13.337	1.334	31013
593	7	127	943	651	10.818	1.082	34026
594	7	129	964	672	19.304	1.93	30053
595	7	131	970	682	7.58	0.758	29906
596	7	133	972	684	1.838	0.184	29673
597	7	135	979	687	4.95	0.495	29477
598	7	137	980	687	0.65	0.065	30445
599	7	139	984	688	2.68	0.268	30996
600	7	141	991	702	10.174	1.017	25667
601	7	143	994	704	2.344	0.234	22013
602	7	145	994	704	0	0	23375
603	7	147	995	709	3.314	0.331	27585
604	7	149	997	718	5.993	0.599	31718
605	7	151	998	722	2.68	0.268	27209
606	7	153	998	722	0	0	29441
607	7	155	1000	737	9.836	0.984	30256
608	7	157	1003	741	3.25	0.325	29374
609	7	159	1004	745	2.68	0.268	30302
610	7	161	1015	755	9.663	0.966	28961
611	7	163	1017	759	2.907	0.291	28501
612	7	165	1017	760	0.65	0.065	29277
613	7	167	1010	750	7.934	0.793	32789
614	7	169	1009	743	4.596	0.46	29330
615	7	171	1005	732	7.608	0.761	29120
616	7	173	1004	729	2.055	0.206	23372
617	7	175	1002	729	1.3	0.13	24850
618	7	177	1001	727	1.453	0.145	34622
619	7	179	1003	735	5.36	0.536	22992
620	7	181	1012	754	13.665	1.367	33959
621	7	183	1013	763	5.886	0.589	26611
622	7	185	1013	763	0	0	27899
623	7	187	1014	766	2.055	0.206	30162
624	7	189	1016	771	3.5	0.35	29289
625	7	191	1017	774	2.055	0.206	32683
626	7	193	1016	775	0.919	0.092	33325
627	8	1	974	531	-1	-1	27486
628	8	3	979	531	3.25	0.325	28240
629	8	5	983	532	2.68	0.268	25396
630	8	7	997	526	9.9	0.99	29650
631	8	9	1008	521	7.854	0.785	29511
632	8	11	1011	520	2.055	0.206	22212
633	8	13	1004	522	4.732	0.473	34283
634	8	15	997	522	4.55	0.455	27007
635	8	17	980	530	12.212	1.221	33699
636	8	19	975	532	3.5	0.35	30089
637	8	21	972	533	2.055	0.206	30079
638	8	23	953	533	12.35	1.235	33248
639	8	25	950	537	3.25	0.325	29959
640	8	27	954	533	3.677	0.368	30642
641	8	29	962	526	6.909	0.691	28710
642	8	31	975	524	8.549	0.855	32156
643	8	33	983	521	5.553	0.555	30568
644	8	35	999	510	12.62	1.262	31274
645	8	37	1007	502	7.354	0.735	32311
646	8	39	1013	497	5.077	0.508	27356
647	8	41	1010	506	6.166	0.617	28385
648	8	43	1009	506	0.65	0.065	19421
649	8	45	1001	499	6.909	0.691	28764
650	8	47	982	480	17.465	1.747	34091
651	8	49	965	477	11.22	1.122	29872
652	8	51	962	478	2.055	0.206	30851
653	8	53	961	478	0.65	0.065	29752
654	8	55	960	478	0.65	0.065	30842
655	8	57	960	470	5.2	0.52	32075
656	8	59	960	470	0	0	32769
657	8	61	962	470	1.3	0.13	32828
658	8	63	963	460	6.532	0.653	28828
659	8	65	969	456	4.687	0.469	29088
660	8	67	970	460	2.68	0.268	25951
661	8	69	977	467	6.435	0.643	28821
662	8	71	985	487	14.001	1.4	26596
663	8	73	987	489	1.838	0.184	31782
664	8	75	987	488	0.65	0.065	30610
665	8	77	985	479	5.993	0.599	27375
666	8	79	985	480	0.65	0.065	26749
667	8	81	978	485	5.591	0.559	30103
668	8	83	953	478	16.875	1.687	29665
669	8	85	925	486	18.928	1.893	27639
670	8	87	915	486	6.5	0.65	27842
671	8	89	915	486	0	0	27916
672	8	91	919	486	2.6	0.26	28117
673	8	93	920	486	0.65	0.065	28257
674	8	95	922	486	1.3	0.13	28558
675	8	97	922	482	2.6	0.26	23442
676	8	99	922	481	0.65	0.065	22209
677	8	101	925	471	6.786	0.679	35998
678	8	103	931	458	9.306	0.931	23626
679	8	105	935	452	4.687	0.469	26638
680	8	107	944	468	11.932	1.193	24558
681	8	109	954	472	7.001	0.7	29656
682	8	111	957	475	2.758	0.276	37058
683	8	113	961	472	3.25	0.325	35724
684	8	115	970	462	8.745	0.874	30108
685	8	117	970	462	0	0	29561
686	8	119	949	464	13.711	1.371	27288
687	8	121	944	464	3.25	0.325	26087
688	8	123	940	453	7.608	0.761	28274
689	8	125	932	440	9.922	0.992	27417
690	8	127	933	461	13.665	1.367	30930
691	8	129	941	473	9.374	0.937	29596
692	8	131	943	472	1.453	0.145	28051
693	8	133	949	468	4.687	0.469	25490
694	8	135	949	465	1.95	0.195	26431
695	8	137	939	474	8.745	0.874	27344
696	8	139	922	481	11.95	1.195	33358
697	8	141	916	481	3.9	0.39	28393
698	8	143	924	477	5.814	0.581	17991
699	8	145	932	465	9.374	0.937	23483
700	8	147	934	450	9.836	0.984	31683
701	8	149	933	447	2.055	0.206	29948
702	8	151	933	440	4.55	0.455	26701
703	8	153	936	439	2.055	0.206	28258
704	8	155	936	434	3.25	0.325	28909
705	8	157	944	456	15.216	1.522	30516
706	8	159	952	468	9.374	0.937	28095
707	8	161	954	469	1.453	0.145	29769
708	8	163	960	467	4.111	0.411	27393
709	8	165	974	468	9.123	0.912	28512
710	8	167	970	475	5.24	0.524	29156
711	8	169	954	478	10.581	1.058	29250
712	8	171	945	479	5.886	0.589	29305
713	8	173	941	482	3.25	0.325	26949
714	8	175	924	482	11.05	1.105	32233
715	8	177	920	480	2.907	0.291	31196
716	8	179	952	460	24.528	2.453	25924
717	8	181	948	459	2.68	0.268	29327
718	8	183	952	472	8.841	0.884	30869
719	8	185	952	468	2.6	0.26	29489
720	8	187	948	471	3.25	0.325	31242
721	8	189	957	479	7.827	0.783	32952
722	8	191	966	480	5.886	0.589	34138
723	8	193	974	479	5.24	0.524	29590
724	9	1	793	944	-1	-1	36048
725	9	3	790	936	5.553	0.555	29294
726	9	5	789	936	0.65	0.065	29668
727	9	7	788	936	0.65	0.065	30083
728	9	9	796	918	12.803	1.28	25919
729	9	11	801	904	9.663	0.966	29919
730	9	13	812	891	11.069	1.107	27501
731	9	15	821	878	10.277	1.028	25667
732	9	17	830	862	11.932	1.193	25247
733	9	19	837	847	10.759	1.076	22639
734	9	21	839	838	5.993	0.599	26182
735	9	23	840	839	0.919	0.092	37374
736	9	25	839	840	0.919	0.092	32072
737	9	27	836	840	1.95	0.195	25029
738	9	29	838	811	18.894	1.889	24579
739	9	31	839	803	5.24	0.524	29219
740	9	33	836	819	10.581	1.058	29120
741	9	35	827	849	20.358	2.036	32567
742	9	37	822	840	6.692	0.669	28719
743	9	39	814	808	21.44	2.144	29418
744	9	41	810	790	11.985	1.199	29425
745	9	43	806	770	13.257	1.326	30496
746	9	45	794	738	22.214	2.221	28090
747	9	47	785	726	9.75	0.975	32435
748	9	49	783	712	9.192	0.919	29913
749	9	51	775	677	23.336	2.334	28711
750	9	53	751	673	15.815	1.581	28256
751	9	55	747	675	2.907	0.291	32567
752	9	57	733	695	15.868	1.587	16177
753	9	59	724	687	7.827	0.783	29344
754	9	61	696	668	21.994	2.199	26612
755	9	63	674	658	15.708	1.571	26575
756	9	65	673	649	5.886	0.589	27566
757	9	67	675	642	4.732	0.473	22155
758	9	69	675	642	0	0	26779
759	9	71	666	631	9.238	0.924	24225
760	9	73	651	624	10.759	1.076	25647
761	9	75	638	619	9.053	0.905	29310
762	9	77	608	603	22.099	2.21	25973
763	9	79	584	596	16.25	1.625	28160
764	9	81	566	591	12.143	1.214	25643
765	9	83	548	593	11.772	1.177	28260
766	9	85	537	588	7.854	0.785	30623
767	9	87	529	579	7.827	0.783	27670
768	9	89	518	570	9.238	0.924	27919
769	9	91	523	563	5.591	0.559	28229
770	9	93	546	544	19.391	1.939	28595
771	9	95	550	497	30.66	3.066	29065
772	9	97	548	466	20.191	2.019	41028
773	9	99	544	453	8.841	0.884	31490
774	9	101	541	440	8.672	0.867	23599
775	9	103	538	422	11.861	1.186	24828
776	9	105	538	419	1.95	0.195	28528
777	9	107	559	392	22.233	2.223	30983
778	9	109	569	380	10.153	1.015	27955
779	9	111	574	371	6.692	0.669	28681
780	9	113	522	395	37.225	3.723	30603
781	9	115	512	401	7.58	0.758	31316
782	9	117	473	415	26.933	2.693	27934
783	9	119	457	415	10.4	1.04	26162
784	9	121	440	417	11.126	1.113	25959
785	9	123	413	426	18.499	1.85	34598
786	9	125	402	432	8.144	0.814	28030
787	9	127	402	432	0	0	28590
788	9	129	415	427	9.053	0.905	27726
789	9	131	441	418	17.883	1.788	20455
790	9	133	415	423	17.209	1.721	23817
791	9	135	408	428	5.591	0.559	29138
792	9	137	422	430	9.192	0.919	27806
793	9	139	442	423	13.773	1.377	27915
794	9	141	503	379	48.887	4.889	21259
795	9	143	522	345	25.316	2.532	28239
796	9	145	510	304	27.767	2.777	27967
797	9	147	510	294	6.5	0.65	26569
798	9	149	511	277	11.069	1.107	29183
799	9	151	511	285	5.2	0.52	27291
800	9	153	511	307	14.3	1.43	29635
801	9	155	507	328	13.895	1.39	28924
802	9	157	488	351	19.391	1.939	23744
803	9	159	477	367	12.62	1.262	28556
804	9	161	466	387	14.836	1.484	28018
805	9	163	466	387	0	0	28688
806	9	165	469	392	3.79	0.379	28284
807	9	167	469	392	0	0	28286
808	9	169	469	392	0	0	29180
809	9	171	462	390	4.732	0.473	28496
810	9	173	437	380	17.501	1.75	33499
811	9	175	418	375	12.77	1.277	37644
812	9	177	391	374	17.562	1.756	26096
813	9	179	369	379	14.664	1.466	27026
814	9	181	349	384	13.4	1.34	27361
815	9	183	341	391	6.909	0.691	23384
816	9	185	331	409	13.384	1.338	15863
817	9	187	328	422	8.672	0.867	30901
818	9	189	313	427	10.277	1.028	28223
819	9	191	313	427	0	0	27337
820	9	193	282	412	22.384	2.238	26918
821	10	1	37	117	-1	-1	26276
822	10	3	32	116	3.314	0.331	32060
823	10	5	32	116	0	0	35137
824	10	7	26	124	6.5	0.65	23929
825	10	9	25	126	1.453	0.145	23176
826	10	11	25	140	9.1	0.91	36989
827	10	13	22	152	8.04	0.804	30210
828	10	15	21	148	2.68	0.268	25981
829	10	17	22	124	15.613	1.561	28746
830	10	19	27	111	9.053	0.905	23865
831	10	21	33	96	10.501	1.05	21020
832	10	23	34	90	3.954	0.395	23170
833	10	25	36	89	1.453	0.145	23702
834	10	27	41	81	6.132	0.613	23380
835	10	29	41	81	0	0	24110
836	10	31	35	96	10.501	1.05	25197
837	10	33	36	103	4.596	0.46	20540
838	10	35	53	108	11.518	1.152	25998
839	10	37	59	101	5.993	0.599	26271
840	10	39	58	98	2.055	0.206	29084
841	10	41	45	103	9.053	0.905	33467
842	10	43	37	109	6.5	0.65	35636
843	10	45	34	108	2.055	0.206	32670
844	10	47	28	93	10.501	1.05	22747
845	10	49	30	87	4.111	0.411	22741
846	10	51	31	87	0.65	0.065	22552
847	10	53	40	94	7.411	0.741	22450
848	10	55	46	93	3.954	0.395	25705
849	10	57	51	93	3.25	0.325	23645
850	10	59	55	94	2.68	0.268	24285
851	10	61	55	95	0.65	0.065	21283
852	10	63	57	96	1.453	0.145	25552
853	10	65	61	96	2.6	0.26	25248
854	10	67	69	96	5.2	0.52	24923
855	10	69	83	93	9.306	0.931	31052
856	10	71	86	96	2.758	0.276	26814
857	10	73	95	97	5.886	0.589	26843
858	10	75	103	93	5.814	0.581	25797
859	10	77	106	90	2.758	0.276	28867
860	10	79	96	91	6.532	0.653	22773
861	10	81	77	98	13.161	1.316	31972
862	10	83	67	101	6.786	0.679	23094
863	10	85	59	107	6.5	0.65	23538
864	10	87	56	108	2.055	0.206	35226
865	10	89	54	97	7.267	0.727	26202
866	10	91	62	95	5.36	0.536	21333
867	10	93	75	99	8.841	0.884	20418
868	10	95	82	95	5.24	0.524	26188
869	10	97	86	95	2.6	0.26	30422
870	10	99	87	95	0.65	0.065	28708
871	10	101	95	98	5.553	0.555	23713
872	10	103	100	100	3.5	0.35	26319
873	10	105	105	107	5.591	0.559	21570
874	10	107	108	121	9.306	0.931	25422
875	10	109	110	134	8.549	0.855	29954
876	10	111	110	135	0.65	0.065	27510
877	10	113	113	137	2.344	0.234	23636
878	10	115	111	120	11.126	1.113	28209
879	10	117	112	126	3.954	0.395	26377
880	10	119	114	129	2.344	0.234	25215
881	10	121	119	121	6.132	0.613	34212
882	10	123	123	110	7.608	0.761	35845
883	10	125	119	115	4.162	0.416	17486
884	10	127	117	116	1.453	0.145	20315
885	10	129	117	116	0	0	22033
886	10	131	118	109	4.596	0.46	24602
887	10	133	127	100	8.273	0.827	21372
888	10	135	130	100	1.95	0.195	17550
889	10	137	153	87	17.172	1.717	32597
890	10	139	159	80	5.993	0.599	34204
891	10	141	160	63	11.069	1.107	25500
892	10	143	159	59	2.68	0.268	27999
893	10	145	159	60	0.65	0.065	24817
894	10	147	154	69	6.692	0.669	25615
895	10	149	154	71	1.3	0.13	26559
896	10	151	154	71	0	0	23550
897	10	153	153	73	1.453	0.145	24083
898	10	155	152	78	3.314	0.331	23590
899	10	157	148	83	4.162	0.416	25797
900	10	159	142	90	5.993	0.599	25222
901	10	161	130	97	9.03	0.903	25399
902	10	163	113	105	12.212	1.221	26266
903	10	165	107	107	4.111	0.411	28333
904	10	167	102	101	5.077	0.508	27828
905	10	169	101	101	0.65	0.065	26989
906	10	171	100	101	0.65	0.065	26832
907	10	173	93	100	4.596	0.46	23893
908	10	175	84	101	5.886	0.589	26642
909	10	177	73	106	7.854	0.785	26442
910	10	179	73	106	0	0	27501
911	10	181	74	105	0.919	0.092	27415
912	10	183	74	101	2.6	0.26	26278
913	10	185	74	92	5.85	0.585	25810
914	10	187	70	98	4.687	0.469	24592
915	10	189	69	108	6.532	0.653	26419
916	10	191	69	110	1.3	0.13	27686
917	10	193	73	110	2.6	0.26	27185
918	11	1	558	340	-1	-1	25282
919	11	3	561	350	6.786	0.679	26831
920	11	5	561	350	0	0	25224
921	11	7	564	358	5.553	0.555	25873
922	11	9	569	368	7.267	0.727	22286
923	11	11	574	379	7.854	0.785	33610
924	11	13	580	382	4.36	0.436	29976
925	11	15	593	382	8.45	0.845	25600
926	11	17	586	380	4.732	0.473	25958
927	11	19	585	379	0.919	0.092	24867
928	11	21	569	365	13.819	1.382	20506
929	11	23	565	356	6.402	0.64	28006
930	11	25	573	375	13.4	1.34	33634
931	11	27	578	374	3.314	0.331	23641
932	11	29	582	391	11.351	1.135	29176
933	11	31	583	390	0.919	0.092	28796
934	11	33	597	374	13.819	1.382	32429
935	11	35	566	386	21.606	2.161	28448
936	11	37	556	362	16.9	1.69	28367
937	11	39	556	339	14.95	1.495	27193
938	11	41	558	350	7.267	0.727	24385
939	11	43	561	363	8.672	0.867	28638
940	11	45	588	368	17.848	1.785	29324
941	11	47	604	379	12.62	1.262	31893
942	11	49	613	388	8.273	0.827	28473
943	11	51	610	397	6.166	0.617	32160
944	11	53	593	398	11.069	1.107	31403
945	11	55	572	377	19.304	1.93	20709
946	11	57	561	366	10.111	1.011	32275
947	11	59	560	356	6.532	0.653	25441
948	11	61	575	365	11.37	1.137	30470
949	11	63	585	389	16.9	1.69	34213
950	11	65	595	393	7.001	0.7	22673
951	11	67	602	398	5.591	0.559	23870
952	11	69	610	405	6.909	0.691	21000
953	11	71	616	423	12.333	1.233	21638
954	11	73	625	431	7.827	0.783	26736
955	11	75	631	444	9.306	0.931	25129
956	11	77	632	451	4.596	0.46	20329
957	11	79	639	461	7.934	0.793	23742
958	11	81	645	467	5.515	0.552	23621
959	11	83	656	487	14.836	1.484	26203
960	11	85	666	503	12.264	1.226	25091
961	11	87	672	507	4.687	0.469	27390
962	11	89	674	516	5.993	0.599	34050
963	11	91	691	544	21.291	2.129	28690
964	11	93	695	549	4.162	0.416	29276
965	11	95	702	552	4.95	0.495	28553
966	11	97	714	551	7.827	0.783	29030
967	11	99	714	547	2.6	0.26	29845
968	11	101	723	559	9.75	0.975	29130
969	11	103	729	556	4.36	0.436	28753
970	11	105	719	540	12.264	1.226	25930
971	11	107	710	534	7.031	0.703	31149
972	11	109	708	533	1.453	0.145	28855
973	11	111	708	533	0	0	29068
974	11	113	708	531	1.3	0.13	28797
975	11	115	704	523	5.814	0.581	32626
976	11	117	677	507	20.4	2.04	25735
977	11	119	665	511	8.222	0.822	24758
978	11	121	664	511	0.65	0.065	36882
979	11	123	647	514	11.22	1.122	32854
980	11	125	632	516	9.836	0.984	32781
981	11	127	627	515	3.314	0.331	22220
982	11	129	632	512	3.79	0.379	25199
983	11	131	634	512	1.3	0.13	27120
984	11	133	639	510	3.5	0.35	27471
985	11	135	640	510	0.65	0.065	26884
986	11	137	640	514	2.6	0.26	27071
987	11	139	634	516	4.111	0.411	25397
988	11	141	623	523	8.475	0.847	27316
989	11	143	621	524	1.453	0.145	27835
990	11	145	621	524	0	0	27477
991	11	147	622	521	2.055	0.206	27875
992	11	149	627	511	7.267	0.727	27646
993	11	151	634	507	5.24	0.524	26947
994	11	153	654	505	13.065	1.306	36938
995	11	155	666	499	8.72	0.872	32525
996	11	157	670	491	5.814	0.581	26591
997	11	159	659	505	11.573	1.157	35957
998	11	161	646	507	8.549	0.855	26048
999	11	163	643	505	2.344	0.234	30036
1000	11	165	662	497	13.4	1.34	28861
1001	11	167	671	493	6.402	0.64	28595
1002	11	169	673	490	2.344	0.234	43798
1003	11	171	666	482	6.909	0.691	27123
1004	11	173	662	488	4.687	0.469	25702
1005	11	175	662	485	1.95	0.195	27700
1006	11	177	670	481	5.814	0.581	25920
1007	11	179	678	478	5.553	0.555	28166
1008	11	181	689	475	7.411	0.741	28943
1009	11	183	673	485	12.264	1.226	28093
1010	11	185	659	485	9.1	0.91	26782
1011	11	187	654	482	3.79	0.379	29877
1012	11	189	654	482	0	0	31919
1013	11	191	654	482	0	0	26652
1014	11	193	653	481	0.919	0.092	28951
1015	12	1	576	482	-1	-1	29219
1016	12	3	574	482	1.3	0.13	28179
1017	12	5	574	482	0	0	27953
1018	12	7	574	482	0	0	27810
1019	12	9	573	481	0.919	0.092	29475
1020	12	11	573	481	0	0	28101
1021	12	13	560	514	23.054	2.305	27109
1022	12	15	558	524	6.629	0.663	28544
1023	12	17	564	540	11.107	1.111	32248
1024	12	19	571	545	5.591	0.559	29698
1025	12	21	583	531	11.985	1.199	25602
1026	12	23	586	528	2.758	0.276	22512
1027	12	25	578	533	6.132	0.613	25212
1028	12	27	560	539	12.333	1.233	25927
1029	12	29	555	547	6.132	0.613	26352
1030	12	31	569	552	9.663	0.966	33033
1031	12	33	602	559	21.927	2.193	29618
1032	12	35	611	558	5.886	0.589	28768
1033	12	37	615	552	4.687	0.469	28492
1034	12	39	618	553	2.055	0.206	25283
1035	12	41	616	555	1.838	0.184	31178
1036	12	43	589	556	17.562	1.756	27008
1037	12	45	581	563	6.909	0.691	28996
1038	12	47	575	577	9.9	0.99	25255
1039	12	49	575	578	0.65	0.065	27544
1040	12	51	575	582	2.6	0.26	26379
1041	12	53	575	584	1.3	0.13	24639
1042	12	55	575	590	3.9	0.39	26198
1043	12	57	575	591	0.65	0.065	27579
1044	12	59	574	577	9.123	0.912	25836
1045	12	61	564	564	10.661	1.066	21919
1046	12	63	559	555	6.692	0.669	23915
1047	12	65	569	564	8.745	0.874	28662
1048	12	67	581	571	9.03	0.903	32208
1049	12	69	590	552	13.665	1.367	26023
1050	12	71	578	538	11.985	1.199	29847
1051	12	73	562	508	22.099	2.21	24860
1052	12	75	556	489	12.951	1.295	35206
1053	12	77	542	475	12.869	1.287	26222
1054	12	79	538	473	2.907	0.291	28136
1055	12	81	571	533	44.508	4.451	25281
1056	12	83	555	502	22.675	2.268	26459
1057	12	85	547	486	11.627	1.163	26343
1058	12	87	540	468	12.553	1.255	27709
1059	12	89	540	460	5.2	0.52	28675
1060	12	91	537	458	2.344	0.234	28935
1061	12	93	539	470	7.907	0.791	26917
1062	12	95	546	484	10.174	1.017	27526
1063	12	97	550	489	4.162	0.416	25679
1064	12	99	555	499	7.267	0.727	28626
1065	12	101	556	504	3.314	0.331	29864
1066	12	103	566	527	16.302	1.63	25875
1067	12	105	574	539	9.374	0.937	26463
1068	12	107	580	550	8.144	0.814	26871
1069	12	109	584	560	7.001	0.7	27168
1070	12	111	584	560	0	0	29491
1071	12	113	584	560	0	0	26488
1072	12	115	589	548	8.45	0.845	25284
1073	12	117	592	540	5.553	0.555	25578
1074	12	119	592	554	9.1	0.91	26183
1075	12	121	592	557	1.95	0.195	28532
1076	12	123	592	558	0.65	0.065	27434
1077	12	125	592	558	0	0	28542
1078	12	127	597	551	5.591	0.559	26275
1079	12	129	608	557	8.144	0.814	29183
1080	12	131	607	568	7.179	0.718	28455
1081	12	133	603	566	2.907	0.291	26223
1082	12	135	603	564	1.3	0.13	25235
1083	12	137	600	570	4.36	0.436	21672
1084	12	139	597	570	1.95	0.195	28078
1085	12	141	596	575	3.314	0.331	29066
1086	12	143	594	574	1.453	0.145	24133
1087	12	145	593	566	5.24	0.524	28968
1088	12	147	595	562	2.907	0.291	20561
1089	12	149	596	574	7.827	0.783	28753
1090	12	151	596	576	1.3	0.13	25409
1091	12	153	596	569	4.55	0.455	29292
1092	12	155	606	558	9.663	0.966	29049
1093	12	157	612	564	5.515	0.552	23977
1094	12	159	611	570	3.954	0.395	24406
1095	12	161	603	572	5.36	0.536	25980
1096	12	163	607	573	2.68	0.268	27838
1097	12	165	607	573	0	0	26906
1098	12	167	595	586	11.499	1.15	28049
1099	12	169	590	589	3.79	0.379	28419
1100	12	171	576	580	10.818	1.082	28112
1101	12	173	573	567	8.672	0.867	23363
1102	13	1	479	535	-1	-1	25803
1103	13	3	479	535	0	0	25017
1104	13	5	479	527	5.2	0.52	26880
1105	13	7	472	502	16.875	1.687	27106
1106	13	9	471	497	3.314	0.331	31338
1107	13	11	471	493	2.6	0.26	28085
1108	13	13	471	485	5.2	0.52	28351
1109	13	15	474	481	3.25	0.325	26392
1110	13	17	476	478	2.344	0.234	28240
1111	13	19	476	478	0	0	25860
1112	13	21	476	482	2.6	0.26	27279
1113	13	23	476	488	3.9	0.39	27382
1114	13	25	476	497	5.85	0.585	27242
1115	13	27	476	503	3.9	0.39	23567
1116	13	29	475	507	2.68	0.268	26984
1117	13	31	475	507	0	0	26059
1118	13	33	471	517	7.001	0.7	28824
1119	13	35	467	526	6.402	0.64	18312
1120	13	37	467	526	0	0	23026
1121	13	39	468	517	5.886	0.589	33990
1122	13	41	469	511	3.954	0.395	29038
1123	13	43	469	509	1.3	0.13	28922
1124	13	45	471	503	4.111	0.411	25418
1125	13	47	471	498	3.25	0.325	25503
1126	13	49	471	495	1.95	0.195	26884
1127	13	51	471	492	1.95	0.195	25453
1128	13	53	471	490	1.3	0.13	25510
1129	13	55	471	485	3.25	0.325	26524
1130	13	57	471	461	15.6	1.56	26839
1131	13	59	471	454	4.55	0.455	27007
1132	13	61	471	451	1.95	0.195	27667
1133	13	63	472	449	1.453	0.145	27016
1134	13	65	474	454	3.5	0.35	28646
1135	13	67	474	454	0	0	28499
1136	13	69	477	454	1.95	0.195	29782
1137	13	71	479	451	2.344	0.234	28093
1138	13	73	481	450	1.453	0.145	27999
1139	13	75	485	440	7.001	0.7	28787
1140	13	77	483	438	1.838	0.184	26642
1141	13	79	476	445	6.435	0.643	26763
1142	13	81	474	450	3.5	0.35	27790
1143	13	83	474	450	0	0	26566
1144	13	85	474	447	1.95	0.195	27118
1145	13	87	477	442	3.79	0.379	26710
1146	13	89	480	442	1.95	0.195	27074
1147	13	91	486	445	4.36	0.436	29614
1148	13	93	489	451	4.36	0.436	25881
1149	13	95	490	456	3.314	0.331	32280
1150	13	97	490	463	4.55	0.455	32088
1151	13	99	490	469	3.9	0.39	28149
1152	13	101	490	469	0	0	29078
1153	13	103	488	469	1.3	0.13	27499
1154	13	105	482	482	9.306	0.931	29088
1155	13	107	481	483	0.919	0.092	25082
1156	13	109	481	483	0	0	22435
1157	13	111	481	483	0	0	30697
1158	13	113	479	485	1.838	0.184	28281
1159	13	115	482	484	2.055	0.206	28332
1160	13	117	482	484	0	0	32209
1161	13	119	483	484	0.65	0.065	29810
1162	13	121	483	484	0	0	29555
1163	13	123	486	480	3.25	0.325	28703
1164	13	125	485	466	9.123	0.912	30001
1165	13	127	481	440	17.098	1.71	25516
1166	13	129	478	423	11.22	1.122	26783
1167	13	131	476	409	9.192	0.919	27630
1168	13	133	475	404	3.314	0.331	26478
1169	13	135	475	404	0	0	25843
1170	13	137	475	406	1.3	0.13	31446
1171	13	139	475	409	1.95	0.195	33678
1172	13	141	473	420	7.267	0.727	27900
1173	13	143	473	425	3.25	0.325	26971
1174	13	145	474	434	5.886	0.589	26965
1175	13	147	476	443	5.993	0.599	26930
1176	13	149	476	446	1.95	0.195	27984
1177	13	151	476	447	0.65	0.065	28108
1178	13	153	476	455	5.2	0.52	30955
1179	13	155	476	456	0.65	0.065	29515
1180	13	157	476	456	0	0	30262
1181	13	159	476	456	0	0	29814
1182	13	161	478	452	2.907	0.291	23489
1183	13	163	480	455	2.344	0.234	24528
1184	13	165	480	456	0.65	0.065	29694
1185	13	167	480	456	0	0	30215
1186	13	169	482	464	5.36	0.536	27904
1187	13	171	482	467	1.95	0.195	24476
1188	13	173	483	468	0.919	0.092	21672
1189	13	175	487	463	4.162	0.416	27564
1190	13	177	489	449	9.192	0.919	25434
1191	13	179	489	445	2.6	0.26	28622
1192	13	181	492	436	6.166	0.617	29118
1193	13	183	492	429	4.55	0.455	26059
1194	13	185	494	424	3.5	0.35	27478
1195	13	187	494	424	0	0	27517
1196	13	189	485	425	5.886	0.589	27163
1197	13	191	474	427	7.267	0.727	30408
1198	13	193	466	427	5.2	0.52	28784
1199	14	1	834	325	-1	-1	24103
1200	14	3	822	324	7.827	0.783	31694
1201	14	5	814	324	5.2	0.52	33042
1202	14	7	806	324	5.2	0.52	27920
1203	14	9	793	324	8.45	0.845	27205
1204	14	11	786	327	4.95	0.495	26649
1205	14	13	778	333	6.5	0.65	28976
1206	14	15	775	336	2.758	0.276	28236
1207	14	17	772	336	1.95	0.195	28596
1208	14	19	761	318	13.711	1.371	27625
1209	14	21	757	315	3.25	0.325	26947
1210	14	23	762	329	9.663	0.966	23373
1211	14	25	770	343	10.481	1.048	29017
1212	14	27	773	343	1.95	0.195	28033
1213	14	29	780	343	4.55	0.455	26908
1214	14	31	780	343	0	0	27315
1215	14	33	776	337	4.687	0.469	22097
1216	14	35	769	313	16.25	1.625	27117
1217	14	37	769	305	5.2	0.52	34408
1218	14	39	773	337	20.961	2.096	28606
1219	14	41	774	339	1.453	0.145	25601
1220	14	43	774	349	6.5	0.65	29148
1221	14	45	766	340	7.827	0.783	31745
1222	14	47	762	319	13.895	1.39	25499
1223	14	49	756	308	8.144	0.814	24358
1224	14	51	755	307	0.919	0.092	26949
1225	14	53	755	313	3.9	0.39	27588
1226	14	55	757	322	5.993	0.599	24660
1227	14	57	748	321	5.886	0.589	29629
1228	14	59	743	318	3.79	0.379	26646
1229	14	61	745	318	1.3	0.13	30747
1230	14	63	745	312	3.9	0.39	25040
1231	14	65	742	300	8.04	0.804	25214
1232	14	67	739	297	2.758	0.276	32278
1233	14	69	737	295	1.838	0.184	32353
1234	14	71	735	294	1.453	0.145	30239
1235	14	73	733	293	1.453	0.145	29207
1236	14	75	729	297	3.677	0.368	27317
1237	14	77	725	303	4.687	0.469	26332
1238	14	79	719	315	8.72	0.872	29711
1239	14	81	715	320	4.162	0.416	27298
1240	14	83	711	320	2.6	0.26	28546
1241	14	85	709	320	1.3	0.13	27793
1242	14	87	709	319	0.65	0.065	28538
1243	14	89	713	317	2.907	0.291	26592
1244	14	91	725	313	8.222	0.822	29080
1245	14	93	725	313	0	0	30796
1246	14	95	725	313	0	0	26730
1247	14	97	725	316	1.95	0.195	28803
1248	14	99	720	320	4.162	0.416	25591
1249	14	101	710	326	7.58	0.758	27267
1250	14	103	705	329	3.79	0.379	26859
1251	14	105	697	334	6.132	0.613	27034
1252	14	107	699	339	3.5	0.35	26545
1253	14	109	749	338	32.506	3.251	27740
1254	14	111	766	347	12.503	1.25	28234
1255	14	113	770	349	2.907	0.291	29002
1256	14	115	770	353	2.6	0.26	26761
1257	14	117	770	355	1.3	0.13	24369
1258	14	119	770	349	3.9	0.39	28039
1259	14	121	759	336	11.069	1.107	29915
1260	14	123	760	345	5.886	0.589	23825
1261	14	125	765	353	6.132	0.613	22017
1262	14	127	771	358	5.077	0.508	30895
1263	14	129	784	364	9.306	0.931	24226
1264	14	131	788	367	3.25	0.325	27586
1265	14	133	792	374	5.24	0.524	26762
1266	14	135	794	384	6.629	0.663	25440
1267	14	137	795	387	2.055	0.206	25718
1268	14	139	795	391	2.6	0.26	26433
1269	14	141	795	394	1.95	0.195	26739
1270	14	143	795	401	4.55	0.455	26796
1271	14	145	795	395	3.9	0.39	23462
1272	14	147	794	382	8.475	0.847	25065
1273	14	149	787	365	11.95	1.195	27185
1274	14	151	772	331	24.155	2.415	26287
1275	14	153	762	308	16.302	1.63	25888
1276	14	155	760	296	7.907	0.791	29212
1277	14	157	760	290	3.9	0.39	28373
1278	14	159	760	289	0.65	0.065	29830
1279	14	161	761	298	5.886	0.589	29315
1280	14	163	762	309	7.179	0.718	26686
1281	14	165	764	309	1.3	0.13	28518
1282	14	167	769	296	9.053	0.905	29322
1283	14	169	774	280	10.896	1.09	27787
1284	14	171	776	272	5.36	0.536	29038
1285	14	173	769	315	28.317	2.832	28883
1286	14	175	769	323	5.2	0.52	25134
1287	14	177	767	331	5.36	0.536	20751
1288	14	179	765	338	4.732	0.473	29111
1289	14	181	764	339	0.919	0.092	29749
1290	14	183	759	328	7.854	0.785	30463
1291	14	185	759	308	13	1.3	26951
1292	14	187	768	296	9.75	0.975	39982
1293	14	189	781	277	14.964	1.496	29286
1294	14	191	777	289	8.222	0.822	30959
1295	14	193	743	313	27.051	2.705	29040
1296	15	1	850	226	-1	-1	29972
1297	15	3	850	226	0	0	26356
1298	15	5	850	226	0	0	25173
1299	15	7	843	230	5.24	0.524	29572
1300	15	9	843	230	0	0	26347
1301	15	11	856	219	11.069	1.107	28653
1302	15	13	873	205	14.314	1.431	27119
1303	15	15	874	202	2.055	0.206	26684
1304	15	17	880	204	4.111	0.411	27952
1305	15	19	884	205	2.68	0.268	25649
1306	15	21	918	202	22.185	2.219	27325
1307	15	23	931	204	8.549	0.855	27416
1308	15	25	934	211	4.95	0.495	27664
1309	15	27	936	211	1.3	0.13	30226
1310	15	29	939	208	2.758	0.276	30441
1311	15	31	934	208	3.25	0.325	30875
1312	15	33	925	212	6.402	0.64	30684
1313	15	35	905	213	13.016	1.302	33877
1314	15	37	883	223	15.708	1.571	28090
1315	15	39	874	223	5.85	0.585	30107
1316	15	41	854	235	15.16	1.516	28967
1317	15	43	854	235	0	0	29448
1318	15	45	845	233	5.993	0.599	34474
1319	15	47	840	231	3.5	0.35	30045
1320	15	49	814	230	16.912	1.691	27708
1321	15	51	810	234	3.677	0.368	24448
1322	15	53	803	242	6.909	0.691	31267
1323	15	55	802	242	0.65	0.065	34249
1324	15	57	801	245	2.055	0.206	29056
1325	15	59	801	245	0	0	30777
1326	15	61	831	234	20.769	2.077	33703
1327	15	63	840	230	6.402	0.64	28293
1328	15	65	840	230	0	0	30598
1329	15	67	848	230	5.2	0.52	19129
1330	15	69	855	228	4.732	0.473	20011
1331	15	71	858	229	2.055	0.206	34885
1332	15	73	862	226	3.25	0.325	32253
1333	15	75	854	225	5.24	0.524	35088
1334	15	77	833	231	14.196	1.42	37127
1335	15	79	822	239	8.841	0.884	28878
1336	15	81	806	248	11.932	1.193	29355
1337	15	83	793	250	8.549	0.855	28866
1338	15	85	773	258	14.001	1.4	30640
1339	15	87	773	258	0	0	30976
1340	15	89	772	256	1.453	0.145	30052
1341	15	91	772	253	1.95	0.195	30208
1342	15	93	788	243	12.264	1.226	20707
1343	15	95	792	243	2.6	0.26	30575
1344	15	97	798	243	3.9	0.39	25090
1345	15	99	802	246	3.25	0.325	31918
1346	15	101	808	242	4.687	0.469	34127
1347	15	103	811	237	3.79	0.379	38153
1348	15	105	814	232	3.79	0.379	26120
1349	15	107	802	238	8.72	0.872	29662
1350	15	109	788	249	11.573	1.157	33157
1351	15	111	788	250	0.65	0.065	34724
1352	15	113	788	248	1.3	0.13	21782
1353	15	115	788	245	1.95	0.195	28202
1354	15	117	788	245	0	0	19904
1355	15	119	788	244	0.65	0.065	36145
1356	15	121	784	227	11.351	1.135	30454
1357	15	123	780	208	12.62	1.262	28156
1358	15	125	777	199	6.166	0.617	29131
1359	15	127	771	193	5.515	0.552	29787
1360	15	129	764	202	7.411	0.741	27258
1361	15	131	767	216	9.306	0.931	32808
1362	15	133	774	221	5.591	0.559	25523
1363	15	135	781	225	5.24	0.524	28520
1364	15	137	788	227	4.732	0.473	28750
1365	15	139	796	229	5.36	0.536	25784
1366	15	141	788	237	7.354	0.735	26008
1367	15	143	783	237	3.25	0.325	28913
1368	15	145	783	237	0	0	31896
1369	15	147	797	227	11.183	1.118	29707
1370	15	149	829	213	22.703	2.27	31837
1371	15	151	836	208	5.591	0.559	27406
1372	15	153	849	198	10.661	1.066	25654
1373	15	155	854	195	3.79	0.379	27898
1374	15	157	862	184	8.841	0.884	28672
1375	15	159	862	181	1.95	0.195	29095
1376	15	161	867	164	11.518	1.152	26622
1377	15	163	869	154	6.629	0.663	26897
1378	15	165	869	135	12.35	1.235	26617
1379	15	167	869	122	8.45	0.845	29068
1380	15	169	870	121	0.919	0.092	26719
1381	15	171	872	104	11.126	1.113	29345
1382	15	173	872	91	8.45	0.845	30003
1383	15	175	874	82	5.993	0.599	24344
1384	15	177	877	71	7.411	0.741	23742
1385	15	179	878	63	5.24	0.524	28029
1386	15	181	880	56	4.732	0.473	25801
1387	15	183	881	48	5.24	0.524	27061
1388	15	185	884	41	4.95	0.495	35749
1389	15	187	885	36	3.314	0.331	39712
1390	15	189	885	30	3.9	0.39	30976
1391	15	191	885	25	3.25	0.325	19418
1392	15	193	885	18	4.55	0.455	19538
1393	16	1	366	60	-1	-1	26332
1394	16	3	368	64	2.907	0.291	25479
1395	16	5	378	73	8.745	0.874	27993
1396	16	7	382	79	4.687	0.469	25582
1397	16	9	386	83	3.677	0.368	27408
1398	16	11	395	92	8.273	0.827	24971
1399	16	13	399	98	4.687	0.469	28569
1400	16	15	399	98	0	0	30574
1401	16	17	401	100	1.838	0.184	31234
1402	16	19	401	92	5.2	0.52	25247
1403	16	21	396	85	5.591	0.559	26465
1404	16	23	392	81	3.677	0.368	25309
1405	16	25	387	77	4.162	0.416	25636
1406	16	27	381	72	5.077	0.508	25206
1407	16	29	378	71	2.055	0.206	28097
1408	16	31	372	62	7.031	0.703	26689
1409	16	33	371	62	0.65	0.065	26215
1410	16	35	370	60	1.453	0.145	29095
1411	16	37	365	54	5.077	0.508	30589
1412	16	39	362	49	3.79	0.379	28146
1413	16	41	361	47	1.453	0.145	22849
1414	16	43	362	47	0.65	0.065	22881
1415	16	45	378	49	10.481	1.048	26772
1416	16	47	395	50	11.069	1.107	25420
1417	16	49	400	50	3.25	0.325	25513
1418	16	51	403	50	1.95	0.195	26195
1419	16	53	405	49	1.453	0.145	26621
1420	16	55	401	60	7.608	0.761	22081
1421	16	57	382	75	15.734	1.573	29759
1422	16	59	354	100	24.398	2.44	18917
1423	16	61	349	106	5.077	0.508	19596
1424	16	63	342	117	8.475	0.847	21727
1425	16	65	335	122	5.591	0.559	27809
1426	16	67	329	130	6.5	0.65	23817
1427	16	69	324	139	6.692	0.669	25904
1428	16	71	311	154	12.902	1.29	35998
1429	16	73	303	164	8.324	0.832	24137
1430	16	75	296	169	5.591	0.559	24390
1431	16	77	289	175	5.993	0.599	25211
1432	16	79	283	184	7.031	0.703	28574
1433	16	81	284	188	2.68	0.268	28082
1434	16	83	284	189	0.65	0.065	31539
1435	16	85	264	150	28.488	2.849	29132
1436	16	87	256	141	7.827	0.783	25484
1437	16	89	245	145	7.608	0.761	24071
1438	16	91	234	144	7.179	0.718	25319
1439	16	93	225	144	5.85	0.585	26544
1440	16	95	209	143	10.42	1.042	21588
1441	16	97	198	141	7.267	0.727	27078
1442	16	99	193	141	3.25	0.325	25971
1443	16	101	183	139	6.629	0.663	26035
1444	16	103	181	139	1.3	0.13	26242
1445	16	105	179	139	1.3	0.13	25624
1446	16	107	179	139	0	0	26835
1447	16	109	179	145	3.9	0.39	28587
1448	16	111	191	146	7.827	0.783	33057
1449	16	113	200	141	6.692	0.669	26886
1450	16	115	203	139	2.344	0.234	23561
1451	16	117	203	139	0	0	25132
1452	16	119	206	139	1.95	0.195	19819
1453	16	121	219	140	8.475	0.847	33907
1454	16	123	253	141	22.109	2.211	20170
1455	16	125	280	141	17.55	1.755	23559
1456	16	127	292	143	7.907	0.791	22120
1457	16	129	324	144	20.81	2.081	33463
1458	16	131	328	145	2.68	0.268	26991
1459	16	133	347	158	14.964	1.496	25997
1460	16	135	347	164	3.9	0.39	30014
1461	16	137	339	155	7.827	0.783	23615
1462	16	139	328	140	12.09	1.209	22804
1463	16	141	328	140	0	0	30649
1464	16	143	325	142	2.344	0.234	22930
1465	16	145	318	156	10.174	1.017	23917
1466	16	147	339	163	14.388	1.439	26655
1467	16	149	342	165	2.344	0.234	31408
1468	16	151	339	157	5.553	0.555	31073
1469	16	153	337	146	7.267	0.727	27088
1470	16	155	338	141	3.314	0.331	29102
1471	16	157	339	126	9.771	0.977	28794
1472	16	159	352	119	9.597	0.96	20086
1473	16	161	357	114	4.596	0.46	28204
1474	16	163	354	114	1.95	0.195	39749
1475	16	165	345	112	5.993	0.599	28409
1476	16	167	338	118	5.993	0.599	28746
1477	16	169	327	120	7.267	0.727	27130
1478	16	171	306	118	13.711	1.371	29954
1479	16	173	300	115	4.36	0.436	30726
1480	16	175	294	115	3.9	0.39	28207
1481	16	177	286	115	5.2	0.52	23414
1482	16	179	279	116	4.596	0.46	22086
1483	16	181	273	117	3.954	0.395	27256
1484	16	183	278	113	4.162	0.416	27199
1485	16	185	302	106	16.25	1.625	28494
1486	16	187	306	105	2.68	0.268	23421
1487	16	189	305	109	2.68	0.268	28287
1488	16	191	301	109	2.6	0.26	23085
1489	16	193	299	109	1.3	0.13	28447
1490	17	1	95	677	-1	-1	26014
1491	17	3	90	673	4.162	0.416	25672
1492	17	5	87	673	1.95	0.195	26012
1493	17	7	79	671	5.36	0.536	21997
1494	17	9	78	670	0.919	0.092	21837
1495	17	11	78	670	0	0	23526
1496	17	13	83	661	6.692	0.669	26140
1497	17	15	84	661	0.65	0.065	23100
1498	17	17	95	656	7.854	0.785	23965
1499	17	19	103	652	5.814	0.581	22305
1500	17	21	113	651	6.532	0.653	26280
1501	17	23	116	651	1.95	0.195	28977
1502	17	25	116	651	0	0	30608
1503	17	27	116	650	0.65	0.065	26896
1504	17	29	116	650	0	0	26467
1505	17	31	116	650	0	0	26681
1506	17	33	116	650	0	0	26293
1507	17	35	115	644	3.954	0.395	26421
1508	17	37	115	634	6.5	0.65	24719
1509	17	39	117	635	1.453	0.145	23333
1510	17	41	104	658	17.172	1.717	30394
1511	17	43	94	657	6.532	0.653	27979
1512	17	45	88	667	7.58	0.758	22371
1513	17	47	87	668	0.919	0.092	27662
1514	17	49	84	668	1.95	0.195	26897
1515	17	51	82	666	1.838	0.184	21863
1516	17	53	81	669	2.055	0.206	29741
1517	17	55	73	677	7.354	0.735	34504
1518	17	57	70	676	2.055	0.206	34177
1519	17	59	83	665	11.069	1.107	21698
1520	17	61	87	657	5.814	0.581	24349
1521	17	63	99	657	7.8	0.78	33536
1522	17	65	104	656	3.314	0.331	32174
1523	17	67	108	650	4.687	0.469	20928
1524	17	69	110	650	1.3	0.13	26740
1525	17	71	116	637	9.306	0.931	28174
1526	17	73	123	629	6.909	0.691	31214
1527	17	75	127	623	4.687	0.469	16832
1528	17	77	133	612	8.144	0.814	18912
1529	17	79	138	600	8.45	0.845	21303
1530	17	81	141	590	6.786	0.679	23854
1531	17	83	146	572	12.143	1.214	21834
1532	17	85	147	568	2.68	0.268	19959
1533	17	87	149	562	4.111	0.411	28069
1534	17	89	149	560	1.3	0.13	35208
1535	17	91	146	553	4.95	0.495	26474
1536	17	93	144	536	11.126	1.113	38017
1537	17	95	149	510	17.209	1.721	24366
1538	17	97	159	481	19.939	1.994	21432
1539	17	99	161	477	2.907	0.291	24541
1540	17	101	161	477	0	0	23954
1541	17	103	161	476	0.65	0.065	32879
1542	17	105	160	484	5.24	0.524	29367
1543	17	107	152	500	11.627	1.163	19460
1544	17	109	151	506	3.954	0.395	34902
1545	17	111	142	552	30.466	3.047	26506
1546	17	113	135	568	11.351	1.135	23447
1547	17	115	134	570	1.453	0.145	25814
1548	17	117	129	580	7.267	0.727	21182
1549	17	119	129	584	2.6	0.26	17837
1550	17	121	126	587	2.758	0.276	17886
1551	17	123	124	588	1.453	0.145	25103
1552	17	125	123	602	9.123	0.912	19356
1553	17	127	124	590	7.827	0.783	25001
1554	17	129	124	587	1.95	0.195	21529
1555	17	131	128	594	5.24	0.524	25038
1556	17	133	131	597	2.758	0.276	26641
1557	17	135	127	601	3.677	0.368	18001
1558	17	137	125	601	1.3	0.13	24559
1559	17	139	125	591	6.5	0.65	17050
1560	17	141	133	577	10.481	1.048	22492
1561	17	143	136	570	4.95	0.495	20267
1562	17	145	138	579	5.993	0.599	27665
1563	17	147	138	575	2.6	0.26	26935
1564	17	149	138	573	1.3	0.13	25340
1565	17	151	137	581	5.24	0.524	22449
1566	17	153	137	584	1.95	0.195	24949
1567	17	155	137	588	2.6	0.26	25574
1568	17	157	137	588	0	0	25008
1569	17	159	141	582	4.687	0.469	24429
1570	17	161	156	571	12.09	1.209	26696
1571	17	163	174	567	11.985	1.199	26083
1572	17	165	182	565	5.36	0.536	27402
1573	17	167	214	553	22.214	2.221	23271
1574	17	169	227	547	9.306	0.931	21928
1575	17	171	243	537	12.264	1.226	26726
1576	17	173	252	530	7.411	0.741	31522
1577	17	175	268	499	22.675	2.268	26342
1578	17	177	271	485	9.306	0.931	27983
1579	17	179	274	469	10.581	1.058	26930
1580	17	181	280	458	8.144	0.814	26244
1581	17	183	284	454	3.677	0.368	24896
1582	17	185	284	454	0	0	26009
1583	17	187	278	474	13.572	1.357	27520
1584	17	189	273	489	10.277	1.028	30090
1585	17	191	272	491	1.453	0.145	24941
1586	17	193	272	489	1.3	0.13	26345
1587	18	1	300	861	-1	-1	22935
1588	18	3	300	861	0	0	25738
1589	18	5	299	861	0.65	0.065	25334
1590	18	7	299	860	0.65	0.065	24399
1591	18	9	300	871	7.179	0.718	21418
1592	18	11	300	876	3.25	0.325	30743
1593	18	13	301	860	10.42	1.042	21101
1594	18	15	301	847	8.45	0.845	25360
1595	18	17	301	843	2.6	0.26	29261
1596	18	19	301	884	26.649	2.665	22264
1597	18	21	303	896	7.907	0.791	20573
1598	18	23	307	875	13.895	1.39	27550
1599	18	25	307	862	8.45	0.845	28468
1600	18	27	307	890	18.2	1.82	25695
1601	18	29	310	908	11.861	1.186	15726
1602	18	31	310	946	24.699	2.47	31743
1603	18	33	309	955	5.886	0.589	28036
1604	18	35	304	943	8.45	0.845	17404
1605	18	37	303	925	11.718	1.172	26418
1606	18	39	303	914	7.15	0.715	24043
1607	18	41	304	914	0.65	0.065	19208
1608	18	43	300	938	15.815	1.581	22361
1609	18	45	299	943	3.314	0.331	22446
1610	18	47	297	945	1.838	0.184	25780
1611	18	49	293	932	8.841	0.884	26770
1612	18	51	288	973	26.847	2.685	28033
1613	18	53	287	987	9.123	0.912	35522
1614	18	55	286	999	7.827	0.783	26567
1615	18	57	283	1016	11.22	1.122	25467
1616	18	59	281	1023	4.732	0.473	28374
1617	18	61	281	1022	0.65	0.065	26368
1618	18	63	284	1018	3.25	0.325	26495
1619	18	65	285	1015	2.055	0.206	26314
1620	18	67	292	997	12.553	1.255	26753
1621	18	69	289	1018	13.788	1.379	26639
1622	18	71	288	1021	2.055	0.206	26340
1623	18	73	284	1021	2.6	0.26	26608
1624	18	75	280	1015	4.687	0.469	26700
1625	18	77	280	1014	0.65	0.065	26779
1626	18	79	281	1010	2.68	0.268	27048
1627	19	1	862	930	-1	-1	29461
1628	19	3	863	929	0.919	0.092	26397
1629	19	5	860	929	1.95	0.195	25733
1630	19	7	858	929	1.3	0.13	24907
1631	19	9	858	929	0	0	30417
1632	19	11	867	926	6.166	0.617	29001
1633	19	13	877	921	7.267	0.727	27761
1634	19	15	888	917	7.608	0.761	28277
1635	19	17	897	918	5.886	0.589	29376
1636	19	19	899	918	1.3	0.13	27348
1637	19	21	900	918	0.65	0.065	27977
1638	19	23	898	925	4.732	0.473	26698
1639	19	25	897	927	1.453	0.145	30454
1640	19	27	897	927	0	0	29543
1641	19	29	891	919	6.5	0.65	30890
1642	19	31	894	918	2.055	0.206	32630
1643	19	33	907	914	8.841	0.884	28036
1644	19	35	918	912	7.267	0.727	29780
1645	19	37	926	907	6.132	0.613	23115
1646	19	39	922	907	2.6	0.26	25892
1647	19	41	900	918	15.987	1.599	27380
1648	19	43	895	919	3.314	0.331	27802
1649	19	45	885	940	15.118	1.512	29327
1650	19	47	879	936	4.687	0.469	29738
1651	19	49	877	936	1.3	0.13	21117
1652	19	51	875	936	1.3	0.13	36298
1653	19	53	874	937	0.919	0.092	29321
1654	19	55	874	937	0	0	36173
1655	19	57	876	934	2.344	0.234	28207
1656	19	59	869	937	4.95	0.495	21401
1657	19	61	868	938	0.919	0.092	24789
1658	19	63	880	936	7.907	0.791	23747
1659	19	65	891	933	7.411	0.741	26005
1660	19	67	899	924	7.827	0.783	29398
1661	19	69	914	932	11.05	1.105	27571
1662	19	71	914	933	0.65	0.065	32006
1663	19	73	919	927	5.077	0.508	28827
1664	19	75	900	934	13.161	1.316	28168
1665	19	77	886	924	11.183	1.118	27892
1666	19	79	894	928	5.814	0.581	27168
1667	19	81	896	929	1.453	0.145	30394
1668	19	83	896	930	0.65	0.065	25883
1669	19	85	891	925	4.596	0.46	30717
1670	19	87	893	921	2.907	0.291	33139
1671	19	89	895	921	1.3	0.13	28363
1672	19	91	898	920	2.055	0.206	27435
1673	19	93	886	919	7.827	0.783	24237
1674	19	95	866	916	13.145	1.315	25428
1675	19	97	865	916	0.65	0.065	25915
1676	19	99	860	915	3.314	0.331	26750
1677	19	101	860	926	7.15	0.715	31972
1678	19	103	860	926	0	0	29900
1679	19	105	858	929	2.344	0.234	21944
1680	19	107	857	929	0.65	0.065	29406
1681	19	109	858	927	1.453	0.145	24277
1682	19	111	865	923	5.24	0.524	28802
1683	19	113	874	923	5.85	0.585	22535
1684	19	115	875	923	0.65	0.065	30351
1685	19	117	884	936	10.277	1.028	23447
1686	19	119	887	936	1.95	0.195	29585
1687	19	121	889	928	5.36	0.536	27284
1688	19	123	889	927	0.65	0.065	31647
1689	19	125	889	923	2.6	0.26	30250
1690	19	127	890	916	4.596	0.46	18309
1691	20	1	906	639	-1	-1	29090
1692	20	3	905	639	0.65	0.065	30944
1693	20	5	904	632	4.596	0.46	26288
1694	20	7	902	628	2.907	0.291	30712
1695	20	9	899	633	3.79	0.379	34206
1696	20	11	900	633	0.65	0.065	21997
1697	20	13	908	633	5.2	0.52	26907
1698	20	15	919	619	11.573	1.157	29082
1699	20	17	923	635	10.72	1.072	27826
1700	20	19	923	636	0.65	0.065	27096
1701	20	21	949	647	18.35	1.835	26966
1702	20	23	953	650	3.25	0.325	26606
1703	20	25	953	652	1.3	0.13	30871
1704	20	27	954	655	2.055	0.206	29211
1705	20	29	952	654	1.453	0.145	30032
1706	20	31	910	627	32.454	3.245	25969
1707	20	33	886	616	17.16	1.716	27137
1708	20	35	880	614	4.111	0.411	29140
1709	20	37	875	610	4.162	0.416	33414
1710	20	39	869	604	5.515	0.552	29102
1711	20	41	865	596	5.814	0.581	26120
1712	20	43	872	608	9.03	0.903	29455
1713	20	45	907	636	29.133	2.913	30337
1714	20	47	925	648	14.061	1.406	33705
1715	20	49	925	649	0.65	0.065	33374
1716	20	51	914	640	9.238	0.924	30939
1717	20	53	869	616	33.149	3.315	27502
1718	20	55	865	612	3.677	0.368	30270
1719	20	57	901	644	31.307	3.131	29264
1720	20	59	910	644	5.85	0.585	35114
1721	20	61	910	634	6.5	0.65	28643
1722	20	63	933	643	16.053	1.605	27610
1723	20	65	968	649	23.081	2.308	22838
1724	20	67	979	649	7.15	0.715	21545
1725	20	69	987	648	5.24	0.524	28592
1726	20	71	995	646	5.36	0.536	26993
1727	20	73	1008	650	8.841	0.884	28940
1728	20	75	1008	656	3.9	0.39	29822
1729	20	77	1009	660	2.68	0.268	26551
1730	20	79	1009	662	1.3	0.13	36432
1731	20	81	1013	665	3.25	0.325	21086
1732	20	83	1019	658	5.993	0.599	31841
1733	20	85	1019	673	9.75	0.975	23406
1734	20	87	1019	676	1.95	0.195	32981
1735	20	89	1020	687	7.179	0.718	29726
1736	20	91	1020	679	5.2	0.52	29518
1737	20	93	1020	672	4.55	0.455	29862
1738	20	95	1020	674	1.3	0.13	31008
1739	20	97	1022	680	4.111	0.411	29384
1740	20	99	1022	684	2.6	0.26	29887
1741	20	101	1013	660	16.66	1.666	29148
1742	20	103	1013	660	0	0	31890
1743	20	105	1013	669	5.85	0.585	30369
1744	20	107	1013	669	0	0	30124
1745	20	109	1005	661	7.354	0.735	29623
1746	20	111	1002	659	2.344	0.234	29750
1747	20	113	1002	657	1.3	0.13	29734
1748	20	115	1015	684	19.478	1.948	30049
1749	20	117	1016	685	0.919	0.092	29769
1750	21	1	454	222	-1	-1	28447
1751	21	3	457	218	3.25	0.325	28045
1752	21	5	457	218	0	0	27301
1753	21	7	453	218	2.6	0.26	26924
1754	21	9	452	217	0.919	0.092	27982
1755	21	11	447	212	4.596	0.46	27031
1756	21	13	447	210	1.3	0.13	26978
1757	21	15	447	210	0	0	26568
1758	21	17	447	210	0	0	27830
1759	21	19	447	210	0	0	27611
1760	21	21	446	215	3.314	0.331	28140
1761	21	23	445	215	0.65	0.065	26732
1762	21	25	445	221	3.9	0.39	21730
1763	21	27	451	223	4.111	0.411	25478
1764	21	29	451	223	0	0	23992
1765	21	31	452	216	4.596	0.46	25988
1766	21	33	452	211	3.25	0.325	23953
1767	21	35	447	201	7.267	0.727	25063
1768	21	37	447	205	2.6	0.26	24375
1769	21	39	447	208	1.95	0.195	24485
1770	21	41	455	220	9.374	0.937	27170
1771	21	43	457	220	1.3	0.13	27142
1772	21	45	457	215	3.25	0.325	23931
1773	21	47	456	212	2.055	0.206	29272
1774	21	49	455	211	0.919	0.092	27373
1775	21	51	453	216	3.5	0.35	26503
1776	21	53	453	216	0	0	27353
1777	21	55	453	216	0	0	26205
1778	21	57	449	220	3.677	0.368	28173
1779	21	59	448	220	0.65	0.065	29431
1780	21	61	444	217	3.25	0.325	26355
1781	21	63	444	203	9.1	0.91	32179
1782	21	65	444	202	0.65	0.065	28271
1783	21	67	448	203	2.68	0.268	30271
1784	21	69	460	199	8.222	0.822	26742
1785	21	71	467	198	4.596	0.46	29805
1786	21	73	473	198	3.9	0.39	28058
1787	21	75	463	214	12.264	1.226	25981
1788	21	77	457	226	8.72	0.872	26610
1789	21	79	447	234	8.324	0.832	28625
1790	21	81	443	218	10.72	1.072	28592
1791	21	83	443	206	7.8	0.78	27672
1792	21	85	438	197	6.692	0.669	27457
1793	21	87	436	193	2.907	0.291	25458
1794	21	89	429	184	7.411	0.741	28819
1795	21	91	426	181	2.758	0.276	24895
1796	21	93	423	178	2.758	0.276	27448
1797	21	95	415	176	5.36	0.536	26239
1798	21	97	407	175	5.24	0.524	26603
1799	21	99	407	175	0	0	24429
1800	21	101	407	173	1.3	0.13	28372
1801	21	103	409	162	7.267	0.727	29464
1802	21	105	410	158	2.68	0.268	28869
1803	21	107	413	165	4.95	0.495	28408
1804	21	109	424	155	9.663	0.966	25581
1805	21	111	434	128	18.715	1.871	28794
1806	21	113	434	105	14.95	1.495	26777
1807	21	115	434	102	1.95	0.195	25590
1808	21	117	434	102	0	0	30998
1809	21	119	436	103	1.453	0.145	29382
1810	21	121	439	129	17.012	1.701	28529
1811	21	123	434	144	10.277	1.028	26230
1812	21	125	428	159	10.501	1.05	35490
1813	21	127	427	173	9.123	0.912	29291
1814	21	129	422	160	9.053	0.905	26568
1815	21	131	410	132	19.801	1.98	28150
1816	21	133	400	110	15.708	1.571	29224
1817	21	135	397	105	3.79	0.379	26745
1818	21	137	397	105	0	0	27729
1819	21	139	404	126	14.388	1.439	30779
1820	21	141	408	131	4.162	0.416	25586
1821	21	143	404	127	3.677	0.368	27729
1822	21	145	390	114	12.418	1.242	26319
1823	21	147	385	112	3.5	0.35	28675
1824	21	149	399	132	15.868	1.587	30901
1825	21	151	416	150	16.093	1.609	22618
1826	21	153	424	166	11.627	1.163	28026
1827	21	155	432	184	12.803	1.28	28867
1828	21	157	435	193	6.166	0.617	24202
1829	21	159	437	194	1.453	0.145	26815
1830	21	161	432	156	24.912	2.491	29448
1831	21	163	427	134	14.664	1.466	26988
1832	21	165	425	130	2.907	0.291	29950
1833	21	167	422	115	9.943	0.994	26352
1834	21	169	421	93	14.314	1.431	27264
1835	21	171	416	86	5.591	0.559	29402
1836	21	173	406	84	6.629	0.663	28522
1837	21	175	402	85	2.68	0.268	29345
1838	21	177	400	89	2.907	0.291	28710
1839	21	179	400	90	0.65	0.065	30494
1840	21	181	398	91	1.453	0.145	27964
1841	21	183	398	91	0	0	28040
1842	21	185	398	92	0.65	0.065	30393
1843	21	187	405	95	4.95	0.495	23291
1844	21	189	413	103	7.354	0.735	29412
1845	21	191	416	108	3.79	0.379	30314
1846	21	193	417	108	0.65	0.065	28454
1847	22	1	418	268	-1	-1	27228
1848	22	3	418	268	0	0	27672
1849	22	5	418	268	0	0	28269
1850	22	7	415	268	1.95	0.195	26855
1851	22	9	413	266	1.838	0.184	26984
1852	22	11	410	266	1.95	0.195	26880
1853	22	13	409	266	0.65	0.065	28640
1854	22	15	407	266	1.3	0.13	26244
1855	22	17	407	265	0.65	0.065	28348
1856	22	19	403	265	2.6	0.26	27785
1857	22	21	402	265	0.65	0.065	28659
1858	22	23	401	265	0.65	0.065	26505
1859	22	25	394	265	4.55	0.455	26432
1860	22	27	390	265	2.6	0.26	28098
1861	22	29	387	263	2.344	0.234	25393
1862	22	31	385	262	1.453	0.145	26347
1863	22	33	381	260	2.907	0.291	20660
1864	22	35	381	260	0	0	26746
1865	22	37	381	260	0	0	23613
1866	22	39	388	257	4.95	0.495	25743
1867	22	41	392	252	4.162	0.416	27624
1868	22	43	392	252	0	0	23910
1869	22	45	393	252	0.65	0.065	25490
1870	22	47	390	260	5.553	0.555	26330
1871	22	49	389	261	0.919	0.092	23468
1872	22	51	388	259	1.453	0.145	28723
1873	22	53	396	249	8.324	0.832	23735
1874	22	55	414	250	11.718	1.172	23905
1875	22	57	414	250	0	0	28539
1876	22	59	415	251	0.919	0.092	27311
1877	22	61	419	259	5.814	0.581	31793
1878	22	63	424	266	5.591	0.559	27892
1879	22	65	427	266	1.95	0.195	29842
1880	22	67	434	271	5.591	0.559	26860
1881	22	69	440	272	3.954	0.395	25078
1882	22	71	440	272	0	0	25894
1883	22	73	440	272	0	0	25894
1884	22	75	440	272	0	0	26747
1885	22	77	440	273	0.65	0.065	25858
1886	22	79	447	291	12.553	1.255	28266
1887	22	81	447	292	0.65	0.065	28624
1888	22	83	447	292	0	0	28811
1889	22	85	452	291	3.314	0.331	31911
1890	22	87	444	280	8.841	0.884	29988
1891	22	89	423	254	21.723	2.172	22735
1892	22	91	413	239	11.718	1.172	25117
1893	22	93	410	228	7.411	0.741	27166
1894	22	95	410	227	0.65	0.065	24452
1895	22	97	408	213	9.192	0.919	27558
1896	22	99	400	205	7.354	0.735	26772
1897	22	101	385	194	12.09	1.209	34699
1898	22	103	379	185	7.031	0.703	25938
1899	22	105	367	178	9.03	0.903	27505
1900	22	107	361	175	4.36	0.436	27546
1901	22	109	341	173	13.065	1.306	29745
1902	22	111	329	183	10.153	1.015	29427
1903	22	113	323	188	5.077	0.508	23992
1904	22	115	313	190	6.629	0.663	19030
1905	22	117	313	190	0	0	21047
1906	22	119	312	189	0.919	0.092	22009
1907	22	121	316	188	2.68	0.268	24843
1908	22	123	322	186	4.111	0.411	26917
1909	22	125	335	181	9.053	0.905	26726
1910	22	127	346	171	9.663	0.966	27018
1911	22	129	349	167	3.25	0.325	24120
1912	22	131	349	167	0	0	30854
1913	22	133	349	167	0	0	30081
1914	22	135	346	168	2.055	0.206	26432
1915	22	137	333	183	12.902	1.29	20061
1916	22	139	331	185	1.838	0.184	29010
1917	22	141	331	185	0	0	34007
1918	22	143	330	185	0.65	0.065	22703
1919	22	145	330	185	0	0	27305
1920	22	147	330	187	1.3	0.13	33596
1921	22	149	326	188	2.68	0.268	29068
1922	22	151	326	188	0	0	29621
1923	22	153	323	187	2.055	0.206	31987
1924	22	155	325	178	5.993	0.599	28543
1925	22	157	337	174	8.222	0.822	24016
1926	22	159	350	171	8.672	0.867	26827
1927	22	161	350	171	0	0	25834
1928	22	163	350	171	0	0	27455
1929	22	165	347	174	2.758	0.276	29794
1930	22	167	347	174	0	0	25382
1931	22	169	347	174	0	0	26191
1932	22	171	347	169	3.25	0.325	26792
1933	22	173	347	169	0	0	23810
1934	22	175	344	172	2.758	0.276	26128
1935	22	177	336	183	8.841	0.884	27670
1936	22	179	336	183	0	0	29108
1937	22	181	335	183	0.65	0.065	27843
1938	22	183	337	174	5.993	0.599	28062
1939	22	185	338	173	0.919	0.092	25946
1940	22	187	336	176	2.344	0.234	27442
1941	22	189	333	180	3.25	0.325	29997
1942	22	191	333	183	1.95	0.195	26817
1943	22	193	333	184	0.65	0.065	25749
1944	23	1	326	516	-1	-1	32994
1945	23	3	326	516	0	0	34350
1946	23	5	328	516	1.3	0.13	23599
1947	23	7	328	516	0	0	17582
1948	23	9	329	515	0.919	0.092	26046
1949	23	11	329	515	0	0	30150
1950	23	13	330	515	0.65	0.065	19143
1951	23	15	334	507	5.814	0.581	30111
1952	23	17	336	501	4.111	0.411	28443
1953	23	19	338	497	2.907	0.291	20391
1954	23	21	339	492	3.314	0.331	32699
1955	23	23	339	494	1.3	0.13	33395
1956	23	25	339	509	9.75	0.975	35848
1957	23	27	334	531	14.664	1.466	25904
1958	23	29	329	556	16.571	1.657	16259
1959	23	31	328	580	15.613	1.561	27144
1960	23	33	319	609	19.736	1.974	27016
1961	23	35	322	633	15.721	1.572	26636
1962	23	37	329	656	15.627	1.563	26839
1963	23	39	345	643	13.4	1.34	27028
1964	23	41	359	611	22.703	2.27	26994
1965	23	43	360	561	32.506	3.251	27401
1966	23	45	369	510	33.661	3.366	18198
1967	23	47	382	465	30.445	3.045	21092
1968	23	49	382	465	0	0	26005
1969	23	51	382	508	27.949	2.795	37285
1970	23	53	361	561	37.055	3.705	24851
1971	23	55	359	572	7.267	0.727	28821
1972	23	57	347	621	32.79	3.279	26113
1973	23	59	347	647	16.9	1.69	29413
1974	23	61	346	693	29.906	2.991	26162
1975	23	63	348	700	4.732	0.473	27363
1976	23	65	353	715	10.277	1.028	27582
1977	23	67	335	726	13.711	1.371	21817
1978	23	69	330	751	16.571	1.657	25897
1979	23	71	328	771	13.065	1.306	27391
1980	23	73	328	777	3.9	0.39	29719
1981	23	75	328	777	0	0	32920
1982	23	77	328	780	1.95	0.195	27640
1983	23	79	327	770	6.532	0.653	21585
1984	23	81	325	779	5.993	0.599	30089
1985	23	83	319	797	12.333	1.233	33824
1986	23	85	317	803	4.111	0.411	21978
1987	23	87	317	803	0	0	22191
1988	23	89	315	801	1.838	0.184	27847
1989	23	91	314	803	1.453	0.145	26217
1990	23	93	312	830	17.598	1.76	29439
1991	23	95	304	884	35.482	3.548	27391
1992	23	97	271	944	44.508	4.451	23078
1993	23	99	269	961	11.126	1.113	19650
1994	23	101	272	984	15.076	1.508	26762
1995	23	103	284	997	11.499	1.15	27404
1996	23	105	302	997	11.7	1.17	27539
1997	23	107	306	995	2.907	0.291	28835
1998	23	109	290	965	22.099	2.21	24997
1999	23	111	273	944	17.562	1.756	20964
[truncated: 7,135 more rows]
