# Supplementary material for: The Arp2/3 complex is required for in situ haptotactic response of microglia to iC3b
Source: EMBO Rep. 2026 Feb 27;27(7):1666–95. doi: 10.1038/s44319-026-00720-9 (PMC13076747; doi:10.1038/s44319-026-00720-9)
Supplement: Supplementary file 13 — Source data Fig. 1 [file 44319_2026_720_MOESM13_ESM.zip › Figure 1/1A-E/24.06.10 BV2 iC3b random migration FN well raw data.csv]

Track n�	Slice n�	X	Y	Distance	Velocity	Pixel Value
1	1	649	223	-1.000	-1.000	28504
1	3	645	240	11.351	1.135	28678
1	5	645	240	0.000	0.000	27322
1	7	645	240	0.000	0.000	35149
1	9	640	246	5.077	0.508	30014
1	11	624	260	13.819	1.382	26119
1	13	612	279	14.607	1.461	27343
1	15	607	291	8.450	0.845	26708
1	17	590	329	27.058	2.706	27870
1	19	588	337	5.360	0.536	26594
1	21	584	370	21.606	2.161	37246
1	23	581	375	3.790	0.379	30081
1	25	553	387	19.801	1.980	22206
1	27	538	403	14.255	1.426	27048
1	29	534	409	4.687	0.469	25405
1	31	527	417	6.909	0.691	24525
1	33	519	426	7.827	0.783	23131
1	35	520	414	7.827	0.783	30310
1	37	544	380	27.051	2.705	28808
1	39	588	341	38.217	3.822	36874
1	41	589	336	3.314	0.331	26605
1	43	592	308	18.304	1.830	28513
1	45	592	278	19.500	1.950	35817
1	47	596	268	7.001	0.700	25454
1	49	600	264	3.677	0.368	25879
1	51	599	286	14.314	1.431	27261
1	53	599	289	1.950	0.195	28513
1	55	603	297	5.814	0.581	29320
1	57	617	326	20.931	2.093	24280
1	59	628	331	7.854	0.785	22334
1	61	644	339	11.627	1.163	26289
1	63	648	348	6.402	0.640	33490
1	65	654	348	3.900	0.390	22358
1	67	663	348	5.850	0.585	23598
1	69	680	356	12.212	1.221	29267
1	71	718	367	25.713	2.571	26206
1	73	732	375	10.481	1.048	27368
1	75	747	380	10.277	1.028	27205
1	77	776	387	19.391	1.939	25295
1	79	797	391	13.895	1.390	26396
1	81	814	400	12.503	1.250	19545
1	83	830	406	11.107	1.111	41313
1	85	830	409	1.950	0.195	30265
1	87	814	441	23.255	2.325	28815
1	89	801	457	13.400	1.340	19819
1	91	795	464	5.993	0.599	37493
1	93	793	469	3.500	0.350	28644
1	95	743	481	33.422	3.342	34386
1	97	723	481	13.000	1.300	33555
1	99	689	473	22.703	2.270	23441
1	101	662	467	17.978	1.798	28112
1	103	658	465	2.907	0.291	29410
1	105	653	455	7.267	0.727	23271
1	107	650	424	20.244	2.024	24537
1	109	651	412	7.827	0.783	27041
1	111	660	442	20.358	2.036	23677
1	113	661	443	0.919	0.092	28410
1	115	662	445	1.453	0.145	26464
1	117	658	435	7.001	0.700	28990
1	119	655	426	6.166	0.617	28732
1	121	651	462	23.543	2.354	22805
1	123	647	477	10.090	1.009	33316
1	125	650	480	2.758	0.276	27470
1	127	647	494	9.306	0.931	30866
1	129	649	467	17.598	1.760	24998
1	131	658	434	22.233	2.223	26980
1	133	678	369	44.204	4.420	28876
1	135	681	363	4.360	0.436	29449
1	137	700	355	13.400	1.340	29558
1	139	708	350	6.132	0.613	28408
1	141	708	351	0.650	0.065	28768
1	143	616	388	64.453	6.445	29050
1	145	605	367	15.409	1.541	28460
1	147	598	354	9.597	0.960	31837
1	149	588	338	12.264	1.226	28234
1	151	596	347	7.827	0.783	28804
1	153	639	365	30.299	3.030	28047
1	155	681	373	27.790	2.779	27194
1	157	692	376	7.411	0.741	27706
1	159	707	380	10.090	1.009	29920
1	161	708	386	3.954	0.395	28106
1	163	722	397	11.573	1.157	33143
1	165	737	393	10.090	1.009	30332
1	167	738	393	0.650	0.065	30154
1	169	741	392	2.055	0.206	28255
1	171	747	386	5.515	0.552	29099
1	173	756	381	6.692	0.669	25378
1	175	760	380	2.680	0.268	28581
1	177	772	380	7.800	0.780	25979
1	179	780	383	5.553	0.555	25816
1	181	798	388	12.143	1.214	28613
1	183	804	388	3.900	0.390	25896
1	185	811	388	4.550	0.455	28614
1	187	830	388	12.350	1.235	32769
1	189	850	374	15.868	1.587	28772
1	191	856	367	5.993	0.599	22151
1	193	868	356	10.581	1.058	24467
2	1	148	391	-1.000	-1.000	22014
2	3	156	399	7.354	0.735	27338
2	5	161	404	4.596	0.460	25921
2	7	166	412	6.132	0.613	23147
2	9	166	413	0.650	0.065	29283
2	11	162	404	6.402	0.640	29039
2	13	153	397	7.411	0.741	23695
2	15	151	402	3.500	0.350	27005
2	17	151	416	9.100	0.910	19877
2	19	154	431	9.943	0.994	30716
2	21	158	437	4.687	0.469	25459
2	23	158	425	7.800	0.780	20111
2	25	158	432	4.550	0.455	20309
2	27	148	406	18.106	1.811	19781
2	29	146	393	8.549	0.855	23218
2	31	145	392	0.919	0.092	25225
2	33	145	394	1.300	0.130	26310
2	35	152	413	13.161	1.316	27763
2	37	157	424	7.854	0.785	24149
2	39	158	429	3.314	0.331	21596
2	41	159	438	5.886	0.589	26279
2	43	159	425	8.450	0.845	22124
2	45	158	418	4.596	0.460	18814
2	47	157	410	5.240	0.524	26220
2	49	159	395	9.836	0.984	25910
2	51	164	395	3.250	0.325	26784
2	53	196	395	20.799	2.080	32270
2	55	197	394	0.919	0.092	32990
2	57	196	393	0.919	0.092	38335
2	59	177	401	13.400	1.340	20074
2	61	174	418	11.220	1.122	37665
2	63	172	423	3.500	0.350	28647
2	65	171	426	2.055	0.206	34743
2	67	163	422	5.814	0.581	24450
2	69	163	413	5.850	0.585	26145
2	71	163	401	7.800	0.780	22681
2	73	164	395	3.954	0.395	27040
2	75	166	393	1.838	0.184	28747
2	77	171	391	3.500	0.350	21981
2	79	171	391	0.000	0.000	30162
2	81	171	386	3.250	0.325	25525
2	83	166	371	10.277	1.028	30789
2	85	163	364	4.950	0.495	25007
2	87	158	358	5.077	0.508	25163
2	89	157	357	0.919	0.092	21643
2	91	160	361	3.250	0.325	24023
2	93	173	378	13.910	1.391	24798
2	95	176	400	14.432	1.443	30868
2	97	176	410	6.500	0.650	28172
2	99	180	402	5.814	0.581	26138
2	101	184	394	5.814	0.581	32328
2	103	184	386	5.200	0.520	24415
2	105	170	382	9.464	0.946	26789
2	107	157	377	9.053	0.905	25062
2	109	153	368	6.402	0.640	26147
2	111	157	343	16.456	1.646	25171
2	113	168	340	7.411	0.741	26187
2	115	172	341	2.680	0.268	25571
2	117	189	377	25.877	2.588	26321
2	119	197	390	9.922	0.992	24492
2	121	219	398	15.216	1.522	26829
2	123	237	405	12.553	1.255	26428
2	125	245	406	5.240	0.524	27048
2	127	246	407	0.919	0.092	26785
2	129	249	407	1.950	0.195	24961
2	131	253	407	2.600	0.260	27912
2	133	261	411	5.814	0.581	19492
2	135	262	407	2.680	0.268	29621
2	137	250	390	13.525	1.353	21175
2	139	240	377	10.661	1.066	25160
2	141	237	367	6.786	0.679	26128
2	143	230	339	18.760	1.876	21341
2	145	228	321	11.772	1.177	21011
2	147	220	311	8.324	0.832	29477
2	149	215	332	14.031	1.403	29217
2	151	209	356	16.080	1.608	26840
2	153	209	356	0.000	0.000	27244
2	155	208	328	18.211	1.821	24779
2	157	208	319	5.850	0.585	26185
2	159	208	303	10.400	1.040	24404
2	161	211	297	4.360	0.436	26792
2	163	216	297	3.250	0.325	23802
2	165	224	304	6.909	0.691	28279
2	167	233	300	6.402	0.640	29071
2	169	239	297	4.360	0.436	27250
2	171	233	319	14.822	1.482	27399
2	173	233	333	9.100	0.910	32195
2	175	242	349	11.932	1.193	25435
2	177	242	348	0.650	0.065	24039
2	179	242	345	1.950	0.195	25338
2	181	253	349	7.608	0.761	21407
2	183	264	351	7.267	0.727	24470
2	185	270	351	3.900	0.390	23918
2	187	286	346	10.896	1.090	28785
2	189	293	350	5.240	0.524	28084
2	191	300	353	4.950	0.495	29744
2	193	306	358	5.077	0.508	25999
3	1	90	375	-1.000	-1.000	22968
3	3	89	371	2.680	0.268	22877
3	5	85	363	5.814	0.581	20419
3	7	84	362	0.919	0.092	26189
3	9	84	362	0.000	0.000	25489
3	11	92	380	12.803	1.280	31731
3	13	95	384	3.250	0.325	26382
3	15	106	393	9.238	0.924	23914
3	17	106	393	0.000	0.000	19197
3	19	110	403	7.001	0.700	30019
3	21	107	398	3.790	0.379	24021
3	23	101	389	7.031	0.703	23594
3	25	94	380	7.411	0.741	23642
3	27	90	370	7.001	0.700	29079
3	29	87	370	1.950	0.195	21428
3	31	88	375	3.314	0.331	19773
3	33	99	396	15.409	1.541	27684
3	35	104	402	5.077	0.508	27364
3	37	105	400	1.453	0.145	20295
3	39	108	404	3.250	0.325	26724
3	41	110	411	4.732	0.473	21807
3	43	116	423	8.720	0.872	22909
3	45	119	426	2.758	0.276	23987
3	47	118	424	1.453	0.145	24142
3	49	106	404	15.160	1.516	25899
3	51	104	397	4.732	0.473	25480
3	53	101	387	6.786	0.679	23524
3	55	97	371	10.720	1.072	27344
3	57	95	363	5.360	0.536	19725
3	59	95	366	1.950	0.195	24928
3	61	95	377	7.150	0.715	22194
3	63	98	394	11.220	1.122	24493
3	65	98	403	5.850	0.585	23154
3	67	98	406	1.950	0.195	22068
3	69	98	408	1.300	0.130	22620
3	71	98	408	0.000	0.000	26517
3	73	98	406	1.300	0.130	29569
3	75	97	399	4.596	0.460	31174
3	77	91	378	14.196	1.420	25602
3	79	87	361	11.351	1.135	23881
3	81	87	356	3.250	0.325	25271
3	83	94	368	9.030	0.903	23976
3	85	101	386	12.553	1.255	28181
3	87	108	409	15.627	1.563	24046
3	89	113	419	7.267	0.727	26940
3	91	117	419	2.600	0.260	20885
3	93	123	407	8.720	0.872	25437
3	95	137	411	9.464	0.946	24484
3	97	145	412	5.240	0.524	23267
3	99	146	410	1.453	0.145	25118
3	101	147	410	0.650	0.065	25646
3	103	149	411	1.453	0.145	23368
3	105	149	411	0.000	0.000	20866
3	107	148	414	2.055	0.206	32303
3	109	139	411	6.166	0.617	24973
3	111	126	411	8.450	0.845	33080
3	113	112	407	9.464	0.946	25872
3	115	100	401	8.720	0.872	24584
3	117	95	401	3.250	0.325	25830
3	119	108	417	13.400	1.340	29017
3	121	127	425	13.400	1.340	22200
3	123	136	425	5.850	0.585	27258
3	125	142	425	3.900	0.390	22199
3	127	142	427	1.300	0.130	19030
3	129	135	432	5.591	0.559	34717
3	131	118	447	14.736	1.474	25945
3	133	96	474	22.638	2.264	20610
3	135	92	478	3.677	0.368	22367
3	137	77	489	12.090	1.209	24422
3	139	65	499	10.153	1.015	28499
3	141	60	501	3.500	0.350	25322
3	143	88	486	20.647	2.065	25216
3	145	118	484	19.543	1.954	25453
3	147	159	499	28.377	2.838	26851
3	149	166	506	6.435	0.643	26914
3	151	174	508	5.360	0.536	25688
3	153	178	507	2.680	0.268	25652
3	155	187	506	5.886	0.589	26842
3	157	194	495	8.475	0.847	26414
3	159	186	501	6.500	0.650	26412
3	161	173	496	9.053	0.905	26603
3	163	166	449	30.886	3.089	26924
3	165	172	420	19.249	1.925	25155
3	167	176	413	5.240	0.524	25722
3	169	180	408	4.162	0.416	29006
3	171	183	403	3.790	0.379	27321
3	173	188	387	10.896	1.090	22351
3	175	190	374	8.549	0.855	25023
3	177	191	367	4.596	0.460	26733
3	179	181	394	18.715	1.871	25354
3	181	160	402	14.607	1.461	24027
3	183	117	413	28.849	2.885	25999
3	185	103	416	9.306	0.931	24971
3	187	103	416	0.000	0.000	25262
3	189	110	416	4.550	0.455	25908
3	191	91	415	12.367	1.237	24808
3	193	89	415	1.300	0.130	26023
4	1	208	724	-1.000	-1.000	27089
4	3	208	726	1.300	0.130	27098
4	5	206	734	5.360	0.536	18896
4	7	204	738	2.907	0.291	34580
4	9	200	742	3.677	0.368	26071
4	11	198	744	1.838	0.184	26504
4	13	194	744	2.600	0.260	26404
4	15	185	744	5.850	0.585	27899
4	17	178	746	4.732	0.473	29223
4	19	173	747	3.314	0.331	29417
4	21	160	752	9.053	0.905	24250
4	23	155	753	3.314	0.331	30813
4	25	153	761	5.360	0.536	25609
4	27	153	766	3.250	0.325	27501
4	29	153	768	1.300	0.130	26169
4	31	152	769	0.919	0.092	26037
4	33	152	768	0.650	0.065	26680
4	35	169	753	14.736	1.474	31491
4	37	183	743	11.183	1.118	22909
4	39	188	737	5.077	0.508	27167
4	41	190	736	1.453	0.145	21950
4	43	185	743	5.591	0.559	25784
4	45	182	753	6.786	0.679	25947
4	47	181	756	2.055	0.206	25989
4	49	171	760	7.001	0.700	25564
4	51	164	762	4.732	0.473	27880
4	53	163	762	0.650	0.065	28899
4	55	169	758	4.687	0.469	31087
4	57	173	751	5.240	0.524	24797
4	59	181	750	5.240	0.524	27370
4	61	208	734	20.400	2.040	26939
4	63	224	723	12.620	1.262	19649
4	65	235	712	10.111	1.011	22123
4	67	238	709	2.758	0.276	20114
4	69	238	709	0.000	0.000	21425
4	71	210	728	21.994	2.199	24296
4	73	191	746	17.012	1.701	29759
4	75	187	751	4.162	0.416	26698
4	77	189	750	1.453	0.145	26341
4	79	230	728	30.243	3.024	26776
4	81	240	711	12.820	1.282	30213
4	83	260	693	17.489	1.749	26898
4	85	268	690	5.553	0.555	20597
4	87	250	698	12.803	1.280	29685
4	89	229	721	20.244	2.024	19061
4	91	226	725	3.250	0.325	24174
4	93	247	712	16.053	1.605	23922
4	95	259	710	7.907	0.791	31645
4	97	271	706	8.222	0.822	27264
4	99	272	705	0.919	0.092	26521
4	101	248	720	18.396	1.840	26418
4	103	234	725	9.663	0.966	37690
4	105	222	734	9.750	0.975	35538
4	107	226	733	2.680	0.268	34528
4	109	234	722	8.841	0.884	24909
4	111	242	718	5.814	0.581	19927
4	113	242	718	0.000	0.000	19569
4	115	242	718	0.000	0.000	18713
4	117	245	715	2.758	0.276	25456
4	119	245	715	0.000	0.000	25808
4	121	252	709	5.993	0.599	20249
4	123	259	704	5.591	0.559	25553
4	125	259	704	0.000	0.000	24762
4	127	260	705	0.919	0.092	33761
4	129	255	710	4.596	0.460	22460
4	131	250	713	3.790	0.379	23856
4	133	250	713	0.000	0.000	23029
4	135	250	713	0.000	0.000	27564
4	137	250	713	0.000	0.000	16866
4	139	264	702	11.573	1.157	20673
4	141	273	698	6.402	0.640	24396
4	143	273	697	0.650	0.065	25729
4	145	274	685	7.827	0.783	21040
4	147	282	684	5.240	0.524	24338
4	149	286	687	3.250	0.325	21058
4	151	308	674	16.610	1.661	18414
4	153	322	661	12.418	1.242	26244
4	155	330	649	9.374	0.937	25970
4	157	336	644	5.077	0.508	30675
4	159	340	638	4.687	0.469	27955
4	161	347	628	7.934	0.793	28164
4	163	347	626	1.300	0.130	28538
4	165	342	623	3.790	0.379	24096
4	167	341	621	1.453	0.145	23695
4	169	342	622	0.919	0.092	28409
4	171	346	628	4.687	0.469	28007
4	173	358	636	9.374	0.937	26820
4	175	359	634	1.453	0.145	18431
4	177	356	631	2.758	0.276	29179
4	179	373	631	11.050	1.105	28167
4	181	374	631	0.650	0.065	26302
4	183	374	631	0.000	0.000	27873
4	185	374	631	0.000	0.000	28765
4	187	380	638	5.993	0.599	27236
4	189	391	641	7.411	0.741	32123
4	191	392	641	0.650	0.065	31693
4	193	395	639	2.344	0.234	25667
5	1	388	808	-1.000	-1.000	28669
5	3	388	808	0.000	0.000	27955
5	5	391	793	9.943	0.994	24976
5	7	393	783	6.629	0.663	24312
5	9	392	786	2.055	0.206	26693
5	11	384	798	9.374	0.937	27236
5	13	367	804	11.718	1.172	27836
5	15	359	805	5.240	0.524	25908
5	17	358	806	0.919	0.092	26591
5	19	362	796	7.001	0.700	26176
5	21	364	804	5.360	0.536	28106
5	23	364	804	0.000	0.000	27319
5	25	358	791	9.306	0.931	25504
5	27	354	802	7.608	0.761	28907
5	29	354	802	0.000	0.000	28942
5	31	365	786	12.620	1.262	25818
5	33	367	786	1.300	0.130	22511
5	35	373	778	6.500	0.650	29226
5	37	383	769	8.745	0.874	30483
5	39	394	766	7.411	0.741	28754
5	41	398	767	2.680	0.268	27465
5	43	403	766	3.314	0.331	25973
5	45	407	763	3.250	0.325	25566
5	47	412	756	5.591	0.559	27409
5	49	413	756	0.650	0.065	23923
5	51	414	756	0.650	0.065	27767
5	53	417	753	2.758	0.276	29123
5	55	416	759	3.954	0.395	32571
5	57	408	770	8.841	0.884	29443
5	59	400	774	5.814	0.581	31725
5	61	380	785	14.836	1.484	23239
5	63	365	789	10.090	1.009	23381
5	65	352	799	10.661	1.066	18094
5	67	346	800	3.954	0.395	31625
5	69	344	800	1.300	0.130	20733
5	71	350	800	3.900	0.390	23123
5	73	355	811	7.854	0.785	32549
5	75	353	812	1.453	0.145	26180
5	77	350	812	1.950	0.195	36904
5	79	349	813	0.919	0.092	21768
5	81	345	809	3.677	0.368	27376
5	83	371	812	17.012	1.701	28914
5	85	371	813	0.650	0.065	28327
5	87	371	813	0.000	0.000	24813
6	1	601	808	-1.000	-1.000	29195
6	3	600	809	0.919	0.092	31135
6	5	594	810	3.954	0.395	27205
6	7	594	810	0.000	0.000	28668
6	9	594	810	0.000	0.000	27161
6	11	594	805	3.250	0.325	29240
6	13	595	790	9.771	0.977	27327
6	15	593	772	11.772	1.177	27380
6	17	593	759	8.450	0.845	28083
6	19	598	791	21.052	2.105	26519
6	21	610	809	14.061	1.406	27537
6	23	610	809	0.000	0.000	27393
6	25	596	784	18.624	1.862	26848
6	27	595	783	0.919	0.092	26669
6	29	595	777	3.900	0.390	27757
6	31	594	798	13.665	1.367	29907
6	33	581	810	11.499	1.150	28325
6	35	578	813	2.758	0.276	28424
6	37	581	806	4.950	0.495	29033
6	39	592	789	13.161	1.316	25778
6	41	586	787	4.111	0.411	22332
6	43	581	783	4.162	0.416	27726
6	45	585	777	4.687	0.469	29364
6	47	590	762	10.277	1.028	23625
6	49	597	748	10.174	1.017	28355
6	51	596	753	3.314	0.331	30052
6	53	592	759	4.687	0.469	37165
6	55	588	769	7.001	0.700	34852
6	57	560	783	20.348	2.035	24017
6	59	552	796	9.922	0.992	28373
6	61	550	802	4.111	0.411	28463
6	63	566	790	13.000	1.300	24523
6	65	600	775	24.155	2.415	28843
6	67	611	761	11.573	1.157	29082
6	69	611	757	2.600	0.260	32069
6	71	599	775	14.061	1.406	31105
6	73	591	778	5.553	0.555	27865
6	75	582	779	5.886	0.589	22806
6	77	569	772	9.597	0.960	22737
6	79	561	769	5.553	0.555	36519
6	81	568	781	9.030	0.903	25751
6	83	570	785	2.907	0.291	27970
6	85	580	779	7.580	0.758	30834
6	87	576	761	11.985	1.199	27638
6	89	562	737	18.060	1.806	24569
6	91	556	727	7.580	0.758	26656
6	93	555	716	7.179	0.718	28987
6	95	555	718	1.300	0.130	26069
6	97	567	731	11.499	1.150	32877
6	99	586	720	14.270	1.427	23294
6	101	596	706	11.183	1.118	21523
6	103	604	705	5.240	0.524	24098
6	105	593	708	7.411	0.741	27402
6	107	566	719	18.950	1.895	28255
6	109	556	728	8.745	0.874	26885
6	111	573	730	11.126	1.113	28945
6	113	582	725	6.692	0.669	20012
6	115	582	723	1.300	0.130	33199
6	117	569	709	12.418	1.242	27684
6	119	555	690	15.340	1.534	26765
6	121	538	675	14.736	1.474	27515
6	123	525	664	11.069	1.107	24171
6	125	514	653	10.111	1.011	28112
6	127	504	641	10.153	1.015	25943
6	129	511	651	7.934	0.793	24881
6	131	534	668	18.590	1.859	27263
6	133	563	705	30.556	3.056	20459
6	135	564	721	10.420	1.042	23946
6	137	564	729	5.200	0.520	26183
6	139	564	730	0.650	0.065	27060
6	141	564	717	8.450	0.845	30413
6	143	546	698	17.012	1.701	28268
6	145	535	691	8.475	0.847	29767
6	147	529	683	6.500	0.650	28481
6	149	530	699	10.420	1.042	27120
6	151	536	718	12.951	1.295	24677
6	153	552	720	10.481	1.048	26662
6	155	563	708	10.581	1.058	26770
6	157	581	707	11.718	1.172	27706
6	159	587	710	4.360	0.436	29188
6	161	597	711	6.532	0.653	25972
6	163	602	714	3.790	0.379	27583
6	165	586	725	12.620	1.262	39128
6	167	577	746	14.850	1.485	28107
6	169	575	751	3.500	0.350	27937
6	171	573	744	4.732	0.473	27487
6	173	563	701	28.695	2.870	28390
6	175	544	644	39.053	3.905	28310
6	177	545	622	14.314	1.431	28118
6	179	545	611	7.150	0.715	27739
6	181	542	597	9.306	0.931	27367
6	183	538	590	5.240	0.524	26646
6	185	538	582	5.200	0.520	27819
6	187	519	566	16.145	1.615	25487
6	189	515	561	4.162	0.416	25679
6	191	506	551	8.745	0.874	30546
6	193	498	546	6.132	0.613	25465
7	1	868	725	-1.000	-1.000	29224
7	3	868	725	0.000	0.000	30323
7	5	868	730	3.250	0.325	26709
7	7	868	730	0.000	0.000	27163
7	9	866	724	4.111	0.411	31541
7	11	844	745	19.768	1.977	27993
7	13	844	745	0.000	0.000	27923
7	15	844	745	0.000	0.000	29201
7	17	845	745	0.650	0.065	27895
7	19	846	744	0.919	0.092	30238
7	21	846	744	0.000	0.000	26883
7	23	846	744	0.000	0.000	27199
7	25	844	741	2.344	0.234	21732
7	27	842	740	1.453	0.145	26744
7	29	846	730	7.001	0.700	28868
7	31	853	742	9.030	0.903	28051
7	33	853	742	0.000	0.000	27587
7	35	855	733	5.993	0.599	30113
7	37	856	731	1.453	0.145	28179
7	39	865	720	9.238	0.924	22781
7	41	869	715	4.162	0.416	29928
7	43	869	740	16.250	1.625	29974
7	45	867	739	1.453	0.145	29911
7	47	856	734	7.854	0.785	26854
7	49	858	735	1.453	0.145	27600
7	51	869	719	12.620	1.262	29717
7	53	870	710	5.886	0.589	29213
7	55	879	692	13.081	1.308	24960
7	57	880	692	0.650	0.065	31163
7	59	881	689	2.055	0.206	26170
7	61	882	675	9.123	0.912	33144
7	63	882	673	1.300	0.130	32059
7	65	884	671	1.838	0.184	25073
7	67	886	668	2.344	0.234	30898
7	69	885	667	0.919	0.092	29587
7	71	884	666	0.919	0.092	28941
7	73	870	684	14.822	1.482	28151
7	75	867	685	2.055	0.206	27280
7	77	864	688	2.758	0.276	29258
7	79	854	701	10.661	1.066	16355
7	81	853	718	11.069	1.107	25510
7	83	853	720	1.300	0.130	30150
7	85	855	696	15.654	1.565	23649
7	87	856	687	5.886	0.589	29585
7	89	849	675	9.030	0.903	22859
7	91	846	679	3.250	0.325	37016
7	93	846	678	0.650	0.065	31206
7	95	889	666	29.017	2.902	31456
7	97	923	649	24.708	2.471	24640
7	99	930	634	10.759	1.076	25921
7	101	936	630	4.687	0.469	26707
7	103	949	636	9.306	0.931	31154
7	105	969	647	14.836	1.484	34167
7	107	969	647	0.000	0.000	33740
7	109	966	649	2.344	0.234	30891
7	111	958	671	15.216	1.522	29688
7	113	959	667	2.680	0.268	29733
7	115	948	647	14.836	1.484	31694
7	117	942	638	7.031	0.703	26889
7	119	926	627	12.620	1.262	27623
7	121	921	622	4.596	0.460	25103
7	123	920	622	0.650	0.065	30993
7	125	934	637	13.337	1.334	31013
7	127	943	651	10.818	1.082	34026
7	129	964	672	19.304	1.930	30053
7	131	970	682	7.580	0.758	29906
7	133	972	684	1.838	0.184	29673
7	135	979	687	4.950	0.495	29477
7	137	980	687	0.650	0.065	30445
7	139	984	688	2.680	0.268	30996
7	141	991	702	10.174	1.017	25667
7	143	994	704	2.344	0.234	22013
7	145	994	704	0.000	0.000	23375
7	147	995	709	3.314	0.331	27585
7	149	997	718	5.993	0.599	31718
7	151	998	722	2.680	0.268	27209
7	153	998	722	0.000	0.000	29441
7	155	1000	737	9.836	0.984	30256
7	157	1003	741	3.250	0.325	29374
7	159	1004	745	2.680	0.268	30302
7	161	1015	755	9.663	0.966	28961
7	163	1017	759	2.907	0.291	28501
7	165	1017	760	0.650	0.065	29277
7	167	1010	750	7.934	0.793	32789
7	169	1009	743	4.596	0.460	29330
7	171	1005	732	7.608	0.761	29120
7	173	1004	729	2.055	0.206	23372
7	175	1002	729	1.300	0.130	24850
7	177	1001	727	1.453	0.145	34622
7	179	1003	735	5.360	0.536	22992
7	181	1012	754	13.665	1.367	33959
7	183	1013	763	5.886	0.589	26611
7	185	1013	763	0.000	0.000	27899
7	187	1014	766	2.055	0.206	30162
7	189	1016	771	3.500	0.350	29289
7	191	1017	774	2.055	0.206	32683
7	193	1016	775	0.919	0.092	33325
8	1	974	531	-1.000	-1.000	27486
8	3	979	531	3.250	0.325	28240
8	5	983	532	2.680	0.268	25396
8	7	997	526	9.900	0.990	29650
8	9	1008	521	7.854	0.785	29511
8	11	1011	520	2.055	0.206	22212
8	13	1004	522	4.732	0.473	34283
8	15	997	522	4.550	0.455	27007
8	17	980	530	12.212	1.221	33699
8	19	975	532	3.500	0.350	30089
8	21	972	533	2.055	0.206	30079
8	23	953	533	12.350	1.235	33248
8	25	950	537	3.250	0.325	29959
8	27	954	533	3.677	0.368	30642
8	29	962	526	6.909	0.691	28710
8	31	975	524	8.549	0.855	32156
8	33	983	521	5.553	0.555	30568
8	35	999	510	12.620	1.262	31274
8	37	1007	502	7.354	0.735	32311
8	39	1013	497	5.077	0.508	27356
8	41	1010	506	6.166	0.617	28385
8	43	1009	506	0.650	0.065	19421
8	45	1001	499	6.909	0.691	28764
8	47	982	480	17.465	1.747	34091
8	49	965	477	11.220	1.122	29872
8	51	962	478	2.055	0.206	30851
8	53	961	478	0.650	0.065	29752
8	55	960	478	0.650	0.065	30842
8	57	960	470	5.200	0.520	32075
8	59	960	470	0.000	0.000	32769
8	61	962	470	1.300	0.130	32828
8	63	963	460	6.532	0.653	28828
8	65	969	456	4.687	0.469	29088
8	67	970	460	2.680	0.268	25951
8	69	977	467	6.435	0.643	28821
8	71	985	487	14.001	1.400	26596
8	73	987	489	1.838	0.184	31782
8	75	987	488	0.650	0.065	30610
8	77	985	479	5.993	0.599	27375
8	79	985	480	0.650	0.065	26749
8	81	978	485	5.591	0.559	30103
8	83	953	478	16.875	1.687	29665
8	85	925	486	18.928	1.893	27639
8	87	915	486	6.500	0.650	27842
8	89	915	486	0.000	0.000	27916
8	91	919	486	2.600	0.260	28117
8	93	920	486	0.650	0.065	28257
8	95	922	486	1.300	0.130	28558
8	97	922	482	2.600	0.260	23442
8	99	922	481	0.650	0.065	22209
8	101	925	471	6.786	0.679	35998
8	103	931	458	9.306	0.931	23626
8	105	935	452	4.687	0.469	26638
8	107	944	468	11.932	1.193	24558
8	109	954	472	7.001	0.700	29656
8	111	957	475	2.758	0.276	37058
8	113	961	472	3.250	0.325	35724
8	115	970	462	8.745	0.874	30108
8	117	970	462	0.000	0.000	29561
8	119	949	464	13.711	1.371	27288
8	121	944	464	3.250	0.325	26087
8	123	940	453	7.608	0.761	28274
8	125	932	440	9.922	0.992	27417
8	127	933	461	13.665	1.367	30930
8	129	941	473	9.374	0.937	29596
8	131	943	472	1.453	0.145	28051
8	133	949	468	4.687	0.469	25490
8	135	949	465	1.950	0.195	26431
8	137	939	474	8.745	0.874	27344
8	139	922	481	11.950	1.195	33358
8	141	916	481	3.900	0.390	28393
8	143	924	477	5.814	0.581	17991
8	145	932	465	9.374	0.937	23483
8	147	934	450	9.836	0.984	31683
8	149	933	447	2.055	0.206	29948
8	151	933	440	4.550	0.455	26701
8	153	936	439	2.055	0.206	28258
8	155	936	434	3.250	0.325	28909
8	157	944	456	15.216	1.522	30516
8	159	952	468	9.374	0.937	28095
8	161	954	469	1.453	0.145	29769
8	163	960	467	4.111	0.411	27393
8	165	974	468	9.123	0.912	28512
8	167	970	475	5.240	0.524	29156
8	169	954	478	10.581	1.058	29250
8	171	945	479	5.886	0.589	29305
8	173	941	482	3.250	0.325	26949
8	175	924	482	11.050	1.105	32233
8	177	920	480	2.907	0.291	31196
8	179	952	460	24.528	2.453	25924
8	181	948	459	2.680	0.268	29327
8	183	952	472	8.841	0.884	30869
8	185	952	468	2.600	0.260	29489
8	187	948	471	3.250	0.325	31242
8	189	957	479	7.827	0.783	32952
8	191	966	480	5.886	0.589	34138
8	193	974	479	5.240	0.524	29590
9	1	793	944	-1.000	-1.000	36048
9	3	790	936	5.553	0.555	29294
9	5	789	936	0.650	0.065	29668
9	7	788	936	0.650	0.065	30083
9	9	796	918	12.803	1.280	25919
9	11	801	904	9.663	0.966	29919
9	13	812	891	11.069	1.107	27501
9	15	821	878	10.277	1.028	25667
9	17	830	862	11.932	1.193	25247
9	19	837	847	10.759	1.076	22639
9	21	839	838	5.993	0.599	26182
9	23	840	839	0.919	0.092	37374
9	25	839	840	0.919	0.092	32072
9	27	836	840	1.950	0.195	25029
9	29	838	811	18.894	1.889	24579
9	31	839	803	5.240	0.524	29219
9	33	836	819	10.581	1.058	29120
9	35	827	849	20.358	2.036	32567
9	37	822	840	6.692	0.669	28719
9	39	814	808	21.440	2.144	29418
9	41	810	790	11.985	1.199	29425
9	43	806	770	13.257	1.326	30496
9	45	794	738	22.214	2.221	28090
9	47	785	726	9.750	0.975	32435
9	49	783	712	9.192	0.919	29913
9	51	775	677	23.336	2.334	28711
9	53	751	673	15.815	1.581	28256
9	55	747	675	2.907	0.291	32567
9	57	733	695	15.868	1.587	16177
9	59	724	687	7.827	0.783	29344
9	61	696	668	21.994	2.199	26612
9	63	674	658	15.708	1.571	26575
9	65	673	649	5.886	0.589	27566
9	67	675	642	4.732	0.473	22155
9	69	675	642	0.000	0.000	26779
9	71	666	631	9.238	0.924	24225
9	73	651	624	10.759	1.076	25647
9	75	638	619	9.053	0.905	29310
9	77	608	603	22.099	2.210	25973
9	79	584	596	16.250	1.625	28160
9	81	566	591	12.143	1.214	25643
9	83	548	593	11.772	1.177	28260
9	85	537	588	7.854	0.785	30623
9	87	529	579	7.827	0.783	27670
9	89	518	570	9.238	0.924	27919
9	91	523	563	5.591	0.559	28229
9	93	546	544	19.391	1.939	28595
9	95	550	497	30.660	3.066	29065
9	97	548	466	20.191	2.019	41028
9	99	544	453	8.841	0.884	31490
9	101	541	440	8.672	0.867	23599
9	103	538	422	11.861	1.186	24828
9	105	538	419	1.950	0.195	28528
9	107	559	392	22.233	2.223	30983
9	109	569	380	10.153	1.015	27955
9	111	574	371	6.692	0.669	28681
9	113	522	395	37.225	3.723	30603
9	115	512	401	7.580	0.758	31316
9	117	473	415	26.933	2.693	27934
9	119	457	415	10.400	1.040	26162
9	121	440	417	11.126	1.113	25959
9	123	413	426	18.499	1.850	34598
9	125	402	432	8.144	0.814	28030
9	127	402	432	0.000	0.000	28590
9	129	415	427	9.053	0.905	27726
9	131	441	418	17.883	1.788	20455
9	133	415	423	17.209	1.721	23817
9	135	408	428	5.591	0.559	29138
9	137	422	430	9.192	0.919	27806
9	139	442	423	13.773	1.377	27915
9	141	503	379	48.887	4.889	21259
9	143	522	345	25.316	2.532	28239
9	145	510	304	27.767	2.777	27967
9	147	510	294	6.500	0.650	26569
9	149	511	277	11.069	1.107	29183
9	151	511	285	5.200	0.520	27291
9	153	511	307	14.300	1.430	29635
9	155	507	328	13.895	1.390	28924
9	157	488	351	19.391	1.939	23744
9	159	477	367	12.620	1.262	28556
9	161	466	387	14.836	1.484	28018
9	163	466	387	0.000	0.000	28688
9	165	469	392	3.790	0.379	28284
9	167	469	392	0.000	0.000	28286
9	169	469	392	0.000	0.000	29180
9	171	462	390	4.732	0.473	28496
9	173	437	380	17.501	1.750	33499
9	175	418	375	12.770	1.277	37644
9	177	391	374	17.562	1.756	26096
9	179	369	379	14.664	1.466	27026
9	181	349	384	13.400	1.340	27361
9	183	341	391	6.909	0.691	23384
9	185	331	409	13.384	1.338	15863
9	187	328	422	8.672	0.867	30901
9	189	313	427	10.277	1.028	28223
9	191	313	427	0.000	0.000	27337
9	193	282	412	22.384	2.238	26918
10	1	37	117	-1.000	-1.000	26276
10	3	32	116	3.314	0.331	32060
10	5	32	116	0.000	0.000	35137
10	7	26	124	6.500	0.650	23929
10	9	25	126	1.453	0.145	23176
10	11	25	140	9.100	0.910	36989
10	13	22	152	8.040	0.804	30210
10	15	21	148	2.680	0.268	25981
10	17	22	124	15.613	1.561	28746
10	19	27	111	9.053	0.905	23865
10	21	33	96	10.501	1.050	21020
10	23	34	90	3.954	0.395	23170
10	25	36	89	1.453	0.145	23702
10	27	41	81	6.132	0.613	23380
10	29	41	81	0.000	0.000	24110
10	31	35	96	10.501	1.050	25197
10	33	36	103	4.596	0.460	20540
10	35	53	108	11.518	1.152	25998
10	37	59	101	5.993	0.599	26271
10	39	58	98	2.055	0.206	29084
10	41	45	103	9.053	0.905	33467
10	43	37	109	6.500	0.650	35636
10	45	34	108	2.055	0.206	32670
10	47	28	93	10.501	1.050	22747
10	49	30	87	4.111	0.411	22741
10	51	31	87	0.650	0.065	22552
10	53	40	94	7.411	0.741	22450
10	55	46	93	3.954	0.395	25705
10	57	51	93	3.250	0.325	23645
10	59	55	94	2.680	0.268	24285
10	61	55	95	0.650	0.065	21283
10	63	57	96	1.453	0.145	25552
10	65	61	96	2.600	0.260	25248
10	67	69	96	5.200	0.520	24923
10	69	83	93	9.306	0.931	31052
10	71	86	96	2.758	0.276	26814
10	73	95	97	5.886	0.589	26843
10	75	103	93	5.814	0.581	25797
10	77	106	90	2.758	0.276	28867
10	79	96	91	6.532	0.653	22773
10	81	77	98	13.161	1.316	31972
10	83	67	101	6.786	0.679	23094
10	85	59	107	6.500	0.650	23538
10	87	56	108	2.055	0.206	35226
10	89	54	97	7.267	0.727	26202
10	91	62	95	5.360	0.536	21333
10	93	75	99	8.841	0.884	20418
10	95	82	95	5.240	0.524	26188
10	97	86	95	2.600	0.260	30422
10	99	87	95	0.650	0.065	28708
10	101	95	98	5.553	0.555	23713
10	103	100	100	3.500	0.350	26319
10	105	105	107	5.591	0.559	21570
10	107	108	121	9.306	0.931	25422
10	109	110	134	8.549	0.855	29954
10	111	110	135	0.650	0.065	27510
10	113	113	137	2.344	0.234	23636
10	115	111	120	11.126	1.113	28209
10	117	112	126	3.954	0.395	26377
10	119	114	129	2.344	0.234	25215
10	121	119	121	6.132	0.613	34212
10	123	123	110	7.608	0.761	35845
10	125	119	115	4.162	0.416	17486
10	127	117	116	1.453	0.145	20315
10	129	117	116	0.000	0.000	22033
10	131	118	109	4.596	0.460	24602
10	133	127	100	8.273	0.827	21372
10	135	130	100	1.950	0.195	17550
10	137	153	87	17.172	1.717	32597
10	139	159	80	5.993	0.599	34204
10	141	160	63	11.069	1.107	25500
10	143	159	59	2.680	0.268	27999
10	145	159	60	0.650	0.065	24817
10	147	154	69	6.692	0.669	25615
10	149	154	71	1.300	0.130	26559
10	151	154	71	0.000	0.000	23550
10	153	153	73	1.453	0.145	24083
10	155	152	78	3.314	0.331	23590
10	157	148	83	4.162	0.416	25797
10	159	142	90	5.993	0.599	25222
10	161	130	97	9.030	0.903	25399
10	163	113	105	12.212	1.221	26266
10	165	107	107	4.111	0.411	28333
10	167	102	101	5.077	0.508	27828
10	169	101	101	0.650	0.065	26989
10	171	100	101	0.650	0.065	26832
10	173	93	100	4.596	0.460	23893
10	175	84	101	5.886	0.589	26642
10	177	73	106	7.854	0.785	26442
10	179	73	106	0.000	0.000	27501
10	181	74	105	0.919	0.092	27415
10	183	74	101	2.600	0.260	26278
10	185	74	92	5.850	0.585	25810
10	187	70	98	4.687	0.469	24592
10	189	69	108	6.532	0.653	26419
10	191	69	110	1.300	0.130	27686
10	193	73	110	2.600	0.260	27185
11	1	558	340	-1.000	-1.000	25282
11	3	561	350	6.786	0.679	26831
11	5	561	350	0.000	0.000	25224
11	7	564	358	5.553	0.555	25873
11	9	569	368	7.267	0.727	22286
11	11	574	379	7.854	0.785	33610
11	13	580	382	4.360	0.436	29976
11	15	593	382	8.450	0.845	25600
11	17	586	380	4.732	0.473	25958
11	19	585	379	0.919	0.092	24867
11	21	569	365	13.819	1.382	20506
11	23	565	356	6.402	0.640	28006
11	25	573	375	13.400	1.340	33634
11	27	578	374	3.314	0.331	23641
11	29	582	391	11.351	1.135	29176
11	31	583	390	0.919	0.092	28796
11	33	597	374	13.819	1.382	32429
11	35	566	386	21.606	2.161	28448
11	37	556	362	16.900	1.690	28367
11	39	556	339	14.950	1.495	27193
11	41	558	350	7.267	0.727	24385
11	43	561	363	8.672	0.867	28638
11	45	588	368	17.848	1.785	29324
11	47	604	379	12.620	1.262	31893
11	49	613	388	8.273	0.827	28473
11	51	610	397	6.166	0.617	32160
11	53	593	398	11.069	1.107	31403
11	55	572	377	19.304	1.930	20709
11	57	561	366	10.111	1.011	32275
11	59	560	356	6.532	0.653	25441
11	61	575	365	11.370	1.137	30470
11	63	585	389	16.900	1.690	34213
11	65	595	393	7.001	0.700	22673
11	67	602	398	5.591	0.559	23870
11	69	610	405	6.909	0.691	21000
11	71	616	423	12.333	1.233	21638
11	73	625	431	7.827	0.783	26736
11	75	631	444	9.306	0.931	25129
11	77	632	451	4.596	0.460	20329
11	79	639	461	7.934	0.793	23742
11	81	645	467	5.515	0.552	23621
11	83	656	487	14.836	1.484	26203
11	85	666	503	12.264	1.226	25091
11	87	672	507	4.687	0.469	27390
11	89	674	516	5.993	0.599	34050
11	91	691	544	21.291	2.129	28690
11	93	695	549	4.162	0.416	29276
11	95	702	552	4.950	0.495	28553
11	97	714	551	7.827	0.783	29030
11	99	714	547	2.600	0.260	29845
11	101	723	559	9.750	0.975	29130
11	103	729	556	4.360	0.436	28753
11	105	719	540	12.264	1.226	25930
11	107	710	534	7.031	0.703	31149
11	109	708	533	1.453	0.145	28855
11	111	708	533	0.000	0.000	29068
11	113	708	531	1.300	0.130	28797
11	115	704	523	5.814	0.581	32626
11	117	677	507	20.400	2.040	25735
11	119	665	511	8.222	0.822	24758
11	121	664	511	0.650	0.065	36882
11	123	647	514	11.220	1.122	32854
11	125	632	516	9.836	0.984	32781
11	127	627	515	3.314	0.331	22220
11	129	632	512	3.790	0.379	25199
11	131	634	512	1.300	0.130	27120
11	133	639	510	3.500	0.350	27471
11	135	640	510	0.650	0.065	26884
11	137	640	514	2.600	0.260	27071
11	139	634	516	4.111	0.411	25397
11	141	623	523	8.475	0.847	27316
11	143	621	524	1.453	0.145	27835
11	145	621	524	0.000	0.000	27477
11	147	622	521	2.055	0.206	27875
11	149	627	511	7.267	0.727	27646
11	151	634	507	5.240	0.524	26947
11	153	654	505	13.065	1.306	36938
11	155	666	499	8.720	0.872	32525
11	157	670	491	5.814	0.581	26591
11	159	659	505	11.573	1.157	35957
11	161	646	507	8.549	0.855	26048
11	163	643	505	2.344	0.234	30036
11	165	662	497	13.400	1.340	28861
11	167	671	493	6.402	0.640	28595
11	169	673	490	2.344	0.234	43798
11	171	666	482	6.909	0.691	27123
11	173	662	488	4.687	0.469	25702
11	175	662	485	1.950	0.195	27700
11	177	670	481	5.814	0.581	25920
11	179	678	478	5.553	0.555	28166
11	181	689	475	7.411	0.741	28943
11	183	673	485	12.264	1.226	28093
11	185	659	485	9.100	0.910	26782
11	187	654	482	3.790	0.379	29877
11	189	654	482	0.000	0.000	31919
11	191	654	482	0.000	0.000	26652
11	193	653	481	0.919	0.092	28951
12	1	576	482	-1.000	-1.000	29219
12	3	574	482	1.300	0.130	28179
12	5	574	482	0.000	0.000	27953
12	7	574	482	0.000	0.000	27810
12	9	573	481	0.919	0.092	29475
12	11	573	481	0.000	0.000	28101
12	13	560	514	23.054	2.305	27109
12	15	558	524	6.629	0.663	28544
12	17	564	540	11.107	1.111	32248
12	19	571	545	5.591	0.559	29698
12	21	583	531	11.985	1.199	25602
12	23	586	528	2.758	0.276	22512
12	25	578	533	6.132	0.613	25212
12	27	560	539	12.333	1.233	25927
12	29	555	547	6.132	0.613	26352
12	31	569	552	9.663	0.966	33033
12	33	602	559	21.927	2.193	29618
12	35	611	558	5.886	0.589	28768
12	37	615	552	4.687	0.469	28492
12	39	618	553	2.055	0.206	25283
12	41	616	555	1.838	0.184	31178
12	43	589	556	17.562	1.756	27008
12	45	581	563	6.909	0.691	28996
12	47	575	577	9.900	0.990	25255
12	49	575	578	0.650	0.065	27544
12	51	575	582	2.600	0.260	26379
12	53	575	584	1.300	0.130	24639
12	55	575	590	3.900	0.390	26198
12	57	575	591	0.650	0.065	27579
12	59	574	577	9.123	0.912	25836
12	61	564	564	10.661	1.066	21919
12	63	559	555	6.692	0.669	23915
12	65	569	564	8.745	0.874	28662
12	67	581	571	9.030	0.903	32208
12	69	590	552	13.665	1.367	26023
12	71	578	538	11.985	1.199	29847
12	73	562	508	22.099	2.210	24860
12	75	556	489	12.951	1.295	35206
12	77	542	475	12.869	1.287	26222
12	79	538	473	2.907	0.291	28136
12	81	571	533	44.508	4.451	25281
12	83	555	502	22.675	2.268	26459
12	85	547	486	11.627	1.163	26343
12	87	540	468	12.553	1.255	27709
12	89	540	460	5.200	0.520	28675
12	91	537	458	2.344	0.234	28935
12	93	539	470	7.907	0.791	26917
12	95	546	484	10.174	1.017	27526
12	97	550	489	4.162	0.416	25679
12	99	555	499	7.267	0.727	28626
12	101	556	504	3.314	0.331	29864
12	103	566	527	16.302	1.630	25875
12	105	574	539	9.374	0.937	26463
12	107	580	550	8.144	0.814	26871
12	109	584	560	7.001	0.700	27168
12	111	584	560	0.000	0.000	29491
12	113	584	560	0.000	0.000	26488
12	115	589	548	8.450	0.845	25284
12	117	592	540	5.553	0.555	25578
12	119	592	554	9.100	0.910	26183
12	121	592	557	1.950	0.195	28532
12	123	592	558	0.650	0.065	27434
12	125	592	558	0.000	0.000	28542
12	127	597	551	5.591	0.559	26275
12	129	608	557	8.144	0.814	29183
12	131	607	568	7.179	0.718	28455
12	133	603	566	2.907	0.291	26223
12	135	603	564	1.300	0.130	25235
12	137	600	570	4.360	0.436	21672
12	139	597	570	1.950	0.195	28078
12	141	596	575	3.314	0.331	29066
12	143	594	574	1.453	0.145	24133
12	145	593	566	5.240	0.524	28968
12	147	595	562	2.907	0.291	20561
12	149	596	574	7.827	0.783	28753
12	151	596	576	1.300	0.130	25409
12	153	596	569	4.550	0.455	29292
12	155	606	558	9.663	0.966	29049
12	157	612	564	5.515	0.552	23977
12	159	611	570	3.954	0.395	24406
12	161	603	572	5.360	0.536	25980
12	163	607	573	2.680	0.268	27838
12	165	607	573	0.000	0.000	26906
12	167	595	586	11.499	1.150	28049
12	169	590	589	3.790	0.379	28419
12	171	576	580	10.818	1.082	28112
12	173	573	567	8.672	0.867	23363
13	1	479	535	-1.000	-1.000	25803
13	3	479	535	0.000	0.000	25017
13	5	479	527	5.200	0.520	26880
13	7	472	502	16.875	1.687	27106
13	9	471	497	3.314	0.331	31338
13	11	471	493	2.600	0.260	28085
13	13	471	485	5.200	0.520	28351
13	15	474	481	3.250	0.325	26392
13	17	476	478	2.344	0.234	28240
13	19	476	478	0.000	0.000	25860
13	21	476	482	2.600	0.260	27279
13	23	476	488	3.900	0.390	27382
13	25	476	497	5.850	0.585	27242
13	27	476	503	3.900	0.390	23567
13	29	475	507	2.680	0.268	26984
13	31	475	507	0.000	0.000	26059
13	33	471	517	7.001	0.700	28824
13	35	467	526	6.402	0.640	18312
13	37	467	526	0.000	0.000	23026
13	39	468	517	5.886	0.589	33990
13	41	469	511	3.954	0.395	29038
13	43	469	509	1.300	0.130	28922
13	45	471	503	4.111	0.411	25418
13	47	471	498	3.250	0.325	25503
13	49	471	495	1.950	0.195	26884
13	51	471	492	1.950	0.195	25453
13	53	471	490	1.300	0.130	25510
13	55	471	485	3.250	0.325	26524
13	57	471	461	15.600	1.560	26839
13	59	471	454	4.550	0.455	27007
13	61	471	451	1.950	0.195	27667
13	63	472	449	1.453	0.145	27016
13	65	474	454	3.500	0.350	28646
13	67	474	454	0.000	0.000	28499
13	69	477	454	1.950	0.195	29782
13	71	479	451	2.344	0.234	28093
13	73	481	450	1.453	0.145	27999
13	75	485	440	7.001	0.700	28787
13	77	483	438	1.838	0.184	26642
13	79	476	445	6.435	0.643	26763
13	81	474	450	3.500	0.350	27790
13	83	474	450	0.000	0.000	26566
13	85	474	447	1.950	0.195	27118
13	87	477	442	3.790	0.379	26710
13	89	480	442	1.950	0.195	27074
13	91	486	445	4.360	0.436	29614
13	93	489	451	4.360	0.436	25881
13	95	490	456	3.314	0.331	32280
13	97	490	463	4.550	0.455	32088
13	99	490	469	3.900	0.390	28149
13	101	490	469	0.000	0.000	29078
13	103	488	469	1.300	0.130	27499
13	105	482	482	9.306	0.931	29088
13	107	481	483	0.919	0.092	25082
13	109	481	483	0.000	0.000	22435
13	111	481	483	0.000	0.000	30697
13	113	479	485	1.838	0.184	28281
13	115	482	484	2.055	0.206	28332
13	117	482	484	0.000	0.000	32209
13	119	483	484	0.650	0.065	29810
13	121	483	484	0.000	0.000	29555
13	123	486	480	3.250	0.325	28703
13	125	485	466	9.123	0.912	30001
13	127	481	440	17.098	1.710	25516
13	129	478	423	11.220	1.122	26783
13	131	476	409	9.192	0.919	27630
13	133	475	404	3.314	0.331	26478
13	135	475	404	0.000	0.000	25843
13	137	475	406	1.300	0.130	31446
13	139	475	409	1.950	0.195	33678
13	141	473	420	7.267	0.727	27900
13	143	473	425	3.250	0.325	26971
13	145	474	434	5.886	0.589	26965
13	147	476	443	5.993	0.599	26930
13	149	476	446	1.950	0.195	27984
13	151	476	447	0.650	0.065	28108
13	153	476	455	5.200	0.520	30955
13	155	476	456	0.650	0.065	29515
13	157	476	456	0.000	0.000	30262
13	159	476	456	0.000	0.000	29814
13	161	478	452	2.907	0.291	23489
13	163	480	455	2.344	0.234	24528
13	165	480	456	0.650	0.065	29694
13	167	480	456	0.000	0.000	30215
13	169	482	464	5.360	0.536	27904
13	171	482	467	1.950	0.195	24476
13	173	483	468	0.919	0.092	21672
13	175	487	463	4.162	0.416	27564
13	177	489	449	9.192	0.919	25434
13	179	489	445	2.600	0.260	28622
13	181	492	436	6.166	0.617	29118
13	183	492	429	4.550	0.455	26059
13	185	494	424	3.500	0.350	27478
13	187	494	424	0.000	0.000	27517
13	189	485	425	5.886	0.589	27163
13	191	474	427	7.267	0.727	30408
13	193	466	427	5.200	0.520	28784
14	1	834	325	-1.000	-1.000	24103
14	3	822	324	7.827	0.783	31694
14	5	814	324	5.200	0.520	33042
14	7	806	324	5.200	0.520	27920
14	9	793	324	8.450	0.845	27205
14	11	786	327	4.950	0.495	26649
14	13	778	333	6.500	0.650	28976
14	15	775	336	2.758	0.276	28236
14	17	772	336	1.950	0.195	28596
14	19	761	318	13.711	1.371	27625
14	21	757	315	3.250	0.325	26947
14	23	762	329	9.663	0.966	23373
14	25	770	343	10.481	1.048	29017
14	27	773	343	1.950	0.195	28033
14	29	780	343	4.550	0.455	26908
14	31	780	343	0.000	0.000	27315
14	33	776	337	4.687	0.469	22097
14	35	769	313	16.250	1.625	27117
14	37	769	305	5.200	0.520	34408
14	39	773	337	20.961	2.096	28606
14	41	774	339	1.453	0.145	25601
14	43	774	349	6.500	0.650	29148
14	45	766	340	7.827	0.783	31745
14	47	762	319	13.895	1.390	25499
14	49	756	308	8.144	0.814	24358
14	51	755	307	0.919	0.092	26949
14	53	755	313	3.900	0.390	27588
14	55	757	322	5.993	0.599	24660
14	57	748	321	5.886	0.589	29629
14	59	743	318	3.790	0.379	26646
14	61	745	318	1.300	0.130	30747
14	63	745	312	3.900	0.390	25040
14	65	742	300	8.040	0.804	25214
14	67	739	297	2.758	0.276	32278
14	69	737	295	1.838	0.184	32353
14	71	735	294	1.453	0.145	30239
14	73	733	293	1.453	0.145	29207
14	75	729	297	3.677	0.368	27317
14	77	725	303	4.687	0.469	26332
14	79	719	315	8.720	0.872	29711
14	81	715	320	4.162	0.416	27298
14	83	711	320	2.600	0.260	28546
14	85	709	320	1.300	0.130	27793
14	87	709	319	0.650	0.065	28538
14	89	713	317	2.907	0.291	26592
14	91	725	313	8.222	0.822	29080
14	93	725	313	0.000	0.000	30796
14	95	725	313	0.000	0.000	26730
14	97	725	316	1.950	0.195	28803
14	99	720	320	4.162	0.416	25591
14	101	710	326	7.580	0.758	27267
14	103	705	329	3.790	0.379	26859
14	105	697	334	6.132	0.613	27034
14	107	699	339	3.500	0.350	26545
14	109	749	338	32.506	3.251	27740
14	111	766	347	12.503	1.250	28234
14	113	770	349	2.907	0.291	29002
14	115	770	353	2.600	0.260	26761
14	117	770	355	1.300	0.130	24369
14	119	770	349	3.900	0.390	28039
14	121	759	336	11.069	1.107	29915
14	123	760	345	5.886	0.589	23825
14	125	765	353	6.132	0.613	22017
14	127	771	358	5.077	0.508	30895
14	129	784	364	9.306	0.931	24226
14	131	788	367	3.250	0.325	27586
14	133	792	374	5.240	0.524	26762
14	135	794	384	6.629	0.663	25440
14	137	795	387	2.055	0.206	25718
14	139	795	391	2.600	0.260	26433
14	141	795	394	1.950	0.195	26739
14	143	795	401	4.550	0.455	26796
14	145	795	395	3.900	0.390	23462
14	147	794	382	8.475	0.847	25065
14	149	787	365	11.950	1.195	27185
14	151	772	331	24.155	2.415	26287
14	153	762	308	16.302	1.630	25888
14	155	760	296	7.907	0.791	29212
14	157	760	290	3.900	0.390	28373
14	159	760	289	0.650	0.065	29830
14	161	761	298	5.886	0.589	29315
14	163	762	309	7.179	0.718	26686
14	165	764	309	1.300	0.130	28518
14	167	769	296	9.053	0.905	29322
14	169	774	280	10.896	1.090	27787
14	171	776	272	5.360	0.536	29038
14	173	769	315	28.317	2.832	28883
14	175	769	323	5.200	0.520	25134
14	177	767	331	5.360	0.536	20751
14	179	765	338	4.732	0.473	29111
14	181	764	339	0.919	0.092	29749
14	183	759	328	7.854	0.785	30463
14	185	759	308	13.000	1.300	26951
14	187	768	296	9.750	0.975	39982
14	189	781	277	14.964	1.496	29286
14	191	777	289	8.222	0.822	30959
14	193	743	313	27.051	2.705	29040
15	1	850	226	-1.000	-1.000	29972
15	3	850	226	0.000	0.000	26356
15	5	850	226	0.000	0.000	25173
15	7	843	230	5.240	0.524	29572
15	9	843	230	0.000	0.000	26347
15	11	856	219	11.069	1.107	28653
15	13	873	205	14.314	1.431	27119
15	15	874	202	2.055	0.206	26684
15	17	880	204	4.111	0.411	27952
15	19	884	205	2.680	0.268	25649
15	21	918	202	22.185	2.219	27325
15	23	931	204	8.549	0.855	27416
15	25	934	211	4.950	0.495	27664
15	27	936	211	1.300	0.130	30226
15	29	939	208	2.758	0.276	30441
15	31	934	208	3.250	0.325	30875
15	33	925	212	6.402	0.640	30684
15	35	905	213	13.016	1.302	33877
15	37	883	223	15.708	1.571	28090
15	39	874	223	5.850	0.585	30107
15	41	854	235	15.160	1.516	28967
15	43	854	235	0.000	0.000	29448
15	45	845	233	5.993	0.599	34474
15	47	840	231	3.500	0.350	30045
15	49	814	230	16.912	1.691	27708
15	51	810	234	3.677	0.368	24448
15	53	803	242	6.909	0.691	31267
15	55	802	242	0.650	0.065	34249
15	57	801	245	2.055	0.206	29056
15	59	801	245	0.000	0.000	30777
15	61	831	234	20.769	2.077	33703
15	63	840	230	6.402	0.640	28293
15	65	840	230	0.000	0.000	30598
15	67	848	230	5.200	0.520	19129
15	69	855	228	4.732	0.473	20011
15	71	858	229	2.055	0.206	34885
15	73	862	226	3.250	0.325	32253
15	75	854	225	5.240	0.524	35088
15	77	833	231	14.196	1.420	37127
15	79	822	239	8.841	0.884	28878
15	81	806	248	11.932	1.193	29355
15	83	793	250	8.549	0.855	28866
15	85	773	258	14.001	1.400	30640
15	87	773	258	0.000	0.000	30976
15	89	772	256	1.453	0.145	30052
15	91	772	253	1.950	0.195	30208
15	93	788	243	12.264	1.226	20707
15	95	792	243	2.600	0.260	30575
15	97	798	243	3.900	0.390	25090
15	99	802	246	3.250	0.325	31918
15	101	808	242	4.687	0.469	34127
15	103	811	237	3.790	0.379	38153
15	105	814	232	3.790	0.379	26120
15	107	802	238	8.720	0.872	29662
15	109	788	249	11.573	1.157	33157
15	111	788	250	0.650	0.065	34724
15	113	788	248	1.300	0.130	21782
15	115	788	245	1.950	0.195	28202
15	117	788	245	0.000	0.000	19904
15	119	788	244	0.650	0.065	36145
15	121	784	227	11.351	1.135	30454
15	123	780	208	12.620	1.262	28156
15	125	777	199	6.166	0.617	29131
15	127	771	193	5.515	0.552	29787
15	129	764	202	7.411	0.741	27258
15	131	767	216	9.306	0.931	32808
15	133	774	221	5.591	0.559	25523
15	135	781	225	5.240	0.524	28520
15	137	788	227	4.732	0.473	28750
15	139	796	229	5.360	0.536	25784
15	141	788	237	7.354	0.735	26008
15	143	783	237	3.250	0.325	28913
15	145	783	237	0.000	0.000	31896
15	147	797	227	11.183	1.118	29707
15	149	829	213	22.703	2.270	31837
15	151	836	208	5.591	0.559	27406
15	153	849	198	10.661	1.066	25654
15	155	854	195	3.790	0.379	27898
15	157	862	184	8.841	0.884	28672
15	159	862	181	1.950	0.195	29095
15	161	867	164	11.518	1.152	26622
15	163	869	154	6.629	0.663	26897
15	165	869	135	12.350	1.235	26617
15	167	869	122	8.450	0.845	29068
15	169	870	121	0.919	0.092	26719
15	171	872	104	11.126	1.113	29345
15	173	872	91	8.450	0.845	30003
15	175	874	82	5.993	0.599	24344
15	177	877	71	7.411	0.741	23742
15	179	878	63	5.240	0.524	28029
15	181	880	56	4.732	0.473	25801
15	183	881	48	5.240	0.524	27061
15	185	884	41	4.950	0.495	35749
15	187	885	36	3.314	0.331	39712
15	189	885	30	3.900	0.390	30976
15	191	885	25	3.250	0.325	19418
15	193	885	18	4.550	0.455	19538
16	1	366	60	-1.000	-1.000	26332
16	3	368	64	2.907	0.291	25479
16	5	378	73	8.745	0.874	27993
16	7	382	79	4.687	0.469	25582
16	9	386	83	3.677	0.368	27408
16	11	395	92	8.273	0.827	24971
16	13	399	98	4.687	0.469	28569
16	15	399	98	0.000	0.000	30574
16	17	401	100	1.838	0.184	31234
16	19	401	92	5.200	0.520	25247
16	21	396	85	5.591	0.559	26465
16	23	392	81	3.677	0.368	25309
16	25	387	77	4.162	0.416	25636
16	27	381	72	5.077	0.508	25206
16	29	378	71	2.055	0.206	28097
16	31	372	62	7.031	0.703	26689
16	33	371	62	0.650	0.065	26215
16	35	370	60	1.453	0.145	29095
16	37	365	54	5.077	0.508	30589
16	39	362	49	3.790	0.379	28146
16	41	361	47	1.453	0.145	22849
16	43	362	47	0.650	0.065	22881
16	45	378	49	10.481	1.048	26772
16	47	395	50	11.069	1.107	25420
16	49	400	50	3.250	0.325	25513
16	51	403	50	1.950	0.195	26195
16	53	405	49	1.453	0.145	26621
16	55	401	60	7.608	0.761	22081
16	57	382	75	15.734	1.573	29759
16	59	354	100	24.398	2.440	18917
16	61	349	106	5.077	0.508	19596
16	63	342	117	8.475	0.847	21727
16	65	335	122	5.591	0.559	27809
16	67	329	130	6.500	0.650	23817
16	69	324	139	6.692	0.669	25904
16	71	311	154	12.902	1.290	35998
16	73	303	164	8.324	0.832	24137
16	75	296	169	5.591	0.559	24390
16	77	289	175	5.993	0.599	25211
16	79	283	184	7.031	0.703	28574
16	81	284	188	2.680	0.268	28082
16	83	284	189	0.650	0.065	31539
16	85	264	150	28.488	2.849	29132
16	87	256	141	7.827	0.783	25484
16	89	245	145	7.608	0.761	24071
16	91	234	144	7.179	0.718	25319
16	93	225	144	5.850	0.585	26544
16	95	209	143	10.420	1.042	21588
16	97	198	141	7.267	0.727	27078
16	99	193	141	3.250	0.325	25971
16	101	183	139	6.629	0.663	26035
16	103	181	139	1.300	0.130	26242
16	105	179	139	1.300	0.130	25624
16	107	179	139	0.000	0.000	26835
16	109	179	145	3.900	0.390	28587
16	111	191	146	7.827	0.783	33057
16	113	200	141	6.692	0.669	26886
16	115	203	139	2.344	0.234	23561
16	117	203	139	0.000	0.000	25132
16	119	206	139	1.950	0.195	19819
16	121	219	140	8.475	0.847	33907
16	123	253	141	22.109	2.211	20170
16	125	280	141	17.550	1.755	23559
16	127	292	143	7.907	0.791	22120
16	129	324	144	20.810	2.081	33463
16	131	328	145	2.680	0.268	26991
16	133	347	158	14.964	1.496	25997
16	135	347	164	3.900	0.390	30014
16	137	339	155	7.827	0.783	23615
16	139	328	140	12.090	1.209	22804
16	141	328	140	0.000	0.000	30649
16	143	325	142	2.344	0.234	22930
16	145	318	156	10.174	1.017	23917
16	147	339	163	14.388	1.439	26655
16	149	342	165	2.344	0.234	31408
16	151	339	157	5.553	0.555	31073
16	153	337	146	7.267	0.727	27088
16	155	338	141	3.314	0.331	29102
16	157	339	126	9.771	0.977	28794
16	159	352	119	9.597	0.960	20086
16	161	357	114	4.596	0.460	28204
16	163	354	114	1.950	0.195	39749
16	165	345	112	5.993	0.599	28409
16	167	338	118	5.993	0.599	28746
16	169	327	120	7.267	0.727	27130
16	171	306	118	13.711	1.371	29954
16	173	300	115	4.360	0.436	30726
16	175	294	115	3.900	0.390	28207
16	177	286	115	5.200	0.520	23414
16	179	279	116	4.596	0.460	22086
16	181	273	117	3.954	0.395	27256
16	183	278	113	4.162	0.416	27199
16	185	302	106	16.250	1.625	28494
16	187	306	105	2.680	0.268	23421
16	189	305	109	2.680	0.268	28287
16	191	301	109	2.600	0.260	23085
16	193	299	109	1.300	0.130	28447
17	1	95	677	-1.000	-1.000	26014
17	3	90	673	4.162	0.416	25672
17	5	87	673	1.950	0.195	26012
17	7	79	671	5.360	0.536	21997
17	9	78	670	0.919	0.092	21837
17	11	78	670	0.000	0.000	23526
17	13	83	661	6.692	0.669	26140
17	15	84	661	0.650	0.065	23100
17	17	95	656	7.854	0.785	23965
17	19	103	652	5.814	0.581	22305
17	21	113	651	6.532	0.653	26280
17	23	116	651	1.950	0.195	28977
17	25	116	651	0.000	0.000	30608
17	27	116	650	0.650	0.065	26896
17	29	116	650	0.000	0.000	26467
17	31	116	650	0.000	0.000	26681
17	33	116	650	0.000	0.000	26293
17	35	115	644	3.954	0.395	26421
17	37	115	634	6.500	0.650	24719
17	39	117	635	1.453	0.145	23333
17	41	104	658	17.172	1.717	30394
17	43	94	657	6.532	0.653	27979
17	45	88	667	7.580	0.758	22371
17	47	87	668	0.919	0.092	27662
17	49	84	668	1.950	0.195	26897
17	51	82	666	1.838	0.184	21863
17	53	81	669	2.055	0.206	29741
17	55	73	677	7.354	0.735	34504
17	57	70	676	2.055	0.206	34177
17	59	83	665	11.069	1.107	21698
17	61	87	657	5.814	0.581	24349
17	63	99	657	7.800	0.780	33536
17	65	104	656	3.314	0.331	32174
17	67	108	650	4.687	0.469	20928
17	69	110	650	1.300	0.130	26740
17	71	116	637	9.306	0.931	28174
17	73	123	629	6.909	0.691	31214
17	75	127	623	4.687	0.469	16832
17	77	133	612	8.144	0.814	18912
17	79	138	600	8.450	0.845	21303
17	81	141	590	6.786	0.679	23854
17	83	146	572	12.143	1.214	21834
17	85	147	568	2.680	0.268	19959
17	87	149	562	4.111	0.411	28069
17	89	149	560	1.300	0.130	35208
17	91	146	553	4.950	0.495	26474
17	93	144	536	11.126	1.113	38017
17	95	149	510	17.209	1.721	24366
17	97	159	481	19.939	1.994	21432
17	99	161	477	2.907	0.291	24541
17	101	161	477	0.000	0.000	23954
17	103	161	476	0.650	0.065	32879
17	105	160	484	5.240	0.524	29367
17	107	152	500	11.627	1.163	19460
17	109	151	506	3.954	0.395	34902
17	111	142	552	30.466	3.047	26506
17	113	135	568	11.351	1.135	23447
17	115	134	570	1.453	0.145	25814
17	117	129	580	7.267	0.727	21182
17	119	129	584	2.600	0.260	17837
17	121	126	587	2.758	0.276	17886
17	123	124	588	1.453	0.145	25103
17	125	123	602	9.123	0.912	19356
17	127	124	590	7.827	0.783	25001
17	129	124	587	1.950	0.195	21529
17	131	128	594	5.240	0.524	25038
17	133	131	597	2.758	0.276	26641
17	135	127	601	3.677	0.368	18001
17	137	125	601	1.300	0.130	24559
17	139	125	591	6.500	0.650	17050
17	141	133	577	10.481	1.048	22492
17	143	136	570	4.950	0.495	20267
17	145	138	579	5.993	0.599	27665
17	147	138	575	2.600	0.260	26935
17	149	138	573	1.300	0.130	25340
17	151	137	581	5.240	0.524	22449
17	153	137	584	1.950	0.195	24949
17	155	137	588	2.600	0.260	25574
17	157	137	588	0.000	0.000	25008
17	159	141	582	4.687	0.469	24429
17	161	156	571	12.090	1.209	26696
17	163	174	567	11.985	1.199	26083
17	165	182	565	5.360	0.536	27402
17	167	214	553	22.214	2.221	23271
17	169	227	547	9.306	0.931	21928
17	171	243	537	12.264	1.226	26726
17	173	252	530	7.411	0.741	31522
17	175	268	499	22.675	2.268	26342
17	177	271	485	9.306	0.931	27983
17	179	274	469	10.581	1.058	26930
17	181	280	458	8.144	0.814	26244
17	183	284	454	3.677	0.368	24896
17	185	284	454	0.000	0.000	26009
17	187	278	474	13.572	1.357	27520
17	189	273	489	10.277	1.028	30090
17	191	272	491	1.453	0.145	24941
17	193	272	489	1.300	0.130	26345
18	1	300	861	-1.000	-1.000	22935
18	3	300	861	0.000	0.000	25738
18	5	299	861	0.650	0.065	25334
18	7	299	860	0.650	0.065	24399
18	9	300	871	7.179	0.718	21418
18	11	300	876	3.250	0.325	30743
18	13	301	860	10.420	1.042	21101
18	15	301	847	8.450	0.845	25360
18	17	301	843	2.600	0.260	29261
18	19	301	884	26.649	2.665	22264
18	21	303	896	7.907	0.791	20573
18	23	307	875	13.895	1.390	27550
18	25	307	862	8.450	0.845	28468
18	27	307	890	18.200	1.820	25695
18	29	310	908	11.861	1.186	15726
18	31	310	946	24.699	2.470	31743
18	33	309	955	5.886	0.589	28036
18	35	304	943	8.450	0.845	17404
18	37	303	925	11.718	1.172	26418
18	39	303	914	7.150	0.715	24043
18	41	304	914	0.650	0.065	19208
18	43	300	938	15.815	1.581	22361
18	45	299	943	3.314	0.331	22446
18	47	297	945	1.838	0.184	25780
18	49	293	932	8.841	0.884	26770
18	51	288	973	26.847	2.685	28033
18	53	287	987	9.123	0.912	35522
18	55	286	999	7.827	0.783	26567
18	57	283	1016	11.220	1.122	25467
18	59	281	1023	4.732	0.473	28374
18	61	281	1022	0.650	0.065	26368
18	63	284	1018	3.250	0.325	26495
18	65	285	1015	2.055	0.206	26314
18	67	292	997	12.553	1.255	26753
18	69	289	1018	13.788	1.379	26639
18	71	288	1021	2.055	0.206	26340
18	73	284	1021	2.600	0.260	26608
18	75	280	1015	4.687	0.469	26700
18	77	280	1014	0.650	0.065	26779
18	79	281	1010	2.680	0.268	27048
19	1	862	930	-1.000	-1.000	29461
19	3	863	929	0.919	0.092	26397
19	5	860	929	1.950	0.195	25733
19	7	858	929	1.300	0.130	24907
19	9	858	929	0.000	0.000	30417
19	11	867	926	6.166	0.617	29001
19	13	877	921	7.267	0.727	27761
19	15	888	917	7.608	0.761	28277
19	17	897	918	5.886	0.589	29376
19	19	899	918	1.300	0.130	27348
19	21	900	918	0.650	0.065	27977
19	23	898	925	4.732	0.473	26698
19	25	897	927	1.453	0.145	30454
19	27	897	927	0.000	0.000	29543
19	29	891	919	6.500	0.650	30890
19	31	894	918	2.055	0.206	32630
19	33	907	914	8.841	0.884	28036
19	35	918	912	7.267	0.727	29780
19	37	926	907	6.132	0.613	23115
19	39	922	907	2.600	0.260	25892
19	41	900	918	15.987	1.599	27380
19	43	895	919	3.314	0.331	27802
19	45	885	940	15.118	1.512	29327
19	47	879	936	4.687	0.469	29738
19	49	877	936	1.300	0.130	21117
19	51	875	936	1.300	0.130	36298
19	53	874	937	0.919	0.092	29321
19	55	874	937	0.000	0.000	36173
19	57	876	934	2.344	0.234	28207
19	59	869	937	4.950	0.495	21401
19	61	868	938	0.919	0.092	24789
19	63	880	936	7.907	0.791	23747
19	65	891	933	7.411	0.741	26005
19	67	899	924	7.827	0.783	29398
19	69	914	932	11.050	1.105	27571
19	71	914	933	0.650	0.065	32006
19	73	919	927	5.077	0.508	28827
19	75	900	934	13.161	1.316	28168
19	77	886	924	11.183	1.118	27892
19	79	894	928	5.814	0.581	27168
19	81	896	929	1.453	0.145	30394
19	83	896	930	0.650	0.065	25883
19	85	891	925	4.596	0.460	30717
19	87	893	921	2.907	0.291	33139
19	89	895	921	1.300	0.130	28363
19	91	898	920	2.055	0.206	27435
19	93	886	919	7.827	0.783	24237
19	95	866	916	13.145	1.315	25428
19	97	865	916	0.650	0.065	25915
19	99	860	915	3.314	0.331	26750
19	101	860	926	7.150	0.715	31972
19	103	860	926	0.000	0.000	29900
19	105	858	929	2.344	0.234	21944
19	107	857	929	0.650	0.065	29406
19	109	858	927	1.453	0.145	24277
19	111	865	923	5.240	0.524	28802
19	113	874	923	5.850	0.585	22535
19	115	875	923	0.650	0.065	30351
19	117	884	936	10.277	1.028	23447
19	119	887	936	1.950	0.195	29585
19	121	889	928	5.360	0.536	27284
19	123	889	927	0.650	0.065	31647
19	125	889	923	2.600	0.260	30250
19	127	890	916	4.596	0.460	18309
20	1	906	639	-1.000	-1.000	29090
20	3	905	639	0.650	0.065	30944
20	5	904	632	4.596	0.460	26288
20	7	902	628	2.907	0.291	30712
20	9	899	633	3.790	0.379	34206
20	11	900	633	0.650	0.065	21997
20	13	908	633	5.200	0.520	26907
20	15	919	619	11.573	1.157	29082
20	17	923	635	10.720	1.072	27826
20	19	923	636	0.650	0.065	27096
20	21	949	647	18.350	1.835	26966
20	23	953	650	3.250	0.325	26606
20	25	953	652	1.300	0.130	30871
20	27	954	655	2.055	0.206	29211
20	29	952	654	1.453	0.145	30032
20	31	910	627	32.454	3.245	25969
20	33	886	616	17.160	1.716	27137
20	35	880	614	4.111	0.411	29140
20	37	875	610	4.162	0.416	33414
20	39	869	604	5.515	0.552	29102
20	41	865	596	5.814	0.581	26120
20	43	872	608	9.030	0.903	29455
20	45	907	636	29.133	2.913	30337
20	47	925	648	14.061	1.406	33705
20	49	925	649	0.650	0.065	33374
20	51	914	640	9.238	0.924	30939
20	53	869	616	33.149	3.315	27502
20	55	865	612	3.677	0.368	30270
20	57	901	644	31.307	3.131	29264
20	59	910	644	5.850	0.585	35114
20	61	910	634	6.500	0.650	28643
20	63	933	643	16.053	1.605	27610
20	65	968	649	23.081	2.308	22838
20	67	979	649	7.150	0.715	21545
20	69	987	648	5.240	0.524	28592
20	71	995	646	5.360	0.536	26993
20	73	1008	650	8.841	0.884	28940
20	75	1008	656	3.900	0.390	29822
20	77	1009	660	2.680	0.268	26551
20	79	1009	662	1.300	0.130	36432
20	81	1013	665	3.250	0.325	21086
20	83	1019	658	5.993	0.599	31841
20	85	1019	673	9.750	0.975	23406
20	87	1019	676	1.950	0.195	32981
20	89	1020	687	7.179	0.718	29726
20	91	1020	679	5.200	0.520	29518
20	93	1020	672	4.550	0.455	29862
20	95	1020	674	1.300	0.130	31008
20	97	1022	680	4.111	0.411	29384
20	99	1022	684	2.600	0.260	29887
20	101	1013	660	16.660	1.666	29148
20	103	1013	660	0.000	0.000	31890
20	105	1013	669	5.850	0.585	30369
20	107	1013	669	0.000	0.000	30124
20	109	1005	661	7.354	0.735	29623
20	111	1002	659	2.344	0.234	29750
20	113	1002	657	1.300	0.130	29734
20	115	1015	684	19.478	1.948	30049
20	117	1016	685	0.919	0.092	29769
21	1	454	222	-1.000	-1.000	28447
21	3	457	218	3.250	0.325	28045
21	5	457	218	0.000	0.000	27301
21	7	453	218	2.600	0.260	26924
21	9	452	217	0.919	0.092	27982
21	11	447	212	4.596	0.460	27031
21	13	447	210	1.300	0.130	26978
21	15	447	210	0.000	0.000	26568
21	17	447	210	0.000	0.000	27830
21	19	447	210	0.000	0.000	27611
21	21	446	215	3.314	0.331	28140
21	23	445	215	0.650	0.065	26732
21	25	445	221	3.900	0.390	21730
21	27	451	223	4.111	0.411	25478
21	29	451	223	0.000	0.000	23992
21	31	452	216	4.596	0.460	25988
21	33	452	211	3.250	0.325	23953
21	35	447	201	7.267	0.727	25063
21	37	447	205	2.600	0.260	24375
21	39	447	208	1.950	0.195	24485
21	41	455	220	9.374	0.937	27170
21	43	457	220	1.300	0.130	27142
21	45	457	215	3.250	0.325	23931
21	47	456	212	2.055	0.206	29272
21	49	455	211	0.919	0.092	27373
21	51	453	216	3.500	0.350	26503
21	53	453	216	0.000	0.000	27353
21	55	453	216	0.000	0.000	26205
21	57	449	220	3.677	0.368	28173
21	59	448	220	0.650	0.065	29431
21	61	444	217	3.250	0.325	26355
21	63	444	203	9.100	0.910	32179
21	65	444	202	0.650	0.065	28271
21	67	448	203	2.680	0.268	30271
21	69	460	199	8.222	0.822	26742
21	71	467	198	4.596	0.460	29805
21	73	473	198	3.900	0.390	28058
21	75	463	214	12.264	1.226	25981
21	77	457	226	8.720	0.872	26610
21	79	447	234	8.324	0.832	28625
21	81	443	218	10.720	1.072	28592
21	83	443	206	7.800	0.780	27672
21	85	438	197	6.692	0.669	27457
21	87	436	193	2.907	0.291	25458
21	89	429	184	7.411	0.741	28819
21	91	426	181	2.758	0.276	24895
21	93	423	178	2.758	0.276	27448
21	95	415	176	5.360	0.536	26239
21	97	407	175	5.240	0.524	26603
21	99	407	175	0.000	0.000	24429
21	101	407	173	1.300	0.130	28372
21	103	409	162	7.267	0.727	29464
21	105	410	158	2.680	0.268	28869
21	107	413	165	4.950	0.495	28408
21	109	424	155	9.663	0.966	25581
21	111	434	128	18.715	1.871	28794
21	113	434	105	14.950	1.495	26777
21	115	434	102	1.950	0.195	25590
21	117	434	102	0.000	0.000	30998
21	119	436	103	1.453	0.145	29382
21	121	439	129	17.012	1.701	28529
21	123	434	144	10.277	1.028	26230
21	125	428	159	10.501	1.050	35490
21	127	427	173	9.123	0.912	29291
21	129	422	160	9.053	0.905	26568
21	131	410	132	19.801	1.980	28150
21	133	400	110	15.708	1.571	29224
21	135	397	105	3.790	0.379	26745
21	137	397	105	0.000	0.000	27729
21	139	404	126	14.388	1.439	30779
21	141	408	131	4.162	0.416	25586
21	143	404	127	3.677	0.368	27729
21	145	390	114	12.418	1.242	26319
21	147	385	112	3.500	0.350	28675
21	149	399	132	15.868	1.587	30901
21	151	416	150	16.093	1.609	22618
21	153	424	166	11.627	1.163	28026
21	155	432	184	12.803	1.280	28867
21	157	435	193	6.166	0.617	24202
21	159	437	194	1.453	0.145	26815
21	161	432	156	24.912	2.491	29448
21	163	427	134	14.664	1.466	26988
21	165	425	130	2.907	0.291	29950
21	167	422	115	9.943	0.994	26352
21	169	421	93	14.314	1.431	27264
21	171	416	86	5.591	0.559	29402
21	173	406	84	6.629	0.663	28522
21	175	402	85	2.680	0.268	29345
21	177	400	89	2.907	0.291	28710
21	179	400	90	0.650	0.065	30494
21	181	398	91	1.453	0.145	27964
21	183	398	91	0.000	0.000	28040
21	185	398	92	0.650	0.065	30393
21	187	405	95	4.950	0.495	23291
21	189	413	103	7.354	0.735	29412
21	191	416	108	3.790	0.379	30314
21	193	417	108	0.650	0.065	28454
22	1	418	268	-1.000	-1.000	27228
22	3	418	268	0.000	0.000	27672
22	5	418	268	0.000	0.000	28269
22	7	415	268	1.950	0.195	26855
22	9	413	266	1.838	0.184	26984
22	11	410	266	1.950	0.195	26880
22	13	409	266	0.650	0.065	28640
22	15	407	266	1.300	0.130	26244
22	17	407	265	0.650	0.065	28348
22	19	403	265	2.600	0.260	27785
22	21	402	265	0.650	0.065	28659
22	23	401	265	0.650	0.065	26505
22	25	394	265	4.550	0.455	26432
22	27	390	265	2.600	0.260	28098
22	29	387	263	2.344	0.234	25393
22	31	385	262	1.453	0.145	26347
22	33	381	260	2.907	0.291	20660
22	35	381	260	0.000	0.000	26746
22	37	381	260	0.000	0.000	23613
22	39	388	257	4.950	0.495	25743
22	41	392	252	4.162	0.416	27624
22	43	392	252	0.000	0.000	23910
22	45	393	252	0.650	0.065	25490
22	47	390	260	5.553	0.555	26330
22	49	389	261	0.919	0.092	23468
22	51	388	259	1.453	0.145	28723
22	53	396	249	8.324	0.832	23735
22	55	414	250	11.718	1.172	23905
22	57	414	250	0.000	0.000	28539
22	59	415	251	0.919	0.092	27311
22	61	419	259	5.814	0.581	31793
22	63	424	266	5.591	0.559	27892
22	65	427	266	1.950	0.195	29842
22	67	434	271	5.591	0.559	26860
22	69	440	272	3.954	0.395	25078
22	71	440	272	0.000	0.000	25894
22	73	440	272	0.000	0.000	25894
22	75	440	272	0.000	0.000	26747
22	77	440	273	0.650	0.065	25858
22	79	447	291	12.553	1.255	28266
22	81	447	292	0.650	0.065	28624
22	83	447	292	0.000	0.000	28811
22	85	452	291	3.314	0.331	31911
22	87	444	280	8.841	0.884	29988
22	89	423	254	21.723	2.172	22735
22	91	413	239	11.718	1.172	25117
22	93	410	228	7.411	0.741	27166
22	95	410	227	0.650	0.065	24452
22	97	408	213	9.192	0.919	27558
22	99	400	205	7.354	0.735	26772
22	101	385	194	12.090	1.209	34699
22	103	379	185	7.031	0.703	25938
22	105	367	178	9.030	0.903	27505
22	107	361	175	4.360	0.436	27546
22	109	341	173	13.065	1.306	29745
22	111	329	183	10.153	1.015	29427
22	113	323	188	5.077	0.508	23992
22	115	313	190	6.629	0.663	19030
22	117	313	190	0.000	0.000	21047
22	119	312	189	0.919	0.092	22009
22	121	316	188	2.680	0.268	24843
22	123	322	186	4.111	0.411	26917
22	125	335	181	9.053	0.905	26726
22	127	346	171	9.663	0.966	27018
22	129	349	167	3.250	0.325	24120
22	131	349	167	0.000	0.000	30854
22	133	349	167	0.000	0.000	30081
22	135	346	168	2.055	0.206	26432
22	137	333	183	12.902	1.290	20061
22	139	331	185	1.838	0.184	29010
22	141	331	185	0.000	0.000	34007
22	143	330	185	0.650	0.065	22703
22	145	330	185	0.000	0.000	27305
22	147	330	187	1.300	0.130	33596
22	149	326	188	2.680	0.268	29068
22	151	326	188	0.000	0.000	29621
22	153	323	187	2.055	0.206	31987
22	155	325	178	5.993	0.599	28543
22	157	337	174	8.222	0.822	24016
22	159	350	171	8.672	0.867	26827
22	161	350	171	0.000	0.000	25834
22	163	350	171	0.000	0.000	27455
22	165	347	174	2.758	0.276	29794
22	167	347	174	0.000	0.000	25382
22	169	347	174	0.000	0.000	26191
22	171	347	169	3.250	0.325	26792
22	173	347	169	0.000	0.000	23810
22	175	344	172	2.758	0.276	26128
22	177	336	183	8.841	0.884	27670
22	179	336	183	0.000	0.000	29108
22	181	335	183	0.650	0.065	27843
22	183	337	174	5.993	0.599	28062
22	185	338	173	0.919	0.092	25946
22	187	336	176	2.344	0.234	27442
22	189	333	180	3.250	0.325	29997
22	191	333	183	1.950	0.195	26817
22	193	333	184	0.650	0.065	25749
23	1	326	516	-1.000	-1.000	32994
23	3	326	516	0.000	0.000	34350
23	5	328	516	1.300	0.130	23599
23	7	328	516	0.000	0.000	17582
23	9	329	515	0.919	0.092	26046
23	11	329	515	0.000	0.000	30150
23	13	330	515	0.650	0.065	19143
23	15	334	507	5.814	0.581	30111
23	17	336	501	4.111	0.411	28443
23	19	338	497	2.907	0.291	20391
23	21	339	492	3.314	0.331	32699
23	23	339	494	1.300	0.130	33395
23	25	339	509	9.750	0.975	35848
23	27	334	531	14.664	1.466	25904
23	29	329	556	16.571	1.657	16259
23	31	328	580	15.613	1.561	27144
23	33	319	609	19.736	1.974	27016
23	35	322	633	15.721	1.572	26636
23	37	329	656	15.627	1.563	26839
23	39	345	643	13.400	1.340	27028
23	41	359	611	22.703	2.270	26994
23	43	360	561	32.506	3.251	27401
23	45	369	510	33.661	3.366	18198
23	47	382	465	30.445	3.045	21092
23	49	382	465	0.000	0.000	26005
23	51	382	508	27.949	2.795	37285
23	53	361	561	37.055	3.705	24851
23	55	359	572	7.267	0.727	28821
23	57	347	621	32.790	3.279	26113
23	59	347	647	16.900	1.690	29413
23	61	346	693	29.906	2.991	26162
23	63	348	700	4.732	0.473	27363
23	65	353	715	10.277	1.028	27582
23	67	335	726	13.711	1.371	21817
23	69	330	751	16.571	1.657	25897
23	71	328	771	13.065	1.306	27391
23	73	328	777	3.900	0.390	29719
23	75	328	777	0.000	0.000	32920
23	77	328	780	1.950	0.195	27640
23	79	327	770	6.532	0.653	21585
23	81	325	779	5.993	0.599	30089
23	83	319	797	12.333	1.233	33824
23	85	317	803	4.111	0.411	21978
23	87	317	803	0.000	0.000	22191
23	89	315	801	1.838	0.184	27847
23	91	314	803	1.453	0.145	26217
23	93	312	830	17.598	1.760	29439
23	95	304	884	35.482	3.548	27391
23	97	271	944	44.508	4.451	23078
23	99	269	961	11.126	1.113	19650
23	101	272	984	15.076	1.508	26762
23	103	284	997	11.499	1.150	27404
23	105	302	997	11.700	1.170	27539
23	107	306	995	2.907	0.291	28835
23	109	290	965	22.099	2.210	24997
23	111	273	944	17.562	1.756	20964
[truncated: 7,135 more rows]
