# Supplementary material for: The Arp2/3 complex is required for in situ haptotactic response of microglia to iC3b
Source: EMBO Rep. 2026 Feb 27;27(7):1666–95. doi: 10.1038/s44319-026-00720-9 (PMC13076747; doi:10.1038/s44319-026-00720-9)
Supplement: Supplementary file 13 — Source data Fig. 1 [file 44319_2026_720_MOESM13_ESM.zip › Figure 1/1A-E/24.06.10 BV2 iC3b random migration iC3b 10uM raw data 8942.txt]

	Track n�	Slice n�	X	Y	Distance	Velocity	Pixel Value
1	1	1	453	138	-1	-1	31716
2	1	3	450	142	3.25	0.325	32642
3	1	5	450	142	0	0	31431
4	1	7	450	143	0.65	0.065	31400
5	1	9	443	168	16.875	1.687	34305
6	1	11	439	169	2.68	0.268	39343
7	1	13	435	168	2.68	0.268	36690
8	1	15	418	168	11.05	1.105	32322
9	1	17	410	169	5.24	0.524	27854
10	1	19	399	173	7.608	0.761	31407
11	1	21	395	173	2.6	0.26	30959
12	1	23	391	173	2.6	0.26	31466
13	1	25	390	173	0.65	0.065	31170
14	1	27	384	167	5.515	0.552	35478
15	1	29	375	163	6.402	0.64	27792
16	1	31	365	157	7.58	0.758	30797
17	1	33	360	155	3.5	0.35	31120
18	1	35	360	155	0	0	31231
19	1	37	354	151	4.687	0.469	25663
20	1	39	353	153	1.453	0.145	29633
21	1	41	356	154	2.055	0.206	33068
22	1	43	357	156	1.453	0.145	29085
23	1	45	344	161	9.053	0.905	23939
24	1	47	340	166	4.162	0.416	27593
25	1	49	326	175	10.818	1.082	24423
26	1	51	324	182	4.732	0.473	26463
27	1	53	324	184	1.3	0.13	33097
28	1	55	352	179	18.487	1.849	30956
29	1	57	374	169	15.708	1.571	30257
30	1	59	382	164	6.132	0.613	21766
31	1	61	387	161	3.79	0.379	27109
32	1	63	390	159	2.344	0.234	24317
33	1	65	390	159	0	0	26626
34	1	67	374	160	10.42	1.042	34233
35	1	69	373	162	1.453	0.145	28455
36	1	71	375	165	2.344	0.234	24632
37	1	73	381	165	3.9	0.39	32169
38	1	75	382	166	0.919	0.092	43052
39	1	77	384	162	2.907	0.291	22471
40	1	79	386	156	4.111	0.411	28675
41	1	81	386	156	0	0	34489
42	1	83	391	155	3.314	0.331	32554
43	1	85	399	142	9.922	0.992	28344
44	1	87	401	142	1.3	0.13	26744
45	1	89	402	142	0.65	0.065	27335
46	1	91	402	142	0	0	26785
47	1	93	373	175	28.555	2.855	30643
48	1	95	375	167	5.36	0.536	31087
49	1	97	380	164	3.79	0.379	31119
50	1	99	407	156	18.304	1.83	31397
51	1	101	424	149	11.95	1.195	32425
52	1	103	424	149	0	0	30812
53	1	105	414	149	6.5	0.65	31192
54	1	107	397	153	11.351	1.135	29394
55	1	109	385	158	8.45	0.845	26497
56	1	111	376	165	7.411	0.741	31915
57	1	113	371	168	3.79	0.379	28599
58	1	115	370	168	0.65	0.065	30847
59	1	117	389	163	12.77	1.277	32208
60	1	119	407	159	11.985	1.199	31315
61	1	121	429	151	15.216	1.522	43592
62	1	123	446	143	12.212	1.221	31203
63	1	125	450	141	2.907	0.291	30481
64	1	127	491	113	32.271	3.227	31250
65	1	129	520	92	23.273	2.327	30449
66	1	131	520	90	1.3	0.13	30730
67	1	133	526	78	8.72	0.872	29893
68	1	135	537	59	14.27	1.427	31843
69	1	137	545	51	7.354	0.735	27962
70	1	139	553	48	5.553	0.555	24319
71	1	141	571	40	12.803	1.28	30805
72	1	143	579	34	6.5	0.65	30192
73	1	145	581	32	1.838	0.184	32754
74	1	147	587	24	6.5	0.65	34390
75	1	149	592	11	9.053	0.905	27316
76	1	151	595	6	3.79	0.379	26180
77	1	153	597	5	1.453	0.145	25733
78	1	155	597	8	1.95	0.195	29385
79	1	157	596	12	2.68	0.268	26795
80	1	159	596	12	0	0	24160
81	1	161	589	41	19.391	1.939	33934
82	1	163	580	74	22.233	2.223	31562
83	1	165	574	84	7.58	0.758	31061
84	1	167	579	77	5.591	0.559	31563
85	1	169	584	69	6.132	0.613	33226
86	1	171	588	47	14.534	1.453	34828
87	1	173	590	26	13.711	1.371	22652
88	1	175	588	51	16.302	1.63	33118
89	1	177	585	73	14.432	1.443	28506
90	1	179	585	85	7.8	0.78	31455
91	1	181	585	85	0	0	31234
92	1	183	589	45	26.129	2.613	31063
93	1	185	589	36	5.85	0.585	34206
94	1	187	589	35	0.65	0.065	33902
95	1	189	589	35	0	0	30949
96	1	191	590	35	0.65	0.065	35353
97	1	193	593	30	3.79	0.379	25059
98	2	1	222	157	-1	-1	26616
99	2	3	222	157	0	0	29360
100	2	5	219	163	4.36	0.436	31363
101	2	7	213	163	3.9	0.39	29530
102	2	9	209	166	3.25	0.325	30297
103	2	11	207	168	1.838	0.184	30704
104	2	13	206	165	2.055	0.206	31905
105	2	15	215	157	7.827	0.783	27299
106	2	17	237	147	15.708	1.571	28699
107	2	19	242	145	3.5	0.35	30709
108	2	21	245	139	4.36	0.436	31148
109	2	23	245	130	5.85	0.585	29997
110	2	25	245	130	0	0	28309
111	2	27	236	126	6.402	0.64	31741
112	2	29	233	131	3.79	0.379	28167
113	2	31	224	140	8.273	0.827	32466
114	2	33	224	140	0	0	31219
115	2	35	221	140	1.95	0.195	30582
116	2	37	217	135	4.162	0.416	30432
117	2	39	219	129	4.111	0.411	30386
118	2	41	228	125	6.402	0.64	31007
119	2	43	258	153	26.673	2.667	34643
120	2	45	261	155	2.344	0.234	28303
121	2	47	280	176	18.407	1.841	27374
122	2	49	286	183	5.993	0.599	21583
123	2	51	288	188	3.5	0.35	25001
124	2	53	288	188	0	0	23740
125	2	55	278	171	12.82	1.282	27700
126	2	57	271	162	7.411	0.741	32676
127	2	59	269	160	1.838	0.184	32723
128	2	61	269	156	2.6	0.26	31555
129	2	63	267	141	9.836	0.984	29009
130	2	65	267	136	3.25	0.325	29321
131	2	67	267	137	0.65	0.065	30322
132	2	69	285	141	11.985	1.199	27184
133	2	71	294	137	6.402	0.64	23616
134	2	73	289	142	4.596	0.46	38623
135	2	75	277	148	8.72	0.872	24486
136	2	77	272	152	4.162	0.416	31707
137	2	79	270	152	1.3	0.13	23787
138	2	81	267	151	2.055	0.206	31035
139	2	83	269	143	5.36	0.536	31471
140	2	85	278	145	5.993	0.599	24305
141	2	87	279	148	2.055	0.206	25094
142	2	89	281	151	2.344	0.234	25199
143	2	91	306	150	16.263	1.626	30316
144	2	93	310	146	3.677	0.368	30565
145	2	95	292	135	13.711	1.371	27790
146	2	97	289	134	2.055	0.206	30695
147	2	99	284	143	6.692	0.669	32334
148	2	101	283	143	0.65	0.065	24855
149	2	103	278	143	3.25	0.325	23202
150	2	105	274	140	3.25	0.325	34335
151	2	107	290	140	10.4	1.04	29555
152	2	109	294	139	2.68	0.268	34149
153	2	111	297	139	1.95	0.195	24643
154	2	113	299	137	1.838	0.184	31170
155	2	115	311	133	8.222	0.822	29117
156	2	117	328	134	11.069	1.107	30488
157	2	119	340	142	9.374	0.937	28682
158	2	121	344	155	8.841	0.884	29343
159	2	123	347	168	8.672	0.867	35011
160	2	125	347	168	0	0	33394
161	2	127	349	168	1.3	0.13	30209
162	2	129	364	137	22.384	2.238	28033
163	2	131	370	129	6.5	0.65	34122
164	2	133	348	145	17.681	1.768	31331
165	2	135	333	158	12.902	1.29	29697
166	2	137	332	166	5.24	0.524	25098
167	2	139	336	183	11.351	1.135	35516
168	2	141	336	183	0	0	32059
169	2	143	327	155	19.117	1.912	35031
170	2	145	314	131	17.741	1.774	30760
171	2	147	308	123	6.5	0.65	31174
172	2	149	300	113	8.324	0.832	28520
173	2	151	304	117	3.677	0.368	26695
174	2	153	321	137	17.061	1.706	28376
175	2	155	328	149	9.03	0.903	27016
176	2	157	334	157	6.5	0.65	27347
177	2	159	348	159	9.192	0.919	31140
178	2	161	365	159	11.05	1.105	21910
179	2	163	372	157	4.732	0.473	35123
180	2	165	377	154	3.79	0.379	38322
181	2	167	381	151	3.25	0.325	30188
182	2	169	381	150	0.65	0.065	27338
183	2	171	382	150	0.65	0.065	28321
184	2	173	384	150	1.3	0.13	29512
185	2	175	384	156	3.9	0.39	33407
186	2	177	381	201	29.314	2.931	30926
187	2	179	382	207	3.954	0.395	31311
188	2	181	383	218	7.179	0.718	29738
189	2	183	384	220	1.453	0.145	30166
190	2	185	385	226	3.954	0.395	29961
191	2	187	386	233	4.596	0.46	30148
192	2	189	390	245	8.222	0.822	30464
193	2	191	390	246	0.65	0.065	31315
194	2	193	380	207	26.169	2.617	29977
195	3	1	586	478	-1	-1	32148
196	3	3	586	478	0	0	30882
197	3	5	586	478	0	0	27279
198	3	7	588	479	1.453	0.145	28254
199	3	9	617	485	19.249	1.925	40251
200	3	11	632	485	9.75	0.975	29616
201	3	13	641	485	5.85	0.585	28419
202	3	15	646	487	3.5	0.35	30349
203	3	17	641	508	14.031	1.403	29952
204	3	19	626	503	10.277	1.028	31425
205	3	21	617	481	15.45	1.545	35839
206	3	23	608	464	12.503	1.25	21850
207	3	25	597	452	10.581	1.058	23430
208	3	27	592	443	6.692	0.669	25239
209	3	29	594	450	4.732	0.473	24656
210	3	31	600	468	12.333	1.233	33201
211	3	33	603	488	13.145	1.315	29748
212	3	35	605	489	1.453	0.145	30208
213	3	37	600	457	21.052	2.105	31310
214	3	39	598	454	2.344	0.234	28772
215	3	41	598	449	3.25	0.325	35954
216	3	43	634	473	28.123	2.812	34218
217	3	45	637	474	2.055	0.206	24046
218	3	47	638	474	0.65	0.065	26376
219	3	49	639	474	0.65	0.065	26167
220	3	51	623	460	13.819	1.382	31727
221	3	53	622	459	0.919	0.092	20472
222	3	55	620	467	5.36	0.536	31771
223	3	57	624	477	7.001	0.7	33713
224	3	59	635	483	8.144	0.814	29029
225	3	61	648	497	12.418	1.242	30007
226	3	63	654	500	4.36	0.436	29408
227	3	65	662	498	5.36	0.536	30247
228	3	67	665	491	4.95	0.495	29672
229	3	69	653	473	14.061	1.406	25781
230	3	71	644	465	7.827	0.783	25150
231	3	73	623	452	16.053	1.605	28904
232	3	75	610	446	9.306	0.931	30527
233	3	77	602	446	5.2	0.52	31728
234	3	79	584	461	15.23	1.523	27413
235	3	81	573	474	11.069	1.107	25380
236	3	83	561	503	20.4	2.04	27023
237	3	85	558	510	4.95	0.495	32520
238	3	87	556	518	5.36	0.536	30316
239	3	89	573	497	17.562	1.756	24675
240	3	91	577	490	5.24	0.524	23678
241	3	93	580	485	3.79	0.379	24736
242	3	95	584	474	7.608	0.761	25861
243	3	97	586	473	1.453	0.145	35538
244	3	99	581	488	10.277	1.028	29775
245	3	101	577	492	3.677	0.368	30426
246	3	103	577	491	0.65	0.065	30255
247	3	105	583	478	9.306	0.931	40325
248	3	107	589	474	4.687	0.469	21072
249	3	109	603	471	9.306	0.931	25347
250	3	111	624	473	13.711	1.371	31623
251	3	113	632	467	6.5	0.65	30324
252	3	115	638	461	5.515	0.552	30563
253	3	117	638	454	4.55	0.455	30284
254	3	119	631	446	6.909	0.691	33501
255	3	121	612	455	13.665	1.367	29806
256	3	123	597	466	12.09	1.209	32214
257	3	125	590	473	6.435	0.643	25957
258	3	127	590	473	0	0	26407
259	3	129	606	478	10.896	1.09	38266
260	3	131	644	483	24.912	2.491	29777
261	3	133	666	486	14.432	1.443	38597
262	3	135	691	492	16.711	1.671	35107
263	3	137	703	493	7.827	0.783	27563
264	3	139	708	493	3.25	0.325	26676
265	3	141	717	491	5.993	0.599	28210
266	3	143	727	488	6.786	0.679	25476
267	3	145	749	483	14.664	1.466	29993
268	3	147	752	483	1.95	0.195	28974
269	3	149	752	483	0	0	31006
270	3	151	752	483	0	0	28014
271	3	153	757	498	10.277	1.028	27092
272	3	155	763	505	5.993	0.599	29769
273	3	157	796	529	26.522	2.652	29624
274	3	159	799	532	2.758	0.276	32878
275	3	161	800	547	9.771	0.977	40615
276	3	163	794	574	17.978	1.798	23842
277	3	165	795	594	13.016	1.302	32581
278	3	167	798	611	11.22	1.122	29847
279	3	169	798	616	3.25	0.325	29949
280	3	171	782	631	14.255	1.426	31808
281	3	173	774	642	8.841	0.884	29904
282	3	175	760	651	10.818	1.082	30014
283	3	177	754	666	10.501	1.05	28851
284	3	179	754	670	2.6	0.26	26271
285	3	181	748	684	9.9	0.99	30770
286	3	183	742	692	6.5	0.65	31201
287	3	185	727	703	12.09	1.209	29468
288	3	187	718	709	7.031	0.703	24127
289	3	189	707	712	7.411	0.741	32127
290	3	191	705	713	1.453	0.145	31377
291	3	193	705	713	0	0	30296
292	4	1	813	500	-1	-1	25319
293	4	3	812	501	0.919	0.092	34387
294	4	5	821	492	8.273	0.827	30167
295	4	7	844	491	14.964	1.496	30132
296	4	9	863	506	15.734	1.573	29911
297	4	11	871	503	5.553	0.555	29516
298	4	13	838	503	21.449	2.145	30209
299	4	15	829	499	6.402	0.64	29645
300	4	17	823	493	5.515	0.552	23991
301	4	19	817	493	3.9	0.39	30128
302	4	21	855	487	25.005	2.501	36111
303	4	23	879	475	17.441	1.744	30076
304	4	25	839	478	26.072	2.607	32314
305	4	27	826	481	8.672	0.867	26058
306	4	29	823	489	5.553	0.555	35246
307	4	31	842	484	12.77	1.277	30571
308	4	33	864	474	15.708	1.571	28363
309	4	35	857	457	11.95	1.195	27961
310	4	37	846	443	11.573	1.157	26557
311	4	39	843	435	5.553	0.555	23083
312	4	41	853	469	23.035	2.304	29386
313	4	43	861	482	9.922	0.992	27889
314	4	45	876	493	12.09	1.209	31444
315	4	47	877	491	1.453	0.145	29391
316	4	49	851	469	22.138	2.214	31911
317	4	51	840	455	11.573	1.157	25411
318	4	53	837	435	13.145	1.315	24526
319	4	55	838	437	1.453	0.145	25363
320	4	57	834	477	26.129	2.613	30650
321	4	59	836	478	1.453	0.145	35661
322	4	61	853	477	11.069	1.107	30616
323	4	63	863	472	7.267	0.727	29670
324	4	65	850	467	9.053	0.905	31711
325	4	67	843	474	6.435	0.643	26772
326	4	69	843	474	0	0	28651
327	4	71	842	469	3.314	0.331	30473
328	4	73	837	478	6.692	0.669	31748
329	4	75	823	493	13.337	1.334	28698
330	4	77	817	496	4.36	0.436	33379
331	4	79	805	510	11.985	1.199	30011
332	4	81	829	498	17.441	1.744	29632
333	4	83	849	478	18.384	1.838	26235
334	4	85	845	471	5.24	0.524	29467
335	4	87	835	469	6.629	0.663	29744
336	4	89	828	423	30.243	3.024	29022
337	4	91	826	386	24.085	2.408	29825
338	4	93	832	422	23.722	2.372	25796
339	4	95	824	461	25.877	2.588	37980
340	4	97	817	484	15.627	1.563	29831
341	4	99	805	498	11.985	1.199	34705
342	4	101	802	504	4.36	0.436	29557
343	4	103	803	497	4.596	0.46	32361
344	4	105	788	537	27.767	2.777	16082
345	4	107	780	557	14.001	1.4	26275
346	4	109	778	570	8.549	0.855	24192
347	4	111	778	582	7.8	0.78	35039
348	4	113	775	588	4.36	0.436	26429
349	4	115	771	596	5.814	0.581	22838
350	4	117	771	585	7.15	0.715	22133
351	4	119	775	565	13.257	1.326	33090
352	4	121	783	549	11.627	1.163	26802
353	4	123	790	525	16.25	1.625	26260
354	4	125	793	519	4.36	0.436	24686
355	4	127	788	571	33.955	3.396	30345
356	4	129	772	619	32.887	3.289	30039
357	4	131	770	621	1.838	0.184	29463
358	4	133	766	630	6.402	0.64	34422
359	4	135	763	633	2.758	0.276	30676
360	4	137	772	613	14.255	1.426	40174
361	4	139	782	598	11.718	1.172	42091
362	4	141	782	598	0	0	29907
363	4	143	782	589	5.85	0.585	24791
364	4	145	781	588	0.919	0.092	42429
365	4	147	772	595	7.411	0.741	23668
366	4	149	767	613	12.143	1.214	26656
367	4	151	757	637	16.9	1.69	29397
368	4	153	756	642	3.314	0.331	29584
369	4	155	754	673	20.191	2.019	27125
370	4	157	753	679	3.954	0.395	32448
371	4	159	748	712	21.694	2.169	27186
372	4	161	746	714	1.838	0.184	28074
373	4	163	746	725	7.15	0.715	29155
374	4	165	745	726	0.919	0.092	31100
375	4	167	744	751	16.263	1.626	29368
376	4	169	741	758	4.95	0.495	29993
377	4	171	744	753	3.79	0.379	29951
378	4	173	746	744	5.993	0.599	26598
379	4	175	774	743	18.211	1.821	29501
380	4	177	794	762	17.931	1.793	29782
381	4	179	812	774	14.061	1.406	29888
382	4	181	841	749	24.887	2.489	29840
383	4	183	855	744	9.663	0.966	29807
384	4	185	875	720	20.306	2.031	26323
385	4	187	876	708	7.827	0.783	32222
386	4	189	867	693	11.37	1.137	29115
387	4	191	859	683	8.324	0.832	30324
388	4	193	856	678	3.79	0.379	24763
389	5	1	455	292	-1	-1	29927
390	5	3	448	290	4.732	0.473	30736
391	5	5	438	287	6.786	0.679	29658
392	5	7	426	284	8.04	0.804	24871
393	5	9	426	284	0	0	31354
394	5	11	426	276	5.2	0.52	29288
395	5	13	432	271	5.077	0.508	31028
396	5	15	434	276	3.5	0.35	31481
397	5	17	443	294	13.081	1.308	28869
398	5	19	445	302	5.36	0.536	31688
399	5	21	436	289	10.277	1.028	31317
400	5	23	434	283	4.111	0.411	31910
401	5	25	434	282	0.65	0.065	31867
402	5	27	433	279	2.055	0.206	25390
403	5	29	432	275	2.68	0.268	26739
404	5	31	435	274	2.055	0.206	26510
405	5	33	435	274	0	0	27999
406	5	35	436	278	2.68	0.268	32005
407	5	37	438	275	2.344	0.234	28115
408	5	39	438	268	4.55	0.455	28002
409	5	41	435	256	8.04	0.804	32287
410	5	43	427	246	8.324	0.832	28103
411	5	45	427	246	0	0	24693
412	5	47	436	259	10.277	1.028	25211
413	5	49	436	259	0	0	29418
414	5	51	436	253	3.9	0.39	33490
415	5	53	437	251	1.453	0.145	28511
416	5	55	444	251	4.55	0.455	34202
417	5	57	459	269	15.23	1.523	27000
418	5	59	459	270	0.65	0.065	30240
419	5	61	462	282	8.04	0.804	30054
420	5	63	463	283	0.919	0.092	26941
421	5	65	463	283	0	0	23586
422	5	67	464	291	5.24	0.524	25510
423	5	69	457	311	13.773	1.377	36049
424	5	71	457	311	0	0	36493
425	5	73	460	309	2.344	0.234	24808
426	5	75	477	294	14.736	1.474	26327
427	5	77	495	294	11.7	1.17	27979
428	5	79	507	298	8.222	0.822	25617
429	5	81	508	300	1.453	0.145	28202
430	5	83	494	298	9.192	0.919	29563
431	5	85	483	298	7.15	0.715	27931
432	5	87	476	298	4.55	0.455	38245
433	5	89	476	293	3.25	0.325	40227
434	5	91	481	288	4.596	0.46	25460
435	5	93	481	282	3.9	0.39	33811
436	5	95	484	280	2.344	0.234	29937
437	5	97	493	290	8.745	0.874	28271
438	5	99	503	295	7.267	0.727	29686
439	5	101	516	307	11.499	1.15	36362
440	5	103	522	312	5.077	0.508	30825
441	5	105	512	307	7.267	0.727	31951
442	5	107	504	301	6.5	0.65	34507
443	5	109	497	287	10.174	1.017	27693
444	5	111	482	272	13.788	1.379	35619
445	5	113	477	261	7.854	0.785	30653
446	5	115	475	258	2.344	0.234	30907
447	5	117	472	253	3.79	0.379	30387
448	5	119	458	232	16.405	1.64	31534
449	5	121	452	227	5.077	0.508	23245
450	5	123	450	232	3.5	0.35	28001
451	5	125	450	243	7.15	0.715	25853
452	5	127	450	244	0.65	0.065	36016
453	5	129	457	253	7.411	0.741	28256
454	5	131	457	253	0	0	26471
455	5	133	465	259	6.5	0.65	27422
456	5	135	477	280	15.721	1.572	30095
457	5	137	480	294	9.306	0.931	27799
458	5	139	479	302	5.24	0.524	30802
459	5	141	484	303	3.314	0.331	29940
460	5	143	493	302	5.886	0.589	24469
461	5	145	497	302	2.6	0.26	30542
462	5	147	497	300	1.3	0.13	27472
463	5	149	493	307	5.24	0.524	32569
464	5	151	513	322	16.25	1.625	33272
465	5	153	519	323	3.954	0.395	25993
466	5	155	529	337	11.183	1.118	31290
467	5	157	532	337	1.95	0.195	31516
468	5	159	538	341	4.687	0.469	24997
469	5	161	548	342	6.532	0.653	26393
470	5	163	550	340	1.838	0.184	20785
471	5	165	550	335	3.25	0.325	25904
472	5	167	546	327	5.814	0.581	32904
473	5	169	539	316	8.475	0.847	27082
474	5	171	537	316	1.3	0.13	25230
475	5	173	530	310	5.993	0.599	27325
476	5	175	530	316	3.9	0.39	27770
477	5	177	530	327	7.15	0.715	31475
478	5	179	530	327	0	0	27488
479	5	181	530	326	0.65	0.065	30718
480	5	183	530	326	0	0	30979
481	5	185	520	315	9.663	0.966	33145
482	5	187	513	305	7.934	0.793	27167
483	5	189	504	300	6.692	0.669	28727
484	5	191	492	293	9.03	0.903	28975
485	5	193	474	277	15.654	1.565	28833
486	6	1	360	328	-1	-1	37232
487	6	3	365	326	3.5	0.35	30231
488	6	5	417	341	35.177	3.518	30345
489	6	7	447	383	33.548	3.355	30357
490	6	9	447	413	19.5	1.95	30804
491	6	11	456	392	14.85	1.485	30613
492	6	13	558	349	71.949	7.195	30797
493	6	15	599	394	39.569	3.957	30031
494	6	17	659	415	41.319	4.132	30085
495	6	19	684	396	20.41	2.041	29909
496	6	21	742	330	57.11	5.711	30045
497	6	23	815	321	47.808	4.781	29504
498	6	25	821	268	34.669	3.467	29894
499	6	27	820	217	33.156	3.316	34892
500	6	29	798	174	31.395	3.139	30282
501	6	31	837	191	27.653	2.765	35021
502	6	33	836	139	33.805	3.381	29968
503	6	35	832	122	11.351	1.135	29771
504	6	37	839	103	13.161	1.316	29939
505	6	39	904	95	42.568	4.257	28960
506	6	41	957	120	38.089	3.809	25284
507	6	43	953	137	11.351	1.135	28723
508	6	45	919	177	34.123	3.412	28555
509	6	47	883	105	52.323	5.232	29808
510	6	49	843	52	43.159	4.316	26506
511	6	51	825	38	14.822	1.482	29734
512	6	53	803	27	15.987	1.599	31167
513	6	55	787	19	11.627	1.163	28531
514	6	57	751	6	24.878	2.488	24338
515	6	59	751	10	2.6	0.26	31013
516	6	61	760	22	9.75	0.975	30493
517	6	63	771	32	9.663	0.966	29952
518	6	65	773	32	1.3	0.13	27657
519	6	67	780	28	5.24	0.524	25050
520	6	69	764	15	13.4	1.34	22212
521	6	71	754	10	7.267	0.727	32848
522	6	73	748	9	3.954	0.395	34162
523	6	75	747	7	1.453	0.145	30015
524	6	77	753	15	6.5	0.65	30153
525	6	79	753	16	0.65	0.065	30301
526	6	81	752	17	0.919	0.092	30276
527	6	83	752	17	0	0	30464
528	6	85	752	16	0.65	0.065	30191
529	7	1	110	793	-1	-1	29410
530	7	3	91	810	16.571	1.657	29172
531	7	5	91	814	2.6	0.26	27128
532	7	7	91	815	0.65	0.065	25660
533	7	9	91	823	5.2	0.52	31870
534	7	11	90	824	0.919	0.092	30104
535	7	13	90	821	1.95	0.195	29152
536	7	15	88	806	9.836	0.984	32868
537	7	17	88	803	1.95	0.195	28196
538	7	19	87	806	2.055	0.206	28743
539	7	21	85	806	1.3	0.13	25389
540	7	23	85	814	5.2	0.52	24980
541	7	25	85	811	1.95	0.195	29734
542	7	27	85	802	5.85	0.585	31033
543	7	29	81	800	2.907	0.291	29498
544	7	31	73	798	5.36	0.536	25729
545	7	33	69	812	9.464	0.946	28223
546	7	35	68	819	4.596	0.46	28215
547	7	37	68	823	2.6	0.26	30125
548	7	39	68	818	3.25	0.325	28120
549	7	41	84	803	14.255	1.426	30041
550	7	43	92	795	7.354	0.735	25016
551	7	45	93	800	3.314	0.331	20715
552	7	47	93	800	0	0	22581
553	7	49	93	801	0.65	0.065	21281
554	7	51	93	801	0	0	18654
555	7	53	92	802	0.919	0.092	24565
556	7	55	90	802	1.3	0.13	26301
557	7	57	90	790	7.8	0.78	30962
558	7	59	91	795	3.314	0.331	29835
559	7	61	91	801	3.9	0.39	19793
560	7	63	91	800	0.65	0.065	24111
561	7	65	88	778	14.432	1.443	23523
562	7	67	89	810	20.81	2.081	24652
563	7	69	88	822	7.827	0.783	29323
564	7	71	88	820	1.3	0.13	29396
565	7	73	76	805	12.486	1.249	26642
566	7	75	75	810	3.314	0.331	29178
567	7	77	74	822	7.827	0.783	31420
568	7	79	73	820	1.453	0.145	29321
569	7	81	88	795	18.95	1.895	22600
570	7	83	93	786	6.692	0.669	18442
571	7	85	103	771	11.718	1.172	31657
572	7	87	107	769	2.907	0.291	29620
573	7	89	66	792	30.556	3.056	29697
574	7	91	66	799	4.55	0.455	31538
575	7	93	66	804	3.25	0.325	35279
576	7	95	72	803	3.954	0.395	32718
577	7	97	111	776	30.831	3.083	40434
578	7	99	124	762	12.418	1.242	29180
579	7	101	127	755	4.95	0.495	29470
580	7	103	110	773	16.093	1.609	34911
581	7	105	97	790	13.91	1.391	37167
582	7	107	95	791	1.453	0.145	25039
583	7	109	73	803	16.289	1.629	32619
584	7	111	64	816	10.277	1.028	30464
585	7	113	63	830	9.123	0.912	29236
586	7	115	78	811	15.734	1.573	38189
587	7	117	118	769	37.699	3.77	29412
588	7	119	135	755	14.314	1.431	29785
589	7	121	138	745	6.786	0.679	32470
590	7	123	128	748	6.786	0.679	28988
591	7	125	103	770	21.646	2.165	27128
592	7	127	111	766	5.814	0.581	30205
593	7	129	132	749	17.562	1.756	23914
594	7	131	147	746	9.943	0.994	35214
595	7	133	172	734	18.025	1.802	34387
596	7	135	186	731	9.306	0.931	27766
597	7	137	201	738	10.759	1.076	28010
598	7	139	222	740	13.711	1.371	25028
599	7	141	235	740	8.45	0.845	21706
600	7	143	242	744	5.24	0.524	28866
601	7	145	239	746	2.344	0.234	27017
602	7	147	225	741	9.663	0.966	32493
603	7	149	218	736	5.591	0.559	30782
604	7	151	247	745	19.736	1.974	29050
605	7	153	282	754	23.49	2.349	31533
606	7	155	293	754	7.15	0.715	34330
607	7	157	317	756	15.654	1.565	24823
608	7	159	353	759	23.481	2.348	29426
609	7	161	363	762	6.786	0.679	29465
610	7	163	376	764	8.549	0.855	28748
611	7	165	397	766	13.711	1.371	32674
612	7	167	414	767	11.069	1.107	30349
613	7	169	425	770	7.411	0.741	30310
614	7	171	432	776	5.993	0.599	30211
615	7	173	441	795	13.665	1.367	32210
616	7	175	448	819	16.25	1.625	29327
617	7	177	459	832	11.069	1.107	27095
618	7	179	466	840	6.909	0.691	31634
619	7	181	472	861	14.196	1.42	30524
620	7	183	471	883	14.314	1.431	29435
621	7	185	472	891	5.24	0.524	31843
622	7	187	480	905	10.481	1.048	20434
623	7	189	481	915	6.532	0.653	27701
624	7	191	488	927	9.03	0.903	29108
625	7	193	501	933	9.306	0.931	26686
626	8	1	427	757	-1	-1	27405
627	8	3	446	764	13.161	1.316	29115
628	8	5	456	765	6.532	0.653	33760
629	8	7	465	767	5.993	0.599	29676
630	8	9	471	775	6.5	0.65	30255
631	8	11	481	795	14.534	1.453	29904
632	8	13	485	799	3.677	0.368	29841
633	8	15	455	771	26.673	2.667	30278
634	8	17	437	743	21.636	2.164	30060
635	8	19	437	717	16.9	1.69	23154
636	8	21	486	680	39.909	3.991	29731
637	8	23	467	758	52.181	5.218	29968
638	8	25	484	707	34.942	3.494	29771
639	8	27	484	700	4.55	0.455	29687
640	8	29	434	717	34.326	3.433	30823
641	8	31	424	705	10.153	1.015	26289
642	8	33	407	677	21.291	2.129	30183
643	8	35	449	725	41.457	4.146	30093
644	8	37	455	732	5.993	0.599	29923
645	8	39	455	737	3.25	0.325	30295
646	8	41	433	724	16.61	1.661	30846
647	8	43	422	711	11.069	1.107	27842
648	8	45	425	719	5.553	0.555	23276
649	8	47	438	736	13.91	1.391	21039
650	8	49	444	753	11.718	1.172	30973
651	8	51	427	712	28.849	2.885	24602
652	8	53	409	671	29.104	2.91	28571
653	8	55	404	666	4.596	0.46	29101
654	8	57	391	654	11.499	1.15	31322
655	8	59	375	631	18.211	1.821	24610
656	8	61	364	611	14.836	1.484	25237
657	8	63	360	604	5.24	0.524	25146
658	8	65	355	596	6.132	0.613	24466
659	8	67	363	613	12.212	1.221	27294
660	8	69	376	625	11.499	1.15	27195
661	8	71	382	636	8.144	0.814	27824
662	8	73	370	633	8.04	0.804	35507
663	8	75	366	624	6.402	0.64	22183
664	8	77	365	613	7.179	0.718	28139
665	8	79	376	619	8.144	0.814	31821
666	8	81	376	625	3.9	0.39	27411
667	8	83	376	627	1.3	0.13	27711
668	8	85	377	625	1.453	0.145	32128
669	8	87	380	617	5.553	0.555	28352
670	8	89	387	612	5.591	0.559	30903
671	8	91	387	605	4.55	0.455	24354
672	8	93	375	604	7.827	0.783	27733
673	8	95	379	607	3.25	0.325	28356
674	8	97	382	607	1.95	0.195	32974
675	8	99	394	597	10.153	1.015	33471
676	8	101	399	595	3.5	0.35	28990
677	8	103	413	596	9.123	0.912	26586
678	8	105	433	592	13.257	1.326	30387
679	8	107	438	587	4.596	0.46	30078
680	8	109	444	582	5.077	0.508	29922
681	8	111	412	579	20.891	2.089	28393
682	8	113	385	583	17.741	1.774	27734
683	8	115	383	591	5.36	0.536	31099
684	8	117	373	589	6.629	0.663	30752
685	8	119	366	587	4.732	0.473	34913
686	8	121	394	585	18.246	1.825	29264
687	8	123	442	585	31.199	3.12	32010
688	8	125	445	576	6.166	0.617	24458
689	8	127	449	558	11.985	1.199	26462
690	8	129	466	537	17.562	1.756	36109
691	8	131	473	539	4.732	0.473	22906
692	8	133	490	536	11.22	1.122	26804
693	8	135	501	536	7.15	0.715	26803
694	8	137	510	533	6.166	0.617	30032
695	8	139	519	529	6.402	0.64	31366
696	8	141	513	523	5.515	0.552	26845
697	8	143	485	523	18.2	1.82	31317
698	8	145	463	532	15.45	1.545	28121
699	8	147	445	538	12.333	1.233	25945
700	8	149	432	543	9.053	0.905	27919
701	8	151	420	549	8.72	0.872	32174
702	8	153	414	560	8.144	0.814	25924
703	8	155	411	564	3.25	0.325	36038
704	8	157	407	566	2.907	0.291	32330
705	8	159	407	566	0	0	28788
706	8	161	414	563	4.95	0.495	39560
707	8	163	423	557	7.031	0.703	21511
708	8	165	425	556	1.453	0.145	27382
709	8	167	423	553	2.344	0.234	31267
710	8	169	424	551	1.453	0.145	30643
711	8	171	425	551	0.65	0.065	25025
712	8	173	433	550	5.24	0.524	29242
713	8	175	433	550	0	0	27991
714	8	177	450	545	11.518	1.152	25116
715	8	179	461	539	8.144	0.814	48676
716	8	181	487	539	16.9	1.69	30335
717	8	183	502	530	11.37	1.137	23575
718	8	185	550	519	32.008	3.201	28305
719	8	187	550	519	0	0	30252
720	8	189	553	518	2.055	0.206	30532
721	8	191	555	516	1.838	0.184	30172
722	8	193	541	508	10.481	1.048	30538
723	9	1	671	788	-1	-1	27812
724	9	3	671	768	13	1.3	29318
725	9	5	671	768	0	0	26956
726	9	7	671	768	0	0	30712
727	9	9	671	780	7.8	0.78	24651
728	9	11	660	775	7.854	0.785	28622
729	9	13	655	767	6.132	0.613	30136
730	9	15	655	748	12.35	1.235	32197
731	9	17	681	792	33.219	3.322	25700
732	9	19	701	807	16.25	1.625	26873
733	9	21	712	814	8.475	0.847	27665
734	9	23	745	824	22.413	2.241	28066
735	9	25	752	831	6.435	0.643	29518
736	9	27	761	836	6.692	0.669	28120
737	9	29	771	843	7.934	0.793	28006
738	9	31	778	847	5.24	0.524	27099
739	9	33	782	846	2.68	0.268	31848
740	9	35	782	835	7.15	0.715	29810
741	9	37	768	812	17.501	1.75	28889
742	9	39	765	828	10.581	1.058	28389
743	9	41	764	828	0.65	0.065	30096
744	9	43	747	820	12.212	1.221	28633
745	9	45	747	819	0.65	0.065	25654
746	9	47	758	832	11.069	1.107	30143
747	9	49	761	832	1.95	0.195	30027
748	9	51	761	828	2.6	0.26	29171
749	9	53	758	827	2.055	0.206	29880
750	9	55	756	822	3.5	0.35	28110
751	9	57	760	826	3.677	0.368	32489
752	9	59	766	826	3.9	0.39	32485
753	9	61	771	823	3.79	0.379	23931
754	9	63	771	824	0.65	0.065	23532
755	9	65	768	823	2.055	0.206	26873
756	9	67	765	831	5.553	0.555	31355
757	9	69	763	844	8.549	0.855	26713
758	9	71	758	847	3.79	0.379	30797
759	9	73	753	848	3.314	0.331	30922
760	9	75	752	842	3.954	0.395	28220
761	9	77	754	832	6.629	0.663	30122
762	9	79	758	843	7.608	0.761	27300
763	9	81	761	850	4.95	0.495	33809
764	9	83	766	841	6.692	0.669	30400
765	9	85	766	833	5.2	0.52	25397
766	9	87	766	830	1.95	0.195	26891
767	9	89	765	816	9.123	0.912	30211
768	9	91	765	825	5.85	0.585	29383
769	9	93	765	828	1.95	0.195	29418
770	9	95	750	815	12.902	1.29	30560
771	9	97	726	806	16.66	1.666	29426
772	9	99	714	798	9.374	0.937	30563
773	9	101	698	783	14.255	1.426	28691
774	9	103	691	774	7.411	0.741	29562
775	9	105	686	761	9.053	0.905	30151
776	9	107	712	801	31.009	3.101	22986
777	9	109	713	807	3.954	0.395	26244
778	9	111	713	817	6.5	0.65	29176
779	9	113	715	824	4.732	0.473	24984
780	9	115	715	827	1.95	0.195	26132
781	9	117	708	795	21.291	2.129	28720
782	9	119	707	794	0.919	0.092	39150
783	9	121	720	828	23.66	2.366	27592
784	9	123	723	834	4.36	0.436	26119
785	9	125	727	844	7.001	0.7	29323
786	9	127	730	852	5.553	0.555	30154
787	9	129	730	853	0.65	0.065	31049
788	9	131	734	859	4.687	0.469	30279
789	9	133	736	860	1.453	0.145	29918
790	9	135	727	842	13.081	1.308	29877
791	9	137	703	809	26.522	2.652	30573
792	9	139	680	770	29.429	2.943	27071
793	9	141	668	753	13.525	1.353	29748
794	9	143	665	747	4.36	0.436	30712
795	9	145	661	739	5.814	0.581	26204
796	9	147	653	733	6.5	0.65	29187
797	9	149	646	723	7.934	0.793	33781
798	9	151	645	721	1.453	0.145	30620
799	9	153	643	739	11.772	1.177	29326
800	9	155	648	765	17.209	1.721	30102
801	9	157	689	802	35.897	3.59	30270
802	9	159	725	847	37.457	3.746	24542
803	9	161	732	854	6.435	0.643	28594
804	9	163	742	867	10.661	1.066	21896
805	9	165	760	875	12.803	1.28	24969
806	9	167	766	880	5.077	0.508	29646
807	9	169	788	899	18.894	1.889	27024
808	9	171	796	907	7.354	0.735	27690
809	9	173	809	920	11.95	1.195	30383
810	9	175	812	921	2.055	0.206	27077
811	9	177	791	904	17.562	1.756	27922
812	9	179	760	877	26.721	2.672	18072
813	9	181	753	860	11.95	1.195	22424
814	9	183	753	861	0.65	0.065	33931
815	9	185	745	843	12.803	1.28	25283
816	9	187	735	826	12.82	1.282	28433
817	9	189	710	788	29.565	2.957	39349
818	9	191	692	777	13.711	1.371	32958
819	9	193	681	772	7.854	0.785	29058
820	10	1	890	966	-1	-1	29507
821	10	3	890	966	0	0	31862
822	10	5	887	969	2.758	0.276	29575
823	10	7	887	969	0	0	28937
824	10	9	888	972	2.055	0.206	29986
825	10	11	877	987	12.09	1.209	28911
826	10	13	863	1005	14.822	1.482	25388
827	10	15	856	1020	10.759	1.076	28426
828	10	17	862	1013	5.993	0.599	28809
829	10	19	869	1005	6.909	0.691	28594
830	10	21	882	990	12.902	1.29	28310
831	10	23	892	976	11.183	1.118	27606
832	10	25	906	959	14.314	1.431	23610
833	10	27	908	943	10.481	1.048	29277
834	10	29	908	935	5.2	0.52	30419
835	10	31	890	985	34.541	3.454	27532
836	10	33	884	994	7.031	0.703	27468
837	10	35	884	993	0.65	0.065	25762
838	10	37	914	973	23.435	2.344	34996
839	10	39	927	942	21.85	2.185	29401
840	10	41	931	913	19.028	1.903	29515
841	10	43	937	873	26.29	2.629	29673
842	10	45	937	872	0.65	0.065	29392
843	10	47	924	888	13.4	1.34	30070
844	10	49	902	939	36.102	3.61	30489
845	10	51	896	956	11.718	1.172	28679
846	10	53	889	976	13.773	1.377	27693
847	10	55	883	980	4.687	0.469	26760
848	10	57	899	951	21.528	2.153	31237
849	10	59	909	932	13.956	1.396	28892
850	10	61	921	899	22.824	2.282	30853
851	10	63	922	897	1.453	0.145	32085
852	10	65	899	941	32.271	3.227	25635
853	10	67	891	968	18.304	1.83	28132
854	10	69	907	926	29.213	2.921	22760
855	10	71	927	882	31.415	3.142	36291
856	10	73	932	871	7.854	0.785	29699
857	10	75	932	867	2.6	0.26	28925
858	10	77	927	875	6.132	0.613	26381
859	10	79	927	875	0	0	21058
860	10	81	931	857	11.985	1.199	28998
861	10	83	936	847	7.267	0.727	25614
862	10	85	939	840	4.95	0.495	27312
863	10	87	945	843	4.36	0.436	21664
864	10	89	945	842	0.65	0.065	27732
865	10	91	945	840	1.3	0.13	22566
866	10	93	946	825	9.771	0.977	26664
867	10	95	946	827	1.3	0.13	28317
868	10	97	945	844	11.069	1.107	22991
869	10	99	944	851	4.596	0.46	27934
870	10	101	944	853	1.3	0.13	39715
871	10	103	940	855	2.907	0.291	22597
872	10	105	937	848	4.95	0.495	26681
873	10	107	936	854	3.954	0.395	26607
874	10	109	934	876	14.359	1.436	23001
875	10	111	934	877	0.65	0.065	23273
876	10	113	934	873	2.6	0.26	26289
877	10	115	918	895	17.681	1.768	25804
878	10	117	918	900	3.25	0.325	25462
879	10	119	927	877	16.053	1.605	25875
880	10	121	928	881	2.68	0.268	23912
881	10	123	930	867	9.192	0.919	29091
882	10	125	933	861	4.36	0.436	30392
883	10	127	933	857	2.6	0.26	29762
884	10	129	933	854	1.95	0.195	16410
885	10	131	933	846	5.2	0.52	27267
886	10	133	939	835	8.144	0.814	29660
887	10	135	955	821	13.819	1.382	29538
888	10	137	963	810	8.841	0.884	27336
889	10	139	968	794	10.896	1.09	28352
890	10	141	970	785	5.993	0.599	25874
891	10	143	970	786	0.65	0.065	26333
892	10	145	972	789	2.344	0.234	32853
893	10	147	973	784	3.314	0.331	31205
894	10	149	973	779	3.25	0.325	22978
895	10	151	973	779	0	0	27791
896	10	153	973	779	0	0	26740
897	10	155	973	788	5.85	0.585	26834
898	10	157	980	802	10.174	1.017	22078
899	10	159	981	811	5.886	0.589	30290
900	10	161	978	821	6.786	0.679	29390
901	10	163	981	813	5.553	0.555	25955
902	10	165	982	810	2.055	0.206	30374
903	10	167	990	790	14.001	1.4	31262
904	10	169	990	781	5.85	0.585	24917
905	10	171	978	769	11.031	1.103	28085
906	10	173	975	767	2.344	0.234	30018
907	10	175	976	771	2.68	0.268	24871
908	10	177	970	767	4.687	0.469	25641
909	10	179	968	766	1.453	0.145	25750
910	10	181	956	761	8.45	0.845	26893
911	10	183	949	758	4.95	0.495	26450
912	10	185	945	757	2.68	0.268	31741
913	10	187	945	757	0	0	28278
914	10	189	940	755	3.5	0.35	28567
915	10	191	970	758	19.597	1.96	29604
916	10	193	970	762	2.6	0.26	26579
917	11	1	392	391	-1	-1	24249
918	11	3	372	392	13.016	1.302	28463
919	11	5	377	391	3.314	0.331	34844
920	11	7	378	391	0.65	0.065	30667
921	11	9	373	386	4.596	0.46	32229
922	11	11	363	386	6.5	0.65	32960
923	11	13	331	389	20.891	2.089	32282
924	11	15	315	404	14.255	1.426	31383
925	11	17	296	409	12.77	1.277	30669
926	11	19	277	394	15.734	1.573	29953
927	11	21	271	391	4.36	0.436	33437
928	11	23	272	395	2.68	0.268	29366
929	11	25	288	395	10.4	1.04	29336
930	11	27	316	387	18.928	1.893	28790
931	11	29	345	387	18.85	1.885	30040
932	11	31	351	392	5.077	0.508	26004
933	11	33	352	392	0.65	0.065	28547
934	11	35	362	379	10.661	1.066	30636
935	11	37	348	375	9.464	0.946	30873
936	11	39	292	379	36.492	3.649	33992
937	11	41	256	379	23.399	2.34	28537
938	11	43	243	378	8.475	0.847	29498
939	11	45	224	378	12.35	1.235	27458
940	11	47	211	375	8.672	0.867	25961
941	11	49	212	378	2.055	0.206	23182
942	11	51	201	375	7.411	0.741	22367
943	11	53	191	373	6.629	0.663	31659
944	11	55	178	368	9.053	0.905	36713
945	11	57	172	366	4.111	0.411	27670
946	11	59	156	362	10.72	1.072	23155
947	11	61	135	357	14.031	1.403	18710
948	11	63	120	352	10.277	1.028	24723
949	11	65	117	352	1.95	0.195	21530
950	11	67	127	352	6.5	0.65	26151
951	11	69	149	356	14.534	1.453	32982
952	11	71	162	359	8.672	0.867	23652
953	11	73	166	360	2.68	0.268	26221
954	11	75	171	363	3.79	0.379	38535
955	11	77	171	363	0	0	30434
956	11	79	141	355	20.181	2.018	31016
957	11	81	105	346	24.12	2.412	27972
958	11	83	73	341	21.052	2.105	31056
959	11	85	53	334	13.773	1.377	30583
960	11	87	41	329	8.45	0.845	26391
961	11	89	31	321	8.324	0.832	26676
962	11	91	18	317	8.841	0.884	36539
963	11	93	18	317	0	0	21611
964	11	95	18	317	0	0	23883
965	11	97	20	317	1.3	0.13	30088
966	11	99	9	317	7.15	0.715	30378
967	11	101	5	321	3.677	0.368	30111
968	11	103	5	320	0.65	0.065	28481
969	11	105	5	320	0	0	29652
970	11	107	4	317	2.055	0.206	30018
971	12	1	631	144	-1	-1	27692
972	12	3	631	142	1.3	0.13	33424
973	12	5	629	149	4.732	0.473	27835
974	12	7	628	150	0.919	0.092	28180
975	12	9	626	152	1.838	0.184	28514
976	12	11	626	152	0	0	28774
977	12	13	627	148	2.68	0.268	27162
978	12	15	636	140	7.827	0.783	29263
979	12	17	650	132	10.481	1.048	29857
980	12	19	656	131	3.954	0.395	30992
981	12	21	671	142	12.09	1.209	33001
982	12	23	673	145	2.344	0.234	30429
983	12	25	674	157	7.827	0.783	29735
984	12	27	674	171	9.1	0.91	31120
985	12	29	667	183	9.03	0.903	33788
986	12	31	662	195	8.45	0.845	30423
987	12	33	644	195	11.7	1.17	31263
988	12	35	639	192	3.79	0.379	40424
989	12	37	635	188	3.677	0.368	36033
990	12	39	635	181	4.55	0.455	26137
991	12	41	635	181	0	0	27692
992	12	43	635	174	4.55	0.455	28059
993	12	45	635	171	1.95	0.195	30369
994	12	47	635	171	0	0	29334
995	12	49	637	168	2.344	0.234	32455
996	12	51	645	152	11.627	1.163	31208
997	12	53	636	171	13.665	1.367	33166
998	12	55	633	180	6.166	0.617	28176
999	12	57	629	192	8.222	0.822	32747
1000	12	59	629	192	0	0	33045
1001	12	61	629	193	0.65	0.065	33034
1002	12	63	629	193	0	0	38711
1003	12	65	626	194	2.055	0.206	34618
1004	12	67	624	196	1.838	0.184	31139
1005	12	69	624	198	1.3	0.13	30913
1006	12	71	629	177	14.031	1.403	27804
1007	12	73	631	170	4.732	0.473	28695
1008	12	75	635	161	6.402	0.64	34134
1009	12	77	639	154	5.24	0.524	26976
1010	12	79	648	159	6.692	0.669	28277
1011	12	81	652	165	4.687	0.469	30970
1012	12	83	653	171	3.954	0.395	29233
1013	12	85	655	178	4.732	0.473	31670
1014	12	87	657	179	1.453	0.145	31396
1015	12	89	647	168	9.663	0.966	29027
1016	12	91	639	163	6.132	0.613	30189
1017	12	93	633	163	3.9	0.39	29957
1018	12	95	631	163	1.3	0.13	28045
1019	12	97	630	166	2.055	0.206	27187
1020	12	99	627	178	8.04	0.804	26074
1021	12	101	624	182	3.25	0.325	30848
1022	12	103	624	182	0	0	31031
1023	12	105	626	172	6.629	0.663	33867
1024	12	107	628	163	5.993	0.599	28389
1025	12	109	628	163	0	0	41979
1026	12	111	632	154	6.402	0.64	27996
1027	12	113	625	157	4.95	0.495	24714
1028	12	115	617	161	5.814	0.581	30868
1029	12	117	619	152	5.993	0.599	27783
1030	12	119	625	140	8.72	0.872	32290
1031	12	121	625	140	0	0	32285
1032	12	123	618	146	5.993	0.599	28559
1033	12	125	615	149	2.758	0.276	28121
1034	12	127	615	150	0.65	0.065	26931
1035	12	129	618	150	1.95	0.195	27837
1036	12	131	629	142	8.841	0.884	29286
1037	12	133	633	136	4.687	0.469	29627
1038	12	135	633	128	5.2	0.52	29191
1039	12	137	634	126	1.453	0.145	28282
1040	12	139	637	123	2.758	0.276	28295
1041	12	141	639	118	3.5	0.35	28898
1042	12	143	642	113	3.79	0.379	29287
1043	12	145	644	109	2.907	0.291	29472
1044	12	147	645	105	2.68	0.268	28729
1045	12	149	644	124	12.367	1.237	32156
1046	12	151	647	140	10.581	1.058	30280
1047	12	153	648	144	2.68	0.268	29193
1048	12	155	653	156	8.45	0.845	40183
1049	12	157	658	156	3.25	0.325	35522
1050	12	159	663	151	4.596	0.46	27802
1051	12	161	663	150	0.65	0.065	24748
1052	12	163	659	147	3.25	0.325	27532
1053	12	165	653	137	7.58	0.758	28520
1054	12	167	635	131	12.333	1.233	22703
1055	12	169	635	131	0	0	28215
1056	12	171	643	145	10.481	1.048	30009
1057	12	173	643	151	3.9	0.39	24785
1058	12	175	643	151	0	0	30284
1059	12	177	646	147	3.25	0.325	29371
1060	12	179	646	139	5.2	0.52	28246
1061	12	181	646	139	0	0	27506
1062	12	183	647	137	1.453	0.145	30372
1063	12	185	648	133	2.68	0.268	44030
1064	12	187	643	133	3.25	0.325	22813
1065	12	189	628	151	15.23	1.523	29323
1066	12	191	627	152	0.919	0.092	27446
1067	12	193	616	154	7.267	0.727	24835
1068	13	1	403	766	-1	-1	30820
1069	13	3	403	763	1.95	0.195	30272
1070	13	5	394	740	16.053	1.605	31677
1071	13	7	390	723	11.351	1.135	27934
1072	13	9	389	720	2.055	0.206	31932
1073	13	11	398	704	11.932	1.193	29622
1074	13	13	407	698	7.031	0.703	30772
1075	13	15	403	704	4.687	0.469	28903
1076	13	17	397	716	8.72	0.872	30686
1077	13	19	397	716	0	0	30368
1078	13	21	397	704	7.8	0.78	28401
1079	13	23	397	710	3.9	0.39	25275
1080	13	25	396	714	2.68	0.268	28144
1081	13	27	398	707	4.732	0.473	28553
1082	13	29	423	691	19.293	1.929	29542
1083	13	31	437	684	10.174	1.017	26210
1084	13	33	424	693	10.277	1.028	34206
1085	13	35	415	694	5.886	0.589	24626
1086	13	37	414	691	2.055	0.206	28278
1087	13	39	408	676	10.501	1.05	27994
1088	13	41	406	673	2.344	0.234	27804
1089	13	43	405	696	14.964	1.496	28662
1090	13	45	391	707	11.573	1.157	30864
1091	13	47	382	707	5.85	0.585	30456
1092	13	49	382	713	3.9	0.39	30479
1093	13	51	395	708	9.053	0.905	27315
1094	13	53	401	704	4.687	0.469	29187
1095	13	55	406	703	3.314	0.331	24721
1096	13	57	415	700	6.166	0.617	37495
1097	13	59	416	699	0.919	0.092	27964
1098	13	61	410	698	3.954	0.395	31933
1099	13	63	409	683	9.771	0.977	30840
1100	13	65	409	678	3.25	0.325	28961
1101	13	67	404	682	4.162	0.416	28183
1102	13	69	392	707	18.025	1.802	27633
1103	13	71	391	707	0.65	0.065	27032
1104	13	73	399	705	5.36	0.536	31659
1105	13	75	417	703	11.772	1.177	28917
1106	13	77	423	704	3.954	0.395	33694
1107	13	79	424	704	0.65	0.065	37452
1108	13	81	424	703	0.65	0.065	37472
1109	13	83	414	703	6.5	0.65	26810
1110	13	85	410	698	4.162	0.416	21987
1111	13	87	410	695	1.95	0.195	33723
1112	13	89	410	689	3.9	0.39	26992
1113	13	91	405	690	3.314	0.331	31758
1114	13	93	404	689	0.919	0.092	29202
1115	13	95	404	688	0.65	0.065	28972
1116	13	97	404	696	5.2	0.52	26058
1117	13	99	396	713	12.212	1.221	31502
1118	13	101	392	713	2.6	0.26	27687
1119	13	103	394	706	4.732	0.473	30709
1120	13	105	394	711	3.25	0.325	26975
1121	13	107	390	716	4.162	0.416	20042
1122	13	109	384	720	4.687	0.469	24392
1123	13	111	371	724	8.841	0.884	26840
1124	13	113	365	724	3.9	0.39	32351
1125	13	115	363	724	1.3	0.13	20387
1126	13	117	364	718	3.954	0.395	33263
1127	13	119	380	711	11.351	1.135	28067
1128	13	121	389	706	6.692	0.669	30386
1129	13	123	391	705	1.453	0.145	28075
1130	13	125	396	701	4.162	0.416	27312
1131	13	127	409	701	8.45	0.845	27398
1132	13	129	423	709	10.481	1.048	24317
1133	13	131	423	709	0	0	30186
1134	13	133	415	708	5.24	0.524	26163
1135	13	135	397	701	12.553	1.255	27682
1136	13	137	395	702	1.453	0.145	28567
1137	13	139	396	707	3.314	0.331	27100
1138	13	141	396	710	1.95	0.195	32624
1139	13	143	395	713	2.055	0.206	31032
1140	13	145	393	713	1.3	0.13	22447
1141	13	147	391	713	1.3	0.13	20567
1142	13	149	382	702	9.238	0.924	32333
1143	13	151	384	697	3.5	0.35	30085
1144	13	153	398	696	9.123	0.912	31565
1145	13	155	408	695	6.532	0.653	31095
1146	13	157	418	706	9.663	0.966	27079
1147	13	159	421	706	1.95	0.195	26795
1148	13	161	431	706	6.5	0.65	33181
1149	13	163	447	706	10.4	1.04	38563
1150	13	165	452	706	3.25	0.325	30800
1151	13	167	456	707	2.68	0.268	30364
1152	13	169	468	710	8.04	0.804	31411
1153	13	171	480	713	8.04	0.804	32302
1154	13	173	486	713	3.9	0.39	29958
1155	13	175	489	710	2.758	0.276	28015
1156	13	177	494	710	3.25	0.325	27159
1157	13	179	495	710	0.65	0.065	26122
1158	13	181	497	711	1.453	0.145	27380
1159	13	183	497	711	0	0	28595
1160	13	185	496	711	0.65	0.065	30334
1161	13	187	492	710	2.68	0.268	30234
1162	13	189	488	706	3.677	0.368	28863
1163	13	191	487	706	0.65	0.065	27873
1164	13	193	481	702	4.687	0.469	30228
1165	14	1	646	900	-1	-1	25496
1166	14	3	639	905	5.591	0.559	30395
1167	14	5	628	905	7.15	0.715	30769
1168	14	7	611	902	11.22	1.122	28728
1169	14	9	604	901	4.596	0.46	28707
1170	14	11	573	905	20.317	2.032	31536
1171	14	13	558	902	9.943	0.994	34883
1172	14	15	523	896	23.081	2.308	30521
1173	14	17	558	893	22.833	2.283	30465
1174	14	19	573	889	10.09	1.009	32739
1175	14	21	590	889	11.05	1.105	30690
1176	14	23	592	868	13.711	1.371	29186
1177	14	25	593	865	2.055	0.206	29873
1178	14	27	589	886	13.895	1.39	29522
1179	14	29	573	904	15.654	1.565	33044
1180	14	31	571	912	5.36	0.536	30741
1181	14	33	569	918	4.111	0.411	30357
1182	14	35	575	884	22.441	2.244	31013
1183	14	37	584	859	17.27	1.727	31003
1184	14	39	586	852	4.732	0.473	28303
1185	14	41	584	882	19.543	1.954	27493
1186	14	43	581	892	6.786	0.679	30969
1187	14	45	577	893	2.68	0.268	30439
1188	14	47	566	875	13.711	1.371	20103
1189	14	49	573	871	5.24	0.524	19513
1190	14	51	583	862	8.745	0.874	28264
1191	14	53	592	842	14.255	1.426	26567
1192	14	55	593	834	5.24	0.524	26053
1193	14	57	596	838	3.25	0.325	40558
1194	14	59	600	826	8.222	0.822	30240
1195	14	61	602	815	7.267	0.727	30515
1196	14	63	601	836	13.665	1.367	31180
1197	14	65	601	842	3.9	0.39	37908
1198	14	67	598	853	7.411	0.741	35601
1199	14	69	592	844	7.031	0.703	33038
1200	14	71	588	834	7.001	0.7	27340
1201	14	73	583	867	21.694	2.169	30648
1202	14	75	582	888	13.665	1.367	30563
1203	14	77	582	879	5.85	0.585	28462
1204	14	79	584	848	20.191	2.019	28540
1205	14	81	596	825	16.862	1.686	30440
1206	14	83	607	800	17.753	1.775	22337
1207	14	85	607	781	12.35	1.235	30543
1208	14	87	599	761	14.001	1.4	30756
1209	14	89	593	755	5.515	0.552	30771
1210	14	91	591	784	18.894	1.889	30684
1211	14	93	587	817	21.606	2.161	31546
1212	14	95	587	839	14.3	1.43	26984
1213	14	97	587	852	8.45	0.845	27359
1214	14	99	585	865	8.549	0.855	28189
1215	14	101	585	827	24.699	2.47	30419
1216	14	103	589	853	17.098	1.71	31916
1217	14	105	588	879	16.912	1.691	24180
1218	14	107	586	895	10.481	1.048	30729
1219	14	109	578	908	9.922	0.992	30713
1220	14	111	586	879	19.554	1.955	25634
1221	14	113	589	866	8.672	0.867	29691
1222	14	115	591	844	14.359	1.436	30183
1223	14	117	591	843	0.65	0.065	27551
1224	14	119	593	865	14.359	1.436	25169
1225	14	121	593	871	3.9	0.39	23563
1226	14	123	587	884	9.306	0.931	29897
1227	14	125	585	896	7.907	0.791	30450
1228	14	127	578	884	9.03	0.903	30018
1229	14	129	590	857	19.205	1.92	30863
1230	14	131	593	882	16.366	1.637	29958
1231	14	133	575	940	39.473	3.947	30724
1232	14	135	547	952	19.801	1.98	32561
1233	14	137	523	971	19.896	1.99	24760
1234	14	139	510	996	18.315	1.832	30661
1235	14	141	535	957	30.11	3.011	30389
1236	14	143	571	884	52.905	5.29	30432
1237	14	145	590	822	42.149	4.215	31386
1238	14	147	582	794	18.928	1.893	31042
1239	14	149	580	788	4.111	0.411	24647
1240	14	151	592	818	21.002	2.1	22827
1241	14	153	590	854	23.435	2.344	28934
1242	14	155	588	877	15.006	1.501	25734
1243	14	157	585	886	6.166	0.617	34347
1244	14	159	581	893	5.24	0.524	28648
1245	14	161	582	885	5.24	0.524	23876
1246	14	163	585	877	5.553	0.555	31159
1247	14	165	586	887	6.532	0.653	40851
1248	14	167	575	917	20.769	2.077	29926
1249	14	169	559	934	15.174	1.517	30012
1250	14	171	545	952	14.822	1.482	30625
1251	14	173	526	944	13.4	1.34	30067
1252	14	175	525	943	0.919	0.092	30298
1253	14	177	555	955	21.002	2.1	30409
1254	14	179	587	924	28.959	2.896	33217
1255	14	181	671	901	56.608	5.661	28643
1256	14	183	675	914	8.841	0.884	32428
1257	14	185	696	918	13.895	1.39	28663
1258	14	187	711	926	11.05	1.105	30881
1259	14	189	729	929	11.861	1.186	29489
1260	14	191	746	932	11.22	1.122	30967
1261	14	193	759	936	8.841	0.884	30658
1262	15	1	847	909	-1	-1	30459
1263	15	3	859	909	7.8	0.78	32872
1264	15	5	863	909	2.6	0.26	24966
1265	15	7	863	908	0.65	0.065	25204
1266	15	9	860	907	2.055	0.206	26924
1267	15	11	860	906	0.65	0.065	29767
1268	15	13	854	904	4.111	0.411	30593
1269	15	15	851	904	1.95	0.195	28523
1270	15	17	851	906	1.3	0.13	28613
1271	15	19	859	901	6.132	0.613	28713
1272	15	21	871	897	8.222	0.822	29460
1273	15	23	875	898	2.68	0.268	27493
1274	15	25	878	900	2.344	0.234	25070
1275	15	27	875	907	4.95	0.495	30076
1276	15	29	855	905	13.065	1.306	28570
1277	15	31	853	906	1.453	0.145	27929
1278	15	33	868	906	9.75	0.975	34296
1279	15	35	876	906	5.2	0.52	30063
1280	15	37	886	900	7.58	0.758	30376
1281	15	39	908	888	16.289	1.629	30607
1282	15	41	925	879	12.503	1.25	27144
1283	15	43	932	877	4.732	0.473	29462
1284	15	45	940	873	5.814	0.581	30327
1285	15	47	946	871	4.111	0.411	29829
1286	15	49	946	871	0	0	29793
1287	15	51	917	883	20.4	2.04	29476
1288	15	53	899	891	12.803	1.28	27248
1289	15	55	875	898	16.25	1.625	28928
1290	15	57	862	900	8.549	0.855	27186
1291	15	59	887	900	16.25	1.625	30013
1292	15	61	919	891	21.606	2.161	37885
1293	15	63	936	881	12.82	1.282	36391
1294	15	65	936	878	1.95	0.195	35631
1295	15	67	925	884	8.144	0.814	34135
1296	15	69	923	888	2.907	0.291	28390
1297	15	71	907	896	11.627	1.163	27402
1298	15	73	934	879	20.738	2.074	31534
1299	15	75	925	880	5.886	0.589	30291
1300	15	77	911	883	9.306	0.931	25515
1301	15	79	911	883	0	0	28127
1302	15	81	911	885	1.3	0.13	26465
1303	15	83	915	881	3.677	0.368	28920
1304	15	85	922	876	5.591	0.559	29236
1305	15	87	927	868	6.132	0.613	28380
1306	15	89	940	862	9.306	0.931	28055
1307	15	91	943	862	1.95	0.195	38520
1308	15	93	945	853	5.993	0.599	24156
1309	15	95	946	846	4.596	0.46	39391
1310	15	97	946	842	2.6	0.26	35612
1311	15	99	946	839	1.95	0.195	28760
1312	15	101	951	832	5.591	0.559	22689
1313	15	103	959	828	5.814	0.581	28899
1314	15	105	968	819	8.273	0.827	28680
1315	15	107	977	811	7.827	0.783	21662
1316	15	109	984	795	11.351	1.135	28216
1317	15	111	989	786	6.692	0.669	30421
1318	15	113	996	774	9.03	0.903	26280
1319	15	115	999	768	4.36	0.436	30014
1320	15	117	1002	761	4.95	0.495	28214
1321	15	119	1003	761	0.65	0.065	25908
1322	15	121	1007	778	11.351	1.135	30041
1323	15	123	1005	794	10.481	1.048	29865
1324	15	125	1002	800	4.36	0.436	32744
1325	15	127	999	801	2.055	0.206	26685
1326	15	129	994	806	4.596	0.46	29245
1327	15	131	991	819	8.672	0.867	28163
1328	15	133	988	821	2.344	0.234	27780
1329	15	135	988	821	0	0	28860
1330	15	137	993	845	15.935	1.593	30503
1331	15	139	995	854	5.993	0.599	27324
1332	15	141	1001	873	12.951	1.295	26980
1333	15	143	1003	876	2.344	0.234	28503
1334	15	145	1009	888	8.72	0.872	27360
1335	15	147	1011	895	4.732	0.473	33016
1336	15	149	1011	896	0.65	0.065	29443
1337	15	151	1009	896	1.3	0.13	33056
1338	15	153	1005	888	5.814	0.581	26821
1339	15	155	1009	886	2.907	0.291	27986
1340	15	157	1010	897	7.179	0.718	28534
1341	15	159	1014	902	4.162	0.416	26525
1342	15	161	1015	907	3.314	0.331	29950
1343	15	163	1015	917	6.5	0.65	29904
1344	15	165	1015	924	4.55	0.455	30478
1345	15	167	1015	924	0	0	29952
1346	15	169	1014	923	0.919	0.092	29556
1347	15	171	1014	914	5.85	0.585	29878
1348	15	173	1014	903	7.15	0.715	29173
1349	15	175	1015	900	2.055	0.206	29852
1350	15	177	1014	894	3.954	0.395	30464
1351	15	179	1011	891	2.758	0.276	29767
1352	15	181	1000	882	9.238	0.924	31090
1353	15	183	1000	882	0	0	30881
1354	15	185	1000	882	0	0	31263
1355	15	187	1000	882	0	0	31438
1356	15	189	1000	882	0	0	30809
1357	15	191	998	882	1.3	0.13	29900
1358	15	193	993	876	5.077	0.508	29402
1359	16	1	432	94	-1	-1	33339
1360	16	3	435	95	2.055	0.206	26777
1361	16	5	435	95	0	0	31960
1362	16	7	435	95	0	0	33199
1363	16	9	435	95	0	0	34841
1364	16	11	437	95	1.3	0.13	31649
1365	16	13	438	95	0.65	0.065	31257
1366	16	15	432	71	16.08	1.608	30997
1367	16	17	424	54	12.212	1.221	27970
1368	16	19	418	47	5.993	0.599	30999
1369	16	21	412	36	8.144	0.814	26042
1370	16	23	409	32	3.25	0.325	31541
1371	16	25	425	63	22.675	2.268	29434
1372	16	27	432	70	6.435	0.643	30837
1373	16	29	440	82	9.374	0.937	31308
1374	16	31	457	98	15.174	1.517	30687
1375	16	33	460	99	2.055	0.206	31618
1376	16	35	443	77	18.071	1.807	31415
1377	16	37	434	67	8.745	0.874	31240
1378	16	39	426	58	7.827	0.783	27883
1379	16	41	421	50	6.132	0.613	27580
1380	16	43	424	59	6.166	0.617	29816
1381	16	45	440	78	16.145	1.615	30020
1382	16	47	446	84	5.515	0.552	31590
1383	16	49	447	84	0.65	0.065	30928
1384	16	51	444	79	3.79	0.379	29346
1385	16	53	442	78	1.453	0.145	34099
1386	16	55	435	73	5.591	0.559	30507
1387	16	57	429	64	7.031	0.703	30129
1388	16	59	426	57	4.95	0.495	28193
1389	16	61	426	54	1.95	0.195	26081
1390	16	63	437	69	12.09	1.209	31908
1391	16	65	441	79	7.001	0.7	31799
1392	16	67	442	79	0.65	0.065	31318
1393	16	69	435	70	7.411	0.741	29831
1394	16	71	426	60	8.745	0.874	27565
1395	16	73	420	54	5.515	0.552	29193
1396	16	75	436	78	18.748	1.875	30378
1397	16	77	437	81	2.055	0.206	32802
1398	16	79	438	89	5.24	0.524	27845
1399	16	81	432	72	11.718	1.172	24581
1400	16	83	422	61	9.663	0.966	29028
1401	16	85	417	54	5.591	0.559	27848
1402	16	87	421	56	2.907	0.291	27574
1403	16	89	437	85	21.528	2.153	25980
1404	16	91	442	92	5.591	0.559	35118
1405	16	93	445	98	4.36	0.436	31524
1406	16	95	447	100	1.838	0.184	33249
1407	16	97	447	101	0.65	0.065	30134
1408	16	99	447	101	0	0	29880
1409	16	101	451	107	4.687	0.469	31836
1410	16	103	453	113	4.111	0.411	26646
1411	16	105	455	120	4.732	0.473	35325
1412	16	107	445	97	16.302	1.63	33010
1413	16	109	439	79	12.333	1.233	30236
1414	16	111	433	68	8.144	0.814	28532
1415	16	113	429	61	5.24	0.524	34491
1416	16	115	422	55	5.993	0.599	28738
1417	16	117	411	42	11.069	1.107	24932
1418	16	119	413	55	8.549	0.855	34031
1419	16	121	428	89	24.155	2.415	31376
1420	16	123	439	108	14.27	1.427	33907
1421	16	125	444	113	4.596	0.46	34867
1422	16	127	448	117	3.677	0.368	31606
1423	16	129	449	113	2.68	0.268	35618
1424	16	131	443	83	19.886	1.989	29425
1425	16	133	436	71	9.03	0.903	28178
1426	16	135	429	59	9.03	0.903	28132
1427	16	137	429	55	2.6	0.26	27850
1428	16	139	430	70	9.771	0.977	30235
1429	16	141	438	82	9.374	0.937	27410
1430	16	143	454	97	14.255	1.426	31161
1431	16	145	454	97	0	0	31968
1432	16	147	458	110	8.841	0.884	29716
1433	16	149	462	116	4.687	0.469	28565
1434	16	151	468	126	7.58	0.758	28935
1435	16	153	480	142	13	1.3	38195
1436	16	155	484	146	3.677	0.368	29320
1437	16	157	489	154	6.132	0.613	27361
1438	16	159	491	154	1.3	0.13	33314
1439	16	161	497	158	4.687	0.469	31466
1440	16	163	498	158	0.65	0.065	27145
1441	16	165	482	124	24.424	2.442	33352
1442	16	167	472	109	11.718	1.172	28573
1443	16	169	463	103	7.031	0.703	29555
1444	16	171	468	113	7.267	0.727	27697
1445	16	173	476	127	10.481	1.048	29128
1446	16	175	477	135	5.24	0.524	29108
1447	16	177	460	103	23.552	2.355	30567
1448	16	179	455	94	6.692	0.669	26596
1449	16	181	449	82	8.72	0.872	26312
1450	16	183	436	61	16.053	1.605	28454
1451	16	185	429	46	10.759	1.076	27252
1452	16	187	423	37	7.031	0.703	29664
1453	16	189	420	32	3.79	0.379	31617
1454	16	191	417	28	3.25	0.325	32313
1455	16	193	414	23	3.79	0.379	33029
1456	17	1	62	256	-1	-1	23024
1457	17	3	62	262	3.9	0.39	34592
1458	17	5	72	274	10.153	1.015	30560
1459	17	7	72	273	0.65	0.065	30369
1460	17	9	60	258	12.486	1.249	30742
1461	17	11	47	251	9.597	0.96	30407
1462	17	13	25	238	16.61	1.661	30659
1463	17	15	21	237	2.68	0.268	31435
1464	17	17	20	236	0.919	0.092	30395
1465	17	19	15	236	3.25	0.325	33170
1466	17	21	15	236	0	0	40639
1467	17	23	27	221	12.486	1.249	25180
1468	17	25	27	221	0	0	30551
1469	17	27	29	219	1.838	0.184	29939
1470	17	29	31	214	3.5	0.35	31474
1471	17	31	34	209	3.79	0.379	30357
1472	17	33	35	208	0.919	0.092	27718
1473	17	35	41	206	4.111	0.411	25459
1474	17	37	46	205	3.314	0.331	30105
1475	17	39	46	204	0.65	0.065	28531
1476	17	41	43	205	2.055	0.206	25114
1477	17	43	23	214	14.255	1.426	26997
1478	17	45	22	216	1.453	0.145	28852
1479	17	47	17	221	4.596	0.46	38178
1480	17	49	15	222	1.453	0.145	34653
1481	17	51	10	226	4.162	0.416	30537
1482	17	53	1	223	6.166	0.617	23770
1483	17	55	2	222	0.919	0.092	28749
1484	17	57	5	222	1.95	0.195	35700
1485	17	59	16	221	7.179	0.718	30469
1486	17	61	25	218	6.166	0.617	30399
1487	17	63	28	216	2.344	0.234	30749
1488	17	65	28	218	1.3	0.13	30678
1489	17	67	19	221	6.166	0.617	30223
1490	17	69	14	222	3.314	0.331	30028
1491	17	71	8	229	5.993	0.599	30228
1492	18	1	171	238	-1	-1	25577
1493	18	3	175	239	2.68	0.268	33012
1494	18	5	191	241	10.481	1.048	27836
1495	18	7	207	249	11.627	1.163	35308
1496	18	9	230	259	16.302	1.63	28036
1497	18	11	238	268	7.827	0.783	31917
1498	18	13	240	271	2.344	0.234	30047
1499	18	15	266	243	24.836	2.484	30980
1500	18	17	267	240	2.055	0.206	30874
1501	18	19	252	258	15.23	1.523	33091
1502	18	21	252	258	0	0	32274
1503	18	23	249	260	2.344	0.234	27408
1504	18	25	198	261	33.156	3.316	25124
1505	18	27	184	254	10.174	1.017	27456
1506	18	29	168	230	18.748	1.875	38089
1507	18	31	167	227	2.055	0.206	44117
1508	18	33	165	226	1.453	0.145	40224
1509	18	35	156	220	7.031	0.703	21532
1510	18	37	146	196	16.9	1.69	30771
1511	18	39	146	196	0	0	31832
1512	18	41	165	208	14.607	1.461	26719
1513	18	43	166	209	0.919	0.092	33348
1514	18	45	171	214	4.596	0.46	25206
1515	18	47	172	218	2.68	0.268	31645
1516	18	49	172	228	6.5	0.65	36068
1517	18	51	158	201	19.768	1.977	28042
1518	18	53	155	195	4.36	0.436	28114
1519	18	55	154	191	2.68	0.268	25328
1520	18	57	151	173	11.861	1.186	28870
1521	18	59	137	149	18.06	1.806	29013
1522	18	61	131	135	9.9	0.99	33089
1523	18	63	124	125	7.934	0.793	31319
1524	18	65	114	116	8.745	0.874	30919
1525	18	67	112	114	1.838	0.184	30641
1526	18	69	104	117	5.553	0.555	29272
1527	18	71	108	126	6.402	0.64	27732
1528	18	73	120	140	11.985	1.199	24796
1529	18	75	126	151	8.144	0.814	32409
1530	18	77	133	167	11.351	1.135	29938
1531	18	79	139	178	8.144	0.814	27514
1532	18	81	153	199	16.405	1.64	25291
1533	18	83	155	213	9.192	0.919	32993
1534	18	85	152	224	7.411	0.741	26403
1535	18	87	149	236	8.04	0.804	27402
1536	18	89	148	245	5.886	0.589	28608
1537	18	91	151	250	3.79	0.379	28683
1538	18	93	159	268	12.803	1.28	30486
1539	18	95	170	254	11.573	1.157	30064
1540	18	97	181	229	17.753	1.775	31954
1541	18	99	194	219	10.661	1.066	28999
1542	18	101	217	205	17.501	1.75	21962
1543	18	103	236	196	13.665	1.367	41085
1544	18	105	249	197	8.475	0.847	30778
1545	18	107	263	193	9.464	0.946	30744
1546	18	109	279	192	10.42	1.042	31223
1547	18	111	291	190	7.907	0.791	31026
1548	18	113	239	184	34.023	3.402	30901
1549	18	115	197	185	27.307	2.731	25243
1550	18	117	187	188	6.786	0.679	31365
1551	18	119	159	185	18.304	1.83	28772
1552	18	121	149	174	9.663	0.966	30791
1553	18	123	145	173	2.68	0.268	29866
1554	18	125	126	147	20.931	2.093	28283
1555	18	127	120	137	7.58	0.758	25442
1556	18	129	133	170	23.054	2.305	27307
1557	18	131	134	174	2.68	0.268	29363
1558	18	133	137	172	2.344	0.234	24700
1559	18	135	159	133	29.104	2.91	23770
1560	18	137	172	108	18.315	1.832	24970
1561	18	139	179	93	10.759	1.076	28766
1562	18	141	185	85	6.5	0.65	28826
1563	18	143	203	73	14.061	1.406	21715
1564	18	145	218	65	11.05	1.105	29616
1565	18	147	239	56	14.85	1.485	20080
1566	18	149	251	48	9.374	0.937	33034
1567	18	151	259	41	6.909	0.691	31500
1568	18	153	258	38	2.055	0.206	31079
1569	18	155	252	37	3.954	0.395	38699
1570	18	157	253	45	5.24	0.524	26596
1571	18	159	253	45	0	0	24088
1572	18	161	253	49	2.6	0.26	25752
1573	18	163	252	50	0.919	0.092	27012
1574	18	165	247	46	4.162	0.416	29218
1575	18	167	245	37	5.993	0.599	30850
1576	18	169	245	24	8.45	0.845	28401
1577	18	171	245	20	2.6	0.26	27167
1578	18	173	246	13	4.596	0.46	27552
1579	18	175	247	10	2.055	0.206	27502
1580	18	177	247	10	0	0	37515
1581	18	179	247	10	0	0	33826
1582	18	181	248	8	1.453	0.145	30154
1583	18	183	248	8	0	0	29789
1584	18	185	246	32	15.654	1.565	31670
1585	18	187	245	33	0.919	0.092	32944
1586	18	189	238	51	12.553	1.255	30350
1587	18	191	235	64	8.672	0.867	30460
1588	18	193	230	77	9.053	0.905	31790
1589	19	1	214	261	-1	-1	34722
1590	19	3	214	261	0	0	24896
1591	19	5	214	261	0	0	31622
1592	19	7	218	260	2.68	0.268	31970
1593	19	9	228	261	6.532	0.653	35753
1594	19	11	233	261	3.25	0.325	29219
1595	19	13	240	264	4.95	0.495	34408
1596	19	15	256	268	10.72	1.072	28977
1597	19	17	262	270	4.111	0.411	28661
1598	19	19	266	270	2.6	0.26	29261
1599	19	21	267	270	0.65	0.065	28944
1600	19	23	260	265	5.591	0.559	28333
1601	19	25	237	253	16.862	1.686	31659
1602	19	27	209	235	21.636	2.164	31061
1603	19	29	197	212	16.862	1.686	30718
1604	19	31	216	184	21.994	2.199	31073
1605	19	33	233	173	13.161	1.316	30902
1606	19	35	233	173	0	0	30718
1607	19	37	234	170	2.055	0.206	30745
1608	19	39	238	160	7.001	0.7	30503
1609	19	41	238	159	0.65	0.065	30536
1610	19	43	225	156	8.672	0.867	30820
1611	19	45	222	155	2.055	0.206	31154
1612	19	47	221	148	4.596	0.46	31003
1613	19	49	249	137	19.554	1.955	30639
1614	19	51	240	120	12.503	1.25	30542
1615	19	53	232	116	5.814	0.581	31532
1616	19	55	231	116	0.65	0.065	27373
1617	19	57	220	122	8.144	0.814	30878
1618	19	59	207	146	17.741	1.774	23889
1619	19	61	203	157	7.608	0.761	42239
1620	19	63	201	163	4.111	0.411	31860
1621	19	65	192	181	13.081	1.308	30289
1622	19	67	179	194	11.95	1.195	30389
1623	19	69	179	189	3.25	0.325	23474
1624	19	71	187	181	7.354	0.735	26718
1625	19	73	199	161	15.16	1.516	25303
1626	19	75	210	139	15.987	1.599	28050
1627	19	77	227	124	14.736	1.474	26069
1628	19	79	244	121	11.22	1.122	24945
1629	19	81	250	120	3.954	0.395	30393
1630	19	83	253	126	4.36	0.436	35179
1631	19	85	223	136	20.554	2.055	24306
1632	19	87	238	135	9.771	0.977	38583
1633	19	89	249	129	8.144	0.814	43546
1634	19	91	259	125	7.001	0.7	31568
1635	19	93	267	117	7.354	0.735	23492
1636	19	95	276	107	8.745	0.874	41741
1637	19	97	292	93	13.819	1.382	30712
1638	19	99	294	86	4.732	0.473	30771
1639	19	101	291	87	2.055	0.206	26071
1640	19	103	286	88	3.314	0.331	30022
1641	19	105	307	82	14.196	1.42	31259
1642	19	107	311	68	9.464	0.946	31616
1643	19	109	310	58	6.532	0.653	33005
1644	19	111	307	44	9.306	0.931	27320
1645	19	113	306	37	4.596	0.46	27175
1646	19	115	311	27	7.267	0.727	31527
1647	19	117	314	24	2.758	0.276	33078
1648	19	119	308	26	4.111	0.411	31316
1649	19	121	303	44	12.143	1.214	21412
1650	19	123	303	47	1.95	0.195	33837
1651	19	125	303	42	3.25	0.325	32271
1652	19	127	303	33	5.85	0.585	28550
1653	19	129	308	56	15.299	1.53	31111
1654	19	131	317	109	34.942	3.494	31705
1655	19	133	320	134	16.366	1.637	29098
1656	19	135	319	147	8.475	0.847	27431
1657	19	137	316	158	7.411	0.741	25449
1658	19	139	328	187	20.4	2.04	27303
1659	19	141	338	201	11.183	1.118	33175
1660	19	143	340	201	1.3	0.13	27793
1661	19	145	343	198	2.758	0.276	25399
1662	19	147	336	183	10.759	1.076	35035
1663	19	149	321	168	13.788	1.379	33115
1664	19	151	307	158	11.183	1.118	27969
1665	19	153	288	151	13.161	1.316	32288
1666	19	155	288	151	0	0	28170
1667	19	157	281	148	4.95	0.495	27808
1668	19	159	253	138	19.325	1.933	27329
1669	19	161	237	130	11.627	1.163	36489
1670	19	163	227	127	6.786	0.679	24928
1671	19	165	222	117	7.267	0.727	28325
1672	19	167	218	101	10.72	1.072	31487
1673	19	169	212	93	6.5	0.65	32574
1674	19	171	216	93	2.6	0.26	24392
1675	19	173	218	83	6.629	0.663	28865
1676	19	175	220	88	3.5	0.35	25343
1677	19	177	227	104	11.351	1.135	25679
1678	19	179	223	122	11.985	1.199	32518
1679	19	181	219	124	2.907	0.291	25314
1680	19	183	214	131	5.591	0.559	27246
1681	19	185	207	145	10.174	1.017	40157
1682	19	187	195	149	8.222	0.822	23744
1683	19	189	194	150	0.919	0.092	28411
1684	19	191	219	135	18.95	1.895	30539
1685	19	193	233	124	11.573	1.157	25606
1686	20	1	707	319	-1	-1	25940
1687	20	3	707	319	0	0	33279
1688	20	5	707	314	3.25	0.325	26163
1689	20	7	707	302	7.8	0.78	32485
1690	20	9	705	302	1.3	0.13	26681
1691	20	11	701	318	10.72	1.072	25279
1692	20	13	695	334	11.107	1.111	28493
1693	20	15	694	335	0.919	0.092	25738
1694	20	17	682	335	7.8	0.78	29386
1695	20	19	682	335	0	0	30089
1696	20	21	688	329	5.515	0.552	28563
1697	20	23	698	325	7.001	0.7	24460
1698	20	25	705	329	5.24	0.524	34222
1699	20	27	711	333	4.687	0.469	29378
1700	20	29	727	333	10.4	1.04	30510
1701	20	31	682	349	31.043	3.104	30479
1702	20	33	677	348	3.314	0.331	32898
1703	20	35	677	348	0	0	31144
1704	20	37	669	348	5.2	0.52	32969
1705	20	39	665	348	2.6	0.26	32814
1706	20	41	667	346	1.838	0.184	32112
1707	20	43	703	344	23.435	2.344	30517
1708	20	45	719	345	10.42	1.042	30536
1709	20	47	723	344	2.68	0.268	30480
1710	20	49	693	351	20.023	2.002	30224
1711	20	51	679	349	9.192	0.919	34160
1712	20	53	677	340	5.993	0.599	27468
1713	20	55	694	335	11.518	1.152	31670
1714	20	57	698	335	2.6	0.26	33349
1715	20	59	721	331	15.174	1.517	35650
1716	20	61	715	348	11.718	1.172	30480
1717	20	63	694	356	14.607	1.461	30766
1718	20	65	686	352	5.814	0.581	30640
1719	20	67	679	351	4.596	0.46	30881
1720	20	69	672	350	4.596	0.46	36827
1721	20	71	659	349	8.475	0.847	36272
1722	20	73	657	349	1.3	0.13	23927
1723	20	75	628	353	19.028	1.903	26245
1724	20	77	626	353	1.3	0.13	26634
1725	20	79	619	363	7.934	0.793	30770
1726	20	81	619	363	0	0	30658
1727	20	83	608	360	7.411	0.741	30859
1728	20	85	614	349	8.144	0.814	32705
1729	20	87	638	354	15.935	1.593	34397
1730	20	89	653	355	9.771	0.977	30403
1731	20	91	666	349	9.306	0.931	39192
1732	20	93	673	343	5.993	0.599	31558
1733	20	95	680	337	5.993	0.599	27195
1734	20	97	681	337	0.65	0.065	33263
1735	20	99	683	337	1.3	0.13	34462
1736	20	101	680	343	4.36	0.436	41283
1737	20	103	673	346	4.95	0.495	20389
1738	20	105	659	346	9.1	0.91	27347
1739	20	107	677	340	12.333	1.233	25374
1740	20	109	691	334	9.9	0.99	30042
1741	20	111	689	336	1.838	0.184	30543
1742	20	113	667	343	15.006	1.501	25623
1743	20	115	656	344	7.179	0.718	25298
1744	20	117	670	346	9.192	0.919	30532
1745	20	119	725	335	36.457	3.646	30504
1746	20	121	752	328	18.13	1.813	30683
1747	20	123	752	326	1.3	0.13	31917
1748	20	125	771	313	14.964	1.496	27609
1749	20	127	791	307	13.572	1.357	29067
1750	20	129	809	301	12.333	1.233	30499
1751	20	131	809	301	0	0	30129
1752	20	133	794	302	9.771	0.977	30072
1753	20	135	781	310	9.922	0.992	28703
1754	20	137	780	311	0.919	0.092	28719
1755	20	139	783	309	2.344	0.234	27207
1756	20	141	798	310	9.771	0.977	29037
1757	20	143	803	311	3.314	0.331	25988
1758	20	145	811	307	5.814	0.581	24912
1759	20	147	825	288	15.34	1.534	30230
1760	20	149	829	278	7.001	0.7	31053
1761	20	151	836	257	14.388	1.439	28900
1762	20	153	837	235	14.314	1.431	26469
1763	20	155	844	221	10.174	1.017	30222
1764	20	157	854	205	12.264	1.226	25242
1765	20	159	869	196	11.37	1.137	24752
1766	20	161	880	191	7.854	0.785	29229
1767	20	163	882	191	1.3	0.13	26251
1768	20	165	906	185	16.08	1.608	27156
1769	20	167	919	179	9.306	0.931	28162
1770	20	169	950	162	22.98	2.298	28841
1771	20	171	948	157	3.5	0.35	26947
1772	20	173	950	151	4.111	0.411	28815
1773	20	175	964	144	10.174	1.017	27692
1774	20	177	972	141	5.553	0.555	30161
1775	20	179	983	133	8.841	0.884	28031
1776	20	181	999	129	10.72	1.072	28569
1777	20	183	1007	125	5.814	0.581	23058
1778	20	185	1014	122	4.95	0.495	26669
1779	20	187	1019	121	3.314	0.331	25912
1780	20	189	1019	121	0	0	25071
1781	20	191	1020	121	0.65	0.065	22879
1782	20	193	1021	122	0.919	0.092	22698
1783	21	1	471	346	-1	-1	29722
1784	21	3	450	343	13.788	1.379	30561
1785	21	5	446	342	2.68	0.268	32662
1786	21	7	442	342	2.6	0.26	29855
1787	21	9	434	328	10.481	1.048	28966
1788	21	11	432	311	11.126	1.113	30579
1789	21	13	432	273	24.699	2.47	30498
1790	21	15	432	227	29.899	2.99	31680
1791	21	17	439	205	15.006	1.501	30495
1792	21	19	446	232	18.13	1.813	32066
1793	21	21	455	233	5.886	0.589	34010
1794	21	23	463	230	5.553	0.555	28595
1795	21	25	476	230	8.45	0.845	29331
1796	21	27	465	230	7.15	0.715	29575
1797	21	29	426	223	25.754	2.575	31006
1798	21	31	419	222	4.596	0.46	28379
1799	21	33	402	221	11.069	1.107	29843
1800	21	35	411	229	7.827	0.783	29411
1801	21	37	437	240	18.35	1.835	31848
1802	21	39	463	248	17.681	1.768	33497
1803	21	41	471	248	5.2	0.52	28922
1804	21	43	481	250	6.629	0.663	27542
1805	21	45	492	251	7.179	0.718	25586
1806	21	47	510	254	11.861	1.186	30170
1807	21	49	533	252	15.006	1.501	30370
1808	21	51	555	251	14.314	1.431	28416
1809	21	53	572	251	11.05	1.105	30955
1810	21	55	582	252	6.532	0.653	31958
1811	21	57	547	267	24.751	2.475	30491
1812	21	59	530	273	11.718	1.172	30140
1813	21	61	519	280	8.475	0.847	26239
1814	21	63	519	284	2.6	0.26	24860
1815	21	65	515	279	4.162	0.416	28702
1816	21	67	513	272	4.732	0.473	33697
1817	21	69	513	268	2.6	0.26	26834
1818	21	71	517	260	5.814	0.581	29383
1819	21	73	519	251	5.993	0.599	26890
1820	21	75	519	245	3.9	0.39	29373
1821	21	77	504	257	12.486	1.249	30402
1822	21	79	494	257	6.5	0.65	30552
1823	21	81	493	256	0.919	0.092	27822
1824	21	83	488	243	9.053	0.905	30882
1825	21	85	473	231	12.486	1.249	30117
1826	21	87	464	229	5.993	0.599	27165
1827	21	89	455	226	6.166	0.617	27073
1828	21	91	450	226	3.25	0.325	28038
1829	21	93	446	226	2.6	0.26	28812
1830	21	95	446	227	0.65	0.065	28866
1831	21	97	469	239	16.862	1.686	27781
1832	21	99	479	240	6.532	0.653	27498
1833	21	101	479	240	0	0	26979
1834	21	103	470	234	7.031	0.703	29745
1835	21	105	458	230	8.222	0.822	25236
1836	21	107	449	227	6.166	0.617	28779
1837	21	109	449	227	0	0	29561
1838	21	111	458	234	7.411	0.741	26717
1839	21	113	464	236	4.111	0.411	21680
1840	21	115	485	239	13.788	1.379	29226
1841	21	117	495	239	6.5	0.65	28176
1842	21	119	503	245	6.5	0.65	26043
1843	21	121	510	245	4.55	0.455	24282
1844	21	123	529	245	12.35	1.235	29142
1845	21	125	532	245	1.95	0.195	29353
1846	21	127	526	243	4.111	0.411	29992
1847	21	129	507	236	13.161	1.316	31222
1848	21	131	503	245	6.402	0.64	30744
1849	21	133	517	269	18.06	1.806	32144
1850	21	135	504	267	8.549	0.855	30636
1851	21	137	473	248	23.633	2.363	29328
1852	21	139	459	241	10.174	1.017	29125
1853	21	141	447	235	8.72	0.872	31420
1854	21	143	445	232	2.344	0.234	31618
1855	21	145	447	230	1.838	0.184	26851
1856	21	147	456	231	5.886	0.589	29839
1857	21	149	465	242	9.238	0.924	21801
1858	21	151	477	244	7.907	0.791	29804
1859	21	153	477	244	0	0	29878
1860	21	155	476	244	0.65	0.065	28071
1861	21	157	475	245	0.919	0.092	28763
1862	21	159	463	236	9.75	0.975	29770
1863	21	161	450	231	9.053	0.905	29452
1864	21	163	419	218	21.85	2.185	29177
1865	21	165	409	212	7.58	0.758	30572
1866	21	167	465	247	42.924	4.292	31386
1867	21	169	474	253	7.031	0.703	28136
1868	21	171	496	258	14.664	1.466	28080
1869	21	173	515	259	12.367	1.237	27714
1870	21	175	520	259	3.25	0.325	26273
1871	21	177	525	260	3.314	0.331	23935
1872	21	179	529	260	2.6	0.26	28983
1873	21	181	515	257	9.306	0.931	25228
1874	21	183	503	254	8.04	0.804	29559
1875	21	185	493	253	6.532	0.653	29250
1876	21	187	479	250	9.306	0.931	28389
1877	21	189	466	244	9.306	0.931	30257
1878	21	191	459	243	4.596	0.46	27394
1879	21	193	449	240	6.786	0.679	31053
1880	22	1	644	504	-1	-1	28803
1881	22	3	644	504	0	0	28431
1882	22	5	644	501	1.95	0.195	27975
1883	22	7	644	498	1.95	0.195	30475
1884	22	9	644	492	3.9	0.39	26465
1885	22	11	653	505	10.277	1.028	27352
1886	22	13	655	508	2.344	0.234	25344
1887	22	15	657	518	6.629	0.663	28787
1888	22	17	657	527	5.85	0.585	25209
1889	22	19	658	530	2.055	0.206	25787
1890	22	21	661	534	3.25	0.325	32086
1891	22	23	663	538	2.907	0.291	25077
1892	22	25	663	538	0	0	25578
1893	22	27	663	536	1.3	0.13	33823
1894	22	29	661	523	8.549	0.855	29210
1895	22	31	659	514	5.993	0.599	25422
1896	22	33	659	514	0	0	27780
1897	22	35	658	514	0.65	0.065	24638
1898	22	37	651	488	17.501	1.75	25832
1899	22	39	649	486	1.838	0.184	33849
1900	22	41	649	485	0.65	0.065	30732
1901	22	43	654	507	14.664	1.466	27206
1902	22	45	655	517	6.532	0.653	28251
1903	22	47	662	536	13.161	1.316	29389
1904	22	49	667	543	5.591	0.559	22752
1905	22	51	668	524	12.367	1.237	40835
1906	22	53	668	523	0.65	0.065	30507
1907	22	55	665	520	2.758	0.276	31191
1908	22	57	647	501	17.012	1.701	25310
1909	22	59	641	485	11.107	1.111	27486
1910	22	61	641	476	5.85	0.585	25006
1911	22	63	641	472	2.6	0.26	25561
1912	22	65	643	486	9.192	0.919	24203
1913	22	67	646	493	4.95	0.495	26856
1914	22	69	650	508	10.09	1.009	31210
1915	22	71	652	516	5.36	0.536	25897
1916	22	73	657	528	8.45	0.845	24769
1917	22	75	661	540	8.222	0.822	18677
1918	22	77	669	553	9.922	0.992	24558
1919	22	79	672	558	3.79	0.379	29653
1920	22	81	677	570	8.45	0.845	27541
1921	22	83	684	580	7.934	0.793	26186
1922	22	85	693	591	9.238	0.924	29273
1923	22	87	697	594	3.25	0.325	22319
1924	22	89	697	599	3.25	0.325	24457
1925	22	91	698	610	7.179	0.718	27975
1926	22	93	701	617	4.95	0.495	31380
1927	22	95	703	625	5.36	0.536	27188
1928	22	97	703	629	2.6	0.26	29673
1929	22	99	703	629	0	0	27855
1930	22	101	703	642	8.45	0.845	25236
1931	22	103	705	652	6.629	0.663	24364
1932	22	105	705	682	19.5	1.95	35907
1933	22	107	705	691	5.85	0.585	31087
1934	22	109	705	698	4.55	0.455	30509
1935	22	111	702	717	12.503	1.25	24756
1936	22	113	693	731	10.818	1.082	30065
1937	22	115	678	742	12.09	1.209	30664
1938	22	117	652	770	24.836	2.484	30085
1939	22	119	615	860	63.249	6.325	27969
1940	22	121	609	872	8.72	0.872	30144
1941	22	123	609	873	0.65	0.065	30080
1942	22	125	582	877	17.741	1.774	31823
1943	22	127	569	876	8.475	0.847	30328
1944	22	129	574	879	3.79	0.379	30221
1945	22	131	610	922	36.451	3.645	38864
1946	22	133	629	946	19.896	1.99	30394
1947	22	135	629	936	6.5	0.65	29928
1948	22	137	639	935	6.532	0.653	30120
1949	22	139	670	934	20.16	2.016	30687
1950	22	141	670	933	0.65	0.065	30332
1951	22	143	675	933	3.25	0.325	34554
1952	22	145	671	941	5.814	0.581	30353
1953	22	147	650	981	29.365	2.936	29984
1954	22	149	681	997	22.675	2.268	29017
1955	22	151	719	1012	26.554	2.655	24984
1956	22	153	739	1016	13.257	1.326	30462
1957	22	155	743	1004	8.222	0.822	30438
1958	22	157	728	984	16.25	1.625	30696
1959	22	159	713	979	10.277	1.028	26844
1960	22	161	689	932	34.302	3.43	30274
1961	22	163	699	910	15.708	1.571	31513
1962	22	165	723	889	20.728	2.073	25248
1963	22	167	735	886	8.04	0.804	34331
1964	22	169	748	878	9.922	0.992	33425
1965	22	171	759	861	13.161	1.316	25343
1966	22	173	772	853	9.922	0.992	30248
1967	22	175	800	867	20.348	2.035	25998
1968	22	177	842	884	29.451	2.945	28551
1969	22	179	846	886	2.907	0.291	38494
1970	22	181	835	920	23.227	2.323	28037
1971	22	183	834	934	9.123	0.912	24765
1972	22	185	829	943	6.692	0.669	30488
1973	22	187	803	935	17.681	1.768	29917
1974	22	189	776	932	17.658	1.766	30569
1975	22	191	754	929	14.432	1.443	32426
1976	22	193	740	923	9.9	0.99	30943
1977	23	1	860	792	-1	-1	31584
1978	23	3	855	790	3.5	0.35	32623
1979	23	5	852	788	2.344	0.234	30581
1980	23	7	858	779	7.031	0.703	27448
1981	23	9	867	772	7.411	0.741	29459
1982	23	11	872	768	4.162	0.416	33430
1983	23	13	871	781	8.475	0.847	27413
1984	23	15	871	784	1.95	0.195	30586
1985	23	17	839	779	21.052	2.105	30407
1986	23	19	863	789	16.9	1.69	31638
1987	23	21	863	789	0	0	33472
1988	23	23	864	780	5.886	0.589	30619
1989	23	25	862	773	4.732	0.473	28884
1990	23	27	823	772	25.358	2.536	29773
1991	23	29	815	772	5.2	0.52	30203
1992	23	31	815	793	13.65	1.365	29196
1993	23	33	837	785	15.216	1.522	27005
1994	23	35	838	791	3.954	0.395	36021
1995	23	37	836	792	1.453	0.145	36731
1996	23	39	830	794	4.111	0.411	34775
1997	23	41	814	794	10.4	1.04	29192
1998	23	43	812	796	1.838	0.184	28944
1999	23	45	804	797	5.24	0.524	30499
[truncated: 6,943 more rows]
