# Supplementary material for: The Arp2/3 complex is required for in situ haptotactic response of microglia to iC3b
Source: EMBO Rep. 2026 Feb 27;27(7):1666–95. doi: 10.1038/s44319-026-00720-9 (PMC13076747; doi:10.1038/s44319-026-00720-9)
Supplement: Supplementary file 13 — Source data Fig. 1 [file 44319_2026_720_MOESM13_ESM.zip › Figure 1/1A-E/24.06.10 BV2 iC3b random migration iC3b 10uM raw data.csv]

Track n�	Slice n�	X	Y	Distance	Velocity	Pixel Value
1	1	453	138	-1.000	-1.000	31716
1	3	450	142	3.250	0.325	32642
1	5	450	142	0.000	0.000	31431
1	7	450	143	0.650	0.065	31400
1	9	443	168	16.875	1.687	34305
1	11	439	169	2.680	0.268	39343
1	13	435	168	2.680	0.268	36690
1	15	418	168	11.050	1.105	32322
1	17	410	169	5.240	0.524	27854
1	19	399	173	7.608	0.761	31407
1	21	395	173	2.600	0.260	30959
1	23	391	173	2.600	0.260	31466
1	25	390	173	0.650	0.065	31170
1	27	384	167	5.515	0.552	35478
1	29	375	163	6.402	0.640	27792
1	31	365	157	7.580	0.758	30797
1	33	360	155	3.500	0.350	31120
1	35	360	155	0.000	0.000	31231
1	37	354	151	4.687	0.469	25663
1	39	353	153	1.453	0.145	29633
1	41	356	154	2.055	0.206	33068
1	43	357	156	1.453	0.145	29085
1	45	344	161	9.053	0.905	23939
1	47	340	166	4.162	0.416	27593
1	49	326	175	10.818	1.082	24423
1	51	324	182	4.732	0.473	26463
1	53	324	184	1.300	0.130	33097
1	55	352	179	18.487	1.849	30956
1	57	374	169	15.708	1.571	30257
1	59	382	164	6.132	0.613	21766
1	61	387	161	3.790	0.379	27109
1	63	390	159	2.344	0.234	24317
1	65	390	159	0.000	0.000	26626
1	67	374	160	10.420	1.042	34233
1	69	373	162	1.453	0.145	28455
1	71	375	165	2.344	0.234	24632
1	73	381	165	3.900	0.390	32169
1	75	382	166	0.919	0.092	43052
1	77	384	162	2.907	0.291	22471
1	79	386	156	4.111	0.411	28675
1	81	386	156	0.000	0.000	34489
1	83	391	155	3.314	0.331	32554
1	85	399	142	9.922	0.992	28344
1	87	401	142	1.300	0.130	26744
1	89	402	142	0.650	0.065	27335
1	91	402	142	0.000	0.000	26785
1	93	373	175	28.555	2.855	30643
1	95	375	167	5.360	0.536	31087
1	97	380	164	3.790	0.379	31119
1	99	407	156	18.304	1.830	31397
1	101	424	149	11.950	1.195	32425
1	103	424	149	0.000	0.000	30812
1	105	414	149	6.500	0.650	31192
1	107	397	153	11.351	1.135	29394
1	109	385	158	8.450	0.845	26497
1	111	376	165	7.411	0.741	31915
1	113	371	168	3.790	0.379	28599
1	115	370	168	0.650	0.065	30847
1	117	389	163	12.770	1.277	32208
1	119	407	159	11.985	1.199	31315
1	121	429	151	15.216	1.522	43592
1	123	446	143	12.212	1.221	31203
1	125	450	141	2.907	0.291	30481
1	127	491	113	32.271	3.227	31250
1	129	520	92	23.273	2.327	30449
1	131	520	90	1.300	0.130	30730
1	133	526	78	8.720	0.872	29893
1	135	537	59	14.270	1.427	31843
1	137	545	51	7.354	0.735	27962
1	139	553	48	5.553	0.555	24319
1	141	571	40	12.803	1.280	30805
1	143	579	34	6.500	0.650	30192
1	145	581	32	1.838	0.184	32754
1	147	587	24	6.500	0.650	34390
1	149	592	11	9.053	0.905	27316
1	151	595	6	3.790	0.379	26180
1	153	597	5	1.453	0.145	25733
1	155	597	8	1.950	0.195	29385
1	157	596	12	2.680	0.268	26795
1	159	596	12	0.000	0.000	24160
1	161	589	41	19.391	1.939	33934
1	163	580	74	22.233	2.223	31562
1	165	574	84	7.580	0.758	31061
1	167	579	77	5.591	0.559	31563
1	169	584	69	6.132	0.613	33226
1	171	588	47	14.534	1.453	34828
1	173	590	26	13.711	1.371	22652
1	175	588	51	16.302	1.630	33118
1	177	585	73	14.432	1.443	28506
1	179	585	85	7.800	0.780	31455
1	181	585	85	0.000	0.000	31234
1	183	589	45	26.129	2.613	31063
1	185	589	36	5.850	0.585	34206
1	187	589	35	0.650	0.065	33902
1	189	589	35	0.000	0.000	30949
1	191	590	35	0.650	0.065	35353
1	193	593	30	3.790	0.379	25059
2	1	222	157	-1.000	-1.000	26616
2	3	222	157	0.000	0.000	29360
2	5	219	163	4.360	0.436	31363
2	7	213	163	3.900	0.390	29530
2	9	209	166	3.250	0.325	30297
2	11	207	168	1.838	0.184	30704
2	13	206	165	2.055	0.206	31905
2	15	215	157	7.827	0.783	27299
2	17	237	147	15.708	1.571	28699
2	19	242	145	3.500	0.350	30709
2	21	245	139	4.360	0.436	31148
2	23	245	130	5.850	0.585	29997
2	25	245	130	0.000	0.000	28309
2	27	236	126	6.402	0.640	31741
2	29	233	131	3.790	0.379	28167
2	31	224	140	8.273	0.827	32466
2	33	224	140	0.000	0.000	31219
2	35	221	140	1.950	0.195	30582
2	37	217	135	4.162	0.416	30432
2	39	219	129	4.111	0.411	30386
2	41	228	125	6.402	0.640	31007
2	43	258	153	26.673	2.667	34643
2	45	261	155	2.344	0.234	28303
2	47	280	176	18.407	1.841	27374
2	49	286	183	5.993	0.599	21583
2	51	288	188	3.500	0.350	25001
2	53	288	188	0.000	0.000	23740
2	55	278	171	12.820	1.282	27700
2	57	271	162	7.411	0.741	32676
2	59	269	160	1.838	0.184	32723
2	61	269	156	2.600	0.260	31555
2	63	267	141	9.836	0.984	29009
2	65	267	136	3.250	0.325	29321
2	67	267	137	0.650	0.065	30322
2	69	285	141	11.985	1.199	27184
2	71	294	137	6.402	0.640	23616
2	73	289	142	4.596	0.460	38623
2	75	277	148	8.720	0.872	24486
2	77	272	152	4.162	0.416	31707
2	79	270	152	1.300	0.130	23787
2	81	267	151	2.055	0.206	31035
2	83	269	143	5.360	0.536	31471
2	85	278	145	5.993	0.599	24305
2	87	279	148	2.055	0.206	25094
2	89	281	151	2.344	0.234	25199
2	91	306	150	16.263	1.626	30316
2	93	310	146	3.677	0.368	30565
2	95	292	135	13.711	1.371	27790
2	97	289	134	2.055	0.206	30695
2	99	284	143	6.692	0.669	32334
2	101	283	143	0.650	0.065	24855
2	103	278	143	3.250	0.325	23202
2	105	274	140	3.250	0.325	34335
2	107	290	140	10.400	1.040	29555
2	109	294	139	2.680	0.268	34149
2	111	297	139	1.950	0.195	24643
2	113	299	137	1.838	0.184	31170
2	115	311	133	8.222	0.822	29117
2	117	328	134	11.069	1.107	30488
2	119	340	142	9.374	0.937	28682
2	121	344	155	8.841	0.884	29343
2	123	347	168	8.672	0.867	35011
2	125	347	168	0.000	0.000	33394
2	127	349	168	1.300	0.130	30209
2	129	364	137	22.384	2.238	28033
2	131	370	129	6.500	0.650	34122
2	133	348	145	17.681	1.768	31331
2	135	333	158	12.902	1.290	29697
2	137	332	166	5.240	0.524	25098
2	139	336	183	11.351	1.135	35516
2	141	336	183	0.000	0.000	32059
2	143	327	155	19.117	1.912	35031
2	145	314	131	17.741	1.774	30760
2	147	308	123	6.500	0.650	31174
2	149	300	113	8.324	0.832	28520
2	151	304	117	3.677	0.368	26695
2	153	321	137	17.061	1.706	28376
2	155	328	149	9.030	0.903	27016
2	157	334	157	6.500	0.650	27347
2	159	348	159	9.192	0.919	31140
2	161	365	159	11.050	1.105	21910
2	163	372	157	4.732	0.473	35123
2	165	377	154	3.790	0.379	38322
2	167	381	151	3.250	0.325	30188
2	169	381	150	0.650	0.065	27338
2	171	382	150	0.650	0.065	28321
2	173	384	150	1.300	0.130	29512
2	175	384	156	3.900	0.390	33407
2	177	381	201	29.314	2.931	30926
2	179	382	207	3.954	0.395	31311
2	181	383	218	7.179	0.718	29738
2	183	384	220	1.453	0.145	30166
2	185	385	226	3.954	0.395	29961
2	187	386	233	4.596	0.460	30148
2	189	390	245	8.222	0.822	30464
2	191	390	246	0.650	0.065	31315
2	193	380	207	26.169	2.617	29977
3	1	586	478	-1.000	-1.000	32148
3	3	586	478	0.000	0.000	30882
3	5	586	478	0.000	0.000	27279
3	7	588	479	1.453	0.145	28254
3	9	617	485	19.249	1.925	40251
3	11	632	485	9.750	0.975	29616
3	13	641	485	5.850	0.585	28419
3	15	646	487	3.500	0.350	30349
3	17	641	508	14.031	1.403	29952
3	19	626	503	10.277	1.028	31425
3	21	617	481	15.450	1.545	35839
3	23	608	464	12.503	1.250	21850
3	25	597	452	10.581	1.058	23430
3	27	592	443	6.692	0.669	25239
3	29	594	450	4.732	0.473	24656
3	31	600	468	12.333	1.233	33201
3	33	603	488	13.145	1.315	29748
3	35	605	489	1.453	0.145	30208
3	37	600	457	21.052	2.105	31310
3	39	598	454	2.344	0.234	28772
3	41	598	449	3.250	0.325	35954
3	43	634	473	28.123	2.812	34218
3	45	637	474	2.055	0.206	24046
3	47	638	474	0.650	0.065	26376
3	49	639	474	0.650	0.065	26167
3	51	623	460	13.819	1.382	31727
3	53	622	459	0.919	0.092	20472
3	55	620	467	5.360	0.536	31771
3	57	624	477	7.001	0.700	33713
3	59	635	483	8.144	0.814	29029
3	61	648	497	12.418	1.242	30007
3	63	654	500	4.360	0.436	29408
3	65	662	498	5.360	0.536	30247
3	67	665	491	4.950	0.495	29672
3	69	653	473	14.061	1.406	25781
3	71	644	465	7.827	0.783	25150
3	73	623	452	16.053	1.605	28904
3	75	610	446	9.306	0.931	30527
3	77	602	446	5.200	0.520	31728
3	79	584	461	15.230	1.523	27413
3	81	573	474	11.069	1.107	25380
3	83	561	503	20.400	2.040	27023
3	85	558	510	4.950	0.495	32520
3	87	556	518	5.360	0.536	30316
3	89	573	497	17.562	1.756	24675
3	91	577	490	5.240	0.524	23678
3	93	580	485	3.790	0.379	24736
3	95	584	474	7.608	0.761	25861
3	97	586	473	1.453	0.145	35538
3	99	581	488	10.277	1.028	29775
3	101	577	492	3.677	0.368	30426
3	103	577	491	0.650	0.065	30255
3	105	583	478	9.306	0.931	40325
3	107	589	474	4.687	0.469	21072
3	109	603	471	9.306	0.931	25347
3	111	624	473	13.711	1.371	31623
3	113	632	467	6.500	0.650	30324
3	115	638	461	5.515	0.552	30563
3	117	638	454	4.550	0.455	30284
3	119	631	446	6.909	0.691	33501
3	121	612	455	13.665	1.367	29806
3	123	597	466	12.090	1.209	32214
3	125	590	473	6.435	0.643	25957
3	127	590	473	0.000	0.000	26407
3	129	606	478	10.896	1.090	38266
3	131	644	483	24.912	2.491	29777
3	133	666	486	14.432	1.443	38597
3	135	691	492	16.711	1.671	35107
3	137	703	493	7.827	0.783	27563
3	139	708	493	3.250	0.325	26676
3	141	717	491	5.993	0.599	28210
3	143	727	488	6.786	0.679	25476
3	145	749	483	14.664	1.466	29993
3	147	752	483	1.950	0.195	28974
3	149	752	483	0.000	0.000	31006
3	151	752	483	0.000	0.000	28014
3	153	757	498	10.277	1.028	27092
3	155	763	505	5.993	0.599	29769
3	157	796	529	26.522	2.652	29624
3	159	799	532	2.758	0.276	32878
3	161	800	547	9.771	0.977	40615
3	163	794	574	17.978	1.798	23842
3	165	795	594	13.016	1.302	32581
3	167	798	611	11.220	1.122	29847
3	169	798	616	3.250	0.325	29949
3	171	782	631	14.255	1.426	31808
3	173	774	642	8.841	0.884	29904
3	175	760	651	10.818	1.082	30014
3	177	754	666	10.501	1.050	28851
3	179	754	670	2.600	0.260	26271
3	181	748	684	9.900	0.990	30770
3	183	742	692	6.500	0.650	31201
3	185	727	703	12.090	1.209	29468
3	187	718	709	7.031	0.703	24127
3	189	707	712	7.411	0.741	32127
3	191	705	713	1.453	0.145	31377
3	193	705	713	0.000	0.000	30296
4	1	813	500	-1.000	-1.000	25319
4	3	812	501	0.919	0.092	34387
4	5	821	492	8.273	0.827	30167
4	7	844	491	14.964	1.496	30132
4	9	863	506	15.734	1.573	29911
4	11	871	503	5.553	0.555	29516
4	13	838	503	21.449	2.145	30209
4	15	829	499	6.402	0.640	29645
4	17	823	493	5.515	0.552	23991
4	19	817	493	3.900	0.390	30128
4	21	855	487	25.005	2.501	36111
4	23	879	475	17.441	1.744	30076
4	25	839	478	26.072	2.607	32314
4	27	826	481	8.672	0.867	26058
4	29	823	489	5.553	0.555	35246
4	31	842	484	12.770	1.277	30571
4	33	864	474	15.708	1.571	28363
4	35	857	457	11.950	1.195	27961
4	37	846	443	11.573	1.157	26557
4	39	843	435	5.553	0.555	23083
4	41	853	469	23.035	2.304	29386
4	43	861	482	9.922	0.992	27889
4	45	876	493	12.090	1.209	31444
4	47	877	491	1.453	0.145	29391
4	49	851	469	22.138	2.214	31911
4	51	840	455	11.573	1.157	25411
4	53	837	435	13.145	1.315	24526
4	55	838	437	1.453	0.145	25363
4	57	834	477	26.129	2.613	30650
4	59	836	478	1.453	0.145	35661
4	61	853	477	11.069	1.107	30616
4	63	863	472	7.267	0.727	29670
4	65	850	467	9.053	0.905	31711
4	67	843	474	6.435	0.643	26772
4	69	843	474	0.000	0.000	28651
4	71	842	469	3.314	0.331	30473
4	73	837	478	6.692	0.669	31748
4	75	823	493	13.337	1.334	28698
4	77	817	496	4.360	0.436	33379
4	79	805	510	11.985	1.199	30011
4	81	829	498	17.441	1.744	29632
4	83	849	478	18.384	1.838	26235
4	85	845	471	5.240	0.524	29467
4	87	835	469	6.629	0.663	29744
4	89	828	423	30.243	3.024	29022
4	91	826	386	24.085	2.408	29825
4	93	832	422	23.722	2.372	25796
4	95	824	461	25.877	2.588	37980
4	97	817	484	15.627	1.563	29831
4	99	805	498	11.985	1.199	34705
4	101	802	504	4.360	0.436	29557
4	103	803	497	4.596	0.460	32361
4	105	788	537	27.767	2.777	16082
4	107	780	557	14.001	1.400	26275
4	109	778	570	8.549	0.855	24192
4	111	778	582	7.800	0.780	35039
4	113	775	588	4.360	0.436	26429
4	115	771	596	5.814	0.581	22838
4	117	771	585	7.150	0.715	22133
4	119	775	565	13.257	1.326	33090
4	121	783	549	11.627	1.163	26802
4	123	790	525	16.250	1.625	26260
4	125	793	519	4.360	0.436	24686
4	127	788	571	33.955	3.396	30345
4	129	772	619	32.887	3.289	30039
4	131	770	621	1.838	0.184	29463
4	133	766	630	6.402	0.640	34422
4	135	763	633	2.758	0.276	30676
4	137	772	613	14.255	1.426	40174
4	139	782	598	11.718	1.172	42091
4	141	782	598	0.000	0.000	29907
4	143	782	589	5.850	0.585	24791
4	145	781	588	0.919	0.092	42429
4	147	772	595	7.411	0.741	23668
4	149	767	613	12.143	1.214	26656
4	151	757	637	16.900	1.690	29397
4	153	756	642	3.314	0.331	29584
4	155	754	673	20.191	2.019	27125
4	157	753	679	3.954	0.395	32448
4	159	748	712	21.694	2.169	27186
4	161	746	714	1.838	0.184	28074
4	163	746	725	7.150	0.715	29155
4	165	745	726	0.919	0.092	31100
4	167	744	751	16.263	1.626	29368
4	169	741	758	4.950	0.495	29993
4	171	744	753	3.790	0.379	29951
4	173	746	744	5.993	0.599	26598
4	175	774	743	18.211	1.821	29501
4	177	794	762	17.931	1.793	29782
4	179	812	774	14.061	1.406	29888
4	181	841	749	24.887	2.489	29840
4	183	855	744	9.663	0.966	29807
4	185	875	720	20.306	2.031	26323
4	187	876	708	7.827	0.783	32222
4	189	867	693	11.370	1.137	29115
4	191	859	683	8.324	0.832	30324
4	193	856	678	3.790	0.379	24763
5	1	455	292	-1.000	-1.000	29927
5	3	448	290	4.732	0.473	30736
5	5	438	287	6.786	0.679	29658
5	7	426	284	8.040	0.804	24871
5	9	426	284	0.000	0.000	31354
5	11	426	276	5.200	0.520	29288
5	13	432	271	5.077	0.508	31028
5	15	434	276	3.500	0.350	31481
5	17	443	294	13.081	1.308	28869
5	19	445	302	5.360	0.536	31688
5	21	436	289	10.277	1.028	31317
5	23	434	283	4.111	0.411	31910
5	25	434	282	0.650	0.065	31867
5	27	433	279	2.055	0.206	25390
5	29	432	275	2.680	0.268	26739
5	31	435	274	2.055	0.206	26510
5	33	435	274	0.000	0.000	27999
5	35	436	278	2.680	0.268	32005
5	37	438	275	2.344	0.234	28115
5	39	438	268	4.550	0.455	28002
5	41	435	256	8.040	0.804	32287
5	43	427	246	8.324	0.832	28103
5	45	427	246	0.000	0.000	24693
5	47	436	259	10.277	1.028	25211
5	49	436	259	0.000	0.000	29418
5	51	436	253	3.900	0.390	33490
5	53	437	251	1.453	0.145	28511
5	55	444	251	4.550	0.455	34202
5	57	459	269	15.230	1.523	27000
5	59	459	270	0.650	0.065	30240
5	61	462	282	8.040	0.804	30054
5	63	463	283	0.919	0.092	26941
5	65	463	283	0.000	0.000	23586
5	67	464	291	5.240	0.524	25510
5	69	457	311	13.773	1.377	36049
5	71	457	311	0.000	0.000	36493
5	73	460	309	2.344	0.234	24808
5	75	477	294	14.736	1.474	26327
5	77	495	294	11.700	1.170	27979
5	79	507	298	8.222	0.822	25617
5	81	508	300	1.453	0.145	28202
5	83	494	298	9.192	0.919	29563
5	85	483	298	7.150	0.715	27931
5	87	476	298	4.550	0.455	38245
5	89	476	293	3.250	0.325	40227
5	91	481	288	4.596	0.460	25460
5	93	481	282	3.900	0.390	33811
5	95	484	280	2.344	0.234	29937
5	97	493	290	8.745	0.874	28271
5	99	503	295	7.267	0.727	29686
5	101	516	307	11.499	1.150	36362
5	103	522	312	5.077	0.508	30825
5	105	512	307	7.267	0.727	31951
5	107	504	301	6.500	0.650	34507
5	109	497	287	10.174	1.017	27693
5	111	482	272	13.788	1.379	35619
5	113	477	261	7.854	0.785	30653
5	115	475	258	2.344	0.234	30907
5	117	472	253	3.790	0.379	30387
5	119	458	232	16.405	1.640	31534
5	121	452	227	5.077	0.508	23245
5	123	450	232	3.500	0.350	28001
5	125	450	243	7.150	0.715	25853
5	127	450	244	0.650	0.065	36016
5	129	457	253	7.411	0.741	28256
5	131	457	253	0.000	0.000	26471
5	133	465	259	6.500	0.650	27422
5	135	477	280	15.721	1.572	30095
5	137	480	294	9.306	0.931	27799
5	139	479	302	5.240	0.524	30802
5	141	484	303	3.314	0.331	29940
5	143	493	302	5.886	0.589	24469
5	145	497	302	2.600	0.260	30542
5	147	497	300	1.300	0.130	27472
5	149	493	307	5.240	0.524	32569
5	151	513	322	16.250	1.625	33272
5	153	519	323	3.954	0.395	25993
5	155	529	337	11.183	1.118	31290
5	157	532	337	1.950	0.195	31516
5	159	538	341	4.687	0.469	24997
5	161	548	342	6.532	0.653	26393
5	163	550	340	1.838	0.184	20785
5	165	550	335	3.250	0.325	25904
5	167	546	327	5.814	0.581	32904
5	169	539	316	8.475	0.847	27082
5	171	537	316	1.300	0.130	25230
5	173	530	310	5.993	0.599	27325
5	175	530	316	3.900	0.390	27770
5	177	530	327	7.150	0.715	31475
5	179	530	327	0.000	0.000	27488
5	181	530	326	0.650	0.065	30718
5	183	530	326	0.000	0.000	30979
5	185	520	315	9.663	0.966	33145
5	187	513	305	7.934	0.793	27167
5	189	504	300	6.692	0.669	28727
5	191	492	293	9.030	0.903	28975
5	193	474	277	15.654	1.565	28833
6	1	360	328	-1.000	-1.000	37232
6	3	365	326	3.500	0.350	30231
6	5	417	341	35.177	3.518	30345
6	7	447	383	33.548	3.355	30357
6	9	447	413	19.500	1.950	30804
6	11	456	392	14.850	1.485	30613
6	13	558	349	71.949	7.195	30797
6	15	599	394	39.569	3.957	30031
6	17	659	415	41.319	4.132	30085
6	19	684	396	20.410	2.041	29909
6	21	742	330	57.110	5.711	30045
6	23	815	321	47.808	4.781	29504
6	25	821	268	34.669	3.467	29894
6	27	820	217	33.156	3.316	34892
6	29	798	174	31.395	3.139	30282
6	31	837	191	27.653	2.765	35021
6	33	836	139	33.805	3.381	29968
6	35	832	122	11.351	1.135	29771
6	37	839	103	13.161	1.316	29939
6	39	904	95	42.568	4.257	28960
6	41	957	120	38.089	3.809	25284
6	43	953	137	11.351	1.135	28723
6	45	919	177	34.123	3.412	28555
6	47	883	105	52.323	5.232	29808
6	49	843	52	43.159	4.316	26506
6	51	825	38	14.822	1.482	29734
6	53	803	27	15.987	1.599	31167
6	55	787	19	11.627	1.163	28531
6	57	751	6	24.878	2.488	24338
6	59	751	10	2.600	0.260	31013
6	61	760	22	9.750	0.975	30493
6	63	771	32	9.663	0.966	29952
6	65	773	32	1.300	0.130	27657
6	67	780	28	5.240	0.524	25050
6	69	764	15	13.400	1.340	22212
6	71	754	10	7.267	0.727	32848
6	73	748	9	3.954	0.395	34162
6	75	747	7	1.453	0.145	30015
6	77	753	15	6.500	0.650	30153
6	79	753	16	0.650	0.065	30301
6	81	752	17	0.919	0.092	30276
6	83	752	17	0.000	0.000	30464
6	85	752	16	0.650	0.065	30191
7	1	110	793	-1.000	-1.000	29410
7	3	91	810	16.571	1.657	29172
7	5	91	814	2.600	0.260	27128
7	7	91	815	0.650	0.065	25660
7	9	91	823	5.200	0.520	31870
7	11	90	824	0.919	0.092	30104
7	13	90	821	1.950	0.195	29152
7	15	88	806	9.836	0.984	32868
7	17	88	803	1.950	0.195	28196
7	19	87	806	2.055	0.206	28743
7	21	85	806	1.300	0.130	25389
7	23	85	814	5.200	0.520	24980
7	25	85	811	1.950	0.195	29734
7	27	85	802	5.850	0.585	31033
7	29	81	800	2.907	0.291	29498
7	31	73	798	5.360	0.536	25729
7	33	69	812	9.464	0.946	28223
7	35	68	819	4.596	0.460	28215
7	37	68	823	2.600	0.260	30125
7	39	68	818	3.250	0.325	28120
7	41	84	803	14.255	1.426	30041
7	43	92	795	7.354	0.735	25016
7	45	93	800	3.314	0.331	20715
7	47	93	800	0.000	0.000	22581
7	49	93	801	0.650	0.065	21281
7	51	93	801	0.000	0.000	18654
7	53	92	802	0.919	0.092	24565
7	55	90	802	1.300	0.130	26301
7	57	90	790	7.800	0.780	30962
7	59	91	795	3.314	0.331	29835
7	61	91	801	3.900	0.390	19793
7	63	91	800	0.650	0.065	24111
7	65	88	778	14.432	1.443	23523
7	67	89	810	20.810	2.081	24652
7	69	88	822	7.827	0.783	29323
7	71	88	820	1.300	0.130	29396
7	73	76	805	12.486	1.249	26642
7	75	75	810	3.314	0.331	29178
7	77	74	822	7.827	0.783	31420
7	79	73	820	1.453	0.145	29321
7	81	88	795	18.950	1.895	22600
7	83	93	786	6.692	0.669	18442
7	85	103	771	11.718	1.172	31657
7	87	107	769	2.907	0.291	29620
7	89	66	792	30.556	3.056	29697
7	91	66	799	4.550	0.455	31538
7	93	66	804	3.250	0.325	35279
7	95	72	803	3.954	0.395	32718
7	97	111	776	30.831	3.083	40434
7	99	124	762	12.418	1.242	29180
7	101	127	755	4.950	0.495	29470
7	103	110	773	16.093	1.609	34911
7	105	97	790	13.910	1.391	37167
7	107	95	791	1.453	0.145	25039
7	109	73	803	16.289	1.629	32619
7	111	64	816	10.277	1.028	30464
7	113	63	830	9.123	0.912	29236
7	115	78	811	15.734	1.573	38189
7	117	118	769	37.699	3.770	29412
7	119	135	755	14.314	1.431	29785
7	121	138	745	6.786	0.679	32470
7	123	128	748	6.786	0.679	28988
7	125	103	770	21.646	2.165	27128
7	127	111	766	5.814	0.581	30205
7	129	132	749	17.562	1.756	23914
7	131	147	746	9.943	0.994	35214
7	133	172	734	18.025	1.802	34387
7	135	186	731	9.306	0.931	27766
7	137	201	738	10.759	1.076	28010
7	139	222	740	13.711	1.371	25028
7	141	235	740	8.450	0.845	21706
7	143	242	744	5.240	0.524	28866
7	145	239	746	2.344	0.234	27017
7	147	225	741	9.663	0.966	32493
7	149	218	736	5.591	0.559	30782
7	151	247	745	19.736	1.974	29050
7	153	282	754	23.490	2.349	31533
7	155	293	754	7.150	0.715	34330
7	157	317	756	15.654	1.565	24823
7	159	353	759	23.481	2.348	29426
7	161	363	762	6.786	0.679	29465
7	163	376	764	8.549	0.855	28748
7	165	397	766	13.711	1.371	32674
7	167	414	767	11.069	1.107	30349
7	169	425	770	7.411	0.741	30310
7	171	432	776	5.993	0.599	30211
7	173	441	795	13.665	1.367	32210
7	175	448	819	16.250	1.625	29327
7	177	459	832	11.069	1.107	27095
7	179	466	840	6.909	0.691	31634
7	181	472	861	14.196	1.420	30524
7	183	471	883	14.314	1.431	29435
7	185	472	891	5.240	0.524	31843
7	187	480	905	10.481	1.048	20434
7	189	481	915	6.532	0.653	27701
7	191	488	927	9.030	0.903	29108
7	193	501	933	9.306	0.931	26686
8	1	427	757	-1.000	-1.000	27405
8	3	446	764	13.161	1.316	29115
8	5	456	765	6.532	0.653	33760
8	7	465	767	5.993	0.599	29676
8	9	471	775	6.500	0.650	30255
8	11	481	795	14.534	1.453	29904
8	13	485	799	3.677	0.368	29841
8	15	455	771	26.673	2.667	30278
8	17	437	743	21.636	2.164	30060
8	19	437	717	16.900	1.690	23154
8	21	486	680	39.909	3.991	29731
8	23	467	758	52.181	5.218	29968
8	25	484	707	34.942	3.494	29771
8	27	484	700	4.550	0.455	29687
8	29	434	717	34.326	3.433	30823
8	31	424	705	10.153	1.015	26289
8	33	407	677	21.291	2.129	30183
8	35	449	725	41.457	4.146	30093
8	37	455	732	5.993	0.599	29923
8	39	455	737	3.250	0.325	30295
8	41	433	724	16.610	1.661	30846
8	43	422	711	11.069	1.107	27842
8	45	425	719	5.553	0.555	23276
8	47	438	736	13.910	1.391	21039
8	49	444	753	11.718	1.172	30973
8	51	427	712	28.849	2.885	24602
8	53	409	671	29.104	2.910	28571
8	55	404	666	4.596	0.460	29101
8	57	391	654	11.499	1.150	31322
8	59	375	631	18.211	1.821	24610
8	61	364	611	14.836	1.484	25237
8	63	360	604	5.240	0.524	25146
8	65	355	596	6.132	0.613	24466
8	67	363	613	12.212	1.221	27294
8	69	376	625	11.499	1.150	27195
8	71	382	636	8.144	0.814	27824
8	73	370	633	8.040	0.804	35507
8	75	366	624	6.402	0.640	22183
8	77	365	613	7.179	0.718	28139
8	79	376	619	8.144	0.814	31821
8	81	376	625	3.900	0.390	27411
8	83	376	627	1.300	0.130	27711
8	85	377	625	1.453	0.145	32128
8	87	380	617	5.553	0.555	28352
8	89	387	612	5.591	0.559	30903
8	91	387	605	4.550	0.455	24354
8	93	375	604	7.827	0.783	27733
8	95	379	607	3.250	0.325	28356
8	97	382	607	1.950	0.195	32974
8	99	394	597	10.153	1.015	33471
8	101	399	595	3.500	0.350	28990
8	103	413	596	9.123	0.912	26586
8	105	433	592	13.257	1.326	30387
8	107	438	587	4.596	0.460	30078
8	109	444	582	5.077	0.508	29922
8	111	412	579	20.891	2.089	28393
8	113	385	583	17.741	1.774	27734
8	115	383	591	5.360	0.536	31099
8	117	373	589	6.629	0.663	30752
8	119	366	587	4.732	0.473	34913
8	121	394	585	18.246	1.825	29264
8	123	442	585	31.199	3.120	32010
8	125	445	576	6.166	0.617	24458
8	127	449	558	11.985	1.199	26462
8	129	466	537	17.562	1.756	36109
8	131	473	539	4.732	0.473	22906
8	133	490	536	11.220	1.122	26804
8	135	501	536	7.150	0.715	26803
8	137	510	533	6.166	0.617	30032
8	139	519	529	6.402	0.640	31366
8	141	513	523	5.515	0.552	26845
8	143	485	523	18.200	1.820	31317
8	145	463	532	15.450	1.545	28121
8	147	445	538	12.333	1.233	25945
8	149	432	543	9.053	0.905	27919
8	151	420	549	8.720	0.872	32174
8	153	414	560	8.144	0.814	25924
8	155	411	564	3.250	0.325	36038
8	157	407	566	2.907	0.291	32330
8	159	407	566	0.000	0.000	28788
8	161	414	563	4.950	0.495	39560
8	163	423	557	7.031	0.703	21511
8	165	425	556	1.453	0.145	27382
8	167	423	553	2.344	0.234	31267
8	169	424	551	1.453	0.145	30643
8	171	425	551	0.650	0.065	25025
8	173	433	550	5.240	0.524	29242
8	175	433	550	0.000	0.000	27991
8	177	450	545	11.518	1.152	25116
8	179	461	539	8.144	0.814	48676
8	181	487	539	16.900	1.690	30335
8	183	502	530	11.370	1.137	23575
8	185	550	519	32.008	3.201	28305
8	187	550	519	0.000	0.000	30252
8	189	553	518	2.055	0.206	30532
8	191	555	516	1.838	0.184	30172
8	193	541	508	10.481	1.048	30538
9	1	671	788	-1.000	-1.000	27812
9	3	671	768	13.000	1.300	29318
9	5	671	768	0.000	0.000	26956
9	7	671	768	0.000	0.000	30712
9	9	671	780	7.800	0.780	24651
9	11	660	775	7.854	0.785	28622
9	13	655	767	6.132	0.613	30136
9	15	655	748	12.350	1.235	32197
9	17	681	792	33.219	3.322	25700
9	19	701	807	16.250	1.625	26873
9	21	712	814	8.475	0.847	27665
9	23	745	824	22.413	2.241	28066
9	25	752	831	6.435	0.643	29518
9	27	761	836	6.692	0.669	28120
9	29	771	843	7.934	0.793	28006
9	31	778	847	5.240	0.524	27099
9	33	782	846	2.680	0.268	31848
9	35	782	835	7.150	0.715	29810
9	37	768	812	17.501	1.750	28889
9	39	765	828	10.581	1.058	28389
9	41	764	828	0.650	0.065	30096
9	43	747	820	12.212	1.221	28633
9	45	747	819	0.650	0.065	25654
9	47	758	832	11.069	1.107	30143
9	49	761	832	1.950	0.195	30027
9	51	761	828	2.600	0.260	29171
9	53	758	827	2.055	0.206	29880
9	55	756	822	3.500	0.350	28110
9	57	760	826	3.677	0.368	32489
9	59	766	826	3.900	0.390	32485
9	61	771	823	3.790	0.379	23931
9	63	771	824	0.650	0.065	23532
9	65	768	823	2.055	0.206	26873
9	67	765	831	5.553	0.555	31355
9	69	763	844	8.549	0.855	26713
9	71	758	847	3.790	0.379	30797
9	73	753	848	3.314	0.331	30922
9	75	752	842	3.954	0.395	28220
9	77	754	832	6.629	0.663	30122
9	79	758	843	7.608	0.761	27300
9	81	761	850	4.950	0.495	33809
9	83	766	841	6.692	0.669	30400
9	85	766	833	5.200	0.520	25397
9	87	766	830	1.950	0.195	26891
9	89	765	816	9.123	0.912	30211
9	91	765	825	5.850	0.585	29383
9	93	765	828	1.950	0.195	29418
9	95	750	815	12.902	1.290	30560
9	97	726	806	16.660	1.666	29426
9	99	714	798	9.374	0.937	30563
9	101	698	783	14.255	1.426	28691
9	103	691	774	7.411	0.741	29562
9	105	686	761	9.053	0.905	30151
9	107	712	801	31.009	3.101	22986
9	109	713	807	3.954	0.395	26244
9	111	713	817	6.500	0.650	29176
9	113	715	824	4.732	0.473	24984
9	115	715	827	1.950	0.195	26132
9	117	708	795	21.291	2.129	28720
9	119	707	794	0.919	0.092	39150
9	121	720	828	23.660	2.366	27592
9	123	723	834	4.360	0.436	26119
9	125	727	844	7.001	0.700	29323
9	127	730	852	5.553	0.555	30154
9	129	730	853	0.650	0.065	31049
9	131	734	859	4.687	0.469	30279
9	133	736	860	1.453	0.145	29918
9	135	727	842	13.081	1.308	29877
9	137	703	809	26.522	2.652	30573
9	139	680	770	29.429	2.943	27071
9	141	668	753	13.525	1.353	29748
9	143	665	747	4.360	0.436	30712
9	145	661	739	5.814	0.581	26204
9	147	653	733	6.500	0.650	29187
9	149	646	723	7.934	0.793	33781
9	151	645	721	1.453	0.145	30620
9	153	643	739	11.772	1.177	29326
9	155	648	765	17.209	1.721	30102
9	157	689	802	35.897	3.590	30270
9	159	725	847	37.457	3.746	24542
9	161	732	854	6.435	0.643	28594
9	163	742	867	10.661	1.066	21896
9	165	760	875	12.803	1.280	24969
9	167	766	880	5.077	0.508	29646
9	169	788	899	18.894	1.889	27024
9	171	796	907	7.354	0.735	27690
9	173	809	920	11.950	1.195	30383
9	175	812	921	2.055	0.206	27077
9	177	791	904	17.562	1.756	27922
9	179	760	877	26.721	2.672	18072
9	181	753	860	11.950	1.195	22424
9	183	753	861	0.650	0.065	33931
9	185	745	843	12.803	1.280	25283
9	187	735	826	12.820	1.282	28433
9	189	710	788	29.565	2.957	39349
9	191	692	777	13.711	1.371	32958
9	193	681	772	7.854	0.785	29058
10	1	890	966	-1.000	-1.000	29507
10	3	890	966	0.000	0.000	31862
10	5	887	969	2.758	0.276	29575
10	7	887	969	0.000	0.000	28937
10	9	888	972	2.055	0.206	29986
10	11	877	987	12.090	1.209	28911
10	13	863	1005	14.822	1.482	25388
10	15	856	1020	10.759	1.076	28426
10	17	862	1013	5.993	0.599	28809
10	19	869	1005	6.909	0.691	28594
10	21	882	990	12.902	1.290	28310
10	23	892	976	11.183	1.118	27606
10	25	906	959	14.314	1.431	23610
10	27	908	943	10.481	1.048	29277
10	29	908	935	5.200	0.520	30419
10	31	890	985	34.541	3.454	27532
10	33	884	994	7.031	0.703	27468
10	35	884	993	0.650	0.065	25762
10	37	914	973	23.435	2.344	34996
10	39	927	942	21.850	2.185	29401
10	41	931	913	19.028	1.903	29515
10	43	937	873	26.290	2.629	29673
10	45	937	872	0.650	0.065	29392
10	47	924	888	13.400	1.340	30070
10	49	902	939	36.102	3.610	30489
10	51	896	956	11.718	1.172	28679
10	53	889	976	13.773	1.377	27693
10	55	883	980	4.687	0.469	26760
10	57	899	951	21.528	2.153	31237
10	59	909	932	13.956	1.396	28892
10	61	921	899	22.824	2.282	30853
10	63	922	897	1.453	0.145	32085
10	65	899	941	32.271	3.227	25635
10	67	891	968	18.304	1.830	28132
10	69	907	926	29.213	2.921	22760
10	71	927	882	31.415	3.142	36291
10	73	932	871	7.854	0.785	29699
10	75	932	867	2.600	0.260	28925
10	77	927	875	6.132	0.613	26381
10	79	927	875	0.000	0.000	21058
10	81	931	857	11.985	1.199	28998
10	83	936	847	7.267	0.727	25614
10	85	939	840	4.950	0.495	27312
10	87	945	843	4.360	0.436	21664
10	89	945	842	0.650	0.065	27732
10	91	945	840	1.300	0.130	22566
10	93	946	825	9.771	0.977	26664
10	95	946	827	1.300	0.130	28317
10	97	945	844	11.069	1.107	22991
10	99	944	851	4.596	0.460	27934
10	101	944	853	1.300	0.130	39715
10	103	940	855	2.907	0.291	22597
10	105	937	848	4.950	0.495	26681
10	107	936	854	3.954	0.395	26607
10	109	934	876	14.359	1.436	23001
10	111	934	877	0.650	0.065	23273
10	113	934	873	2.600	0.260	26289
10	115	918	895	17.681	1.768	25804
10	117	918	900	3.250	0.325	25462
10	119	927	877	16.053	1.605	25875
10	121	928	881	2.680	0.268	23912
10	123	930	867	9.192	0.919	29091
10	125	933	861	4.360	0.436	30392
10	127	933	857	2.600	0.260	29762
10	129	933	854	1.950	0.195	16410
10	131	933	846	5.200	0.520	27267
10	133	939	835	8.144	0.814	29660
10	135	955	821	13.819	1.382	29538
10	137	963	810	8.841	0.884	27336
10	139	968	794	10.896	1.090	28352
10	141	970	785	5.993	0.599	25874
10	143	970	786	0.650	0.065	26333
10	145	972	789	2.344	0.234	32853
10	147	973	784	3.314	0.331	31205
10	149	973	779	3.250	0.325	22978
10	151	973	779	0.000	0.000	27791
10	153	973	779	0.000	0.000	26740
10	155	973	788	5.850	0.585	26834
10	157	980	802	10.174	1.017	22078
10	159	981	811	5.886	0.589	30290
10	161	978	821	6.786	0.679	29390
10	163	981	813	5.553	0.555	25955
10	165	982	810	2.055	0.206	30374
10	167	990	790	14.001	1.400	31262
10	169	990	781	5.850	0.585	24917
10	171	978	769	11.031	1.103	28085
10	173	975	767	2.344	0.234	30018
10	175	976	771	2.680	0.268	24871
10	177	970	767	4.687	0.469	25641
10	179	968	766	1.453	0.145	25750
10	181	956	761	8.450	0.845	26893
10	183	949	758	4.950	0.495	26450
10	185	945	757	2.680	0.268	31741
10	187	945	757	0.000	0.000	28278
10	189	940	755	3.500	0.350	28567
10	191	970	758	19.597	1.960	29604
10	193	970	762	2.600	0.260	26579
11	1	392	391	-1.000	-1.000	24249
11	3	372	392	13.016	1.302	28463
11	5	377	391	3.314	0.331	34844
11	7	378	391	0.650	0.065	30667
11	9	373	386	4.596	0.460	32229
11	11	363	386	6.500	0.650	32960
11	13	331	389	20.891	2.089	32282
11	15	315	404	14.255	1.426	31383
11	17	296	409	12.770	1.277	30669
11	19	277	394	15.734	1.573	29953
11	21	271	391	4.360	0.436	33437
11	23	272	395	2.680	0.268	29366
11	25	288	395	10.400	1.040	29336
11	27	316	387	18.928	1.893	28790
11	29	345	387	18.850	1.885	30040
11	31	351	392	5.077	0.508	26004
11	33	352	392	0.650	0.065	28547
11	35	362	379	10.661	1.066	30636
11	37	348	375	9.464	0.946	30873
11	39	292	379	36.492	3.649	33992
11	41	256	379	23.399	2.340	28537
11	43	243	378	8.475	0.847	29498
11	45	224	378	12.350	1.235	27458
11	47	211	375	8.672	0.867	25961
11	49	212	378	2.055	0.206	23182
11	51	201	375	7.411	0.741	22367
11	53	191	373	6.629	0.663	31659
11	55	178	368	9.053	0.905	36713
11	57	172	366	4.111	0.411	27670
11	59	156	362	10.720	1.072	23155
11	61	135	357	14.031	1.403	18710
11	63	120	352	10.277	1.028	24723
11	65	117	352	1.950	0.195	21530
11	67	127	352	6.500	0.650	26151
11	69	149	356	14.534	1.453	32982
11	71	162	359	8.672	0.867	23652
11	73	166	360	2.680	0.268	26221
11	75	171	363	3.790	0.379	38535
11	77	171	363	0.000	0.000	30434
11	79	141	355	20.181	2.018	31016
11	81	105	346	24.120	2.412	27972
11	83	73	341	21.052	2.105	31056
11	85	53	334	13.773	1.377	30583
11	87	41	329	8.450	0.845	26391
11	89	31	321	8.324	0.832	26676
11	91	18	317	8.841	0.884	36539
11	93	18	317	0.000	0.000	21611
11	95	18	317	0.000	0.000	23883
11	97	20	317	1.300	0.130	30088
11	99	9	317	7.150	0.715	30378
11	101	5	321	3.677	0.368	30111
11	103	5	320	0.650	0.065	28481
11	105	5	320	0.000	0.000	29652
11	107	4	317	2.055	0.206	30018
12	1	631	144	-1.000	-1.000	27692
12	3	631	142	1.300	0.130	33424
12	5	629	149	4.732	0.473	27835
12	7	628	150	0.919	0.092	28180
12	9	626	152	1.838	0.184	28514
12	11	626	152	0.000	0.000	28774
12	13	627	148	2.680	0.268	27162
12	15	636	140	7.827	0.783	29263
12	17	650	132	10.481	1.048	29857
12	19	656	131	3.954	0.395	30992
12	21	671	142	12.090	1.209	33001
12	23	673	145	2.344	0.234	30429
12	25	674	157	7.827	0.783	29735
12	27	674	171	9.100	0.910	31120
12	29	667	183	9.030	0.903	33788
12	31	662	195	8.450	0.845	30423
12	33	644	195	11.700	1.170	31263
12	35	639	192	3.790	0.379	40424
12	37	635	188	3.677	0.368	36033
12	39	635	181	4.550	0.455	26137
12	41	635	181	0.000	0.000	27692
12	43	635	174	4.550	0.455	28059
12	45	635	171	1.950	0.195	30369
12	47	635	171	0.000	0.000	29334
12	49	637	168	2.344	0.234	32455
12	51	645	152	11.627	1.163	31208
12	53	636	171	13.665	1.367	33166
12	55	633	180	6.166	0.617	28176
12	57	629	192	8.222	0.822	32747
12	59	629	192	0.000	0.000	33045
12	61	629	193	0.650	0.065	33034
12	63	629	193	0.000	0.000	38711
12	65	626	194	2.055	0.206	34618
12	67	624	196	1.838	0.184	31139
12	69	624	198	1.300	0.130	30913
12	71	629	177	14.031	1.403	27804
12	73	631	170	4.732	0.473	28695
12	75	635	161	6.402	0.640	34134
12	77	639	154	5.240	0.524	26976
12	79	648	159	6.692	0.669	28277
12	81	652	165	4.687	0.469	30970
12	83	653	171	3.954	0.395	29233
12	85	655	178	4.732	0.473	31670
12	87	657	179	1.453	0.145	31396
12	89	647	168	9.663	0.966	29027
12	91	639	163	6.132	0.613	30189
12	93	633	163	3.900	0.390	29957
12	95	631	163	1.300	0.130	28045
12	97	630	166	2.055	0.206	27187
12	99	627	178	8.040	0.804	26074
12	101	624	182	3.250	0.325	30848
12	103	624	182	0.000	0.000	31031
12	105	626	172	6.629	0.663	33867
12	107	628	163	5.993	0.599	28389
12	109	628	163	0.000	0.000	41979
12	111	632	154	6.402	0.640	27996
12	113	625	157	4.950	0.495	24714
12	115	617	161	5.814	0.581	30868
12	117	619	152	5.993	0.599	27783
12	119	625	140	8.720	0.872	32290
12	121	625	140	0.000	0.000	32285
12	123	618	146	5.993	0.599	28559
12	125	615	149	2.758	0.276	28121
12	127	615	150	0.650	0.065	26931
12	129	618	150	1.950	0.195	27837
12	131	629	142	8.841	0.884	29286
12	133	633	136	4.687	0.469	29627
12	135	633	128	5.200	0.520	29191
12	137	634	126	1.453	0.145	28282
12	139	637	123	2.758	0.276	28295
12	141	639	118	3.500	0.350	28898
12	143	642	113	3.790	0.379	29287
12	145	644	109	2.907	0.291	29472
12	147	645	105	2.680	0.268	28729
12	149	644	124	12.367	1.237	32156
12	151	647	140	10.581	1.058	30280
12	153	648	144	2.680	0.268	29193
12	155	653	156	8.450	0.845	40183
12	157	658	156	3.250	0.325	35522
12	159	663	151	4.596	0.460	27802
12	161	663	150	0.650	0.065	24748
12	163	659	147	3.250	0.325	27532
12	165	653	137	7.580	0.758	28520
12	167	635	131	12.333	1.233	22703
12	169	635	131	0.000	0.000	28215
12	171	643	145	10.481	1.048	30009
12	173	643	151	3.900	0.390	24785
12	175	643	151	0.000	0.000	30284
12	177	646	147	3.250	0.325	29371
12	179	646	139	5.200	0.520	28246
12	181	646	139	0.000	0.000	27506
12	183	647	137	1.453	0.145	30372
12	185	648	133	2.680	0.268	44030
12	187	643	133	3.250	0.325	22813
12	189	628	151	15.230	1.523	29323
12	191	627	152	0.919	0.092	27446
12	193	616	154	7.267	0.727	24835
13	1	403	766	-1.000	-1.000	30820
13	3	403	763	1.950	0.195	30272
13	5	394	740	16.053	1.605	31677
13	7	390	723	11.351	1.135	27934
13	9	389	720	2.055	0.206	31932
13	11	398	704	11.932	1.193	29622
13	13	407	698	7.031	0.703	30772
13	15	403	704	4.687	0.469	28903
13	17	397	716	8.720	0.872	30686
13	19	397	716	0.000	0.000	30368
13	21	397	704	7.800	0.780	28401
13	23	397	710	3.900	0.390	25275
13	25	396	714	2.680	0.268	28144
13	27	398	707	4.732	0.473	28553
13	29	423	691	19.293	1.929	29542
13	31	437	684	10.174	1.017	26210
13	33	424	693	10.277	1.028	34206
13	35	415	694	5.886	0.589	24626
13	37	414	691	2.055	0.206	28278
13	39	408	676	10.501	1.050	27994
13	41	406	673	2.344	0.234	27804
13	43	405	696	14.964	1.496	28662
13	45	391	707	11.573	1.157	30864
13	47	382	707	5.850	0.585	30456
13	49	382	713	3.900	0.390	30479
13	51	395	708	9.053	0.905	27315
13	53	401	704	4.687	0.469	29187
13	55	406	703	3.314	0.331	24721
13	57	415	700	6.166	0.617	37495
13	59	416	699	0.919	0.092	27964
13	61	410	698	3.954	0.395	31933
13	63	409	683	9.771	0.977	30840
13	65	409	678	3.250	0.325	28961
13	67	404	682	4.162	0.416	28183
13	69	392	707	18.025	1.802	27633
13	71	391	707	0.650	0.065	27032
13	73	399	705	5.360	0.536	31659
13	75	417	703	11.772	1.177	28917
13	77	423	704	3.954	0.395	33694
13	79	424	704	0.650	0.065	37452
13	81	424	703	0.650	0.065	37472
13	83	414	703	6.500	0.650	26810
13	85	410	698	4.162	0.416	21987
13	87	410	695	1.950	0.195	33723
13	89	410	689	3.900	0.390	26992
13	91	405	690	3.314	0.331	31758
13	93	404	689	0.919	0.092	29202
13	95	404	688	0.650	0.065	28972
13	97	404	696	5.200	0.520	26058
13	99	396	713	12.212	1.221	31502
13	101	392	713	2.600	0.260	27687
13	103	394	706	4.732	0.473	30709
13	105	394	711	3.250	0.325	26975
13	107	390	716	4.162	0.416	20042
13	109	384	720	4.687	0.469	24392
13	111	371	724	8.841	0.884	26840
13	113	365	724	3.900	0.390	32351
13	115	363	724	1.300	0.130	20387
13	117	364	718	3.954	0.395	33263
13	119	380	711	11.351	1.135	28067
13	121	389	706	6.692	0.669	30386
13	123	391	705	1.453	0.145	28075
13	125	396	701	4.162	0.416	27312
13	127	409	701	8.450	0.845	27398
13	129	423	709	10.481	1.048	24317
13	131	423	709	0.000	0.000	30186
13	133	415	708	5.240	0.524	26163
13	135	397	701	12.553	1.255	27682
13	137	395	702	1.453	0.145	28567
13	139	396	707	3.314	0.331	27100
13	141	396	710	1.950	0.195	32624
13	143	395	713	2.055	0.206	31032
13	145	393	713	1.300	0.130	22447
13	147	391	713	1.300	0.130	20567
13	149	382	702	9.238	0.924	32333
13	151	384	697	3.500	0.350	30085
13	153	398	696	9.123	0.912	31565
13	155	408	695	6.532	0.653	31095
13	157	418	706	9.663	0.966	27079
13	159	421	706	1.950	0.195	26795
13	161	431	706	6.500	0.650	33181
13	163	447	706	10.400	1.040	38563
13	165	452	706	3.250	0.325	30800
13	167	456	707	2.680	0.268	30364
13	169	468	710	8.040	0.804	31411
13	171	480	713	8.040	0.804	32302
13	173	486	713	3.900	0.390	29958
13	175	489	710	2.758	0.276	28015
13	177	494	710	3.250	0.325	27159
13	179	495	710	0.650	0.065	26122
13	181	497	711	1.453	0.145	27380
13	183	497	711	0.000	0.000	28595
13	185	496	711	0.650	0.065	30334
13	187	492	710	2.680	0.268	30234
13	189	488	706	3.677	0.368	28863
13	191	487	706	0.650	0.065	27873
13	193	481	702	4.687	0.469	30228
14	1	646	900	-1.000	-1.000	25496
14	3	639	905	5.591	0.559	30395
14	5	628	905	7.150	0.715	30769
14	7	611	902	11.220	1.122	28728
14	9	604	901	4.596	0.460	28707
14	11	573	905	20.317	2.032	31536
14	13	558	902	9.943	0.994	34883
14	15	523	896	23.081	2.308	30521
14	17	558	893	22.833	2.283	30465
14	19	573	889	10.090	1.009	32739
14	21	590	889	11.050	1.105	30690
14	23	592	868	13.711	1.371	29186
14	25	593	865	2.055	0.206	29873
14	27	589	886	13.895	1.390	29522
14	29	573	904	15.654	1.565	33044
14	31	571	912	5.360	0.536	30741
14	33	569	918	4.111	0.411	30357
14	35	575	884	22.441	2.244	31013
14	37	584	859	17.270	1.727	31003
14	39	586	852	4.732	0.473	28303
14	41	584	882	19.543	1.954	27493
14	43	581	892	6.786	0.679	30969
14	45	577	893	2.680	0.268	30439
14	47	566	875	13.711	1.371	20103
14	49	573	871	5.240	0.524	19513
14	51	583	862	8.745	0.874	28264
14	53	592	842	14.255	1.426	26567
14	55	593	834	5.240	0.524	26053
14	57	596	838	3.250	0.325	40558
14	59	600	826	8.222	0.822	30240
14	61	602	815	7.267	0.727	30515
14	63	601	836	13.665	1.367	31180
14	65	601	842	3.900	0.390	37908
14	67	598	853	7.411	0.741	35601
14	69	592	844	7.031	0.703	33038
14	71	588	834	7.001	0.700	27340
14	73	583	867	21.694	2.169	30648
14	75	582	888	13.665	1.367	30563
14	77	582	879	5.850	0.585	28462
14	79	584	848	20.191	2.019	28540
14	81	596	825	16.862	1.686	30440
14	83	607	800	17.753	1.775	22337
14	85	607	781	12.350	1.235	30543
14	87	599	761	14.001	1.400	30756
14	89	593	755	5.515	0.552	30771
14	91	591	784	18.894	1.889	30684
14	93	587	817	21.606	2.161	31546
14	95	587	839	14.300	1.430	26984
14	97	587	852	8.450	0.845	27359
14	99	585	865	8.549	0.855	28189
14	101	585	827	24.699	2.470	30419
14	103	589	853	17.098	1.710	31916
14	105	588	879	16.912	1.691	24180
14	107	586	895	10.481	1.048	30729
14	109	578	908	9.922	0.992	30713
14	111	586	879	19.554	1.955	25634
14	113	589	866	8.672	0.867	29691
14	115	591	844	14.359	1.436	30183
14	117	591	843	0.650	0.065	27551
14	119	593	865	14.359	1.436	25169
14	121	593	871	3.900	0.390	23563
14	123	587	884	9.306	0.931	29897
14	125	585	896	7.907	0.791	30450
14	127	578	884	9.030	0.903	30018
14	129	590	857	19.205	1.920	30863
14	131	593	882	16.366	1.637	29958
14	133	575	940	39.473	3.947	30724
14	135	547	952	19.801	1.980	32561
14	137	523	971	19.896	1.990	24760
14	139	510	996	18.315	1.832	30661
14	141	535	957	30.110	3.011	30389
14	143	571	884	52.905	5.290	30432
14	145	590	822	42.149	4.215	31386
14	147	582	794	18.928	1.893	31042
14	149	580	788	4.111	0.411	24647
14	151	592	818	21.002	2.100	22827
14	153	590	854	23.435	2.344	28934
14	155	588	877	15.006	1.501	25734
14	157	585	886	6.166	0.617	34347
14	159	581	893	5.240	0.524	28648
14	161	582	885	5.240	0.524	23876
14	163	585	877	5.553	0.555	31159
14	165	586	887	6.532	0.653	40851
14	167	575	917	20.769	2.077	29926
14	169	559	934	15.174	1.517	30012
14	171	545	952	14.822	1.482	30625
14	173	526	944	13.400	1.340	30067
14	175	525	943	0.919	0.092	30298
14	177	555	955	21.002	2.100	30409
14	179	587	924	28.959	2.896	33217
14	181	671	901	56.608	5.661	28643
14	183	675	914	8.841	0.884	32428
14	185	696	918	13.895	1.390	28663
14	187	711	926	11.050	1.105	30881
14	189	729	929	11.861	1.186	29489
14	191	746	932	11.220	1.122	30967
14	193	759	936	8.841	0.884	30658
15	1	847	909	-1.000	-1.000	30459
15	3	859	909	7.800	0.780	32872
15	5	863	909	2.600	0.260	24966
15	7	863	908	0.650	0.065	25204
15	9	860	907	2.055	0.206	26924
15	11	860	906	0.650	0.065	29767
15	13	854	904	4.111	0.411	30593
15	15	851	904	1.950	0.195	28523
15	17	851	906	1.300	0.130	28613
15	19	859	901	6.132	0.613	28713
15	21	871	897	8.222	0.822	29460
15	23	875	898	2.680	0.268	27493
15	25	878	900	2.344	0.234	25070
15	27	875	907	4.950	0.495	30076
15	29	855	905	13.065	1.306	28570
15	31	853	906	1.453	0.145	27929
15	33	868	906	9.750	0.975	34296
15	35	876	906	5.200	0.520	30063
15	37	886	900	7.580	0.758	30376
15	39	908	888	16.289	1.629	30607
15	41	925	879	12.503	1.250	27144
15	43	932	877	4.732	0.473	29462
15	45	940	873	5.814	0.581	30327
15	47	946	871	4.111	0.411	29829
15	49	946	871	0.000	0.000	29793
15	51	917	883	20.400	2.040	29476
15	53	899	891	12.803	1.280	27248
15	55	875	898	16.250	1.625	28928
15	57	862	900	8.549	0.855	27186
15	59	887	900	16.250	1.625	30013
15	61	919	891	21.606	2.161	37885
15	63	936	881	12.820	1.282	36391
15	65	936	878	1.950	0.195	35631
15	67	925	884	8.144	0.814	34135
15	69	923	888	2.907	0.291	28390
15	71	907	896	11.627	1.163	27402
15	73	934	879	20.738	2.074	31534
15	75	925	880	5.886	0.589	30291
15	77	911	883	9.306	0.931	25515
15	79	911	883	0.000	0.000	28127
15	81	911	885	1.300	0.130	26465
15	83	915	881	3.677	0.368	28920
15	85	922	876	5.591	0.559	29236
15	87	927	868	6.132	0.613	28380
15	89	940	862	9.306	0.931	28055
15	91	943	862	1.950	0.195	38520
15	93	945	853	5.993	0.599	24156
15	95	946	846	4.596	0.460	39391
15	97	946	842	2.600	0.260	35612
15	99	946	839	1.950	0.195	28760
15	101	951	832	5.591	0.559	22689
15	103	959	828	5.814	0.581	28899
15	105	968	819	8.273	0.827	28680
15	107	977	811	7.827	0.783	21662
15	109	984	795	11.351	1.135	28216
15	111	989	786	6.692	0.669	30421
15	113	996	774	9.030	0.903	26280
15	115	999	768	4.360	0.436	30014
15	117	1002	761	4.950	0.495	28214
15	119	1003	761	0.650	0.065	25908
15	121	1007	778	11.351	1.135	30041
15	123	1005	794	10.481	1.048	29865
15	125	1002	800	4.360	0.436	32744
15	127	999	801	2.055	0.206	26685
15	129	994	806	4.596	0.460	29245
15	131	991	819	8.672	0.867	28163
15	133	988	821	2.344	0.234	27780
15	135	988	821	0.000	0.000	28860
15	137	993	845	15.935	1.593	30503
15	139	995	854	5.993	0.599	27324
15	141	1001	873	12.951	1.295	26980
15	143	1003	876	2.344	0.234	28503
15	145	1009	888	8.720	0.872	27360
15	147	1011	895	4.732	0.473	33016
15	149	1011	896	0.650	0.065	29443
15	151	1009	896	1.300	0.130	33056
15	153	1005	888	5.814	0.581	26821
15	155	1009	886	2.907	0.291	27986
15	157	1010	897	7.179	0.718	28534
15	159	1014	902	4.162	0.416	26525
15	161	1015	907	3.314	0.331	29950
15	163	1015	917	6.500	0.650	29904
15	165	1015	924	4.550	0.455	30478
15	167	1015	924	0.000	0.000	29952
15	169	1014	923	0.919	0.092	29556
15	171	1014	914	5.850	0.585	29878
15	173	1014	903	7.150	0.715	29173
15	175	1015	900	2.055	0.206	29852
15	177	1014	894	3.954	0.395	30464
15	179	1011	891	2.758	0.276	29767
15	181	1000	882	9.238	0.924	31090
15	183	1000	882	0.000	0.000	30881
15	185	1000	882	0.000	0.000	31263
15	187	1000	882	0.000	0.000	31438
15	189	1000	882	0.000	0.000	30809
15	191	998	882	1.300	0.130	29900
15	193	993	876	5.077	0.508	29402
16	1	432	94	-1.000	-1.000	33339
16	3	435	95	2.055	0.206	26777
16	5	435	95	0.000	0.000	31960
16	7	435	95	0.000	0.000	33199
16	9	435	95	0.000	0.000	34841
16	11	437	95	1.300	0.130	31649
16	13	438	95	0.650	0.065	31257
16	15	432	71	16.080	1.608	30997
16	17	424	54	12.212	1.221	27970
16	19	418	47	5.993	0.599	30999
16	21	412	36	8.144	0.814	26042
16	23	409	32	3.250	0.325	31541
16	25	425	63	22.675	2.268	29434
16	27	432	70	6.435	0.643	30837
16	29	440	82	9.374	0.937	31308
16	31	457	98	15.174	1.517	30687
16	33	460	99	2.055	0.206	31618
16	35	443	77	18.071	1.807	31415
16	37	434	67	8.745	0.874	31240
16	39	426	58	7.827	0.783	27883
16	41	421	50	6.132	0.613	27580
16	43	424	59	6.166	0.617	29816
16	45	440	78	16.145	1.615	30020
16	47	446	84	5.515	0.552	31590
16	49	447	84	0.650	0.065	30928
16	51	444	79	3.790	0.379	29346
16	53	442	78	1.453	0.145	34099
16	55	435	73	5.591	0.559	30507
16	57	429	64	7.031	0.703	30129
16	59	426	57	4.950	0.495	28193
16	61	426	54	1.950	0.195	26081
16	63	437	69	12.090	1.209	31908
16	65	441	79	7.001	0.700	31799
16	67	442	79	0.650	0.065	31318
16	69	435	70	7.411	0.741	29831
16	71	426	60	8.745	0.874	27565
16	73	420	54	5.515	0.552	29193
16	75	436	78	18.748	1.875	30378
16	77	437	81	2.055	0.206	32802
16	79	438	89	5.240	0.524	27845
16	81	432	72	11.718	1.172	24581
16	83	422	61	9.663	0.966	29028
16	85	417	54	5.591	0.559	27848
16	87	421	56	2.907	0.291	27574
16	89	437	85	21.528	2.153	25980
16	91	442	92	5.591	0.559	35118
16	93	445	98	4.360	0.436	31524
16	95	447	100	1.838	0.184	33249
16	97	447	101	0.650	0.065	30134
16	99	447	101	0.000	0.000	29880
16	101	451	107	4.687	0.469	31836
16	103	453	113	4.111	0.411	26646
16	105	455	120	4.732	0.473	35325
16	107	445	97	16.302	1.630	33010
16	109	439	79	12.333	1.233	30236
16	111	433	68	8.144	0.814	28532
16	113	429	61	5.240	0.524	34491
16	115	422	55	5.993	0.599	28738
16	117	411	42	11.069	1.107	24932
16	119	413	55	8.549	0.855	34031
16	121	428	89	24.155	2.415	31376
16	123	439	108	14.270	1.427	33907
16	125	444	113	4.596	0.460	34867
16	127	448	117	3.677	0.368	31606
16	129	449	113	2.680	0.268	35618
16	131	443	83	19.886	1.989	29425
16	133	436	71	9.030	0.903	28178
16	135	429	59	9.030	0.903	28132
16	137	429	55	2.600	0.260	27850
16	139	430	70	9.771	0.977	30235
16	141	438	82	9.374	0.937	27410
16	143	454	97	14.255	1.426	31161
16	145	454	97	0.000	0.000	31968
16	147	458	110	8.841	0.884	29716
16	149	462	116	4.687	0.469	28565
16	151	468	126	7.580	0.758	28935
16	153	480	142	13.000	1.300	38195
16	155	484	146	3.677	0.368	29320
16	157	489	154	6.132	0.613	27361
16	159	491	154	1.300	0.130	33314
16	161	497	158	4.687	0.469	31466
16	163	498	158	0.650	0.065	27145
16	165	482	124	24.424	2.442	33352
16	167	472	109	11.718	1.172	28573
16	169	463	103	7.031	0.703	29555
16	171	468	113	7.267	0.727	27697
16	173	476	127	10.481	1.048	29128
16	175	477	135	5.240	0.524	29108
16	177	460	103	23.552	2.355	30567
16	179	455	94	6.692	0.669	26596
16	181	449	82	8.720	0.872	26312
16	183	436	61	16.053	1.605	28454
16	185	429	46	10.759	1.076	27252
16	187	423	37	7.031	0.703	29664
16	189	420	32	3.790	0.379	31617
16	191	417	28	3.250	0.325	32313
16	193	414	23	3.790	0.379	33029
17	1	62	256	-1.000	-1.000	23024
17	3	62	262	3.900	0.390	34592
17	5	72	274	10.153	1.015	30560
17	7	72	273	0.650	0.065	30369
17	9	60	258	12.486	1.249	30742
17	11	47	251	9.597	0.960	30407
17	13	25	238	16.610	1.661	30659
17	15	21	237	2.680	0.268	31435
17	17	20	236	0.919	0.092	30395
17	19	15	236	3.250	0.325	33170
17	21	15	236	0.000	0.000	40639
17	23	27	221	12.486	1.249	25180
17	25	27	221	0.000	0.000	30551
17	27	29	219	1.838	0.184	29939
17	29	31	214	3.500	0.350	31474
17	31	34	209	3.790	0.379	30357
17	33	35	208	0.919	0.092	27718
17	35	41	206	4.111	0.411	25459
17	37	46	205	3.314	0.331	30105
17	39	46	204	0.650	0.065	28531
17	41	43	205	2.055	0.206	25114
17	43	23	214	14.255	1.426	26997
17	45	22	216	1.453	0.145	28852
17	47	17	221	4.596	0.460	38178
17	49	15	222	1.453	0.145	34653
17	51	10	226	4.162	0.416	30537
17	53	1	223	6.166	0.617	23770
17	55	2	222	0.919	0.092	28749
17	57	5	222	1.950	0.195	35700
17	59	16	221	7.179	0.718	30469
17	61	25	218	6.166	0.617	30399
17	63	28	216	2.344	0.234	30749
17	65	28	218	1.300	0.130	30678
17	67	19	221	6.166	0.617	30223
17	69	14	222	3.314	0.331	30028
17	71	8	229	5.993	0.599	30228
18	1	171	238	-1.000	-1.000	25577
18	3	175	239	2.680	0.268	33012
18	5	191	241	10.481	1.048	27836
18	7	207	249	11.627	1.163	35308
18	9	230	259	16.302	1.630	28036
18	11	238	268	7.827	0.783	31917
18	13	240	271	2.344	0.234	30047
18	15	266	243	24.836	2.484	30980
18	17	267	240	2.055	0.206	30874
18	19	252	258	15.230	1.523	33091
18	21	252	258	0.000	0.000	32274
18	23	249	260	2.344	0.234	27408
18	25	198	261	33.156	3.316	25124
18	27	184	254	10.174	1.017	27456
18	29	168	230	18.748	1.875	38089
18	31	167	227	2.055	0.206	44117
18	33	165	226	1.453	0.145	40224
18	35	156	220	7.031	0.703	21532
18	37	146	196	16.900	1.690	30771
18	39	146	196	0.000	0.000	31832
18	41	165	208	14.607	1.461	26719
18	43	166	209	0.919	0.092	33348
18	45	171	214	4.596	0.460	25206
18	47	172	218	2.680	0.268	31645
18	49	172	228	6.500	0.650	36068
18	51	158	201	19.768	1.977	28042
18	53	155	195	4.360	0.436	28114
18	55	154	191	2.680	0.268	25328
18	57	151	173	11.861	1.186	28870
18	59	137	149	18.060	1.806	29013
18	61	131	135	9.900	0.990	33089
18	63	124	125	7.934	0.793	31319
18	65	114	116	8.745	0.874	30919
18	67	112	114	1.838	0.184	30641
18	69	104	117	5.553	0.555	29272
18	71	108	126	6.402	0.640	27732
18	73	120	140	11.985	1.199	24796
18	75	126	151	8.144	0.814	32409
18	77	133	167	11.351	1.135	29938
18	79	139	178	8.144	0.814	27514
18	81	153	199	16.405	1.640	25291
18	83	155	213	9.192	0.919	32993
18	85	152	224	7.411	0.741	26403
18	87	149	236	8.040	0.804	27402
18	89	148	245	5.886	0.589	28608
18	91	151	250	3.790	0.379	28683
18	93	159	268	12.803	1.280	30486
18	95	170	254	11.573	1.157	30064
18	97	181	229	17.753	1.775	31954
18	99	194	219	10.661	1.066	28999
18	101	217	205	17.501	1.750	21962
18	103	236	196	13.665	1.367	41085
18	105	249	197	8.475	0.847	30778
18	107	263	193	9.464	0.946	30744
18	109	279	192	10.420	1.042	31223
18	111	291	190	7.907	0.791	31026
18	113	239	184	34.023	3.402	30901
18	115	197	185	27.307	2.731	25243
18	117	187	188	6.786	0.679	31365
18	119	159	185	18.304	1.830	28772
18	121	149	174	9.663	0.966	30791
18	123	145	173	2.680	0.268	29866
18	125	126	147	20.931	2.093	28283
18	127	120	137	7.580	0.758	25442
18	129	133	170	23.054	2.305	27307
18	131	134	174	2.680	0.268	29363
18	133	137	172	2.344	0.234	24700
18	135	159	133	29.104	2.910	23770
18	137	172	108	18.315	1.832	24970
18	139	179	93	10.759	1.076	28766
18	141	185	85	6.500	0.650	28826
18	143	203	73	14.061	1.406	21715
18	145	218	65	11.050	1.105	29616
18	147	239	56	14.850	1.485	20080
18	149	251	48	9.374	0.937	33034
18	151	259	41	6.909	0.691	31500
18	153	258	38	2.055	0.206	31079
18	155	252	37	3.954	0.395	38699
18	157	253	45	5.240	0.524	26596
18	159	253	45	0.000	0.000	24088
18	161	253	49	2.600	0.260	25752
18	163	252	50	0.919	0.092	27012
18	165	247	46	4.162	0.416	29218
18	167	245	37	5.993	0.599	30850
18	169	245	24	8.450	0.845	28401
18	171	245	20	2.600	0.260	27167
18	173	246	13	4.596	0.460	27552
18	175	247	10	2.055	0.206	27502
18	177	247	10	0.000	0.000	37515
18	179	247	10	0.000	0.000	33826
18	181	248	8	1.453	0.145	30154
18	183	248	8	0.000	0.000	29789
18	185	246	32	15.654	1.565	31670
18	187	245	33	0.919	0.092	32944
18	189	238	51	12.553	1.255	30350
18	191	235	64	8.672	0.867	30460
18	193	230	77	9.053	0.905	31790
19	1	214	261	-1.000	-1.000	34722
19	3	214	261	0.000	0.000	24896
19	5	214	261	0.000	0.000	31622
19	7	218	260	2.680	0.268	31970
19	9	228	261	6.532	0.653	35753
19	11	233	261	3.250	0.325	29219
19	13	240	264	4.950	0.495	34408
19	15	256	268	10.720	1.072	28977
19	17	262	270	4.111	0.411	28661
19	19	266	270	2.600	0.260	29261
19	21	267	270	0.650	0.065	28944
19	23	260	265	5.591	0.559	28333
19	25	237	253	16.862	1.686	31659
19	27	209	235	21.636	2.164	31061
19	29	197	212	16.862	1.686	30718
19	31	216	184	21.994	2.199	31073
19	33	233	173	13.161	1.316	30902
19	35	233	173	0.000	0.000	30718
19	37	234	170	2.055	0.206	30745
19	39	238	160	7.001	0.700	30503
19	41	238	159	0.650	0.065	30536
19	43	225	156	8.672	0.867	30820
19	45	222	155	2.055	0.206	31154
19	47	221	148	4.596	0.460	31003
19	49	249	137	19.554	1.955	30639
19	51	240	120	12.503	1.250	30542
19	53	232	116	5.814	0.581	31532
19	55	231	116	0.650	0.065	27373
19	57	220	122	8.144	0.814	30878
19	59	207	146	17.741	1.774	23889
19	61	203	157	7.608	0.761	42239
19	63	201	163	4.111	0.411	31860
19	65	192	181	13.081	1.308	30289
19	67	179	194	11.950	1.195	30389
19	69	179	189	3.250	0.325	23474
19	71	187	181	7.354	0.735	26718
19	73	199	161	15.160	1.516	25303
19	75	210	139	15.987	1.599	28050
19	77	227	124	14.736	1.474	26069
19	79	244	121	11.220	1.122	24945
19	81	250	120	3.954	0.395	30393
19	83	253	126	4.360	0.436	35179
19	85	223	136	20.554	2.055	24306
19	87	238	135	9.771	0.977	38583
19	89	249	129	8.144	0.814	43546
19	91	259	125	7.001	0.700	31568
19	93	267	117	7.354	0.735	23492
19	95	276	107	8.745	0.874	41741
19	97	292	93	13.819	1.382	30712
19	99	294	86	4.732	0.473	30771
19	101	291	87	2.055	0.206	26071
19	103	286	88	3.314	0.331	30022
19	105	307	82	14.196	1.420	31259
19	107	311	68	9.464	0.946	31616
19	109	310	58	6.532	0.653	33005
19	111	307	44	9.306	0.931	27320
19	113	306	37	4.596	0.460	27175
19	115	311	27	7.267	0.727	31527
19	117	314	24	2.758	0.276	33078
19	119	308	26	4.111	0.411	31316
19	121	303	44	12.143	1.214	21412
19	123	303	47	1.950	0.195	33837
19	125	303	42	3.250	0.325	32271
19	127	303	33	5.850	0.585	28550
19	129	308	56	15.299	1.530	31111
19	131	317	109	34.942	3.494	31705
19	133	320	134	16.366	1.637	29098
19	135	319	147	8.475	0.847	27431
19	137	316	158	7.411	0.741	25449
19	139	328	187	20.400	2.040	27303
19	141	338	201	11.183	1.118	33175
19	143	340	201	1.300	0.130	27793
19	145	343	198	2.758	0.276	25399
19	147	336	183	10.759	1.076	35035
19	149	321	168	13.788	1.379	33115
19	151	307	158	11.183	1.118	27969
19	153	288	151	13.161	1.316	32288
19	155	288	151	0.000	0.000	28170
19	157	281	148	4.950	0.495	27808
19	159	253	138	19.325	1.933	27329
19	161	237	130	11.627	1.163	36489
19	163	227	127	6.786	0.679	24928
19	165	222	117	7.267	0.727	28325
19	167	218	101	10.720	1.072	31487
19	169	212	93	6.500	0.650	32574
19	171	216	93	2.600	0.260	24392
19	173	218	83	6.629	0.663	28865
19	175	220	88	3.500	0.350	25343
19	177	227	104	11.351	1.135	25679
19	179	223	122	11.985	1.199	32518
19	181	219	124	2.907	0.291	25314
19	183	214	131	5.591	0.559	27246
19	185	207	145	10.174	1.017	40157
19	187	195	149	8.222	0.822	23744
19	189	194	150	0.919	0.092	28411
19	191	219	135	18.950	1.895	30539
19	193	233	124	11.573	1.157	25606
20	1	707	319	-1.000	-1.000	25940
20	3	707	319	0.000	0.000	33279
20	5	707	314	3.250	0.325	26163
20	7	707	302	7.800	0.780	32485
20	9	705	302	1.300	0.130	26681
20	11	701	318	10.720	1.072	25279
20	13	695	334	11.107	1.111	28493
20	15	694	335	0.919	0.092	25738
20	17	682	335	7.800	0.780	29386
20	19	682	335	0.000	0.000	30089
20	21	688	329	5.515	0.552	28563
20	23	698	325	7.001	0.700	24460
20	25	705	329	5.240	0.524	34222
20	27	711	333	4.687	0.469	29378
20	29	727	333	10.400	1.040	30510
20	31	682	349	31.043	3.104	30479
20	33	677	348	3.314	0.331	32898
20	35	677	348	0.000	0.000	31144
20	37	669	348	5.200	0.520	32969
20	39	665	348	2.600	0.260	32814
20	41	667	346	1.838	0.184	32112
20	43	703	344	23.435	2.344	30517
20	45	719	345	10.420	1.042	30536
20	47	723	344	2.680	0.268	30480
20	49	693	351	20.023	2.002	30224
20	51	679	349	9.192	0.919	34160
20	53	677	340	5.993	0.599	27468
20	55	694	335	11.518	1.152	31670
20	57	698	335	2.600	0.260	33349
20	59	721	331	15.174	1.517	35650
20	61	715	348	11.718	1.172	30480
20	63	694	356	14.607	1.461	30766
20	65	686	352	5.814	0.581	30640
20	67	679	351	4.596	0.460	30881
20	69	672	350	4.596	0.460	36827
20	71	659	349	8.475	0.847	36272
20	73	657	349	1.300	0.130	23927
20	75	628	353	19.028	1.903	26245
20	77	626	353	1.300	0.130	26634
20	79	619	363	7.934	0.793	30770
20	81	619	363	0.000	0.000	30658
20	83	608	360	7.411	0.741	30859
20	85	614	349	8.144	0.814	32705
20	87	638	354	15.935	1.593	34397
20	89	653	355	9.771	0.977	30403
20	91	666	349	9.306	0.931	39192
20	93	673	343	5.993	0.599	31558
20	95	680	337	5.993	0.599	27195
20	97	681	337	0.650	0.065	33263
20	99	683	337	1.300	0.130	34462
20	101	680	343	4.360	0.436	41283
20	103	673	346	4.950	0.495	20389
20	105	659	346	9.100	0.910	27347
20	107	677	340	12.333	1.233	25374
20	109	691	334	9.900	0.990	30042
20	111	689	336	1.838	0.184	30543
20	113	667	343	15.006	1.501	25623
20	115	656	344	7.179	0.718	25298
20	117	670	346	9.192	0.919	30532
20	119	725	335	36.457	3.646	30504
20	121	752	328	18.130	1.813	30683
20	123	752	326	1.300	0.130	31917
20	125	771	313	14.964	1.496	27609
20	127	791	307	13.572	1.357	29067
20	129	809	301	12.333	1.233	30499
20	131	809	301	0.000	0.000	30129
20	133	794	302	9.771	0.977	30072
20	135	781	310	9.922	0.992	28703
20	137	780	311	0.919	0.092	28719
20	139	783	309	2.344	0.234	27207
20	141	798	310	9.771	0.977	29037
20	143	803	311	3.314	0.331	25988
20	145	811	307	5.814	0.581	24912
20	147	825	288	15.340	1.534	30230
20	149	829	278	7.001	0.700	31053
20	151	836	257	14.388	1.439	28900
20	153	837	235	14.314	1.431	26469
20	155	844	221	10.174	1.017	30222
20	157	854	205	12.264	1.226	25242
20	159	869	196	11.370	1.137	24752
20	161	880	191	7.854	0.785	29229
20	163	882	191	1.300	0.130	26251
20	165	906	185	16.080	1.608	27156
20	167	919	179	9.306	0.931	28162
20	169	950	162	22.980	2.298	28841
20	171	948	157	3.500	0.350	26947
20	173	950	151	4.111	0.411	28815
20	175	964	144	10.174	1.017	27692
20	177	972	141	5.553	0.555	30161
20	179	983	133	8.841	0.884	28031
20	181	999	129	10.720	1.072	28569
20	183	1007	125	5.814	0.581	23058
20	185	1014	122	4.950	0.495	26669
20	187	1019	121	3.314	0.331	25912
20	189	1019	121	0.000	0.000	25071
20	191	1020	121	0.650	0.065	22879
20	193	1021	122	0.919	0.092	22698
21	1	471	346	-1.000	-1.000	29722
21	3	450	343	13.788	1.379	30561
21	5	446	342	2.680	0.268	32662
21	7	442	342	2.600	0.260	29855
21	9	434	328	10.481	1.048	28966
21	11	432	311	11.126	1.113	30579
21	13	432	273	24.699	2.470	30498
21	15	432	227	29.899	2.990	31680
21	17	439	205	15.006	1.501	30495
21	19	446	232	18.130	1.813	32066
21	21	455	233	5.886	0.589	34010
21	23	463	230	5.553	0.555	28595
21	25	476	230	8.450	0.845	29331
21	27	465	230	7.150	0.715	29575
21	29	426	223	25.754	2.575	31006
21	31	419	222	4.596	0.460	28379
21	33	402	221	11.069	1.107	29843
21	35	411	229	7.827	0.783	29411
21	37	437	240	18.350	1.835	31848
21	39	463	248	17.681	1.768	33497
21	41	471	248	5.200	0.520	28922
21	43	481	250	6.629	0.663	27542
21	45	492	251	7.179	0.718	25586
21	47	510	254	11.861	1.186	30170
21	49	533	252	15.006	1.501	30370
21	51	555	251	14.314	1.431	28416
21	53	572	251	11.050	1.105	30955
21	55	582	252	6.532	0.653	31958
21	57	547	267	24.751	2.475	30491
21	59	530	273	11.718	1.172	30140
21	61	519	280	8.475	0.847	26239
21	63	519	284	2.600	0.260	24860
21	65	515	279	4.162	0.416	28702
21	67	513	272	4.732	0.473	33697
21	69	513	268	2.600	0.260	26834
21	71	517	260	5.814	0.581	29383
21	73	519	251	5.993	0.599	26890
21	75	519	245	3.900	0.390	29373
21	77	504	257	12.486	1.249	30402
21	79	494	257	6.500	0.650	30552
21	81	493	256	0.919	0.092	27822
21	83	488	243	9.053	0.905	30882
21	85	473	231	12.486	1.249	30117
21	87	464	229	5.993	0.599	27165
21	89	455	226	6.166	0.617	27073
21	91	450	226	3.250	0.325	28038
21	93	446	226	2.600	0.260	28812
21	95	446	227	0.650	0.065	28866
21	97	469	239	16.862	1.686	27781
21	99	479	240	6.532	0.653	27498
21	101	479	240	0.000	0.000	26979
21	103	470	234	7.031	0.703	29745
21	105	458	230	8.222	0.822	25236
21	107	449	227	6.166	0.617	28779
21	109	449	227	0.000	0.000	29561
21	111	458	234	7.411	0.741	26717
21	113	464	236	4.111	0.411	21680
21	115	485	239	13.788	1.379	29226
21	117	495	239	6.500	0.650	28176
21	119	503	245	6.500	0.650	26043
21	121	510	245	4.550	0.455	24282
21	123	529	245	12.350	1.235	29142
21	125	532	245	1.950	0.195	29353
21	127	526	243	4.111	0.411	29992
21	129	507	236	13.161	1.316	31222
21	131	503	245	6.402	0.640	30744
21	133	517	269	18.060	1.806	32144
21	135	504	267	8.549	0.855	30636
21	137	473	248	23.633	2.363	29328
21	139	459	241	10.174	1.017	29125
21	141	447	235	8.720	0.872	31420
21	143	445	232	2.344	0.234	31618
21	145	447	230	1.838	0.184	26851
21	147	456	231	5.886	0.589	29839
21	149	465	242	9.238	0.924	21801
21	151	477	244	7.907	0.791	29804
21	153	477	244	0.000	0.000	29878
21	155	476	244	0.650	0.065	28071
21	157	475	245	0.919	0.092	28763
21	159	463	236	9.750	0.975	29770
21	161	450	231	9.053	0.905	29452
21	163	419	218	21.850	2.185	29177
21	165	409	212	7.580	0.758	30572
21	167	465	247	42.924	4.292	31386
21	169	474	253	7.031	0.703	28136
21	171	496	258	14.664	1.466	28080
21	173	515	259	12.367	1.237	27714
21	175	520	259	3.250	0.325	26273
21	177	525	260	3.314	0.331	23935
21	179	529	260	2.600	0.260	28983
21	181	515	257	9.306	0.931	25228
21	183	503	254	8.040	0.804	29559
21	185	493	253	6.532	0.653	29250
21	187	479	250	9.306	0.931	28389
21	189	466	244	9.306	0.931	30257
21	191	459	243	4.596	0.460	27394
21	193	449	240	6.786	0.679	31053
22	1	644	504	-1.000	-1.000	28803
22	3	644	504	0.000	0.000	28431
22	5	644	501	1.950	0.195	27975
22	7	644	498	1.950	0.195	30475
22	9	644	492	3.900	0.390	26465
22	11	653	505	10.277	1.028	27352
22	13	655	508	2.344	0.234	25344
22	15	657	518	6.629	0.663	28787
22	17	657	527	5.850	0.585	25209
22	19	658	530	2.055	0.206	25787
22	21	661	534	3.250	0.325	32086
22	23	663	538	2.907	0.291	25077
22	25	663	538	0.000	0.000	25578
22	27	663	536	1.300	0.130	33823
22	29	661	523	8.549	0.855	29210
22	31	659	514	5.993	0.599	25422
22	33	659	514	0.000	0.000	27780
22	35	658	514	0.650	0.065	24638
22	37	651	488	17.501	1.750	25832
22	39	649	486	1.838	0.184	33849
22	41	649	485	0.650	0.065	30732
22	43	654	507	14.664	1.466	27206
22	45	655	517	6.532	0.653	28251
22	47	662	536	13.161	1.316	29389
22	49	667	543	5.591	0.559	22752
22	51	668	524	12.367	1.237	40835
22	53	668	523	0.650	0.065	30507
22	55	665	520	2.758	0.276	31191
22	57	647	501	17.012	1.701	25310
22	59	641	485	11.107	1.111	27486
22	61	641	476	5.850	0.585	25006
22	63	641	472	2.600	0.260	25561
22	65	643	486	9.192	0.919	24203
22	67	646	493	4.950	0.495	26856
22	69	650	508	10.090	1.009	31210
22	71	652	516	5.360	0.536	25897
22	73	657	528	8.450	0.845	24769
22	75	661	540	8.222	0.822	18677
22	77	669	553	9.922	0.992	24558
22	79	672	558	3.790	0.379	29653
22	81	677	570	8.450	0.845	27541
22	83	684	580	7.934	0.793	26186
22	85	693	591	9.238	0.924	29273
22	87	697	594	3.250	0.325	22319
22	89	697	599	3.250	0.325	24457
22	91	698	610	7.179	0.718	27975
22	93	701	617	4.950	0.495	31380
22	95	703	625	5.360	0.536	27188
22	97	703	629	2.600	0.260	29673
22	99	703	629	0.000	0.000	27855
22	101	703	642	8.450	0.845	25236
22	103	705	652	6.629	0.663	24364
22	105	705	682	19.500	1.950	35907
22	107	705	691	5.850	0.585	31087
22	109	705	698	4.550	0.455	30509
22	111	702	717	12.503	1.250	24756
22	113	693	731	10.818	1.082	30065
22	115	678	742	12.090	1.209	30664
22	117	652	770	24.836	2.484	30085
22	119	615	860	63.249	6.325	27969
22	121	609	872	8.720	0.872	30144
22	123	609	873	0.650	0.065	30080
22	125	582	877	17.741	1.774	31823
22	127	569	876	8.475	0.847	30328
22	129	574	879	3.790	0.379	30221
22	131	610	922	36.451	3.645	38864
22	133	629	946	19.896	1.990	30394
22	135	629	936	6.500	0.650	29928
22	137	639	935	6.532	0.653	30120
22	139	670	934	20.160	2.016	30687
22	141	670	933	0.650	0.065	30332
22	143	675	933	3.250	0.325	34554
22	145	671	941	5.814	0.581	30353
22	147	650	981	29.365	2.936	29984
22	149	681	997	22.675	2.268	29017
22	151	719	1012	26.554	2.655	24984
22	153	739	1016	13.257	1.326	30462
22	155	743	1004	8.222	0.822	30438
22	157	728	984	16.250	1.625	30696
22	159	713	979	10.277	1.028	26844
22	161	689	932	34.302	3.430	30274
22	163	699	910	15.708	1.571	31513
22	165	723	889	20.728	2.073	25248
22	167	735	886	8.040	0.804	34331
22	169	748	878	9.922	0.992	33425
22	171	759	861	13.161	1.316	25343
22	173	772	853	9.922	0.992	30248
22	175	800	867	20.348	2.035	25998
22	177	842	884	29.451	2.945	28551
22	179	846	886	2.907	0.291	38494
22	181	835	920	23.227	2.323	28037
22	183	834	934	9.123	0.912	24765
22	185	829	943	6.692	0.669	30488
22	187	803	935	17.681	1.768	29917
22	189	776	932	17.658	1.766	30569
22	191	754	929	14.432	1.443	32426
22	193	740	923	9.900	0.990	30943
23	1	860	792	-1.000	-1.000	31584
23	3	855	790	3.500	0.350	32623
23	5	852	788	2.344	0.234	30581
23	7	858	779	7.031	0.703	27448
23	9	867	772	7.411	0.741	29459
23	11	872	768	4.162	0.416	33430
23	13	871	781	8.475	0.847	27413
23	15	871	784	1.950	0.195	30586
23	17	839	779	21.052	2.105	30407
23	19	863	789	16.900	1.690	31638
23	21	863	789	0.000	0.000	33472
23	23	864	780	5.886	0.589	30619
23	25	862	773	4.732	0.473	28884
23	27	823	772	25.358	2.536	29773
23	29	815	772	5.200	0.520	30203
23	31	815	793	13.650	1.365	29196
23	33	837	785	15.216	1.522	27005
23	35	838	791	3.954	0.395	36021
23	37	836	792	1.453	0.145	36731
23	39	830	794	4.111	0.411	34775
23	41	814	794	10.400	1.040	29192
23	43	812	796	1.838	0.184	28944
23	45	804	797	5.240	0.524	30499
[truncated: 6,943 more rows]
