# Supplementary material for: The Arp2/3 complex is required for in situ haptotactic response of microglia to iC3b
Source: EMBO Rep. 2026 Feb 27;27(7):1666–95. doi: 10.1038/s44319-026-00720-9 (PMC13076747; doi:10.1038/s44319-026-00720-9)
Supplement: Supplementary file 13 — Source data Fig. 1 [file 44319_2026_720_MOESM13_ESM.zip › Figure 1/1A-E/24.06.10 BV2 iC3b random migration iC3b 1uM raw data 9069.txt]

	Track n�	Slice n�	X	Y	Distance	Velocity	Pixel Value
1	1	1	826	161	-1	-1	29939
2	1	3	795	164	20.244	2.024	33126
3	1	5	795	164	0	0	33275
4	1	7	793	162	1.838	0.184	31081
5	1	9	792	162	0.65	0.065	30296
6	1	11	791	159	2.055	0.206	30623
7	1	13	789	149	6.629	0.663	31417
8	1	15	786	145	3.25	0.325	30758
9	1	17	784	139	4.111	0.411	32062
10	1	19	777	123	11.351	1.135	29192
11	1	21	767	106	12.82	1.282	28321
12	1	23	763	99	5.24	0.524	25449
13	1	25	760	95	3.25	0.325	31457
14	1	27	757	93	2.344	0.234	29617
15	1	29	753	88	4.162	0.416	29912
16	1	31	751	85	2.344	0.234	28822
17	1	33	766	103	15.23	1.523	29312
18	1	35	790	127	22.061	2.206	29404
19	1	37	809	142	15.734	1.573	29640
20	1	39	815	152	7.58	0.758	28663
21	1	41	820	161	6.692	0.669	29031
22	1	43	820	161	0	0	28256
23	1	45	806	150	11.573	1.157	29009
24	1	47	791	139	12.09	1.209	31179
25	1	49	788	134	3.79	0.379	25901
26	1	51	783	127	5.591	0.559	29927
27	1	53	780	117	6.786	0.679	31906
28	1	55	778	114	2.344	0.234	29946
29	1	57	778	113	0.65	0.065	31186
30	1	59	782	121	5.814	0.581	26874
31	1	61	792	129	8.324	0.832	29176
32	1	63	798	139	7.58	0.758	28690
33	1	65	800	144	3.5	0.35	21509
34	1	67	800	144	0	0	29699
35	1	69	801	144	0.65	0.065	22168
36	1	71	801	143	0.65	0.065	22487
37	1	73	800	142	0.919	0.092	22838
38	1	75	798	138	2.907	0.291	26863
39	1	77	795	134	3.25	0.325	29716
40	1	79	788	127	6.435	0.643	26257
41	1	81	782	118	7.031	0.703	25633
42	1	83	773	105	10.277	1.028	26875
43	1	85	769	102	3.25	0.325	30442
44	1	87	767	102	1.3	0.13	30355
45	1	89	759	103	5.24	0.524	32156
46	1	91	758	103	0.65	0.065	27442
47	1	93	754	101	2.907	0.291	29522
48	1	95	751	100	2.055	0.206	31275
49	1	97	746	98	3.5	0.35	30667
50	1	99	731	91	10.759	1.076	31156
51	1	101	718	90	8.475	0.847	29888
52	1	103	711	88	4.732	0.473	30640
53	1	105	696	87	9.771	0.977	28872
54	1	107	691	87	3.25	0.325	30529
55	1	109	684	87	4.55	0.455	24177
56	1	111	682	87	1.3	0.13	25635
57	1	113	695	88	8.475	0.847	27246
58	1	115	704	88	5.85	0.585	28937
59	1	117	719	90	9.836	0.984	30223
60	1	119	731	92	7.907	0.791	29050
61	1	121	737	92	3.9	0.39	32625
62	1	123	738	93	0.919	0.092	28402
63	1	125	740	92	1.453	0.145	26627
64	1	127	740	92	0	0	28790
65	1	129	753	100	9.922	0.992	31342
66	1	131	753	100	0	0	30572
67	1	133	753	100	0	0	30316
68	1	135	746	89	8.475	0.847	32537
69	1	137	744	82	4.732	0.473	27410
70	1	139	744	79	1.95	0.195	29583
71	1	141	745	72	4.596	0.46	30647
72	1	143	745	72	0	0	29436
73	1	145	745	72	0	0	28003
74	1	147	745	72	0	0	31127
75	1	149	744	72	0.65	0.065	29211
76	1	151	744	75	1.95	0.195	27242
77	1	153	745	100	16.263	1.626	24374
78	1	155	741	90	7.001	0.7	32448
79	1	157	740	82	5.24	0.524	32173
80	1	159	740	78	2.6	0.26	30915
81	1	161	740	74	2.6	0.26	27211
82	1	163	743	72	2.344	0.234	33679
83	1	165	744	72	0.65	0.065	33274
84	1	167	745	58	9.123	0.912	30894
85	1	169	751	67	7.031	0.703	22767
86	1	171	761	84	12.82	1.282	31368
87	1	173	761	84	0	0	25664
88	2	1	454	519	-1	-1	30771
89	2	3	443	509	9.663	0.966	29358
90	2	5	434	502	7.411	0.741	31449
91	2	7	429	499	3.79	0.379	29776
92	2	9	426	496	2.758	0.276	30087
93	2	11	422	488	5.814	0.581	29842
94	2	13	418	475	8.841	0.884	29906
95	2	15	415	465	6.786	0.679	29674
96	2	17	415	455	6.5	0.65	29820
97	2	19	416	447	5.24	0.524	29433
98	2	21	421	435	8.45	0.845	29654
99	2	23	444	419	18.211	1.821	28416
100	2	25	454	414	7.267	0.727	26744
101	2	27	457	412	2.344	0.234	27010
102	2	29	462	416	4.162	0.416	28755
103	2	31	452	434	13.384	1.338	27454
104	2	33	440	445	10.581	1.058	27856
105	2	35	421	456	14.27	1.427	24936
106	2	37	411	467	9.663	0.966	30630
107	2	39	403	476	7.827	0.783	24973
108	2	41	403	476	0	0	27051
109	2	43	405	477	1.453	0.145	32842
110	2	45	425	470	13.773	1.377	36997
111	2	47	437	465	8.45	0.845	23168
112	2	49	473	454	24.467	2.447	29715
113	2	51	485	448	8.72	0.872	29944
114	2	53	498	442	9.306	0.931	30154
115	2	55	498	442	0	0	29704
116	2	57	487	438	7.608	0.761	30505
117	2	59	470	438	11.05	1.105	27246
118	2	61	463	438	4.55	0.455	25294
119	2	63	463	438	0	0	24510
120	2	65	463	438	0	0	29332
121	2	67	464	436	1.453	0.145	29136
122	2	69	455	424	9.75	0.975	29996
123	2	71	449	418	5.515	0.552	24978
124	2	73	447	415	2.344	0.234	26593
125	2	75	441	410	5.077	0.508	23607
126	2	77	440	406	2.68	0.268	29555
127	2	79	441	405	0.919	0.092	29228
128	2	81	440	398	4.596	0.46	31409
129	2	83	436	394	3.677	0.368	32668
130	2	85	423	394	8.45	0.845	30484
131	2	87	423	395	0.65	0.065	26401
132	2	89	423	395	0	0	26664
133	2	91	419	399	3.677	0.368	28887
134	2	93	415	404	4.162	0.416	25198
135	2	95	415	404	0	0	23853
136	2	97	415	404	0	0	27520
137	2	99	408	407	4.95	0.495	28735
138	2	101	408	407	0	0	29002
139	2	103	414	402	5.077	0.508	26636
140	2	105	441	393	18.499	1.85	23683
141	2	107	457	389	10.72	1.072	22042
142	2	109	457	397	5.2	0.52	30326
143	2	111	458	401	2.68	0.268	27506
144	2	113	464	405	4.687	0.469	34886
145	2	115	470	408	4.36	0.436	28587
146	2	117	486	417	11.932	1.193	32778
147	2	119	488	419	1.838	0.184	25948
148	2	121	505	422	11.22	1.122	26197
149	2	123	513	423	5.24	0.524	28837
150	2	125	516	423	1.95	0.195	26852
151	2	127	510	423	3.9	0.39	24857
152	2	129	485	426	16.366	1.637	27493
153	2	131	465	440	15.868	1.587	19967
154	2	133	449	447	11.351	1.135	28566
155	2	135	426	461	17.501	1.75	26808
156	2	137	419	466	5.591	0.559	26437
157	2	139	409	480	11.183	1.118	29998
158	2	141	401	486	6.5	0.65	29452
159	2	143	373	486	18.2	1.82	20453
160	2	145	357	480	11.107	1.111	38045
161	2	147	354	476	3.25	0.325	33994
162	2	149	380	478	16.95	1.695	27030
163	2	151	391	488	9.663	0.966	30539
164	2	153	391	488	0	0	25679
165	2	155	391	485	1.95	0.195	26192
166	2	157	390	479	3.954	0.395	26091
167	2	159	390	475	2.6	0.26	28716
168	2	161	404	467	10.481	1.048	30523
169	2	163	419	460	10.759	1.076	30836
170	2	165	445	449	18.35	1.835	31623
171	2	167	457	446	8.04	0.804	29645
172	2	169	469	438	9.374	0.937	30801
173	2	171	475	432	5.515	0.552	37317
174	2	173	486	421	10.111	1.011	29871
175	2	175	501	413	11.05	1.105	31492
176	2	177	512	406	8.475	0.847	29858
177	2	179	524	399	9.03	0.903	36182
178	2	181	526	396	2.344	0.234	30186
179	2	183	534	392	5.814	0.581	31168
180	2	185	536	390	1.838	0.184	27798
181	2	187	547	393	7.411	0.741	29578
182	2	189	559	399	8.72	0.872	31158
183	2	191	571	401	7.907	0.791	26077
184	2	193	572	401	0.65	0.065	29188
185	3	1	507	600	-1	-1	27814
186	3	3	499	597	5.553	0.555	27126
187	3	5	484	597	9.75	0.975	26294
188	3	7	464	594	13.145	1.315	26372
189	3	9	463	594	0.65	0.065	35921
190	3	11	463	592	1.3	0.13	29763
191	3	13	460	590	2.344	0.234	30481
192	3	15	455	574	10.896	1.09	31235
193	3	17	455	573	0.65	0.065	27783
194	3	19	452	570	2.758	0.276	31633
195	3	21	448	566	3.677	0.368	25761
196	3	23	448	566	0	0	25726
197	3	25	448	567	0.65	0.065	30174
198	3	27	455	571	5.24	0.524	29417
199	3	29	463	578	6.909	0.691	27052
200	3	31	466	578	1.95	0.195	24716
201	3	33	478	575	8.04	0.804	31326
202	3	35	483	573	3.5	0.35	25880
203	3	37	487	571	2.907	0.291	26492
204	3	39	497	572	6.532	0.653	30797
205	3	41	498	572	0.65	0.065	31295
206	3	43	505	577	5.591	0.559	28902
207	3	45	506	577	0.65	0.065	31172
208	3	47	506	578	0.65	0.065	31298
209	3	49	506	578	0	0	25527
210	3	51	506	578	0	0	28642
211	3	53	506	578	0	0	26961
212	3	55	510	581	3.25	0.325	27514
213	3	57	516	582	3.954	0.395	30070
214	3	59	516	582	0	0	33218
215	3	61	515	582	0.65	0.065	29592
216	3	63	513	581	1.453	0.145	33804
217	3	65	506	575	5.993	0.599	27280
218	3	67	506	569	3.9	0.39	21856
219	3	69	509	564	3.79	0.379	25539
220	3	71	509	558	3.9	0.39	31602
221	3	73	511	551	4.732	0.473	29267
222	3	75	512	552	0.919	0.092	27864
223	3	77	509	556	3.25	0.325	31386
224	3	79	495	557	9.123	0.912	26128
225	3	81	495	557	0	0	28980
226	3	83	493	561	2.907	0.291	27467
227	3	85	493	561	0	0	35233
228	3	87	502	561	5.85	0.585	30381
229	3	89	512	563	6.629	0.663	30555
230	3	91	521	567	6.402	0.64	30683
231	3	93	532	582	12.09	1.209	27036
232	3	95	532	582	0	0	27006
233	3	97	532	582	0	0	29679
234	3	99	530	573	5.993	0.599	28289
235	3	101	523	562	8.475	0.847	24870
236	3	103	522	562	0.65	0.065	33413
237	3	105	519	564	2.344	0.234	32038
238	3	107	519	566	1.3	0.13	32142
239	3	109	519	566	0	0	32501
240	3	111	519	562	2.6	0.26	31046
241	3	113	519	558	2.6	0.26	33531
242	3	115	519	556	1.3	0.13	22297
243	3	117	519	553	1.95	0.195	27822
244	3	119	523	570	11.351	1.135	31775
245	3	121	524	572	1.453	0.145	27755
246	3	123	529	577	4.596	0.46	25897
247	3	125	534	580	3.79	0.379	26755
248	3	127	536	586	4.111	0.411	33019
249	3	129	527	567	13.665	1.367	30556
250	3	131	525	559	5.36	0.536	27531
251	3	133	525	543	10.4	1.04	29974
252	3	135	525	532	7.15	0.715	26171
253	3	137	525	531	0.65	0.065	25779
254	3	139	523	531	1.3	0.13	28395
255	3	141	521	540	5.993	0.599	32127
256	3	143	519	547	4.732	0.473	22993
257	3	145	511	567	14.001	1.4	33514
258	3	147	510	567	0.65	0.065	32386
259	3	149	510	561	3.9	0.39	19812
260	3	151	512	559	1.838	0.184	23355
261	3	153	525	553	9.306	0.931	28775
262	3	155	525	552	0.65	0.065	31406
263	3	157	523	548	2.907	0.291	24972
264	3	159	520	548	1.95	0.195	25851
265	3	161	518	545	2.344	0.234	28777
266	3	163	517	548	2.055	0.206	32612
267	3	165	514	560	8.04	0.804	28397
268	3	167	519	568	6.132	0.613	29474
269	3	169	527	579	8.841	0.884	25721
270	3	171	529	585	4.111	0.411	24746
271	3	173	535	592	5.993	0.599	26603
272	3	175	537	593	1.453	0.145	25040
273	3	177	538	595	1.453	0.145	25944
274	3	179	539	596	0.919	0.092	26490
275	3	181	531	593	5.553	0.555	34588
276	3	183	531	593	0	0	35771
277	3	185	529	588	3.5	0.35	23324
278	3	187	527	578	6.629	0.663	29517
279	3	189	508	579	12.367	1.237	25644
280	3	191	490	583	11.985	1.199	30775
281	3	193	477	589	9.306	0.931	27120
282	4	1	637	682	-1	-1	28500
283	4	3	637	682	0	0	27568
284	4	5	648	686	7.608	0.761	24489
285	4	7	648	686	0	0	33636
286	4	9	657	691	6.692	0.669	29987
287	4	11	667	693	6.629	0.663	29900
288	4	13	670	693	1.95	0.195	29909
289	4	15	676	693	3.9	0.39	30082
290	4	17	707	694	20.16	2.016	29990
291	4	19	716	694	5.85	0.585	29702
292	4	21	739	693	14.964	1.496	30123
293	4	23	748	691	5.993	0.599	31687
294	4	25	764	686	10.896	1.09	28262
295	4	27	772	683	5.553	0.555	35142
296	4	29	782	678	7.267	0.727	29706
297	4	31	787	669	6.692	0.669	29685
298	4	33	786	662	4.596	0.46	29663
299	4	35	763	665	15.076	1.508	31217
300	4	37	757	665	3.9	0.39	20847
301	4	39	760	664	2.055	0.206	34100
302	4	41	775	659	10.277	1.028	32829
303	4	43	777	658	1.453	0.145	29172
304	4	45	794	659	11.069	1.107	45092
305	4	47	787	665	5.993	0.599	38125
306	4	49	784	666	2.055	0.206	34231
307	4	51	788	652	9.464	0.946	25506
308	4	53	791	644	5.553	0.555	22921
309	4	55	800	622	15.45	1.545	28875
310	4	57	805	604	12.143	1.214	29401
311	4	59	814	595	8.273	0.827	29591
312	4	61	798	584	12.62	1.262	29455
313	4	63	766	584	20.799	2.08	30112
314	4	65	750	584	10.4	1.04	30062
315	4	67	738	572	11.031	1.103	28928
316	4	69	741	563	6.166	0.617	23522
317	4	71	747	559	4.687	0.469	29588
318	4	73	719	568	19.117	1.912	25955
319	4	75	710	576	7.827	0.783	26181
320	4	77	704	589	9.306	0.931	25449
321	4	79	699	600	7.854	0.785	18709
322	4	81	690	614	10.818	1.082	28947
323	4	83	677	622	9.922	0.992	31632
324	4	85	666	629	8.475	0.847	31952
325	4	87	659	629	4.55	0.455	30404
326	4	89	651	627	5.36	0.536	39086
327	4	91	645	625	4.111	0.411	29312
328	4	93	626	619	12.951	1.295	29182
329	4	95	613	614	9.053	0.905	29504
330	4	97	602	614	7.15	0.715	29315
331	4	99	598	614	2.6	0.26	24150
332	4	101	597	610	2.68	0.268	25241
333	4	103	602	594	10.896	1.09	26796
334	4	105	602	588	3.9	0.39	34383
335	4	107	610	577	8.841	0.884	25179
336	4	109	624	555	16.95	1.695	25863
337	4	111	630	542	9.306	0.931	30586
338	4	113	649	522	17.931	1.793	26908
339	4	115	652	519	2.758	0.276	28763
340	4	117	655	514	3.79	0.379	27553
341	4	119	656	511	2.055	0.206	27834
342	4	121	667	505	8.144	0.814	27879
343	4	123	675	492	9.922	0.992	28507
344	4	125	676	486	3.954	0.395	27143
345	4	127	681	496	7.267	0.727	29364
346	4	129	686	492	4.162	0.416	27327
347	4	131	696	487	7.267	0.727	34117
348	4	133	711	485	9.836	0.984	24336
349	4	135	699	495	10.153	1.015	24195
350	4	137	647	524	38.7	3.87	29502
351	4	139	640	551	18.13	1.813	27124
352	4	141	643	567	10.581	1.058	28606
353	4	143	644	579	7.827	0.783	26535
354	4	145	645	593	9.123	0.912	29059
355	4	147	645	602	5.85	0.585	29582
356	4	149	641	611	6.402	0.64	29306
357	4	151	631	614	6.786	0.679	29392
358	4	153	618	613	8.475	0.847	35900
359	4	155	616	611	1.838	0.184	37845
360	4	157	638	600	15.987	1.599	29007
361	4	159	651	577	17.172	1.717	29714
362	4	161	675	549	23.97	2.397	29765
363	4	163	666	543	7.031	0.703	30021
364	4	165	625	571	32.271	3.227	28167
365	4	167	609	598	20.4	2.04	26604
366	4	169	606	613	9.943	0.994	33598
367	4	171	605	619	3.954	0.395	34075
368	4	173	595	620	6.532	0.653	29004
369	4	175	594	620	0.65	0.065	25982
370	4	177	600	612	6.5	0.65	29541
371	4	179	626	585	24.364	2.436	23076
372	4	181	636	576	8.745	0.874	27176
373	4	183	645	569	7.411	0.741	28294
374	4	185	648	563	4.36	0.436	26174
375	4	187	653	557	5.077	0.508	25320
376	4	189	658	550	5.591	0.559	24290
377	4	191	663	542	6.132	0.613	27284
378	4	193	670	529	9.597	0.96	30134
379	5	1	327	878	-1	-1	22001
380	5	3	326	871	4.596	0.46	27031
381	5	5	325	858	8.475	0.847	29128
382	5	7	322	848	6.786	0.679	28745
383	5	9	321	848	0.65	0.065	29331
384	5	11	323	852	2.907	0.291	29476
385	5	13	326	854	2.344	0.234	23623
386	5	15	333	859	5.591	0.559	23008
387	5	17	339	869	7.58	0.758	25691
388	5	19	347	879	8.324	0.832	27729
389	5	21	347	880	0.65	0.065	26481
390	5	23	348	883	2.055	0.206	25968
391	5	25	347	871	7.827	0.783	30888
392	5	27	346	869	1.453	0.145	28690
393	5	29	350	869	2.6	0.26	29953
394	5	31	364	874	9.663	0.966	30376
395	5	33	373	883	8.273	0.827	28361
396	5	35	373	884	0.65	0.065	28415
397	5	37	373	885	0.65	0.065	25307
398	5	39	375	890	3.5	0.35	27192
399	5	41	368	881	7.411	0.741	23666
400	5	43	364	881	2.6	0.26	27309
401	5	45	357	881	4.55	0.455	25791
402	5	47	357	888	4.55	0.455	27305
403	5	49	360	896	5.553	0.555	26209
404	5	51	366	906	7.58	0.758	23811
405	5	53	366	911	3.25	0.325	26185
406	5	55	369	926	9.943	0.994	31495
407	5	57	372	929	2.758	0.276	28770
408	5	59	375	927	2.344	0.234	30562
409	5	61	381	919	6.5	0.65	23673
410	5	63	378	918	2.055	0.206	25296
411	5	65	349	900	22.185	2.219	29203
412	5	67	349	900	0	0	29096
413	5	69	349	887	8.45	0.845	20556
414	5	71	348	879	5.24	0.524	29458
415	5	73	345	869	6.786	0.679	23024
416	5	75	350	869	3.25	0.325	28154
417	5	77	353	872	2.758	0.276	21890
418	5	79	353	872	0	0	22658
419	5	81	341	865	9.03	0.903	28272
420	5	83	351	864	6.532	0.653	29520
421	5	85	347	867	3.25	0.325	27129
422	5	87	346	871	2.68	0.268	25377
423	5	89	346	874	1.95	0.195	25154
424	5	91	348	873	1.453	0.145	27546
425	5	93	349	873	0.65	0.065	17748
426	5	95	365	872	10.42	1.042	28129
427	5	97	365	872	0	0	24635
428	5	99	369	881	6.402	0.64	25764
429	5	101	371	884	2.344	0.234	27702
430	5	103	368	874	6.786	0.679	27175
431	5	105	372	870	3.677	0.368	27785
432	5	107	372	874	2.6	0.26	29259
433	5	109	372	880	3.9	0.39	26916
434	5	111	371	883	2.055	0.206	29165
435	5	113	370	898	9.771	0.977	24464
436	5	115	370	898	0	0	27777
437	5	117	368	902	2.907	0.291	29402
438	5	119	368	906	2.6	0.26	29921
439	5	121	371	917	7.411	0.741	26256
440	5	123	372	922	3.314	0.331	26763
441	5	125	377	935	9.053	0.905	28961
442	5	127	380	954	12.503	1.25	22996
443	5	129	380	971	11.05	1.105	24267
444	5	131	376	994	15.174	1.517	23494
445	5	133	374	998	2.907	0.291	25067
446	5	135	371	1004	4.36	0.436	24747
447	5	137	370	1007	2.055	0.206	28648
448	5	139	369	1014	4.596	0.46	26070
449	5	141	370	1018	2.68	0.268	25727
450	5	143	375	1021	3.79	0.379	25132
451	5	145	375	1021	0	0	28126
452	5	147	374	1014	4.596	0.46	28393
453	5	149	369	1003	7.854	0.785	29090
454	5	151	369	990	8.45	0.845	29170
455	5	153	369	982	5.2	0.52	28704
456	5	155	369	977	3.25	0.325	32868
457	5	157	369	969	5.2	0.52	34370
458	5	159	369	958	7.15	0.715	29341
459	5	161	369	954	2.6	0.26	19665
460	5	163	364	955	3.314	0.331	28417
461	6	1	220	84	-1	-1	24317
462	6	3	220	76	5.2	0.52	27415
463	6	5	217	73	2.758	0.276	33136
464	6	7	217	80	4.55	0.455	26191
465	6	9	217	78	1.3	0.13	30371
466	6	11	217	77	0.65	0.065	32940
467	6	13	209	82	6.132	0.613	28646
468	6	15	206	82	1.95	0.195	28467
469	6	17	194	84	7.907	0.791	27034
470	6	19	194	84	0	0	26449
471	6	21	195	95	7.179	0.718	30744
472	6	23	195	95	0	0	29389
473	6	25	200	99	4.162	0.416	26339
474	6	27	204	103	3.677	0.368	29276
475	6	29	204	104	0.65	0.065	24052
476	6	31	197	110	5.993	0.599	31020
477	6	33	190	107	4.95	0.495	16412
478	6	35	176	101	9.9	0.99	29159
479	6	37	163	126	18.315	1.832	29044
480	6	39	162	128	1.453	0.145	30806
481	6	41	154	139	8.841	0.884	26866
482	6	43	124	134	19.768	1.977	23916
483	6	45	120	131	3.25	0.325	28954
484	6	47	119	131	0.65	0.065	29081
485	6	49	123	138	5.24	0.524	28741
486	6	51	124	141	2.055	0.206	27832
487	6	53	119	156	10.277	1.028	28928
488	6	55	117	156	1.3	0.13	28382
489	6	57	71	179	33.428	3.343	34480
490	6	59	70	179	0.65	0.065	28469
491	6	61	56	166	12.418	1.242	22643
492	6	63	52	157	6.402	0.64	16648
493	6	65	50	168	7.267	0.727	29284
494	6	67	50	171	1.95	0.195	30891
495	6	69	51	200	18.861	1.886	28560
496	6	71	47	207	5.24	0.524	28190
497	6	73	27	190	17.061	1.706	28343
498	6	75	20	161	19.391	1.939	25519
499	6	77	20	139	14.3	1.43	33612
500	6	79	20	124	9.75	0.975	17028
501	6	81	16	102	14.534	1.453	25231
502	6	83	14	93	5.993	0.599	27187
503	6	85	14	87	3.9	0.39	25093
504	6	87	19	97	7.267	0.727	31165
505	6	89	22	102	3.79	0.379	24280
506	6	91	22	105	1.95	0.195	19985
507	6	93	18	113	5.814	0.581	25233
508	6	95	14	117	3.677	0.368	24087
509	6	97	14	110	4.55	0.455	34407
510	6	99	20	89	14.196	1.42	28549
511	6	101	26	72	11.718	1.172	14426
512	6	103	37	63	9.238	0.924	39535
513	6	105	51	47	13.819	1.382	27403
514	6	107	51	41	3.9	0.39	23248
515	6	109	55	29	8.222	0.822	30766
516	6	111	59	21	5.814	0.581	25352
517	6	113	63	18	3.25	0.325	29615
518	6	115	72	16	5.993	0.599	28745
519	6	117	77	17	3.314	0.331	28117
520	6	119	35	9	27.79	2.779	25184
521	6	121	57	10	14.314	1.431	31326
522	6	123	72	10	9.75	0.975	25634
523	6	125	84	12	7.907	0.791	26802
524	6	127	29	1	36.457	3.646	28967
525	6	129	27	3	1.838	0.184	29011
526	6	131	33	11	6.5	0.65	27123
527	6	133	38	12	3.314	0.331	32133
528	6	135	53	11	9.771	0.977	28776
529	6	137	61	4	6.909	0.691	28674
530	7	1	287	187	-1	-1	23761
531	7	3	287	180	4.55	0.455	29775
532	7	5	287	174	3.9	0.39	32400
533	7	7	287	174	0	0	32952
534	7	9	287	174	0	0	28067
535	7	11	287	162	7.8	0.78	28128
536	7	13	285	146	10.481	1.048	26502
537	7	15	283	137	5.993	0.599	27446
538	7	17	281	133	2.907	0.291	28735
539	7	19	281	133	0	0	28516
540	7	21	288	129	5.24	0.524	26551
541	7	23	288	129	0	0	30621
542	7	25	288	124	3.25	0.325	27754
543	7	27	289	116	5.24	0.524	27644
544	7	29	293	95	13.895	1.39	26895
545	7	31	293	93	1.3	0.13	29820
546	7	33	280	104	11.069	1.107	28582
547	7	35	275	113	6.692	0.669	26667
548	7	37	241	102	23.227	2.323	28932
549	7	39	232	98	6.402	0.64	29433
550	7	41	216	90	11.627	1.163	29733
551	7	43	209	84	5.993	0.599	24080
552	7	45	202	76	6.909	0.691	28998
553	7	47	218	76	10.4	1.04	28682
554	7	49	231	73	8.672	0.867	29111
555	7	51	262	55	23.3	2.33	29364
556	7	53	261	44	7.179	0.718	28223
557	7	55	254	32	9.03	0.903	25649
558	7	57	249	26	5.077	0.508	27249
559	7	59	253	42	10.72	1.072	29453
560	7	61	251	52	6.629	0.663	29987
561	7	63	251	55	1.95	0.195	30111
562	7	65	251	57	1.3	0.13	28920
563	7	67	251	60	1.95	0.195	29260
564	7	69	252	49	7.179	0.718	13418
565	7	71	251	37	7.827	0.783	28458
566	7	73	248	25	8.04	0.804	28525
567	7	75	247	21	2.68	0.268	29345
568	7	77	245	11	6.629	0.663	27231
569	7	79	245	7	2.6	0.26	27008
570	7	81	245	0	4.55	0.455	26352
571	7	83	245	2	1.3	0.13	29910
572	7	85	245	4	1.3	0.13	26729
573	7	87	245	10	3.9	0.39	31832
574	7	89	248	14	3.25	0.325	28671
575	7	91	248	17	1.95	0.195	32255
576	7	93	248	17	0	0	31597
577	7	95	249	5	7.827	0.783	31544
578	7	97	254	1	4.162	0.416	34812
579	7	99	254	2	0.65	0.065	33564
580	7	101	254	4	1.3	0.13	24521
581	8	1	380	774	-1	-1	24365
582	8	3	380	774	0	0	23015
583	8	5	377	774	1.95	0.195	27228
584	8	7	376	762	7.827	0.783	21032
585	8	9	377	753	5.886	0.589	25762
586	8	11	381	747	4.687	0.469	29459
587	8	13	379	739	5.36	0.536	35093
588	8	15	371	742	5.553	0.555	29422
589	8	17	363	750	7.354	0.735	28864
590	8	19	364	743	4.596	0.46	30949
591	8	21	368	732	7.608	0.761	27998
592	8	23	358	749	12.82	1.282	26565
593	8	25	350	760	8.841	0.884	25431
594	8	27	343	769	7.411	0.741	23423
595	8	29	330	781	11.499	1.15	26967
596	8	31	322	789	7.354	0.735	29293
597	8	33	318	797	5.814	0.581	13550
598	8	35	314	808	7.608	0.761	24184
599	8	37	307	815	6.435	0.643	31534
600	8	39	301	817	4.111	0.411	25141
601	8	41	310	803	10.818	1.082	27447
602	8	43	321	772	21.38	2.138	28290
603	8	45	324	746	17.012	1.701	29326
604	8	47	324	739	4.55	0.455	28395
605	8	49	309	783	30.216	3.022	28723
606	8	51	307	802	12.418	1.242	26075
607	8	53	306	811	5.886	0.589	27193
608	8	55	318	774	25.283	2.528	21281
609	8	57	319	767	4.596	0.46	28732
610	8	59	305	803	25.107	2.511	20482
611	8	61	299	822	12.951	1.295	25562
612	8	63	297	828	4.111	0.411	24501
613	8	65	297	829	0.65	0.065	9492
614	8	67	297	832	1.95	0.195	27960
615	8	69	301	824	5.814	0.581	28485
616	8	71	300	812	7.827	0.783	32080
617	8	73	287	806	9.306	0.931	32777
618	8	75	284	811	3.79	0.379	29981
619	8	77	288	821	7.001	0.7	30188
620	8	79	289	835	9.123	0.912	28638
621	8	81	302	846	11.069	1.107	21878
622	8	83	302	869	14.95	1.495	34273
623	8	85	306	883	9.464	0.946	23427
624	8	87	313	901	12.553	1.255	23832
625	8	89	321	922	14.607	1.461	29250
626	8	91	320	916	3.954	0.395	28567
627	8	93	320	909	4.55	0.455	17131
628	8	95	318	906	2.344	0.234	28802
629	8	97	309	972	43.296	4.33	28624
630	8	99	315	1001	19.249	1.925	28486
631	8	101	318	1010	6.166	0.617	28043
632	8	103	320	1014	2.907	0.291	28109
633	8	105	321	1023	5.886	0.589	28254
634	10	1	904	305	-1	-1	30848
635	10	3	904	301	2.6	0.26	28475
636	10	5	904	301	0	0	29393
637	10	7	904	301	0	0	29829
638	10	9	898	298	4.36	0.436	29703
639	10	11	891	292	5.993	0.599	29488
640	10	13	872	274	17.012	1.701	29753
641	10	15	870	272	1.838	0.184	28513
642	10	17	870	272	0	0	29395
643	10	19	872	263	5.993	0.599	29064
644	10	21	872	257	3.9	0.39	29698
645	10	23	872	252	3.25	0.325	29742
646	10	25	879	240	9.03	0.903	30008
647	10	27	886	231	7.411	0.741	30763
648	10	29	895	250	13.665	1.367	31123
649	10	31	895	255	3.25	0.325	29241
650	10	33	895	260	3.25	0.325	29765
651	10	35	893	265	3.5	0.35	28948
652	10	37	887	281	11.107	1.111	28720
653	10	39	887	282	0.65	0.065	28957
654	10	41	886	271	7.179	0.718	30099
655	10	43	886	264	4.55	0.455	27441
656	10	45	888	252	7.907	0.791	28315
657	10	47	888	246	3.9	0.39	29970
658	10	49	888	246	0	0	26690
659	10	51	888	246	0	0	30006
660	10	53	886	242	2.907	0.291	31179
661	10	55	886	232	6.5	0.65	29206
662	10	57	886	232	0	0	29979
663	10	59	887	232	0.65	0.065	31186
664	10	61	887	242	6.5	0.65	27556
665	10	63	887	264	14.3	1.43	28626
666	10	65	887	267	1.95	0.195	28266
667	10	67	887	267	0	0	29190
668	10	69	892	250	11.518	1.152	28701
669	10	71	894	246	2.907	0.291	25790
670	10	73	894	254	5.2	0.52	28475
671	10	75	893	267	8.475	0.847	29071
672	10	77	893	272	3.25	0.325	29791
673	10	79	898	265	5.591	0.559	27151
674	10	81	899	263	1.453	0.145	27178
675	10	83	905	253	7.58	0.758	30511
676	10	85	905	262	5.85	0.585	28791
677	10	87	903	284	14.359	1.436	24191
678	10	89	903	293	5.85	0.585	28174
679	10	91	903	296	1.95	0.195	29507
680	10	93	903	296	0	0	30389
681	10	95	905	308	7.907	0.791	27746
682	10	97	906	317	5.886	0.589	29573
683	10	99	916	324	7.934	0.793	28232
684	10	101	911	336	8.45	0.845	30663
685	10	103	907	343	5.24	0.524	29950
686	10	105	905	347	2.907	0.291	36842
687	10	107	899	352	5.077	0.508	32438
688	10	109	896	356	3.25	0.325	33718
689	10	111	896	356	0	0	36952
690	10	113	904	353	5.553	0.555	31234
691	10	115	920	351	10.481	1.048	27568
692	10	117	935	355	10.09	1.009	28605
693	10	119	938	362	4.95	0.495	25025
694	10	121	941	367	3.79	0.379	30433
695	10	123	943	372	3.5	0.35	32807
696	10	125	947	376	3.677	0.368	33380
697	10	127	949	380	2.907	0.291	30955
698	10	129	952	383	2.758	0.276	32385
699	10	131	963	392	9.238	0.924	32517
700	10	133	967	398	4.687	0.469	31605
701	10	135	971	404	4.687	0.469	28476
702	10	137	980	414	8.745	0.874	22162
703	10	139	983	423	6.166	0.617	22728
704	10	141	985	429	4.111	0.411	30248
705	10	143	980	414	10.277	1.028	29175
706	10	145	973	400	10.174	1.017	24369
707	10	147	963	387	10.661	1.066	27928
708	10	149	937	368	20.931	2.093	26526
709	10	151	934	367	2.055	0.206	29155
710	10	153	934	367	0	0	28164
711	10	155	932	360	4.732	0.473	24586
712	10	157	932	360	0	0	30413
713	10	159	933	359	0.919	0.092	29808
714	10	161	940	359	4.55	0.455	30831
715	10	163	941	360	0.919	0.092	25176
716	10	165	946	367	5.591	0.559	28847
717	10	167	948	380	8.549	0.855	32030
718	10	169	948	380	0	0	35359
719	10	171	953	383	3.79	0.379	30106
720	10	173	955	383	1.3	0.13	24454
721	10	175	961	383	3.9	0.39	28512
722	10	177	973	387	8.222	0.822	26880
723	10	179	979	398	8.144	0.814	28150
724	10	181	983	412	9.464	0.946	22284
725	10	183	983	417	3.25	0.325	26178
726	10	185	987	424	5.24	0.524	34492
727	10	187	990	427	2.758	0.276	24948
728	10	189	990	427	0	0	23887
729	10	191	992	430	2.344	0.234	24310
730	10	193	994	434	2.907	0.291	27160
731	11	1	465	369	-1	-1	22136
732	11	3	455	357	10.153	1.015	25634
733	11	5	452	356	2.055	0.206	37024
734	11	7	443	354	5.993	0.599	38277
735	11	9	417	343	18.35	1.835	34295
736	11	11	412	343	3.25	0.325	29620
737	11	13	399	342	8.475	0.847	30372
738	11	15	377	334	15.216	1.522	30060
739	11	17	367	331	6.786	0.679	27227
740	11	19	340	323	18.304	1.83	31798
741	11	21	330	319	7.001	0.7	30864
742	11	23	312	306	14.432	1.443	29239
743	11	25	296	293	13.4	1.34	33916
744	11	27	288	284	7.827	0.783	33706
745	11	29	280	272	9.374	0.937	31501
746	11	31	271	259	10.277	1.028	33443
747	11	33	271	259	0	0	28375
748	11	35	271	259	0	0	30297
749	11	37	271	259	0	0	30225
750	11	39	271	267	5.2	0.52	28856
751	11	41	265	271	4.687	0.469	25203
752	11	43	255	284	10.661	1.066	27374
753	11	45	257	289	3.5	0.35	29122
754	11	47	283	289	16.9	1.69	39126
755	11	49	275	293	5.814	0.581	37761
756	11	51	259	297	10.72	1.072	23812
757	11	53	241	300	11.861	1.186	28154
758	11	55	241	302	1.3	0.13	23317
759	11	57	269	296	18.613	1.861	30647
760	11	59	293	284	17.441	1.744	30957
761	11	61	317	267	19.117	1.912	32589
762	11	63	329	257	10.153	1.015	26604
763	11	65	345	261	10.72	1.072	30415
764	11	67	349	265	3.677	0.368	30698
765	11	69	357	263	5.36	0.536	30737
766	11	71	345	257	8.72	0.872	31379
767	11	73	310	264	23.2	2.32	30344
768	11	75	293	271	11.95	1.195	28388
769	11	77	287	284	9.306	0.931	29781
770	11	79	282	298	9.663	0.966	25343
771	11	81	283	300	1.453	0.145	30223
772	11	83	276	301	4.596	0.46	32902
773	11	85	260	294	11.351	1.135	31303
774	11	87	257	291	2.758	0.276	27711
775	11	89	254	287	3.25	0.325	26602
776	11	91	249	276	7.854	0.785	22769
777	11	93	249	265	7.15	0.715	30448
778	11	95	245	253	8.222	0.822	27773
779	11	97	239	243	7.58	0.758	29019
780	11	99	237	241	1.838	0.184	29487
781	11	101	234	232	6.166	0.617	29617
782	11	103	236	219	8.549	0.855	23883
783	11	105	241	188	20.41	2.041	33488
784	11	107	241	169	12.35	1.235	29190
785	11	109	241	162	4.55	0.455	31341
786	11	111	246	150	8.45	0.845	27315
787	11	113	250	148	2.907	0.291	33586
788	11	115	242	146	5.36	0.536	30778
789	11	117	222	134	15.16	1.516	28709
790	11	119	219	128	4.36	0.436	26477
791	11	121	218	128	0.65	0.065	32351
792	11	123	218	125	1.95	0.195	31284
793	11	125	206	179	35.955	3.596	36853
794	11	127	205	195	10.42	1.042	30419
795	11	129	205	205	6.5	0.65	21709
796	11	131	205	218	8.45	0.845	30701
797	11	133	205	211	4.55	0.455	29378
798	11	135	205	204	4.55	0.455	23925
799	11	137	207	196	5.36	0.536	22471
800	11	139	207	195	0.65	0.065	27322
801	11	141	203	191	3.677	0.368	28716
802	11	143	202	189	1.453	0.145	34085
803	11	145	200	189	1.3	0.13	31627
804	11	147	198	186	2.344	0.234	29569
805	11	149	192	181	5.077	0.508	32310
806	11	151	188	173	5.814	0.581	31284
807	11	153	187	170	2.055	0.206	31132
808	11	155	179	161	7.827	0.783	30124
809	11	157	194	171	11.718	1.172	31059
810	11	159	211	192	17.562	1.756	31360
811	11	161	215	205	8.841	0.884	15945
812	11	163	210	207	3.5	0.35	36226
813	11	165	194	198	11.932	1.193	18115
814	11	167	197	194	3.25	0.325	37380
815	11	169	198	193	0.919	0.092	21489
816	11	171	198	193	0	0	31816
817	11	173	199	177	10.42	1.042	30530
818	11	175	197	172	3.5	0.35	35449
819	11	177	195	169	2.344	0.234	34850
820	11	179	195	168	0.65	0.065	31741
821	11	181	195	172	2.6	0.26	17896
822	11	183	195	173	0.65	0.065	31613
823	11	185	186	156	12.503	1.25	17629
824	11	187	189	149	4.95	0.495	28824
825	11	189	194	138	7.854	0.785	33896
826	11	191	196	133	3.5	0.35	28569
827	11	193	199	133	1.95	0.195	29983
828	12	1	328	416	-1	-1	30094
829	12	3	331	418	2.344	0.234	33583
830	12	5	333	419	1.453	0.145	28206
831	12	7	333	419	0	0	30877
832	12	9	324	410	8.273	0.827	33244
833	12	11	317	402	6.909	0.691	30135
834	12	13	313	393	6.402	0.64	23600
835	12	15	303	372	15.118	1.512	32384
836	12	17	304	371	0.919	0.092	30957
837	12	19	318	371	9.1	0.91	31292
838	12	21	347	372	18.861	1.886	24776
839	12	23	348	374	1.453	0.145	25430
840	12	25	349	375	0.919	0.092	26630
841	12	27	328	406	24.338	2.434	31207
842	12	29	316	420	11.985	1.199	30297
843	12	31	302	440	15.868	1.587	36672
844	12	33	297	444	4.162	0.416	30900
845	12	35	323	427	20.191	2.019	31903
846	12	37	349	402	23.445	2.344	30855
847	12	39	337	384	14.061	1.406	27259
848	12	41	310	369	20.076	2.008	33203
849	12	43	310	365	2.6	0.26	29007
850	12	45	310	359	3.9	0.39	24789
851	12	47	306	355	3.677	0.368	31846
852	12	49	340	412	43.14	4.314	30618
853	12	51	339	411	0.919	0.092	35811
854	12	53	328	412	7.179	0.718	28251
855	12	55	319	436	16.66	1.666	30427
856	12	57	317	436	1.3	0.13	30712
857	12	59	319	426	6.629	0.663	25373
858	12	61	341	404	20.223	2.022	20810
859	12	63	344	388	10.581	1.058	27156
860	12	65	334	395	7.934	0.793	25780
861	12	67	319	408	12.902	1.29	27783
862	12	69	319	415	4.55	0.455	30456
863	12	71	330	408	8.475	0.847	28367
864	12	73	340	394	11.183	1.118	29919
865	12	75	343	385	6.166	0.617	25987
866	12	77	347	379	4.687	0.469	33068
867	12	79	355	374	6.132	0.613	32665
868	12	81	308	422	43.665	4.367	28766
869	12	83	287	438	17.16	1.716	39503
870	12	85	272	452	13.337	1.334	28526
871	12	87	252	447	13.4	1.34	30845
872	12	89	232	444	13.145	1.315	30202
873	12	91	214	441	11.861	1.186	30247
874	12	93	162	487	45.126	4.513	24726
875	12	95	156	487	3.9	0.39	22014
876	12	97	144	492	8.45	0.845	24455
877	12	99	137	495	4.95	0.495	24961
878	12	101	118	501	12.951	1.295	30330
879	12	103	98	495	13.572	1.357	29810
880	12	105	74	489	16.08	1.608	30496
881	12	107	55	489	12.35	1.235	29794
882	12	109	52	501	8.04	0.804	20623
883	12	111	45	524	15.627	1.563	24482
884	12	113	41	541	11.351	1.135	26365
885	12	115	37	559	11.985	1.199	28076
886	12	117	34	567	5.553	0.555	29460
887	12	119	34	577	6.5	0.65	23544
888	12	121	36	600	15.006	1.501	31579
889	12	123	37	613	8.475	0.847	24767
890	12	125	32	623	7.267	0.727	29609
891	12	127	24	626	5.553	0.555	30666
892	12	129	12	636	10.153	1.015	27588
893	12	131	8	648	8.222	0.822	25590
894	12	133	9	657	5.886	0.589	29476
895	12	135	15	665	6.5	0.65	29155
896	12	137	18	668	2.758	0.276	29812
897	12	139	56	672	24.836	2.484	30024
898	12	141	86	684	21.002	2.1	29933
899	12	143	97	686	7.267	0.727	30328
900	12	145	96	709	14.964	1.496	30964
901	12	147	99	727	11.861	1.186	31103
902	12	149	99	730	1.95	0.195	30100
903	12	151	96	736	4.36	0.436	24816
904	12	153	96	736	0	0	37181
905	12	155	92	740	3.677	0.368	29540
906	12	157	83	744	6.402	0.64	30536
907	12	159	73	747	6.786	0.679	29425
908	12	161	65	751	5.814	0.581	29687
909	12	163	64	751	0.65	0.065	29786
910	12	165	94	738	21.252	2.125	29456
911	12	167	99	735	3.79	0.379	29112
912	12	169	119	718	17.061	1.706	26014
913	12	171	132	711	9.597	0.96	23648
914	12	173	149	703	12.212	1.221	40285
915	12	175	159	700	6.786	0.679	29906
916	12	177	200	677	30.556	3.056	36125
917	12	179	234	651	27.821	2.782	16736
918	12	181	260	619	26.8	2.68	30344
919	12	183	265	612	5.591	0.559	30961
920	12	185	281	612	10.4	1.04	25904
921	12	187	303	608	14.534	1.453	30366
922	12	189	312	605	6.166	0.617	29917
923	12	191	319	606	4.596	0.46	30652
924	12	193	326	606	4.55	0.455	26832
925	13	1	75	292	-1	-1	28527
926	13	3	72	293	2.055	0.206	30584
927	13	5	63	293	5.85	0.585	29205
928	13	7	55	297	5.814	0.581	29795
929	13	9	53	297	1.3	0.13	28993
930	13	11	52	297	0.65	0.065	30418
931	13	13	52	299	1.3	0.13	31949
932	13	15	58	305	5.515	0.552	29501
933	13	17	66	314	7.827	0.783	30281
934	13	19	66	321	4.55	0.455	28607
935	13	21	59	325	5.24	0.524	29935
936	13	23	56	328	2.758	0.276	29337
937	13	25	56	328	0	0	27685
938	13	27	58	324	2.907	0.291	29723
939	13	29	64	317	5.993	0.599	29440
940	13	31	65	314	2.055	0.206	28987
941	13	33	77	310	8.222	0.822	28481
942	13	35	77	310	0	0	27229
943	13	37	84	310	4.55	0.455	33714
944	13	39	84	310	0	0	33687
945	13	41	85	313	2.055	0.206	27061
946	13	43	85	313	0	0	26000
947	13	45	81	321	5.814	0.581	30961
948	13	47	81	321	0	0	33898
949	13	49	71	327	7.58	0.758	25415
950	13	51	68	335	5.553	0.555	24671
951	13	53	63	346	7.854	0.785	40075
952	13	55	60	350	3.25	0.325	20359
953	13	57	60	352	1.3	0.13	26924
954	13	59	63	366	9.306	0.931	35505
955	13	61	65	381	9.836	0.984	26344
956	13	63	66	386	3.314	0.331	25431
957	13	65	68	390	2.907	0.291	28920
958	13	67	54	394	9.464	0.946	30037
959	13	69	42	396	7.907	0.791	39601
960	13	71	35	403	6.435	0.643	26421
961	13	73	32	410	4.95	0.495	29960
962	13	75	30	411	1.453	0.145	30292
963	13	77	26	417	4.687	0.469	29265
964	13	79	16	420	6.786	0.679	29931
965	13	81	8	411	7.827	0.783	29265
966	13	83	11	396	9.943	0.994	25151
967	13	85	11	387	5.85	0.585	27040
968	13	87	11	380	4.55	0.455	21294
969	13	89	11	375	3.25	0.325	23234
970	13	91	11	380	3.25	0.325	29663
971	13	93	12	385	3.314	0.331	26643
972	13	95	15	386	2.055	0.206	21922
973	13	97	15	392	3.9	0.39	28904
974	13	99	15	401	5.85	0.585	22060
975	13	101	7	417	11.627	1.163	32800
976	13	103	7	419	1.3	0.13	30182
977	13	105	13	419	3.9	0.39	29588
978	13	107	14	416	2.055	0.206	30059
979	13	109	13	420	2.68	0.268	28862
980	13	111	12	442	14.314	1.431	29608
981	13	113	12	457	9.75	0.975	29793
982	13	115	12	467	6.5	0.65	29251
983	13	117	12	477	6.5	0.65	25889
984	13	119	17	501	15.935	1.593	31796
985	13	121	18	505	2.68	0.268	28952
986	13	123	18	504	0.65	0.065	28471
987	13	125	18	483	13.65	1.365	29970
988	13	127	21	476	4.95	0.495	29900
989	13	129	30	464	9.75	0.975	25976
990	13	131	39	449	11.37	1.137	25340
991	13	133	44	443	5.077	0.508	26113
992	13	135	46	439	2.907	0.291	25818
993	13	137	43	446	4.95	0.495	31302
994	13	139	35	452	6.5	0.65	26663
995	13	141	34	453	0.919	0.092	27657
996	13	143	33	453	0.65	0.065	30776
997	13	145	35	449	2.907	0.291	30744
998	13	147	48	441	9.922	0.992	23491
999	13	149	44	427	9.464	0.946	28956
1000	13	151	45	452	16.263	1.626	24207
1001	13	153	44	452	0.65	0.065	28447
1002	13	155	39	445	5.591	0.559	32044
1003	13	157	38	438	4.596	0.46	33810
1004	13	159	38	436	1.3	0.13	26967
1005	13	161	34	462	17.098	1.71	29456
1006	13	163	25	463	5.886	0.589	28839
1007	13	165	22	457	4.36	0.436	28788
1008	13	167	25	457	1.95	0.195	28220
1009	13	169	51	458	16.912	1.691	21835
1010	13	171	84	460	21.489	2.149	34401
1011	13	173	95	460	7.15	0.715	28692
1012	13	175	103	460	5.2	0.52	29186
1013	13	177	116	462	8.549	0.855	29817
1014	13	179	132	461	10.42	1.042	30317
1015	13	181	142	457	7.001	0.7	31721
1016	13	183	147	451	5.077	0.508	26466
1017	13	185	128	440	14.27	1.427	38857
1018	13	187	122	432	6.5	0.65	36253
1019	13	189	120	419	8.549	0.855	42403
1020	13	191	122	404	9.836	0.984	38078
1021	13	193	123	397	4.596	0.46	30842
1022	14	1	549	485	-1	-1	29274
1023	14	3	538	485	7.15	0.715	36952
1024	14	5	536	485	1.3	0.13	31017
1025	14	7	536	485	0	0	31129
1026	14	9	531	479	5.077	0.508	24117
1027	14	11	529	473	4.111	0.411	29589
1028	14	13	529	473	0	0	25722
1029	14	15	511	464	13.081	1.308	34012
1030	14	17	514	465	2.055	0.206	31252
1031	14	19	526	473	9.374	0.937	35004
1032	14	21	538	481	9.374	0.937	29764
1033	14	23	539	482	0.919	0.092	33001
1034	14	25	529	470	10.153	1.015	27731
1035	14	27	543	477	10.174	1.017	27292
1036	14	29	558	488	12.09	1.209	29815
1037	14	31	563	497	6.692	0.669	28801
1038	14	33	566	499	2.344	0.234	26789
1039	14	35	557	494	6.692	0.669	26820
1040	14	37	552	490	4.162	0.416	24751
1041	14	39	548	489	2.68	0.268	31714
1042	14	41	536	481	9.374	0.937	37089
1043	14	43	535	480	0.919	0.092	39374
1044	14	45	543	486	6.5	0.65	36517
1045	14	47	550	490	5.24	0.524	30167
1046	14	49	555	492	3.5	0.35	31445
1047	14	51	572	501	12.503	1.25	26091
1048	14	53	576	504	3.25	0.325	24400
1049	14	55	578	507	2.344	0.234	36415
1050	14	57	580	509	1.838	0.184	31170
1051	14	59	574	505	4.687	0.469	31167
1052	14	61	547	487	21.092	2.109	25076
1053	14	63	536	480	8.475	0.847	32601
1054	14	65	536	479	0.65	0.065	33758
1055	14	67	542	483	4.687	0.469	33367
1056	14	69	563	486	13.788	1.379	29503
1057	14	71	563	486	0	0	31104
1058	14	73	563	486	0	0	27195
1059	14	75	555	481	6.132	0.613	31039
1060	14	77	551	481	2.6	0.26	33045
1061	14	79	545	481	3.9	0.39	27164
1062	14	81	543	478	2.344	0.234	25273
1063	14	83	545	478	1.3	0.13	28754
1064	14	85	556	487	9.238	0.924	28054
1065	14	87	562	493	5.515	0.552	22615
1066	14	89	563	494	0.919	0.092	36358
1067	14	91	563	491	1.95	0.195	36226
1068	14	93	562	485	3.954	0.395	25967
1069	14	95	554	480	6.132	0.613	29123
1070	14	97	547	475	5.591	0.559	27900
1071	14	99	541	472	4.36	0.436	30634
1072	14	101	536	472	3.25	0.325	30526
1073	14	103	529	469	4.95	0.495	31086
1074	14	105	518	468	7.179	0.718	30908
1075	14	107	510	470	5.36	0.536	32994
1076	14	109	506	482	8.222	0.822	27205
1077	14	111	495	484	7.267	0.727	35892
1078	14	113	491	482	2.907	0.291	24281
1079	14	115	494	480	2.344	0.234	34978
1080	14	117	508	494	12.869	1.287	29018
1081	14	119	511	505	7.411	0.741	31170
1082	14	121	516	515	7.267	0.727	31076
1083	14	123	516	522	4.55	0.455	29883
1084	14	125	518	532	6.629	0.663	30255
1085	14	127	516	541	5.993	0.599	26487
1086	14	129	515	551	6.532	0.653	29353
1087	14	131	521	557	5.515	0.552	29255
1088	14	133	524	558	2.055	0.206	29669
1089	14	135	523	575	11.069	1.107	35604
1090	14	137	521	577	1.838	0.184	31307
1091	14	139	519	558	12.418	1.242	22981
1092	14	141	519	544	9.1	0.91	31924
1093	14	143	518	535	5.886	0.589	28968
1094	14	145	518	536	0.65	0.065	26434
1095	14	147	515	550	9.306	0.931	32068
1096	14	149	513	559	5.993	0.599	20521
1097	14	151	511	567	5.36	0.536	28700
1098	14	153	510	572	3.314	0.331	26241
1099	14	155	510	579	4.55	0.455	24876
1100	14	157	514	567	8.222	0.822	24489
1101	14	159	518	559	5.814	0.581	30143
1102	14	161	524	552	5.993	0.599	44827
1103	14	163	512	561	9.75	0.975	28769
1104	14	165	511	561	0.65	0.065	29762
1105	14	167	498	573	11.499	1.15	29182
1106	14	169	497	578	3.314	0.331	25640
1107	14	171	494	589	7.411	0.741	25409
1108	14	173	492	597	5.36	0.536	27757
1109	14	175	491	597	0.65	0.065	24935
1110	14	177	475	588	11.932	1.193	28090
1111	14	179	456	580	13.4	1.34	23677
1112	14	181	440	571	11.932	1.193	33274
1113	14	183	427	559	11.499	1.15	32781
1114	14	185	421	550	7.031	0.703	32566
1115	14	187	419	546	2.907	0.291	28974
1116	14	189	418	555	5.886	0.589	28874
1117	14	191	418	559	2.6	0.26	30151
1118	14	193	405	583	17.741	1.774	30015
1119	15	1	859	377	-1	-1	29320
1120	15	3	859	377	0	0	29836
1121	15	5	856	376	2.055	0.206	31143
1122	15	7	852	373	3.25	0.325	33872
1123	15	9	850	371	1.838	0.184	30030
1124	15	11	849	369	1.453	0.145	29327
1125	15	13	856	364	5.591	0.559	27173
1126	15	15	862	360	4.687	0.469	31012
1127	15	17	864	359	1.453	0.145	22581
1128	15	19	865	354	3.314	0.331	29193
1129	15	21	870	347	5.591	0.559	27508
1130	15	23	873	342	3.79	0.379	26918
1131	15	25	875	340	1.838	0.184	27681
1132	15	27	883	336	5.814	0.581	28766
1133	15	29	885	335	1.453	0.145	33594
1134	15	31	881	335	2.6	0.26	30189
1135	15	33	855	346	18.35	1.835	35118
1136	15	35	842	361	12.902	1.29	29454
1137	15	37	839	365	3.25	0.325	29094
1138	15	39	830	378	10.277	1.028	32118
1139	15	41	838	376	5.36	0.536	31603
1140	15	43	851	368	9.922	0.992	33857
1141	15	45	872	354	16.405	1.64	30661
1142	15	47	865	354	4.55	0.455	30712
1143	15	49	821	371	30.66	3.066	31507
1144	15	51	821	371	0	0	28820
1145	15	53	822	374	2.055	0.206	20960
1146	15	55	846	370	15.815	1.581	30447
1147	15	57	852	364	5.515	0.552	30329
1148	15	59	847	363	3.314	0.331	32579
1149	15	61	833	369	9.9	0.99	27519
1150	15	63	830	371	2.344	0.234	42438
1151	15	65	828	373	1.838	0.184	42260
1152	15	67	811	379	11.718	1.172	43423
1153	15	69	804	381	4.732	0.473	32832
1154	15	71	776	395	20.348	2.035	32943
1155	15	73	742	414	25.316	2.532	37168
1156	15	75	736	421	5.993	0.599	25764
1157	15	77	734	423	1.838	0.184	31693
1158	15	79	713	441	17.978	1.798	31721
1159	15	81	713	441	0	0	32498
1160	15	83	735	431	15.708	1.571	30801
1161	15	85	762	416	20.076	2.008	39650
1162	15	87	770	408	7.354	0.735	28588
1163	15	89	796	398	18.106	1.811	37168
1164	15	91	812	390	11.627	1.163	31511
1165	15	93	828	371	16.145	1.615	31889
1166	15	95	833	364	5.591	0.559	28171
1167	15	97	793	389	30.66	3.066	27596
1168	15	99	792	390	0.919	0.092	26577
1169	15	101	792	387	1.95	0.195	24800
1170	15	103	807	377	11.718	1.172	27386
1171	15	105	807	377	0	0	27757
1172	15	107	782	386	17.27	1.727	28051
1173	15	109	765	394	12.212	1.221	29621
1174	15	111	752	406	11.499	1.15	24563
1175	15	113	752	406	0	0	31726
1176	15	115	729	426	19.811	1.981	24103
1177	15	117	721	432	6.5	0.65	28357
1178	15	119	711	438	7.58	0.758	25050
1179	15	121	706	441	3.79	0.379	32152
1180	15	123	701	441	3.25	0.325	27970
1181	15	125	718	435	11.718	1.172	38723
1182	15	127	705	447	11.499	1.15	31200
1183	15	129	673	456	21.606	2.161	25535
1184	15	131	669	461	4.162	0.416	33412
1185	15	133	665	467	4.687	0.469	34382
1186	15	135	650	511	30.216	3.022	26710
1187	15	137	648	513	1.838	0.184	29106
1188	15	139	644	531	11.985	1.199	30404
1189	15	141	646	534	2.344	0.234	29159
1190	15	143	646	542	5.2	0.52	31024
1191	15	145	644	541	1.453	0.145	28561
1192	15	147	620	500	30.879	3.088	25556
1193	15	149	607	481	14.964	1.496	30909
1194	15	151	592	456	18.95	1.895	29724
1195	15	153	592	455	0.65	0.065	18608
1196	15	155	583	452	6.166	0.617	21338
1197	15	157	571	443	9.75	0.975	30600
1198	15	159	558	437	9.306	0.931	25890
1199	15	161	544	433	9.464	0.946	33138
1200	15	163	537	432	4.596	0.46	26231
1201	15	165	530	432	4.55	0.455	35312
1202	15	167	526	430	2.907	0.291	30530
1203	15	169	518	444	10.481	1.048	29833
1204	15	171	518	457	8.45	0.845	26356
1205	15	173	518	476	12.35	1.235	28433
1206	15	175	518	494	11.7	1.17	33373
1207	15	177	519	526	20.81	2.081	30649
1208	15	179	534	538	12.486	1.249	31105
1209	15	181	534	543	3.25	0.325	30311
1210	15	183	525	551	7.827	0.783	36183
1211	15	185	510	559	11.05	1.105	30726
1212	15	187	508	560	1.453	0.145	31245
1213	15	189	504	564	3.677	0.368	25872
1214	15	191	490	558	9.9	0.99	18140
1215	15	193	483	555	4.95	0.495	31641
1216	16	1	442	790	-1	-1	31610
1217	16	3	445	790	1.95	0.195	30426
1218	16	5	447	790	1.3	0.13	30920
1219	16	7	450	790	1.95	0.195	30844
1220	16	9	467	795	11.518	1.152	24879
1221	16	11	481	804	10.818	1.082	30510
1222	16	13	486	809	4.596	0.46	30989
1223	16	15	475	782	18.95	1.895	30213
1224	16	17	468	770	9.03	0.903	29663
1225	16	19	441	770	17.55	1.755	25911
1226	16	21	436	767	3.79	0.379	24129
1227	16	23	431	763	4.162	0.416	35609
1228	16	25	403	761	18.246	1.825	29973
1229	16	27	421	759	11.772	1.177	32567
1230	16	29	439	753	12.333	1.233	31165
1231	16	31	439	754	0.65	0.065	28820
1232	16	33	428	757	7.411	0.741	26928
1233	16	35	437	757	5.85	0.585	28752
1234	16	37	462	763	16.711	1.671	28749
1235	16	39	471	771	7.827	0.783	25551
1236	16	41	472	777	3.954	0.395	32019
1237	16	43	472	781	2.6	0.26	33127
1238	16	45	472	774	4.55	0.455	25902
1239	16	47	472	767	4.55	0.455	28807
1240	16	49	473	757	6.532	0.653	31298
1241	16	51	451	760	14.432	1.443	31401
1242	16	53	465	781	16.405	1.64	29889
1243	16	55	475	789	8.324	0.832	29142
1244	16	57	494	806	16.571	1.657	26914
1245	16	59	501	810	5.24	0.524	25581
1246	16	61	506	820	7.267	0.727	31090
1247	16	63	480	807	18.894	1.889	30916
1248	16	65	477	800	4.95	0.495	30854
1249	16	67	471	790	7.58	0.758	33685
1250	16	69	461	780	9.192	0.919	27572
1251	16	71	456	777	3.79	0.379	21954
1252	16	73	448	773	5.814	0.581	28123
1253	16	75	454	774	3.954	0.395	24941
1254	16	77	470	791	15.174	1.517	35399
1255	16	79	470	791	0	0	36039
1256	16	81	463	778	9.597	0.96	25347
1257	16	83	459	776	2.907	0.291	30367
1258	16	85	443	767	11.932	1.193	32422
1259	16	87	435	764	5.553	0.555	22387
1260	16	89	435	765	0.65	0.065	28929
1261	16	91	465	777	21.002	2.1	32128
1262	16	93	470	783	5.077	0.508	23637
1263	16	95	473	788	3.79	0.379	25629
1264	16	97	462	780	8.841	0.884	32569
1265	16	99	466	779	2.68	0.268	32300
1266	16	101	474	786	6.909	0.691	31514
1267	16	103	475	787	0.919	0.092	31328
1268	16	105	482	792	5.591	0.559	32464
1269	16	107	464	777	15.23	1.523	28998
1270	16	109	445	767	13.956	1.396	30166
1271	16	111	436	768	5.886	0.589	27025
1272	16	113	429	764	5.24	0.524	31112
1273	16	115	456	774	18.715	1.871	28280
1274	16	117	467	784	9.663	0.966	26832
1275	16	119	475	801	12.212	1.221	30779
1276	16	121	483	810	7.827	0.783	25872
1277	16	123	495	822	11.031	1.103	27899
1278	16	125	500	831	6.692	0.669	31995
1279	16	127	505	837	5.077	0.508	31499
1280	16	129	513	840	5.553	0.555	30704
1281	16	131	489	809	25.482	2.548	33115
1282	16	133	469	795	15.868	1.587	32289
1283	16	135	437	775	24.528	2.453	21976
1284	16	137	410	766	18.499	1.85	32039
1285	16	139	388	751	17.307	1.731	29533
1286	16	141	374	744	10.174	1.017	27350
1287	16	143	356	738	12.333	1.233	24974
1288	16	145	336	732	13.572	1.357	29310
1289	16	147	328	729	5.553	0.555	30213
1290	16	149	321	728	4.596	0.46	25997
1291	16	151	328	729	4.596	0.46	23305
1292	16	153	351	740	16.571	1.657	35156
1293	16	155	368	745	11.518	1.152	28546
1294	16	157	409	751	26.933	2.693	25625
1295	16	159	424	756	10.277	1.028	26883
1296	16	161	444	770	15.868	1.587	27270
1297	16	163	448	784	9.464	0.946	32549
1298	16	165	438	788	7.001	0.7	28131
1299	16	167	457	792	12.62	1.262	29418
1300	16	169	476	792	12.35	1.235	25596
1301	16	171	491	802	11.718	1.172	25936
1302	16	173	498	802	4.55	0.455	29846
1303	16	175	510	801	7.827	0.783	22082
1304	16	177	510	804	1.95	0.195	25075
1305	16	179	503	793	8.475	0.847	30202
1306	16	181	507	784	6.402	0.64	30566
1307	16	183	519	764	15.16	1.516	19341
1308	16	185	529	754	9.192	0.919	25958
1309	16	187	535	748	5.515	0.552	31614
1310	16	189	547	746	7.907	0.791	26432
1311	16	191	559	740	8.72	0.872	37128
1312	16	193	569	730	9.192	0.919	32914
1313	17	1	181	763	-1	-1	32080
1314	17	3	184	763	1.95	0.195	27514
1315	17	5	184	763	0	0	30610
1316	17	7	185	752	7.179	0.718	30588
1317	17	9	185	746	3.9	0.39	30828
1318	17	11	185	757	7.15	0.715	25740
1319	17	13	187	764	4.732	0.473	30179
1320	17	15	182	762	3.5	0.35	30198
1321	17	17	176	747	10.501	1.05	29079
1322	17	19	178	745	1.838	0.184	27801
1323	17	21	187	764	13.665	1.367	33095
1324	17	23	196	773	8.273	0.827	28198
1325	17	25	200	778	4.162	0.416	29958
1326	17	27	200	778	0	0	30316
1327	17	29	200	772	3.9	0.39	30911
1328	17	31	185	762	11.718	1.172	28403
1329	17	33	167	746	15.654	1.565	25643
1330	17	35	165	739	4.732	0.473	29036
1331	17	37	164	730	5.886	0.589	28224
1332	17	39	163	734	2.68	0.268	24353
1333	17	41	158	734	3.25	0.325	27657
1334	17	43	153	724	7.267	0.727	29655
1335	17	45	151	724	1.3	0.13	25405
1336	17	47	188	759	33.105	3.31	29027
1337	17	49	194	774	10.501	1.05	23877
1338	17	51	203	790	11.932	1.193	32254
1339	17	53	208	798	6.132	0.613	32381
1340	17	55	198	786	10.153	1.015	29756
1341	17	57	188	772	11.183	1.118	32103
1342	17	59	175	782	10.661	1.066	30015
1343	17	61	174	784	1.453	0.145	30002
1344	17	63	174	760	15.6	1.56	31125
1345	17	65	173	752	5.24	0.524	30281
1346	17	67	170	748	3.25	0.325	21717
1347	17	69	179	754	7.031	0.703	29708
1348	17	71	187	770	11.627	1.163	34073
1349	17	73	197	779	8.745	0.874	32978
1350	17	75	195	779	1.3	0.13	33230
1351	17	77	191	777	2.907	0.291	32412
1352	17	79	188	767	6.786	0.679	23677
1353	17	81	185	755	8.04	0.804	24568
1354	17	83	179	754	3.954	0.395	27168
1355	17	85	167	749	8.45	0.845	24862
1356	17	87	162	747	3.5	0.35	34318
1357	17	89	153	730	12.503	1.25	24371
1358	17	91	152	727	2.055	0.206	25735
1359	17	93	152	722	3.25	0.325	24586
1360	17	95	160	724	5.36	0.536	34201
1361	17	97	196	756	31.307	3.131	37247
1362	17	99	199	762	4.36	0.436	31327
1363	17	101	206	791	19.391	1.939	30447
1364	17	103	213	798	6.435	0.643	24225
1365	17	105	230	820	18.071	1.807	28756
1366	17	107	236	829	7.031	0.703	27531
1367	17	109	242	842	9.306	0.931	29637
1368	17	111	247	858	10.896	1.09	31113
1369	17	113	249	860	1.838	0.184	31152
1370	17	115	249	860	0	0	30515
1371	17	117	257	861	5.24	0.524	27156
1372	17	119	263	857	4.687	0.469	30295
1373	17	121	268	867	7.267	0.727	29849
1374	17	123	268	879	7.8	0.78	34965
1375	17	125	268	887	5.2	0.52	27028
1376	17	127	269	895	5.24	0.524	26450
1377	17	129	271	903	5.36	0.536	25104
1378	17	131	273	912	5.993	0.599	29203
1379	17	133	276	921	6.166	0.617	28579
1380	17	135	277	924	2.055	0.206	29862
1381	17	137	278	932	5.24	0.524	27947
1382	17	139	280	936	2.907	0.291	29864
1383	17	141	278	945	5.993	0.599	31392
1384	17	143	273	952	5.591	0.559	28401
1385	17	145	269	959	5.24	0.524	26210
1386	17	147	263	969	7.58	0.758	26883
1387	17	149	261	971	1.838	0.184	29515
1388	17	151	263	972	1.453	0.145	27602
1389	17	153	278	965	10.759	1.076	36021
1390	17	155	285	962	4.95	0.495	20532
1391	17	157	287	961	1.453	0.145	32572
1392	17	159	290	960	2.055	0.206	30419
1393	17	161	295	960	3.25	0.325	30134
1394	17	163	298	958	2.344	0.234	32070
1395	17	165	299	955	2.055	0.206	34457
1396	17	167	294	951	4.162	0.416	27480
1397	17	169	320	959	17.681	1.768	29252
1398	17	171	341	962	13.788	1.379	24939
1399	17	173	356	962	9.75	0.975	20800
1400	17	175	376	961	13.016	1.302	30012
1401	17	177	379	956	3.79	0.379	31384
1402	17	179	380	954	1.453	0.145	33206
1403	17	181	374	954	3.9	0.39	26856
1404	17	183	360	953	9.123	0.912	28256
1405	17	185	358	953	1.3	0.13	28418
1406	17	187	358	953	0	0	25426
1407	17	189	362	953	2.6	0.26	24906
1408	17	191	356	955	4.111	0.411	27390
1409	17	193	339	957	11.126	1.113	21261
1410	18	1	632	764	-1	-1	32918
1411	18	3	628	763	2.68	0.268	30688
1412	18	5	624	758	4.162	0.416	32809
1413	18	7	623	756	1.453	0.145	31170
1414	18	9	620	756	1.95	0.195	34274
1415	18	11	615	757	3.314	0.331	29338
1416	18	13	615	757	0	0	23991
1417	18	15	614	760	2.055	0.206	31543
1418	18	17	614	760	0	0	29612
1419	18	19	614	761	0.65	0.065	21551
1420	18	21	613	773	7.827	0.783	32075
1421	18	23	608	788	10.277	1.028	31558
1422	18	25	585	803	17.848	1.785	21652
1423	18	27	571	821	14.822	1.482	22368
1424	18	29	563	836	11.05	1.105	35879
1425	18	31	560	841	3.79	0.379	37836
1426	18	33	542	858	16.093	1.609	22670
1427	18	35	529	871	11.95	1.195	30466
1428	18	37	522	881	7.934	0.793	28664
1429	18	39	516	891	7.58	0.758	32043
1430	18	41	513	894	2.758	0.276	29627
1431	18	43	503	907	10.661	1.066	28396
1432	18	45	497	915	6.5	0.65	29968
1433	18	47	497	932	11.05	1.105	31289
1434	18	49	544	946	31.876	3.188	33844
1435	18	51	552	946	5.2	0.52	23505
1436	18	53	566	956	11.183	1.118	30718
1437	18	55	569	957	2.055	0.206	30335
1438	18	57	572	945	8.04	0.804	33141
1439	18	59	565	937	6.909	0.691	29472
1440	18	61	574	936	5.886	0.589	29260
1441	18	63	587	936	8.45	0.845	30568
1442	18	65	592	936	3.25	0.325	30256
1443	18	67	589	937	2.055	0.206	27857
1444	18	69	589	941	2.6	0.26	30046
1445	18	71	594	942	3.314	0.331	29310
1446	18	73	618	943	15.613	1.561	27873
1447	18	75	631	943	8.45	0.845	27522
1448	18	77	638	943	4.55	0.455	25725
1449	18	79	638	943	0	0	30585
1450	18	81	626	941	7.907	0.791	30223
1451	18	83	571	927	36.889	3.689	30936
1452	18	85	534	925	24.085	2.408	30745
1453	18	87	529	924	3.314	0.331	30485
1454	18	89	529	916	5.2	0.52	31110
1455	18	91	526	918	2.344	0.234	30496
1456	18	93	522	922	3.677	0.368	30574
1457	18	95	513	927	6.692	0.669	31298
1458	18	97	505	930	5.553	0.555	30634
1459	18	99	499	932	4.111	0.411	21278
1460	18	101	512	917	12.902	1.29	26528
1461	18	103	525	909	9.922	0.992	38686
1462	18	105	502	923	17.501	1.75	25328
1463	18	107	514	912	10.581	1.058	29999
1464	18	109	533	893	17.465	1.747	34991
1465	18	111	551	860	24.433	2.443	26603
1466	18	113	557	846	9.9	0.99	23887
1467	18	115	561	836	7.001	0.7	23436
1468	18	117	568	826	7.934	0.793	27340
1469	18	119	568	826	0	0	28867
1470	18	121	567	829	2.055	0.206	26815
1471	18	123	584	815	14.314	1.431	31171
1472	18	125	587	811	3.25	0.325	31117
1473	18	127	573	831	15.868	1.587	20673
1474	18	129	568	836	4.596	0.46	23037
1475	18	131	565	838	2.344	0.234	30873
1476	18	133	573	822	11.627	1.163	27452
1477	18	135	579	814	6.5	0.65	28885
1478	18	137	586	808	5.993	0.599	29385
1479	18	139	589	803	3.79	0.379	30049
1480	18	141	596	798	5.591	0.559	25739
1481	18	143	600	792	4.687	0.469	25334
1482	18	145	600	791	0.65	0.065	24205
1483	18	147	600	791	0	0	22808
1484	18	149	605	782	6.692	0.669	18986
1485	18	151	609	774	5.814	0.581	41068
1486	18	153	610	772	1.453	0.145	34587
1487	18	155	595	786	13.337	1.334	26248
1488	18	157	583	802	13	1.3	31863
1489	18	159	576	813	8.475	0.847	26568
1490	18	161	574	818	3.5	0.35	30245
1491	18	163	574	818	0	0	27285
1492	18	165	578	814	3.677	0.368	27318
1493	18	167	585	805	7.411	0.741	26214
1494	18	169	587	801	2.907	0.291	22535
1495	18	171	587	801	0	0	29864
1496	18	173	590	799	2.344	0.234	29132
1497	18	175	601	782	13.161	1.316	26091
1498	18	177	607	774	6.5	0.65	29435
1499	18	179	614	767	6.435	0.643	24333
1500	18	181	616	762	3.5	0.35	28546
1501	18	183	610	762	3.9	0.39	28501
1502	18	185	604	772	7.58	0.758	30088
1503	18	187	594	787	11.718	1.172	32910
1504	18	189	593	790	2.055	0.206	26241
1505	18	191	593	790	0	0	32008
1506	18	193	608	780	11.718	1.172	26299
1507	19	1	992	347	-1	-1	28629
1508	19	3	993	347	0.65	0.065	30677
1509	19	5	993	341	3.9	0.39	29994
1510	19	7	992	321	13.016	1.302	30692
1511	19	9	988	312	6.402	0.64	29802
1512	19	11	987	306	3.954	0.395	28678
1513	19	13	987	313	4.55	0.455	30200
1514	19	15	989	330	11.126	1.113	28726
1515	19	17	989	334	2.6	0.26	24226
1516	19	19	989	334	0	0	25788
1517	19	21	989	325	5.85	0.585	29212
1518	19	23	989	312	8.45	0.845	30411
1519	19	25	989	305	4.55	0.455	28800
1520	19	27	989	313	5.2	0.52	27602
1521	19	29	989	321	5.2	0.52	29265
1522	19	31	989	321	0	0	28609
1523	19	33	989	321	0	0	29954
1524	19	35	989	321	0	0	29082
1525	19	37	989	321	0	0	27811
1526	19	39	989	321	0	0	27483
1527	19	41	989	314	4.55	0.455	30000
1528	19	43	989	311	1.95	0.195	25840
1529	19	45	989	305	3.9	0.39	28469
1530	19	47	989	305	0	0	26543
1531	19	49	986	322	11.22	1.122	27285
1532	19	51	986	329	4.55	0.455	29884
1533	19	53	991	332	3.79	0.379	25177
1534	19	55	991	341	5.85	0.585	30029
1535	19	57	991	341	0	0	29555
1536	19	59	991	343	1.3	0.13	25276
1537	19	61	992	345	1.453	0.145	24390
1538	19	63	993	351	3.954	0.395	24917
1539	19	65	994	352	0.919	0.092	27450
1540	19	67	996	354	1.838	0.184	28354
1541	19	69	998	355	1.453	0.145	27226
1542	19	71	999	374	12.367	1.237	28897
1543	19	73	999	368	3.9	0.39	23194
1544	19	75	999	360	5.2	0.52	22294
1545	19	77	999	364	2.6	0.26	28065
1546	19	79	993	347	11.718	1.172	28275
1547	19	81	990	319	18.304	1.83	28890
1548	19	83	990	308	7.15	0.715	25563
1549	19	85	990	292	10.4	1.04	25730
1550	19	87	990	283	5.85	0.585	28992
1551	19	89	990	273	6.5	0.65	26244
1552	19	91	989	269	2.68	0.268	25525
1553	19	93	979	302	22.413	2.241	26539
1554	19	95	977	320	11.772	1.177	32525
1555	19	97	966	357	25.09	2.509	22013
1556	19	99	959	367	7.934	0.793	32656
1557	19	101	957	376	5.993	0.599	20356
1558	19	103	957	390	9.1	0.91	29704
1559	19	105	956	396	3.954	0.395	32459
1560	19	107	952	402	4.687	0.469	27374
1561	19	109	947	407	4.596	0.46	31658
1562	19	111	937	426	13.956	1.396	29422
1563	19	113	931	440	9.9	0.99	25497
1564	19	115	931	444	2.6	0.26	23417
1565	19	117	928	463	12.503	1.25	32584
1566	19	119	924	473	7.001	0.7	28454
1567	19	121	908	487	13.819	1.382	28222
1568	19	123	903	493	5.077	0.508	30788
1569	19	125	894	501	7.827	0.783	29029
1570	19	127	881	525	17.741	1.774	24256
1571	19	129	865	544	16.145	1.615	27937
1572	19	131	856	558	10.818	1.082	29432
1573	19	133	856	565	4.55	0.455	31951
1574	19	135	855	575	6.532	0.653	26465
1575	19	137	854	583	5.24	0.524	32419
1576	19	139	854	596	8.45	0.845	29171
1577	19	141	852	598	1.838	0.184	31884
1578	19	143	848	603	4.162	0.416	30691
1579	19	145	842	612	7.031	0.703	28100
1580	19	147	834	625	9.922	0.992	24501
1581	19	149	833	628	2.055	0.206	26311
1582	19	151	833	628	0	0	26484
1583	19	153	831	633	3.5	0.35	27384
1584	19	155	828	640	4.95	0.495	29330
1585	19	157	825	651	7.411	0.741	30120
1586	19	159	815	665	11.183	1.118	29551
1587	19	161	812	679	9.306	0.931	33278
1588	19	163	810	695	10.481	1.048	27162
1589	19	165	808	701	4.111	0.411	30663
1590	19	167	802	719	12.333	1.233	24333
1591	19	169	798	725	4.687	0.469	33149
1592	19	171	798	725	0	0	29829
1593	19	173	798	725	0	0	29436
1594	19	175	794	755	19.672	1.967	30399
1595	19	177	790	768	8.841	0.884	26948
1596	19	179	789	785	11.069	1.107	30873
1597	19	181	801	790	8.45	0.845	30836
1598	19	183	808	791	4.596	0.46	30855
1599	19	185	810	771	13.065	1.306	30930
1600	19	187	818	755	11.627	1.163	24436
1601	19	189	814	745	7.001	0.7	30036
1602	19	191	811	742	2.758	0.276	26413
1603	19	193	811	734	5.2	0.52	30901
1604	20	1	1006	671	-1	-1	29172
1605	20	3	1006	671	0	0	26314
1606	20	5	1003	668	2.758	0.276	31762
1607	20	7	1000	661	4.95	0.495	31540
1608	20	9	1000	658	1.95	0.195	29363
1609	20	11	997	658	1.95	0.195	29552
1610	20	13	1004	680	15.006	1.501	30587
1611	20	15	1013	679	5.886	0.589	28382
1612	20	17	1013	676	1.95	0.195	29574
1613	20	19	1013	673	1.95	0.195	28145
1614	20	21	1011	667	4.111	0.411	27332
1615	20	23	1007	658	6.402	0.64	28277
1616	20	25	1005	656	1.838	0.184	30544
1617	20	27	1000	651	4.596	0.46	28433
1618	20	29	995	650	3.314	0.331	30512
1619	20	31	984	647	7.411	0.741	29777
1620	20	33	980	650	3.25	0.325	30192
1621	20	35	984	654	3.677	0.368	30828
1622	20	37	993	661	7.411	0.741	30550
1623	20	39	1003	665	7.001	0.7	29922
1624	20	41	1008	672	5.591	0.559	30192
1625	20	43	1009	672	0.65	0.065	30323
1626	20	45	1012	686	9.306	0.931	30282
1627	20	47	1012	689	1.95	0.195	30367
1628	20	49	1012	699	6.5	0.65	29953
1629	20	51	1012	703	2.6	0.26	30092
1630	20	53	1013	708	3.314	0.331	30126
1631	20	55	1014	710	1.453	0.145	30619
1632	20	57	1014	697	8.45	0.845	30151
1633	20	59	1014	694	1.95	0.195	30572
1634	20	61	1008	690	4.687	0.469	30392
1635	20	63	992	677	13.4	1.34	29802
1636	20	65	988	671	4.687	0.469	30521
1637	20	67	992	676	4.162	0.416	29980
1638	20	69	998	680	4.687	0.469	30255
1639	20	71	1008	691	9.663	0.966	30537
1640	20	73	1015	693	4.732	0.473	30012
1641	20	75	1015	679	9.1	0.91	31692
1642	20	77	1011	664	10.09	1.009	26614
1643	20	79	1006	655	6.692	0.669	30426
1644	20	81	1004	654	1.453	0.145	30727
1645	20	83	999	649	4.596	0.46	30955
1646	20	85	1006	665	11.351	1.135	30620
1647	20	87	1011	672	5.591	0.559	30316
1648	20	89	1015	681	6.402	0.64	29984
1649	20	91	1019	688	5.24	0.524	30197
1650	20	93	1021	695	4.732	0.473	30102
1651	20	95	1012	674	14.85	1.485	30275
1652	20	97	1002	654	14.534	1.453	30113
1653	20	99	994	641	9.922	0.992	30547
1654	20	101	992	640	1.453	0.145	30201
1655	20	103	1010	648	12.803	1.28	30297
1656	20	105	1009	660	7.827	0.783	30368
1657	20	107	1011	675	9.836	0.984	30191
1658	20	109	1017	695	13.572	1.357	30050
1659	20	111	1018	702	4.596	0.46	30108
1660	20	113	1018	703	0.65	0.065	30146
1661	20	115	1018	715	7.8	0.78	29776
1662	20	117	1018	727	7.8	0.78	30326
1663	20	119	1014	698	19.028	1.903	30208
1664	20	121	1003	668	20.769	2.077	33266
1665	20	123	997	648	13.572	1.357	29200
1666	20	125	991	640	6.5	0.65	29624
1667	20	127	988	638	2.344	0.234	30569
1668	20	129	979	629	8.273	0.827	30552
1669	20	131	977	633	2.907	0.291	28367
1670	20	133	977	636	1.95	0.195	26899
1671	20	135	987	646	9.192	0.919	30726
1672	20	137	992	649	3.79	0.379	24345
1673	20	139	995	652	2.758	0.276	23979
1674	20	141	996	652	0.65	0.065	22161
1675	20	143	998	645	4.732	0.473	28728
1676	20	145	992	638	5.993	0.599	30602
1677	20	147	986	635	4.36	0.436	30300
1678	20	149	988	642	4.732	0.473	29311
1679	20	151	989	642	0.65	0.065	26672
1680	20	153	978	626	12.62	1.262	31694
1681	20	155	975	626	1.95	0.195	30484
1682	20	157	990	654	20.647	2.065	30222
1683	20	159	1001	661	8.475	0.847	30851
1684	20	161	1014	667	9.306	0.931	30793
1685	20	163	1019	674	5.591	0.559	30214
1686	20	165	1021	677	2.344	0.234	30424
1687	20	167	1021	677	0	0	30423
1688	21	1	571	291	-1	-1	31362
1689	21	3	582	305	11.573	1.157	30020
1690	21	5	581	306	0.919	0.092	29423
1691	21	7	580	311	3.314	0.331	29776
1692	21	9	582	321	6.629	0.663	31119
1693	21	11	582	325	2.6	0.26	31360
1694	21	13	593	326	7.179	0.718	26653
1695	21	15	612	325	12.367	1.237	29160
1696	21	17	629	328	11.22	1.122	23124
1697	21	19	629	343	9.75	0.975	32174
1698	21	21	622	351	6.909	0.691	31286
1699	21	23	621	336	9.771	0.977	30916
1700	21	25	621	328	5.2	0.52	31109
1701	21	27	615	296	21.162	2.116	25649
1702	21	29	612	285	7.411	0.741	27353
1703	21	31	608	269	10.72	1.072	28177
1704	21	33	607	262	4.596	0.46	28728
1705	21	35	605	271	5.993	0.599	31507
1706	21	37	599	285	9.9	0.99	25749
1707	21	39	599	295	6.5	0.65	34820
1708	21	41	614	301	10.501	1.05	34007
1709	21	43	636	311	15.708	1.571	31298
1710	21	45	609	306	17.848	1.785	30654
1711	21	47	588	313	14.388	1.439	34125
1712	21	49	589	310	2.055	0.206	26268
1713	21	51	612	293	18.59	1.859	31498
1714	21	53	613	313	13.016	1.302	32187
1715	21	55	596	324	13.161	1.316	28760
1716	21	57	585	333	9.238	0.924	32759
1717	21	59	583	356	15.006	1.501	31175
1718	21	61	589	357	3.954	0.395	32674
1719	21	63	590	360	2.055	0.206	34045
1720	21	65	593	338	14.432	1.443	28140
1721	21	67	595	333	3.5	0.35	29867
1722	21	69	586	335	5.993	0.599	31311
1723	21	71	557	348	20.657	2.066	29696
1724	21	73	552	350	3.5	0.35	28234
1725	21	75	540	350	7.8	0.78	25472
1726	21	77	553	342	9.922	0.992	32081
1727	21	79	567	324	14.822	1.482	30117
1728	21	81	563	304	13.257	1.326	24284
1729	21	83	557	293	8.144	0.814	33348
1730	21	85	549	320	18.304	1.83	30185
1731	21	87	548	332	7.827	0.783	23923
1732	21	89	566	320	14.061	1.406	30579
1733	21	91	593	311	18.499	1.85	29090
1734	21	93	599	309	4.111	0.411	28386
1735	21	95	586	324	12.902	1.29	31066
1736	21	97	564	329	14.664	1.466	23540
1737	21	99	553	332	7.411	0.741	28394
1738	21	101	560	330	4.732	0.473	25806
1739	21	103	584	322	16.443	1.644	36844
1740	21	105	608	316	16.08	1.608	45875
1741	21	107	625	308	12.212	1.221	42621
1742	21	109	634	304	6.402	0.64	32623
1743	21	111	626	305	5.24	0.524	28219
1744	21	113	610	310	10.896	1.09	21062
1745	21	115	594	317	11.351	1.135	23585
1746	21	117	587	319	4.732	0.473	26627
1747	21	119	586	319	0.65	0.065	27340
1748	21	121	585	319	0.65	0.065	32906
1749	21	123	590	312	5.591	0.559	42990
1750	21	125	586	303	6.402	0.64	30584
1751	21	127	570	291	13	1.3	29465
1752	21	129	560	283	8.324	0.832	28624
1753	21	131	540	285	13.065	1.306	25854
1754	21	133	541	285	0.65	0.065	29740
1755	21	135	551	280	7.267	0.727	29183
1756	21	137	560	279	5.886	0.589	33893
1757	21	139	559	280	0.919	0.092	32800
1758	21	141	555	284	3.677	0.368	22149
1759	21	143	541	276	10.481	1.048	31654
1760	21	145	541	269	4.55	0.455	28375
1761	21	147	539	301	20.84	2.084	31124
1762	21	149	535	300	2.68	0.268	31428
1763	21	151	542	288	9.03	0.903	30987
1764	21	153	551	273	11.37	1.137	30965
1765	21	155	554	248	16.366	1.637	31120
1766	21	157	557	228	13.145	1.315	27897
1767	21	159	562	207	14.031	1.403	32596
1768	21	161	566	191	10.72	1.072	40799
1769	21	163	556	184	7.934	0.793	42810
1770	21	165	539	204	17.061	1.706	27843
1771	21	167	535	218	9.464	0.946	29699
1772	21	169	534	228	6.532	0.653	27059
1773	21	171	533	228	0.65	0.065	30535
1774	21	173	531	222	4.111	0.411	28081
1775	21	175	556	241	20.41	2.041	29807
1776	21	177	556	252	7.15	0.715	31899
1777	21	179	561	278	17.209	1.721	30610
1778	21	181	579	279	11.718	1.172	31396
1779	21	183	606	263	20.4	2.04	30757
1780	21	185	613	258	5.591	0.559	31400
1781	21	187	598	266	11.05	1.105	40073
1782	21	189	586	273	9.03	0.903	27536
1783	21	191	573	276	8.672	0.867	29272
1784	21	193	573	275	0.65	0.065	32303
1785	22	1	469	478	-1	-1	27072
1786	22	3	462	478	4.55	0.455	27169
1787	22	5	455	479	4.596	0.46	31746
1788	22	7	451	486	5.24	0.524	29110
1789	22	9	451	486	0	0	30672
1790	22	11	469	485	11.718	1.172	26636
1791	22	13	481	481	8.222	0.822	32564
1792	22	15	489	479	5.36	0.536	30893
1793	22	17	496	477	4.732	0.473	30974
1794	22	19	508	473	8.222	0.822	31005
1795	22	21	537	465	19.554	1.955	31044
1796	22	23	543	462	4.36	0.436	38738
1797	22	25	550	459	4.95	0.495	30599
1798	22	27	557	453	5.993	0.599	24374
1799	22	29	564	446	6.435	0.643	29104
1800	22	31	569	444	3.5	0.35	30472
1801	22	33	573	443	2.68	0.268	29335
1802	22	35	588	437	10.501	1.05	29021
1803	22	37	597	433	6.402	0.64	28511
1804	22	39	624	426	18.13	1.813	30733
1805	22	41	630	421	5.077	0.508	36742
1806	22	43	634	413	5.814	0.581	25196
1807	22	45	654	397	16.648	1.665	28516
1808	22	47	660	392	5.077	0.508	25274
1809	22	49	661	392	0.65	0.065	29580
1810	22	51	673	385	9.03	0.903	30817
1811	22	53	686	383	8.549	0.855	39003
1812	22	55	709	377	15.45	1.545	30676
1813	22	57	711	375	1.838	0.184	32233
1814	22	59	714	372	2.758	0.276	31466
1815	22	61	711	375	2.758	0.276	30935
1816	22	63	709	377	1.838	0.184	31009
1817	22	65	709	377	0	0	30676
1818	22	67	709	377	0	0	31603
1819	22	69	680	389	20.4	2.04	39378
1820	22	71	674	391	4.111	0.411	23088
1821	22	73	665	394	6.166	0.617	24517
1822	22	75	665	394	0	0	30127
1823	22	77	664	394	0.65	0.065	30447
1824	22	79	663	394	0.65	0.065	31259
1825	22	81	663	394	0	0	26456
1826	22	83	650	404	10.661	1.066	27803
1827	22	85	648	405	1.453	0.145	23704
1828	22	87	648	405	0	0	24369
1829	22	89	651	401	3.25	0.325	29580
1830	22	91	660	393	7.827	0.783	34281
1831	22	93	661	393	0.65	0.065	25795
1832	22	95	667	392	3.954	0.395	29509
1833	22	97	675	387	6.132	0.613	26630
1834	22	99	658	397	12.82	1.282	32360
1835	22	101	651	401	5.24	0.524	24291
1836	22	103	643	397	5.814	0.581	31596
1837	22	105	645	395	1.838	0.184	25363
1838	22	107	645	397	1.3	0.13	29993
1839	22	109	645	397	0	0	26708
1840	22	111	646	391	3.954	0.395	28950
1841	22	113	646	384	4.55	0.455	28232
1842	22	115	638	369	11.05	1.105	33601
1843	22	117	619	350	17.465	1.747	33744
1844	22	119	618	350	0.65	0.065	27326
1845	22	121	603	346	10.09	1.009	35296
1846	22	123	592	345	7.179	0.718	26341
1847	22	125	559	346	21.459	2.146	32842
1848	22	127	535	352	16.08	1.608	33758
1849	22	129	531	355	3.25	0.325	31206
1850	22	131	535	356	2.68	0.268	32455
1851	22	133	555	349	13.773	1.377	32829
1852	22	135	578	343	15.45	1.545	26177
1853	22	137	590	342	7.827	0.783	29118
1854	22	139	588	364	14.359	1.436	31600
1855	22	141	583	367	3.79	0.379	30620
1856	22	143	582	364	2.055	0.206	34666
1857	22	145	587	340	15.935	1.593	31926
1858	22	147	589	337	2.344	0.234	28258
1859	22	149	593	345	5.814	0.581	27621
1860	22	151	590	350	3.79	0.379	28628
1861	22	153	590	351	0.65	0.065	23948
1862	22	155	585	353	3.5	0.35	31791
1863	22	157	576	363	8.745	0.874	27914
1864	22	159	576	363	0	0	40660
1865	22	161	580	349	9.464	0.946	28254
1866	22	163	581	349	0.65	0.065	31466
1867	22	165	595	339	11.183	1.118	33513
1868	22	167	588	351	9.03	0.903	29102
1869	22	169	585	359	5.553	0.555	29129
1870	22	171	585	370	7.15	0.715	28588
1871	22	173	585	378	5.2	0.52	29180
1872	22	175	585	378	0	0	29177
1873	22	177	595	344	23.035	2.304	27130
1874	22	179	598	333	7.411	0.741	30245
1875	22	181	598	325	5.2	0.52	29871
1876	22	183	598	320	3.25	0.325	28484
1877	22	185	602	312	5.814	0.581	29814
1878	22	187	605	305	4.95	0.495	33519
1879	22	189	606	301	2.68	0.268	31086
1880	22	191	614	306	6.132	0.613	22500
1881	22	193	621	313	6.435	0.643	31953
1882	23	1	925	487	-1	-1	28643
1883	23	3	926	487	0.65	0.065	31378
1884	23	5	926	488	0.65	0.065	32050
1885	23	7	927	488	0.65	0.065	32010
1886	23	9	936	495	7.411	0.741	28394
1887	23	11	936	495	0	0	31591
1888	23	13	933	482	8.672	0.867	30207
1889	23	15	929	475	5.24	0.524	31801
1890	23	17	923	459	11.107	1.111	33482
1891	23	19	905	436	18.984	1.898	26354
1892	23	21	896	421	11.37	1.137	31574
1893	23	23	885	405	12.62	1.262	30844
1894	23	25	876	393	9.75	0.975	30199
1895	23	27	855	367	21.723	2.172	31372
1896	23	29	838	343	19.117	1.912	31098
1897	23	31	813	316	23.917	2.392	32053
1898	23	33	803	309	7.934	0.793	32984
1899	23	35	797	302	5.993	0.599	25455
1900	23	37	784	288	12.418	1.242	25030
1901	23	39	781	283	3.79	0.379	32614
1902	23	41	777	279	3.677	0.368	34042
1903	23	43	773	277	2.907	0.291	35002
1904	23	45	770	275	2.344	0.234	30846
1905	23	47	751	274	12.367	1.237	31207
1906	23	49	698	267	34.748	3.475	35959
1907	23	51	679	261	12.951	1.295	29064
1908	23	53	644	250	23.847	2.385	28333
1909	23	55	609	240	23.66	2.366	32176
1910	23	57	591	236	11.985	1.199	28198
1911	23	59	566	231	16.571	1.657	29610
1912	23	61	545	226	14.031	1.403	30333
1913	23	63	529	217	11.932	1.193	31869
1914	23	65	521	216	5.24	0.524	31792
1915	23	67	510	225	9.238	0.924	31008
1916	23	69	489	242	17.562	1.756	30506
1917	23	71	483	244	4.111	0.411	29427
1918	23	73	462	244	13.65	1.365	29148
1919	23	75	461	244	0.65	0.065	29134
1920	23	77	460	244	0.65	0.065	30197
1921	23	79	460	244	0	0	31828
1922	23	81	455	245	3.314	0.331	28193
1923	23	83	447	247	5.36	0.536	41929
1924	23	85	440	245	4.732	0.473	27630
1925	23	87	434	241	4.687	0.469	27837
1926	23	89	428	257	11.107	1.111	29945
1927	23	91	427	278	13.665	1.367	34534
1928	23	93	427	282	2.6	0.26	31267
1929	23	95	429	285	2.344	0.234	32996
1930	23	97	435	287	4.111	0.411	24666
1931	23	99	437	281	4.111	0.411	27542
1932	23	101	437	268	8.45	0.845	30010
1933	23	103	434	252	10.581	1.058	32161
1934	23	105	434	251	0.65	0.065	31303
1935	23	107	434	258	4.55	0.455	29276
1936	23	109	431	280	14.432	1.443	21842
1937	23	111	431	287	4.55	0.455	32941
1938	23	113	434	293	4.36	0.436	29853
1939	23	115	437	288	3.79	0.379	30901
1940	23	117	440	306	11.861	1.186	27726
1941	23	119	440	309	1.95	0.195	29132
1942	23	121	440	310	0.65	0.065	31117
1943	23	123	440	339	18.85	1.885	45415
1944	23	125	440	340	0.65	0.065	34375
1945	23	127	440	340	0	0	26084
1946	23	129	439	341	0.919	0.092	26410
1947	23	131	439	342	0.65	0.065	19256
1948	23	133	438	391	31.856	3.186	32230
1949	23	135	438	391	0	0	28389
1950	23	137	438	391	0	0	28762
1951	23	139	413	389	16.302	1.63	24940
1952	23	141	413	389	0	0	24153
1953	23	143	413	389	0	0	31105
1954	23	145	413	389	0	0	31255
1955	23	147	413	389	0	0	31103
1956	23	149	412	382	4.596	0.46	23462
1957	23	151	412	366	10.4	1.04	30121
1958	23	153	412	366	0	0	25250
1959	23	155	412	372	3.9	0.39	32890
1960	23	157	408	377	4.162	0.416	33909
1961	23	159	393	386	11.37	1.137	25880
1962	23	161	392	388	1.453	0.145	23331
1963	23	163	391	388	0.65	0.065	27199
1964	23	165	378	392	8.841	0.884	43462
1965	23	167	359	396	12.62	1.262	27058
1966	23	169	334	410	18.624	1.862	26039
1967	23	171	328	426	11.107	1.111	29187
1968	23	173	310	448	18.476	1.848	28896
1969	23	175	301	464	11.932	1.193	29491
1970	23	177	297	475	7.608	0.761	26785
1971	23	179	297	480	3.25	0.325	31723
1972	23	181	297	485	3.25	0.325	28721
1973	23	183	293	491	4.687	0.469	33283
1974	23	185	268	488	16.366	1.637	30902
1975	23	187	303	499	23.847	2.385	34738
1976	23	189	317	502	9.306	0.931	27458
1977	23	191	331	510	10.481	1.048	29405
1978	23	193	334	514	3.25	0.325	34111
1979	24	1	435	907	-1	-1	26633
1980	24	3	433	905	1.838	0.184	25926
1981	24	5	428	899	5.077	0.508	28107
1982	24	7	417	891	8.841	0.884	31668
1983	24	9	413	894	3.25	0.325	30050
1984	24	11	390	902	15.828	1.583	36028
1985	24	13	384	905	4.36	0.436	30015
1986	24	15	384	911	3.9	0.39	23907
1987	24	17	376	910	5.24	0.524	31821
1988	24	19	366	905	7.267	0.727	30107
1989	24	21	360	877	18.613	1.861	28610
1990	24	23	365	852	16.571	1.657	27161
1991	24	25	365	852	0	0	29528
1992	24	27	369	849	3.25	0.325	30501
1993	24	29	345	877	23.97	2.397	30537
1994	24	31	336	900	16.053	1.605	26565
1995	24	33	341	912	8.45	0.845	34249
1996	24	35	353	913	7.827	0.783	30682
1997	24	37	367	911	9.192	0.919	33482
1998	24	39	378	910	7.179	0.718	33961
1999	24	41	385	910	4.55	0.455	30399
[truncated: 7,070 more rows]
