# Supplementary material for: The Arp2/3 complex is required for in situ haptotactic response of microglia to iC3b
Source: EMBO Rep. 2026 Feb 27;27(7):1666–95. doi: 10.1038/s44319-026-00720-9 (PMC13076747; doi:10.1038/s44319-026-00720-9)
Supplement: Supplementary file 13 — Source data Fig. 1 [file 44319_2026_720_MOESM13_ESM.zip › Figure 1/1A-E/24.06.10 BV2 iC3b random migration iC3b 1uM raw data.csv]

Track n�	Slice n�	X	Y	Distance	Velocity	Pixel Value
1	1	826	161	-1.000	-1.000	29939
1	3	795	164	20.244	2.024	33126
1	5	795	164	0.000	0.000	33275
1	7	793	162	1.838	0.184	31081
1	9	792	162	0.650	0.065	30296
1	11	791	159	2.055	0.206	30623
1	13	789	149	6.629	0.663	31417
1	15	786	145	3.250	0.325	30758
1	17	784	139	4.111	0.411	32062
1	19	777	123	11.351	1.135	29192
1	21	767	106	12.820	1.282	28321
1	23	763	99	5.240	0.524	25449
1	25	760	95	3.250	0.325	31457
1	27	757	93	2.344	0.234	29617
1	29	753	88	4.162	0.416	29912
1	31	751	85	2.344	0.234	28822
1	33	766	103	15.230	1.523	29312
1	35	790	127	22.061	2.206	29404
1	37	809	142	15.734	1.573	29640
1	39	815	152	7.580	0.758	28663
1	41	820	161	6.692	0.669	29031
1	43	820	161	0.000	0.000	28256
1	45	806	150	11.573	1.157	29009
1	47	791	139	12.090	1.209	31179
1	49	788	134	3.790	0.379	25901
1	51	783	127	5.591	0.559	29927
1	53	780	117	6.786	0.679	31906
1	55	778	114	2.344	0.234	29946
1	57	778	113	0.650	0.065	31186
1	59	782	121	5.814	0.581	26874
1	61	792	129	8.324	0.832	29176
1	63	798	139	7.580	0.758	28690
1	65	800	144	3.500	0.350	21509
1	67	800	144	0.000	0.000	29699
1	69	801	144	0.650	0.065	22168
1	71	801	143	0.650	0.065	22487
1	73	800	142	0.919	0.092	22838
1	75	798	138	2.907	0.291	26863
1	77	795	134	3.250	0.325	29716
1	79	788	127	6.435	0.643	26257
1	81	782	118	7.031	0.703	25633
1	83	773	105	10.277	1.028	26875
1	85	769	102	3.250	0.325	30442
1	87	767	102	1.300	0.130	30355
1	89	759	103	5.240	0.524	32156
1	91	758	103	0.650	0.065	27442
1	93	754	101	2.907	0.291	29522
1	95	751	100	2.055	0.206	31275
1	97	746	98	3.500	0.350	30667
1	99	731	91	10.759	1.076	31156
1	101	718	90	8.475	0.847	29888
1	103	711	88	4.732	0.473	30640
1	105	696	87	9.771	0.977	28872
1	107	691	87	3.250	0.325	30529
1	109	684	87	4.550	0.455	24177
1	111	682	87	1.300	0.130	25635
1	113	695	88	8.475	0.847	27246
1	115	704	88	5.850	0.585	28937
1	117	719	90	9.836	0.984	30223
1	119	731	92	7.907	0.791	29050
1	121	737	92	3.900	0.390	32625
1	123	738	93	0.919	0.092	28402
1	125	740	92	1.453	0.145	26627
1	127	740	92	0.000	0.000	28790
1	129	753	100	9.922	0.992	31342
1	131	753	100	0.000	0.000	30572
1	133	753	100	0.000	0.000	30316
1	135	746	89	8.475	0.847	32537
1	137	744	82	4.732	0.473	27410
1	139	744	79	1.950	0.195	29583
1	141	745	72	4.596	0.460	30647
1	143	745	72	0.000	0.000	29436
1	145	745	72	0.000	0.000	28003
1	147	745	72	0.000	0.000	31127
1	149	744	72	0.650	0.065	29211
1	151	744	75	1.950	0.195	27242
1	153	745	100	16.263	1.626	24374
1	155	741	90	7.001	0.700	32448
1	157	740	82	5.240	0.524	32173
1	159	740	78	2.600	0.260	30915
1	161	740	74	2.600	0.260	27211
1	163	743	72	2.344	0.234	33679
1	165	744	72	0.650	0.065	33274
1	167	745	58	9.123	0.912	30894
1	169	751	67	7.031	0.703	22767
1	171	761	84	12.820	1.282	31368
1	173	761	84	0.000	0.000	25664
2	1	454	519	-1.000	-1.000	30771
2	3	443	509	9.663	0.966	29358
2	5	434	502	7.411	0.741	31449
2	7	429	499	3.790	0.379	29776
2	9	426	496	2.758	0.276	30087
2	11	422	488	5.814	0.581	29842
2	13	418	475	8.841	0.884	29906
2	15	415	465	6.786	0.679	29674
2	17	415	455	6.500	0.650	29820
2	19	416	447	5.240	0.524	29433
2	21	421	435	8.450	0.845	29654
2	23	444	419	18.211	1.821	28416
2	25	454	414	7.267	0.727	26744
2	27	457	412	2.344	0.234	27010
2	29	462	416	4.162	0.416	28755
2	31	452	434	13.384	1.338	27454
2	33	440	445	10.581	1.058	27856
2	35	421	456	14.270	1.427	24936
2	37	411	467	9.663	0.966	30630
2	39	403	476	7.827	0.783	24973
2	41	403	476	0.000	0.000	27051
2	43	405	477	1.453	0.145	32842
2	45	425	470	13.773	1.377	36997
2	47	437	465	8.450	0.845	23168
2	49	473	454	24.467	2.447	29715
2	51	485	448	8.720	0.872	29944
2	53	498	442	9.306	0.931	30154
2	55	498	442	0.000	0.000	29704
2	57	487	438	7.608	0.761	30505
2	59	470	438	11.050	1.105	27246
2	61	463	438	4.550	0.455	25294
2	63	463	438	0.000	0.000	24510
2	65	463	438	0.000	0.000	29332
2	67	464	436	1.453	0.145	29136
2	69	455	424	9.750	0.975	29996
2	71	449	418	5.515	0.552	24978
2	73	447	415	2.344	0.234	26593
2	75	441	410	5.077	0.508	23607
2	77	440	406	2.680	0.268	29555
2	79	441	405	0.919	0.092	29228
2	81	440	398	4.596	0.460	31409
2	83	436	394	3.677	0.368	32668
2	85	423	394	8.450	0.845	30484
2	87	423	395	0.650	0.065	26401
2	89	423	395	0.000	0.000	26664
2	91	419	399	3.677	0.368	28887
2	93	415	404	4.162	0.416	25198
2	95	415	404	0.000	0.000	23853
2	97	415	404	0.000	0.000	27520
2	99	408	407	4.950	0.495	28735
2	101	408	407	0.000	0.000	29002
2	103	414	402	5.077	0.508	26636
2	105	441	393	18.499	1.850	23683
2	107	457	389	10.720	1.072	22042
2	109	457	397	5.200	0.520	30326
2	111	458	401	2.680	0.268	27506
2	113	464	405	4.687	0.469	34886
2	115	470	408	4.360	0.436	28587
2	117	486	417	11.932	1.193	32778
2	119	488	419	1.838	0.184	25948
2	121	505	422	11.220	1.122	26197
2	123	513	423	5.240	0.524	28837
2	125	516	423	1.950	0.195	26852
2	127	510	423	3.900	0.390	24857
2	129	485	426	16.366	1.637	27493
2	131	465	440	15.868	1.587	19967
2	133	449	447	11.351	1.135	28566
2	135	426	461	17.501	1.750	26808
2	137	419	466	5.591	0.559	26437
2	139	409	480	11.183	1.118	29998
2	141	401	486	6.500	0.650	29452
2	143	373	486	18.200	1.820	20453
2	145	357	480	11.107	1.111	38045
2	147	354	476	3.250	0.325	33994
2	149	380	478	16.950	1.695	27030
2	151	391	488	9.663	0.966	30539
2	153	391	488	0.000	0.000	25679
2	155	391	485	1.950	0.195	26192
2	157	390	479	3.954	0.395	26091
2	159	390	475	2.600	0.260	28716
2	161	404	467	10.481	1.048	30523
2	163	419	460	10.759	1.076	30836
2	165	445	449	18.350	1.835	31623
2	167	457	446	8.040	0.804	29645
2	169	469	438	9.374	0.937	30801
2	171	475	432	5.515	0.552	37317
2	173	486	421	10.111	1.011	29871
2	175	501	413	11.050	1.105	31492
2	177	512	406	8.475	0.847	29858
2	179	524	399	9.030	0.903	36182
2	181	526	396	2.344	0.234	30186
2	183	534	392	5.814	0.581	31168
2	185	536	390	1.838	0.184	27798
2	187	547	393	7.411	0.741	29578
2	189	559	399	8.720	0.872	31158
2	191	571	401	7.907	0.791	26077
2	193	572	401	0.650	0.065	29188
3	1	507	600	-1.000	-1.000	27814
3	3	499	597	5.553	0.555	27126
3	5	484	597	9.750	0.975	26294
3	7	464	594	13.145	1.315	26372
3	9	463	594	0.650	0.065	35921
3	11	463	592	1.300	0.130	29763
3	13	460	590	2.344	0.234	30481
3	15	455	574	10.896	1.090	31235
3	17	455	573	0.650	0.065	27783
3	19	452	570	2.758	0.276	31633
3	21	448	566	3.677	0.368	25761
3	23	448	566	0.000	0.000	25726
3	25	448	567	0.650	0.065	30174
3	27	455	571	5.240	0.524	29417
3	29	463	578	6.909	0.691	27052
3	31	466	578	1.950	0.195	24716
3	33	478	575	8.040	0.804	31326
3	35	483	573	3.500	0.350	25880
3	37	487	571	2.907	0.291	26492
3	39	497	572	6.532	0.653	30797
3	41	498	572	0.650	0.065	31295
3	43	505	577	5.591	0.559	28902
3	45	506	577	0.650	0.065	31172
3	47	506	578	0.650	0.065	31298
3	49	506	578	0.000	0.000	25527
3	51	506	578	0.000	0.000	28642
3	53	506	578	0.000	0.000	26961
3	55	510	581	3.250	0.325	27514
3	57	516	582	3.954	0.395	30070
3	59	516	582	0.000	0.000	33218
3	61	515	582	0.650	0.065	29592
3	63	513	581	1.453	0.145	33804
3	65	506	575	5.993	0.599	27280
3	67	506	569	3.900	0.390	21856
3	69	509	564	3.790	0.379	25539
3	71	509	558	3.900	0.390	31602
3	73	511	551	4.732	0.473	29267
3	75	512	552	0.919	0.092	27864
3	77	509	556	3.250	0.325	31386
3	79	495	557	9.123	0.912	26128
3	81	495	557	0.000	0.000	28980
3	83	493	561	2.907	0.291	27467
3	85	493	561	0.000	0.000	35233
3	87	502	561	5.850	0.585	30381
3	89	512	563	6.629	0.663	30555
3	91	521	567	6.402	0.640	30683
3	93	532	582	12.090	1.209	27036
3	95	532	582	0.000	0.000	27006
3	97	532	582	0.000	0.000	29679
3	99	530	573	5.993	0.599	28289
3	101	523	562	8.475	0.847	24870
3	103	522	562	0.650	0.065	33413
3	105	519	564	2.344	0.234	32038
3	107	519	566	1.300	0.130	32142
3	109	519	566	0.000	0.000	32501
3	111	519	562	2.600	0.260	31046
3	113	519	558	2.600	0.260	33531
3	115	519	556	1.300	0.130	22297
3	117	519	553	1.950	0.195	27822
3	119	523	570	11.351	1.135	31775
3	121	524	572	1.453	0.145	27755
3	123	529	577	4.596	0.460	25897
3	125	534	580	3.790	0.379	26755
3	127	536	586	4.111	0.411	33019
3	129	527	567	13.665	1.367	30556
3	131	525	559	5.360	0.536	27531
3	133	525	543	10.400	1.040	29974
3	135	525	532	7.150	0.715	26171
3	137	525	531	0.650	0.065	25779
3	139	523	531	1.300	0.130	28395
3	141	521	540	5.993	0.599	32127
3	143	519	547	4.732	0.473	22993
3	145	511	567	14.001	1.400	33514
3	147	510	567	0.650	0.065	32386
3	149	510	561	3.900	0.390	19812
3	151	512	559	1.838	0.184	23355
3	153	525	553	9.306	0.931	28775
3	155	525	552	0.650	0.065	31406
3	157	523	548	2.907	0.291	24972
3	159	520	548	1.950	0.195	25851
3	161	518	545	2.344	0.234	28777
3	163	517	548	2.055	0.206	32612
3	165	514	560	8.040	0.804	28397
3	167	519	568	6.132	0.613	29474
3	169	527	579	8.841	0.884	25721
3	171	529	585	4.111	0.411	24746
3	173	535	592	5.993	0.599	26603
3	175	537	593	1.453	0.145	25040
3	177	538	595	1.453	0.145	25944
3	179	539	596	0.919	0.092	26490
3	181	531	593	5.553	0.555	34588
3	183	531	593	0.000	0.000	35771
3	185	529	588	3.500	0.350	23324
3	187	527	578	6.629	0.663	29517
3	189	508	579	12.367	1.237	25644
3	191	490	583	11.985	1.199	30775
3	193	477	589	9.306	0.931	27120
4	1	637	682	-1.000	-1.000	28500
4	3	637	682	0.000	0.000	27568
4	5	648	686	7.608	0.761	24489
4	7	648	686	0.000	0.000	33636
4	9	657	691	6.692	0.669	29987
4	11	667	693	6.629	0.663	29900
4	13	670	693	1.950	0.195	29909
4	15	676	693	3.900	0.390	30082
4	17	707	694	20.160	2.016	29990
4	19	716	694	5.850	0.585	29702
4	21	739	693	14.964	1.496	30123
4	23	748	691	5.993	0.599	31687
4	25	764	686	10.896	1.090	28262
4	27	772	683	5.553	0.555	35142
4	29	782	678	7.267	0.727	29706
4	31	787	669	6.692	0.669	29685
4	33	786	662	4.596	0.460	29663
4	35	763	665	15.076	1.508	31217
4	37	757	665	3.900	0.390	20847
4	39	760	664	2.055	0.206	34100
4	41	775	659	10.277	1.028	32829
4	43	777	658	1.453	0.145	29172
4	45	794	659	11.069	1.107	45092
4	47	787	665	5.993	0.599	38125
4	49	784	666	2.055	0.206	34231
4	51	788	652	9.464	0.946	25506
4	53	791	644	5.553	0.555	22921
4	55	800	622	15.450	1.545	28875
4	57	805	604	12.143	1.214	29401
4	59	814	595	8.273	0.827	29591
4	61	798	584	12.620	1.262	29455
4	63	766	584	20.799	2.080	30112
4	65	750	584	10.400	1.040	30062
4	67	738	572	11.031	1.103	28928
4	69	741	563	6.166	0.617	23522
4	71	747	559	4.687	0.469	29588
4	73	719	568	19.117	1.912	25955
4	75	710	576	7.827	0.783	26181
4	77	704	589	9.306	0.931	25449
4	79	699	600	7.854	0.785	18709
4	81	690	614	10.818	1.082	28947
4	83	677	622	9.922	0.992	31632
4	85	666	629	8.475	0.847	31952
4	87	659	629	4.550	0.455	30404
4	89	651	627	5.360	0.536	39086
4	91	645	625	4.111	0.411	29312
4	93	626	619	12.951	1.295	29182
4	95	613	614	9.053	0.905	29504
4	97	602	614	7.150	0.715	29315
4	99	598	614	2.600	0.260	24150
4	101	597	610	2.680	0.268	25241
4	103	602	594	10.896	1.090	26796
4	105	602	588	3.900	0.390	34383
4	107	610	577	8.841	0.884	25179
4	109	624	555	16.950	1.695	25863
4	111	630	542	9.306	0.931	30586
4	113	649	522	17.931	1.793	26908
4	115	652	519	2.758	0.276	28763
4	117	655	514	3.790	0.379	27553
4	119	656	511	2.055	0.206	27834
4	121	667	505	8.144	0.814	27879
4	123	675	492	9.922	0.992	28507
4	125	676	486	3.954	0.395	27143
4	127	681	496	7.267	0.727	29364
4	129	686	492	4.162	0.416	27327
4	131	696	487	7.267	0.727	34117
4	133	711	485	9.836	0.984	24336
4	135	699	495	10.153	1.015	24195
4	137	647	524	38.700	3.870	29502
4	139	640	551	18.130	1.813	27124
4	141	643	567	10.581	1.058	28606
4	143	644	579	7.827	0.783	26535
4	145	645	593	9.123	0.912	29059
4	147	645	602	5.850	0.585	29582
4	149	641	611	6.402	0.640	29306
4	151	631	614	6.786	0.679	29392
4	153	618	613	8.475	0.847	35900
4	155	616	611	1.838	0.184	37845
4	157	638	600	15.987	1.599	29007
4	159	651	577	17.172	1.717	29714
4	161	675	549	23.970	2.397	29765
4	163	666	543	7.031	0.703	30021
4	165	625	571	32.271	3.227	28167
4	167	609	598	20.400	2.040	26604
4	169	606	613	9.943	0.994	33598
4	171	605	619	3.954	0.395	34075
4	173	595	620	6.532	0.653	29004
4	175	594	620	0.650	0.065	25982
4	177	600	612	6.500	0.650	29541
4	179	626	585	24.364	2.436	23076
4	181	636	576	8.745	0.874	27176
4	183	645	569	7.411	0.741	28294
4	185	648	563	4.360	0.436	26174
4	187	653	557	5.077	0.508	25320
4	189	658	550	5.591	0.559	24290
4	191	663	542	6.132	0.613	27284
4	193	670	529	9.597	0.960	30134
5	1	327	878	-1.000	-1.000	22001
5	3	326	871	4.596	0.460	27031
5	5	325	858	8.475	0.847	29128
5	7	322	848	6.786	0.679	28745
5	9	321	848	0.650	0.065	29331
5	11	323	852	2.907	0.291	29476
5	13	326	854	2.344	0.234	23623
5	15	333	859	5.591	0.559	23008
5	17	339	869	7.580	0.758	25691
5	19	347	879	8.324	0.832	27729
5	21	347	880	0.650	0.065	26481
5	23	348	883	2.055	0.206	25968
5	25	347	871	7.827	0.783	30888
5	27	346	869	1.453	0.145	28690
5	29	350	869	2.600	0.260	29953
5	31	364	874	9.663	0.966	30376
5	33	373	883	8.273	0.827	28361
5	35	373	884	0.650	0.065	28415
5	37	373	885	0.650	0.065	25307
5	39	375	890	3.500	0.350	27192
5	41	368	881	7.411	0.741	23666
5	43	364	881	2.600	0.260	27309
5	45	357	881	4.550	0.455	25791
5	47	357	888	4.550	0.455	27305
5	49	360	896	5.553	0.555	26209
5	51	366	906	7.580	0.758	23811
5	53	366	911	3.250	0.325	26185
5	55	369	926	9.943	0.994	31495
5	57	372	929	2.758	0.276	28770
5	59	375	927	2.344	0.234	30562
5	61	381	919	6.500	0.650	23673
5	63	378	918	2.055	0.206	25296
5	65	349	900	22.185	2.219	29203
5	67	349	900	0.000	0.000	29096
5	69	349	887	8.450	0.845	20556
5	71	348	879	5.240	0.524	29458
5	73	345	869	6.786	0.679	23024
5	75	350	869	3.250	0.325	28154
5	77	353	872	2.758	0.276	21890
5	79	353	872	0.000	0.000	22658
5	81	341	865	9.030	0.903	28272
5	83	351	864	6.532	0.653	29520
5	85	347	867	3.250	0.325	27129
5	87	346	871	2.680	0.268	25377
5	89	346	874	1.950	0.195	25154
5	91	348	873	1.453	0.145	27546
5	93	349	873	0.650	0.065	17748
5	95	365	872	10.420	1.042	28129
5	97	365	872	0.000	0.000	24635
5	99	369	881	6.402	0.640	25764
5	101	371	884	2.344	0.234	27702
5	103	368	874	6.786	0.679	27175
5	105	372	870	3.677	0.368	27785
5	107	372	874	2.600	0.260	29259
5	109	372	880	3.900	0.390	26916
5	111	371	883	2.055	0.206	29165
5	113	370	898	9.771	0.977	24464
5	115	370	898	0.000	0.000	27777
5	117	368	902	2.907	0.291	29402
5	119	368	906	2.600	0.260	29921
5	121	371	917	7.411	0.741	26256
5	123	372	922	3.314	0.331	26763
5	125	377	935	9.053	0.905	28961
5	127	380	954	12.503	1.250	22996
5	129	380	971	11.050	1.105	24267
5	131	376	994	15.174	1.517	23494
5	133	374	998	2.907	0.291	25067
5	135	371	1004	4.360	0.436	24747
5	137	370	1007	2.055	0.206	28648
5	139	369	1014	4.596	0.460	26070
5	141	370	1018	2.680	0.268	25727
5	143	375	1021	3.790	0.379	25132
5	145	375	1021	0.000	0.000	28126
5	147	374	1014	4.596	0.460	28393
5	149	369	1003	7.854	0.785	29090
5	151	369	990	8.450	0.845	29170
5	153	369	982	5.200	0.520	28704
5	155	369	977	3.250	0.325	32868
5	157	369	969	5.200	0.520	34370
5	159	369	958	7.150	0.715	29341
5	161	369	954	2.600	0.260	19665
5	163	364	955	3.314	0.331	28417
6	1	220	84	-1.000	-1.000	24317
6	3	220	76	5.200	0.520	27415
6	5	217	73	2.758	0.276	33136
6	7	217	80	4.550	0.455	26191
6	9	217	78	1.300	0.130	30371
6	11	217	77	0.650	0.065	32940
6	13	209	82	6.132	0.613	28646
6	15	206	82	1.950	0.195	28467
6	17	194	84	7.907	0.791	27034
6	19	194	84	0.000	0.000	26449
6	21	195	95	7.179	0.718	30744
6	23	195	95	0.000	0.000	29389
6	25	200	99	4.162	0.416	26339
6	27	204	103	3.677	0.368	29276
6	29	204	104	0.650	0.065	24052
6	31	197	110	5.993	0.599	31020
6	33	190	107	4.950	0.495	16412
6	35	176	101	9.900	0.990	29159
6	37	163	126	18.315	1.832	29044
6	39	162	128	1.453	0.145	30806
6	41	154	139	8.841	0.884	26866
6	43	124	134	19.768	1.977	23916
6	45	120	131	3.250	0.325	28954
6	47	119	131	0.650	0.065	29081
6	49	123	138	5.240	0.524	28741
6	51	124	141	2.055	0.206	27832
6	53	119	156	10.277	1.028	28928
6	55	117	156	1.300	0.130	28382
6	57	71	179	33.428	3.343	34480
6	59	70	179	0.650	0.065	28469
6	61	56	166	12.418	1.242	22643
6	63	52	157	6.402	0.640	16648
6	65	50	168	7.267	0.727	29284
6	67	50	171	1.950	0.195	30891
6	69	51	200	18.861	1.886	28560
6	71	47	207	5.240	0.524	28190
6	73	27	190	17.061	1.706	28343
6	75	20	161	19.391	1.939	25519
6	77	20	139	14.300	1.430	33612
6	79	20	124	9.750	0.975	17028
6	81	16	102	14.534	1.453	25231
6	83	14	93	5.993	0.599	27187
6	85	14	87	3.900	0.390	25093
6	87	19	97	7.267	0.727	31165
6	89	22	102	3.790	0.379	24280
6	91	22	105	1.950	0.195	19985
6	93	18	113	5.814	0.581	25233
6	95	14	117	3.677	0.368	24087
6	97	14	110	4.550	0.455	34407
6	99	20	89	14.196	1.420	28549
6	101	26	72	11.718	1.172	14426
6	103	37	63	9.238	0.924	39535
6	105	51	47	13.819	1.382	27403
6	107	51	41	3.900	0.390	23248
6	109	55	29	8.222	0.822	30766
6	111	59	21	5.814	0.581	25352
6	113	63	18	3.250	0.325	29615
6	115	72	16	5.993	0.599	28745
6	117	77	17	3.314	0.331	28117
6	119	35	9	27.790	2.779	25184
6	121	57	10	14.314	1.431	31326
6	123	72	10	9.750	0.975	25634
6	125	84	12	7.907	0.791	26802
6	127	29	1	36.457	3.646	28967
6	129	27	3	1.838	0.184	29011
6	131	33	11	6.500	0.650	27123
6	133	38	12	3.314	0.331	32133
6	135	53	11	9.771	0.977	28776
6	137	61	4	6.909	0.691	28674
7	1	287	187	-1.000	-1.000	23761
7	3	287	180	4.550	0.455	29775
7	5	287	174	3.900	0.390	32400
7	7	287	174	0.000	0.000	32952
7	9	287	174	0.000	0.000	28067
7	11	287	162	7.800	0.780	28128
7	13	285	146	10.481	1.048	26502
7	15	283	137	5.993	0.599	27446
7	17	281	133	2.907	0.291	28735
7	19	281	133	0.000	0.000	28516
7	21	288	129	5.240	0.524	26551
7	23	288	129	0.000	0.000	30621
7	25	288	124	3.250	0.325	27754
7	27	289	116	5.240	0.524	27644
7	29	293	95	13.895	1.390	26895
7	31	293	93	1.300	0.130	29820
7	33	280	104	11.069	1.107	28582
7	35	275	113	6.692	0.669	26667
7	37	241	102	23.227	2.323	28932
7	39	232	98	6.402	0.640	29433
7	41	216	90	11.627	1.163	29733
7	43	209	84	5.993	0.599	24080
7	45	202	76	6.909	0.691	28998
7	47	218	76	10.400	1.040	28682
7	49	231	73	8.672	0.867	29111
7	51	262	55	23.300	2.330	29364
7	53	261	44	7.179	0.718	28223
7	55	254	32	9.030	0.903	25649
7	57	249	26	5.077	0.508	27249
7	59	253	42	10.720	1.072	29453
7	61	251	52	6.629	0.663	29987
7	63	251	55	1.950	0.195	30111
7	65	251	57	1.300	0.130	28920
7	67	251	60	1.950	0.195	29260
7	69	252	49	7.179	0.718	13418
7	71	251	37	7.827	0.783	28458
7	73	248	25	8.040	0.804	28525
7	75	247	21	2.680	0.268	29345
7	77	245	11	6.629	0.663	27231
7	79	245	7	2.600	0.260	27008
7	81	245	0	4.550	0.455	26352
7	83	245	2	1.300	0.130	29910
7	85	245	4	1.300	0.130	26729
7	87	245	10	3.900	0.390	31832
7	89	248	14	3.250	0.325	28671
7	91	248	17	1.950	0.195	32255
7	93	248	17	0.000	0.000	31597
7	95	249	5	7.827	0.783	31544
7	97	254	1	4.162	0.416	34812
7	99	254	2	0.650	0.065	33564
7	101	254	4	1.300	0.130	24521
8	1	380	774	-1.000	-1.000	24365
8	3	380	774	0.000	0.000	23015
8	5	377	774	1.950	0.195	27228
8	7	376	762	7.827	0.783	21032
8	9	377	753	5.886	0.589	25762
8	11	381	747	4.687	0.469	29459
8	13	379	739	5.360	0.536	35093
8	15	371	742	5.553	0.555	29422
8	17	363	750	7.354	0.735	28864
8	19	364	743	4.596	0.460	30949
8	21	368	732	7.608	0.761	27998
8	23	358	749	12.820	1.282	26565
8	25	350	760	8.841	0.884	25431
8	27	343	769	7.411	0.741	23423
8	29	330	781	11.499	1.150	26967
8	31	322	789	7.354	0.735	29293
8	33	318	797	5.814	0.581	13550
8	35	314	808	7.608	0.761	24184
8	37	307	815	6.435	0.643	31534
8	39	301	817	4.111	0.411	25141
8	41	310	803	10.818	1.082	27447
8	43	321	772	21.380	2.138	28290
8	45	324	746	17.012	1.701	29326
8	47	324	739	4.550	0.455	28395
8	49	309	783	30.216	3.022	28723
8	51	307	802	12.418	1.242	26075
8	53	306	811	5.886	0.589	27193
8	55	318	774	25.283	2.528	21281
8	57	319	767	4.596	0.460	28732
8	59	305	803	25.107	2.511	20482
8	61	299	822	12.951	1.295	25562
8	63	297	828	4.111	0.411	24501
8	65	297	829	0.650	0.065	9492
8	67	297	832	1.950	0.195	27960
8	69	301	824	5.814	0.581	28485
8	71	300	812	7.827	0.783	32080
8	73	287	806	9.306	0.931	32777
8	75	284	811	3.790	0.379	29981
8	77	288	821	7.001	0.700	30188
8	79	289	835	9.123	0.912	28638
8	81	302	846	11.069	1.107	21878
8	83	302	869	14.950	1.495	34273
8	85	306	883	9.464	0.946	23427
8	87	313	901	12.553	1.255	23832
8	89	321	922	14.607	1.461	29250
8	91	320	916	3.954	0.395	28567
8	93	320	909	4.550	0.455	17131
8	95	318	906	2.344	0.234	28802
8	97	309	972	43.296	4.330	28624
8	99	315	1001	19.249	1.925	28486
8	101	318	1010	6.166	0.617	28043
8	103	320	1014	2.907	0.291	28109
8	105	321	1023	5.886	0.589	28254
10	1	904	305	-1.000	-1.000	30848
10	3	904	301	2.600	0.260	28475
10	5	904	301	0.000	0.000	29393
10	7	904	301	0.000	0.000	29829
10	9	898	298	4.360	0.436	29703
10	11	891	292	5.993	0.599	29488
10	13	872	274	17.012	1.701	29753
10	15	870	272	1.838	0.184	28513
10	17	870	272	0.000	0.000	29395
10	19	872	263	5.993	0.599	29064
10	21	872	257	3.900	0.390	29698
10	23	872	252	3.250	0.325	29742
10	25	879	240	9.030	0.903	30008
10	27	886	231	7.411	0.741	30763
10	29	895	250	13.665	1.367	31123
10	31	895	255	3.250	0.325	29241
10	33	895	260	3.250	0.325	29765
10	35	893	265	3.500	0.350	28948
10	37	887	281	11.107	1.111	28720
10	39	887	282	0.650	0.065	28957
10	41	886	271	7.179	0.718	30099
10	43	886	264	4.550	0.455	27441
10	45	888	252	7.907	0.791	28315
10	47	888	246	3.900	0.390	29970
10	49	888	246	0.000	0.000	26690
10	51	888	246	0.000	0.000	30006
10	53	886	242	2.907	0.291	31179
10	55	886	232	6.500	0.650	29206
10	57	886	232	0.000	0.000	29979
10	59	887	232	0.650	0.065	31186
10	61	887	242	6.500	0.650	27556
10	63	887	264	14.300	1.430	28626
10	65	887	267	1.950	0.195	28266
10	67	887	267	0.000	0.000	29190
10	69	892	250	11.518	1.152	28701
10	71	894	246	2.907	0.291	25790
10	73	894	254	5.200	0.520	28475
10	75	893	267	8.475	0.847	29071
10	77	893	272	3.250	0.325	29791
10	79	898	265	5.591	0.559	27151
10	81	899	263	1.453	0.145	27178
10	83	905	253	7.580	0.758	30511
10	85	905	262	5.850	0.585	28791
10	87	903	284	14.359	1.436	24191
10	89	903	293	5.850	0.585	28174
10	91	903	296	1.950	0.195	29507
10	93	903	296	0.000	0.000	30389
10	95	905	308	7.907	0.791	27746
10	97	906	317	5.886	0.589	29573
10	99	916	324	7.934	0.793	28232
10	101	911	336	8.450	0.845	30663
10	103	907	343	5.240	0.524	29950
10	105	905	347	2.907	0.291	36842
10	107	899	352	5.077	0.508	32438
10	109	896	356	3.250	0.325	33718
10	111	896	356	0.000	0.000	36952
10	113	904	353	5.553	0.555	31234
10	115	920	351	10.481	1.048	27568
10	117	935	355	10.090	1.009	28605
10	119	938	362	4.950	0.495	25025
10	121	941	367	3.790	0.379	30433
10	123	943	372	3.500	0.350	32807
10	125	947	376	3.677	0.368	33380
10	127	949	380	2.907	0.291	30955
10	129	952	383	2.758	0.276	32385
10	131	963	392	9.238	0.924	32517
10	133	967	398	4.687	0.469	31605
10	135	971	404	4.687	0.469	28476
10	137	980	414	8.745	0.874	22162
10	139	983	423	6.166	0.617	22728
10	141	985	429	4.111	0.411	30248
10	143	980	414	10.277	1.028	29175
10	145	973	400	10.174	1.017	24369
10	147	963	387	10.661	1.066	27928
10	149	937	368	20.931	2.093	26526
10	151	934	367	2.055	0.206	29155
10	153	934	367	0.000	0.000	28164
10	155	932	360	4.732	0.473	24586
10	157	932	360	0.000	0.000	30413
10	159	933	359	0.919	0.092	29808
10	161	940	359	4.550	0.455	30831
10	163	941	360	0.919	0.092	25176
10	165	946	367	5.591	0.559	28847
10	167	948	380	8.549	0.855	32030
10	169	948	380	0.000	0.000	35359
10	171	953	383	3.790	0.379	30106
10	173	955	383	1.300	0.130	24454
10	175	961	383	3.900	0.390	28512
10	177	973	387	8.222	0.822	26880
10	179	979	398	8.144	0.814	28150
10	181	983	412	9.464	0.946	22284
10	183	983	417	3.250	0.325	26178
10	185	987	424	5.240	0.524	34492
10	187	990	427	2.758	0.276	24948
10	189	990	427	0.000	0.000	23887
10	191	992	430	2.344	0.234	24310
10	193	994	434	2.907	0.291	27160
11	1	465	369	-1.000	-1.000	22136
11	3	455	357	10.153	1.015	25634
11	5	452	356	2.055	0.206	37024
11	7	443	354	5.993	0.599	38277
11	9	417	343	18.350	1.835	34295
11	11	412	343	3.250	0.325	29620
11	13	399	342	8.475	0.847	30372
11	15	377	334	15.216	1.522	30060
11	17	367	331	6.786	0.679	27227
11	19	340	323	18.304	1.830	31798
11	21	330	319	7.001	0.700	30864
11	23	312	306	14.432	1.443	29239
11	25	296	293	13.400	1.340	33916
11	27	288	284	7.827	0.783	33706
11	29	280	272	9.374	0.937	31501
11	31	271	259	10.277	1.028	33443
11	33	271	259	0.000	0.000	28375
11	35	271	259	0.000	0.000	30297
11	37	271	259	0.000	0.000	30225
11	39	271	267	5.200	0.520	28856
11	41	265	271	4.687	0.469	25203
11	43	255	284	10.661	1.066	27374
11	45	257	289	3.500	0.350	29122
11	47	283	289	16.900	1.690	39126
11	49	275	293	5.814	0.581	37761
11	51	259	297	10.720	1.072	23812
11	53	241	300	11.861	1.186	28154
11	55	241	302	1.300	0.130	23317
11	57	269	296	18.613	1.861	30647
11	59	293	284	17.441	1.744	30957
11	61	317	267	19.117	1.912	32589
11	63	329	257	10.153	1.015	26604
11	65	345	261	10.720	1.072	30415
11	67	349	265	3.677	0.368	30698
11	69	357	263	5.360	0.536	30737
11	71	345	257	8.720	0.872	31379
11	73	310	264	23.200	2.320	30344
11	75	293	271	11.950	1.195	28388
11	77	287	284	9.306	0.931	29781
11	79	282	298	9.663	0.966	25343
11	81	283	300	1.453	0.145	30223
11	83	276	301	4.596	0.460	32902
11	85	260	294	11.351	1.135	31303
11	87	257	291	2.758	0.276	27711
11	89	254	287	3.250	0.325	26602
11	91	249	276	7.854	0.785	22769
11	93	249	265	7.150	0.715	30448
11	95	245	253	8.222	0.822	27773
11	97	239	243	7.580	0.758	29019
11	99	237	241	1.838	0.184	29487
11	101	234	232	6.166	0.617	29617
11	103	236	219	8.549	0.855	23883
11	105	241	188	20.410	2.041	33488
11	107	241	169	12.350	1.235	29190
11	109	241	162	4.550	0.455	31341
11	111	246	150	8.450	0.845	27315
11	113	250	148	2.907	0.291	33586
11	115	242	146	5.360	0.536	30778
11	117	222	134	15.160	1.516	28709
11	119	219	128	4.360	0.436	26477
11	121	218	128	0.650	0.065	32351
11	123	218	125	1.950	0.195	31284
11	125	206	179	35.955	3.596	36853
11	127	205	195	10.420	1.042	30419
11	129	205	205	6.500	0.650	21709
11	131	205	218	8.450	0.845	30701
11	133	205	211	4.550	0.455	29378
11	135	205	204	4.550	0.455	23925
11	137	207	196	5.360	0.536	22471
11	139	207	195	0.650	0.065	27322
11	141	203	191	3.677	0.368	28716
11	143	202	189	1.453	0.145	34085
11	145	200	189	1.300	0.130	31627
11	147	198	186	2.344	0.234	29569
11	149	192	181	5.077	0.508	32310
11	151	188	173	5.814	0.581	31284
11	153	187	170	2.055	0.206	31132
11	155	179	161	7.827	0.783	30124
11	157	194	171	11.718	1.172	31059
11	159	211	192	17.562	1.756	31360
11	161	215	205	8.841	0.884	15945
11	163	210	207	3.500	0.350	36226
11	165	194	198	11.932	1.193	18115
11	167	197	194	3.250	0.325	37380
11	169	198	193	0.919	0.092	21489
11	171	198	193	0.000	0.000	31816
11	173	199	177	10.420	1.042	30530
11	175	197	172	3.500	0.350	35449
11	177	195	169	2.344	0.234	34850
11	179	195	168	0.650	0.065	31741
11	181	195	172	2.600	0.260	17896
11	183	195	173	0.650	0.065	31613
11	185	186	156	12.503	1.250	17629
11	187	189	149	4.950	0.495	28824
11	189	194	138	7.854	0.785	33896
11	191	196	133	3.500	0.350	28569
11	193	199	133	1.950	0.195	29983
12	1	328	416	-1.000	-1.000	30094
12	3	331	418	2.344	0.234	33583
12	5	333	419	1.453	0.145	28206
12	7	333	419	0.000	0.000	30877
12	9	324	410	8.273	0.827	33244
12	11	317	402	6.909	0.691	30135
12	13	313	393	6.402	0.640	23600
12	15	303	372	15.118	1.512	32384
12	17	304	371	0.919	0.092	30957
12	19	318	371	9.100	0.910	31292
12	21	347	372	18.861	1.886	24776
12	23	348	374	1.453	0.145	25430
12	25	349	375	0.919	0.092	26630
12	27	328	406	24.338	2.434	31207
12	29	316	420	11.985	1.199	30297
12	31	302	440	15.868	1.587	36672
12	33	297	444	4.162	0.416	30900
12	35	323	427	20.191	2.019	31903
12	37	349	402	23.445	2.344	30855
12	39	337	384	14.061	1.406	27259
12	41	310	369	20.076	2.008	33203
12	43	310	365	2.600	0.260	29007
12	45	310	359	3.900	0.390	24789
12	47	306	355	3.677	0.368	31846
12	49	340	412	43.140	4.314	30618
12	51	339	411	0.919	0.092	35811
12	53	328	412	7.179	0.718	28251
12	55	319	436	16.660	1.666	30427
12	57	317	436	1.300	0.130	30712
12	59	319	426	6.629	0.663	25373
12	61	341	404	20.223	2.022	20810
12	63	344	388	10.581	1.058	27156
12	65	334	395	7.934	0.793	25780
12	67	319	408	12.902	1.290	27783
12	69	319	415	4.550	0.455	30456
12	71	330	408	8.475	0.847	28367
12	73	340	394	11.183	1.118	29919
12	75	343	385	6.166	0.617	25987
12	77	347	379	4.687	0.469	33068
12	79	355	374	6.132	0.613	32665
12	81	308	422	43.665	4.367	28766
12	83	287	438	17.160	1.716	39503
12	85	272	452	13.337	1.334	28526
12	87	252	447	13.400	1.340	30845
12	89	232	444	13.145	1.315	30202
12	91	214	441	11.861	1.186	30247
12	93	162	487	45.126	4.513	24726
12	95	156	487	3.900	0.390	22014
12	97	144	492	8.450	0.845	24455
12	99	137	495	4.950	0.495	24961
12	101	118	501	12.951	1.295	30330
12	103	98	495	13.572	1.357	29810
12	105	74	489	16.080	1.608	30496
12	107	55	489	12.350	1.235	29794
12	109	52	501	8.040	0.804	20623
12	111	45	524	15.627	1.563	24482
12	113	41	541	11.351	1.135	26365
12	115	37	559	11.985	1.199	28076
12	117	34	567	5.553	0.555	29460
12	119	34	577	6.500	0.650	23544
12	121	36	600	15.006	1.501	31579
12	123	37	613	8.475	0.847	24767
12	125	32	623	7.267	0.727	29609
12	127	24	626	5.553	0.555	30666
12	129	12	636	10.153	1.015	27588
12	131	8	648	8.222	0.822	25590
12	133	9	657	5.886	0.589	29476
12	135	15	665	6.500	0.650	29155
12	137	18	668	2.758	0.276	29812
12	139	56	672	24.836	2.484	30024
12	141	86	684	21.002	2.100	29933
12	143	97	686	7.267	0.727	30328
12	145	96	709	14.964	1.496	30964
12	147	99	727	11.861	1.186	31103
12	149	99	730	1.950	0.195	30100
12	151	96	736	4.360	0.436	24816
12	153	96	736	0.000	0.000	37181
12	155	92	740	3.677	0.368	29540
12	157	83	744	6.402	0.640	30536
12	159	73	747	6.786	0.679	29425
12	161	65	751	5.814	0.581	29687
12	163	64	751	0.650	0.065	29786
12	165	94	738	21.252	2.125	29456
12	167	99	735	3.790	0.379	29112
12	169	119	718	17.061	1.706	26014
12	171	132	711	9.597	0.960	23648
12	173	149	703	12.212	1.221	40285
12	175	159	700	6.786	0.679	29906
12	177	200	677	30.556	3.056	36125
12	179	234	651	27.821	2.782	16736
12	181	260	619	26.800	2.680	30344
12	183	265	612	5.591	0.559	30961
12	185	281	612	10.400	1.040	25904
12	187	303	608	14.534	1.453	30366
12	189	312	605	6.166	0.617	29917
12	191	319	606	4.596	0.460	30652
12	193	326	606	4.550	0.455	26832
13	1	75	292	-1.000	-1.000	28527
13	3	72	293	2.055	0.206	30584
13	5	63	293	5.850	0.585	29205
13	7	55	297	5.814	0.581	29795
13	9	53	297	1.300	0.130	28993
13	11	52	297	0.650	0.065	30418
13	13	52	299	1.300	0.130	31949
13	15	58	305	5.515	0.552	29501
13	17	66	314	7.827	0.783	30281
13	19	66	321	4.550	0.455	28607
13	21	59	325	5.240	0.524	29935
13	23	56	328	2.758	0.276	29337
13	25	56	328	0.000	0.000	27685
13	27	58	324	2.907	0.291	29723
13	29	64	317	5.993	0.599	29440
13	31	65	314	2.055	0.206	28987
13	33	77	310	8.222	0.822	28481
13	35	77	310	0.000	0.000	27229
13	37	84	310	4.550	0.455	33714
13	39	84	310	0.000	0.000	33687
13	41	85	313	2.055	0.206	27061
13	43	85	313	0.000	0.000	26000
13	45	81	321	5.814	0.581	30961
13	47	81	321	0.000	0.000	33898
13	49	71	327	7.580	0.758	25415
13	51	68	335	5.553	0.555	24671
13	53	63	346	7.854	0.785	40075
13	55	60	350	3.250	0.325	20359
13	57	60	352	1.300	0.130	26924
13	59	63	366	9.306	0.931	35505
13	61	65	381	9.836	0.984	26344
13	63	66	386	3.314	0.331	25431
13	65	68	390	2.907	0.291	28920
13	67	54	394	9.464	0.946	30037
13	69	42	396	7.907	0.791	39601
13	71	35	403	6.435	0.643	26421
13	73	32	410	4.950	0.495	29960
13	75	30	411	1.453	0.145	30292
13	77	26	417	4.687	0.469	29265
13	79	16	420	6.786	0.679	29931
13	81	8	411	7.827	0.783	29265
13	83	11	396	9.943	0.994	25151
13	85	11	387	5.850	0.585	27040
13	87	11	380	4.550	0.455	21294
13	89	11	375	3.250	0.325	23234
13	91	11	380	3.250	0.325	29663
13	93	12	385	3.314	0.331	26643
13	95	15	386	2.055	0.206	21922
13	97	15	392	3.900	0.390	28904
13	99	15	401	5.850	0.585	22060
13	101	7	417	11.627	1.163	32800
13	103	7	419	1.300	0.130	30182
13	105	13	419	3.900	0.390	29588
13	107	14	416	2.055	0.206	30059
13	109	13	420	2.680	0.268	28862
13	111	12	442	14.314	1.431	29608
13	113	12	457	9.750	0.975	29793
13	115	12	467	6.500	0.650	29251
13	117	12	477	6.500	0.650	25889
13	119	17	501	15.935	1.593	31796
13	121	18	505	2.680	0.268	28952
13	123	18	504	0.650	0.065	28471
13	125	18	483	13.650	1.365	29970
13	127	21	476	4.950	0.495	29900
13	129	30	464	9.750	0.975	25976
13	131	39	449	11.370	1.137	25340
13	133	44	443	5.077	0.508	26113
13	135	46	439	2.907	0.291	25818
13	137	43	446	4.950	0.495	31302
13	139	35	452	6.500	0.650	26663
13	141	34	453	0.919	0.092	27657
13	143	33	453	0.650	0.065	30776
13	145	35	449	2.907	0.291	30744
13	147	48	441	9.922	0.992	23491
13	149	44	427	9.464	0.946	28956
13	151	45	452	16.263	1.626	24207
13	153	44	452	0.650	0.065	28447
13	155	39	445	5.591	0.559	32044
13	157	38	438	4.596	0.460	33810
13	159	38	436	1.300	0.130	26967
13	161	34	462	17.098	1.710	29456
13	163	25	463	5.886	0.589	28839
13	165	22	457	4.360	0.436	28788
13	167	25	457	1.950	0.195	28220
13	169	51	458	16.912	1.691	21835
13	171	84	460	21.489	2.149	34401
13	173	95	460	7.150	0.715	28692
13	175	103	460	5.200	0.520	29186
13	177	116	462	8.549	0.855	29817
13	179	132	461	10.420	1.042	30317
13	181	142	457	7.001	0.700	31721
13	183	147	451	5.077	0.508	26466
13	185	128	440	14.270	1.427	38857
13	187	122	432	6.500	0.650	36253
13	189	120	419	8.549	0.855	42403
13	191	122	404	9.836	0.984	38078
13	193	123	397	4.596	0.460	30842
14	1	549	485	-1.000	-1.000	29274
14	3	538	485	7.150	0.715	36952
14	5	536	485	1.300	0.130	31017
14	7	536	485	0.000	0.000	31129
14	9	531	479	5.077	0.508	24117
14	11	529	473	4.111	0.411	29589
14	13	529	473	0.000	0.000	25722
14	15	511	464	13.081	1.308	34012
14	17	514	465	2.055	0.206	31252
14	19	526	473	9.374	0.937	35004
14	21	538	481	9.374	0.937	29764
14	23	539	482	0.919	0.092	33001
14	25	529	470	10.153	1.015	27731
14	27	543	477	10.174	1.017	27292
14	29	558	488	12.090	1.209	29815
14	31	563	497	6.692	0.669	28801
14	33	566	499	2.344	0.234	26789
14	35	557	494	6.692	0.669	26820
14	37	552	490	4.162	0.416	24751
14	39	548	489	2.680	0.268	31714
14	41	536	481	9.374	0.937	37089
14	43	535	480	0.919	0.092	39374
14	45	543	486	6.500	0.650	36517
14	47	550	490	5.240	0.524	30167
14	49	555	492	3.500	0.350	31445
14	51	572	501	12.503	1.250	26091
14	53	576	504	3.250	0.325	24400
14	55	578	507	2.344	0.234	36415
14	57	580	509	1.838	0.184	31170
14	59	574	505	4.687	0.469	31167
14	61	547	487	21.092	2.109	25076
14	63	536	480	8.475	0.847	32601
14	65	536	479	0.650	0.065	33758
14	67	542	483	4.687	0.469	33367
14	69	563	486	13.788	1.379	29503
14	71	563	486	0.000	0.000	31104
14	73	563	486	0.000	0.000	27195
14	75	555	481	6.132	0.613	31039
14	77	551	481	2.600	0.260	33045
14	79	545	481	3.900	0.390	27164
14	81	543	478	2.344	0.234	25273
14	83	545	478	1.300	0.130	28754
14	85	556	487	9.238	0.924	28054
14	87	562	493	5.515	0.552	22615
14	89	563	494	0.919	0.092	36358
14	91	563	491	1.950	0.195	36226
14	93	562	485	3.954	0.395	25967
14	95	554	480	6.132	0.613	29123
14	97	547	475	5.591	0.559	27900
14	99	541	472	4.360	0.436	30634
14	101	536	472	3.250	0.325	30526
14	103	529	469	4.950	0.495	31086
14	105	518	468	7.179	0.718	30908
14	107	510	470	5.360	0.536	32994
14	109	506	482	8.222	0.822	27205
14	111	495	484	7.267	0.727	35892
14	113	491	482	2.907	0.291	24281
14	115	494	480	2.344	0.234	34978
14	117	508	494	12.869	1.287	29018
14	119	511	505	7.411	0.741	31170
14	121	516	515	7.267	0.727	31076
14	123	516	522	4.550	0.455	29883
14	125	518	532	6.629	0.663	30255
14	127	516	541	5.993	0.599	26487
14	129	515	551	6.532	0.653	29353
14	131	521	557	5.515	0.552	29255
14	133	524	558	2.055	0.206	29669
14	135	523	575	11.069	1.107	35604
14	137	521	577	1.838	0.184	31307
14	139	519	558	12.418	1.242	22981
14	141	519	544	9.100	0.910	31924
14	143	518	535	5.886	0.589	28968
14	145	518	536	0.650	0.065	26434
14	147	515	550	9.306	0.931	32068
14	149	513	559	5.993	0.599	20521
14	151	511	567	5.360	0.536	28700
14	153	510	572	3.314	0.331	26241
14	155	510	579	4.550	0.455	24876
14	157	514	567	8.222	0.822	24489
14	159	518	559	5.814	0.581	30143
14	161	524	552	5.993	0.599	44827
14	163	512	561	9.750	0.975	28769
14	165	511	561	0.650	0.065	29762
14	167	498	573	11.499	1.150	29182
14	169	497	578	3.314	0.331	25640
14	171	494	589	7.411	0.741	25409
14	173	492	597	5.360	0.536	27757
14	175	491	597	0.650	0.065	24935
14	177	475	588	11.932	1.193	28090
14	179	456	580	13.400	1.340	23677
14	181	440	571	11.932	1.193	33274
14	183	427	559	11.499	1.150	32781
14	185	421	550	7.031	0.703	32566
14	187	419	546	2.907	0.291	28974
14	189	418	555	5.886	0.589	28874
14	191	418	559	2.600	0.260	30151
14	193	405	583	17.741	1.774	30015
15	1	859	377	-1.000	-1.000	29320
15	3	859	377	0.000	0.000	29836
15	5	856	376	2.055	0.206	31143
15	7	852	373	3.250	0.325	33872
15	9	850	371	1.838	0.184	30030
15	11	849	369	1.453	0.145	29327
15	13	856	364	5.591	0.559	27173
15	15	862	360	4.687	0.469	31012
15	17	864	359	1.453	0.145	22581
15	19	865	354	3.314	0.331	29193
15	21	870	347	5.591	0.559	27508
15	23	873	342	3.790	0.379	26918
15	25	875	340	1.838	0.184	27681
15	27	883	336	5.814	0.581	28766
15	29	885	335	1.453	0.145	33594
15	31	881	335	2.600	0.260	30189
15	33	855	346	18.350	1.835	35118
15	35	842	361	12.902	1.290	29454
15	37	839	365	3.250	0.325	29094
15	39	830	378	10.277	1.028	32118
15	41	838	376	5.360	0.536	31603
15	43	851	368	9.922	0.992	33857
15	45	872	354	16.405	1.640	30661
15	47	865	354	4.550	0.455	30712
15	49	821	371	30.660	3.066	31507
15	51	821	371	0.000	0.000	28820
15	53	822	374	2.055	0.206	20960
15	55	846	370	15.815	1.581	30447
15	57	852	364	5.515	0.552	30329
15	59	847	363	3.314	0.331	32579
15	61	833	369	9.900	0.990	27519
15	63	830	371	2.344	0.234	42438
15	65	828	373	1.838	0.184	42260
15	67	811	379	11.718	1.172	43423
15	69	804	381	4.732	0.473	32832
15	71	776	395	20.348	2.035	32943
15	73	742	414	25.316	2.532	37168
15	75	736	421	5.993	0.599	25764
15	77	734	423	1.838	0.184	31693
15	79	713	441	17.978	1.798	31721
15	81	713	441	0.000	0.000	32498
15	83	735	431	15.708	1.571	30801
15	85	762	416	20.076	2.008	39650
15	87	770	408	7.354	0.735	28588
15	89	796	398	18.106	1.811	37168
15	91	812	390	11.627	1.163	31511
15	93	828	371	16.145	1.615	31889
15	95	833	364	5.591	0.559	28171
15	97	793	389	30.660	3.066	27596
15	99	792	390	0.919	0.092	26577
15	101	792	387	1.950	0.195	24800
15	103	807	377	11.718	1.172	27386
15	105	807	377	0.000	0.000	27757
15	107	782	386	17.270	1.727	28051
15	109	765	394	12.212	1.221	29621
15	111	752	406	11.499	1.150	24563
15	113	752	406	0.000	0.000	31726
15	115	729	426	19.811	1.981	24103
15	117	721	432	6.500	0.650	28357
15	119	711	438	7.580	0.758	25050
15	121	706	441	3.790	0.379	32152
15	123	701	441	3.250	0.325	27970
15	125	718	435	11.718	1.172	38723
15	127	705	447	11.499	1.150	31200
15	129	673	456	21.606	2.161	25535
15	131	669	461	4.162	0.416	33412
15	133	665	467	4.687	0.469	34382
15	135	650	511	30.216	3.022	26710
15	137	648	513	1.838	0.184	29106
15	139	644	531	11.985	1.199	30404
15	141	646	534	2.344	0.234	29159
15	143	646	542	5.200	0.520	31024
15	145	644	541	1.453	0.145	28561
15	147	620	500	30.879	3.088	25556
15	149	607	481	14.964	1.496	30909
15	151	592	456	18.950	1.895	29724
15	153	592	455	0.650	0.065	18608
15	155	583	452	6.166	0.617	21338
15	157	571	443	9.750	0.975	30600
15	159	558	437	9.306	0.931	25890
15	161	544	433	9.464	0.946	33138
15	163	537	432	4.596	0.460	26231
15	165	530	432	4.550	0.455	35312
15	167	526	430	2.907	0.291	30530
15	169	518	444	10.481	1.048	29833
15	171	518	457	8.450	0.845	26356
15	173	518	476	12.350	1.235	28433
15	175	518	494	11.700	1.170	33373
15	177	519	526	20.810	2.081	30649
15	179	534	538	12.486	1.249	31105
15	181	534	543	3.250	0.325	30311
15	183	525	551	7.827	0.783	36183
15	185	510	559	11.050	1.105	30726
15	187	508	560	1.453	0.145	31245
15	189	504	564	3.677	0.368	25872
15	191	490	558	9.900	0.990	18140
15	193	483	555	4.950	0.495	31641
16	1	442	790	-1.000	-1.000	31610
16	3	445	790	1.950	0.195	30426
16	5	447	790	1.300	0.130	30920
16	7	450	790	1.950	0.195	30844
16	9	467	795	11.518	1.152	24879
16	11	481	804	10.818	1.082	30510
16	13	486	809	4.596	0.460	30989
16	15	475	782	18.950	1.895	30213
16	17	468	770	9.030	0.903	29663
16	19	441	770	17.550	1.755	25911
16	21	436	767	3.790	0.379	24129
16	23	431	763	4.162	0.416	35609
16	25	403	761	18.246	1.825	29973
16	27	421	759	11.772	1.177	32567
16	29	439	753	12.333	1.233	31165
16	31	439	754	0.650	0.065	28820
16	33	428	757	7.411	0.741	26928
16	35	437	757	5.850	0.585	28752
16	37	462	763	16.711	1.671	28749
16	39	471	771	7.827	0.783	25551
16	41	472	777	3.954	0.395	32019
16	43	472	781	2.600	0.260	33127
16	45	472	774	4.550	0.455	25902
16	47	472	767	4.550	0.455	28807
16	49	473	757	6.532	0.653	31298
16	51	451	760	14.432	1.443	31401
16	53	465	781	16.405	1.640	29889
16	55	475	789	8.324	0.832	29142
16	57	494	806	16.571	1.657	26914
16	59	501	810	5.240	0.524	25581
16	61	506	820	7.267	0.727	31090
16	63	480	807	18.894	1.889	30916
16	65	477	800	4.950	0.495	30854
16	67	471	790	7.580	0.758	33685
16	69	461	780	9.192	0.919	27572
16	71	456	777	3.790	0.379	21954
16	73	448	773	5.814	0.581	28123
16	75	454	774	3.954	0.395	24941
16	77	470	791	15.174	1.517	35399
16	79	470	791	0.000	0.000	36039
16	81	463	778	9.597	0.960	25347
16	83	459	776	2.907	0.291	30367
16	85	443	767	11.932	1.193	32422
16	87	435	764	5.553	0.555	22387
16	89	435	765	0.650	0.065	28929
16	91	465	777	21.002	2.100	32128
16	93	470	783	5.077	0.508	23637
16	95	473	788	3.790	0.379	25629
16	97	462	780	8.841	0.884	32569
16	99	466	779	2.680	0.268	32300
16	101	474	786	6.909	0.691	31514
16	103	475	787	0.919	0.092	31328
16	105	482	792	5.591	0.559	32464
16	107	464	777	15.230	1.523	28998
16	109	445	767	13.956	1.396	30166
16	111	436	768	5.886	0.589	27025
16	113	429	764	5.240	0.524	31112
16	115	456	774	18.715	1.871	28280
16	117	467	784	9.663	0.966	26832
16	119	475	801	12.212	1.221	30779
16	121	483	810	7.827	0.783	25872
16	123	495	822	11.031	1.103	27899
16	125	500	831	6.692	0.669	31995
16	127	505	837	5.077	0.508	31499
16	129	513	840	5.553	0.555	30704
16	131	489	809	25.482	2.548	33115
16	133	469	795	15.868	1.587	32289
16	135	437	775	24.528	2.453	21976
16	137	410	766	18.499	1.850	32039
16	139	388	751	17.307	1.731	29533
16	141	374	744	10.174	1.017	27350
16	143	356	738	12.333	1.233	24974
16	145	336	732	13.572	1.357	29310
16	147	328	729	5.553	0.555	30213
16	149	321	728	4.596	0.460	25997
16	151	328	729	4.596	0.460	23305
16	153	351	740	16.571	1.657	35156
16	155	368	745	11.518	1.152	28546
16	157	409	751	26.933	2.693	25625
16	159	424	756	10.277	1.028	26883
16	161	444	770	15.868	1.587	27270
16	163	448	784	9.464	0.946	32549
16	165	438	788	7.001	0.700	28131
16	167	457	792	12.620	1.262	29418
16	169	476	792	12.350	1.235	25596
16	171	491	802	11.718	1.172	25936
16	173	498	802	4.550	0.455	29846
16	175	510	801	7.827	0.783	22082
16	177	510	804	1.950	0.195	25075
16	179	503	793	8.475	0.847	30202
16	181	507	784	6.402	0.640	30566
16	183	519	764	15.160	1.516	19341
16	185	529	754	9.192	0.919	25958
16	187	535	748	5.515	0.552	31614
16	189	547	746	7.907	0.791	26432
16	191	559	740	8.720	0.872	37128
16	193	569	730	9.192	0.919	32914
17	1	181	763	-1.000	-1.000	32080
17	3	184	763	1.950	0.195	27514
17	5	184	763	0.000	0.000	30610
17	7	185	752	7.179	0.718	30588
17	9	185	746	3.900	0.390	30828
17	11	185	757	7.150	0.715	25740
17	13	187	764	4.732	0.473	30179
17	15	182	762	3.500	0.350	30198
17	17	176	747	10.501	1.050	29079
17	19	178	745	1.838	0.184	27801
17	21	187	764	13.665	1.367	33095
17	23	196	773	8.273	0.827	28198
17	25	200	778	4.162	0.416	29958
17	27	200	778	0.000	0.000	30316
17	29	200	772	3.900	0.390	30911
17	31	185	762	11.718	1.172	28403
17	33	167	746	15.654	1.565	25643
17	35	165	739	4.732	0.473	29036
17	37	164	730	5.886	0.589	28224
17	39	163	734	2.680	0.268	24353
17	41	158	734	3.250	0.325	27657
17	43	153	724	7.267	0.727	29655
17	45	151	724	1.300	0.130	25405
17	47	188	759	33.105	3.310	29027
17	49	194	774	10.501	1.050	23877
17	51	203	790	11.932	1.193	32254
17	53	208	798	6.132	0.613	32381
17	55	198	786	10.153	1.015	29756
17	57	188	772	11.183	1.118	32103
17	59	175	782	10.661	1.066	30015
17	61	174	784	1.453	0.145	30002
17	63	174	760	15.600	1.560	31125
17	65	173	752	5.240	0.524	30281
17	67	170	748	3.250	0.325	21717
17	69	179	754	7.031	0.703	29708
17	71	187	770	11.627	1.163	34073
17	73	197	779	8.745	0.874	32978
17	75	195	779	1.300	0.130	33230
17	77	191	777	2.907	0.291	32412
17	79	188	767	6.786	0.679	23677
17	81	185	755	8.040	0.804	24568
17	83	179	754	3.954	0.395	27168
17	85	167	749	8.450	0.845	24862
17	87	162	747	3.500	0.350	34318
17	89	153	730	12.503	1.250	24371
17	91	152	727	2.055	0.206	25735
17	93	152	722	3.250	0.325	24586
17	95	160	724	5.360	0.536	34201
17	97	196	756	31.307	3.131	37247
17	99	199	762	4.360	0.436	31327
17	101	206	791	19.391	1.939	30447
17	103	213	798	6.435	0.643	24225
17	105	230	820	18.071	1.807	28756
17	107	236	829	7.031	0.703	27531
17	109	242	842	9.306	0.931	29637
17	111	247	858	10.896	1.090	31113
17	113	249	860	1.838	0.184	31152
17	115	249	860	0.000	0.000	30515
17	117	257	861	5.240	0.524	27156
17	119	263	857	4.687	0.469	30295
17	121	268	867	7.267	0.727	29849
17	123	268	879	7.800	0.780	34965
17	125	268	887	5.200	0.520	27028
17	127	269	895	5.240	0.524	26450
17	129	271	903	5.360	0.536	25104
17	131	273	912	5.993	0.599	29203
17	133	276	921	6.166	0.617	28579
17	135	277	924	2.055	0.206	29862
17	137	278	932	5.240	0.524	27947
17	139	280	936	2.907	0.291	29864
17	141	278	945	5.993	0.599	31392
17	143	273	952	5.591	0.559	28401
17	145	269	959	5.240	0.524	26210
17	147	263	969	7.580	0.758	26883
17	149	261	971	1.838	0.184	29515
17	151	263	972	1.453	0.145	27602
17	153	278	965	10.759	1.076	36021
17	155	285	962	4.950	0.495	20532
17	157	287	961	1.453	0.145	32572
17	159	290	960	2.055	0.206	30419
17	161	295	960	3.250	0.325	30134
17	163	298	958	2.344	0.234	32070
17	165	299	955	2.055	0.206	34457
17	167	294	951	4.162	0.416	27480
17	169	320	959	17.681	1.768	29252
17	171	341	962	13.788	1.379	24939
17	173	356	962	9.750	0.975	20800
17	175	376	961	13.016	1.302	30012
17	177	379	956	3.790	0.379	31384
17	179	380	954	1.453	0.145	33206
17	181	374	954	3.900	0.390	26856
17	183	360	953	9.123	0.912	28256
17	185	358	953	1.300	0.130	28418
17	187	358	953	0.000	0.000	25426
17	189	362	953	2.600	0.260	24906
17	191	356	955	4.111	0.411	27390
17	193	339	957	11.126	1.113	21261
18	1	632	764	-1.000	-1.000	32918
18	3	628	763	2.680	0.268	30688
18	5	624	758	4.162	0.416	32809
18	7	623	756	1.453	0.145	31170
18	9	620	756	1.950	0.195	34274
18	11	615	757	3.314	0.331	29338
18	13	615	757	0.000	0.000	23991
18	15	614	760	2.055	0.206	31543
18	17	614	760	0.000	0.000	29612
18	19	614	761	0.650	0.065	21551
18	21	613	773	7.827	0.783	32075
18	23	608	788	10.277	1.028	31558
18	25	585	803	17.848	1.785	21652
18	27	571	821	14.822	1.482	22368
18	29	563	836	11.050	1.105	35879
18	31	560	841	3.790	0.379	37836
18	33	542	858	16.093	1.609	22670
18	35	529	871	11.950	1.195	30466
18	37	522	881	7.934	0.793	28664
18	39	516	891	7.580	0.758	32043
18	41	513	894	2.758	0.276	29627
18	43	503	907	10.661	1.066	28396
18	45	497	915	6.500	0.650	29968
18	47	497	932	11.050	1.105	31289
18	49	544	946	31.876	3.188	33844
18	51	552	946	5.200	0.520	23505
18	53	566	956	11.183	1.118	30718
18	55	569	957	2.055	0.206	30335
18	57	572	945	8.040	0.804	33141
18	59	565	937	6.909	0.691	29472
18	61	574	936	5.886	0.589	29260
18	63	587	936	8.450	0.845	30568
18	65	592	936	3.250	0.325	30256
18	67	589	937	2.055	0.206	27857
18	69	589	941	2.600	0.260	30046
18	71	594	942	3.314	0.331	29310
18	73	618	943	15.613	1.561	27873
18	75	631	943	8.450	0.845	27522
18	77	638	943	4.550	0.455	25725
18	79	638	943	0.000	0.000	30585
18	81	626	941	7.907	0.791	30223
18	83	571	927	36.889	3.689	30936
18	85	534	925	24.085	2.408	30745
18	87	529	924	3.314	0.331	30485
18	89	529	916	5.200	0.520	31110
18	91	526	918	2.344	0.234	30496
18	93	522	922	3.677	0.368	30574
18	95	513	927	6.692	0.669	31298
18	97	505	930	5.553	0.555	30634
18	99	499	932	4.111	0.411	21278
18	101	512	917	12.902	1.290	26528
18	103	525	909	9.922	0.992	38686
18	105	502	923	17.501	1.750	25328
18	107	514	912	10.581	1.058	29999
18	109	533	893	17.465	1.747	34991
18	111	551	860	24.433	2.443	26603
18	113	557	846	9.900	0.990	23887
18	115	561	836	7.001	0.700	23436
18	117	568	826	7.934	0.793	27340
18	119	568	826	0.000	0.000	28867
18	121	567	829	2.055	0.206	26815
18	123	584	815	14.314	1.431	31171
18	125	587	811	3.250	0.325	31117
18	127	573	831	15.868	1.587	20673
18	129	568	836	4.596	0.460	23037
18	131	565	838	2.344	0.234	30873
18	133	573	822	11.627	1.163	27452
18	135	579	814	6.500	0.650	28885
18	137	586	808	5.993	0.599	29385
18	139	589	803	3.790	0.379	30049
18	141	596	798	5.591	0.559	25739
18	143	600	792	4.687	0.469	25334
18	145	600	791	0.650	0.065	24205
18	147	600	791	0.000	0.000	22808
18	149	605	782	6.692	0.669	18986
18	151	609	774	5.814	0.581	41068
18	153	610	772	1.453	0.145	34587
18	155	595	786	13.337	1.334	26248
18	157	583	802	13.000	1.300	31863
18	159	576	813	8.475	0.847	26568
18	161	574	818	3.500	0.350	30245
18	163	574	818	0.000	0.000	27285
18	165	578	814	3.677	0.368	27318
18	167	585	805	7.411	0.741	26214
18	169	587	801	2.907	0.291	22535
18	171	587	801	0.000	0.000	29864
18	173	590	799	2.344	0.234	29132
18	175	601	782	13.161	1.316	26091
18	177	607	774	6.500	0.650	29435
18	179	614	767	6.435	0.643	24333
18	181	616	762	3.500	0.350	28546
18	183	610	762	3.900	0.390	28501
18	185	604	772	7.580	0.758	30088
18	187	594	787	11.718	1.172	32910
18	189	593	790	2.055	0.206	26241
18	191	593	790	0.000	0.000	32008
18	193	608	780	11.718	1.172	26299
19	1	992	347	-1.000	-1.000	28629
19	3	993	347	0.650	0.065	30677
19	5	993	341	3.900	0.390	29994
19	7	992	321	13.016	1.302	30692
19	9	988	312	6.402	0.640	29802
19	11	987	306	3.954	0.395	28678
19	13	987	313	4.550	0.455	30200
19	15	989	330	11.126	1.113	28726
19	17	989	334	2.600	0.260	24226
19	19	989	334	0.000	0.000	25788
19	21	989	325	5.850	0.585	29212
19	23	989	312	8.450	0.845	30411
19	25	989	305	4.550	0.455	28800
19	27	989	313	5.200	0.520	27602
19	29	989	321	5.200	0.520	29265
19	31	989	321	0.000	0.000	28609
19	33	989	321	0.000	0.000	29954
19	35	989	321	0.000	0.000	29082
19	37	989	321	0.000	0.000	27811
19	39	989	321	0.000	0.000	27483
19	41	989	314	4.550	0.455	30000
19	43	989	311	1.950	0.195	25840
19	45	989	305	3.900	0.390	28469
19	47	989	305	0.000	0.000	26543
19	49	986	322	11.220	1.122	27285
19	51	986	329	4.550	0.455	29884
19	53	991	332	3.790	0.379	25177
19	55	991	341	5.850	0.585	30029
19	57	991	341	0.000	0.000	29555
19	59	991	343	1.300	0.130	25276
19	61	992	345	1.453	0.145	24390
19	63	993	351	3.954	0.395	24917
19	65	994	352	0.919	0.092	27450
19	67	996	354	1.838	0.184	28354
19	69	998	355	1.453	0.145	27226
19	71	999	374	12.367	1.237	28897
19	73	999	368	3.900	0.390	23194
19	75	999	360	5.200	0.520	22294
19	77	999	364	2.600	0.260	28065
19	79	993	347	11.718	1.172	28275
19	81	990	319	18.304	1.830	28890
19	83	990	308	7.150	0.715	25563
19	85	990	292	10.400	1.040	25730
19	87	990	283	5.850	0.585	28992
19	89	990	273	6.500	0.650	26244
19	91	989	269	2.680	0.268	25525
19	93	979	302	22.413	2.241	26539
19	95	977	320	11.772	1.177	32525
19	97	966	357	25.090	2.509	22013
19	99	959	367	7.934	0.793	32656
19	101	957	376	5.993	0.599	20356
19	103	957	390	9.100	0.910	29704
19	105	956	396	3.954	0.395	32459
19	107	952	402	4.687	0.469	27374
19	109	947	407	4.596	0.460	31658
19	111	937	426	13.956	1.396	29422
19	113	931	440	9.900	0.990	25497
19	115	931	444	2.600	0.260	23417
19	117	928	463	12.503	1.250	32584
19	119	924	473	7.001	0.700	28454
19	121	908	487	13.819	1.382	28222
19	123	903	493	5.077	0.508	30788
19	125	894	501	7.827	0.783	29029
19	127	881	525	17.741	1.774	24256
19	129	865	544	16.145	1.615	27937
19	131	856	558	10.818	1.082	29432
19	133	856	565	4.550	0.455	31951
19	135	855	575	6.532	0.653	26465
19	137	854	583	5.240	0.524	32419
19	139	854	596	8.450	0.845	29171
19	141	852	598	1.838	0.184	31884
19	143	848	603	4.162	0.416	30691
19	145	842	612	7.031	0.703	28100
19	147	834	625	9.922	0.992	24501
19	149	833	628	2.055	0.206	26311
19	151	833	628	0.000	0.000	26484
19	153	831	633	3.500	0.350	27384
19	155	828	640	4.950	0.495	29330
19	157	825	651	7.411	0.741	30120
19	159	815	665	11.183	1.118	29551
19	161	812	679	9.306	0.931	33278
19	163	810	695	10.481	1.048	27162
19	165	808	701	4.111	0.411	30663
19	167	802	719	12.333	1.233	24333
19	169	798	725	4.687	0.469	33149
19	171	798	725	0.000	0.000	29829
19	173	798	725	0.000	0.000	29436
19	175	794	755	19.672	1.967	30399
19	177	790	768	8.841	0.884	26948
19	179	789	785	11.069	1.107	30873
19	181	801	790	8.450	0.845	30836
19	183	808	791	4.596	0.460	30855
19	185	810	771	13.065	1.306	30930
19	187	818	755	11.627	1.163	24436
19	189	814	745	7.001	0.700	30036
19	191	811	742	2.758	0.276	26413
19	193	811	734	5.200	0.520	30901
20	1	1006	671	-1.000	-1.000	29172
20	3	1006	671	0.000	0.000	26314
20	5	1003	668	2.758	0.276	31762
20	7	1000	661	4.950	0.495	31540
20	9	1000	658	1.950	0.195	29363
20	11	997	658	1.950	0.195	29552
20	13	1004	680	15.006	1.501	30587
20	15	1013	679	5.886	0.589	28382
20	17	1013	676	1.950	0.195	29574
20	19	1013	673	1.950	0.195	28145
20	21	1011	667	4.111	0.411	27332
20	23	1007	658	6.402	0.640	28277
20	25	1005	656	1.838	0.184	30544
20	27	1000	651	4.596	0.460	28433
20	29	995	650	3.314	0.331	30512
20	31	984	647	7.411	0.741	29777
20	33	980	650	3.250	0.325	30192
20	35	984	654	3.677	0.368	30828
20	37	993	661	7.411	0.741	30550
20	39	1003	665	7.001	0.700	29922
20	41	1008	672	5.591	0.559	30192
20	43	1009	672	0.650	0.065	30323
20	45	1012	686	9.306	0.931	30282
20	47	1012	689	1.950	0.195	30367
20	49	1012	699	6.500	0.650	29953
20	51	1012	703	2.600	0.260	30092
20	53	1013	708	3.314	0.331	30126
20	55	1014	710	1.453	0.145	30619
20	57	1014	697	8.450	0.845	30151
20	59	1014	694	1.950	0.195	30572
20	61	1008	690	4.687	0.469	30392
20	63	992	677	13.400	1.340	29802
20	65	988	671	4.687	0.469	30521
20	67	992	676	4.162	0.416	29980
20	69	998	680	4.687	0.469	30255
20	71	1008	691	9.663	0.966	30537
20	73	1015	693	4.732	0.473	30012
20	75	1015	679	9.100	0.910	31692
20	77	1011	664	10.090	1.009	26614
20	79	1006	655	6.692	0.669	30426
20	81	1004	654	1.453	0.145	30727
20	83	999	649	4.596	0.460	30955
20	85	1006	665	11.351	1.135	30620
20	87	1011	672	5.591	0.559	30316
20	89	1015	681	6.402	0.640	29984
20	91	1019	688	5.240	0.524	30197
20	93	1021	695	4.732	0.473	30102
20	95	1012	674	14.850	1.485	30275
20	97	1002	654	14.534	1.453	30113
20	99	994	641	9.922	0.992	30547
20	101	992	640	1.453	0.145	30201
20	103	1010	648	12.803	1.280	30297
20	105	1009	660	7.827	0.783	30368
20	107	1011	675	9.836	0.984	30191
20	109	1017	695	13.572	1.357	30050
20	111	1018	702	4.596	0.460	30108
20	113	1018	703	0.650	0.065	30146
20	115	1018	715	7.800	0.780	29776
20	117	1018	727	7.800	0.780	30326
20	119	1014	698	19.028	1.903	30208
20	121	1003	668	20.769	2.077	33266
20	123	997	648	13.572	1.357	29200
20	125	991	640	6.500	0.650	29624
20	127	988	638	2.344	0.234	30569
20	129	979	629	8.273	0.827	30552
20	131	977	633	2.907	0.291	28367
20	133	977	636	1.950	0.195	26899
20	135	987	646	9.192	0.919	30726
20	137	992	649	3.790	0.379	24345
20	139	995	652	2.758	0.276	23979
20	141	996	652	0.650	0.065	22161
20	143	998	645	4.732	0.473	28728
20	145	992	638	5.993	0.599	30602
20	147	986	635	4.360	0.436	30300
20	149	988	642	4.732	0.473	29311
20	151	989	642	0.650	0.065	26672
20	153	978	626	12.620	1.262	31694
20	155	975	626	1.950	0.195	30484
20	157	990	654	20.647	2.065	30222
20	159	1001	661	8.475	0.847	30851
20	161	1014	667	9.306	0.931	30793
20	163	1019	674	5.591	0.559	30214
20	165	1021	677	2.344	0.234	30424
20	167	1021	677	0.000	0.000	30423
21	1	571	291	-1.000	-1.000	31362
21	3	582	305	11.573	1.157	30020
21	5	581	306	0.919	0.092	29423
21	7	580	311	3.314	0.331	29776
21	9	582	321	6.629	0.663	31119
21	11	582	325	2.600	0.260	31360
21	13	593	326	7.179	0.718	26653
21	15	612	325	12.367	1.237	29160
21	17	629	328	11.220	1.122	23124
21	19	629	343	9.750	0.975	32174
21	21	622	351	6.909	0.691	31286
21	23	621	336	9.771	0.977	30916
21	25	621	328	5.200	0.520	31109
21	27	615	296	21.162	2.116	25649
21	29	612	285	7.411	0.741	27353
21	31	608	269	10.720	1.072	28177
21	33	607	262	4.596	0.460	28728
21	35	605	271	5.993	0.599	31507
21	37	599	285	9.900	0.990	25749
21	39	599	295	6.500	0.650	34820
21	41	614	301	10.501	1.050	34007
21	43	636	311	15.708	1.571	31298
21	45	609	306	17.848	1.785	30654
21	47	588	313	14.388	1.439	34125
21	49	589	310	2.055	0.206	26268
21	51	612	293	18.590	1.859	31498
21	53	613	313	13.016	1.302	32187
21	55	596	324	13.161	1.316	28760
21	57	585	333	9.238	0.924	32759
21	59	583	356	15.006	1.501	31175
21	61	589	357	3.954	0.395	32674
21	63	590	360	2.055	0.206	34045
21	65	593	338	14.432	1.443	28140
21	67	595	333	3.500	0.350	29867
21	69	586	335	5.993	0.599	31311
21	71	557	348	20.657	2.066	29696
21	73	552	350	3.500	0.350	28234
21	75	540	350	7.800	0.780	25472
21	77	553	342	9.922	0.992	32081
21	79	567	324	14.822	1.482	30117
21	81	563	304	13.257	1.326	24284
21	83	557	293	8.144	0.814	33348
21	85	549	320	18.304	1.830	30185
21	87	548	332	7.827	0.783	23923
21	89	566	320	14.061	1.406	30579
21	91	593	311	18.499	1.850	29090
21	93	599	309	4.111	0.411	28386
21	95	586	324	12.902	1.290	31066
21	97	564	329	14.664	1.466	23540
21	99	553	332	7.411	0.741	28394
21	101	560	330	4.732	0.473	25806
21	103	584	322	16.443	1.644	36844
21	105	608	316	16.080	1.608	45875
21	107	625	308	12.212	1.221	42621
21	109	634	304	6.402	0.640	32623
21	111	626	305	5.240	0.524	28219
21	113	610	310	10.896	1.090	21062
21	115	594	317	11.351	1.135	23585
21	117	587	319	4.732	0.473	26627
21	119	586	319	0.650	0.065	27340
21	121	585	319	0.650	0.065	32906
21	123	590	312	5.591	0.559	42990
21	125	586	303	6.402	0.640	30584
21	127	570	291	13.000	1.300	29465
21	129	560	283	8.324	0.832	28624
21	131	540	285	13.065	1.306	25854
21	133	541	285	0.650	0.065	29740
21	135	551	280	7.267	0.727	29183
21	137	560	279	5.886	0.589	33893
21	139	559	280	0.919	0.092	32800
21	141	555	284	3.677	0.368	22149
21	143	541	276	10.481	1.048	31654
21	145	541	269	4.550	0.455	28375
21	147	539	301	20.840	2.084	31124
21	149	535	300	2.680	0.268	31428
21	151	542	288	9.030	0.903	30987
21	153	551	273	11.370	1.137	30965
21	155	554	248	16.366	1.637	31120
21	157	557	228	13.145	1.315	27897
21	159	562	207	14.031	1.403	32596
21	161	566	191	10.720	1.072	40799
21	163	556	184	7.934	0.793	42810
21	165	539	204	17.061	1.706	27843
21	167	535	218	9.464	0.946	29699
21	169	534	228	6.532	0.653	27059
21	171	533	228	0.650	0.065	30535
21	173	531	222	4.111	0.411	28081
21	175	556	241	20.410	2.041	29807
21	177	556	252	7.150	0.715	31899
21	179	561	278	17.209	1.721	30610
21	181	579	279	11.718	1.172	31396
21	183	606	263	20.400	2.040	30757
21	185	613	258	5.591	0.559	31400
21	187	598	266	11.050	1.105	40073
21	189	586	273	9.030	0.903	27536
21	191	573	276	8.672	0.867	29272
21	193	573	275	0.650	0.065	32303
22	1	469	478	-1.000	-1.000	27072
22	3	462	478	4.550	0.455	27169
22	5	455	479	4.596	0.460	31746
22	7	451	486	5.240	0.524	29110
22	9	451	486	0.000	0.000	30672
22	11	469	485	11.718	1.172	26636
22	13	481	481	8.222	0.822	32564
22	15	489	479	5.360	0.536	30893
22	17	496	477	4.732	0.473	30974
22	19	508	473	8.222	0.822	31005
22	21	537	465	19.554	1.955	31044
22	23	543	462	4.360	0.436	38738
22	25	550	459	4.950	0.495	30599
22	27	557	453	5.993	0.599	24374
22	29	564	446	6.435	0.643	29104
22	31	569	444	3.500	0.350	30472
22	33	573	443	2.680	0.268	29335
22	35	588	437	10.501	1.050	29021
22	37	597	433	6.402	0.640	28511
22	39	624	426	18.130	1.813	30733
22	41	630	421	5.077	0.508	36742
22	43	634	413	5.814	0.581	25196
22	45	654	397	16.648	1.665	28516
22	47	660	392	5.077	0.508	25274
22	49	661	392	0.650	0.065	29580
22	51	673	385	9.030	0.903	30817
22	53	686	383	8.549	0.855	39003
22	55	709	377	15.450	1.545	30676
22	57	711	375	1.838	0.184	32233
22	59	714	372	2.758	0.276	31466
22	61	711	375	2.758	0.276	30935
22	63	709	377	1.838	0.184	31009
22	65	709	377	0.000	0.000	30676
22	67	709	377	0.000	0.000	31603
22	69	680	389	20.400	2.040	39378
22	71	674	391	4.111	0.411	23088
22	73	665	394	6.166	0.617	24517
22	75	665	394	0.000	0.000	30127
22	77	664	394	0.650	0.065	30447
22	79	663	394	0.650	0.065	31259
22	81	663	394	0.000	0.000	26456
22	83	650	404	10.661	1.066	27803
22	85	648	405	1.453	0.145	23704
22	87	648	405	0.000	0.000	24369
22	89	651	401	3.250	0.325	29580
22	91	660	393	7.827	0.783	34281
22	93	661	393	0.650	0.065	25795
22	95	667	392	3.954	0.395	29509
22	97	675	387	6.132	0.613	26630
22	99	658	397	12.820	1.282	32360
22	101	651	401	5.240	0.524	24291
22	103	643	397	5.814	0.581	31596
22	105	645	395	1.838	0.184	25363
22	107	645	397	1.300	0.130	29993
22	109	645	397	0.000	0.000	26708
22	111	646	391	3.954	0.395	28950
22	113	646	384	4.550	0.455	28232
22	115	638	369	11.050	1.105	33601
22	117	619	350	17.465	1.747	33744
22	119	618	350	0.650	0.065	27326
22	121	603	346	10.090	1.009	35296
22	123	592	345	7.179	0.718	26341
22	125	559	346	21.459	2.146	32842
22	127	535	352	16.080	1.608	33758
22	129	531	355	3.250	0.325	31206
22	131	535	356	2.680	0.268	32455
22	133	555	349	13.773	1.377	32829
22	135	578	343	15.450	1.545	26177
22	137	590	342	7.827	0.783	29118
22	139	588	364	14.359	1.436	31600
22	141	583	367	3.790	0.379	30620
22	143	582	364	2.055	0.206	34666
22	145	587	340	15.935	1.593	31926
22	147	589	337	2.344	0.234	28258
22	149	593	345	5.814	0.581	27621
22	151	590	350	3.790	0.379	28628
22	153	590	351	0.650	0.065	23948
22	155	585	353	3.500	0.350	31791
22	157	576	363	8.745	0.874	27914
22	159	576	363	0.000	0.000	40660
22	161	580	349	9.464	0.946	28254
22	163	581	349	0.650	0.065	31466
22	165	595	339	11.183	1.118	33513
22	167	588	351	9.030	0.903	29102
22	169	585	359	5.553	0.555	29129
22	171	585	370	7.150	0.715	28588
22	173	585	378	5.200	0.520	29180
22	175	585	378	0.000	0.000	29177
22	177	595	344	23.035	2.304	27130
22	179	598	333	7.411	0.741	30245
22	181	598	325	5.200	0.520	29871
22	183	598	320	3.250	0.325	28484
22	185	602	312	5.814	0.581	29814
22	187	605	305	4.950	0.495	33519
22	189	606	301	2.680	0.268	31086
22	191	614	306	6.132	0.613	22500
22	193	621	313	6.435	0.643	31953
23	1	925	487	-1.000	-1.000	28643
23	3	926	487	0.650	0.065	31378
23	5	926	488	0.650	0.065	32050
23	7	927	488	0.650	0.065	32010
23	9	936	495	7.411	0.741	28394
23	11	936	495	0.000	0.000	31591
23	13	933	482	8.672	0.867	30207
23	15	929	475	5.240	0.524	31801
23	17	923	459	11.107	1.111	33482
23	19	905	436	18.984	1.898	26354
23	21	896	421	11.370	1.137	31574
23	23	885	405	12.620	1.262	30844
23	25	876	393	9.750	0.975	30199
23	27	855	367	21.723	2.172	31372
23	29	838	343	19.117	1.912	31098
23	31	813	316	23.917	2.392	32053
23	33	803	309	7.934	0.793	32984
23	35	797	302	5.993	0.599	25455
23	37	784	288	12.418	1.242	25030
23	39	781	283	3.790	0.379	32614
23	41	777	279	3.677	0.368	34042
23	43	773	277	2.907	0.291	35002
23	45	770	275	2.344	0.234	30846
23	47	751	274	12.367	1.237	31207
23	49	698	267	34.748	3.475	35959
23	51	679	261	12.951	1.295	29064
23	53	644	250	23.847	2.385	28333
23	55	609	240	23.660	2.366	32176
23	57	591	236	11.985	1.199	28198
23	59	566	231	16.571	1.657	29610
23	61	545	226	14.031	1.403	30333
23	63	529	217	11.932	1.193	31869
23	65	521	216	5.240	0.524	31792
23	67	510	225	9.238	0.924	31008
23	69	489	242	17.562	1.756	30506
23	71	483	244	4.111	0.411	29427
23	73	462	244	13.650	1.365	29148
23	75	461	244	0.650	0.065	29134
23	77	460	244	0.650	0.065	30197
23	79	460	244	0.000	0.000	31828
23	81	455	245	3.314	0.331	28193
23	83	447	247	5.360	0.536	41929
23	85	440	245	4.732	0.473	27630
23	87	434	241	4.687	0.469	27837
23	89	428	257	11.107	1.111	29945
23	91	427	278	13.665	1.367	34534
23	93	427	282	2.600	0.260	31267
23	95	429	285	2.344	0.234	32996
23	97	435	287	4.111	0.411	24666
23	99	437	281	4.111	0.411	27542
23	101	437	268	8.450	0.845	30010
23	103	434	252	10.581	1.058	32161
23	105	434	251	0.650	0.065	31303
23	107	434	258	4.550	0.455	29276
23	109	431	280	14.432	1.443	21842
23	111	431	287	4.550	0.455	32941
23	113	434	293	4.360	0.436	29853
23	115	437	288	3.790	0.379	30901
23	117	440	306	11.861	1.186	27726
23	119	440	309	1.950	0.195	29132
23	121	440	310	0.650	0.065	31117
23	123	440	339	18.850	1.885	45415
23	125	440	340	0.650	0.065	34375
23	127	440	340	0.000	0.000	26084
23	129	439	341	0.919	0.092	26410
23	131	439	342	0.650	0.065	19256
23	133	438	391	31.856	3.186	32230
23	135	438	391	0.000	0.000	28389
23	137	438	391	0.000	0.000	28762
23	139	413	389	16.302	1.630	24940
23	141	413	389	0.000	0.000	24153
23	143	413	389	0.000	0.000	31105
23	145	413	389	0.000	0.000	31255
23	147	413	389	0.000	0.000	31103
23	149	412	382	4.596	0.460	23462
23	151	412	366	10.400	1.040	30121
23	153	412	366	0.000	0.000	25250
23	155	412	372	3.900	0.390	32890
23	157	408	377	4.162	0.416	33909
23	159	393	386	11.370	1.137	25880
23	161	392	388	1.453	0.145	23331
23	163	391	388	0.650	0.065	27199
23	165	378	392	8.841	0.884	43462
23	167	359	396	12.620	1.262	27058
23	169	334	410	18.624	1.862	26039
23	171	328	426	11.107	1.111	29187
23	173	310	448	18.476	1.848	28896
23	175	301	464	11.932	1.193	29491
23	177	297	475	7.608	0.761	26785
23	179	297	480	3.250	0.325	31723
23	181	297	485	3.250	0.325	28721
23	183	293	491	4.687	0.469	33283
23	185	268	488	16.366	1.637	30902
23	187	303	499	23.847	2.385	34738
23	189	317	502	9.306	0.931	27458
23	191	331	510	10.481	1.048	29405
23	193	334	514	3.250	0.325	34111
24	1	435	907	-1.000	-1.000	26633
24	3	433	905	1.838	0.184	25926
24	5	428	899	5.077	0.508	28107
24	7	417	891	8.841	0.884	31668
24	9	413	894	3.250	0.325	30050
24	11	390	902	15.828	1.583	36028
24	13	384	905	4.360	0.436	30015
24	15	384	911	3.900	0.390	23907
24	17	376	910	5.240	0.524	31821
24	19	366	905	7.267	0.727	30107
24	21	360	877	18.613	1.861	28610
24	23	365	852	16.571	1.657	27161
24	25	365	852	0.000	0.000	29528
24	27	369	849	3.250	0.325	30501
24	29	345	877	23.970	2.397	30537
24	31	336	900	16.053	1.605	26565
24	33	341	912	8.450	0.845	34249
24	35	353	913	7.827	0.783	30682
24	37	367	911	9.192	0.919	33482
24	39	378	910	7.179	0.718	33961
24	41	385	910	4.550	0.455	30399
[truncated: 7,070 more rows]
