# Supplementary material for: The Arp2/3 complex is required for in situ haptotactic response of microglia to iC3b
Source: EMBO Rep. 2026 Feb 27;27(7):1666–95. doi: 10.1038/s44319-026-00720-9 (PMC13076747; doi:10.1038/s44319-026-00720-9)
Supplement: Supplementary file 13 — Source data Fig. 1 [file 44319_2026_720_MOESM13_ESM.zip › Figure 1/1A-E/24.06.10 BV2 iC3b random migration iC3b 20uM raw data 9067.txt]

	Track n�	Slice n�	X	Y	Distance	Velocity	Pixel Value
1	1	1	372	420	-1	-1	19320
2	1	3	374	440	13.065	1.306	18697
3	1	5	382	432	7.354	0.735	21652
4	1	7	382	432	0	0	22056
5	1	9	382	432	0	0	20610
6	1	11	386	434	2.907	0.291	18781
7	1	13	388	434	1.3	0.13	21850
8	1	15	388	438	2.6	0.26	24900
9	1	17	388	444	3.9	0.39	19584
10	1	19	388	444	0	0	21220
11	1	21	400	446	7.907	0.791	22014
12	1	23	400	446	0	0	20974
13	1	25	400	448	1.3	0.13	22495
14	1	27	396	446	2.907	0.291	23441
15	1	29	388	444	5.36	0.536	23114
16	1	31	380	442	5.36	0.536	23793
17	1	33	380	442	0	0	21707
18	1	35	380	442	0	0	19169
19	1	37	380	438	2.6	0.26	20507
20	1	39	386	438	3.9	0.39	20610
21	1	41	388	434	2.907	0.291	22073
22	1	43	380	428	6.5	0.65	31241
23	1	45	374	422	5.515	0.552	25723
24	1	47	370	418	3.677	0.368	27663
25	1	49	362	416	5.36	0.536	20089
26	1	51	370	418	5.36	0.536	27108
27	1	53	378	420	5.36	0.536	23269
28	1	55	384	424	4.687	0.469	20603
29	1	57	382	432	5.36	0.536	23917
30	1	59	382	438	3.9	0.39	21732
31	1	61	390	444	6.5	0.65	27964
32	1	63	394	446	2.907	0.291	22165
33	1	65	394	436	6.5	0.65	31695
34	1	67	388	430	5.515	0.552	22589
35	1	69	388	430	0	0	18422
36	1	71	388	430	0	0	21733
37	1	73	384	436	4.687	0.469	24624
38	1	75	384	436	0	0	30909
39	1	77	382	436	1.3	0.13	24691
40	1	79	380	434	1.838	0.184	25432
41	1	81	378	430	2.907	0.291	26165
42	1	83	378	426	2.6	0.26	27615
43	1	85	384	420	5.515	0.552	22913
44	1	87	386	420	1.3	0.13	23736
45	1	89	386	430	6.5	0.65	28500
46	1	91	368	434	11.985	1.199	26310
47	1	93	366	436	1.838	0.184	19814
48	1	95	384	440	11.985	1.199	13715
49	1	97	384	432	5.2	0.52	32290
50	1	99	380	424	5.814	0.581	29449
51	1	101	378	430	4.111	0.411	22847
52	1	103	374	446	10.72	1.072	23800
53	1	105	374	458	7.8	0.78	12884
54	1	107	378	458	2.6	0.26	23469
55	1	109	354	466	16.443	1.644	22636
56	1	111	344	456	9.192	0.919	22509
57	1	113	338	442	9.9	0.99	23894
58	2	1	328	442	-1	-1	15277
59	2	3	328	442	0	0	20571
60	2	5	328	442	0	0	14456
61	2	7	336	460	12.803	1.28	18820
62	2	9	338	464	2.907	0.291	16421
63	2	11	338	464	0	0	20482
64	2	13	338	468	2.6	0.26	20507
65	2	15	332	488	13.572	1.357	20593
66	2	17	300	556	48.848	4.885	20834
67	2	19	286	604	32.499	3.25	21224
68	2	21	284	616	7.907	0.791	20441
69	2	23	280	644	18.384	1.838	16595
70	2	25	280	644	0	0	20216
71	2	27	274	658	9.9	0.99	21373
72	2	29	270	666	5.814	0.581	21478
73	2	31	266	670	3.677	0.368	20620
74	2	33	210	690	38.651	3.865	20954
75	2	35	192	684	12.333	1.233	21039
76	2	37	176	660	18.748	1.875	22515
77	2	39	168	652	7.354	0.735	20926
78	2	41	164	640	8.222	0.822	20659
79	2	43	158	614	17.344	1.734	18399
80	2	45	166	576	25.241	2.524	21013
81	2	47	198	540	31.307	3.131	18298
82	2	49	198	540	0	0	21815
83	2	51	206	520	14.001	1.4	20722
84	2	53	206	498	14.3	1.43	21100
85	2	55	196	542	29.329	2.933	21369
86	2	57	196	584	27.299	2.73	21038
87	2	59	198	624	26.032	2.603	21293
88	2	61	190	636	9.374	0.937	21247
89	2	63	186	560	49.467	4.947	21445
90	2	65	134	554	34.023	3.402	21744
91	2	67	118	586	23.255	2.325	21110
92	2	69	124	582	4.687	0.469	20304
93	2	71	168	530	44.275	4.428	16612
94	2	73	160	552	15.216	1.522	20968
95	2	75	186	522	25.804	2.58	21388
96	2	77	194	512	8.324	0.832	19401
97	2	79	180	516	9.464	0.946	21833
98	2	81	200	494	19.325	1.933	31988
99	2	83	206	490	4.687	0.469	24794
100	2	85	214	516	17.681	1.768	11778
101	2	87	216	526	6.629	0.663	21845
102	2	89	216	532	3.9	0.39	21711
103	2	91	206	560	19.325	1.933	21872
104	2	93	204	564	2.907	0.291	18107
105	2	95	220	568	10.72	1.072	21641
106	2	97	244	566	15.654	1.565	22219
107	2	99	176	580	45.126	4.513	21731
108	2	101	120	618	43.988	4.399	22435
109	2	103	112	624	6.5	0.65	21536
110	2	105	162	596	37.248	3.725	21679
111	2	107	208	564	36.422	3.642	22197
112	2	109	234	534	25.804	2.58	22004
113	2	111	172	590	54.304	5.43	22253
114	2	113	158	594	9.464	0.946	32625
115	2	115	150	606	9.374	0.937	21633
116	2	117	146	610	3.677	0.368	21706
117	2	119	198	572	41.862	4.186	22197
118	2	121	214	564	11.627	1.163	22107
119	2	123	184	574	20.554	2.055	21764
120	2	125	150	610	32.186	3.219	21392
121	2	127	144	614	4.687	0.469	20766
122	2	129	130	588	19.194	1.919	21612
123	2	131	128	586	1.838	0.184	21897
124	2	133	120	570	11.627	1.163	21681
125	2	135	104	558	13	1.3	21067
126	2	137	172	556	44.218	4.422	20729
127	2	139	208	556	23.399	2.34	21969
128	2	141	240	554	20.84	2.084	22516
129	2	143	250	562	8.324	0.832	12426
130	2	145	260	582	14.534	1.453	21925
131	2	147	250	548	23.035	2.304	22952
132	2	149	222	514	28.629	2.863	22553
133	2	151	210	512	7.907	0.791	29612
134	2	153	192	508	11.985	1.199	21283
135	2	155	198	508	3.9	0.39	22036
136	2	157	276	532	53.044	5.304	26140
137	2	159	252	540	16.443	1.644	22364
138	2	161	248	550	7.001	0.7	23100
139	2	163	246	560	6.629	0.663	23336
140	2	165	244	572	7.907	0.791	22407
141	2	167	246	604	20.84	2.084	16208
142	2	169	246	604	0	0	23402
143	2	171	248	606	1.838	0.184	20232
144	2	173	258	612	7.58	0.758	24261
145	2	175	260	614	1.838	0.184	22477
146	2	177	258	610	2.907	0.291	25433
147	2	179	236	576	26.322	2.632	22580
148	2	181	220	552	18.748	1.875	19871
149	2	183	220	552	0	0	21720
150	2	185	216	550	2.907	0.291	21919
151	2	187	214	542	5.36	0.536	21315
152	2	189	212	538	2.907	0.291	22152
153	2	191	212	538	0	0	22509
154	2	193	206	538	3.9	0.39	24921
155	3	1	558	172	-1	-1	20523
156	3	3	566	164	7.354	0.735	16567
157	3	5	566	164	0	0	25554
158	3	7	566	164	0	0	25740
159	3	9	602	200	33.092	3.309	20771
160	3	11	576	188	18.613	1.861	21345
161	3	13	572	178	7.001	0.7	21357
162	3	15	568	166	8.222	0.822	19412
163	3	17	558	148	13.384	1.338	22931
164	3	19	546	130	14.061	1.406	17647
165	3	21	546	128	1.3	0.13	23005
166	3	23	534	104	17.441	1.744	20239
167	3	25	534	104	0	0	21589
168	3	27	536	104	1.3	0.13	25177
169	3	29	540	110	4.687	0.469	27188
170	3	31	550	118	8.324	0.832	24387
171	3	33	550	118	0	0	23691
172	3	35	558	130	9.374	0.937	21749
173	3	37	560	134	2.907	0.291	25322
174	3	39	564	138	3.677	0.368	23956
175	3	41	578	162	18.06	1.806	19267
176	3	43	578	162	0	0	20260
177	3	45	576	162	1.3	0.13	23427
178	3	47	564	152	10.153	1.015	21008
179	3	49	556	138	10.481	1.048	25507
180	3	51	552	130	5.814	0.581	19921
181	3	53	544	118	9.374	0.937	22506
182	3	55	540	108	7.001	0.7	22912
183	3	57	522	84	19.5	1.95	22344
184	3	59	512	70	11.183	1.118	22198
185	3	61	502	56	11.183	1.118	22405
186	3	63	492	40	12.264	1.226	22304
187	3	65	492	34	3.9	0.39	22595
188	3	67	492	22	7.8	0.78	22299
189	3	69	484	10	9.374	0.937	22598
190	3	71	484	10	0	0	22410
191	3	73	484	10	0	0	22263
192	3	75	484	8	1.3	0.13	22246
193	3	77	484	2	3.9	0.39	22186
194	3	79	484	2	0	0	22589
195	3	81	484	2	0	0	22551
196	3	83	484	2	0	0	22627
197	3	85	484	2	0	0	22260
198	3	87	484	2	0	0	22367
199	3	89	492	24	15.216	1.522	22461
200	3	91	492	26	1.3	0.13	22471
201	4	1	722	150	-1	-1	20595
202	4	3	722	150	0	0	20998
203	4	5	734	158	9.374	0.937	21779
204	4	7	726	158	5.2	0.52	21339
205	4	9	712	156	9.192	0.919	22387
206	4	11	712	156	0	0	20242
207	4	13	706	158	4.111	0.411	22818
208	4	15	682	160	15.654	1.565	23246
209	4	17	678	162	2.907	0.291	22356
210	4	19	682	162	2.6	0.26	21641
211	4	21	678	162	2.6	0.26	22211
212	4	23	684	162	3.9	0.39	23101
213	4	25	692	162	5.2	0.52	23244
214	4	27	700	160	5.36	0.536	24683
215	4	29	702	158	1.838	0.184	20494
216	4	31	710	154	5.814	0.581	22768
217	4	33	714	150	3.677	0.368	21890
218	4	35	724	144	7.58	0.758	22036
219	4	37	726	144	1.3	0.13	29003
220	4	39	736	140	7.001	0.7	21770
221	4	41	746	134	7.58	0.758	16782
222	4	43	746	134	0	0	26406
223	4	45	752	130	4.687	0.469	24079
224	4	47	752	130	0	0	32303
225	4	49	756	128	2.907	0.291	16798
226	4	51	760	126	2.907	0.291	23364
227	4	53	762	126	1.3	0.13	23493
228	4	55	762	124	1.3	0.13	18905
229	4	57	762	124	0	0	22668
230	4	59	732	136	21.002	2.1	27289
231	4	61	702	146	20.554	2.055	22800
232	4	63	690	150	8.222	0.822	22711
233	4	65	680	152	6.629	0.663	23321
234	4	67	674	152	3.9	0.39	24340
235	4	69	676	150	1.838	0.184	23356
236	4	71	688	136	11.985	1.199	22576
237	4	73	688	136	0	0	24419
238	4	75	692	138	2.907	0.291	25200
239	4	77	704	142	8.222	0.822	24817
240	4	79	710	146	4.687	0.469	25272
241	4	81	712	146	1.3	0.13	24752
242	4	83	704	146	5.2	0.52	28064
243	4	85	694	144	6.629	0.663	17169
244	4	87	694	144	0	0	26373
245	4	89	686	140	5.814	0.581	22083
246	4	91	682	140	2.6	0.26	23976
247	4	93	676	140	3.9	0.39	23412
248	4	95	676	140	0	0	22345
249	4	97	686	138	6.629	0.663	23128
250	4	99	688	138	1.3	0.13	23090
251	4	101	698	132	7.58	0.758	23746
252	4	103	716	130	11.772	1.177	26379
253	4	105	734	132	11.772	1.177	27205
254	4	107	738	134	2.907	0.291	24284
255	4	109	748	138	7.001	0.7	23756
256	4	111	746	140	1.838	0.184	26011
257	4	113	746	142	1.3	0.13	26529
258	4	115	750	148	4.687	0.469	21667
259	4	117	750	150	1.3	0.13	25993
260	4	119	750	150	0	0	24538
261	4	121	754	144	4.687	0.469	24939
262	4	123	744	144	6.5	0.65	25353
263	4	125	728	146	10.481	1.048	23398
264	4	127	684	150	28.717	2.872	16511
265	4	129	668	152	10.481	1.048	20131
266	4	131	662	152	3.9	0.39	21682
267	4	133	670	140	9.374	0.937	24253
268	4	135	686	128	13	1.3	23767
269	4	137	696	118	9.192	0.919	23440
270	4	139	706	96	15.708	1.571	23596
271	4	141	714	84	9.374	0.937	26280
272	4	143	718	74	7.001	0.7	26338
273	4	145	724	44	19.886	1.989	28561
274	4	147	724	30	9.1	0.91	20308
275	4	149	724	30	0	0	22249
276	4	151	724	24	3.9	0.39	23908
277	4	153	722	36	7.907	0.791	24261
278	4	155	714	42	6.5	0.65	22246
279	4	157	706	36	6.5	0.65	23275
280	4	159	700	20	11.107	1.111	23400
281	4	161	694	10	7.58	0.758	21687
282	4	163	694	2	5.2	0.52	21399
283	4	165	694	2	0	0	18395
284	4	167	694	4	1.3	0.13	22784
285	4	169	694	12	5.2	0.52	25430
286	4	171	694	12	0	0	23500
287	4	173	694	14	1.3	0.13	21984
288	4	175	694	14	0	0	23589
289	4	177	694	12	1.3	0.13	22138
290	4	179	698	28	10.72	1.072	22208
291	4	181	698	30	1.3	0.13	20974
292	4	183	698	36	3.9	0.39	28836
293	4	185	694	34	2.907	0.291	24768
294	4	187	690	30	3.677	0.368	19576
295	4	189	682	28	5.36	0.536	23971
296	4	191	682	12	10.4	1.04	23311
297	4	193	680	8	2.907	0.291	25055
298	5	1	716	450	-1	-1	20656
299	5	3	738	432	18.476	1.848	20248
300	5	5	738	432	0	0	20285
301	5	7	738	432	0	0	21877
302	5	9	746	432	5.2	0.52	21636
303	5	11	756	420	10.153	1.015	21475
304	5	13	762	408	8.72	0.872	21528
305	5	15	768	394	9.9	0.99	22550
306	5	17	774	382	8.72	0.872	20918
307	5	19	796	382	14.3	1.43	24164
308	5	21	814	382	11.7	1.17	22622
309	5	23	832	382	11.7	1.17	22629
310	5	25	846	376	9.9	0.99	22210
311	5	27	822	364	17.441	1.744	21254
312	5	29	814	364	5.2	0.52	21328
313	5	31	812	364	1.3	0.13	21637
314	5	33	804	364	5.2	0.52	21940
315	5	35	816	368	8.222	0.822	20576
316	5	37	826	374	7.58	0.758	23735
317	5	39	826	374	0	0	23329
318	5	41	824	376	1.838	0.184	21122
319	5	43	800	378	15.654	1.565	22718
320	5	45	794	368	7.58	0.758	22378
321	5	47	792	360	5.36	0.536	22063
322	5	49	806	362	9.192	0.919	22995
323	5	51	824	374	14.061	1.406	28883
324	5	53	830	378	4.687	0.469	24555
325	5	55	840	374	7.001	0.7	25126
326	5	57	834	366	6.5	0.65	22263
327	5	59	816	374	12.803	1.28	23101
328	5	61	822	384	7.58	0.758	23320
329	5	63	842	398	15.868	1.587	24246
330	5	65	848	408	7.58	0.758	22368
331	5	67	848	408	0	0	24424
332	5	69	854	412	4.687	0.469	23462
333	5	71	854	414	1.3	0.13	24820
334	5	73	844	412	6.629	0.663	20880
335	5	75	834	400	10.153	1.015	24509
336	5	77	834	400	0	0	22562
337	5	79	830	386	9.464	0.946	22659
338	5	81	830	382	2.6	0.26	25583
339	5	83	826	378	3.677	0.368	19842
340	5	85	822	378	2.6	0.26	22400
341	5	87	822	388	6.5	0.65	23743
342	5	89	832	394	7.58	0.758	23365
343	5	91	840	400	6.5	0.65	23679
344	5	93	832	398	5.36	0.536	22548
345	5	95	828	396	2.907	0.291	26689
346	5	97	824	388	5.814	0.581	24143
347	5	99	824	388	0	0	24659
348	5	101	824	384	2.6	0.26	22727
349	5	103	822	380	2.907	0.291	19837
350	5	105	822	380	0	0	22852
351	5	107	820	372	5.36	0.536	22743
352	5	109	816	370	2.907	0.291	19511
353	5	111	804	366	8.222	0.822	22900
354	5	113	796	364	5.36	0.536	23665
355	5	115	796	364	0	0	22661
356	5	117	804	364	5.2	0.52	22679
357	5	119	814	364	6.5	0.65	23098
358	5	121	820	364	3.9	0.39	25075
359	5	123	820	366	1.3	0.13	17335
360	5	125	826	382	11.107	1.111	20637
361	5	127	830	386	3.677	0.368	21551
362	5	129	832	386	1.3	0.13	33078
363	5	131	832	386	0	0	26653
364	5	133	822	382	7.001	0.7	20348
365	5	135	822	382	0	0	28098
366	5	137	818	376	4.687	0.469	30837
367	5	139	818	368	5.2	0.52	19580
368	5	141	820	368	1.3	0.13	23156
369	5	143	824	368	2.6	0.26	26140
370	5	145	818	368	3.9	0.39	24780
371	5	147	812	368	3.9	0.39	23306
372	5	149	816	382	9.464	0.946	26741
373	5	151	844	406	23.97	2.397	25568
374	5	153	850	408	4.111	0.411	26278
375	5	155	858	410	5.36	0.536	25952
376	5	157	862	410	2.6	0.26	23538
377	5	159	870	416	6.5	0.65	23314
378	5	161	878	422	6.5	0.65	24229
379	5	163	886	432	8.324	0.832	23652
380	5	165	888	432	1.3	0.13	23852
381	5	167	888	432	0	0	24438
382	5	169	888	432	0	0	24108
383	5	171	900	442	10.153	1.015	24310
384	5	173	884	438	10.72	1.072	24633
385	5	175	862	428	15.708	1.571	22278
386	5	177	858	422	4.687	0.469	21749
387	5	179	866	414	7.354	0.735	22733
388	5	181	868	412	1.838	0.184	19517
389	5	183	864	410	2.907	0.291	23556
390	6	1	936	798	-1	-1	21485
391	6	3	936	798	0	0	22499
392	6	5	942	798	3.9	0.39	20221
393	6	7	942	798	0	0	21653
394	6	9	952	798	6.5	0.65	18816
395	6	11	954	798	1.3	0.13	19533
396	6	13	964	790	8.324	0.832	20614
397	6	15	964	790	0	0	20682
398	6	17	950	786	9.464	0.946	23770
399	6	19	946	786	2.6	0.26	22675
400	6	21	934	802	13	1.3	22787
401	6	23	928	808	5.515	0.552	21946
402	6	25	922	812	4.687	0.469	22362
403	6	27	922	816	2.6	0.26	24219
404	6	29	912	824	8.324	0.832	21039
405	6	31	912	824	0	0	22551
406	6	33	916	808	10.72	1.072	23329
407	6	35	916	800	5.2	0.52	20215
408	6	37	910	798	4.111	0.411	26224
409	6	39	906	798	2.6	0.26	23602
410	6	41	904	792	4.111	0.411	18659
411	6	43	916	788	8.222	0.822	25572
412	6	45	924	788	5.2	0.52	22099
413	6	47	926	788	1.3	0.13	24041
414	6	49	920	794	5.515	0.552	22362
415	6	51	918	798	2.907	0.291	22013
416	6	53	918	802	2.6	0.26	22310
417	6	55	918	802	0	0	26969
418	6	57	918	802	0	0	26828
419	6	59	918	802	0	0	20631
420	6	61	918	802	0	0	25076
421	6	63	918	802	0	0	24831
422	6	65	918	802	0	0	22415
423	6	67	916	802	1.3	0.13	20771
424	6	69	914	802	1.3	0.13	26406
425	6	71	914	806	2.6	0.26	24225
426	6	73	906	818	9.374	0.937	23822
427	6	75	906	820	1.3	0.13	23414
428	6	77	914	804	11.627	1.163	24786
429	6	79	922	794	8.324	0.832	21860
430	6	81	934	788	8.72	0.872	23590
431	6	83	934	788	0	0	22603
432	6	85	934	788	0	0	24784
433	6	87	950	784	10.72	1.072	35275
434	6	89	936	782	9.192	0.919	26571
435	6	91	936	782	0	0	16043
436	6	93	936	782	0	0	24189
437	6	95	940	784	2.907	0.291	23942
438	6	97	940	784	0	0	27846
439	6	99	934	808	16.08	1.608	23724
440	6	101	934	800	5.2	0.52	24112
441	6	103	940	792	6.5	0.65	24313
442	6	105	948	788	5.814	0.581	24023
443	6	107	962	778	11.183	1.118	25352
444	6	109	962	778	0	0	26956
445	6	111	960	778	1.3	0.13	24908
446	6	113	946	786	10.481	1.048	22919
447	6	115	938	796	8.324	0.832	21193
448	6	117	938	800	2.6	0.26	27957
449	6	119	938	800	0	0	28098
450	6	121	948	790	9.192	0.919	26764
451	6	123	966	780	13.384	1.338	20005
452	6	125	966	780	0	0	26840
453	6	127	960	780	3.9	0.39	22485
454	6	129	950	782	6.629	0.663	26223
455	6	131	948	788	4.111	0.411	24025
456	6	133	964	776	13	1.3	22903
457	6	135	980	770	11.107	1.111	26972
458	6	137	984	762	5.814	0.581	25283
459	6	139	980	762	2.6	0.26	25367
460	6	141	956	768	16.08	1.608	24533
461	6	143	962	772	4.687	0.469	30677
462	6	145	974	770	7.907	0.791	23883
463	6	147	974	770	0	0	20562
464	6	149	978	768	2.907	0.291	29629
465	6	151	990	764	8.222	0.822	32454
466	6	153	990	764	0	0	31258
467	6	155	990	764	0	0	19419
468	6	157	990	764	0	0	20161
469	6	159	994	760	3.677	0.368	19280
470	6	161	1006	750	10.153	1.015	29137
471	6	163	1008	742	5.36	0.536	22201
472	6	165	1008	742	0	0	24051
473	6	167	1008	738	2.6	0.26	24281
474	6	169	1016	738	5.2	0.52	23818
475	6	171	1014	744	4.111	0.411	23149
476	6	173	1008	750	5.515	0.552	21066
477	6	175	1000	758	7.354	0.735	22376
478	6	177	1004	758	2.6	0.26	24299
479	6	179	1010	750	6.5	0.65	28065
480	6	181	1014	738	8.222	0.822	17095
481	6	183	1014	738	0	0	23138
482	6	185	1018	738	2.6	0.26	24428
483	6	187	1018	738	0	0	24813
484	6	189	1018	738	0	0	24673
485	6	191	1006	744	8.72	0.872	24641
486	7	1	366	952	-1	-1	20662
487	7	3	366	950	1.3	0.13	21101
488	7	5	366	950	0	0	22748
489	7	7	366	950	0	0	16914
490	7	9	350	936	13.819	1.382	19407
491	7	11	348	928	5.36	0.536	24947
492	7	13	354	922	5.515	0.552	22818
493	7	15	354	922	0	0	22816
494	7	17	354	922	0	0	23485
495	7	19	354	922	0	0	18113
496	7	21	356	908	9.192	0.919	19357
497	7	23	356	904	2.6	0.26	21547
498	7	25	362	918	9.9	0.99	21285
499	7	27	362	920	1.3	0.13	21692
500	7	29	360	940	13.065	1.306	25091
501	7	31	360	940	0	0	23968
502	7	33	362	954	9.192	0.919	22351
503	7	35	364	966	7.907	0.791	20029
504	7	37	364	968	1.3	0.13	24397
505	7	39	362	940	18.246	1.825	14301
506	7	41	358	922	11.985	1.199	19109
507	7	43	354	910	8.222	0.822	22106
508	7	45	354	910	0	0	21720
509	7	47	354	944	22.099	2.21	22684
510	7	49	354	944	0	0	20615
511	7	51	360	954	7.58	0.758	16502
512	7	53	362	966	7.907	0.791	24084
513	7	55	356	994	18.613	1.861	28708
514	7	57	356	996	1.3	0.13	19886
515	7	59	356	996	0	0	20412
516	7	61	356	996	0	0	20552
517	7	63	356	996	0	0	25439
518	7	65	358	996	1.3	0.13	26027
519	7	67	358	1000	2.6	0.26	15835
520	7	69	360	1004	2.907	0.291	20673
521	7	71	360	1014	6.5	0.65	21833
522	7	73	360	1014	0	0	21515
523	7	75	360	1014	0	0	23745
524	7	77	362	988	16.95	1.695	21357
525	7	79	362	986	1.3	0.13	21264
526	7	81	362	986	0	0	22491
527	7	83	362	992	3.9	0.39	21898
528	7	85	362	1002	6.5	0.65	21760
529	7	87	358	1010	5.814	0.581	21845
530	7	89	352	1018	6.5	0.65	21881
531	7	91	352	1018	0	0	21706
532	7	93	352	1018	0	0	21811
533	7	95	352	1018	0	0	22093
534	8	1	68	638	-1	-1	19177
535	8	3	68	638	0	0	19212
536	8	5	70	632	4.111	0.411	19013
537	8	7	70	624	5.2	0.52	17519
538	8	9	70	624	0	0	22920
539	8	11	70	624	0	0	19918
540	8	13	76	616	6.5	0.65	20348
541	8	15	84	606	8.324	0.832	19873
542	8	17	90	596	7.58	0.758	20134
543	8	19	96	586	7.58	0.758	19617
544	8	21	96	586	0	0	18878
545	8	23	96	586	0	0	20460
546	8	25	86	594	8.324	0.832	20055
547	8	27	86	594	0	0	23429
548	8	29	86	594	0	0	18826
549	8	31	86	594	0	0	20546
550	8	33	82	594	2.6	0.26	15006
551	8	35	82	594	0	0	16806
552	8	37	94	588	8.72	0.872	20490
553	8	39	94	588	0	0	21544
554	8	41	94	588	0	0	20699
555	8	43	98	586	2.907	0.291	20499
556	8	45	98	586	0	0	20640
557	8	47	98	586	0	0	20850
558	8	49	98	586	0	0	20816
559	8	51	98	586	0	0	21063
560	8	53	92	586	3.9	0.39	18091
561	8	55	92	586	0	0	20737
562	8	57	100	580	6.5	0.65	20941
563	8	59	106	574	5.515	0.552	21014
564	8	61	90	582	11.627	1.163	21123
565	8	63	60	608	25.804	2.58	19678
566	8	65	40	634	21.321	2.132	23893
567	8	67	34	640	5.515	0.552	16685
568	8	69	30	646	4.687	0.469	15855
569	8	71	72	622	31.442	3.144	21307
570	8	73	84	600	16.289	1.629	21525
571	8	75	90	592	6.5	0.65	17675
572	8	77	106	578	13.819	1.382	21287
573	8	79	114	556	15.216	1.522	20120
574	8	81	122	544	9.374	0.937	22685
575	8	83	134	538	8.72	0.872	17799
576	8	85	162	544	18.613	1.861	20165
577	8	87	166	548	3.677	0.368	17986
578	8	89	166	548	0	0	21554
579	8	91	174	542	6.5	0.65	21672
580	8	93	178	538	3.677	0.368	21984
581	8	95	184	530	6.5	0.65	21765
582	8	97	188	522	5.814	0.581	21074
583	8	99	196	516	6.5	0.65	23578
584	8	101	200	514	2.907	0.291	22084
585	8	103	200	514	0	0	21270
586	8	105	210	508	7.58	0.758	21688
587	8	107	210	508	0	0	22244
588	8	109	214	506	2.907	0.291	19118
589	8	111	198	512	11.107	1.111	23804
590	8	113	174	526	18.06	1.806	26309
591	8	115	204	516	20.554	2.055	24565
592	8	117	218	508	10.481	1.048	20831
593	8	119	228	502	7.58	0.758	23889
594	8	121	230	500	1.838	0.184	24719
595	8	123	236	498	4.111	0.411	25240
596	8	125	250	492	9.9	0.99	20368
597	8	127	270	486	13.572	1.357	20218
598	8	129	262	490	5.814	0.581	22823
599	8	131	262	490	0	0	19796
600	8	133	278	496	11.107	1.111	21924
601	8	135	276	496	1.3	0.13	22492
602	8	137	250	496	16.9	1.69	21581
603	8	139	228	502	14.822	1.482	23670
604	8	141	204	514	17.441	1.744	20693
605	8	143	186	524	13.384	1.338	18507
606	8	145	164	534	15.708	1.571	18903
607	8	147	160	538	3.677	0.368	22506
608	8	149	160	538	0	0	20575
609	8	151	144	552	13.819	1.382	30648
610	8	153	140	554	2.907	0.291	18976
611	8	155	146	556	4.111	0.411	22065
612	8	157	168	554	14.359	1.436	22250
613	8	159	196	546	18.928	1.893	21325
614	8	161	228	546	20.799	2.08	23344
615	8	163	234	560	9.9	0.99	32586
616	8	165	240	588	18.613	1.861	19630
617	8	167	240	588	0	0	18090
618	8	169	242	592	2.907	0.291	26514
619	8	171	242	594	1.3	0.13	17920
620	9	1	230	64	-1	-1	20163
621	9	3	230	76	7.8	0.78	19813
622	9	5	230	76	0	0	18062
623	9	7	226	80	3.677	0.368	19088
624	9	9	220	80	3.9	0.39	19395
625	9	11	220	80	0	0	20493
626	9	13	220	74	3.9	0.39	23374
627	9	15	224	70	3.677	0.368	18595
628	9	17	224	70	0	0	18810
629	9	19	224	70	0	0	19612
630	9	21	224	70	0	0	24194
631	9	23	224	70	0	0	22200
632	9	25	224	70	0	0	21722
633	9	27	228	58	8.222	0.822	19190
634	9	29	224	66	5.814	0.581	21584
635	9	31	222	88	14.359	1.436	29712
636	9	33	220	96	5.36	0.536	24249
637	9	35	218	100	2.907	0.291	19689
638	9	37	218	100	0	0	25135
639	9	39	214	100	2.6	0.26	20425
640	9	41	210	104	3.677	0.368	17465
641	9	43	196	122	14.822	1.482	20645
642	9	45	194	124	1.838	0.184	20901
643	9	47	200	110	9.9	0.99	21861
644	9	49	210	104	7.58	0.758	18974
645	9	51	198	94	10.153	1.015	20827
646	9	53	212	98	9.464	0.946	19481
647	9	55	226	92	9.9	0.99	25181
648	9	57	224	100	5.36	0.536	17077
649	9	59	218	110	7.58	0.758	22025
650	9	61	226	90	14.001	1.4	20970
651	9	63	236	76	11.183	1.118	20941
652	9	65	246	68	8.324	0.832	21487
653	9	67	246	66	1.3	0.13	21289
654	9	69	254	48	12.803	1.28	21489
655	9	71	256	44	2.907	0.291	18378
656	9	73	258	42	1.838	0.184	14189
657	9	75	264	38	4.687	0.469	16123
658	9	77	272	32	6.5	0.65	21879
659	9	79	274	26	4.111	0.411	21589
660	9	81	272	26	1.3	0.13	21762
661	9	83	260	30	8.222	0.822	25225
662	9	85	256	32	2.907	0.291	21534
663	9	87	256	40	5.2	0.52	24316
664	9	89	256	44	2.6	0.26	27360
665	9	91	256	44	0	0	31545
666	9	93	256	44	0	0	22483
667	9	95	256	44	0	0	20102
668	9	97	262	34	7.58	0.758	23830
669	9	99	264	32	1.838	0.184	23028
670	9	101	264	32	0	0	20687
671	9	103	264	32	0	0	28872
672	9	105	272	20	9.374	0.937	24090
673	9	107	280	18	5.36	0.536	29988
674	9	109	282	18	1.3	0.13	25240
675	9	111	284	16	1.838	0.184	16233
676	9	113	290	12	4.687	0.469	17601
677	9	115	290	10	1.3	0.13	26643
678	9	117	290	10	0	0	22475
679	9	119	292	8	1.838	0.184	19204
680	9	121	296	6	2.907	0.291	22717
681	9	123	296	6	0	0	22240
682	9	125	298	6	1.3	0.13	22375
683	9	127	300	2	2.907	0.291	22127
684	9	129	300	2	0	0	22419
685	9	131	308	0	5.36	0.536	22352
686	9	133	310	0	1.3	0.13	21992
687	9	135	314	0	2.6	0.26	21861
688	9	137	284	6	19.886	1.989	21436
689	9	139	280	22	10.72	1.072	22228
690	9	141	272	28	6.5	0.65	22619
691	9	143	268	30	2.907	0.291	18117
692	9	145	276	24	6.5	0.65	22449
693	9	147	290	14	11.183	1.118	22769
694	9	149	298	8	6.5	0.65	22880
695	9	151	306	8	5.2	0.52	22455
696	9	153	320	12	9.464	0.946	24510
697	9	155	332	18	8.72	0.872	24225
698	9	157	346	22	9.464	0.946	23152
699	9	159	348	24	1.838	0.184	22654
700	9	161	362	42	14.822	1.482	23511
701	9	163	366	46	3.677	0.368	22724
702	9	165	328	46	24.699	2.47	25390
703	9	167	282	48	29.927	2.993	22675
704	9	169	264	52	11.985	1.199	22242
705	9	171	248	46	11.107	1.111	22244
706	9	173	244	46	2.6	0.26	22675
707	9	175	232	46	7.8	0.78	15283
708	9	177	226	48	4.111	0.411	20564
709	9	179	226	48	0	0	27594
710	9	181	226	48	0	0	27812
711	9	183	226	48	0	0	22714
712	9	185	226	48	0	0	22790
713	9	187	212	62	12.869	1.287	23893
714	9	189	202	68	7.58	0.758	22640
715	9	191	202	68	0	0	20636
716	9	193	202	68	0	0	26464
717	10	1	966	58	-1	-1	17471
718	10	3	966	58	0	0	26305
719	10	5	966	58	0	0	20434
720	10	7	966	54	2.6	0.26	21101
721	10	9	966	52	1.3	0.13	17306
722	10	11	964	56	2.907	0.291	18640
723	10	13	952	76	15.16	1.516	21011
724	10	15	952	80	2.6	0.26	20859
725	10	17	952	80	0	0	21584
726	10	19	958	62	12.333	1.233	22176
727	10	21	958	52	6.5	0.65	22323
728	10	23	942	80	20.961	2.096	23468
729	10	25	940	80	1.3	0.13	22681
730	10	27	940	82	1.3	0.13	21966
731	10	29	942	88	4.111	0.411	22041
732	10	31	944	88	1.3	0.13	22685
733	10	33	952	76	9.374	0.937	31682
734	10	35	956	68	5.814	0.581	21946
735	10	37	956	68	0	0	20821
736	10	39	952	84	10.72	1.072	18573
737	10	41	950	98	9.192	0.919	22117
738	10	43	948	106	5.36	0.536	22339
739	10	45	944	110	3.677	0.368	27038
740	10	47	938	118	6.5	0.65	20451
741	10	49	934	128	7.001	0.7	25767
742	10	51	932	138	6.629	0.663	16545
743	10	53	930	144	4.111	0.411	16715
744	10	55	930	158	9.1	0.91	19226
745	10	57	928	158	1.3	0.13	19513
746	10	59	928	158	0	0	18999
747	10	61	928	158	0	0	26803
748	10	63	932	140	11.985	1.199	16545
749	10	65	940	126	10.481	1.048	20681
750	10	67	942	120	4.111	0.411	29493
751	10	69	946	114	4.687	0.469	23307
752	10	71	950	102	8.222	0.822	32675
753	10	73	950	98	2.6	0.26	16027
754	10	75	952	88	6.629	0.663	30490
755	10	77	952	88	0	0	25204
756	10	79	952	88	0	0	20935
757	10	81	952	88	0	0	19184
758	10	83	954	84	2.907	0.291	21795
759	10	85	956	80	2.907	0.291	23455
760	10	87	966	54	18.106	1.811	16452
761	10	89	968	46	5.36	0.536	32630
762	10	91	968	44	1.3	0.13	25696
763	10	93	968	40	2.6	0.26	20613
764	10	95	970	34	4.111	0.411	24058
765	10	97	970	34	0	0	26677
766	10	99	972	26	5.36	0.536	33122
767	10	101	974	20	4.111	0.411	22919
768	10	103	974	20	0	0	25808
769	10	105	974	18	1.3	0.13	26211
770	10	107	974	18	0	0	28041
771	10	109	974	16	1.3	0.13	26160
772	10	111	976	6	6.629	0.663	29120
773	10	113	976	6	0	0	31432
774	10	115	976	6	0	0	20640
775	10	117	984	12	6.5	0.65	19680
776	10	119	986	12	1.3	0.13	25248
777	10	121	986	12	0	0	24480
778	10	123	986	12	0	0	23821
779	10	125	986	12	0	0	24443
780	10	127	986	12	0	0	21738
781	10	129	986	12	0	0	24555
782	10	131	986	12	0	0	24479
783	10	133	986	12	0	0	23933
784	10	135	990	12	2.6	0.26	24222
785	10	137	1002	12	7.8	0.78	23225
786	10	139	1002	12	0	0	23773
787	10	141	1010	12	5.2	0.52	24170
788	10	143	1012	10	1.838	0.184	24810
789	10	145	1016	10	2.6	0.26	24568
790	10	147	1012	6	3.677	0.368	24023
791	11	1	108	318	-1	-1	23307
792	11	3	106	308	6.629	0.663	23189
793	11	5	106	308	0	0	22786
794	11	7	112	310	4.111	0.411	26325
795	11	9	122	316	7.58	0.758	31198
796	11	11	128	318	4.111	0.411	24326
797	11	13	128	318	0	0	22636
798	11	15	142	318	9.1	0.91	25396
799	11	17	142	318	0	0	25177
800	11	19	122	312	13.572	1.357	24329
801	11	21	118	310	2.907	0.291	21136
802	11	23	118	310	0	0	24577
803	11	25	118	310	0	0	23846
804	11	27	114	310	2.6	0.26	23146
805	11	29	108	310	3.9	0.39	25922
806	11	31	96	308	7.907	0.791	22079
807	11	33	84	304	8.222	0.822	23326
808	11	35	84	304	0	0	25825
809	11	37	82	304	1.3	0.13	26059
810	11	39	86	304	2.6	0.26	21198
811	11	41	88	304	1.3	0.13	26910
812	11	43	100	304	7.8	0.78	30948
813	11	45	98	304	1.3	0.13	25996
814	11	47	80	304	11.7	1.17	26579
815	11	49	80	304	0	0	27816
816	11	51	80	304	0	0	26027
817	11	53	70	308	7.001	0.7	26248
818	11	55	66	310	2.907	0.291	29054
819	11	57	66	312	1.3	0.13	27190
820	11	59	64	312	1.3	0.13	27768
821	11	61	64	312	0	0	31248
822	11	63	76	304	9.374	0.937	28080
823	11	65	76	304	0	0	27564
824	11	67	90	302	9.192	0.919	21057
825	11	69	96	302	3.9	0.39	20585
826	11	71	96	302	0	0	17493
827	11	73	96	302	0	0	25793
828	11	75	96	302	0	0	30583
829	11	77	106	300	6.629	0.663	26710
830	12	1	346	482	-1	-1	22221
831	12	3	346	482	0	0	26399
832	12	5	346	474	5.2	0.52	30622
833	12	7	352	466	6.5	0.65	21925
834	12	9	356	456	7.001	0.7	15776
835	12	11	356	456	0	0	33388
836	12	13	356	452	2.6	0.26	24138
837	12	15	356	444	5.2	0.52	24578
838	12	17	360	432	8.222	0.822	23240
839	12	19	360	432	0	0	17443
840	12	21	360	432	0	0	22907
841	12	23	354	452	13.572	1.357	29818
842	12	25	352	454	1.838	0.184	21086
843	12	27	342	468	11.183	1.118	21053
844	12	29	338	472	3.677	0.368	24301
845	12	31	340	478	4.111	0.411	26519
846	12	33	350	464	11.183	1.118	32709
847	12	35	350	464	0	0	28410
848	12	37	354	458	4.687	0.469	26453
849	12	39	352	446	7.907	0.791	20549
850	12	41	352	438	5.2	0.52	23270
851	12	43	358	426	8.72	0.872	21551
852	12	45	362	416	7.001	0.7	24528
853	12	47	362	416	0	0	25131
854	12	49	362	416	0	0	21357
855	12	51	362	416	0	0	24871
856	12	53	356	420	4.687	0.469	26676
857	12	55	348	434	10.481	1.048	26568
858	12	57	348	438	2.6	0.26	24396
859	12	59	346	448	6.629	0.663	26223
860	12	61	344	464	10.481	1.048	22506
861	12	63	334	480	12.264	1.226	25425
862	12	65	330	490	7.001	0.7	28661
863	12	67	336	488	4.111	0.411	25609
864	12	69	358	466	20.223	2.022	27428
865	12	71	352	454	8.72	0.872	24610
866	12	73	346	440	9.9	0.99	25139
867	12	75	340	464	16.08	1.608	25762
868	12	77	338	468	2.907	0.291	23796
869	12	79	336	480	7.907	0.791	26845
870	12	81	354	442	27.33	2.733	18701
871	12	83	356	428	9.192	0.919	28362
872	12	85	360	414	9.464	0.946	28731
873	12	87	360	456	27.299	2.73	27834
874	12	89	358	462	4.111	0.411	27831
875	12	91	344	462	9.1	0.91	28438
876	12	93	340	434	18.384	1.838	28448
877	12	95	348	420	10.481	1.048	23883
878	12	97	356	418	5.36	0.536	26739
879	12	99	362	396	14.822	1.482	28717
880	12	101	366	382	9.464	0.946	23853
881	12	103	366	376	3.9	0.39	26939
882	12	105	368	366	6.629	0.663	25753
883	12	107	370	364	1.838	0.184	30396
884	12	109	370	364	0	0	25907
885	12	111	366	380	10.72	1.072	25087
886	12	113	362	392	8.222	0.822	25082
887	12	115	362	396	2.6	0.26	23755
888	12	117	362	396	0	0	25171
889	12	119	366	382	9.464	0.946	28331
890	12	121	368	372	6.629	0.663	27919
891	12	123	368	372	0	0	28404
892	12	125	350	438	44.466	4.447	24363
893	12	127	346	442	3.677	0.368	29066
894	12	129	342	454	8.222	0.822	18203
895	12	131	340	462	5.36	0.536	24743
896	12	133	338	472	6.629	0.663	29643
897	12	135	330	484	9.374	0.937	26571
898	12	137	324	494	7.58	0.758	32333
899	12	139	330	482	8.72	0.872	24079
900	12	141	334	464	11.985	1.199	10198
901	12	143	330	496	20.961	2.096	23165
902	12	145	330	496	0	0	24098
903	12	147	330	500	2.6	0.26	27555
904	12	149	342	478	16.289	1.629	28408
905	12	151	354	440	25.902	2.59	40113
906	12	153	356	430	6.629	0.663	26384
907	12	155	356	428	1.3	0.13	28251
908	12	157	358	418	6.629	0.663	21959
909	12	159	358	410	5.2	0.52	28392
910	12	161	346	454	29.644	2.964	24403
911	12	163	344	462	5.36	0.536	29007
912	12	165	346	448	9.192	0.919	28525
913	12	167	352	420	18.613	1.861	28020
914	12	169	360	402	12.803	1.28	23674
915	12	171	360	402	0	0	23185
916	12	173	360	402	0	0	24606
917	12	175	360	392	6.5	0.65	23252
918	12	177	360	380	7.8	0.78	26713
919	12	179	362	358	14.359	1.436	26147
920	12	181	366	346	8.222	0.822	25976
921	12	183	366	342	2.6	0.26	25655
922	12	185	356	390	31.869	3.187	30357
923	12	187	354	400	6.629	0.663	26838
924	12	189	354	414	9.1	0.91	26335
925	12	191	352	414	1.3	0.13	28773
926	12	193	352	414	0	0	19890
927	13	1	550	432	-1	-1	24552
928	13	3	546	442	7.001	0.7	25040
929	13	5	546	442	0	0	25227
930	13	7	544	444	1.838	0.184	24150
931	13	9	542	450	4.111	0.411	25534
932	13	11	532	464	11.183	1.118	25907
933	13	13	532	470	3.9	0.39	25011
934	13	15	536	488	11.985	1.199	24913
935	13	17	546	510	15.708	1.571	25129
936	13	19	572	534	22.999	2.3	26079
937	13	21	578	538	4.687	0.469	27341
938	13	23	590	542	8.222	0.822	26374
939	13	25	596	552	7.58	0.758	26221
940	13	27	598	554	1.838	0.184	25352
941	13	29	604	562	6.5	0.65	24651
942	13	31	604	562	0	0	25684
943	13	33	614	570	8.324	0.832	25314
944	13	35	622	572	5.36	0.536	24099
945	13	37	622	572	0	0	24922
946	13	39	622	572	0	0	26242
947	13	41	622	572	0	0	25389
948	13	43	622	572	0	0	25492
949	13	45	622	572	0	0	27421
950	13	47	632	580	8.324	0.832	24327
951	13	49	626	578	4.111	0.411	29022
952	13	51	614	564	11.985	1.199	24710
953	13	53	602	560	8.222	0.822	28434
954	13	55	594	552	7.354	0.735	26963
955	13	57	594	552	0	0	25501
956	13	59	600	554	4.111	0.411	24452
957	13	61	616	558	10.72	1.072	21875
958	13	63	622	568	7.58	0.758	24352
959	13	65	622	570	1.3	0.13	26133
960	13	67	610	564	8.72	0.872	27099
961	13	69	594	552	13	1.3	26535
962	13	71	586	540	9.374	0.937	27165
963	13	73	574	532	9.374	0.937	30837
964	13	75	562	524	9.374	0.937	28044
965	13	77	554	512	9.374	0.937	27573
966	13	79	550	504	5.814	0.581	27135
967	13	81	544	496	6.5	0.65	25274
968	13	83	542	486	6.629	0.663	32661
969	13	85	536	476	7.58	0.758	25457
970	13	87	536	476	0	0	26569
971	13	89	542	480	4.687	0.469	23074
972	13	91	546	496	10.72	1.072	26450
973	13	93	550	504	5.814	0.581	27097
974	13	95	558	508	5.814	0.581	26586
975	13	97	564	512	4.687	0.469	26908
976	13	99	564	512	0	0	27264
977	13	101	552	506	8.72	0.872	24274
978	13	103	544	502	5.814	0.581	27132
979	13	105	544	496	3.9	0.39	26054
980	13	107	544	488	5.2	0.52	15087
981	13	109	552	490	5.36	0.536	24984
982	13	111	552	502	7.8	0.78	25456
983	13	113	552	512	6.5	0.65	18414
984	13	115	552	518	3.9	0.39	23007
985	13	117	566	524	9.9	0.99	21034
986	13	119	568	524	1.3	0.13	24392
987	13	121	566	516	5.36	0.536	25279
988	13	123	590	534	19.5	1.95	26008
989	13	125	596	548	9.9	0.99	26669
990	13	127	602	554	5.515	0.552	26219
991	13	129	584	548	12.333	1.233	28477
992	13	131	560	532	18.748	1.875	28907
993	13	133	544	510	17.681	1.768	31361
994	13	135	540	504	4.687	0.469	24302
995	13	137	532	492	9.374	0.937	25320
996	13	139	532	492	0	0	25541
997	13	141	532	492	0	0	25844
998	13	143	520	480	11.031	1.103	28294
999	13	145	518	470	6.629	0.663	29073
1000	13	147	516	458	7.907	0.791	28498
1001	13	149	514	442	10.481	1.048	26877
1002	13	151	514	442	0	0	29795
1003	13	153	510	434	5.814	0.581	23941
1004	13	155	510	430	2.6	0.26	30882
1005	13	157	508	408	14.359	1.436	25159
1006	13	159	508	408	0	0	32068
1007	13	161	508	408	0	0	34495
1008	13	163	508	408	0	0	20520
1009	13	165	506	396	7.907	0.791	25460
1010	13	167	500	382	9.9	0.99	28578
1011	13	169	500	380	1.3	0.13	28041
1012	13	171	498	368	7.907	0.791	30877
1013	13	173	498	368	0	0	28620
1014	13	175	496	368	1.3	0.13	28869
1015	13	177	510	444	50.23	5.023	27703
1016	13	179	524	474	21.518	2.152	20872
1017	13	181	548	490	18.748	1.875	27116
1018	13	183	548	494	2.6	0.26	26421
1019	13	185	522	472	22.138	2.214	32538
1020	13	187	506	450	17.681	1.768	29218
1021	13	189	498	432	12.803	1.28	30729
1022	13	191	498	428	2.6	0.26	29133
1023	13	193	498	428	0	0	29132
1024	14	1	794	344	-1	-1	24290
1025	14	3	794	344	0	0	24653
1026	14	5	796	344	1.3	0.13	24719
1027	14	7	796	344	0	0	23534
1028	14	9	798	332	7.907	0.791	23532
1029	14	11	800	320	7.907	0.791	25560
1030	14	13	800	316	2.6	0.26	24579
1031	14	15	802	306	6.629	0.663	25960
1032	14	17	802	306	0	0	22686
1033	14	19	788	330	18.06	1.806	22607
1034	14	21	788	330	0	0	23601
1035	14	23	802	334	9.464	0.946	25122
1036	14	25	798	344	7.001	0.7	22655
1037	14	27	792	352	6.5	0.65	26400
1038	14	29	796	366	9.464	0.946	23038
1039	14	31	796	370	2.6	0.26	25962
1040	14	33	798	376	4.111	0.411	29096
1041	14	35	800	378	1.838	0.184	26910
1042	14	37	798	380	1.838	0.184	29029
1043	14	39	792	386	5.515	0.552	26738
1044	14	41	788	392	4.687	0.469	26442
1045	14	43	788	402	6.5	0.65	27480
1046	14	45	788	402	0	0	28330
1047	14	47	788	402	0	0	27701
1048	14	49	790	414	7.907	0.791	26710
1049	14	51	790	414	0	0	26455
1050	14	53	790	416	1.3	0.13	27390
1051	14	55	790	416	0	0	26731
1052	14	57	788	422	4.111	0.411	28667
1053	14	59	788	422	0	0	26948
1054	14	61	786	398	15.654	1.565	25573
1055	14	63	786	384	9.1	0.91	24886
1056	14	65	792	372	8.72	0.872	26473
1057	14	67	794	364	5.36	0.536	26965
1058	14	69	794	358	3.9	0.39	21217
1059	14	71	796	354	2.907	0.291	28099
1060	14	73	796	354	0	0	29066
1061	14	75	796	340	9.1	0.91	27328
1062	14	77	796	330	6.5	0.65	24476
1063	14	79	796	330	0	0	24696
1064	14	81	796	330	0	0	26074
1065	14	83	796	338	5.2	0.52	27856
1066	14	85	796	332	3.9	0.39	26843
1067	14	87	800	324	5.814	0.581	25288
1068	14	89	800	320	2.6	0.26	25191
1069	14	91	802	300	13.065	1.306	25665
1070	14	93	802	300	0	0	26254
1071	14	95	802	296	2.6	0.26	22217
1072	14	97	800	294	1.838	0.184	26315
1073	14	99	800	284	6.5	0.65	25784
1074	14	101	800	284	0	0	24711
1075	14	103	800	290	3.9	0.39	25205
1076	14	105	798	304	9.192	0.919	26188
1077	14	107	796	310	4.111	0.411	24130
1078	14	109	792	322	8.222	0.822	23677
1079	14	111	792	330	5.2	0.52	22620
1080	14	113	794	344	9.192	0.919	28088
1081	14	115	794	346	1.3	0.13	23627
1082	14	117	794	356	6.5	0.65	24833
1083	14	119	794	356	0	0	24833
1084	14	121	798	332	15.815	1.581	28170
1085	14	123	798	330	1.3	0.13	27358
1086	14	125	800	322	5.36	0.536	26088
1087	14	127	800	308	9.1	0.91	27629
1088	14	129	792	354	30.348	3.035	26460
1089	14	131	786	382	18.613	1.861	25862
1090	14	133	784	394	7.907	0.791	25748
1091	14	135	784	394	0	0	27556
1092	14	137	786	408	9.192	0.919	27911
1093	14	139	786	406	1.3	0.13	28136
1094	14	141	790	376	19.672	1.967	20115
1095	14	143	796	364	8.72	0.872	26812
1096	14	145	798	372	5.36	0.536	24438
1097	14	147	798	378	3.9	0.39	26879
1098	14	149	798	378	0	0	24476
1099	14	151	798	362	10.4	1.04	31074
1100	14	153	798	362	0	0	26538
1101	14	155	798	362	0	0	26206
1102	14	157	798	370	5.2	0.52	23672
1103	14	159	798	380	6.5	0.65	21505
1104	14	161	790	400	14.001	1.4	24398
1105	14	163	786	414	9.464	0.946	25324
1106	14	165	786	422	5.2	0.52	25366
1107	14	167	784	434	7.907	0.791	28341
1108	14	169	784	434	0	0	27936
1109	14	171	784	434	0	0	26681
1110	14	173	784	434	0	0	27012
1111	14	175	790	414	13.572	1.357	28722
1112	14	177	800	404	9.192	0.919	28375
1113	14	179	800	404	0	0	27748
1114	14	181	810	358	30.598	3.06	28250
1115	14	183	804	346	8.72	0.872	27030
1116	14	185	804	338	5.2	0.52	24790
1117	14	187	804	338	0	0	25819
1118	14	189	804	338	0	0	25820
1119	14	191	802	336	1.838	0.184	29409
1120	14	193	804	354	11.772	1.177	26104
1121	15	1	920	742	-1	-1	25201
1122	15	3	920	742	0	0	25692
1123	15	5	916	740	2.907	0.291	22398
1124	15	7	910	734	5.515	0.552	24230
1125	15	9	910	734	0	0	25737
1126	15	11	910	734	0	0	25879
1127	15	13	886	734	15.6	1.56	25616
1128	15	15	860	762	24.836	2.484	23390
1129	15	17	844	784	17.681	1.768	19383
1130	15	19	846	794	6.629	0.663	26194
1131	15	21	854	816	15.216	1.522	26636
1132	15	23	850	834	11.985	1.199	26007
1133	15	25	824	790	33.219	3.322	25972
1134	15	27	770	756	41.477	4.148	26537
1135	15	29	734	746	24.285	2.429	27022
1136	15	31	792	752	37.9	3.79	26882
1137	15	33	818	752	16.9	1.69	27356
1138	15	35	852	758	22.441	2.244	27312
1139	15	37	876	766	16.443	1.644	27226
1140	15	39	914	736	31.469	3.147	27033
1141	15	41	920	730	5.515	0.552	26964
1142	15	43	936	788	39.107	3.911	27257
1143	15	45	1000	806	43.213	4.321	27132
1144	15	47	990	784	15.708	1.571	23651
1145	15	49	982	762	15.216	1.522	27149
1146	15	51	982	790	18.2	1.82	27311
1147	15	53	972	752	25.54	2.554	27414
1148	15	55	992	766	15.868	1.587	26939
1149	15	57	990	776	6.629	0.663	27310
1150	15	59	930	726	50.765	5.077	27668
1151	15	61	910	700	21.321	2.132	27801
1152	15	63	882	674	24.836	2.484	40049
1153	15	65	876	664	7.58	0.758	26673
1154	15	67	882	666	4.111	0.411	26174
1155	15	69	846	676	24.285	2.429	27874
1156	15	71	868	678	14.359	1.436	28327
1157	15	73	912	670	29.068	2.907	23338
1158	15	75	912	670	0	0	14784
1159	15	77	918	670	3.9	0.39	27360
1160	15	79	942	666	15.815	1.581	27238
1161	15	81	962	674	14.001	1.4	27792
1162	15	83	978	668	11.107	1.111	27380
1163	15	85	992	664	9.464	0.946	27848
1164	15	87	992	636	18.2	1.82	24071
1165	15	89	1004	632	8.222	0.822	27615
1166	15	91	1008	646	9.464	0.946	22551
1167	15	93	1006	648	1.838	0.184	28541
1168	15	95	984	630	18.476	1.848	24546
1169	15	97	970	626	9.464	0.946	28360
1170	15	99	974	622	3.677	0.368	25695
1171	15	101	986	626	8.222	0.822	27667
1172	15	103	942	608	30.9	3.09	34248
1173	15	105	932	600	8.324	0.832	28218
1174	15	107	912	594	13.572	1.357	27404
1175	15	109	910	592	1.838	0.184	27689
1176	15	111	970	616	42.003	4.2	24849
1177	15	113	976	626	7.58	0.758	20906
1178	15	115	982	626	3.9	0.39	22790
1179	15	117	984	626	1.3	0.13	25189
1180	15	119	1000	632	11.107	1.111	34792
1181	15	121	1006	636	4.687	0.469	27472
1182	15	123	946	610	42.503	4.25	27822
1183	15	125	910	592	26.161	2.616	27618
1184	15	127	904	584	6.5	0.65	27924
1185	15	129	890	568	13.819	1.382	28411
1186	15	131	886	550	11.985	1.199	28384
1187	15	133	862	528	21.162	2.116	28069
1188	15	135	826	500	29.644	2.964	28595
1189	15	137	812	488	11.985	1.199	28098
1190	15	139	812	496	5.2	0.52	28636
1191	15	141	858	546	44.161	4.416	28420
1192	15	143	908	566	35.003	3.5	27891
1193	15	145	926	572	12.333	1.233	28016
1194	15	147	982	578	36.607	3.661	27440
1195	15	149	956	570	17.681	1.768	20906
1196	15	151	930	548	22.138	2.214	31835
1197	15	153	922	540	7.354	0.735	26111
1198	15	155	906	530	12.264	1.226	28018
1199	15	157	900	524	5.515	0.552	28688
1200	15	159	924	546	21.162	2.116	32212
1201	15	161	948	562	18.748	1.875	21093
1202	15	163	948	562	0	0	23825
1203	15	165	948	562	0	0	21725
1204	15	167	892	534	40.695	4.07	28191
1205	15	169	904	536	7.907	0.791	28290
1206	15	171	912	540	5.814	0.581	29179
1207	15	173	908	530	7.001	0.7	28398
1208	15	175	922	536	9.9	0.99	24261
1209	15	177	936	552	13.819	1.382	23287
1210	15	179	938	552	1.3	0.13	18486
1211	15	181	954	562	12.264	1.226	29723
1212	15	183	974	576	15.868	1.587	27828
1213	15	185	1002	604	25.738	2.574	25826
1214	15	187	1006	608	3.677	0.368	26954
1215	15	189	1016	622	11.183	1.118	31006
1216	15	191	1018	624	1.838	0.184	19908
1217	15	193	1018	622	1.3	0.13	24989
1218	16	1	1002	270	-1	-1	24340
1219	16	3	1000	268	1.838	0.184	26038
1220	16	5	990	268	6.5	0.65	24843
1221	16	7	990	268	0	0	25245
1222	16	9	990	262	3.9	0.39	25042
1223	16	11	1002	240	16.289	1.629	25146
1224	16	13	1010	234	6.5	0.65	24930
1225	16	15	1012	244	6.629	0.663	25034
1226	16	17	1012	254	6.5	0.65	25854
1227	16	19	1012	268	9.1	0.91	25753
1228	16	21	1012	268	0	0	25972
1229	16	23	1016	278	7.001	0.7	26128
1230	16	25	1016	286	5.2	0.52	25714
1231	16	27	1016	300	9.1	0.91	25759
1232	16	29	1016	306	3.9	0.39	26921
1233	16	31	1016	298	5.2	0.52	26890
1234	16	33	1010	272	17.344	1.734	26824
1235	16	35	1012	256	10.481	1.048	26657
1236	16	37	1014	262	4.111	0.411	27394
1237	16	39	1016	276	9.192	0.919	26620
1238	16	41	1006	286	9.192	0.919	26617
1239	16	43	1004	288	1.838	0.184	26748
1240	16	45	1016	274	11.985	1.199	26738
1241	16	47	1016	262	7.8	0.78	27179
1242	16	49	1004	260	7.907	0.791	27270
1243	16	51	958	284	33.724	3.372	27262
1244	16	53	974	286	10.481	1.048	27111
1245	16	55	978	284	2.907	0.291	26993
1246	16	57	996	270	14.822	1.482	27484
1247	16	59	996	270	0	0	27992
1248	16	61	1004	264	6.5	0.65	27126
1249	16	63	1008	260	3.677	0.368	26985
1250	16	65	1010	256	2.907	0.291	27443
1251	16	67	1012	240	10.481	1.048	27367
1252	16	69	1012	236	2.6	0.26	27015
1253	16	71	1014	224	7.907	0.791	27195
1254	16	73	1016	210	9.192	0.919	27433
1255	16	75	1016	208	1.3	0.13	27401
1256	16	77	1016	196	7.8	0.78	27872
1257	16	79	1012	190	4.687	0.469	27745
1258	16	81	1012	184	3.9	0.39	27314
1259	16	83	1012	178	3.9	0.39	27494
1260	16	85	1012	176	1.3	0.13	27505
1261	16	87	1000	166	10.153	1.015	27904
1262	16	89	998	168	1.838	0.184	27472
1263	16	91	998	168	0	0	27328
1264	16	93	1014	166	10.481	1.048	27710
1265	16	95	1018	164	2.907	0.291	27697
1266	16	97	1018	160	2.6	0.26	27884
1267	16	99	1016	168	5.36	0.536	27681
1268	16	101	1016	176	5.2	0.52	27600
1269	16	103	1014	162	9.192	0.919	27595
1270	16	105	1014	160	1.3	0.13	27372
1271	16	107	1016	154	4.111	0.411	27570
1272	16	109	1016	138	10.4	1.04	27767
1273	16	111	1016	128	6.5	0.65	27375
1274	16	113	1016	126	1.3	0.13	20925
1275	16	115	1014	114	7.907	0.791	20238
1276	16	117	1012	102	7.907	0.791	24822
1277	16	119	1010	90	7.907	0.791	24231
1278	16	121	1010	90	0	0	26054
1279	16	123	1008	90	1.3	0.13	25731
1280	16	125	1000	86	5.814	0.581	27822
1281	16	127	998	82	2.907	0.291	26903
1282	16	129	998	82	0	0	27633
1283	16	131	998	82	0	0	27673
1284	16	133	996	74	5.36	0.536	25655
1285	16	135	996	74	0	0	27327
1286	16	137	976	64	14.534	1.453	27306
1287	16	139	984	66	5.36	0.536	26586
1288	16	141	998	78	11.985	1.199	25969
1289	16	143	998	80	1.3	0.13	25228
1290	16	145	1002	82	2.907	0.291	26831
1291	16	147	1004	90	5.36	0.536	17791
1292	16	149	1008	102	8.222	0.822	27325
1293	16	151	1010	112	6.629	0.663	25238
1294	16	153	1012	114	1.838	0.184	31181
1295	16	155	1012	116	1.3	0.13	21426
1296	16	157	1012	104	7.8	0.78	28746
1297	16	159	1010	104	1.3	0.13	21085
1298	16	161	998	86	14.061	1.406	25139
1299	16	163	1004	98	8.72	0.872	29473
1300	16	165	1004	98	0	0	28713
1301	16	167	1016	110	11.031	1.103	24014
1302	16	169	1020	126	10.72	1.072	22963
1303	16	171	1020	128	1.3	0.13	21268
1304	16	173	1014	118	7.58	0.758	24090
1305	16	175	1006	106	9.374	0.937	24045
1306	16	177	998	96	8.324	0.832	23811
1307	16	179	994	94	2.907	0.291	27333
1308	16	181	1000	112	12.333	1.233	27918
1309	16	183	1012	132	15.16	1.516	28055
1310	16	185	1014	136	2.907	0.291	28018
1311	16	187	1014	136	0	0	28017
1312	16	189	1012	122	9.192	0.919	27733
1313	16	191	1014	110	7.907	0.791	27624
1314	16	193	1016	102	5.36	0.536	27586
1315	17	1	636	30	-1	-1	27896
1316	17	3	636	30	0	0	24502
1317	17	5	636	30	0	0	26184
1318	17	7	636	30	0	0	25745
1319	17	9	632	42	8.222	0.822	25345
1320	17	11	632	44	1.3	0.13	25476
1321	17	13	630	48	2.907	0.291	25332
1322	17	15	630	48	0	0	26066
1323	17	17	634	34	9.464	0.946	25818
1324	17	19	634	34	0	0	25816
1325	17	21	642	24	8.324	0.832	25604
1326	17	23	644	22	1.838	0.184	25987
1327	17	25	638	16	5.515	0.552	24264
1328	17	27	636	4	7.907	0.791	26156
1329	17	29	636	4	0	0	26708
1330	17	31	650	12	10.481	1.048	26852
1331	17	33	666	22	12.264	1.226	26925
1332	17	35	672	30	6.5	0.65	27394
1333	17	37	666	30	3.9	0.39	25359
1334	17	39	672	24	5.515	0.552	27911
1335	17	41	680	24	5.2	0.52	25735
1336	17	43	692	28	8.222	0.822	22971
1337	17	45	692	30	1.3	0.13	30217
1338	17	47	708	24	11.107	1.111	27980
1339	17	49	728	14	14.534	1.453	23380
1340	17	51	730	14	1.3	0.13	21356
1341	17	53	732	14	1.3	0.13	22722
1342	17	55	746	14	9.1	0.91	27072
1343	17	57	748	14	1.3	0.13	27337
1344	17	59	732	14	10.4	1.04	28025
1345	17	61	718	20	9.9	0.99	23613
1346	17	63	708	30	9.192	0.919	27274
1347	17	65	704	36	4.687	0.469	27212
1348	17	67	708	50	9.464	0.946	28289
1349	17	69	712	58	5.814	0.581	28159
1350	17	71	716	66	5.814	0.581	27832
1351	17	73	720	74	5.814	0.581	27989
1352	17	75	740	88	15.868	1.587	30709
1353	17	77	748	96	7.354	0.735	30251
1354	17	79	756	102	6.5	0.65	27319
1355	17	81	770	112	11.183	1.118	20755
1356	17	83	784	120	10.481	1.048	30459
1357	17	85	784	120	0	0	29070
1358	17	87	786	124	2.907	0.291	31127
1359	17	89	788	124	1.3	0.13	31221
1360	17	91	772	118	11.107	1.111	26138
1361	17	93	760	110	9.374	0.937	27894
1362	17	95	742	82	21.636	2.164	28069
1363	17	97	734	66	11.627	1.163	28402
1364	17	99	730	54	8.222	0.822	28844
1365	17	101	730	46	5.2	0.52	22939
1366	17	103	722	38	7.354	0.735	28041
1367	17	105	720	32	4.111	0.411	28075
1368	17	107	722	26	4.111	0.411	28089
1369	17	109	720	10	10.481	1.048	32188
1370	17	111	716	16	4.687	0.469	29719
1371	17	113	712	24	5.814	0.581	23878
1372	17	115	710	36	7.907	0.791	22724
1373	17	117	710	38	1.3	0.13	28897
1374	17	119	718	16	15.216	1.522	21432
1375	17	121	720	12	2.907	0.291	37047
1376	17	123	716	22	7.001	0.7	23064
1377	17	125	712	30	5.814	0.581	28629
1378	17	127	712	40	6.5	0.65	28109
1379	17	129	712	52	7.8	0.78	27511
1380	17	131	712	56	2.6	0.26	24532
1381	17	133	710	66	6.629	0.663	28127
1382	17	135	710	66	0	0	26281
1383	17	137	710	56	6.5	0.65	22677
1384	17	139	710	46	6.5	0.65	26521
1385	17	141	710	42	2.6	0.26	23738
1386	17	143	714	30	8.222	0.822	28379
1387	17	145	716	24	4.111	0.411	26935
1388	17	147	716	22	1.3	0.13	37848
1389	17	149	716	22	0	0	24014
1390	17	151	714	20	1.838	0.184	33100
1391	17	153	714	14	3.9	0.39	32585
1392	17	155	714	12	1.3	0.13	30753
1393	17	157	714	8	2.6	0.26	29524
1394	17	159	714	6	1.3	0.13	28091
1395	17	161	714	6	0	0	24679
1396	17	163	712	22	10.481	1.048	28469
1397	17	165	712	28	3.9	0.39	25757
1398	17	167	712	32	2.6	0.26	26628
1399	17	169	712	40	5.2	0.52	25241
1400	17	171	714	48	5.36	0.536	29986
1401	17	173	716	48	1.3	0.13	30473
1402	17	175	718	42	4.111	0.411	34378
1403	17	177	720	34	5.36	0.536	28439
1404	17	179	718	26	5.36	0.536	26847
1405	17	181	716	18	5.36	0.536	23566
1406	17	183	720	8	7.001	0.7	31953
1407	17	185	716	4	3.677	0.368	29104
1408	17	187	712	8	3.677	0.368	25953
1409	17	189	718	14	5.515	0.552	29512
1410	17	191	718	18	2.6	0.26	28457
1411	17	193	718	18	0	0	28637
1412	18	1	548	446	-1	-1	26787
1413	18	3	548	446	0	0	24229
1414	18	5	548	446	0	0	25896
1415	18	7	546	462	10.481	1.048	25063
1416	18	9	544	474	7.907	0.791	26155
1417	18	11	544	482	5.2	0.52	24906
1418	18	13	550	496	9.9	0.99	25313
1419	18	15	568	516	17.489	1.749	26562
1420	18	17	574	526	7.58	0.758	25715
1421	18	19	578	532	4.687	0.469	26710
1422	18	21	586	538	6.5	0.65	26557
1423	18	23	592	548	7.58	0.758	25224
1424	18	25	596	552	3.677	0.368	26221
1425	18	27	616	560	14.001	1.4	23526
1426	18	29	622	580	13.572	1.357	25674
1427	18	31	630	586	6.5	0.65	22424
1428	18	33	634	592	4.687	0.469	28492
1429	18	35	646	602	10.153	1.015	27084
1430	18	37	654	610	7.354	0.735	26998
1431	18	39	654	610	0	0	27355
1432	18	41	652	606	2.907	0.291	27221
1433	18	43	636	594	13	1.3	28321
1434	18	45	616	578	16.648	1.665	26940
1435	18	47	606	568	9.192	0.919	25723
1436	18	49	588	548	17.489	1.749	25467
1437	18	51	588	548	0	0	24538
1438	18	53	588	548	0	0	25217
1439	18	55	596	552	5.814	0.581	26898
1440	18	57	612	564	13	1.3	25045
1441	18	59	616	568	3.677	0.368	26650
1442	18	61	624	576	7.354	0.735	26896
1443	18	63	636	588	11.031	1.103	26795
1444	18	65	646	594	7.58	0.758	25868
1445	18	67	646	594	0	0	26333
1446	18	69	620	574	21.321	2.132	27307
1447	18	71	602	558	15.654	1.565	25415
1448	18	73	576	540	20.554	2.055	28120
1449	18	75	564	528	11.031	1.103	27999
1450	18	77	556	514	10.481	1.048	25759
1451	18	79	556	514	0	0	24976
1452	18	81	546	502	10.153	1.015	26788
1453	18	83	544	496	4.111	0.411	27170
1454	18	85	538	480	11.107	1.111	21199
1455	18	87	538	480	0	0	26485
1456	18	89	538	482	1.3	0.13	31594
1457	18	91	548	496	11.183	1.118	27695
1458	18	93	562	516	15.868	1.587	26117
1459	18	95	566	518	2.907	0.291	27660
1460	18	97	566	518	0	0	24170
1461	18	99	566	518	0	0	26878
1462	18	101	566	518	0	0	27551
1463	18	103	558	504	10.481	1.048	29336
1464	18	105	540	484	17.489	1.749	9988
1465	18	107	540	484	0	0	27060
1466	18	109	540	486	1.3	0.13	16985
1467	18	111	548	504	12.803	1.28	27950
1468	18	113	552	516	8.222	0.822	24285
1469	18	115	552	516	0	0	18176
1470	18	117	556	520	3.677	0.368	27176
1471	18	119	564	526	6.5	0.65	25443
1472	18	121	564	526	0	0	27875
1473	18	123	590	546	21.321	2.132	25898
1474	18	125	600	552	7.58	0.758	25752
1475	18	127	604	556	3.677	0.368	25544
1476	18	129	604	558	1.3	0.13	24782
1477	18	131	586	540	16.546	1.655	22642
1478	18	133	574	532	9.374	0.937	22097
1479	18	135	560	522	11.183	1.118	25171
1480	18	137	552	520	5.36	0.536	24133
1481	18	139	534	508	14.061	1.406	23446
1482	18	141	534	508	0	0	22248
1483	18	143	534	508	0	0	32209
1484	18	145	534	508	0	0	28182
1485	18	147	534	508	0	0	28555
1486	18	149	534	508	0	0	28405
1487	18	151	530	488	13.257	1.326	31068
1488	18	153	530	488	0	0	27169
1489	18	155	524	478	7.58	0.758	27027
1490	18	157	514	456	15.708	1.571	20158
1491	18	159	510	442	9.464	0.946	27147
1492	18	161	510	442	0	0	24023
1493	18	163	512	436	4.111	0.411	28395
1494	18	165	514	434	1.838	0.184	29046
1495	18	167	510	416	11.985	1.199	25037
1496	18	169	502	410	6.5	0.65	26023
1497	18	171	502	410	0	0	25348
1498	18	173	502	408	1.3	0.13	26590
1499	18	175	500	408	1.3	0.13	26361
1500	18	177	498	406	1.838	0.184	25509
1501	18	179	526	456	37.248	3.725	29804
1502	18	181	530	468	8.222	0.822	29584
1503	18	183	542	478	10.153	1.015	25152
1504	18	185	536	462	11.107	1.111	26717
1505	18	187	520	446	14.707	1.471	27673
1506	18	189	516	444	2.907	0.291	28978
1507	18	191	514	442	1.838	0.184	25272
1508	18	193	508	438	4.687	0.469	28231
1509	19	1	630	818	-1	-1	27094
1510	19	3	630	818	0	0	21133
1511	19	5	628	816	1.838	0.184	33787
1512	19	7	628	816	0	0	26344
1513	19	9	622	816	3.9	0.39	26539
1514	19	11	610	810	8.72	0.872	23040
1515	19	13	608	808	1.838	0.184	23595
1516	19	15	608	808	0	0	24775
1517	19	17	610	808	1.3	0.13	23732
1518	19	19	620	800	8.324	0.832	25097
1519	19	21	630	794	7.58	0.758	25931
1520	19	23	630	798	2.6	0.26	31300
1521	19	25	632	814	10.481	1.048	26486
1522	19	27	634	816	1.838	0.184	26662
1523	19	29	636	816	1.3	0.13	26675
1524	19	31	626	806	9.192	0.919	27304
1525	19	33	622	806	2.6	0.26	20842
1526	19	35	616	804	4.111	0.411	23362
1527	19	37	608	802	5.36	0.536	25357
1528	19	39	600	796	6.5	0.65	25478
1529	19	41	600	796	0	0	28589
1530	19	43	624	802	16.08	1.608	27156
1531	19	45	620	808	4.687	0.469	26816
1532	19	47	590	804	19.672	1.967	27686
1533	19	49	604	804	9.1	0.91	26464
1534	19	51	636	804	20.799	2.08	29144
1535	19	53	670	818	23.9	2.39	25324
1536	19	55	662	820	5.36	0.536	26095
1537	19	57	602	808	39.771	3.977	20300
1538	19	59	596	806	4.111	0.411	24891
1539	19	61	586	800	7.58	0.758	23293
1540	19	63	594	800	5.2	0.52	25189
1541	19	65	624	804	19.672	1.967	26887
1542	19	67	620	804	2.6	0.26	27155
1543	19	69	614	804	3.9	0.39	28291
1544	19	71	592	800	14.534	1.453	24783
1545	19	73	590	800	1.3	0.13	27947
1546	19	75	628	802	24.734	2.473	25286
1547	19	77	662	812	23.035	2.304	25725
1548	19	79	662	812	0	0	27726
1549	19	81	624	810	24.734	2.473	28307
1550	19	83	588	804	23.722	2.372	28244
1551	19	85	574	798	9.9	0.99	21359
1552	19	87	554	786	15.16	1.516	22778
1553	19	89	582	796	19.325	1.933	25256
1554	19	91	624	806	28.062	2.806	27845
1555	19	93	658	810	22.252	2.225	22879
1556	19	95	680	810	14.3	1.43	24922
1557	19	97	688	810	5.2	0.52	25971
1558	19	99	674	808	9.192	0.919	27988
1559	19	101	586	802	57.331	5.733	26099
1560	19	103	588	802	1.3	0.13	29606
1561	19	105	628	804	26.032	2.603	26872
1562	19	107	654	806	16.95	1.695	28690
1563	19	109	670	808	10.481	1.048	27560
1564	19	111	610	808	38.999	3.9	28847
1565	19	113	586	800	16.443	1.644	27855
1566	19	115	610	800	15.6	1.56	21626
1567	19	117	638	804	18.384	1.838	23827
1568	19	119	656	806	11.772	1.177	28133
1569	19	121	624	806	20.799	2.08	28381
1570	19	123	570	800	35.315	3.532	28285
1571	19	125	556	798	9.192	0.919	28573
1572	19	127	532	788	16.9	1.69	21870
1573	19	129	542	788	6.5	0.65	28536
1574	19	131	610	804	45.406	4.541	31297
1575	19	133	644	812	22.703	2.27	18378
1576	19	135	652	812	5.2	0.52	29529
1577	19	137	660	810	5.36	0.536	19153
1578	19	139	672	810	7.8	0.78	33074
1579	19	141	688	808	10.481	1.048	25894
1580	19	143	710	808	14.3	1.43	28396
1581	19	145	728	808	11.7	1.17	25438
1582	19	147	740	808	7.8	0.78	31705
1583	19	149	750	808	6.5	0.65	24562
1584	19	151	760	808	6.5	0.65	28208
1585	19	153	778	800	12.803	1.28	28468
1586	19	155	778	792	5.2	0.52	28526
1587	19	157	780	786	4.111	0.411	28533
1588	19	159	786	774	8.72	0.872	27615
1589	19	161	792	768	5.515	0.552	27683
1590	19	163	810	762	12.333	1.233	22886
1591	19	165	834	758	15.815	1.581	28528
1592	19	167	842	756	5.36	0.536	28706
1593	19	169	826	776	16.648	1.665	28789
1594	19	171	828	770	4.111	0.411	28351
1595	19	173	830	756	9.192	0.919	28385
1596	19	175	812	790	25.005	2.501	21556
1597	19	177	810	810	13.065	1.306	28898
1598	19	179	802	818	7.354	0.735	24287
1599	19	181	790	828	10.153	1.015	27118
1600	19	183	778	840	11.031	1.103	24248
1601	19	185	778	840	0	0	29447
1602	19	187	818	798	37.699	3.77	29010
1603	19	189	834	784	13.819	1.382	27778
1604	19	191	840	786	4.111	0.411	27793
1605	19	193	840	786	0	0	33631
1606	20	1	104	810	-1	-1	23773
1607	20	3	106	810	1.3	0.13	25176
1608	20	5	114	810	5.2	0.52	26666
1609	20	7	124	810	6.5	0.65	22286
1610	20	9	124	810	0	0	25325
1611	20	11	124	810	0	0	22178
1612	20	13	116	812	5.36	0.536	25720
1613	20	15	116	812	0	0	24308
1614	20	17	116	812	0	0	25403
1615	20	19	116	812	0	0	23920
1616	20	21	116	822	6.5	0.65	31799
1617	20	23	116	822	0	0	28357
1618	20	25	112	822	2.6	0.26	23043
1619	20	27	102	820	6.629	0.663	20118
1620	20	29	104	812	5.36	0.536	25025
1621	20	31	108	790	14.534	1.453	22998
1622	20	33	110	798	5.36	0.536	27403
1623	20	35	110	798	0	0	27508
1624	20	37	108	804	4.111	0.411	28301
1625	20	39	102	816	8.72	0.872	28094
1626	20	41	96	824	6.5	0.65	25856
1627	20	43	96	824	0	0	25222
1628	20	45	106	820	7.001	0.7	25991
1629	20	47	116	820	6.5	0.65	32907
1630	20	49	106	810	9.192	0.919	27771
1631	20	51	106	810	0	0	28652
1632	20	53	106	810	0	0	24085
1633	20	55	106	804	3.9	0.39	28941
1634	20	57	106	796	5.2	0.52	28227
1635	20	59	106	796	0	0	27349
1636	20	61	106	796	0	0	23691
1637	20	63	106	796	0	0	24919
1638	20	65	106	796	0	0	27277
1639	20	67	106	796	0	0	25378
1640	20	69	106	796	0	0	23443
1641	20	71	114	832	23.97	2.397	26942
1642	20	73	114	832	0	0	29307
1643	20	75	112	830	1.838	0.184	33338
1644	20	77	112	820	6.5	0.65	23877
1645	20	79	118	808	8.72	0.872	21923
1646	20	81	118	808	0	0	19738
1647	20	83	116	810	1.838	0.184	21790
1648	20	85	112	826	10.72	1.072	19883
1649	20	87	108	830	3.677	0.368	21258
1650	20	89	98	854	16.9	1.69	25935
1651	20	91	98	858	2.6	0.26	27205
1652	20	93	100	862	2.907	0.291	30780
1653	20	95	102	880	11.772	1.177	27145
1654	20	97	98	884	3.677	0.368	23185
1655	20	99	98	884	0	0	25617
1656	20	101	92	876	6.5	0.65	25623
1657	20	103	92	870	3.9	0.39	27999
1658	20	105	96	862	5.814	0.581	27043
1659	20	107	100	858	3.677	0.368	27693
1660	20	109	100	862	2.6	0.26	26156
1661	20	111	94	868	5.515	0.552	28129
1662	20	113	84	880	10.153	1.015	27586
1663	20	115	84	880	0	0	25413
1664	20	117	94	884	7.001	0.7	27636
1665	20	119	98	880	3.677	0.368	27680
1666	20	121	102	864	10.72	1.072	25768
1667	20	123	112	856	8.324	0.832	27760
1668	20	125	100	868	11.031	1.103	28563
1669	20	127	98	874	4.111	0.411	24863
1670	20	129	106	892	12.803	1.28	27676
1671	20	131	94	882	10.153	1.015	27511
1672	20	133	104	846	24.285	2.429	27469
1673	20	135	108	830	10.72	1.072	31039
1674	20	137	102	816	9.9	0.99	25840
1675	20	139	94	800	11.627	1.163	35512
1676	20	141	92	790	6.629	0.663	22242
1677	20	143	90	794	2.907	0.291	25038
1678	20	145	90	810	10.4	1.04	26572
1679	20	147	96	818	6.5	0.65	22269
1680	20	149	108	850	22.214	2.221	30905
1681	20	151	110	862	7.907	0.791	30308
1682	20	153	112	872	6.629	0.663	25135
1683	20	155	114	890	11.772	1.177	30890
1684	20	157	114	904	9.1	0.91	27662
1685	20	159	114	906	1.3	0.13	28355
1686	20	161	114	920	9.1	0.91	27924
1687	20	163	114	920	0	0	28841
1688	20	165	116	908	7.907	0.791	29422
1689	20	167	118	886	14.359	1.436	21525
1690	20	169	118	888	1.3	0.13	22133
1691	20	171	126	904	11.627	1.163	37179
1692	20	173	126	912	5.2	0.52	32526
1693	20	175	128	922	6.629	0.663	31601
1694	20	177	128	934	7.8	0.78	24455
1695	20	179	134	944	7.58	0.758	28595
1696	20	181	134	950	3.9	0.39	26474
1697	20	183	130	908	27.423	2.742	28074
1698	20	185	126	892	10.72	1.072	24639
1699	20	187	98	828	45.406	4.541	24448
1700	20	189	94	806	14.534	1.453	29764
1701	20	191	92	802	2.907	0.291	27954
1702	20	193	98	818	11.107	1.111	22812
1703	21	1	466	388	-1	-1	24589
1704	21	3	462	398	7.001	0.7	23642
1705	21	5	462	398	0	0	23941
1706	21	7	464	394	2.907	0.291	22508
1707	21	9	464	394	0	0	24267
1708	21	11	456	396	5.36	0.536	23985
1709	21	13	434	402	14.822	1.482	22473
1710	21	15	426	408	6.5	0.65	24107
1711	21	17	424	410	1.838	0.184	20758
1712	21	19	428	406	3.677	0.368	28207
1713	21	21	458	378	26.673	2.667	24872
1714	21	23	470	372	8.72	0.872	24378
1715	21	25	446	386	18.06	1.806	23201
1716	21	27	432	394	10.481	1.048	22258
1717	21	29	424	402	7.354	0.735	25564
1718	21	31	420	410	5.814	0.581	34252
1719	21	33	450	390	23.435	2.344	25773
1720	21	35	470	374	16.648	1.665	24994
1721	21	37	508	350	29.213	2.921	21095
1722	21	39	546	326	29.213	2.921	25039
1723	21	41	574	304	23.145	2.315	27061
1724	21	43	596	298	14.822	1.482	27681
1725	21	45	610	292	9.9	0.99	26721
1726	21	47	612	276	10.481	1.048	27985
1727	21	49	614	256	13.065	1.306	31942
1728	21	51	612	246	6.629	0.663	30041
1729	21	53	606	224	14.822	1.482	29180
1730	21	55	606	224	0	0	29477
1731	21	57	606	250	16.9	1.69	31103
1732	21	59	604	286	23.435	2.344	27387
1733	21	61	596	302	11.627	1.163	26407
1734	21	63	598	322	13.065	1.306	23092
1735	21	65	588	322	6.5	0.65	27729
1736	21	67	586	324	1.838	0.184	27648
1737	21	69	582	394	45.573	4.557	27542
1738	21	71	622	390	26.129	2.613	27590
1739	21	73	632	396	7.58	0.758	27503
1740	21	75	632	354	27.299	2.73	27158
1741	21	77	670	316	34.93	3.493	24449
1742	21	79	722	310	34.023	3.402	27538
1743	21	81	696	316	17.344	1.734	28639
1744	21	83	700	316	2.6	0.26	27193
1745	21	85	736	312	23.543	2.354	26876
1746	21	87	726	324	10.153	1.015	27077
1747	21	89	712	346	16.95	1.695	27997
1748	21	91	706	326	13.572	1.357	16491
1749	21	93	714	318	7.354	0.735	27862
1750	21	95	720	332	9.9	0.99	31144
1751	21	97	720	348	10.4	1.04	25213
1752	21	99	720	352	2.6	0.26	22630
1753	21	101	716	332	13.257	1.326	30619
1754	21	103	712	324	5.814	0.581	30541
1755	21	105	712	306	11.7	1.17	27321
1756	21	107	712	306	0	0	28627
1757	21	109	714	268	24.734	2.473	22020
1758	21	111	716	232	23.435	2.344	25022
1759	21	113	714	218	9.192	0.919	27276
1760	21	115	716	182	23.435	2.344	30177
1761	21	117	716	174	5.2	0.52	24328
1762	21	119	734	148	20.554	2.055	28093
1763	21	121	740	136	8.72	0.872	23312
1764	21	123	752	130	8.72	0.872	22861
1765	21	125	780	142	19.801	1.98	26611
1766	21	127	806	132	18.106	1.811	30637
1767	21	129	806	126	3.9	0.39	28048
1768	21	131	810	126	2.6	0.26	19954
1769	21	133	836	118	17.681	1.768	26795
1770	21	135	844	102	11.627	1.163	23491
1771	21	137	848	94	5.814	0.581	33893
1772	21	139	870	86	15.216	1.522	26504
1773	21	141	872	86	1.3	0.13	26513
1774	21	143	862	70	12.264	1.226	26539
1775	21	145	846	62	11.627	1.163	25924
1776	21	147	792	34	39.537	3.954	26409
1777	21	149	792	34	0	0	27033
1778	21	151	788	28	4.687	0.469	26786
1779	21	153	784	14	9.464	0.946	32449
1780	21	155	784	14	0	0	26918
1781	21	157	752	66	39.686	3.969	28020
1782	21	159	756	56	7.001	0.7	27288
1783	21	161	762	42	9.9	0.99	27034
1784	21	163	768	28	9.9	0.99	27225
1785	21	165	776	22	6.5	0.65	27182
1786	21	167	784	16	6.5	0.65	26735
1787	21	169	788	10	4.687	0.469	26687
1788	21	171	790	6	2.907	0.291	27043
1789	21	173	796	0	5.515	0.552	26881
1790	21	175	796	0	0	0	27178
1791	22	1	140	166	-1	-1	24518
1792	22	3	150	160	7.58	0.758	23228
1793	22	5	150	160	0	0	20158
1794	22	7	150	160	0	0	24881
1795	22	9	150	160	0	0	23529
1796	22	11	138	146	11.985	1.199	23994
1797	22	13	138	142	2.6	0.26	23515
1798	22	15	138	142	0	0	23734
1799	22	17	142	172	19.672	1.967	24350
1800	22	19	142	172	0	0	24642
1801	22	21	142	186	9.1	0.91	26151
1802	22	23	142	190	2.6	0.26	24855
1803	22	25	140	210	13.065	1.306	28587
1804	22	27	140	210	0	0	27006
1805	22	29	140	208	1.3	0.13	27798
1806	22	31	130	180	19.325	1.933	28295
1807	22	33	120	164	12.264	1.226	27838
1808	22	35	102	130	25.005	2.501	24042
1809	22	37	96	124	5.515	0.552	30577
1810	22	39	96	124	0	0	25899
1811	22	41	116	134	14.534	1.453	26908
1812	22	43	130	152	14.822	1.482	28649
1813	22	45	134	158	4.687	0.469	26622
1814	22	47	144	160	6.629	0.663	24864
1815	22	49	144	164	2.6	0.26	28423
1816	22	51	140	166	2.907	0.291	26614
1817	22	53	146	176	7.58	0.758	19658
1818	22	55	148	180	2.907	0.291	22797
1819	22	57	156	186	6.5	0.65	28891
1820	22	59	172	198	13	1.3	29542
1821	22	61	172	210	7.8	0.78	26747
1822	22	63	178	214	4.687	0.469	27486
1823	22	65	180	218	2.907	0.291	26774
1824	22	67	192	234	13	1.3	26425
1825	22	69	200	240	6.5	0.65	26378
1826	22	71	208	246	6.5	0.65	24483
1827	22	73	212	256	7.001	0.7	27365
1828	22	75	216	260	3.677	0.368	28678
1829	22	77	228	264	8.222	0.822	25358
1830	22	79	212	254	12.264	1.226	24421
1831	22	81	218	260	5.515	0.552	22108
1832	22	83	230	272	11.031	1.103	25370
1833	22	85	240	286	11.183	1.118	32259
1834	22	87	256	298	13	1.3	22004
1835	22	89	270	304	9.9	0.99	27801
1836	22	91	290	316	15.16	1.516	26949
1837	22	93	298	324	7.354	0.735	24738
1838	22	95	312	344	15.868	1.587	28359
1839	22	97	322	354	9.192	0.919	28703
1840	22	99	334	354	7.8	0.78	28545
1841	22	101	334	354	0	0	29809
1842	22	103	330	376	14.534	1.453	28842
1843	22	105	320	394	13.384	1.338	28136
1844	22	107	314	404	7.58	0.758	25989
1845	22	109	316	412	5.36	0.536	25494
1846	22	111	316	388	15.6	1.56	31770
1847	22	113	330	336	35.003	3.5	14187
1848	22	115	332	336	1.3	0.13	19961
1849	22	117	354	332	14.534	1.453	28759
1850	22	119	356	330	1.838	0.184	30533
1851	22	121	356	326	2.6	0.26	29130
1852	22	123	364	306	14.001	1.4	28445
1853	22	125	370	306	3.9	0.39	28169
1854	22	127	376	322	11.107	1.111	34710
1855	22	129	380	330	5.814	0.581	26331
1856	22	131	352	318	19.801	1.98	21976
1857	22	133	336	322	10.72	1.072	19980
1858	22	135	354	348	20.554	2.055	28242
1859	22	137	356	348	1.3	0.13	21773
1860	22	139	372	348	10.4	1.04	28330
1861	22	141	376	348	2.6	0.26	27460
1862	22	143	348	338	19.325	1.933	27642
1863	22	145	340	332	6.5	0.65	27947
1864	22	147	336	308	15.815	1.581	21918
1865	22	149	330	290	12.333	1.233	27159
1866	22	151	316	280	11.183	1.118	29054
1867	22	153	314	280	1.3	0.13	28347
1868	22	155	304	270	9.192	0.919	31377
1869	22	157	302	258	7.907	0.791	30368
1870	22	159	292	238	14.534	1.453	16193
1871	22	161	288	232	4.687	0.469	29955
1872	22	163	288	228	2.6	0.26	30770
1873	22	165	288	210	11.7	1.17	26044
1874	22	167	276	196	11.985	1.199	30466
1875	22	169	270	184	8.72	0.872	25616
1876	22	171	254	170	13.819	1.382	28492
1877	22	173	246	158	9.374	0.937	27266
1878	22	175	242	152	4.687	0.469	26469
1879	22	177	240	152	1.3	0.13	26555
1880	22	179	238	146	4.111	0.411	25489
1881	22	181	226	122	17.441	1.744	31074
1882	22	183	226	122	0	0	28735
1883	22	185	228	116	4.111	0.411	24634
1884	22	187	228	112	2.6	0.26	27501
1885	22	189	228	104	5.2	0.52	30060
1886	22	191	226	98	4.111	0.411	26272
1887	22	193	220	96	4.111	0.411	29996
1888	23	1	642	558	-1	-1	25273
1889	23	3	642	558	0	0	26701
1890	23	5	642	558	0	0	23242
1891	23	7	642	558	0	0	26629
1892	23	9	632	548	9.192	0.919	24518
1893	23	11	628	544	3.677	0.368	24584
1894	23	13	628	536	5.2	0.52	27008
1895	23	15	628	532	2.6	0.26	26971
1896	23	17	628	532	0	0	27431
1897	23	19	620	540	7.354	0.735	24495
1898	23	21	612	540	5.2	0.52	25550
1899	23	23	612	540	0	0	24943
1900	23	25	612	540	0	0	25586
1901	23	27	608	554	9.464	0.946	27709
1902	23	29	604	568	9.464	0.946	27369
1903	23	31	588	582	13.819	1.382	27173
1904	23	33	594	584	4.111	0.411	27116
1905	23	35	602	602	12.803	1.28	27526
1906	23	37	602	602	0	0	27208
1907	23	39	602	602	0	0	27566
1908	23	41	612	586	12.264	1.226	26744
1909	23	43	624	572	11.985	1.199	28312
1910	23	45	614	564	8.324	0.832	27703
1911	23	47	614	562	1.3	0.13	27785
1912	23	49	614	562	0	0	28141
1913	23	51	612	572	6.629	0.663	26866
1914	23	53	614	574	1.838	0.184	27853
1915	23	55	636	574	14.3	1.43	28383
1916	23	57	640	570	3.677	0.368	29465
1917	23	59	656	560	12.264	1.226	27220
1918	23	61	658	566	4.111	0.411	29788
1919	23	63	664	568	4.111	0.411	27519
1920	23	65	658	566	4.111	0.411	28783
1921	23	67	644	562	9.464	0.946	26598
1922	23	69	638	564	4.111	0.411	29132
1923	23	71	618	570	13.572	1.357	29224
1924	23	73	618	570	0	0	27013
1925	23	75	618	570	0	0	18905
1926	23	77	618	570	0	0	26689
1927	23	79	612	562	6.5	0.65	27349
1928	23	81	604	550	9.374	0.937	26729
1929	23	83	608	544	4.687	0.469	26383
1930	23	85	608	544	0	0	28422
1931	23	87	622	562	14.822	1.482	33097
1932	23	89	626	562	2.6	0.26	27643
1933	23	91	622	562	2.6	0.26	27689
1934	23	93	614	564	5.36	0.536	28024
1935	23	95	610	558	4.687	0.469	26958
1936	23	97	638	544	20.348	2.035	27897
1937	23	99	630	544	5.2	0.52	28042
1938	23	101	620	568	16.9	1.69	29933
1939	23	103	618	570	1.838	0.184	29262
1940	23	105	630	562	9.374	0.937	27717
1941	23	107	626	570	5.814	0.581	27627
1942	23	109	626	584	9.1	0.91	28156
1943	23	111	614	558	18.613	1.861	23515
1944	23	113	606	546	9.374	0.937	28451
1945	23	115	598	546	5.2	0.52	23988
1946	23	117	576	542	14.534	1.453	28993
1947	23	119	564	552	10.153	1.015	27458
1948	23	121	558	554	4.111	0.411	26715
1949	23	123	554	556	2.907	0.291	32114
1950	23	125	574	550	13.572	1.357	25113
1951	23	127	588	548	9.192	0.919	25111
1952	23	129	590	548	1.3	0.13	21313
1953	23	131	590	548	0	0	28588
1954	23	133	598	542	6.5	0.65	27129
1955	23	135	600	542	1.3	0.13	23346
1956	23	137	588	538	8.222	0.822	27985
1957	23	139	574	536	9.192	0.919	32925
1958	23	141	554	536	13	1.3	23677
1959	23	143	574	538	13.065	1.306	24444
1960	23	145	592	544	12.333	1.233	27380
1961	23	147	616	556	17.441	1.744	23162
1962	23	149	620	556	2.6	0.26	28298
1963	23	151	634	554	9.192	0.919	22342
1964	23	153	650	550	10.72	1.072	23759
1965	23	155	662	556	8.72	0.872	27911
1966	23	157	666	556	2.6	0.26	27220
1967	23	159	676	558	6.629	0.663	30317
1968	23	161	676	558	0	0	25201
1969	23	163	684	560	5.36	0.536	27894
1970	23	165	698	564	9.464	0.946	25668
1971	23	167	718	566	13.065	1.306	32753
1972	23	169	722	566	2.6	0.26	23129
1973	23	171	726	566	2.6	0.26	28380
1974	23	173	744	562	11.985	1.199	28736
1975	23	175	740	562	2.6	0.26	26647
1976	23	177	726	560	9.192	0.919	28092
1977	23	179	702	556	15.815	1.581	32120
1978	23	181	710	556	5.2	0.52	27295
1979	23	183	702	556	5.2	0.52	28490
1980	23	185	702	554	1.3	0.13	27590
1981	23	187	732	558	19.672	1.967	22542
1982	23	189	730	558	1.3	0.13	29800
1983	23	191	706	528	24.972	2.497	25282
1984	23	193	710	522	4.687	0.469	27747
1985	24	1	332	800	-1	-1	25757
1986	24	3	330	798	1.838	0.184	26276
1987	24	5	326	792	4.687	0.469	26791
1988	24	7	322	788	3.677	0.368	26360
1989	24	9	320	780	5.36	0.536	27283
1990	24	11	320	776	2.6	0.26	27686
1991	24	13	320	776	0	0	27545
1992	24	15	320	776	0	0	27616
1993	24	17	316	780	3.677	0.368	25565
1994	24	19	316	782	1.3	0.13	25833
1995	24	21	318	792	6.629	0.663	25299
1996	24	23	320	804	7.907	0.791	26062
1997	24	25	320	804	0	0	26098
1998	24	27	302	794	13.384	1.338	26190
1999	24	29	302	794	0	0	27511
[truncated: 7,068 more rows]
