# Supplementary material for: The Arp2/3 complex is required for in situ haptotactic response of microglia to iC3b
Source: EMBO Rep. 2026 Feb 27;27(7):1666–95. doi: 10.1038/s44319-026-00720-9 (PMC13076747; doi:10.1038/s44319-026-00720-9)
Supplement: Supplementary file 13 — Source data Fig. 1 [file 44319_2026_720_MOESM13_ESM.zip › Figure 1/1A-E/24.06.10 BV2 iC3b random migration iC3b 20uM raw data.csv]

Track n�	Slice n�	X	Y	Distance	Velocity	Pixel Value
1	1	372	420	-1.000	-1.000	19320
1	3	374	440	13.065	1.306	18697
1	5	382	432	7.354	0.735	21652
1	7	382	432	0.000	0.000	22056
1	9	382	432	0.000	0.000	20610
1	11	386	434	2.907	0.291	18781
1	13	388	434	1.300	0.130	21850
1	15	388	438	2.600	0.260	24900
1	17	388	444	3.900	0.390	19584
1	19	388	444	0.000	0.000	21220
1	21	400	446	7.907	0.791	22014
1	23	400	446	0.000	0.000	20974
1	25	400	448	1.300	0.130	22495
1	27	396	446	2.907	0.291	23441
1	29	388	444	5.360	0.536	23114
1	31	380	442	5.360	0.536	23793
1	33	380	442	0.000	0.000	21707
1	35	380	442	0.000	0.000	19169
1	37	380	438	2.600	0.260	20507
1	39	386	438	3.900	0.390	20610
1	41	388	434	2.907	0.291	22073
1	43	380	428	6.500	0.650	31241
1	45	374	422	5.515	0.552	25723
1	47	370	418	3.677	0.368	27663
1	49	362	416	5.360	0.536	20089
1	51	370	418	5.360	0.536	27108
1	53	378	420	5.360	0.536	23269
1	55	384	424	4.687	0.469	20603
1	57	382	432	5.360	0.536	23917
1	59	382	438	3.900	0.390	21732
1	61	390	444	6.500	0.650	27964
1	63	394	446	2.907	0.291	22165
1	65	394	436	6.500	0.650	31695
1	67	388	430	5.515	0.552	22589
1	69	388	430	0.000	0.000	18422
1	71	388	430	0.000	0.000	21733
1	73	384	436	4.687	0.469	24624
1	75	384	436	0.000	0.000	30909
1	77	382	436	1.300	0.130	24691
1	79	380	434	1.838	0.184	25432
1	81	378	430	2.907	0.291	26165
1	83	378	426	2.600	0.260	27615
1	85	384	420	5.515	0.552	22913
1	87	386	420	1.300	0.130	23736
1	89	386	430	6.500	0.650	28500
1	91	368	434	11.985	1.199	26310
1	93	366	436	1.838	0.184	19814
1	95	384	440	11.985	1.199	13715
1	97	384	432	5.200	0.520	32290
1	99	380	424	5.814	0.581	29449
1	101	378	430	4.111	0.411	22847
1	103	374	446	10.720	1.072	23800
1	105	374	458	7.800	0.780	12884
1	107	378	458	2.600	0.260	23469
1	109	354	466	16.443	1.644	22636
1	111	344	456	9.192	0.919	22509
1	113	338	442	9.900	0.990	23894
2	1	328	442	-1.000	-1.000	15277
2	3	328	442	0.000	0.000	20571
2	5	328	442	0.000	0.000	14456
2	7	336	460	12.803	1.280	18820
2	9	338	464	2.907	0.291	16421
2	11	338	464	0.000	0.000	20482
2	13	338	468	2.600	0.260	20507
2	15	332	488	13.572	1.357	20593
2	17	300	556	48.848	4.885	20834
2	19	286	604	32.499	3.250	21224
2	21	284	616	7.907	0.791	20441
2	23	280	644	18.384	1.838	16595
2	25	280	644	0.000	0.000	20216
2	27	274	658	9.900	0.990	21373
2	29	270	666	5.814	0.581	21478
2	31	266	670	3.677	0.368	20620
2	33	210	690	38.651	3.865	20954
2	35	192	684	12.333	1.233	21039
2	37	176	660	18.748	1.875	22515
2	39	168	652	7.354	0.735	20926
2	41	164	640	8.222	0.822	20659
2	43	158	614	17.344	1.734	18399
2	45	166	576	25.241	2.524	21013
2	47	198	540	31.307	3.131	18298
2	49	198	540	0.000	0.000	21815
2	51	206	520	14.001	1.400	20722
2	53	206	498	14.300	1.430	21100
2	55	196	542	29.329	2.933	21369
2	57	196	584	27.299	2.730	21038
2	59	198	624	26.032	2.603	21293
2	61	190	636	9.374	0.937	21247
2	63	186	560	49.467	4.947	21445
2	65	134	554	34.023	3.402	21744
2	67	118	586	23.255	2.325	21110
2	69	124	582	4.687	0.469	20304
2	71	168	530	44.275	4.428	16612
2	73	160	552	15.216	1.522	20968
2	75	186	522	25.804	2.580	21388
2	77	194	512	8.324	0.832	19401
2	79	180	516	9.464	0.946	21833
2	81	200	494	19.325	1.933	31988
2	83	206	490	4.687	0.469	24794
2	85	214	516	17.681	1.768	11778
2	87	216	526	6.629	0.663	21845
2	89	216	532	3.900	0.390	21711
2	91	206	560	19.325	1.933	21872
2	93	204	564	2.907	0.291	18107
2	95	220	568	10.720	1.072	21641
2	97	244	566	15.654	1.565	22219
2	99	176	580	45.126	4.513	21731
2	101	120	618	43.988	4.399	22435
2	103	112	624	6.500	0.650	21536
2	105	162	596	37.248	3.725	21679
2	107	208	564	36.422	3.642	22197
2	109	234	534	25.804	2.580	22004
2	111	172	590	54.304	5.430	22253
2	113	158	594	9.464	0.946	32625
2	115	150	606	9.374	0.937	21633
2	117	146	610	3.677	0.368	21706
2	119	198	572	41.862	4.186	22197
2	121	214	564	11.627	1.163	22107
2	123	184	574	20.554	2.055	21764
2	125	150	610	32.186	3.219	21392
2	127	144	614	4.687	0.469	20766
2	129	130	588	19.194	1.919	21612
2	131	128	586	1.838	0.184	21897
2	133	120	570	11.627	1.163	21681
2	135	104	558	13.000	1.300	21067
2	137	172	556	44.218	4.422	20729
2	139	208	556	23.399	2.340	21969
2	141	240	554	20.840	2.084	22516
2	143	250	562	8.324	0.832	12426
2	145	260	582	14.534	1.453	21925
2	147	250	548	23.035	2.304	22952
2	149	222	514	28.629	2.863	22553
2	151	210	512	7.907	0.791	29612
2	153	192	508	11.985	1.199	21283
2	155	198	508	3.900	0.390	22036
2	157	276	532	53.044	5.304	26140
2	159	252	540	16.443	1.644	22364
2	161	248	550	7.001	0.700	23100
2	163	246	560	6.629	0.663	23336
2	165	244	572	7.907	0.791	22407
2	167	246	604	20.840	2.084	16208
2	169	246	604	0.000	0.000	23402
2	171	248	606	1.838	0.184	20232
2	173	258	612	7.580	0.758	24261
2	175	260	614	1.838	0.184	22477
2	177	258	610	2.907	0.291	25433
2	179	236	576	26.322	2.632	22580
2	181	220	552	18.748	1.875	19871
2	183	220	552	0.000	0.000	21720
2	185	216	550	2.907	0.291	21919
2	187	214	542	5.360	0.536	21315
2	189	212	538	2.907	0.291	22152
2	191	212	538	0.000	0.000	22509
2	193	206	538	3.900	0.390	24921
3	1	558	172	-1.000	-1.000	20523
3	3	566	164	7.354	0.735	16567
3	5	566	164	0.000	0.000	25554
3	7	566	164	0.000	0.000	25740
3	9	602	200	33.092	3.309	20771
3	11	576	188	18.613	1.861	21345
3	13	572	178	7.001	0.700	21357
3	15	568	166	8.222	0.822	19412
3	17	558	148	13.384	1.338	22931
3	19	546	130	14.061	1.406	17647
3	21	546	128	1.300	0.130	23005
3	23	534	104	17.441	1.744	20239
3	25	534	104	0.000	0.000	21589
3	27	536	104	1.300	0.130	25177
3	29	540	110	4.687	0.469	27188
3	31	550	118	8.324	0.832	24387
3	33	550	118	0.000	0.000	23691
3	35	558	130	9.374	0.937	21749
3	37	560	134	2.907	0.291	25322
3	39	564	138	3.677	0.368	23956
3	41	578	162	18.060	1.806	19267
3	43	578	162	0.000	0.000	20260
3	45	576	162	1.300	0.130	23427
3	47	564	152	10.153	1.015	21008
3	49	556	138	10.481	1.048	25507
3	51	552	130	5.814	0.581	19921
3	53	544	118	9.374	0.937	22506
3	55	540	108	7.001	0.700	22912
3	57	522	84	19.500	1.950	22344
3	59	512	70	11.183	1.118	22198
3	61	502	56	11.183	1.118	22405
3	63	492	40	12.264	1.226	22304
3	65	492	34	3.900	0.390	22595
3	67	492	22	7.800	0.780	22299
3	69	484	10	9.374	0.937	22598
3	71	484	10	0.000	0.000	22410
3	73	484	10	0.000	0.000	22263
3	75	484	8	1.300	0.130	22246
3	77	484	2	3.900	0.390	22186
3	79	484	2	0.000	0.000	22589
3	81	484	2	0.000	0.000	22551
3	83	484	2	0.000	0.000	22627
3	85	484	2	0.000	0.000	22260
3	87	484	2	0.000	0.000	22367
3	89	492	24	15.216	1.522	22461
3	91	492	26	1.300	0.130	22471
4	1	722	150	-1.000	-1.000	20595
4	3	722	150	0.000	0.000	20998
4	5	734	158	9.374	0.937	21779
4	7	726	158	5.200	0.520	21339
4	9	712	156	9.192	0.919	22387
4	11	712	156	0.000	0.000	20242
4	13	706	158	4.111	0.411	22818
4	15	682	160	15.654	1.565	23246
4	17	678	162	2.907	0.291	22356
4	19	682	162	2.600	0.260	21641
4	21	678	162	2.600	0.260	22211
4	23	684	162	3.900	0.390	23101
4	25	692	162	5.200	0.520	23244
4	27	700	160	5.360	0.536	24683
4	29	702	158	1.838	0.184	20494
4	31	710	154	5.814	0.581	22768
4	33	714	150	3.677	0.368	21890
4	35	724	144	7.580	0.758	22036
4	37	726	144	1.300	0.130	29003
4	39	736	140	7.001	0.700	21770
4	41	746	134	7.580	0.758	16782
4	43	746	134	0.000	0.000	26406
4	45	752	130	4.687	0.469	24079
4	47	752	130	0.000	0.000	32303
4	49	756	128	2.907	0.291	16798
4	51	760	126	2.907	0.291	23364
4	53	762	126	1.300	0.130	23493
4	55	762	124	1.300	0.130	18905
4	57	762	124	0.000	0.000	22668
4	59	732	136	21.002	2.100	27289
4	61	702	146	20.554	2.055	22800
4	63	690	150	8.222	0.822	22711
4	65	680	152	6.629	0.663	23321
4	67	674	152	3.900	0.390	24340
4	69	676	150	1.838	0.184	23356
4	71	688	136	11.985	1.199	22576
4	73	688	136	0.000	0.000	24419
4	75	692	138	2.907	0.291	25200
4	77	704	142	8.222	0.822	24817
4	79	710	146	4.687	0.469	25272
4	81	712	146	1.300	0.130	24752
4	83	704	146	5.200	0.520	28064
4	85	694	144	6.629	0.663	17169
4	87	694	144	0.000	0.000	26373
4	89	686	140	5.814	0.581	22083
4	91	682	140	2.600	0.260	23976
4	93	676	140	3.900	0.390	23412
4	95	676	140	0.000	0.000	22345
4	97	686	138	6.629	0.663	23128
4	99	688	138	1.300	0.130	23090
4	101	698	132	7.580	0.758	23746
4	103	716	130	11.772	1.177	26379
4	105	734	132	11.772	1.177	27205
4	107	738	134	2.907	0.291	24284
4	109	748	138	7.001	0.700	23756
4	111	746	140	1.838	0.184	26011
4	113	746	142	1.300	0.130	26529
4	115	750	148	4.687	0.469	21667
4	117	750	150	1.300	0.130	25993
4	119	750	150	0.000	0.000	24538
4	121	754	144	4.687	0.469	24939
4	123	744	144	6.500	0.650	25353
4	125	728	146	10.481	1.048	23398
4	127	684	150	28.717	2.872	16511
4	129	668	152	10.481	1.048	20131
4	131	662	152	3.900	0.390	21682
4	133	670	140	9.374	0.937	24253
4	135	686	128	13.000	1.300	23767
4	137	696	118	9.192	0.919	23440
4	139	706	96	15.708	1.571	23596
4	141	714	84	9.374	0.937	26280
4	143	718	74	7.001	0.700	26338
4	145	724	44	19.886	1.989	28561
4	147	724	30	9.100	0.910	20308
4	149	724	30	0.000	0.000	22249
4	151	724	24	3.900	0.390	23908
4	153	722	36	7.907	0.791	24261
4	155	714	42	6.500	0.650	22246
4	157	706	36	6.500	0.650	23275
4	159	700	20	11.107	1.111	23400
4	161	694	10	7.580	0.758	21687
4	163	694	2	5.200	0.520	21399
4	165	694	2	0.000	0.000	18395
4	167	694	4	1.300	0.130	22784
4	169	694	12	5.200	0.520	25430
4	171	694	12	0.000	0.000	23500
4	173	694	14	1.300	0.130	21984
4	175	694	14	0.000	0.000	23589
4	177	694	12	1.300	0.130	22138
4	179	698	28	10.720	1.072	22208
4	181	698	30	1.300	0.130	20974
4	183	698	36	3.900	0.390	28836
4	185	694	34	2.907	0.291	24768
4	187	690	30	3.677	0.368	19576
4	189	682	28	5.360	0.536	23971
4	191	682	12	10.400	1.040	23311
4	193	680	8	2.907	0.291	25055
5	1	716	450	-1.000	-1.000	20656
5	3	738	432	18.476	1.848	20248
5	5	738	432	0.000	0.000	20285
5	7	738	432	0.000	0.000	21877
5	9	746	432	5.200	0.520	21636
5	11	756	420	10.153	1.015	21475
5	13	762	408	8.720	0.872	21528
5	15	768	394	9.900	0.990	22550
5	17	774	382	8.720	0.872	20918
5	19	796	382	14.300	1.430	24164
5	21	814	382	11.700	1.170	22622
5	23	832	382	11.700	1.170	22629
5	25	846	376	9.900	0.990	22210
5	27	822	364	17.441	1.744	21254
5	29	814	364	5.200	0.520	21328
5	31	812	364	1.300	0.130	21637
5	33	804	364	5.200	0.520	21940
5	35	816	368	8.222	0.822	20576
5	37	826	374	7.580	0.758	23735
5	39	826	374	0.000	0.000	23329
5	41	824	376	1.838	0.184	21122
5	43	800	378	15.654	1.565	22718
5	45	794	368	7.580	0.758	22378
5	47	792	360	5.360	0.536	22063
5	49	806	362	9.192	0.919	22995
5	51	824	374	14.061	1.406	28883
5	53	830	378	4.687	0.469	24555
5	55	840	374	7.001	0.700	25126
5	57	834	366	6.500	0.650	22263
5	59	816	374	12.803	1.280	23101
5	61	822	384	7.580	0.758	23320
5	63	842	398	15.868	1.587	24246
5	65	848	408	7.580	0.758	22368
5	67	848	408	0.000	0.000	24424
5	69	854	412	4.687	0.469	23462
5	71	854	414	1.300	0.130	24820
5	73	844	412	6.629	0.663	20880
5	75	834	400	10.153	1.015	24509
5	77	834	400	0.000	0.000	22562
5	79	830	386	9.464	0.946	22659
5	81	830	382	2.600	0.260	25583
5	83	826	378	3.677	0.368	19842
5	85	822	378	2.600	0.260	22400
5	87	822	388	6.500	0.650	23743
5	89	832	394	7.580	0.758	23365
5	91	840	400	6.500	0.650	23679
5	93	832	398	5.360	0.536	22548
5	95	828	396	2.907	0.291	26689
5	97	824	388	5.814	0.581	24143
5	99	824	388	0.000	0.000	24659
5	101	824	384	2.600	0.260	22727
5	103	822	380	2.907	0.291	19837
5	105	822	380	0.000	0.000	22852
5	107	820	372	5.360	0.536	22743
5	109	816	370	2.907	0.291	19511
5	111	804	366	8.222	0.822	22900
5	113	796	364	5.360	0.536	23665
5	115	796	364	0.000	0.000	22661
5	117	804	364	5.200	0.520	22679
5	119	814	364	6.500	0.650	23098
5	121	820	364	3.900	0.390	25075
5	123	820	366	1.300	0.130	17335
5	125	826	382	11.107	1.111	20637
5	127	830	386	3.677	0.368	21551
5	129	832	386	1.300	0.130	33078
5	131	832	386	0.000	0.000	26653
5	133	822	382	7.001	0.700	20348
5	135	822	382	0.000	0.000	28098
5	137	818	376	4.687	0.469	30837
5	139	818	368	5.200	0.520	19580
5	141	820	368	1.300	0.130	23156
5	143	824	368	2.600	0.260	26140
5	145	818	368	3.900	0.390	24780
5	147	812	368	3.900	0.390	23306
5	149	816	382	9.464	0.946	26741
5	151	844	406	23.970	2.397	25568
5	153	850	408	4.111	0.411	26278
5	155	858	410	5.360	0.536	25952
5	157	862	410	2.600	0.260	23538
5	159	870	416	6.500	0.650	23314
5	161	878	422	6.500	0.650	24229
5	163	886	432	8.324	0.832	23652
5	165	888	432	1.300	0.130	23852
5	167	888	432	0.000	0.000	24438
5	169	888	432	0.000	0.000	24108
5	171	900	442	10.153	1.015	24310
5	173	884	438	10.720	1.072	24633
5	175	862	428	15.708	1.571	22278
5	177	858	422	4.687	0.469	21749
5	179	866	414	7.354	0.735	22733
5	181	868	412	1.838	0.184	19517
5	183	864	410	2.907	0.291	23556
6	1	936	798	-1.000	-1.000	21485
6	3	936	798	0.000	0.000	22499
6	5	942	798	3.900	0.390	20221
6	7	942	798	0.000	0.000	21653
6	9	952	798	6.500	0.650	18816
6	11	954	798	1.300	0.130	19533
6	13	964	790	8.324	0.832	20614
6	15	964	790	0.000	0.000	20682
6	17	950	786	9.464	0.946	23770
6	19	946	786	2.600	0.260	22675
6	21	934	802	13.000	1.300	22787
6	23	928	808	5.515	0.552	21946
6	25	922	812	4.687	0.469	22362
6	27	922	816	2.600	0.260	24219
6	29	912	824	8.324	0.832	21039
6	31	912	824	0.000	0.000	22551
6	33	916	808	10.720	1.072	23329
6	35	916	800	5.200	0.520	20215
6	37	910	798	4.111	0.411	26224
6	39	906	798	2.600	0.260	23602
6	41	904	792	4.111	0.411	18659
6	43	916	788	8.222	0.822	25572
6	45	924	788	5.200	0.520	22099
6	47	926	788	1.300	0.130	24041
6	49	920	794	5.515	0.552	22362
6	51	918	798	2.907	0.291	22013
6	53	918	802	2.600	0.260	22310
6	55	918	802	0.000	0.000	26969
6	57	918	802	0.000	0.000	26828
6	59	918	802	0.000	0.000	20631
6	61	918	802	0.000	0.000	25076
6	63	918	802	0.000	0.000	24831
6	65	918	802	0.000	0.000	22415
6	67	916	802	1.300	0.130	20771
6	69	914	802	1.300	0.130	26406
6	71	914	806	2.600	0.260	24225
6	73	906	818	9.374	0.937	23822
6	75	906	820	1.300	0.130	23414
6	77	914	804	11.627	1.163	24786
6	79	922	794	8.324	0.832	21860
6	81	934	788	8.720	0.872	23590
6	83	934	788	0.000	0.000	22603
6	85	934	788	0.000	0.000	24784
6	87	950	784	10.720	1.072	35275
6	89	936	782	9.192	0.919	26571
6	91	936	782	0.000	0.000	16043
6	93	936	782	0.000	0.000	24189
6	95	940	784	2.907	0.291	23942
6	97	940	784	0.000	0.000	27846
6	99	934	808	16.080	1.608	23724
6	101	934	800	5.200	0.520	24112
6	103	940	792	6.500	0.650	24313
6	105	948	788	5.814	0.581	24023
6	107	962	778	11.183	1.118	25352
6	109	962	778	0.000	0.000	26956
6	111	960	778	1.300	0.130	24908
6	113	946	786	10.481	1.048	22919
6	115	938	796	8.324	0.832	21193
6	117	938	800	2.600	0.260	27957
6	119	938	800	0.000	0.000	28098
6	121	948	790	9.192	0.919	26764
6	123	966	780	13.384	1.338	20005
6	125	966	780	0.000	0.000	26840
6	127	960	780	3.900	0.390	22485
6	129	950	782	6.629	0.663	26223
6	131	948	788	4.111	0.411	24025
6	133	964	776	13.000	1.300	22903
6	135	980	770	11.107	1.111	26972
6	137	984	762	5.814	0.581	25283
6	139	980	762	2.600	0.260	25367
6	141	956	768	16.080	1.608	24533
6	143	962	772	4.687	0.469	30677
6	145	974	770	7.907	0.791	23883
6	147	974	770	0.000	0.000	20562
6	149	978	768	2.907	0.291	29629
6	151	990	764	8.222	0.822	32454
6	153	990	764	0.000	0.000	31258
6	155	990	764	0.000	0.000	19419
6	157	990	764	0.000	0.000	20161
6	159	994	760	3.677	0.368	19280
6	161	1006	750	10.153	1.015	29137
6	163	1008	742	5.360	0.536	22201
6	165	1008	742	0.000	0.000	24051
6	167	1008	738	2.600	0.260	24281
6	169	1016	738	5.200	0.520	23818
6	171	1014	744	4.111	0.411	23149
6	173	1008	750	5.515	0.552	21066
6	175	1000	758	7.354	0.735	22376
6	177	1004	758	2.600	0.260	24299
6	179	1010	750	6.500	0.650	28065
6	181	1014	738	8.222	0.822	17095
6	183	1014	738	0.000	0.000	23138
6	185	1018	738	2.600	0.260	24428
6	187	1018	738	0.000	0.000	24813
6	189	1018	738	0.000	0.000	24673
6	191	1006	744	8.720	0.872	24641
7	1	366	952	-1.000	-1.000	20662
7	3	366	950	1.300	0.130	21101
7	5	366	950	0.000	0.000	22748
7	7	366	950	0.000	0.000	16914
7	9	350	936	13.819	1.382	19407
7	11	348	928	5.360	0.536	24947
7	13	354	922	5.515	0.552	22818
7	15	354	922	0.000	0.000	22816
7	17	354	922	0.000	0.000	23485
7	19	354	922	0.000	0.000	18113
7	21	356	908	9.192	0.919	19357
7	23	356	904	2.600	0.260	21547
7	25	362	918	9.900	0.990	21285
7	27	362	920	1.300	0.130	21692
7	29	360	940	13.065	1.306	25091
7	31	360	940	0.000	0.000	23968
7	33	362	954	9.192	0.919	22351
7	35	364	966	7.907	0.791	20029
7	37	364	968	1.300	0.130	24397
7	39	362	940	18.246	1.825	14301
7	41	358	922	11.985	1.199	19109
7	43	354	910	8.222	0.822	22106
7	45	354	910	0.000	0.000	21720
7	47	354	944	22.099	2.210	22684
7	49	354	944	0.000	0.000	20615
7	51	360	954	7.580	0.758	16502
7	53	362	966	7.907	0.791	24084
7	55	356	994	18.613	1.861	28708
7	57	356	996	1.300	0.130	19886
7	59	356	996	0.000	0.000	20412
7	61	356	996	0.000	0.000	20552
7	63	356	996	0.000	0.000	25439
7	65	358	996	1.300	0.130	26027
7	67	358	1000	2.600	0.260	15835
7	69	360	1004	2.907	0.291	20673
7	71	360	1014	6.500	0.650	21833
7	73	360	1014	0.000	0.000	21515
7	75	360	1014	0.000	0.000	23745
7	77	362	988	16.950	1.695	21357
7	79	362	986	1.300	0.130	21264
7	81	362	986	0.000	0.000	22491
7	83	362	992	3.900	0.390	21898
7	85	362	1002	6.500	0.650	21760
7	87	358	1010	5.814	0.581	21845
7	89	352	1018	6.500	0.650	21881
7	91	352	1018	0.000	0.000	21706
7	93	352	1018	0.000	0.000	21811
7	95	352	1018	0.000	0.000	22093
8	1	68	638	-1.000	-1.000	19177
8	3	68	638	0.000	0.000	19212
8	5	70	632	4.111	0.411	19013
8	7	70	624	5.200	0.520	17519
8	9	70	624	0.000	0.000	22920
8	11	70	624	0.000	0.000	19918
8	13	76	616	6.500	0.650	20348
8	15	84	606	8.324	0.832	19873
8	17	90	596	7.580	0.758	20134
8	19	96	586	7.580	0.758	19617
8	21	96	586	0.000	0.000	18878
8	23	96	586	0.000	0.000	20460
8	25	86	594	8.324	0.832	20055
8	27	86	594	0.000	0.000	23429
8	29	86	594	0.000	0.000	18826
8	31	86	594	0.000	0.000	20546
8	33	82	594	2.600	0.260	15006
8	35	82	594	0.000	0.000	16806
8	37	94	588	8.720	0.872	20490
8	39	94	588	0.000	0.000	21544
8	41	94	588	0.000	0.000	20699
8	43	98	586	2.907	0.291	20499
8	45	98	586	0.000	0.000	20640
8	47	98	586	0.000	0.000	20850
8	49	98	586	0.000	0.000	20816
8	51	98	586	0.000	0.000	21063
8	53	92	586	3.900	0.390	18091
8	55	92	586	0.000	0.000	20737
8	57	100	580	6.500	0.650	20941
8	59	106	574	5.515	0.552	21014
8	61	90	582	11.627	1.163	21123
8	63	60	608	25.804	2.580	19678
8	65	40	634	21.321	2.132	23893
8	67	34	640	5.515	0.552	16685
8	69	30	646	4.687	0.469	15855
8	71	72	622	31.442	3.144	21307
8	73	84	600	16.289	1.629	21525
8	75	90	592	6.500	0.650	17675
8	77	106	578	13.819	1.382	21287
8	79	114	556	15.216	1.522	20120
8	81	122	544	9.374	0.937	22685
8	83	134	538	8.720	0.872	17799
8	85	162	544	18.613	1.861	20165
8	87	166	548	3.677	0.368	17986
8	89	166	548	0.000	0.000	21554
8	91	174	542	6.500	0.650	21672
8	93	178	538	3.677	0.368	21984
8	95	184	530	6.500	0.650	21765
8	97	188	522	5.814	0.581	21074
8	99	196	516	6.500	0.650	23578
8	101	200	514	2.907	0.291	22084
8	103	200	514	0.000	0.000	21270
8	105	210	508	7.580	0.758	21688
8	107	210	508	0.000	0.000	22244
8	109	214	506	2.907	0.291	19118
8	111	198	512	11.107	1.111	23804
8	113	174	526	18.060	1.806	26309
8	115	204	516	20.554	2.055	24565
8	117	218	508	10.481	1.048	20831
8	119	228	502	7.580	0.758	23889
8	121	230	500	1.838	0.184	24719
8	123	236	498	4.111	0.411	25240
8	125	250	492	9.900	0.990	20368
8	127	270	486	13.572	1.357	20218
8	129	262	490	5.814	0.581	22823
8	131	262	490	0.000	0.000	19796
8	133	278	496	11.107	1.111	21924
8	135	276	496	1.300	0.130	22492
8	137	250	496	16.900	1.690	21581
8	139	228	502	14.822	1.482	23670
8	141	204	514	17.441	1.744	20693
8	143	186	524	13.384	1.338	18507
8	145	164	534	15.708	1.571	18903
8	147	160	538	3.677	0.368	22506
8	149	160	538	0.000	0.000	20575
8	151	144	552	13.819	1.382	30648
8	153	140	554	2.907	0.291	18976
8	155	146	556	4.111	0.411	22065
8	157	168	554	14.359	1.436	22250
8	159	196	546	18.928	1.893	21325
8	161	228	546	20.799	2.080	23344
8	163	234	560	9.900	0.990	32586
8	165	240	588	18.613	1.861	19630
8	167	240	588	0.000	0.000	18090
8	169	242	592	2.907	0.291	26514
8	171	242	594	1.300	0.130	17920
9	1	230	64	-1.000	-1.000	20163
9	3	230	76	7.800	0.780	19813
9	5	230	76	0.000	0.000	18062
9	7	226	80	3.677	0.368	19088
9	9	220	80	3.900	0.390	19395
9	11	220	80	0.000	0.000	20493
9	13	220	74	3.900	0.390	23374
9	15	224	70	3.677	0.368	18595
9	17	224	70	0.000	0.000	18810
9	19	224	70	0.000	0.000	19612
9	21	224	70	0.000	0.000	24194
9	23	224	70	0.000	0.000	22200
9	25	224	70	0.000	0.000	21722
9	27	228	58	8.222	0.822	19190
9	29	224	66	5.814	0.581	21584
9	31	222	88	14.359	1.436	29712
9	33	220	96	5.360	0.536	24249
9	35	218	100	2.907	0.291	19689
9	37	218	100	0.000	0.000	25135
9	39	214	100	2.600	0.260	20425
9	41	210	104	3.677	0.368	17465
9	43	196	122	14.822	1.482	20645
9	45	194	124	1.838	0.184	20901
9	47	200	110	9.900	0.990	21861
9	49	210	104	7.580	0.758	18974
9	51	198	94	10.153	1.015	20827
9	53	212	98	9.464	0.946	19481
9	55	226	92	9.900	0.990	25181
9	57	224	100	5.360	0.536	17077
9	59	218	110	7.580	0.758	22025
9	61	226	90	14.001	1.400	20970
9	63	236	76	11.183	1.118	20941
9	65	246	68	8.324	0.832	21487
9	67	246	66	1.300	0.130	21289
9	69	254	48	12.803	1.280	21489
9	71	256	44	2.907	0.291	18378
9	73	258	42	1.838	0.184	14189
9	75	264	38	4.687	0.469	16123
9	77	272	32	6.500	0.650	21879
9	79	274	26	4.111	0.411	21589
9	81	272	26	1.300	0.130	21762
9	83	260	30	8.222	0.822	25225
9	85	256	32	2.907	0.291	21534
9	87	256	40	5.200	0.520	24316
9	89	256	44	2.600	0.260	27360
9	91	256	44	0.000	0.000	31545
9	93	256	44	0.000	0.000	22483
9	95	256	44	0.000	0.000	20102
9	97	262	34	7.580	0.758	23830
9	99	264	32	1.838	0.184	23028
9	101	264	32	0.000	0.000	20687
9	103	264	32	0.000	0.000	28872
9	105	272	20	9.374	0.937	24090
9	107	280	18	5.360	0.536	29988
9	109	282	18	1.300	0.130	25240
9	111	284	16	1.838	0.184	16233
9	113	290	12	4.687	0.469	17601
9	115	290	10	1.300	0.130	26643
9	117	290	10	0.000	0.000	22475
9	119	292	8	1.838	0.184	19204
9	121	296	6	2.907	0.291	22717
9	123	296	6	0.000	0.000	22240
9	125	298	6	1.300	0.130	22375
9	127	300	2	2.907	0.291	22127
9	129	300	2	0.000	0.000	22419
9	131	308	0	5.360	0.536	22352
9	133	310	0	1.300	0.130	21992
9	135	314	0	2.600	0.260	21861
9	137	284	6	19.886	1.989	21436
9	139	280	22	10.720	1.072	22228
9	141	272	28	6.500	0.650	22619
9	143	268	30	2.907	0.291	18117
9	145	276	24	6.500	0.650	22449
9	147	290	14	11.183	1.118	22769
9	149	298	8	6.500	0.650	22880
9	151	306	8	5.200	0.520	22455
9	153	320	12	9.464	0.946	24510
9	155	332	18	8.720	0.872	24225
9	157	346	22	9.464	0.946	23152
9	159	348	24	1.838	0.184	22654
9	161	362	42	14.822	1.482	23511
9	163	366	46	3.677	0.368	22724
9	165	328	46	24.699	2.470	25390
9	167	282	48	29.927	2.993	22675
9	169	264	52	11.985	1.199	22242
9	171	248	46	11.107	1.111	22244
9	173	244	46	2.600	0.260	22675
9	175	232	46	7.800	0.780	15283
9	177	226	48	4.111	0.411	20564
9	179	226	48	0.000	0.000	27594
9	181	226	48	0.000	0.000	27812
9	183	226	48	0.000	0.000	22714
9	185	226	48	0.000	0.000	22790
9	187	212	62	12.869	1.287	23893
9	189	202	68	7.580	0.758	22640
9	191	202	68	0.000	0.000	20636
9	193	202	68	0.000	0.000	26464
10	1	966	58	-1.000	-1.000	17471
10	3	966	58	0.000	0.000	26305
10	5	966	58	0.000	0.000	20434
10	7	966	54	2.600	0.260	21101
10	9	966	52	1.300	0.130	17306
10	11	964	56	2.907	0.291	18640
10	13	952	76	15.160	1.516	21011
10	15	952	80	2.600	0.260	20859
10	17	952	80	0.000	0.000	21584
10	19	958	62	12.333	1.233	22176
10	21	958	52	6.500	0.650	22323
10	23	942	80	20.961	2.096	23468
10	25	940	80	1.300	0.130	22681
10	27	940	82	1.300	0.130	21966
10	29	942	88	4.111	0.411	22041
10	31	944	88	1.300	0.130	22685
10	33	952	76	9.374	0.937	31682
10	35	956	68	5.814	0.581	21946
10	37	956	68	0.000	0.000	20821
10	39	952	84	10.720	1.072	18573
10	41	950	98	9.192	0.919	22117
10	43	948	106	5.360	0.536	22339
10	45	944	110	3.677	0.368	27038
10	47	938	118	6.500	0.650	20451
10	49	934	128	7.001	0.700	25767
10	51	932	138	6.629	0.663	16545
10	53	930	144	4.111	0.411	16715
10	55	930	158	9.100	0.910	19226
10	57	928	158	1.300	0.130	19513
10	59	928	158	0.000	0.000	18999
10	61	928	158	0.000	0.000	26803
10	63	932	140	11.985	1.199	16545
10	65	940	126	10.481	1.048	20681
10	67	942	120	4.111	0.411	29493
10	69	946	114	4.687	0.469	23307
10	71	950	102	8.222	0.822	32675
10	73	950	98	2.600	0.260	16027
10	75	952	88	6.629	0.663	30490
10	77	952	88	0.000	0.000	25204
10	79	952	88	0.000	0.000	20935
10	81	952	88	0.000	0.000	19184
10	83	954	84	2.907	0.291	21795
10	85	956	80	2.907	0.291	23455
10	87	966	54	18.106	1.811	16452
10	89	968	46	5.360	0.536	32630
10	91	968	44	1.300	0.130	25696
10	93	968	40	2.600	0.260	20613
10	95	970	34	4.111	0.411	24058
10	97	970	34	0.000	0.000	26677
10	99	972	26	5.360	0.536	33122
10	101	974	20	4.111	0.411	22919
10	103	974	20	0.000	0.000	25808
10	105	974	18	1.300	0.130	26211
10	107	974	18	0.000	0.000	28041
10	109	974	16	1.300	0.130	26160
10	111	976	6	6.629	0.663	29120
10	113	976	6	0.000	0.000	31432
10	115	976	6	0.000	0.000	20640
10	117	984	12	6.500	0.650	19680
10	119	986	12	1.300	0.130	25248
10	121	986	12	0.000	0.000	24480
10	123	986	12	0.000	0.000	23821
10	125	986	12	0.000	0.000	24443
10	127	986	12	0.000	0.000	21738
10	129	986	12	0.000	0.000	24555
10	131	986	12	0.000	0.000	24479
10	133	986	12	0.000	0.000	23933
10	135	990	12	2.600	0.260	24222
10	137	1002	12	7.800	0.780	23225
10	139	1002	12	0.000	0.000	23773
10	141	1010	12	5.200	0.520	24170
10	143	1012	10	1.838	0.184	24810
10	145	1016	10	2.600	0.260	24568
10	147	1012	6	3.677	0.368	24023
11	1	108	318	-1.000	-1.000	23307
11	3	106	308	6.629	0.663	23189
11	5	106	308	0.000	0.000	22786
11	7	112	310	4.111	0.411	26325
11	9	122	316	7.580	0.758	31198
11	11	128	318	4.111	0.411	24326
11	13	128	318	0.000	0.000	22636
11	15	142	318	9.100	0.910	25396
11	17	142	318	0.000	0.000	25177
11	19	122	312	13.572	1.357	24329
11	21	118	310	2.907	0.291	21136
11	23	118	310	0.000	0.000	24577
11	25	118	310	0.000	0.000	23846
11	27	114	310	2.600	0.260	23146
11	29	108	310	3.900	0.390	25922
11	31	96	308	7.907	0.791	22079
11	33	84	304	8.222	0.822	23326
11	35	84	304	0.000	0.000	25825
11	37	82	304	1.300	0.130	26059
11	39	86	304	2.600	0.260	21198
11	41	88	304	1.300	0.130	26910
11	43	100	304	7.800	0.780	30948
11	45	98	304	1.300	0.130	25996
11	47	80	304	11.700	1.170	26579
11	49	80	304	0.000	0.000	27816
11	51	80	304	0.000	0.000	26027
11	53	70	308	7.001	0.700	26248
11	55	66	310	2.907	0.291	29054
11	57	66	312	1.300	0.130	27190
11	59	64	312	1.300	0.130	27768
11	61	64	312	0.000	0.000	31248
11	63	76	304	9.374	0.937	28080
11	65	76	304	0.000	0.000	27564
11	67	90	302	9.192	0.919	21057
11	69	96	302	3.900	0.390	20585
11	71	96	302	0.000	0.000	17493
11	73	96	302	0.000	0.000	25793
11	75	96	302	0.000	0.000	30583
11	77	106	300	6.629	0.663	26710
12	1	346	482	-1.000	-1.000	22221
12	3	346	482	0.000	0.000	26399
12	5	346	474	5.200	0.520	30622
12	7	352	466	6.500	0.650	21925
12	9	356	456	7.001	0.700	15776
12	11	356	456	0.000	0.000	33388
12	13	356	452	2.600	0.260	24138
12	15	356	444	5.200	0.520	24578
12	17	360	432	8.222	0.822	23240
12	19	360	432	0.000	0.000	17443
12	21	360	432	0.000	0.000	22907
12	23	354	452	13.572	1.357	29818
12	25	352	454	1.838	0.184	21086
12	27	342	468	11.183	1.118	21053
12	29	338	472	3.677	0.368	24301
12	31	340	478	4.111	0.411	26519
12	33	350	464	11.183	1.118	32709
12	35	350	464	0.000	0.000	28410
12	37	354	458	4.687	0.469	26453
12	39	352	446	7.907	0.791	20549
12	41	352	438	5.200	0.520	23270
12	43	358	426	8.720	0.872	21551
12	45	362	416	7.001	0.700	24528
12	47	362	416	0.000	0.000	25131
12	49	362	416	0.000	0.000	21357
12	51	362	416	0.000	0.000	24871
12	53	356	420	4.687	0.469	26676
12	55	348	434	10.481	1.048	26568
12	57	348	438	2.600	0.260	24396
12	59	346	448	6.629	0.663	26223
12	61	344	464	10.481	1.048	22506
12	63	334	480	12.264	1.226	25425
12	65	330	490	7.001	0.700	28661
12	67	336	488	4.111	0.411	25609
12	69	358	466	20.223	2.022	27428
12	71	352	454	8.720	0.872	24610
12	73	346	440	9.900	0.990	25139
12	75	340	464	16.080	1.608	25762
12	77	338	468	2.907	0.291	23796
12	79	336	480	7.907	0.791	26845
12	81	354	442	27.330	2.733	18701
12	83	356	428	9.192	0.919	28362
12	85	360	414	9.464	0.946	28731
12	87	360	456	27.299	2.730	27834
12	89	358	462	4.111	0.411	27831
12	91	344	462	9.100	0.910	28438
12	93	340	434	18.384	1.838	28448
12	95	348	420	10.481	1.048	23883
12	97	356	418	5.360	0.536	26739
12	99	362	396	14.822	1.482	28717
12	101	366	382	9.464	0.946	23853
12	103	366	376	3.900	0.390	26939
12	105	368	366	6.629	0.663	25753
12	107	370	364	1.838	0.184	30396
12	109	370	364	0.000	0.000	25907
12	111	366	380	10.720	1.072	25087
12	113	362	392	8.222	0.822	25082
12	115	362	396	2.600	0.260	23755
12	117	362	396	0.000	0.000	25171
12	119	366	382	9.464	0.946	28331
12	121	368	372	6.629	0.663	27919
12	123	368	372	0.000	0.000	28404
12	125	350	438	44.466	4.447	24363
12	127	346	442	3.677	0.368	29066
12	129	342	454	8.222	0.822	18203
12	131	340	462	5.360	0.536	24743
12	133	338	472	6.629	0.663	29643
12	135	330	484	9.374	0.937	26571
12	137	324	494	7.580	0.758	32333
12	139	330	482	8.720	0.872	24079
12	141	334	464	11.985	1.199	10198
12	143	330	496	20.961	2.096	23165
12	145	330	496	0.000	0.000	24098
12	147	330	500	2.600	0.260	27555
12	149	342	478	16.289	1.629	28408
12	151	354	440	25.902	2.590	40113
12	153	356	430	6.629	0.663	26384
12	155	356	428	1.300	0.130	28251
12	157	358	418	6.629	0.663	21959
12	159	358	410	5.200	0.520	28392
12	161	346	454	29.644	2.964	24403
12	163	344	462	5.360	0.536	29007
12	165	346	448	9.192	0.919	28525
12	167	352	420	18.613	1.861	28020
12	169	360	402	12.803	1.280	23674
12	171	360	402	0.000	0.000	23185
12	173	360	402	0.000	0.000	24606
12	175	360	392	6.500	0.650	23252
12	177	360	380	7.800	0.780	26713
12	179	362	358	14.359	1.436	26147
12	181	366	346	8.222	0.822	25976
12	183	366	342	2.600	0.260	25655
12	185	356	390	31.869	3.187	30357
12	187	354	400	6.629	0.663	26838
12	189	354	414	9.100	0.910	26335
12	191	352	414	1.300	0.130	28773
12	193	352	414	0.000	0.000	19890
13	1	550	432	-1.000	-1.000	24552
13	3	546	442	7.001	0.700	25040
13	5	546	442	0.000	0.000	25227
13	7	544	444	1.838	0.184	24150
13	9	542	450	4.111	0.411	25534
13	11	532	464	11.183	1.118	25907
13	13	532	470	3.900	0.390	25011
13	15	536	488	11.985	1.199	24913
13	17	546	510	15.708	1.571	25129
13	19	572	534	22.999	2.300	26079
13	21	578	538	4.687	0.469	27341
13	23	590	542	8.222	0.822	26374
13	25	596	552	7.580	0.758	26221
13	27	598	554	1.838	0.184	25352
13	29	604	562	6.500	0.650	24651
13	31	604	562	0.000	0.000	25684
13	33	614	570	8.324	0.832	25314
13	35	622	572	5.360	0.536	24099
13	37	622	572	0.000	0.000	24922
13	39	622	572	0.000	0.000	26242
13	41	622	572	0.000	0.000	25389
13	43	622	572	0.000	0.000	25492
13	45	622	572	0.000	0.000	27421
13	47	632	580	8.324	0.832	24327
13	49	626	578	4.111	0.411	29022
13	51	614	564	11.985	1.199	24710
13	53	602	560	8.222	0.822	28434
13	55	594	552	7.354	0.735	26963
13	57	594	552	0.000	0.000	25501
13	59	600	554	4.111	0.411	24452
13	61	616	558	10.720	1.072	21875
13	63	622	568	7.580	0.758	24352
13	65	622	570	1.300	0.130	26133
13	67	610	564	8.720	0.872	27099
13	69	594	552	13.000	1.300	26535
13	71	586	540	9.374	0.937	27165
13	73	574	532	9.374	0.937	30837
13	75	562	524	9.374	0.937	28044
13	77	554	512	9.374	0.937	27573
13	79	550	504	5.814	0.581	27135
13	81	544	496	6.500	0.650	25274
13	83	542	486	6.629	0.663	32661
13	85	536	476	7.580	0.758	25457
13	87	536	476	0.000	0.000	26569
13	89	542	480	4.687	0.469	23074
13	91	546	496	10.720	1.072	26450
13	93	550	504	5.814	0.581	27097
13	95	558	508	5.814	0.581	26586
13	97	564	512	4.687	0.469	26908
13	99	564	512	0.000	0.000	27264
13	101	552	506	8.720	0.872	24274
13	103	544	502	5.814	0.581	27132
13	105	544	496	3.900	0.390	26054
13	107	544	488	5.200	0.520	15087
13	109	552	490	5.360	0.536	24984
13	111	552	502	7.800	0.780	25456
13	113	552	512	6.500	0.650	18414
13	115	552	518	3.900	0.390	23007
13	117	566	524	9.900	0.990	21034
13	119	568	524	1.300	0.130	24392
13	121	566	516	5.360	0.536	25279
13	123	590	534	19.500	1.950	26008
13	125	596	548	9.900	0.990	26669
13	127	602	554	5.515	0.552	26219
13	129	584	548	12.333	1.233	28477
13	131	560	532	18.748	1.875	28907
13	133	544	510	17.681	1.768	31361
13	135	540	504	4.687	0.469	24302
13	137	532	492	9.374	0.937	25320
13	139	532	492	0.000	0.000	25541
13	141	532	492	0.000	0.000	25844
13	143	520	480	11.031	1.103	28294
13	145	518	470	6.629	0.663	29073
13	147	516	458	7.907	0.791	28498
13	149	514	442	10.481	1.048	26877
13	151	514	442	0.000	0.000	29795
13	153	510	434	5.814	0.581	23941
13	155	510	430	2.600	0.260	30882
13	157	508	408	14.359	1.436	25159
13	159	508	408	0.000	0.000	32068
13	161	508	408	0.000	0.000	34495
13	163	508	408	0.000	0.000	20520
13	165	506	396	7.907	0.791	25460
13	167	500	382	9.900	0.990	28578
13	169	500	380	1.300	0.130	28041
13	171	498	368	7.907	0.791	30877
13	173	498	368	0.000	0.000	28620
13	175	496	368	1.300	0.130	28869
13	177	510	444	50.230	5.023	27703
13	179	524	474	21.518	2.152	20872
13	181	548	490	18.748	1.875	27116
13	183	548	494	2.600	0.260	26421
13	185	522	472	22.138	2.214	32538
13	187	506	450	17.681	1.768	29218
13	189	498	432	12.803	1.280	30729
13	191	498	428	2.600	0.260	29133
13	193	498	428	0.000	0.000	29132
14	1	794	344	-1.000	-1.000	24290
14	3	794	344	0.000	0.000	24653
14	5	796	344	1.300	0.130	24719
14	7	796	344	0.000	0.000	23534
14	9	798	332	7.907	0.791	23532
14	11	800	320	7.907	0.791	25560
14	13	800	316	2.600	0.260	24579
14	15	802	306	6.629	0.663	25960
14	17	802	306	0.000	0.000	22686
14	19	788	330	18.060	1.806	22607
14	21	788	330	0.000	0.000	23601
14	23	802	334	9.464	0.946	25122
14	25	798	344	7.001	0.700	22655
14	27	792	352	6.500	0.650	26400
14	29	796	366	9.464	0.946	23038
14	31	796	370	2.600	0.260	25962
14	33	798	376	4.111	0.411	29096
14	35	800	378	1.838	0.184	26910
14	37	798	380	1.838	0.184	29029
14	39	792	386	5.515	0.552	26738
14	41	788	392	4.687	0.469	26442
14	43	788	402	6.500	0.650	27480
14	45	788	402	0.000	0.000	28330
14	47	788	402	0.000	0.000	27701
14	49	790	414	7.907	0.791	26710
14	51	790	414	0.000	0.000	26455
14	53	790	416	1.300	0.130	27390
14	55	790	416	0.000	0.000	26731
14	57	788	422	4.111	0.411	28667
14	59	788	422	0.000	0.000	26948
14	61	786	398	15.654	1.565	25573
14	63	786	384	9.100	0.910	24886
14	65	792	372	8.720	0.872	26473
14	67	794	364	5.360	0.536	26965
14	69	794	358	3.900	0.390	21217
14	71	796	354	2.907	0.291	28099
14	73	796	354	0.000	0.000	29066
14	75	796	340	9.100	0.910	27328
14	77	796	330	6.500	0.650	24476
14	79	796	330	0.000	0.000	24696
14	81	796	330	0.000	0.000	26074
14	83	796	338	5.200	0.520	27856
14	85	796	332	3.900	0.390	26843
14	87	800	324	5.814	0.581	25288
14	89	800	320	2.600	0.260	25191
14	91	802	300	13.065	1.306	25665
14	93	802	300	0.000	0.000	26254
14	95	802	296	2.600	0.260	22217
14	97	800	294	1.838	0.184	26315
14	99	800	284	6.500	0.650	25784
14	101	800	284	0.000	0.000	24711
14	103	800	290	3.900	0.390	25205
14	105	798	304	9.192	0.919	26188
14	107	796	310	4.111	0.411	24130
14	109	792	322	8.222	0.822	23677
14	111	792	330	5.200	0.520	22620
14	113	794	344	9.192	0.919	28088
14	115	794	346	1.300	0.130	23627
14	117	794	356	6.500	0.650	24833
14	119	794	356	0.000	0.000	24833
14	121	798	332	15.815	1.581	28170
14	123	798	330	1.300	0.130	27358
14	125	800	322	5.360	0.536	26088
14	127	800	308	9.100	0.910	27629
14	129	792	354	30.348	3.035	26460
14	131	786	382	18.613	1.861	25862
14	133	784	394	7.907	0.791	25748
14	135	784	394	0.000	0.000	27556
14	137	786	408	9.192	0.919	27911
14	139	786	406	1.300	0.130	28136
14	141	790	376	19.672	1.967	20115
14	143	796	364	8.720	0.872	26812
14	145	798	372	5.360	0.536	24438
14	147	798	378	3.900	0.390	26879
14	149	798	378	0.000	0.000	24476
14	151	798	362	10.400	1.040	31074
14	153	798	362	0.000	0.000	26538
14	155	798	362	0.000	0.000	26206
14	157	798	370	5.200	0.520	23672
14	159	798	380	6.500	0.650	21505
14	161	790	400	14.001	1.400	24398
14	163	786	414	9.464	0.946	25324
14	165	786	422	5.200	0.520	25366
14	167	784	434	7.907	0.791	28341
14	169	784	434	0.000	0.000	27936
14	171	784	434	0.000	0.000	26681
14	173	784	434	0.000	0.000	27012
14	175	790	414	13.572	1.357	28722
14	177	800	404	9.192	0.919	28375
14	179	800	404	0.000	0.000	27748
14	181	810	358	30.598	3.060	28250
14	183	804	346	8.720	0.872	27030
14	185	804	338	5.200	0.520	24790
14	187	804	338	0.000	0.000	25819
14	189	804	338	0.000	0.000	25820
14	191	802	336	1.838	0.184	29409
14	193	804	354	11.772	1.177	26104
15	1	920	742	-1.000	-1.000	25201
15	3	920	742	0.000	0.000	25692
15	5	916	740	2.907	0.291	22398
15	7	910	734	5.515	0.552	24230
15	9	910	734	0.000	0.000	25737
15	11	910	734	0.000	0.000	25879
15	13	886	734	15.600	1.560	25616
15	15	860	762	24.836	2.484	23390
15	17	844	784	17.681	1.768	19383
15	19	846	794	6.629	0.663	26194
15	21	854	816	15.216	1.522	26636
15	23	850	834	11.985	1.199	26007
15	25	824	790	33.219	3.322	25972
15	27	770	756	41.477	4.148	26537
15	29	734	746	24.285	2.429	27022
15	31	792	752	37.900	3.790	26882
15	33	818	752	16.900	1.690	27356
15	35	852	758	22.441	2.244	27312
15	37	876	766	16.443	1.644	27226
15	39	914	736	31.469	3.147	27033
15	41	920	730	5.515	0.552	26964
15	43	936	788	39.107	3.911	27257
15	45	1000	806	43.213	4.321	27132
15	47	990	784	15.708	1.571	23651
15	49	982	762	15.216	1.522	27149
15	51	982	790	18.200	1.820	27311
15	53	972	752	25.540	2.554	27414
15	55	992	766	15.868	1.587	26939
15	57	990	776	6.629	0.663	27310
15	59	930	726	50.765	5.077	27668
15	61	910	700	21.321	2.132	27801
15	63	882	674	24.836	2.484	40049
15	65	876	664	7.580	0.758	26673
15	67	882	666	4.111	0.411	26174
15	69	846	676	24.285	2.429	27874
15	71	868	678	14.359	1.436	28327
15	73	912	670	29.068	2.907	23338
15	75	912	670	0.000	0.000	14784
15	77	918	670	3.900	0.390	27360
15	79	942	666	15.815	1.581	27238
15	81	962	674	14.001	1.400	27792
15	83	978	668	11.107	1.111	27380
15	85	992	664	9.464	0.946	27848
15	87	992	636	18.200	1.820	24071
15	89	1004	632	8.222	0.822	27615
15	91	1008	646	9.464	0.946	22551
15	93	1006	648	1.838	0.184	28541
15	95	984	630	18.476	1.848	24546
15	97	970	626	9.464	0.946	28360
15	99	974	622	3.677	0.368	25695
15	101	986	626	8.222	0.822	27667
15	103	942	608	30.900	3.090	34248
15	105	932	600	8.324	0.832	28218
15	107	912	594	13.572	1.357	27404
15	109	910	592	1.838	0.184	27689
15	111	970	616	42.003	4.200	24849
15	113	976	626	7.580	0.758	20906
15	115	982	626	3.900	0.390	22790
15	117	984	626	1.300	0.130	25189
15	119	1000	632	11.107	1.111	34792
15	121	1006	636	4.687	0.469	27472
15	123	946	610	42.503	4.250	27822
15	125	910	592	26.161	2.616	27618
15	127	904	584	6.500	0.650	27924
15	129	890	568	13.819	1.382	28411
15	131	886	550	11.985	1.199	28384
15	133	862	528	21.162	2.116	28069
15	135	826	500	29.644	2.964	28595
15	137	812	488	11.985	1.199	28098
15	139	812	496	5.200	0.520	28636
15	141	858	546	44.161	4.416	28420
15	143	908	566	35.003	3.500	27891
15	145	926	572	12.333	1.233	28016
15	147	982	578	36.607	3.661	27440
15	149	956	570	17.681	1.768	20906
15	151	930	548	22.138	2.214	31835
15	153	922	540	7.354	0.735	26111
15	155	906	530	12.264	1.226	28018
15	157	900	524	5.515	0.552	28688
15	159	924	546	21.162	2.116	32212
15	161	948	562	18.748	1.875	21093
15	163	948	562	0.000	0.000	23825
15	165	948	562	0.000	0.000	21725
15	167	892	534	40.695	4.070	28191
15	169	904	536	7.907	0.791	28290
15	171	912	540	5.814	0.581	29179
15	173	908	530	7.001	0.700	28398
15	175	922	536	9.900	0.990	24261
15	177	936	552	13.819	1.382	23287
15	179	938	552	1.300	0.130	18486
15	181	954	562	12.264	1.226	29723
15	183	974	576	15.868	1.587	27828
15	185	1002	604	25.738	2.574	25826
15	187	1006	608	3.677	0.368	26954
15	189	1016	622	11.183	1.118	31006
15	191	1018	624	1.838	0.184	19908
15	193	1018	622	1.300	0.130	24989
16	1	1002	270	-1.000	-1.000	24340
16	3	1000	268	1.838	0.184	26038
16	5	990	268	6.500	0.650	24843
16	7	990	268	0.000	0.000	25245
16	9	990	262	3.900	0.390	25042
16	11	1002	240	16.289	1.629	25146
16	13	1010	234	6.500	0.650	24930
16	15	1012	244	6.629	0.663	25034
16	17	1012	254	6.500	0.650	25854
16	19	1012	268	9.100	0.910	25753
16	21	1012	268	0.000	0.000	25972
16	23	1016	278	7.001	0.700	26128
16	25	1016	286	5.200	0.520	25714
16	27	1016	300	9.100	0.910	25759
16	29	1016	306	3.900	0.390	26921
16	31	1016	298	5.200	0.520	26890
16	33	1010	272	17.344	1.734	26824
16	35	1012	256	10.481	1.048	26657
16	37	1014	262	4.111	0.411	27394
16	39	1016	276	9.192	0.919	26620
16	41	1006	286	9.192	0.919	26617
16	43	1004	288	1.838	0.184	26748
16	45	1016	274	11.985	1.199	26738
16	47	1016	262	7.800	0.780	27179
16	49	1004	260	7.907	0.791	27270
16	51	958	284	33.724	3.372	27262
16	53	974	286	10.481	1.048	27111
16	55	978	284	2.907	0.291	26993
16	57	996	270	14.822	1.482	27484
16	59	996	270	0.000	0.000	27992
16	61	1004	264	6.500	0.650	27126
16	63	1008	260	3.677	0.368	26985
16	65	1010	256	2.907	0.291	27443
16	67	1012	240	10.481	1.048	27367
16	69	1012	236	2.600	0.260	27015
16	71	1014	224	7.907	0.791	27195
16	73	1016	210	9.192	0.919	27433
16	75	1016	208	1.300	0.130	27401
16	77	1016	196	7.800	0.780	27872
16	79	1012	190	4.687	0.469	27745
16	81	1012	184	3.900	0.390	27314
16	83	1012	178	3.900	0.390	27494
16	85	1012	176	1.300	0.130	27505
16	87	1000	166	10.153	1.015	27904
16	89	998	168	1.838	0.184	27472
16	91	998	168	0.000	0.000	27328
16	93	1014	166	10.481	1.048	27710
16	95	1018	164	2.907	0.291	27697
16	97	1018	160	2.600	0.260	27884
16	99	1016	168	5.360	0.536	27681
16	101	1016	176	5.200	0.520	27600
16	103	1014	162	9.192	0.919	27595
16	105	1014	160	1.300	0.130	27372
16	107	1016	154	4.111	0.411	27570
16	109	1016	138	10.400	1.040	27767
16	111	1016	128	6.500	0.650	27375
16	113	1016	126	1.300	0.130	20925
16	115	1014	114	7.907	0.791	20238
16	117	1012	102	7.907	0.791	24822
16	119	1010	90	7.907	0.791	24231
16	121	1010	90	0.000	0.000	26054
16	123	1008	90	1.300	0.130	25731
16	125	1000	86	5.814	0.581	27822
16	127	998	82	2.907	0.291	26903
16	129	998	82	0.000	0.000	27633
16	131	998	82	0.000	0.000	27673
16	133	996	74	5.360	0.536	25655
16	135	996	74	0.000	0.000	27327
16	137	976	64	14.534	1.453	27306
16	139	984	66	5.360	0.536	26586
16	141	998	78	11.985	1.199	25969
16	143	998	80	1.300	0.130	25228
16	145	1002	82	2.907	0.291	26831
16	147	1004	90	5.360	0.536	17791
16	149	1008	102	8.222	0.822	27325
16	151	1010	112	6.629	0.663	25238
16	153	1012	114	1.838	0.184	31181
16	155	1012	116	1.300	0.130	21426
16	157	1012	104	7.800	0.780	28746
16	159	1010	104	1.300	0.130	21085
16	161	998	86	14.061	1.406	25139
16	163	1004	98	8.720	0.872	29473
16	165	1004	98	0.000	0.000	28713
16	167	1016	110	11.031	1.103	24014
16	169	1020	126	10.720	1.072	22963
16	171	1020	128	1.300	0.130	21268
16	173	1014	118	7.580	0.758	24090
16	175	1006	106	9.374	0.937	24045
16	177	998	96	8.324	0.832	23811
16	179	994	94	2.907	0.291	27333
16	181	1000	112	12.333	1.233	27918
16	183	1012	132	15.160	1.516	28055
16	185	1014	136	2.907	0.291	28018
16	187	1014	136	0.000	0.000	28017
16	189	1012	122	9.192	0.919	27733
16	191	1014	110	7.907	0.791	27624
16	193	1016	102	5.360	0.536	27586
17	1	636	30	-1.000	-1.000	27896
17	3	636	30	0.000	0.000	24502
17	5	636	30	0.000	0.000	26184
17	7	636	30	0.000	0.000	25745
17	9	632	42	8.222	0.822	25345
17	11	632	44	1.300	0.130	25476
17	13	630	48	2.907	0.291	25332
17	15	630	48	0.000	0.000	26066
17	17	634	34	9.464	0.946	25818
17	19	634	34	0.000	0.000	25816
17	21	642	24	8.324	0.832	25604
17	23	644	22	1.838	0.184	25987
17	25	638	16	5.515	0.552	24264
17	27	636	4	7.907	0.791	26156
17	29	636	4	0.000	0.000	26708
17	31	650	12	10.481	1.048	26852
17	33	666	22	12.264	1.226	26925
17	35	672	30	6.500	0.650	27394
17	37	666	30	3.900	0.390	25359
17	39	672	24	5.515	0.552	27911
17	41	680	24	5.200	0.520	25735
17	43	692	28	8.222	0.822	22971
17	45	692	30	1.300	0.130	30217
17	47	708	24	11.107	1.111	27980
17	49	728	14	14.534	1.453	23380
17	51	730	14	1.300	0.130	21356
17	53	732	14	1.300	0.130	22722
17	55	746	14	9.100	0.910	27072
17	57	748	14	1.300	0.130	27337
17	59	732	14	10.400	1.040	28025
17	61	718	20	9.900	0.990	23613
17	63	708	30	9.192	0.919	27274
17	65	704	36	4.687	0.469	27212
17	67	708	50	9.464	0.946	28289
17	69	712	58	5.814	0.581	28159
17	71	716	66	5.814	0.581	27832
17	73	720	74	5.814	0.581	27989
17	75	740	88	15.868	1.587	30709
17	77	748	96	7.354	0.735	30251
17	79	756	102	6.500	0.650	27319
17	81	770	112	11.183	1.118	20755
17	83	784	120	10.481	1.048	30459
17	85	784	120	0.000	0.000	29070
17	87	786	124	2.907	0.291	31127
17	89	788	124	1.300	0.130	31221
17	91	772	118	11.107	1.111	26138
17	93	760	110	9.374	0.937	27894
17	95	742	82	21.636	2.164	28069
17	97	734	66	11.627	1.163	28402
17	99	730	54	8.222	0.822	28844
17	101	730	46	5.200	0.520	22939
17	103	722	38	7.354	0.735	28041
17	105	720	32	4.111	0.411	28075
17	107	722	26	4.111	0.411	28089
17	109	720	10	10.481	1.048	32188
17	111	716	16	4.687	0.469	29719
17	113	712	24	5.814	0.581	23878
17	115	710	36	7.907	0.791	22724
17	117	710	38	1.300	0.130	28897
17	119	718	16	15.216	1.522	21432
17	121	720	12	2.907	0.291	37047
17	123	716	22	7.001	0.700	23064
17	125	712	30	5.814	0.581	28629
17	127	712	40	6.500	0.650	28109
17	129	712	52	7.800	0.780	27511
17	131	712	56	2.600	0.260	24532
17	133	710	66	6.629	0.663	28127
17	135	710	66	0.000	0.000	26281
17	137	710	56	6.500	0.650	22677
17	139	710	46	6.500	0.650	26521
17	141	710	42	2.600	0.260	23738
17	143	714	30	8.222	0.822	28379
17	145	716	24	4.111	0.411	26935
17	147	716	22	1.300	0.130	37848
17	149	716	22	0.000	0.000	24014
17	151	714	20	1.838	0.184	33100
17	153	714	14	3.900	0.390	32585
17	155	714	12	1.300	0.130	30753
17	157	714	8	2.600	0.260	29524
17	159	714	6	1.300	0.130	28091
17	161	714	6	0.000	0.000	24679
17	163	712	22	10.481	1.048	28469
17	165	712	28	3.900	0.390	25757
17	167	712	32	2.600	0.260	26628
17	169	712	40	5.200	0.520	25241
17	171	714	48	5.360	0.536	29986
17	173	716	48	1.300	0.130	30473
17	175	718	42	4.111	0.411	34378
17	177	720	34	5.360	0.536	28439
17	179	718	26	5.360	0.536	26847
17	181	716	18	5.360	0.536	23566
17	183	720	8	7.001	0.700	31953
17	185	716	4	3.677	0.368	29104
17	187	712	8	3.677	0.368	25953
17	189	718	14	5.515	0.552	29512
17	191	718	18	2.600	0.260	28457
17	193	718	18	0.000	0.000	28637
18	1	548	446	-1.000	-1.000	26787
18	3	548	446	0.000	0.000	24229
18	5	548	446	0.000	0.000	25896
18	7	546	462	10.481	1.048	25063
18	9	544	474	7.907	0.791	26155
18	11	544	482	5.200	0.520	24906
18	13	550	496	9.900	0.990	25313
18	15	568	516	17.489	1.749	26562
18	17	574	526	7.580	0.758	25715
18	19	578	532	4.687	0.469	26710
18	21	586	538	6.500	0.650	26557
18	23	592	548	7.580	0.758	25224
18	25	596	552	3.677	0.368	26221
18	27	616	560	14.001	1.400	23526
18	29	622	580	13.572	1.357	25674
18	31	630	586	6.500	0.650	22424
18	33	634	592	4.687	0.469	28492
18	35	646	602	10.153	1.015	27084
18	37	654	610	7.354	0.735	26998
18	39	654	610	0.000	0.000	27355
18	41	652	606	2.907	0.291	27221
18	43	636	594	13.000	1.300	28321
18	45	616	578	16.648	1.665	26940
18	47	606	568	9.192	0.919	25723
18	49	588	548	17.489	1.749	25467
18	51	588	548	0.000	0.000	24538
18	53	588	548	0.000	0.000	25217
18	55	596	552	5.814	0.581	26898
18	57	612	564	13.000	1.300	25045
18	59	616	568	3.677	0.368	26650
18	61	624	576	7.354	0.735	26896
18	63	636	588	11.031	1.103	26795
18	65	646	594	7.580	0.758	25868
18	67	646	594	0.000	0.000	26333
18	69	620	574	21.321	2.132	27307
18	71	602	558	15.654	1.565	25415
18	73	576	540	20.554	2.055	28120
18	75	564	528	11.031	1.103	27999
18	77	556	514	10.481	1.048	25759
18	79	556	514	0.000	0.000	24976
18	81	546	502	10.153	1.015	26788
18	83	544	496	4.111	0.411	27170
18	85	538	480	11.107	1.111	21199
18	87	538	480	0.000	0.000	26485
18	89	538	482	1.300	0.130	31594
18	91	548	496	11.183	1.118	27695
18	93	562	516	15.868	1.587	26117
18	95	566	518	2.907	0.291	27660
18	97	566	518	0.000	0.000	24170
18	99	566	518	0.000	0.000	26878
18	101	566	518	0.000	0.000	27551
18	103	558	504	10.481	1.048	29336
18	105	540	484	17.489	1.749	9988
18	107	540	484	0.000	0.000	27060
18	109	540	486	1.300	0.130	16985
18	111	548	504	12.803	1.280	27950
18	113	552	516	8.222	0.822	24285
18	115	552	516	0.000	0.000	18176
18	117	556	520	3.677	0.368	27176
18	119	564	526	6.500	0.650	25443
18	121	564	526	0.000	0.000	27875
18	123	590	546	21.321	2.132	25898
18	125	600	552	7.580	0.758	25752
18	127	604	556	3.677	0.368	25544
18	129	604	558	1.300	0.130	24782
18	131	586	540	16.546	1.655	22642
18	133	574	532	9.374	0.937	22097
18	135	560	522	11.183	1.118	25171
18	137	552	520	5.360	0.536	24133
18	139	534	508	14.061	1.406	23446
18	141	534	508	0.000	0.000	22248
18	143	534	508	0.000	0.000	32209
18	145	534	508	0.000	0.000	28182
18	147	534	508	0.000	0.000	28555
18	149	534	508	0.000	0.000	28405
18	151	530	488	13.257	1.326	31068
18	153	530	488	0.000	0.000	27169
18	155	524	478	7.580	0.758	27027
18	157	514	456	15.708	1.571	20158
18	159	510	442	9.464	0.946	27147
18	161	510	442	0.000	0.000	24023
18	163	512	436	4.111	0.411	28395
18	165	514	434	1.838	0.184	29046
18	167	510	416	11.985	1.199	25037
18	169	502	410	6.500	0.650	26023
18	171	502	410	0.000	0.000	25348
18	173	502	408	1.300	0.130	26590
18	175	500	408	1.300	0.130	26361
18	177	498	406	1.838	0.184	25509
18	179	526	456	37.248	3.725	29804
18	181	530	468	8.222	0.822	29584
18	183	542	478	10.153	1.015	25152
18	185	536	462	11.107	1.111	26717
18	187	520	446	14.707	1.471	27673
18	189	516	444	2.907	0.291	28978
18	191	514	442	1.838	0.184	25272
18	193	508	438	4.687	0.469	28231
19	1	630	818	-1.000	-1.000	27094
19	3	630	818	0.000	0.000	21133
19	5	628	816	1.838	0.184	33787
19	7	628	816	0.000	0.000	26344
19	9	622	816	3.900	0.390	26539
19	11	610	810	8.720	0.872	23040
19	13	608	808	1.838	0.184	23595
19	15	608	808	0.000	0.000	24775
19	17	610	808	1.300	0.130	23732
19	19	620	800	8.324	0.832	25097
19	21	630	794	7.580	0.758	25931
19	23	630	798	2.600	0.260	31300
19	25	632	814	10.481	1.048	26486
19	27	634	816	1.838	0.184	26662
19	29	636	816	1.300	0.130	26675
19	31	626	806	9.192	0.919	27304
19	33	622	806	2.600	0.260	20842
19	35	616	804	4.111	0.411	23362
19	37	608	802	5.360	0.536	25357
19	39	600	796	6.500	0.650	25478
19	41	600	796	0.000	0.000	28589
19	43	624	802	16.080	1.608	27156
19	45	620	808	4.687	0.469	26816
19	47	590	804	19.672	1.967	27686
19	49	604	804	9.100	0.910	26464
19	51	636	804	20.799	2.080	29144
19	53	670	818	23.900	2.390	25324
19	55	662	820	5.360	0.536	26095
19	57	602	808	39.771	3.977	20300
19	59	596	806	4.111	0.411	24891
19	61	586	800	7.580	0.758	23293
19	63	594	800	5.200	0.520	25189
19	65	624	804	19.672	1.967	26887
19	67	620	804	2.600	0.260	27155
19	69	614	804	3.900	0.390	28291
19	71	592	800	14.534	1.453	24783
19	73	590	800	1.300	0.130	27947
19	75	628	802	24.734	2.473	25286
19	77	662	812	23.035	2.304	25725
19	79	662	812	0.000	0.000	27726
19	81	624	810	24.734	2.473	28307
19	83	588	804	23.722	2.372	28244
19	85	574	798	9.900	0.990	21359
19	87	554	786	15.160	1.516	22778
19	89	582	796	19.325	1.933	25256
19	91	624	806	28.062	2.806	27845
19	93	658	810	22.252	2.225	22879
19	95	680	810	14.300	1.430	24922
19	97	688	810	5.200	0.520	25971
19	99	674	808	9.192	0.919	27988
19	101	586	802	57.331	5.733	26099
19	103	588	802	1.300	0.130	29606
19	105	628	804	26.032	2.603	26872
19	107	654	806	16.950	1.695	28690
19	109	670	808	10.481	1.048	27560
19	111	610	808	38.999	3.900	28847
19	113	586	800	16.443	1.644	27855
19	115	610	800	15.600	1.560	21626
19	117	638	804	18.384	1.838	23827
19	119	656	806	11.772	1.177	28133
19	121	624	806	20.799	2.080	28381
19	123	570	800	35.315	3.532	28285
19	125	556	798	9.192	0.919	28573
19	127	532	788	16.900	1.690	21870
19	129	542	788	6.500	0.650	28536
19	131	610	804	45.406	4.541	31297
19	133	644	812	22.703	2.270	18378
19	135	652	812	5.200	0.520	29529
19	137	660	810	5.360	0.536	19153
19	139	672	810	7.800	0.780	33074
19	141	688	808	10.481	1.048	25894
19	143	710	808	14.300	1.430	28396
19	145	728	808	11.700	1.170	25438
19	147	740	808	7.800	0.780	31705
19	149	750	808	6.500	0.650	24562
19	151	760	808	6.500	0.650	28208
19	153	778	800	12.803	1.280	28468
19	155	778	792	5.200	0.520	28526
19	157	780	786	4.111	0.411	28533
19	159	786	774	8.720	0.872	27615
19	161	792	768	5.515	0.552	27683
19	163	810	762	12.333	1.233	22886
19	165	834	758	15.815	1.581	28528
19	167	842	756	5.360	0.536	28706
19	169	826	776	16.648	1.665	28789
19	171	828	770	4.111	0.411	28351
19	173	830	756	9.192	0.919	28385
19	175	812	790	25.005	2.501	21556
19	177	810	810	13.065	1.306	28898
19	179	802	818	7.354	0.735	24287
19	181	790	828	10.153	1.015	27118
19	183	778	840	11.031	1.103	24248
19	185	778	840	0.000	0.000	29447
19	187	818	798	37.699	3.770	29010
19	189	834	784	13.819	1.382	27778
19	191	840	786	4.111	0.411	27793
19	193	840	786	0.000	0.000	33631
20	1	104	810	-1.000	-1.000	23773
20	3	106	810	1.300	0.130	25176
20	5	114	810	5.200	0.520	26666
20	7	124	810	6.500	0.650	22286
20	9	124	810	0.000	0.000	25325
20	11	124	810	0.000	0.000	22178
20	13	116	812	5.360	0.536	25720
20	15	116	812	0.000	0.000	24308
20	17	116	812	0.000	0.000	25403
20	19	116	812	0.000	0.000	23920
20	21	116	822	6.500	0.650	31799
20	23	116	822	0.000	0.000	28357
20	25	112	822	2.600	0.260	23043
20	27	102	820	6.629	0.663	20118
20	29	104	812	5.360	0.536	25025
20	31	108	790	14.534	1.453	22998
20	33	110	798	5.360	0.536	27403
20	35	110	798	0.000	0.000	27508
20	37	108	804	4.111	0.411	28301
20	39	102	816	8.720	0.872	28094
20	41	96	824	6.500	0.650	25856
20	43	96	824	0.000	0.000	25222
20	45	106	820	7.001	0.700	25991
20	47	116	820	6.500	0.650	32907
20	49	106	810	9.192	0.919	27771
20	51	106	810	0.000	0.000	28652
20	53	106	810	0.000	0.000	24085
20	55	106	804	3.900	0.390	28941
20	57	106	796	5.200	0.520	28227
20	59	106	796	0.000	0.000	27349
20	61	106	796	0.000	0.000	23691
20	63	106	796	0.000	0.000	24919
20	65	106	796	0.000	0.000	27277
20	67	106	796	0.000	0.000	25378
20	69	106	796	0.000	0.000	23443
20	71	114	832	23.970	2.397	26942
20	73	114	832	0.000	0.000	29307
20	75	112	830	1.838	0.184	33338
20	77	112	820	6.500	0.650	23877
20	79	118	808	8.720	0.872	21923
20	81	118	808	0.000	0.000	19738
20	83	116	810	1.838	0.184	21790
20	85	112	826	10.720	1.072	19883
20	87	108	830	3.677	0.368	21258
20	89	98	854	16.900	1.690	25935
20	91	98	858	2.600	0.260	27205
20	93	100	862	2.907	0.291	30780
20	95	102	880	11.772	1.177	27145
20	97	98	884	3.677	0.368	23185
20	99	98	884	0.000	0.000	25617
20	101	92	876	6.500	0.650	25623
20	103	92	870	3.900	0.390	27999
20	105	96	862	5.814	0.581	27043
20	107	100	858	3.677	0.368	27693
20	109	100	862	2.600	0.260	26156
20	111	94	868	5.515	0.552	28129
20	113	84	880	10.153	1.015	27586
20	115	84	880	0.000	0.000	25413
20	117	94	884	7.001	0.700	27636
20	119	98	880	3.677	0.368	27680
20	121	102	864	10.720	1.072	25768
20	123	112	856	8.324	0.832	27760
20	125	100	868	11.031	1.103	28563
20	127	98	874	4.111	0.411	24863
20	129	106	892	12.803	1.280	27676
20	131	94	882	10.153	1.015	27511
20	133	104	846	24.285	2.429	27469
20	135	108	830	10.720	1.072	31039
20	137	102	816	9.900	0.990	25840
20	139	94	800	11.627	1.163	35512
20	141	92	790	6.629	0.663	22242
20	143	90	794	2.907	0.291	25038
20	145	90	810	10.400	1.040	26572
20	147	96	818	6.500	0.650	22269
20	149	108	850	22.214	2.221	30905
20	151	110	862	7.907	0.791	30308
20	153	112	872	6.629	0.663	25135
20	155	114	890	11.772	1.177	30890
20	157	114	904	9.100	0.910	27662
20	159	114	906	1.300	0.130	28355
20	161	114	920	9.100	0.910	27924
20	163	114	920	0.000	0.000	28841
20	165	116	908	7.907	0.791	29422
20	167	118	886	14.359	1.436	21525
20	169	118	888	1.300	0.130	22133
20	171	126	904	11.627	1.163	37179
20	173	126	912	5.200	0.520	32526
20	175	128	922	6.629	0.663	31601
20	177	128	934	7.800	0.780	24455
20	179	134	944	7.580	0.758	28595
20	181	134	950	3.900	0.390	26474
20	183	130	908	27.423	2.742	28074
20	185	126	892	10.720	1.072	24639
20	187	98	828	45.406	4.541	24448
20	189	94	806	14.534	1.453	29764
20	191	92	802	2.907	0.291	27954
20	193	98	818	11.107	1.111	22812
21	1	466	388	-1.000	-1.000	24589
21	3	462	398	7.001	0.700	23642
21	5	462	398	0.000	0.000	23941
21	7	464	394	2.907	0.291	22508
21	9	464	394	0.000	0.000	24267
21	11	456	396	5.360	0.536	23985
21	13	434	402	14.822	1.482	22473
21	15	426	408	6.500	0.650	24107
21	17	424	410	1.838	0.184	20758
21	19	428	406	3.677	0.368	28207
21	21	458	378	26.673	2.667	24872
21	23	470	372	8.720	0.872	24378
21	25	446	386	18.060	1.806	23201
21	27	432	394	10.481	1.048	22258
21	29	424	402	7.354	0.735	25564
21	31	420	410	5.814	0.581	34252
21	33	450	390	23.435	2.344	25773
21	35	470	374	16.648	1.665	24994
21	37	508	350	29.213	2.921	21095
21	39	546	326	29.213	2.921	25039
21	41	574	304	23.145	2.315	27061
21	43	596	298	14.822	1.482	27681
21	45	610	292	9.900	0.990	26721
21	47	612	276	10.481	1.048	27985
21	49	614	256	13.065	1.306	31942
21	51	612	246	6.629	0.663	30041
21	53	606	224	14.822	1.482	29180
21	55	606	224	0.000	0.000	29477
21	57	606	250	16.900	1.690	31103
21	59	604	286	23.435	2.344	27387
21	61	596	302	11.627	1.163	26407
21	63	598	322	13.065	1.306	23092
21	65	588	322	6.500	0.650	27729
21	67	586	324	1.838	0.184	27648
21	69	582	394	45.573	4.557	27542
21	71	622	390	26.129	2.613	27590
21	73	632	396	7.580	0.758	27503
21	75	632	354	27.299	2.730	27158
21	77	670	316	34.930	3.493	24449
21	79	722	310	34.023	3.402	27538
21	81	696	316	17.344	1.734	28639
21	83	700	316	2.600	0.260	27193
21	85	736	312	23.543	2.354	26876
21	87	726	324	10.153	1.015	27077
21	89	712	346	16.950	1.695	27997
21	91	706	326	13.572	1.357	16491
21	93	714	318	7.354	0.735	27862
21	95	720	332	9.900	0.990	31144
21	97	720	348	10.400	1.040	25213
21	99	720	352	2.600	0.260	22630
21	101	716	332	13.257	1.326	30619
21	103	712	324	5.814	0.581	30541
21	105	712	306	11.700	1.170	27321
21	107	712	306	0.000	0.000	28627
21	109	714	268	24.734	2.473	22020
21	111	716	232	23.435	2.344	25022
21	113	714	218	9.192	0.919	27276
21	115	716	182	23.435	2.344	30177
21	117	716	174	5.200	0.520	24328
21	119	734	148	20.554	2.055	28093
21	121	740	136	8.720	0.872	23312
21	123	752	130	8.720	0.872	22861
21	125	780	142	19.801	1.980	26611
21	127	806	132	18.106	1.811	30637
21	129	806	126	3.900	0.390	28048
21	131	810	126	2.600	0.260	19954
21	133	836	118	17.681	1.768	26795
21	135	844	102	11.627	1.163	23491
21	137	848	94	5.814	0.581	33893
21	139	870	86	15.216	1.522	26504
21	141	872	86	1.300	0.130	26513
21	143	862	70	12.264	1.226	26539
21	145	846	62	11.627	1.163	25924
21	147	792	34	39.537	3.954	26409
21	149	792	34	0.000	0.000	27033
21	151	788	28	4.687	0.469	26786
21	153	784	14	9.464	0.946	32449
21	155	784	14	0.000	0.000	26918
21	157	752	66	39.686	3.969	28020
21	159	756	56	7.001	0.700	27288
21	161	762	42	9.900	0.990	27034
21	163	768	28	9.900	0.990	27225
21	165	776	22	6.500	0.650	27182
21	167	784	16	6.500	0.650	26735
21	169	788	10	4.687	0.469	26687
21	171	790	6	2.907	0.291	27043
21	173	796	0	5.515	0.552	26881
21	175	796	0	0.000	0.000	27178
22	1	140	166	-1.000	-1.000	24518
22	3	150	160	7.580	0.758	23228
22	5	150	160	0.000	0.000	20158
22	7	150	160	0.000	0.000	24881
22	9	150	160	0.000	0.000	23529
22	11	138	146	11.985	1.199	23994
22	13	138	142	2.600	0.260	23515
22	15	138	142	0.000	0.000	23734
22	17	142	172	19.672	1.967	24350
22	19	142	172	0.000	0.000	24642
22	21	142	186	9.100	0.910	26151
22	23	142	190	2.600	0.260	24855
22	25	140	210	13.065	1.306	28587
22	27	140	210	0.000	0.000	27006
22	29	140	208	1.300	0.130	27798
22	31	130	180	19.325	1.933	28295
22	33	120	164	12.264	1.226	27838
22	35	102	130	25.005	2.501	24042
22	37	96	124	5.515	0.552	30577
22	39	96	124	0.000	0.000	25899
22	41	116	134	14.534	1.453	26908
22	43	130	152	14.822	1.482	28649
22	45	134	158	4.687	0.469	26622
22	47	144	160	6.629	0.663	24864
22	49	144	164	2.600	0.260	28423
22	51	140	166	2.907	0.291	26614
22	53	146	176	7.580	0.758	19658
22	55	148	180	2.907	0.291	22797
22	57	156	186	6.500	0.650	28891
22	59	172	198	13.000	1.300	29542
22	61	172	210	7.800	0.780	26747
22	63	178	214	4.687	0.469	27486
22	65	180	218	2.907	0.291	26774
22	67	192	234	13.000	1.300	26425
22	69	200	240	6.500	0.650	26378
22	71	208	246	6.500	0.650	24483
22	73	212	256	7.001	0.700	27365
22	75	216	260	3.677	0.368	28678
22	77	228	264	8.222	0.822	25358
22	79	212	254	12.264	1.226	24421
22	81	218	260	5.515	0.552	22108
22	83	230	272	11.031	1.103	25370
22	85	240	286	11.183	1.118	32259
22	87	256	298	13.000	1.300	22004
22	89	270	304	9.900	0.990	27801
22	91	290	316	15.160	1.516	26949
22	93	298	324	7.354	0.735	24738
22	95	312	344	15.868	1.587	28359
22	97	322	354	9.192	0.919	28703
22	99	334	354	7.800	0.780	28545
22	101	334	354	0.000	0.000	29809
22	103	330	376	14.534	1.453	28842
22	105	320	394	13.384	1.338	28136
22	107	314	404	7.580	0.758	25989
22	109	316	412	5.360	0.536	25494
22	111	316	388	15.600	1.560	31770
22	113	330	336	35.003	3.500	14187
22	115	332	336	1.300	0.130	19961
22	117	354	332	14.534	1.453	28759
22	119	356	330	1.838	0.184	30533
22	121	356	326	2.600	0.260	29130
22	123	364	306	14.001	1.400	28445
22	125	370	306	3.900	0.390	28169
22	127	376	322	11.107	1.111	34710
22	129	380	330	5.814	0.581	26331
22	131	352	318	19.801	1.980	21976
22	133	336	322	10.720	1.072	19980
22	135	354	348	20.554	2.055	28242
22	137	356	348	1.300	0.130	21773
22	139	372	348	10.400	1.040	28330
22	141	376	348	2.600	0.260	27460
22	143	348	338	19.325	1.933	27642
22	145	340	332	6.500	0.650	27947
22	147	336	308	15.815	1.581	21918
22	149	330	290	12.333	1.233	27159
22	151	316	280	11.183	1.118	29054
22	153	314	280	1.300	0.130	28347
22	155	304	270	9.192	0.919	31377
22	157	302	258	7.907	0.791	30368
22	159	292	238	14.534	1.453	16193
22	161	288	232	4.687	0.469	29955
22	163	288	228	2.600	0.260	30770
22	165	288	210	11.700	1.170	26044
22	167	276	196	11.985	1.199	30466
22	169	270	184	8.720	0.872	25616
22	171	254	170	13.819	1.382	28492
22	173	246	158	9.374	0.937	27266
22	175	242	152	4.687	0.469	26469
22	177	240	152	1.300	0.130	26555
22	179	238	146	4.111	0.411	25489
22	181	226	122	17.441	1.744	31074
22	183	226	122	0.000	0.000	28735
22	185	228	116	4.111	0.411	24634
22	187	228	112	2.600	0.260	27501
22	189	228	104	5.200	0.520	30060
22	191	226	98	4.111	0.411	26272
22	193	220	96	4.111	0.411	29996
23	1	642	558	-1.000	-1.000	25273
23	3	642	558	0.000	0.000	26701
23	5	642	558	0.000	0.000	23242
23	7	642	558	0.000	0.000	26629
23	9	632	548	9.192	0.919	24518
23	11	628	544	3.677	0.368	24584
23	13	628	536	5.200	0.520	27008
23	15	628	532	2.600	0.260	26971
23	17	628	532	0.000	0.000	27431
23	19	620	540	7.354	0.735	24495
23	21	612	540	5.200	0.520	25550
23	23	612	540	0.000	0.000	24943
23	25	612	540	0.000	0.000	25586
23	27	608	554	9.464	0.946	27709
23	29	604	568	9.464	0.946	27369
23	31	588	582	13.819	1.382	27173
23	33	594	584	4.111	0.411	27116
23	35	602	602	12.803	1.280	27526
23	37	602	602	0.000	0.000	27208
23	39	602	602	0.000	0.000	27566
23	41	612	586	12.264	1.226	26744
23	43	624	572	11.985	1.199	28312
23	45	614	564	8.324	0.832	27703
23	47	614	562	1.300	0.130	27785
23	49	614	562	0.000	0.000	28141
23	51	612	572	6.629	0.663	26866
23	53	614	574	1.838	0.184	27853
23	55	636	574	14.300	1.430	28383
23	57	640	570	3.677	0.368	29465
23	59	656	560	12.264	1.226	27220
23	61	658	566	4.111	0.411	29788
23	63	664	568	4.111	0.411	27519
23	65	658	566	4.111	0.411	28783
23	67	644	562	9.464	0.946	26598
23	69	638	564	4.111	0.411	29132
23	71	618	570	13.572	1.357	29224
23	73	618	570	0.000	0.000	27013
23	75	618	570	0.000	0.000	18905
23	77	618	570	0.000	0.000	26689
23	79	612	562	6.500	0.650	27349
23	81	604	550	9.374	0.937	26729
23	83	608	544	4.687	0.469	26383
23	85	608	544	0.000	0.000	28422
23	87	622	562	14.822	1.482	33097
23	89	626	562	2.600	0.260	27643
23	91	622	562	2.600	0.260	27689
23	93	614	564	5.360	0.536	28024
23	95	610	558	4.687	0.469	26958
23	97	638	544	20.348	2.035	27897
23	99	630	544	5.200	0.520	28042
23	101	620	568	16.900	1.690	29933
23	103	618	570	1.838	0.184	29262
23	105	630	562	9.374	0.937	27717
23	107	626	570	5.814	0.581	27627
23	109	626	584	9.100	0.910	28156
23	111	614	558	18.613	1.861	23515
23	113	606	546	9.374	0.937	28451
23	115	598	546	5.200	0.520	23988
23	117	576	542	14.534	1.453	28993
23	119	564	552	10.153	1.015	27458
23	121	558	554	4.111	0.411	26715
23	123	554	556	2.907	0.291	32114
23	125	574	550	13.572	1.357	25113
23	127	588	548	9.192	0.919	25111
23	129	590	548	1.300	0.130	21313
23	131	590	548	0.000	0.000	28588
23	133	598	542	6.500	0.650	27129
23	135	600	542	1.300	0.130	23346
23	137	588	538	8.222	0.822	27985
23	139	574	536	9.192	0.919	32925
23	141	554	536	13.000	1.300	23677
23	143	574	538	13.065	1.306	24444
23	145	592	544	12.333	1.233	27380
23	147	616	556	17.441	1.744	23162
23	149	620	556	2.600	0.260	28298
23	151	634	554	9.192	0.919	22342
23	153	650	550	10.720	1.072	23759
23	155	662	556	8.720	0.872	27911
23	157	666	556	2.600	0.260	27220
23	159	676	558	6.629	0.663	30317
23	161	676	558	0.000	0.000	25201
23	163	684	560	5.360	0.536	27894
23	165	698	564	9.464	0.946	25668
23	167	718	566	13.065	1.306	32753
23	169	722	566	2.600	0.260	23129
23	171	726	566	2.600	0.260	28380
23	173	744	562	11.985	1.199	28736
23	175	740	562	2.600	0.260	26647
23	177	726	560	9.192	0.919	28092
23	179	702	556	15.815	1.581	32120
23	181	710	556	5.200	0.520	27295
23	183	702	556	5.200	0.520	28490
23	185	702	554	1.300	0.130	27590
23	187	732	558	19.672	1.967	22542
23	189	730	558	1.300	0.130	29800
23	191	706	528	24.972	2.497	25282
23	193	710	522	4.687	0.469	27747
24	1	332	800	-1.000	-1.000	25757
24	3	330	798	1.838	0.184	26276
24	5	326	792	4.687	0.469	26791
24	7	322	788	3.677	0.368	26360
24	9	320	780	5.360	0.536	27283
24	11	320	776	2.600	0.260	27686
24	13	320	776	0.000	0.000	27545
24	15	320	776	0.000	0.000	27616
24	17	316	780	3.677	0.368	25565
24	19	316	782	1.300	0.130	25833
24	21	318	792	6.629	0.663	25299
24	23	320	804	7.907	0.791	26062
24	25	320	804	0.000	0.000	26098
24	27	302	794	13.384	1.338	26190
24	29	302	794	0.000	0.000	27511
[truncated: 7,068 more rows]
