# Supplementary material for: The Arp2/3 complex is required for in situ haptotactic response of microglia to iC3b
Source: EMBO Rep. 2026 Feb 27;27(7):1666–95. doi: 10.1038/s44319-026-00720-9 (PMC13076747; doi:10.1038/s44319-026-00720-9)
Supplement: Supplementary file 13 — Source data Fig. 1 [file 44319_2026_720_MOESM13_ESM.zip › Figure 1/1A-E/24.06.10 BV2 iC3b random migration results.xlsx]

## Sheet: Velocity
FN well			1ug ic3b			10ug ic3b			20ug ic3b
Track Number	Velocity [µm/min]		Track Number	Velocity [µm/min]		Track Number	Velocity [µm/min]		Track Number	Velocity [µm/min]
1	1.2		1	0.52		1	0.7		1	0.45
2	0.73		2	0.7		2	0.67		2	1.62
3	0.76		3	0.42		3	0.85		3	0.69
4	0.6		4	0.9		4	1.15		4	0.57
5	0.53		5	0.49		5	0.57		5	0.61
6	0.96		6	0.79		6	2.2		6	0.46
7	0.57		7	0.58		7	0.91		7	0.49
8	0.61		8	0.95		8	1.11		8	0.73
9	1.2		9	0.51		9	0.96		9	0.53
10	0.51		10	0.76		10	0.87		10	0.39
11	0.74		11	1.1		11	0.91		11	0.36
12	0.72		12	0.58		12	0.48		12	0.82
13	0.36		13	0.6		13	0.54		13	0.73
14	0.66		14	0.88		14	1.39		14	0.57
15	0.63		15	0.94		15	0.6		15	1.57
16	0.64		16	0.68		16	0.77		16	0.63
17	0.6		17	0.74		17	0.46		17	0.56
18	0.8		18	0.66		18	0.93		18	0.73
19	0.44		19	0.62		19	0.86		19	1.21
20	0.78		20	0.95		20	0.81		20	0.67
21	0.57		21	0.64		21	0.9		21	1.26
22	0.36		22	0.83		22	1.02		22	0.84
23	1.11		23	0.89		23	0.56		23	0.69
24	1.19		24	0.79		24	0.5		24	0.57
25	0.64		25	0.86		25	0.71		25	0.43
26	0.76		26	1.28		26	0.83		26	0.83
27	0.26		27	0.9		27	0.54		27	0.68
28	0.27		28	0.61		28	1.22		28	0.61
29	0.44		29	0.94		29	0.62		29	0.59
30	0.51		30	0.54		30	0.92		30	0.62
31	0.82		31	0.83		31	0.92		31	1.08
32	0.71		32	0.88		32	0.47		32	1.51
33	0.61		33	0.83		33	0.67		33	0.7
34	0.72		34	0.59		34	1.18		34	1.12
35	0.34		35	0.47		35	0.91		35	1.21
36	0.55		36	0.47		36	0.61		36	1.3
37	0.39		37	0.58		37	0.94		37	0.52
38	0.51		38	0.83		38	0.83		38	1.03
39	0.78		39	0.69		39	0.44		39	1.12
40	0.51		40	0.36		40	1		40	0.65
41	0.64		41	0.88		41	0.54		41	0.84
42	0.95		42	0.35		42	0.72		42	0.97
43	0.53		43	0.74		43	0.48		43	0.65
44	0.57		44	0.42		44	0.33		44	0.77
45	0.99		45	0.45		45	0.78		45	0.7
46	0.41		46	0.29		46	1		46	1.38
47	0.43		47	0.91		47	0.63		47	0.9
48	1.07		48	0.74		48	0.7		48	0.68
49	0.55		49	1.17		49	0.53		49	0.82
50	0.63		50	0.3		50	0.96		50	1.07
51	0.98		51	0.29		51	0.55		51	0.87
52	0.52		52	0.75		52	0.72		52	0.67
53	0.51		53	0.32		53	0.8		53	0.39
54	0.51		54	0.63		54	0.68		54	0.75
55	0.6		55	0.69		55	1.01		55	0.88
56	0.51		56	0.44		56	0.79		56	1.01
57	0.51		57	0.73		57	0.81		57	0.52
58	0.93		58	1.18		58	0.97		58	0.59
59	0.86		59	0.49		59	1.17		59	0.72
60	0.72		60	0.68		60	0.58		60	1.05
61	0.82		61	0.69		61	0.97		61	0.48
62	0.49		62	0.8		62	0.85		62	0.47
63	0.59		63	1.02		63	0.76		63	0.64
64	1.03		64	1.2		64	0.98		64	0.62
65	0.49		65	0.62		65	0.84		65	0.76
66	0.87		66	0.91		66	0.93		66	1.31
67	0.51		67	1.45		67	0.81		67	0.56
68	0.43		68	1.14		68	0.95		68	0.47
69	0.52		69	0.49		69	0.97		69	1.14
70	0.68		70	0.8		70	0.66		70	0.99
71	0.39		71	0.56		71	1.25		71	0.64
72	0.53		72	1.83		72	1.09		72	0.77
73	0.56		73	0.78		73	0.34		73	0.94
74	0.7		74	0.54		74	0.67		74	0.47
75	0.48		75	0.81		75	0.77		75	0.96
76	0.48		76	0.67		76	0.7		76	0.87
77	0.56		77	1.78		77	0.44		77	0.53
78	0.5		78	0.71		78	0.62		78	0.55
79	0.64		79	0.52		79	0.5		79	0.65
80	0.83		80	1		80	0.76		80	0.51
81	0.94		81	0.81		81	0.45		81	1.03
82	0.8		82	0.81		82	0.57		82	0.73
83	0.76		83	0.72		83	0.61		83	0.7
84	0.57		84	1.03		84	0.62		84	1.03
85	0.98		85	1.16		85	0.76		85	0.5
86	0.36		86	0.54		86	0.73		86	0.92
87	0.6		87	0.44		87	0.71		87	0.9
88	0.91		88	1.36		88	0.65		88	1.22
89	0.83		89	1.17		89	0.46		89	0.64
90	1.01		90	0.62		90	0.77		90	0.61
91	0.73		91	0.84		91	0.61		91	0.44
92	0.95		92	0.62		92	0.6		92	1.15
93	0.83		93	0.99		93	0.9		93	1.12
94	0.77		94	0.49		94	0.78		94	0.9
95	0.47		95	1		95	0.93		95	0.44
96	0.54		96	0.66		96	1.51		96	1
97	0.49		97	1.03		97	0.86		97	0.75
98	0.47		98	0.87		98	1.08		98	0.96
99	0.89		99	0.45		99	1.29		99	0.71
100	0.78					100	0.67

## Sheet: Distance
FN well					1ug ic3b					10ug iC3b					20ug Ic3b
Track Number	Accumulated distance [µm]	Euclidean distance [µm]			Track Number	Accumulated distance [µm]	Euclidean distance [µm]			Track Number	Accumulated distance [µm]	Euclidean distance [µm]			Track Number	Accumulated distance [µm]	Euclidean distance [µm]
1	1154.41	166.54			1	445.77	65.5			1	671.58	114.93			1	254.74	26.32
2	700.86	104.91			2	675.44	108.47			2	639.94	107.72			2	1555.22	100.9
3	734.34	26.01			3	400.43	20.77			3	813.45	171.21			3	309.84	104.14
4	579.53	133.51			4	865.51	101.73			4	1101.5	119.03			4	543.82	96.25
5	227.49	11.52			5	397.85	55.53			5	548.51	15.73			5	555.61	99.65
6	917.81	182.98			6	540.31	115.69			6	922.2	325.65			6	435.69	57.46
7	550.57	101.54			7	287.82	120.87			7	874.43	269.94			7	230.67	43.85
8	590.21	33.8			8	493.49	166.33			8	1060.88	178			8	617.74	116.66
9	1147.72	479.47			9	489.8	102.24			9	922.77	12.26			9	511.92	18.38
10	486.16	23.84			10	730.99	231.13			10	838.48	142.43			10	287.37	45.13
11	710.82	110.51			11	1054.81	123.5			11	484.17	256.74			11	138.24	11.77
12	616.42	55.28			12	560.97	75.04			12	457.95	11.72			12	788.31	44.37
13	343.83	70.7			13	573.58	113.22			13	517.3	65.58			13	699.35	33.9
14	638.36	59.66			14	844.15	270.4			14	1332.37	77.09			14	543.76	9.19
15	602.63	137.1			15	900.43	91.3			15	572.02	97.29			15	1503.11	100.7
16	616.21	53.95			16	650.11	162.63			16	735.55	47.61			16	601.44	109.58
17	575.14	167.83			17	709.69	18.75			17	160.33	39.24			17	533.24	53.87
18	313.24	97.63			18	631.78	277.7			18	889.42	111.45			18	697.25	26.51
19	280.21	20.35			19	517.22	10.5			19	829.32	89.9			19	1163.15	138.07
20	452.35	77.5			20	914.05	10.48			20	778.03	240.94			20	640.95	6.5
21	546.77	77.9			21	613.12	145.82			21	865.16	70.37			21	1094.88	331.07
22	348.53	77.68			22	795.37	384.54			22	978.97	279.4			22	805.31	69.09
23	1068.49	333.29			23	855.57	63.7			23	537.5	142.96			23	659.62	50.01
24	1140.51	88.37			24	758.95	40.91			24	477.71	130.61			24	543.47	189.81
25	613.27	68.45			25	827.56	262.23			25	685.82	65.47			25	340.32	82.43
26	589.04	83.28			26	1025.14	318.15			26	792.18	133.85			26	799.33	55.43
27	109.95	5.36			27	863.81	284.25			27	519.75	79.58			27	482.29	109.89
28	107.05	2.91			28	586.33	195.92			28	1172.35	63.89			28	513.34	23.54
29	335.52	116.92			29	904.7	26.72			29	597.38	98.46			29	566.44	46.98
30	491.04	50.62			30	332.91	50.32			30	879.44	52.17			30	590.78	53.36
31	790.54	208.31			31	794.74	32.5			31	886.79	120.95			31	689.99	275.82
32	681.48	99.48			32	317.05	151.47			32	453.05	149.02			32	1450.05	382.66
33	581.35	102.79			33	799.07	156.4			33	645.62	258.49			33	675.09	37.9
34	690.11	30.15			34	561.65	44.48			34	1133.46	110.28			34	604.78	202.7
35	330.14	125			35	278.32	9.46			35	878.19	267.53			35	1161.46	29.07
36	526.9	35.11			36	450.09	56.73			36	376.94	172.15			36	1245.95	241.97
37	373.77	36.8			37	449.8	25.28			37	898.49	250.26			37	502.61	65.74
38	486.01	123.78			38	792.24	26.01			38	797.39	200.42			38	988.65	19.5
39	746.97	155.59			39	631.08	10.42			39	273.91	208.69			39	706.47	178.9
40	484.91	210.67			40	342.17	58.59			40	956.44	203.51			40	619.23	18.75
41	617.49	388.18			41	845.68	238.86			41	517.37	56.76			41	802.71	61.32
42	908.35	97.01			42	215.91	29.64			42	693.2	134.73			42	932.27	158.15
43	508.53	23.84			43	710.06	239.93			43	458.74	215.77			43	619.96	116.66
44	547.23	94.75			44	296.92	56.43			44	312.98	4.95			44	676.51	207.56
45	945.82	130.21			45	429.06	41.53			45	751.84	84.26			45	669.01	152.12
46	356.6	71.42			46	277.93	20.93			46	961.31	76.45			46	1329	288.84
47	408.02	38.13			47	870.95	203.86			47	283.31	55.07			47	862.78	145.34
48	1030.25	84.14			48	710.28	99.92			48	668.58	42.32			48	656.09	16.08
49	528.98	55.91			49	1124.32	95.76			49	506.16	19.8			49	784.88	203.9
50	607.56	82.16			50	285.51	26.67			50	918.59	40.01			50	1030.26	254.77
51	936.78	284.58			51	278.13	10.28			51	420.84	18.95			51	838.85	420.91
52	498.78	117.78			52	718.16	146.93			52	692.32	134.53			52	644.59	35.36
53	485.26	160.2			53	234.71	35			53	766.22	8.22			53	371.36	39.3
54	486.79	85.82			54	607.61	113.2			54	649.96	126.7			54	721.4	128.86
55	572.07	13.91			55	659.82	40.45			55	966.02	120.17			55	844.17	164.99
56	493.04	26.55			56	425.16	50.95			56	759.7	125.62			56	973.9	130.44
57	485.36	58.49			57	704.81	39.27			57	579.89	201.47			57	503.18	46.96
58	894.19	307.55			58	1130.57	90.24			58	931.18	140.08			58	563.23	119.32
59	826.86	264.4			59	468.45	50.18			59	1127.67	114.16			59	686.69	49.5
60	687.17	96.93			60	653.35	101.32			60	253.28	51.9			60	1010.03	89.7
61	596.98	129.08			61	661.65	119.22			61	929.93	247.15			61	457.67	20.84
62	473.49	58.84			62	772.38	119.17			62	812.97	21.61			62	446.72	68.8
63	565.41	159.77			63	978.37	15.34			63	725.16	61.76			63	613.51	62.53
64	984.95	17.98			64	1149.18	63.82			64	937.74	8.32			64	597.2	82.32
65	466.44	42.41			65	599.01	31.27			65	804.44	48.02			65	728.53	233.74
66	831.5	162.22			66	779.77	101.35			66	512.47	22.68			66	1254.33	65.28
67	492.82	77.9			67	1259.27	227.49			67	776.88	47.61			67	391.58	1.3
68	408.4	48.31			68	692.63	230.58			68	844.45	170.99			68	451.59	13.26
69	498.8	77.53			69	306.14	56.07			69	933.23	124.32			69	1096.03	85.1
70	655.88	169.28			70	772.63	113.19			70	301.88	5.81			70	949.16	317.23
71	376.38	18.89			71	533.6	40.38			71	1196.05	189.62			71	611.88	205.29
72	507.05	20.41			72	1756.98	299.46			72	1044.08	161.35			72	737.32	84.21
73	533.66	88.85			73	747.66	128.37			73	324.46	29.6			73	897.98	112.07
74	671.27	174.2			74	515.45	30.56			74	638.65	124.74			74	322.47	71.55
75	456.36	185.65			75	773.26	43.36			75	743.2	219.01			75	923.5	238.99
76	456.89	65.7			76	641.68	158.71			76	673.88	136.05			76	838.55	14.53
77	384.68	195.8			77	1707.38	278.24			77	284.21	20.89			77	508.07	95.22
78	477.26	20.98			78	680.35	115.43			78	595.87	207.98			78	529.25	93.4
79	612.19	113.04			79	502.08	7			79	331.22	16.15			79	621.6	117.46
80	519.82	59.46			80	961.57	229.06			80	727.42	135.33			80	489.06	92.33
81	906.12	299.85			81	641.34	242.52			81	427.67	42.29			81	991.85	89.74
82	719.37	231.45			82	777.55	262.73			82	548.91	142.51			82	698.31	35
83	733.27	141.95			83	690.74	183.84			83	589.88	24.84			83	670.15	387.32
84	548.87	22.7			84	986.5	102.41			84	591.5	103.88			84	984.56	104.68
85	943.79	100.27			85	1111.57	100.11			85	733.1	41.36			85	484.51	169.02
86	177.76	22.7			86	519.3	101.34			86	702.17	53.04			86	884.93	200.46
87	580.67	43.36			87	422.02	51.46			87	685.02	109.28			87	863.19	25.64
88	871.64	129.64			88	1307.9	360.4			88	625.39	149.47			88	681.37	141.28
89	793.89	224.09			89	1125	168.15			89	234.84	8.27			89	616.26	137.95
90	749.15	344.49			90	456.72	95.6			90	355.2	12.42			90	583.66	100.11
91	703.82	69.98			91	803.43	38.9			91	590.34	80.03			91	425.97	75.36
92	912.54	103.24			92	598.99	22.37			92	573.52	121.13			92	967.73	351.86
93	785.65	208.76			93	955.11	91.16			93	341.35	57.19			93	1070.78	278.6
94	738.59	58.21			94	469.12	75.87			94	744.44	49.23			94	798.57	317.58
95	453.22	61.11			95	960.3	52.2			95	308.13	20.73			95	417.75	15.71
96	520.66	152			96	631.77	39.26			96	1448.64	237.54			96	865.78	344.54
97	471.71	35.11			97	985.61	111.07			97	728.47	148.4			97	722.12	99.55
98	433.8	128.33			98	836.16	29.45			98	1034.11	155.48			98	920.84	93.06
99	857.04	71.25			99	433.77	32.89			99	1236.71	68.02			99	680.4	107.93
100	319.69	62.51								100	639.91	45.45

## Sheet: FMI
FN well						1ug Ic3b						10ug iC3b						20ug iC3b
Track Number	x FMI	y FMI	Endpoint X Value	Endpoint Y Value		Track Number	x FMI	y FMI	Endpoint X Value	Endpoint Y Value		Track Number	x FMI	y FMI	Endpoint X Value	Endpoint Y Value		Track Number	x FMI	y FMI	Endpoint X Value	Endpoint Y Value
1	0.12	-0.07	142.346	-86.448		1	-0.09	0.11	-42.249	50.049		1	0.14	0.1	90.998	70.198		1	-0.09	-0.06	-22.099	-14.3
2	0.15	0.03	102.697	21.449		2	0.11	0.11	76.698	76.698		2	0.16	-0.05	102.697	-32.499		2	-0.05	-0.04	-79.298	-62.398
3	0	-0.04	-0.65	-25.999		3	-0.05	0.02	-19.5	7.15		3	0.1	-0.19	77.348	-152.746		3	-0.14	0.31	-42.899	94.898
4	0.21	0.1	121.547	55.249		4	0.02	0.11	21.449	99.448		4	0.03	-0.11	27.949	-115.697		4	-0.05	0.17	-27.299	92.298
5	-0.05	-0.01	-11.05	-3.25		5	0.06	-0.13	24.049	-50.049		5	0.02	0.02	12.35	9.75		5	0.17	0.05	96.198	25.999
6	-0.07	0.19	-66.948	170.296		6	-0.19	0.1	-103.347	51.999		6	0.28	0.22	254.794	202.795		6	0.1	0.08	45.499	35.099
7	0.17	-0.06	96.198	-32.499		7	-0.07	0.41	-21.449	118.947		7	0.29	-0.1	254.144	-90.998		7	-0.04	-0.19	-9.1	-42.899
8	0	0.06	0	33.799		8	-0.08	-0.33	-38.349	-161.846		8	0.07	0.15	74.098	161.846		8	0.18	0.05	113.097	28.599
9	-0.29	0.3	-332.142	345.791		9	0.12	-0.17	58.499	-83.848		9	0.01	0.01	6.5	10.4		9	-0.04	-0.01	-18.2	-2.6
10	0.05	0.01	23.399	4.55		10	-0.24	0.21	-172.896	153.396		10	0.06	0.16	51.999	132.597		10	0.1	0.12	29.899	33.799
11	0.09	-0.13	61.748	-91.648		11	0	-0.12	-1.3	-123.497		11	-0.52	0.1	-252.194	48.099		11	-0.01	0.08	-1.3	11.7
12	0	-0.09	-1.95	-55.249		12	0.06	-0.12	31.199	-68.248		12	-0.02	-0.01	-9.75	-6.5		12	0	0.06	3.9	44.199
13	-0.02	0.2	-8.45	70.198		13	-0.16	-0.11	-93.598	-63.698		13	0.1	0.08	50.699	41.599		13	-0.05	0	-33.799	2.6
14	-0.09	0.01	-59.149	7.8		14	-0.29	-0.14	-244.394	-115.697		14	0.06	-0.02	73.448	-23.399		14	0.01	-0.01	6.5	-6.5
15	0.04	0.22	22.749	135.197		15	0.09	0.04	82.548	38.999		15	0.17	0.04	94.898	21.449		15	0.04	0.05	63.698	77.998
16	-0.07	-0.05	-43.549	-31.849		16	0.16	-0.19	102.697	-126.097		16	-0.02	0.06	-11.7	46.149		16	0.02	0.18	9.1	109.197
17	0.2	0.21	115.047	122.197		17	-0.02	-0.01	-15.6	-10.4		17	-0.22	0.11	-35.099	17.55		17	0.1	0.01	53.299	7.8
18	-0.04	-0.31	-12.35	-96.848		18	-0.19	-0.4	-117.647	-251.544		18	0.04	0.12	38.349	104.647		18	-0.04	0.01	-25.999	5.2
19	0.06	0.03	18.2	9.1		19	0.02	-0.01	9.75	-3.9		19	0.01	0.11	12.35	89.048		19	0.12	0.02	136.497	20.799
20	0.16	-0.07	71.498	-29.899		20	0	0.01	1.3	10.4		20	0.26	0.16	204.095	128.047		20	-0.01	-0.01	-3.9	-5.2
21	-0.04	0.14	-24.049	74.098		21	0.16	0.17	98.798	107.247		21	-0.02	0.08	-14.3	68.898		21	0.2	0.23	214.495	252.194
22	-0.16	0.16	-55.249	54.599		22	-0.48	-0.02	-384.14	-17.55		22	0.06	-0.28	62.398	-272.343		22	0.06	0.06	51.999	45.499
23	-0.09	-0.3	-91.648	-320.442		23	-0.07	0.04	-55.899	30.549		23	-0.19	-0.19	-102.697	-99.448		23	0.07	0.04	44.199	23.399
24	0.04	0.07	40.299	78.648		24	0.04	0.04	29.249	28.599		24	-0.11	0.25	-53.949	118.947		24	-0.21	0.28	-111.797	153.396
25	-0.04	-0.1	-26.649	-63.048		25	-0.08	0.31	-69.548	252.844		25	0.04	-0.09	26.649	-59.798		25	-0.15	-0.19	-50.699	-64.998
26	0.12	-0.07	72.148	-41.599		26	0.21	0.23	211.245	237.894		26	0.05	0.16	38.999	128.047		26	0.05	0.04	42.899	35.099
27	0.05	-0.01	5.2	-1.3		27	0.22	-0.24	193.045	-208.645		27	0.1	0.11	53.949	58.499		27	-0.2	0.11	-97.498	50.699
28	-0.02	0.01	-2.6	1.3		28	-0.33	-0.02	-195.645	-10.4		28	-0.04	0.04	-44.849	45.499		28	-0.01	-0.05	-2.6	-23.399
29	0.26	0.23	87.098	77.998		29	0.03	0.01	25.349	8.45		29	-0.09	0.14	-52.649	83.198		29	-0.02	-0.08	-11.7	-45.499
30	0.09	0.04	46.149	20.799		30	0.09	0.12	29.249	40.949		30	0.05	0.03	44.849	26.649		30	0.07	0.05	44.199	29.899
31	0.05	-0.26	38.349	-204.745		31	0.02	-0.03	19.5	-25.999		31	-0.12	-0.07	-103.997	-61.748		31	-0.22	-0.33	-152.096	-230.094
32	-0.14	0.02	-98.148	16.25		32	-0.38	0.29	-119.597	92.948		32	-0.02	-0.33	-7.15	-148.846		32	-0.25	0.07	-367.891	105.297
33	-0.04	0.17	-25.999	99.448		33	0.09	-0.17	71.498	-139.097		33	-0.33	0.23	-209.945	150.796		33	0.01	-0.06	3.9	-37.699
34	-0.01	-0.04	-3.9	-29.899		34	0.04	0.07	20.15	39.649		34	0.09	-0.04	100.747	-44.849		34	0.11	-0.32	67.598	-191.095
35	0.36	-0.13	117.647	-42.249		35	-0.03	-0.01	-9.1	-2.6		35	-0.24	0.18	-214.495	159.896		35	-0.02	0.01	-25.999	13
36	0	-0.07	-0.65	-35.099		36	0.01	-0.13	4.55	-56.549		36	-0.19	-0.41	-72.798	-155.996		36	-0.04	-0.19	-44.199	-237.894
37	-0.08	0.06	-29.899	21.449		37	0.05	0.02	24.049	7.8		37	-0.28	0	-250.244	-3.25		37	0.05	0.12	27.299	59.798
38	-0.25	-0.05	-121.547	-23.399		38	0.03	0	25.999	-0.65		38	-0.25	0.03	-198.895	24.699		38	0	-0.02	0	-19.5
39	-0.11	-0.17	-84.498	-130.647		39	-0.02	0	-10.4	-0.65		39	0.28	-0.71	76.048	-194.345		39	0.1	-0.23	68.898	-165.096
40	-0.38	-0.21	-183.945	-102.697		40	-0.01	0.17	-3.25	58.499		40	-0.21	0.03	-201.495	28.599		40	0.02	-0.03	10.4	-15.6
41	-0.02	-0.63	-10.4	-388.04		41	-0.27	-0.09	-225.544	-78.648		41	0.11	0.03	55.249	13		41	-0.06	-0.04	-51.999	-32.499
42	-0.02	-0.1	-20.15	-94.898		42	-0.13	0.04	-28.599	7.8		42	0.13	-0.14	92.298	-98.148		42	0.13	-0.11	123.497	-98.798
43	0.01	-0.05	4.55	-23.399		43	-0.26	0.22	-183.945	154.046		43	-0.35	-0.32	-159.246	-145.596		43	-0.18	-0.05	-113.097	-28.599
44	-0.09	0.15	-48.749	81.248		44	-0.16	0.1	-47.449	30.549		44	-0.01	-0.01	-1.95	-4.55		44	-0.26	-0.16	-178.096	-106.597
45	0.02	0.14	14.95	129.347		45	-0.06	0.07	-26.649	31.849		45	-0.07	-0.08	-55.899	-63.048		45	0.23	0	152.096	2.6
46	0.2	0.05	69.548	16.25		46	-0.04	-0.06	-12.35	-16.9		46	0.06	-0.05	60.448	-46.799		46	0.02	0.22	29.899	287.293
47	0.05	0.08	18.85	33.149		47	0.19	-0.14	161.196	-124.797		47	0.1	0.17	27.949	47.449		47	0.03	-0.17	25.999	-142.996
48	-0.03	0.08	-29.899	78.648		48	0.13	0.04	95.548	29.249		48	-0.01	0.06	-7.8	41.599		48	0.02	-0.01	15.6	-3.9
49	0	0.11	1.3	55.899		49	-0.06	-0.06	-71.498	-63.698		49	-0.04	-0.02	-18.2	-7.8		49	0.26	-0.04	201.495	-31.199
50	-0.08	0.11	-49.399	65.648		50	0.07	0.06	19.5	18.2		50	-0.03	0.03	-29.249	27.299		50	0.22	0.1	231.394	106.597
51	0.02	-0.3	17.55	-284.043		51	0.01	0.04	3.25	9.75		51	0.02	0.04	9.75	16.25		51	0.49	-0.12	408.19	-102.697
52	0.14	0.19	71.498	93.598		52	-0.05	0.2	-36.399	142.346		52	0.19	0.02	133.897	13		52	0.04	0.03	28.599	20.799
53	0.29	-0.17	138.447	-80.598		53	-0.04	-0.14	-9.1	-33.799		53	0	-0.01	2.6	-7.8		53	0.06	-0.09	22.099	-32.499
54	-0.06	-0.16	-31.199	-79.948		54	-0.09	-0.16	-55.249	-98.797		54	0.06	0.19	35.749	121.547		54	0.01	0.18	6.5	128.697
55	0.01	0.02	8.45	11.05		55	-0.04	0.04	-28.599	28.599		55	0.06	0.11	62.398	102.697		55	0.19	0.05	158.596	45.499
56	0.05	0.02	24.699	9.75		56	0.11	0.05	46.799	20.149		56	-0.01	0.17	-6.5	125.447		56	0.07	-0.12	64.998	-113.097
57	0.12	0.03	56.549	14.95		57	0.01	-0.05	8.45	-38.349		57	0.08	-0.34	48.099	-195.645		57	0.09	-0.01	46.799	-3.9
58	0.28	-0.19	254.794	-172.246		58	0.08	0.03	85.148	29.899		58	0.12	-0.09	109.197	-87.748		58	0.21	0.03	118.297	15.6
59	0.15	-0.28	126.747	-232.044		59	0.06	0.09	29.899	40.299		59	0.05	0.09	60.448	96.848		59	-0.04	0.06	-24.699	42.899
60	0.13	0.05	90.348	35.099		60	-0.1	-0.12	-66.948	-76.048		60	0.19	0.08	48.099	19.5		60	0	0.09	0	89.698
61	0.19	0.09	116.347	55.899		61	-0.18	0.04	-116.347	25.999		61	0.11	0.24	105.297	223.594		61	0	0.05	-1.3	20.799
62	-0.03	0.12	-16.25	56.549		62	0.13	0.09	98.148	67.598		62	0.01	0.02	7.8	20.15		62	-0.06	0.14	-25.999	63.698
63	0.23	-0.17	128.047	-95.548		63	0.01	-0.01	9.1	-12.35		63	-0.04	0.07	-31.199	53.299		63	-0.1	0.04	-58.499	22.099
64	-0.02	0	-17.55	3.9		64	0.05	0.03	53.299	35.099		64	-0.01	-0.01	-6.5	-5.2		64	0.13	0.04	79.298	22.099
65	0.02	0.09	11.05	40.949		65	0.04	-0.04	22.749	-21.449		65	0.04	0.05	30.549	37.049		65	0.32	0.03	232.694	22.099
66	0.07	0.18	59.799	150.796		66	0.13	0.01	100.747	11.05		66	0.04	0.02	20.149	10.4		66	0.03	0.04	37.699	53.299
67	0.03	-0.15	16.9	-76.048		67	-0.18	0	-227.494	0		67	-0.06	-0.01	-47.449	-3.9		67	0	0	1.3	0
68	-0.08	-0.09	-32.499	-35.749		68	0.3	-0.14	208.645	-98.148		68	0.2	0	170.946	-3.9		68	0.01	0.03	2.6	13
69	-0.13	0.09	-63.698	44.199		69	-0.1	0.15	-31.849	46.149		69	0.02	0.13	14.3	123.497		69	0.04	0.06	48.099	70.198
70	-0.22	-0.14	-141.046	-93.598		70	-0.04	-0.14	-27.299	-109.847		70	0.01	0.02	2.6	5.2		70	0.01	-0.33	5.2	-317.192
71	-0.03	0.04	-12.35	14.3		71	-0.04	-0.06	-22.099	-33.799		71	-0.07	-0.14	-79.298	-172.246		71	-0.33	0.04	-204.095	22.099
72	0.03	0.02	16.25	12.35		72	-0.07	0.15	-128.697	270.393		72	-0.09	0.13	-89.048	134.547		72	0.11	-0.02	83.198	-13
73	-0.08	0.14	-44.849	76.698		73	-0.17	-0.03	-126.097	-24.049		73	-0.03	0.09	-9.75	27.949		73	0.12	0.01	111.797	7.8
74	0.04	0.26	25.999	172.246		74	-0.05	0.04	-24.049	18.85		74	0.17	0.1	107.247	63.698		74	-0.01	-0.22	-2.6	-71.498
75	-0.38	-0.16	-171.596	-70.848		75	-0.05	-0.01	-42.249	-9.75		75	-0.06	0.29	-40.949	215.145		75	0.11	0.23	102.697	215.795
76	0.01	-0.14	2.6	-65.648		76	0.22	-0.11	142.346	-70.198		76	0.05	0.2	33.149	131.947		76	-0.02	0	-14.3	2.6
77	0.13	0.49	48.099	189.795		77	-0.06	0.15	-107.247	256.744		77	-0.01	0.07	-1.95	20.799		77	-0.18	0.05	-92.298	23.399
78	0.01	-0.04	5.85	-20.149		78	-0.15	0.08	-102.047	53.949		78	0.03	0.35	16.25	207.345		78	0.14	0.1	76.698	53.299
79	0.16	0.09	97.498	57.199		79	-0.01	-0.01	-6.5	-2.6		79	0.04	0.03	12.35	10.4		79	0.09	0.17	54.599	103.997
80	0.11	-0.03	57.199	-16.25		80	-0.23	-0.06	-222.294	-55.249		80	0.16	0.1	115.697	70.198		80	0.11	-0.15	53.299	-75.398
81	-0.3	-0.14	-272.343	-125.447		81	0.37	0.08	236.594	53.299		81	-0.07	-0.07	-30.549	-29.249		81	0.07	0.06	70.198	55.899
82	-0.32	0.05	-228.144	38.999		82	0.25	-0.23	194.345	-176.796		82	-0.07	-0.25	-40.949	-136.497		82	0.02	-0.05	13	-32.499
83	0.01	0.19	8.45	141.696		83	-0.19	-0.19	-129.997	-129.997		83	0.03	0.03	16.9	18.2		83	0.07	0.57	44.199	384.79
84	-0.02	-0.04	-9.1	-20.799		84	-0.1	0.03	-98.148	29.249		84	0.13	0.12	74.098	72.798		84	0.03	0.1	25.999	101.397
85	-0.01	-0.11	-5.85	-100.097		85	-0.08	0.05	-85.148	52.649		85	0.05	-0.03	35.749	-20.799		85	0.01	0.35	2.6	168.996
86	0.12	0.05	20.799	9.1		86	0.1	0.17	50.699	87.748		86	-0.06	-0.04	-42.899	-31.199		86	0.14	-0.18	120.897	-159.896
87	-0.02	0.07	-9.75	42.249		87	-0.11	-0.06	-45.499	-24.049		87	-0.12	-0.1	-83.198	-70.848		87	0.03	-0.02	22.099	-13
88	-0.1	0.11	-89.698	93.598		88	-0.14	0.24	-182.645	310.692		88	0.06	0.23	38.999	144.296		88	-0.05	-0.2	-31.199	-137.797
89	-0.28	-0.02	-223.594	-14.95		89	0.01	-0.15	12.35	-167.696		89	-0.02	0.02	-5.85	5.85		89	0.22	-0.01	137.797	-6.5
90	0.14	-0.44	108.547	-326.942		90	-0.15	0.15	-67.598	67.598		90	0	0.03	-1.3	12.35		90	0.17	0	100.098	1.3
91	-0.1	-0.01	-69.548	-7.8		91	-0.01	0.05	-6.5	38.349		91	0.05	-0.13	28.599	-74.748		91	0.05	0.17	19.5	72.798
92	-0.09	-0.07	-81.248	-63.698		92	0.03	0.02	18.2	13		92	-0.16	0.14	-90.998	79.948		92	0.04	-0.36	38.999	-349.691
93	-0.22	-0.15	-174.196	-115.047		93	0.06	0.07	56.549	71.498		93	0.09	-0.14	29.899	-48.749		93	-0.09	0.24	-100.098	259.993
94	-0.03	-0.07	-23.399	-53.299		94	-0.02	0.16	-8.45	75.398		94	-0.04	0.05	-33.149	36.399		94	0.4	0.02	317.192	15.6
95	-0.13	0	-61.098	-1.3		95	0.05	0	51.999	-4.55		95	-0.05	0.04	-15.6	13.65		95	-0.03	0.02	-14.3	6.5
96	-0.28	0.06	-148.196	33.799		96	-0.06	0.01	-38.999	4.55		96	-0.13	0.1	-184.595	149.496		96	0.06	-0.39	51.999	-340.591
97	0	0.07	0.65	35.099		97	0.03	0.11	31.199	106.597		97	0.12	0.17	85.148	121.547		97	-0.09	0.1	-64.998	75.398
98	0.29	0.07	124.147	32.499		98	-0.01	0.03	-11.05	27.299		98	0.02	0.15	25.349	153.396		98	-0.09	-0.05	-81.898	-44.199
99	0.06	-0.06	51.349	-49.399		99	0.07	0.04	28.599	16.25		99	0.05	0.02	61.098	29.899		99	-0.02	-0.16	-16.9	-106.597
100	-0.14	0.14	-44.849	43.549								100	-0.07	-0.02	-43.549	-13

## Sheet: Directionality
FN well					1ug iC3b					10ug iC3b					20ug Ic3b
Track Number	Directionality	Endpoint X Value	Endpoint Y Value		Track Number	Directionality	Endpoint X Value	Endpoint Y Value		Track Number	Directionality	Endpoint X Value	Endpoint Y Value		Track Number	Directionality	Endpoint X Value	Endpoint Y Value
1	0.144	142.346	-86.448		1	0.147	-42.249	50.049		1	0.171	90.998	70.198		1	0.103	-22.099	-14.3
2	0.15	102.697	21.449		2	0.161	76.698	76.698		2	0.168	102.697	-32.499		2	0.065	-79.298	-62.398
3	0.035	-0.65	-25.999		3	0.052	-19.5	7.15		3	0.21	77.348	-152.746		3	0.336	-42.899	94.898
4	0.23	121.547	55.249		4	0.118	21.449	99.448		4	0.108	27.949	-115.697		4	0.177	-27.299	92.298
5	0.051	-11.05	-3.25		5	0.14	24.049	-50.049		5	0.029	12.35	9.75		5	0.179	96.198	25.999
6	0.199	-66.948	170.296		6	0.214	-103.347	51.999		6	0.353	254.794	202.795		6	0.132	45.499	35.099
7	0.184	96.198	-32.499		7	0.42	-21.449	118.947		7	0.309	254.144	-90.998		7	0.19	-9.1	-42.899
8	0.057	0	33.799		8	0.337	-38.349	-161.846		8	0.168	74.098	161.846		8	0.189	113.097	28.599
9	0.418	-332.142	345.791		9	0.209	58.499	-83.848		9	0.013	6.5	10.4		9	0.036	-18.2	-2.6
10	0.049	23.399	4.55		10	0.316	-172.896	153.396		10	0.17	51.999	132.597		10	0.157	29.899	33.799
11	0.155	61.748	-91.648		11	0.117	-1.3	-123.497		11	0.53	-252.194	48.099		11	0.085	-1.3	11.7
12	0.09	-1.95	-55.249		12	0.134	31.199	-68.248		12	0.026	-9.75	-6.5		12	0.056	3.9	44.199
13	0.206	-8.45	70.198		13	0.197	-93.598	-63.698		13	0.127	50.699	41.599		13	0.048	-33.799	2.6
14	0.093	-59.149	7.8		14	0.32	-244.394	-115.697		14	0.058	73.448	-23.399		14	0.017	6.5	-6.5
15	0.228	22.749	135.197		15	0.101	82.548	38.999		15	0.17	94.898	21.449		15	0.067	63.698	77.998
16	0.088	-43.549	-31.849		16	0.25	102.697	-126.097		16	0.065	-11.7	46.149		16	0.182	9.1	109.197
17	0.292	115.047	122.197		17	0.026	-15.6	-10.4		17	0.245	-35.099	17.55		17	0.101	53.299	7.8
18	0.312	-12.35	-96.848		18	0.44	-117.647	-251.544		18	0.125	38.349	104.647		18	0.038	-25.999	5.2
19	0.073	18.2	9.1		19	0.02	9.75	-3.9		19	0.108	12.35	89.048		19	0.119	136.497	20.799
20	0.171	71.498	-29.899		20	0.011	1.3	10.4		20	0.31	204.095	128.047		20	0.01	-3.9	-5.2
21	0.142	-24.049	74.098		21	0.238	98.798	107.247		21	0.081	-14.3	68.898		21	0.302	214.495	252.194
22	0.223	-55.249	54.599		22	0.483	-384.14	-17.55		22	0.285	62.398	-272.343		22	0.086	51.999	45.499
23	0.312	-91.648	-320.442		23	0.074	-55.899	30.549		23	0.266	-102.697	-99.448		23	0.076	44.199	23.399
24	0.077	40.299	78.648		24	0.054	29.249	28.599		24	0.273	-53.949	118.947		24	0.349	-111.797	153.396
25	0.112	-26.649	-63.048		25	0.317	-69.548	252.844		25	0.095	26.649	-59.798		25	0.242	-50.699	-64.998
26	0.141	72.148	-41.599		26	0.31	211.245	237.894		26	0.169	38.999	128.047		26	0.069	42.899	35.099
27	0.049	5.2	-1.3		27	0.329	193.045	-208.645		27	0.153	53.949	58.499		27	0.228	-97.498	50.699
28	0.027	-2.6	1.3		28	0.334	-195.645	-10.4		28	0.054	-44.849	45.499		28	0.046	-2.6	-23.399
29	0.348	87.098	77.998		29	0.03	25.349	8.45		29	0.165	-52.649	83.198		29	0.083	-11.7	-45.499
30	0.103	46.149	20.799		30	0.151	29.249	40.949		30	0.059	44.849	26.649		30	0.09	44.199	29.899
31	0.263	38.349	-204.745		31	0.041	19.5	-25.999		31	0.136	-103.997	-61.748		31	0.4	-152.096	-230.094
32	0.146	-98.148	16.25		32	0.478	-119.597	92.948		32	0.329	-7.15	-148.846		32	0.264	-367.891	105.297
33	0.177	-25.999	99.448		33	0.196	71.498	-139.097		33	0.4	-209.945	150.796		33	0.056	3.9	-37.699
34	0.044	-3.9	-29.899		34	0.079	20.15	39.649		34	0.097	100.747	-44.849		34	0.335	67.598	-191.095
35	0.379	117.647	-42.249		35	0.034	-9.1	-2.6		35	0.305	-214.495	159.896		35	0.025	-25.999	13
36	0.067	-0.65	-35.099		36	0.126	4.55	-56.549		36	0.457	-72.798	-155.996		36	0.194	-44.199	-237.894
37	0.098	-29.899	21.449		37	0.056	24.049	7.8		37	0.279	-250.244	-3.25		37	0.131	27.299	59.798
38	0.255	-121.547	-23.399		38	0.033	25.999	-0.65		38	0.251	-198.895	24.699		38	0.02	0	-19.5
39	0.208	-84.498	-130.647		39	0.017	-10.4	-0.65		39	0.762	76.048	-194.345		39	0.253	68.898	-165.096
40	0.434	-183.945	-102.697		40	0.171	-3.25	58.499		40	0.213	-201.495	28.599		40	0.03	10.4	-15.6
41	0.629	-10.4	-388.04		41	0.282	-225.544	-78.648		41	0.11	55.249	13		41	0.076	-51.999	-32.499
42	0.107	-20.15	-94.898		42	0.137	-28.599	7.8		42	0.194	92.298	-98.148		42	0.17	123.497	-98.798
43	0.047	4.55	-23.399		43	0.338	-183.945	154.046		43	0.47	-159.246	-145.596		43	0.188	-113.097	-28.599
44	0.173	-48.749	81.248		44	0.19	-47.449	30.549		44	0.016	-1.95	-4.55		44	0.307	-178.096	-106.597
45	0.138	14.95	129.347		45	0.097	-26.649	31.849		45	0.112	-55.899	-63.048		45	0.227	152.096	2.6
46	0.2	69.548	16.25		46	0.075	-12.35	-16.9		46	0.08	60.448	-46.799		46	0.217	29.899	287.293
47	0.093	18.85	33.149		47	0.234	161.196	-124.797		47	0.194	27.949	47.449		47	0.168	25.999	-142.996
48	0.082	-29.899	78.648		48	0.141	95.548	29.249		48	0.063	-7.8	41.599		48	0.025	15.6	-3.9
49	0.106	1.3	55.899		49	0.085	-71.498	-63.698		49	0.039	-18.2	-7.8		49	0.26	201.495	-31.199
50	0.135	-49.399	65.648		50	0.093	19.5	18.2		50	0.044	-29.249	27.299		50	0.247	231.394	106.597
51	0.304	17.55	-284.043		51	0.037	3.25	9.75		51	0.045	9.75	16.25		51	0.502	408.19	-102.697
52	0.236	71.498	93.598		52	0.205	-36.399	142.346		52	0.194	133.897	13		52	0.055	28.599	20.799
53	0.33	138.447	-80.598		53	0.149	-9.1	-33.799		53	0.011	2.6	-7.8		53	0.106	22.099	-32.499
54	0.176	-31.199	-79.948		54	0.186	-55.249	-98.797		54	0.195	35.749	121.547		54	0.179	6.5	128.697
55	0.024	8.45	11.05		55	0.061	-28.599	28.599		55	0.124	62.398	102.697		55	0.195	158.596	45.499
56	0.054	24.699	9.75		56	0.12	46.799	20.149		56	0.165	-6.5	125.447		56	0.134	64.998	-113.097
57	0.121	56.549	14.95		57	0.056	8.45	-38.349		57	0.347	48.099	-195.645		57	0.093	46.799	-3.9
58	0.344	254.794	-172.246		58	0.08	85.148	29.899		58	0.15	109.197	-87.748		58	0.212	118.297	15.6
59	0.32	126.747	-232.044		59	0.107	29.899	40.299		59	0.101	60.448	96.848		59	0.072	-24.699	42.899
60	0.141	90.348	35.099		60	0.155	-66.948	-76.048		60	0.205	48.099	19.5		60	0.089	0	89.698
61	0.216	116.347	55.899		61	0.18	-116.347	25.999		61	0.266	105.297	223.594		61	0.046	-1.3	20.799
62	0.124	-16.25	56.549		62	0.154	98.148	67.598		62	0.027	7.8	20.15		62	0.154	-25.999	63.698
63	0.283	128.047	-95.548		63	0.016	9.1	-12.35		63	0.085	-31.199	53.299		63	0.102	-58.499	22.099
64	0.018	-17.55	3.9		64	0.056	53.299	35.099		64	0.009	-6.5	-5.2		64	0.138	79.298	22.099
65	0.091	11.05	40.949		65	0.052	22.749	-21.449		65	0.06	30.549	37.049		65	0.321	232.694	22.099
66	0.195	59.799	150.796		66	0.13	100.747	11.05		66	0.044	20.149	10.4		66	0.052	37.699	53.299
67	0.158	16.9	-76.048		67	0.181	-227.494	0		67	0.061	-47.449	-3.9		67	0.003	1.3	0
68	0.118	-32.499	-35.749		68	0.333	208.645	-98.148		68	0.202	170.946	-3.9		68	0.029	2.6	13
69	0.155	-63.698	44.199		69	0.183	-31.849	46.149		69	0.133	14.3	123.497		69	0.078	48.099	70.198
70	0.258	-141.046	-93.598		70	0.146	-27.299	-109.847		70	0.019	2.6	5.2		70	0.334	5.2	-317.192
71	0.05	-12.35	14.3		71	0.076	-22.099	-33.799		71	0.159	-79.298	-172.246		71	0.336	-204.095	22.099
72	0.04	16.25	12.35		72	0.17	-128.697	270.393		72	0.155	-89.048	134.547		72	0.114	83.198	-13
73	0.166	-44.849	76.698		73	0.172	-126.097	-24.049		73	0.091	-9.75	27.949		73	0.125	111.797	7.8
74	0.26	25.999	172.246		74	0.059	-24.049	18.85		74	0.195	107.247	63.698		74	0.222	-2.6	-71.498
75	0.407	-171.596	-70.848		75	0.056	-42.249	-9.75		75	0.295	-40.949	215.145		75	0.259	102.697	215.795
76	0.144	2.6	-65.648		76	0.247	142.346	-70.198		76	0.202	33.149	131.947		76	0.017	-14.3	2.6
77	0.509	48.099	189.795		77	0.163	-107.247	256.744		77	0.074	-1.95	20.799		77	0.187	-92.298	23.399
78	0.044	5.85	-20.149		78	0.17	-102.047	53.949		78	0.349	16.25	207.345		78	0.176	76.698	53.299
79	0.185	97.498	57.199		79	0.014	-6.5	-2.6		79	0.049	12.35	10.4		79	0.189	54.599	103.997
80	0.114	57.199	-16.25		80	0.238	-222.294	-55.249		80	0.186	115.697	70.198		80	0.189	53.299	-75.398
81	0.331	-272.343	-125.447		81	0.378	236.594	53.299		81	0.099	-30.549	-29.249		81	0.09	70.198	55.899
82	0.322	-228.144	38.999		82	0.338	194.345	-176.796		82	0.26	-40.949	-136.497		82	0.05	13	-32.499
83	0.194	8.45	141.696		83	0.266	-129.997	-129.997		83	0.042	16.9	18.2		83	0.578	44.199	384.79
84	0.041	-9.1	-20.799		84	0.104	-98.148	29.249		84	0.176	74.098	72.798		84	0.106	25.999	101.397
85	0.106	-5.85	-100.097		85	0.09	-85.148	52.649		85	0.056	35.749	-20.799		85	0.349	2.6	168.996
86	0.128	20.799	9.1		86	0.195	50.699	87.748		86	0.076	-42.899	-31.199		86	0.227	120.897	-159.896
87	0.075	-9.75	42.249		87	0.122	-45.499	-24.049		87	0.16	-83.198	-70.848		87	0.03	22.099	-13
88	0.149	-89.698	93.598		88	0.276	-182.645	310.692		88	0.239	38.999	144.296		88	0.207	-31.199	-137.797
89	0.282	-223.594	-14.95		89	0.149	12.35	-167.696		89	0.035	-5.85	5.85		89	0.224	137.797	-6.5
90	0.46	108.547	-326.942		90	0.209	-67.598	67.598		90	0.035	-1.3	12.35		90	0.172	100.098	1.3
91	0.099	-69.548	-7.8		91	0.048	-6.5	38.349		91	0.136	28.599	-74.748		91	0.177	19.5	72.798
92	0.113	-81.248	-63.698		92	0.037	18.2	13		92	0.211	-90.998	79.948		92	0.364	38.999	-349.691
93	0.266	-174.196	-115.047		93	0.095	56.549	71.498		93	0.168	29.899	-48.749		93	0.26	-100.098	259.993
94	0.079	-23.399	-53.299		94	0.162	-8.45	75.398		94	0.066	-33.149	36.399		94	0.398	317.192	15.6
95	0.135	-61.098	-1.3		95	0.054	51.999	-4.55		95	0.067	-15.6	13.65		95	0.038	-14.3	6.5
96	0.292	-148.196	33.799		96	0.062	-38.999	4.55		96	0.164	-184.595	149.496		96	0.398	51.999	-340.591
97	0.074	0.65	35.099		97	0.113	31.199	106.597		97	0.204	85.148	121.547		97	0.138	-64.998	75.398
98	0.296	124.147	32.499		98	0.035	-11.05	27.299		98	0.15	25.349	153.396		98	0.101	-81.898	-44.199
99	0.083	51.349	-49.399		99	0.076	28.599	16.25		99	0.055	61.098	29.899		99	0.159	-16.9	-106.597
100	0.196	-44.849	43.549							100	0.071	-43.549	-13
