# Supplementary material for: The Arp2/3 complex is required for in situ haptotactic response of microglia to iC3b
Source: EMBO Rep. 2026 Feb 27;27(7):1666–95. doi: 10.1038/s44319-026-00720-9 (PMC13076747; doi:10.1038/s44319-026-00720-9)
Supplement: Supplementary file 13 — Source data Fig. 1 [file 44319_2026_720_MOESM13_ESM.zip › Figure 1/1A-E/24.06.12 BV2 iC3b random migration FN well raw data 8401.txt]

	Track n�	Slice n�	X	Y	Distance	Velocity	Pixel Value
1	1	1	276	130	-1	-1	35672
2	1	3	278	124	4.111	0.411	33769
3	1	5	278	124	0	0	34207
4	1	7	278	124	0	0	34500
5	1	9	276	124	1.3	0.13	33922
6	1	11	276	124	0	0	33849
7	1	13	276	124	0	0	33447
8	1	15	260	124	10.4	1.04	33112
9	1	17	260	124	0	0	34614
10	1	19	258	120	2.907	0.291	35623
11	1	21	256	120	1.3	0.13	37229
12	1	23	256	120	0	0	31600
13	1	25	260	120	2.6	0.26	30450
14	1	27	268	128	7.354	0.735	32061
15	1	29	274	134	5.515	0.552	30950
16	1	31	276	148	9.192	0.919	33575
17	1	33	276	148	0	0	32988
18	1	35	278	164	10.481	1.048	33671
19	1	37	276	168	2.907	0.291	34150
20	1	39	276	170	1.3	0.13	33051
21	1	41	276	170	0	0	33159
22	1	43	276	170	0	0	33090
23	1	45	268	156	10.481	1.048	33205
24	1	47	262	148	6.5	0.65	32319
25	1	49	262	148	0	0	35003
26	1	51	262	148	0	0	33906
27	1	53	262	148	0	0	33536
28	1	55	256	132	11.107	1.111	32311
29	1	57	256	132	0	0	34444
30	1	59	250	160	18.613	1.861	31027
31	1	61	248	152	5.36	0.536	33036
32	1	63	248	152	0	0	33112
33	1	65	248	152	0	0	34321
34	1	67	252	142	7.001	0.7	33666
35	1	69	262	148	7.58	0.758	32910
36	1	71	262	150	1.3	0.13	35354
37	1	73	262	150	0	0	34103
38	1	75	262	150	0	0	32820
39	1	77	278	162	13	1.3	33065
40	1	79	278	162	0	0	32516
41	1	81	278	162	0	0	33063
42	1	83	268	162	6.5	0.65	32901
43	1	85	258	158	7.001	0.7	30996
44	1	87	246	144	11.985	1.199	36113
45	1	89	246	160	10.4	1.04	29313
46	1	91	244	162	1.838	0.184	30900
47	1	93	232	170	9.374	0.937	32779
48	1	95	230	158	7.907	0.791	33170
49	1	97	252	140	18.476	1.848	32836
50	1	99	262	128	10.153	1.015	34144
51	1	101	268	124	4.687	0.469	34090
52	1	103	288	114	14.534	1.453	34451
53	1	105	316	116	18.246	1.825	32916
54	1	107	330	116	9.1	0.91	32050
55	1	109	318	116	7.8	0.78	32334
56	1	111	304	112	9.464	0.946	33057
57	1	113	286	106	12.333	1.233	34640
58	1	115	276	112	7.58	0.758	34616
59	1	117	260	124	13	1.3	33772
60	1	119	250	134	9.192	0.919	32982
61	1	121	250	134	0	0	33460
62	1	123	250	148	9.1	0.91	33839
63	1	125	250	152	2.6	0.26	39181
64	1	127	250	152	0	0	34525
65	1	129	250	152	0	0	35293
66	1	131	250	140	7.8	0.78	33567
67	1	133	252	136	2.907	0.291	32751
68	1	135	266	122	12.869	1.287	32518
69	1	137	270	114	5.814	0.581	38665
70	1	139	272	110	2.907	0.291	34675
71	1	141	278	106	4.687	0.469	34448
72	1	143	272	128	14.822	1.482	36464
73	1	145	262	140	10.153	1.015	35307
74	1	147	252	150	9.192	0.919	36119
75	1	149	252	150	0	0	34471
76	1	151	252	150	0	0	36306
77	1	153	250	154	2.907	0.291	41042
78	1	155	250	154	0	0	40747
79	1	157	258	138	11.627	1.163	33810
80	1	159	264	130	6.5	0.65	37071
81	1	161	280	112	15.654	1.565	27528
82	1	163	280	112	0	0	33419
83	1	165	280	106	3.9	0.39	32825
84	1	167	278	116	6.629	0.663	33264
85	1	169	272	124	6.5	0.65	32009
86	1	171	262	136	10.153	1.015	29127
87	1	173	250	142	8.72	0.872	29717
88	1	175	250	142	0	0	36634
89	1	177	250	124	11.7	1.17	35588
90	1	179	252	130	4.111	0.411	37010
91	1	181	242	158	19.325	1.933	36991
92	1	183	240	166	5.36	0.536	41691
93	1	185	240	166	0	0	37580
94	1	187	240	166	0	0	36370
95	1	189	240	168	1.3	0.13	36122
96	1	191	234	180	8.72	0.872	30313
97	1	193	228	184	4.687	0.469	31171
98	2	1	388	394	-1	-1	32734
99	2	3	388	394	0	0	31056
100	2	5	390	394	1.3	0.13	29985
101	2	7	394	396	2.907	0.291	32584
102	2	9	400	396	3.9	0.39	33422
103	2	11	402	396	1.3	0.13	31400
104	2	13	416	390	9.9	0.99	33949
105	2	15	420	388	2.907	0.291	32544
106	2	17	420	384	2.6	0.26	31915
107	2	19	420	396	7.8	0.78	32177
108	2	21	420	398	1.3	0.13	30594
109	2	23	420	398	0	0	32526
110	2	25	420	398	0	0	32413
111	2	27	420	398	0	0	33195
112	2	29	420	398	0	0	33233
113	2	31	422	396	1.838	0.184	31656
114	2	33	420	396	1.3	0.13	32510
115	2	35	408	398	7.907	0.791	32599
116	2	37	400	402	5.814	0.581	32935
117	2	39	400	402	0	0	32866
118	2	41	394	410	6.5	0.65	38090
119	2	43	382	422	11.031	1.103	33911
120	2	45	382	424	1.3	0.13	32891
121	2	47	380	438	9.192	0.919	29267
122	2	49	380	438	0	0	31088
123	2	51	362	436	11.772	1.177	33953
124	2	53	362	436	0	0	34808
125	2	55	360	452	10.481	1.048	35460
126	2	57	360	452	0	0	34490
127	2	59	360	452	0	0	39035
128	2	61	360	452	0	0	32696
129	2	63	360	452	0	0	40147
130	2	65	360	452	0	0	43467
131	2	67	360	452	0	0	46259
132	2	69	360	452	0	0	47225
133	2	71	360	452	0	0	37027
134	2	73	360	452	0	0	43471
135	2	75	360	452	0	0	43174
136	2	77	360	452	0	0	44288
137	2	79	352	456	5.814	0.581	32129
138	2	81	352	456	0	0	31796
139	2	83	352	456	0	0	33431
140	2	85	352	456	0	0	32170
141	2	87	352	456	0	0	35256
142	2	89	352	456	0	0	31832
143	2	91	358	438	12.333	1.233	29627
144	2	93	358	438	0	0	34484
145	2	95	358	438	0	0	36078
146	2	97	358	438	0	0	38014
147	2	99	358	438	0	0	33299
148	2	101	358	438	0	0	35525
149	2	103	358	438	0	0	33037
150	2	105	358	446	5.2	0.52	38904
151	2	107	358	446	0	0	33254
152	2	109	358	446	0	0	33663
153	2	111	358	446	0	0	38050
154	2	113	358	446	0	0	35256
155	2	115	358	446	0	0	35525
156	2	117	358	446	0	0	32772
157	2	119	358	446	0	0	33066
158	2	121	358	446	0	0	34596
159	2	123	358	446	0	0	34959
160	2	125	358	446	0	0	33142
161	2	127	358	446	0	0	34963
162	2	129	358	446	0	0	42027
163	2	131	354	456	7.001	0.7	37528
164	2	133	354	456	0	0	38865
165	2	135	354	456	0	0	29982
166	2	137	354	456	0	0	31988
167	2	139	354	456	0	0	42026
168	2	141	362	460	5.814	0.581	31873
169	2	143	364	460	1.3	0.13	34574
170	2	145	364	460	0	0	28834
171	2	147	364	460	0	0	33197
172	2	149	364	460	0	0	32418
173	2	151	364	460	0	0	29318
174	2	153	364	460	0	0	33535
175	2	155	362	446	9.192	0.919	38056
176	2	157	362	446	0	0	31128
177	2	159	362	446	0	0	32546
178	2	161	360	452	4.111	0.411	35644
179	2	163	358	464	7.907	0.791	35562
180	2	165	358	464	0	0	36788
181	2	167	358	464	0	0	30290
182	2	169	358	456	5.2	0.52	28127
183	2	171	358	456	0	0	26266
184	2	173	362	450	4.687	0.469	37876
185	2	175	362	448	1.3	0.13	40047
186	2	177	362	448	0	0	31224
187	2	179	362	448	0	0	30033
188	2	181	368	466	12.333	1.233	36574
189	2	183	368	466	0	0	34863
190	2	185	368	466	0	0	23524
191	2	187	370	448	11.772	1.177	33826
192	2	189	370	448	0	0	42994
193	2	191	370	470	14.3	1.43	29721
194	2	193	368	458	7.907	0.791	30090
195	3	1	826	376	-1	-1	28293
196	3	3	826	376	0	0	32066
197	3	5	826	374	1.3	0.13	30608
198	3	7	826	374	0	0	28982
199	3	9	832	364	7.58	0.758	29983
200	3	11	832	364	0	0	31641
201	3	13	832	364	0	0	31788
202	3	15	832	364	0	0	31900
203	3	17	830	368	2.907	0.291	25212
204	3	19	824	382	9.9	0.99	32685
205	3	21	814	400	13.384	1.338	24585
206	3	23	808	418	12.333	1.233	29740
207	3	25	800	434	11.627	1.163	28429
208	3	27	788	474	27.144	2.714	25734
209	3	29	788	476	1.3	0.13	29059
210	3	31	780	490	10.481	1.048	32512
211	3	33	772	508	12.803	1.28	32106
212	3	35	770	512	2.907	0.291	32352
213	3	37	770	532	13	1.3	30481
214	3	39	770	538	3.9	0.39	31510
215	3	41	770	544	3.9	0.39	32457
216	3	43	770	544	0	0	32386
217	3	45	770	544	0	0	31071
218	3	47	762	566	15.216	1.522	32160
219	3	49	756	574	6.5	0.65	32287
220	3	51	754	586	7.907	0.791	31986
221	3	53	746	602	11.627	1.163	31584
222	3	55	738	620	12.803	1.28	32755
223	3	57	728	642	15.708	1.571	31281
224	3	59	726	650	5.36	0.536	33750
225	3	61	726	650	0	0	31309
226	3	63	750	612	29.213	2.921	29293
227	3	65	762	584	19.801	1.98	31267
228	3	67	764	576	5.36	0.536	35585
229	3	69	764	570	3.9	0.39	35150
230	3	71	746	598	21.636	2.164	35551
231	3	73	738	608	8.324	0.832	34278
232	3	75	738	608	0	0	31686
233	3	77	728	630	15.708	1.571	30771
234	3	79	726	634	2.907	0.291	35112
235	3	81	720	642	6.5	0.65	32470
236	3	83	716	656	9.464	0.946	31308
237	3	85	714	658	1.838	0.184	35733
238	3	87	708	666	6.5	0.65	38934
239	3	89	704	678	8.222	0.822	31583
240	3	91	704	686	5.2	0.52	33191
241	3	93	704	686	0	0	37445
242	3	95	706	676	6.629	0.663	26933
243	3	97	710	670	4.687	0.469	32247
244	3	99	712	668	1.838	0.184	21374
245	3	101	712	674	3.9	0.39	33634
246	3	103	718	648	17.344	1.734	31022
247	3	105	724	644	4.687	0.469	16192
248	3	107	724	646	1.3	0.13	31241
249	4	1	684	118	-1	-1	31938
250	4	3	684	112	3.9	0.39	32783
251	4	5	686	104	5.36	0.536	31979
252	4	7	686	102	1.3	0.13	31329
253	4	9	704	94	12.803	1.28	32206
254	4	11	706	94	1.3	0.13	30355
255	4	13	710	90	3.677	0.368	30203
256	4	15	716	84	5.515	0.552	35843
257	4	17	716	84	0	0	32192
258	4	19	722	78	5.515	0.552	35241
259	4	21	728	74	4.687	0.469	33191
260	4	23	728	64	6.5	0.65	33319
261	4	25	728	58	3.9	0.39	33704
262	4	27	734	56	4.111	0.411	32894
263	4	29	734	56	0	0	32565
264	4	31	736	50	4.111	0.411	31379
265	4	33	736	48	1.3	0.13	35549
266	4	35	736	40	5.2	0.52	32167
267	4	37	736	40	0	0	34754
268	4	39	736	28	7.8	0.78	31901
269	4	41	736	28	0	0	32961
270	4	43	734	28	1.3	0.13	30373
271	4	45	726	32	5.814	0.581	34299
272	4	47	712	46	12.869	1.287	31776
273	4	49	706	50	4.687	0.469	31361
274	4	51	694	60	10.153	1.015	35488
275	4	53	686	60	5.2	0.52	29738
276	4	55	700	72	11.985	1.199	32155
277	4	57	706	74	4.111	0.411	32309
278	4	59	708	64	6.629	0.663	32537
279	4	61	716	46	12.803	1.28	28980
280	4	63	732	30	14.707	1.471	33478
281	4	65	732	30	0	0	31440
282	4	67	736	42	8.222	0.822	31349
283	4	69	742	46	4.687	0.469	31849
284	4	71	746	58	8.222	0.822	33346
285	4	73	746	58	0	0	30985
286	4	75	746	58	0	0	30258
287	4	77	760	62	9.464	0.946	34117
288	4	79	762	64	1.838	0.184	34008
289	4	81	770	74	8.324	0.832	31917
290	4	83	774	82	5.814	0.581	29989
291	4	85	776	86	2.907	0.291	32893
292	4	87	776	88	1.3	0.13	34981
293	4	89	778	100	7.907	0.791	31073
294	4	91	790	118	14.061	1.406	33046
295	4	93	790	118	0	0	31726
296	4	95	790	118	0	0	32276
297	4	97	766	88	24.972	2.497	33798
298	4	99	746	64	20.306	2.031	33154
299	4	101	744	54	6.629	0.663	34003
300	4	103	744	48	3.9	0.39	32594
301	4	105	748	32	10.72	1.072	30734
302	4	107	750	30	1.838	0.184	34399
303	4	109	754	28	2.907	0.291	31541
304	4	111	740	48	15.868	1.587	32867
305	4	113	726	62	12.869	1.287	32942
306	4	115	706	68	13.572	1.357	33209
307	4	117	694	70	7.907	0.791	31802
308	4	119	684	82	10.153	1.015	32475
309	4	121	684	82	0	0	31486
310	4	123	718	82	22.099	2.21	32239
311	4	125	742	78	15.815	1.581	27581
312	4	127	750	74	5.814	0.581	27986
313	4	129	750	74	0	0	33261
314	4	131	744	68	5.515	0.552	35888
315	4	133	742	62	4.111	0.411	31197
316	4	135	742	62	0	0	30904
317	4	137	742	62	0	0	31521
318	4	139	730	54	9.374	0.937	30853
319	4	141	730	54	0	0	27525
320	4	143	734	48	4.687	0.469	30144
321	4	145	736	48	1.3	0.13	35519
322	4	147	738	36	7.907	0.791	34477
323	4	149	740	54	11.772	1.177	31242
324	4	151	740	60	3.9	0.39	33795
325	4	153	742	72	7.907	0.791	31217
326	4	155	746	68	3.677	0.368	33538
327	4	157	748	66	1.838	0.184	34506
328	4	159	752	44	14.534	1.453	27669
329	4	161	750	26	11.772	1.177	40319
330	4	163	750	26	0	0	39217
331	4	165	750	26	0	0	36619
332	4	167	750	26	0	0	42404
333	4	169	750	26	0	0	38157
334	4	171	746	22	3.677	0.368	35029
335	4	173	746	22	0	0	31572
336	4	175	746	22	0	0	29421
337	4	177	742	36	9.464	0.946	30337
338	4	179	750	48	9.374	0.937	32054
339	4	181	752	50	1.838	0.184	32473
340	4	183	752	50	0	0	36557
341	4	185	752	50	0	0	32111
342	4	187	752	46	2.6	0.26	30441
343	4	189	752	46	0	0	35706
344	4	191	750	36	6.629	0.663	28688
345	4	193	750	28	5.2	0.52	32647
346	5	1	960	300	-1	-1	34126
347	5	3	960	300	0	0	31464
348	5	5	960	300	0	0	33243
349	5	7	960	300	0	0	31934
350	5	9	960	300	0	0	30881
351	5	11	948	294	8.72	0.872	26915
352	5	13	948	294	0	0	31598
353	5	15	938	282	10.153	1.015	28660
354	5	17	938	278	2.6	0.26	32829
355	5	19	932	268	7.58	0.758	27962
356	5	21	932	268	0	0	33151
357	5	23	920	276	9.374	0.937	25972
358	5	25	916	266	7.001	0.7	30431
359	5	27	916	266	0	0	32927
360	5	29	916	266	0	0	31349
361	5	31	896	284	17.489	1.749	30872
362	5	33	894	286	1.838	0.184	31033
363	5	35	894	286	0	0	31032
364	5	37	882	282	8.222	0.822	24960
365	5	39	878	280	2.907	0.291	28952
366	5	41	824	308	39.537	3.954	28629
367	5	43	824	308	0	0	30072
368	5	45	822	308	1.3	0.13	35998
369	5	47	808	294	12.869	1.287	31214
370	5	49	774	340	37.18	3.718	31751
371	5	51	774	340	0	0	31531
372	5	53	766	326	10.481	1.048	31810
373	5	55	766	318	5.2	0.52	30389
374	5	57	766	326	5.2	0.52	30623
375	5	59	764	338	7.907	0.791	32414
376	5	61	764	338	0	0	34971
377	5	63	766	338	1.3	0.13	33815
378	5	65	778	314	17.441	1.744	31597
379	5	67	778	300	9.1	0.91	32911
380	5	69	768	290	9.192	0.919	32051
381	5	71	768	290	0	0	27663
382	5	73	776	290	5.2	0.52	31433
383	5	75	784	288	5.36	0.536	31634
384	5	77	766	374	57.11	5.711	31545
385	5	79	782	336	26.8	2.68	33536
386	5	81	782	336	0	0	30452
387	5	83	782	332	2.6	0.26	31664
388	5	85	778	324	5.814	0.581	34122
389	5	87	768	310	11.183	1.118	29326
390	5	89	768	296	9.1	0.91	31724
391	5	91	768	292	2.6	0.26	31135
392	5	93	768	286	3.9	0.39	35219
393	5	95	768	286	0	0	36005
394	5	97	768	284	1.3	0.13	31606
395	5	99	772	294	7.001	0.7	33177
396	5	101	774	296	1.838	0.184	32065
397	5	103	780	302	5.515	0.552	33173
398	5	105	782	310	5.36	0.536	29374
399	5	107	784	318	5.36	0.536	32584
400	5	109	786	318	1.3	0.13	31338
401	5	111	770	296	17.681	1.768	30535
402	5	113	770	296	0	0	31022
403	5	115	770	304	5.2	0.52	35552
404	5	117	770	304	0	0	31563
405	5	119	770	304	0	0	30145
406	5	121	762	314	8.324	0.832	33822
407	5	123	764	322	5.36	0.536	37389
408	5	125	766	322	1.3	0.13	25062
409	5	127	764	320	1.838	0.184	25470
410	5	129	762	344	15.654	1.565	28008
411	5	131	760	344	1.3	0.13	19625
412	5	133	754	338	5.515	0.552	44381
413	6	1	256	928	-1	-1	32049
414	6	3	256	928	0	0	31382
415	6	5	256	940	7.8	0.78	31593
416	6	7	256	940	0	0	32610
417	6	9	254	934	4.111	0.411	32119
418	6	11	254	920	9.1	0.91	29526
419	6	13	254	920	0	0	30056
420	6	15	254	912	5.2	0.52	32436
421	6	17	256	900	7.907	0.791	31941
422	6	19	260	898	2.907	0.291	31075
423	6	21	262	898	1.3	0.13	30416
424	6	23	264	898	1.3	0.13	31282
425	6	25	256	914	11.627	1.163	30891
426	6	27	248	914	5.2	0.52	31554
427	6	29	246	924	6.629	0.663	33875
428	6	31	244	960	23.435	2.344	31334
429	6	33	244	968	5.2	0.52	32461
430	6	35	244	970	1.3	0.13	31948
431	6	37	240	954	10.72	1.072	31418
432	6	39	234	938	11.107	1.111	30110
433	6	41	234	938	0	0	30918
434	6	43	232	956	11.772	1.177	32528
435	6	45	228	972	10.72	1.072	31403
436	6	47	226	968	2.907	0.291	32093
437	6	49	226	980	7.8	0.78	31879
438	6	51	248	946	26.322	2.632	31781
439	6	53	248	946	0	0	32418
440	6	55	248	946	0	0	30515
441	6	57	248	946	0	0	33540
442	6	59	248	962	10.4	1.04	26715
443	6	61	248	962	0	0	31724
444	6	63	248	962	0	0	32284
445	6	65	246	958	2.907	0.291	32127
446	6	67	248	954	2.907	0.291	28012
447	6	69	250	946	5.36	0.536	36021
448	6	71	250	936	6.5	0.65	31527
449	6	73	250	936	0	0	32905
450	6	75	250	936	0	0	32587
451	6	77	250	936	0	0	35305
452	6	79	250	936	0	0	32835
453	6	81	250	936	0	0	36396
454	6	83	250	936	0	0	29765
455	6	85	256	950	9.9	0.99	32318
456	6	87	258	932	11.772	1.177	31353
457	6	89	258	932	0	0	33400
458	6	91	258	932	0	0	33542
459	6	93	248	932	6.5	0.65	31801
460	6	95	248	932	0	0	32927
461	6	97	248	932	0	0	34820
462	6	99	248	932	0	0	33138
463	6	101	248	932	0	0	31067
464	6	103	248	932	0	0	32154
465	6	105	246	932	1.3	0.13	37575
466	6	107	264	934	11.772	1.177	34501
467	6	109	266	926	5.36	0.536	38299
468	6	111	266	912	9.1	0.91	24549
469	6	113	266	912	0	0	31353
470	6	115	264	914	1.838	0.184	31615
471	6	117	264	914	0	0	28088
472	6	119	258	918	4.687	0.469	29866
473	6	121	256	920	1.838	0.184	28483
474	6	123	252	924	3.677	0.368	23867
475	6	125	246	920	4.687	0.469	32222
476	6	127	234	938	14.061	1.406	34996
477	6	129	228	944	5.515	0.552	37203
478	6	131	228	944	0	0	34188
479	6	133	228	944	0	0	33068
480	6	135	228	944	0	0	34293
481	6	137	226	964	13.065	1.306	34320
482	6	139	226	964	0	0	34073
483	6	141	270	942	31.975	3.197	30812
484	6	143	270	942	0	0	31967
485	6	145	270	942	0	0	23952
486	6	147	270	942	0	0	26155
487	6	149	270	942	0	0	30041
488	6	151	266	926	10.72	1.072	28995
489	6	153	266	926	0	0	33457
490	6	155	266	926	0	0	32294
491	6	157	266	926	0	0	34932
492	6	159	266	926	0	0	33315
493	6	161	266	926	0	0	32964
494	6	163	270	928	2.907	0.291	33243
495	6	165	270	930	1.3	0.13	36759
496	6	167	270	930	0	0	31383
497	6	169	270	930	0	0	34722
498	6	171	270	930	0	0	25483
499	6	173	270	930	0	0	30436
500	6	175	270	930	0	0	31453
501	6	177	270	930	0	0	36968
502	6	179	270	930	0	0	41675
503	6	181	270	930	0	0	33422
504	6	183	278	934	5.814	0.581	34088
505	6	185	278	934	0	0	27976
506	6	187	278	934	0	0	39009
507	6	189	278	934	0	0	29945
508	6	191	278	934	0	0	33319
509	6	193	276	934	1.3	0.13	32616
510	7	1	122	224	-1	-1	33635
511	7	3	122	224	0	0	32827
512	7	5	120	228	2.907	0.291	34901
513	7	7	110	228	6.5	0.65	34376
514	7	9	108	226	1.838	0.184	31314
515	7	11	108	226	0	0	31354
516	7	13	104	218	5.814	0.581	34280
517	7	15	104	218	0	0	33401
518	7	17	98	210	6.5	0.65	32325
519	7	19	96	200	6.629	0.663	31540
520	7	21	96	200	0	0	33777
521	7	23	104	206	6.5	0.65	36281
522	7	25	110	206	3.9	0.39	32392
523	7	27	114	218	8.222	0.822	35497
524	7	29	118	226	5.814	0.581	34700
525	7	31	120	226	1.3	0.13	33399
526	7	33	126	234	6.5	0.65	33067
527	7	35	128	234	1.3	0.13	32890
528	7	37	130	234	1.3	0.13	33128
529	7	39	138	228	6.5	0.65	31723
530	7	41	138	228	0	0	33149
531	7	43	142	222	4.687	0.469	31987
532	7	45	142	222	0	0	33269
533	7	47	150	216	6.5	0.65	29761
534	7	49	162	210	8.72	0.872	33182
535	7	51	162	210	0	0	34102
536	7	53	168	208	4.111	0.411	33816
537	7	55	178	210	6.629	0.663	34768
538	7	57	190	214	8.222	0.822	33503
539	7	59	190	214	0	0	34203
540	7	61	194	224	7.001	0.7	33593
541	7	63	198	228	3.677	0.368	30614
542	7	65	198	228	0	0	26598
543	7	67	206	232	5.814	0.581	31554
544	7	69	210	232	2.6	0.26	28253
545	7	71	214	236	3.677	0.368	29363
546	7	73	214	236	0	0	36089
547	7	75	214	236	0	0	40706
548	7	77	220	238	4.111	0.411	37349
549	7	79	228	244	6.5	0.65	29720
550	7	81	232	244	2.6	0.26	38617
551	7	83	236	246	2.907	0.291	23392
552	7	85	242	244	4.111	0.411	35941
553	7	87	252	244	6.5	0.65	36942
554	7	89	270	244	11.7	1.17	30214
555	7	91	270	244	0	0	31765
556	7	93	278	244	5.2	0.52	26912
557	7	95	278	244	0	0	29979
558	7	97	288	250	7.58	0.758	32301
559	7	99	290	250	1.3	0.13	31895
560	7	101	298	246	5.814	0.581	35748
561	7	103	312	242	9.464	0.946	36642
562	7	105	312	242	0	0	34833
563	7	107	318	246	4.687	0.469	37404
564	7	109	324	248	4.111	0.411	34895
565	7	111	336	262	11.985	1.199	33238
566	7	113	336	262	0	0	31718
567	7	115	348	272	10.153	1.015	32342
568	7	117	352	274	2.907	0.291	29814
569	7	119	352	274	0	0	28705
570	7	121	360	274	5.2	0.52	32476
571	7	123	362	274	1.3	0.13	32142
572	7	125	350	272	7.907	0.791	31642
573	7	127	342	266	6.5	0.65	33821
574	7	129	320	250	17.681	1.768	35380
575	7	131	298	244	14.822	1.482	35493
576	7	133	292	242	4.111	0.411	32399
577	7	135	284	242	5.2	0.52	34044
578	7	137	270	238	9.464	0.946	33995
579	7	139	270	238	0	0	35811
580	7	141	262	238	5.2	0.52	30575
581	7	143	258	238	2.6	0.26	37633
582	7	145	254	238	2.6	0.26	32112
583	7	147	250	238	2.6	0.26	32650
584	7	149	246	238	2.6	0.26	35702
585	7	151	234	238	7.8	0.78	31325
586	7	153	228	236	4.111	0.411	29323
587	7	155	226	238	1.838	0.184	31060
588	7	157	234	240	5.36	0.536	25939
589	7	159	234	240	0	0	31729
590	7	161	238	242	2.907	0.291	33086
591	7	163	238	242	0	0	36400
592	7	165	240	242	1.3	0.13	32420
593	7	167	226	236	9.9	0.99	35811
594	7	169	212	234	9.192	0.919	34363
595	7	171	194	232	11.772	1.177	33396
596	7	173	188	232	3.9	0.39	34051
597	7	175	174	234	9.192	0.919	38235
598	7	177	174	234	0	0	29887
599	7	179	174	238	2.6	0.26	35442
600	7	181	170	240	2.907	0.291	34645
601	7	183	162	240	5.2	0.52	30841
602	7	185	154	242	5.36	0.536	34750
603	7	187	152	246	2.907	0.291	33111
604	7	189	152	246	0	0	30498
605	7	191	148	248	2.907	0.291	30428
606	7	193	128	250	13.065	1.306	30936
607	8	1	692	100	-1	-1	31514
608	8	3	694	100	1.3	0.13	31504
609	8	5	696	98	1.838	0.184	34509
610	8	7	692	96	2.907	0.291	32641
611	8	9	694	94	1.838	0.184	33387
612	8	11	728	82	23.435	2.344	36998
613	8	13	728	82	0	0	33012
614	8	15	730	80	1.838	0.184	31418
615	8	17	736	72	6.5	0.65	34764
616	8	19	740	68	3.677	0.368	32255
617	8	21	744	62	4.687	0.469	32885
618	8	23	740	58	3.677	0.368	33002
619	8	25	740	52	3.9	0.39	32575
620	8	27	740	52	0	0	33303
621	8	29	740	50	1.3	0.13	32364
622	8	31	740	44	3.9	0.39	32665
623	8	33	736	42	2.907	0.291	31643
624	8	35	736	42	0	0	31130
625	8	37	736	42	0	0	33797
626	8	39	736	42	0	0	33541
627	8	41	732	42	2.6	0.26	32007
628	8	43	722	46	7.001	0.7	33071
629	8	45	708	52	9.9	0.99	32973
630	8	47	698	58	7.58	0.758	33910
631	8	49	698	58	0	0	32674
632	8	51	692	64	5.515	0.552	31519
633	8	53	690	66	1.838	0.184	32792
634	8	55	696	62	4.687	0.469	33519
635	8	57	708	54	9.374	0.937	34526
636	8	59	710	52	1.838	0.184	41922
637	8	61	714	50	2.907	0.291	33765
638	8	63	724	46	7.001	0.7	31127
639	8	65	742	42	11.985	1.199	32629
640	8	67	742	42	0	0	33324
641	8	69	742	42	0	0	31428
642	8	71	746	56	9.464	0.946	33275
643	8	73	748	58	1.838	0.184	31894
644	8	75	750	68	6.629	0.663	32383
645	8	77	754	74	4.687	0.469	28875
646	8	79	758	80	4.687	0.469	32860
647	8	81	766	88	7.354	0.735	26201
648	8	83	770	94	4.687	0.469	30312
649	8	85	772	98	2.907	0.291	30223
650	8	87	776	100	2.907	0.291	32406
651	8	89	782	116	11.107	1.111	29127
652	8	91	788	120	4.687	0.469	32815
653	8	93	790	122	1.838	0.184	31639
654	8	95	788	118	2.907	0.291	32587
655	8	97	776	104	11.985	1.199	32358
656	8	99	772	94	7.001	0.7	34228
657	8	101	766	88	5.515	0.552	32584
658	8	103	752	62	19.194	1.919	30711
659	8	105	750	62	1.3	0.13	34660
660	8	107	750	62	0	0	32827
661	8	109	750	50	7.8	0.78	33689
662	8	111	750	46	2.6	0.26	31668
663	8	113	740	42	7.001	0.7	31857
664	8	115	728	46	8.222	0.822	34981
665	8	117	716	62	13	1.3	33625
666	8	119	710	64	4.111	0.411	31879
667	8	121	698	70	8.72	0.872	37072
668	8	123	696	70	1.3	0.13	33603
669	8	125	718	68	14.359	1.436	35021
670	8	127	724	66	4.111	0.411	32266
671	8	129	728	66	2.6	0.26	33638
672	8	131	734	66	3.9	0.39	30951
673	8	133	744	64	6.629	0.663	31993
674	8	135	754	72	8.324	0.832	32453
675	8	137	756	72	1.3	0.13	32325
676	8	139	754	66	4.111	0.411	34026
677	8	141	754	66	0	0	33371
678	8	143	748	60	5.515	0.552	38282
679	8	145	740	56	5.814	0.581	28651
680	8	147	740	54	1.3	0.13	32005
681	8	149	740	52	1.3	0.13	33703
682	8	151	746	46	5.515	0.552	37793
683	8	153	746	46	0	0	35757
684	8	155	744	48	1.838	0.184	34158
685	8	157	742	56	5.36	0.536	28699
686	8	159	742	50	3.9	0.39	31439
687	8	161	746	34	10.72	1.072	41044
688	8	163	750	22	8.222	0.822	38399
689	8	165	750	18	2.6	0.26	38130
690	8	167	752	16	1.838	0.184	41707
691	8	169	752	14	1.3	0.13	37281
692	8	171	754	12	1.838	0.184	32155
693	8	173	752	18	4.111	0.411	37567
694	8	175	750	26	5.36	0.536	35814
695	8	177	750	42	10.4	1.04	29844
696	8	179	750	46	2.6	0.26	30647
697	8	181	752	60	9.192	0.919	34043
698	8	183	752	60	0	0	31968
699	8	185	752	60	0	0	32151
700	8	187	750	46	9.192	0.919	29371
701	8	189	750	36	6.5	0.65	29269
702	8	191	752	26	6.629	0.663	34102
703	8	193	752	26	0	0	34211
704	9	1	614	378	-1	-1	33005
705	9	3	604	376	6.629	0.663	32601
706	9	5	590	374	9.192	0.919	22827
707	9	7	592	374	1.3	0.13	26007
708	9	9	594	374	1.3	0.13	30290
709	9	11	602	374	5.2	0.52	33146
710	9	13	602	374	0	0	29288
711	9	15	610	366	7.354	0.735	31968
712	9	17	610	374	5.2	0.52	35762
713	9	19	602	388	10.481	1.048	32808
714	9	21	602	388	0	0	29095
715	9	23	610	372	11.627	1.163	45721
716	9	25	622	382	10.153	1.015	31842
717	9	27	608	382	9.1	0.91	25262
718	9	29	608	382	0	0	19190
719	9	31	614	378	4.687	0.469	31809
720	9	33	618	376	2.907	0.291	33943
721	9	35	610	378	5.36	0.536	23361
722	9	37	612	378	1.3	0.13	24255
723	9	39	620	384	6.5	0.65	36664
724	9	41	620	384	0	0	26507
725	9	43	620	384	0	0	28254
726	9	45	622	380	2.907	0.291	27434
727	9	47	614	374	6.5	0.65	25295
728	9	49	612	372	1.838	0.184	35149
729	9	51	612	372	0	0	37915
730	9	53	608	366	4.687	0.469	32841
731	9	55	606	378	7.907	0.791	33432
732	9	57	606	380	1.3	0.13	31516
733	9	59	606	380	0	0	34601
734	9	61	606	380	0	0	35599
735	9	63	606	380	0	0	34668
736	9	65	606	380	0	0	32924
737	9	67	606	380	0	0	34707
738	9	69	606	380	0	0	36005
739	9	71	606	380	0	0	36561
740	10	1	846	476	-1	-1	17274
741	10	3	846	476	0	0	29168
742	10	5	846	476	0	0	26259
743	10	7	842	468	5.814	0.581	31170
744	10	9	842	468	0	0	28520
745	10	11	850	466	5.36	0.536	31131
746	10	13	834	460	11.107	1.111	27830
747	10	15	830	460	2.6	0.26	31182
748	10	17	830	460	0	0	37617
749	10	19	830	460	0	0	58880
750	10	21	832	464	2.907	0.291	27787
751	10	23	832	470	3.9	0.39	19869
752	10	25	832	470	0	0	31108
753	10	27	834	470	1.3	0.13	30600
754	10	29	834	468	1.3	0.13	30391
755	10	31	834	464	2.6	0.26	28990
756	10	33	830	454	7.001	0.7	28380
757	10	35	830	456	1.3	0.13	32602
758	10	37	830	472	10.4	1.04	29964
759	10	39	832	480	5.36	0.536	30156
760	10	41	832	490	6.5	0.65	31052
761	10	43	828	490	2.6	0.26	30947
762	10	45	826	472	11.772	1.177	31883
763	10	47	840	460	11.985	1.199	31142
764	10	49	842	456	2.907	0.291	30234
765	10	51	850	448	7.354	0.735	32464
766	10	53	854	450	2.907	0.291	31625
767	10	55	848	476	17.344	1.734	30302
768	10	57	840	484	7.354	0.735	33373
769	10	59	836	484	2.6	0.26	32084
770	10	61	836	484	0	0	30318
771	10	63	834	466	11.772	1.177	29711
772	10	65	832	456	6.629	0.663	31024
773	10	67	834	466	6.629	0.663	31033
774	10	69	838	480	9.464	0.946	32495
775	10	71	838	488	5.2	0.52	27734
776	10	73	838	488	0	0	33460
777	10	75	838	482	3.9	0.39	29709
778	10	77	838	468	9.1	0.91	29307
779	10	79	838	464	2.6	0.26	31441
780	10	81	838	496	20.799	2.08	31677
781	10	83	840	502	4.111	0.411	32143
782	10	85	844	514	8.222	0.822	31499
783	10	87	848	510	3.677	0.368	31143
784	10	89	856	484	17.681	1.768	30106
785	10	91	852	484	2.6	0.26	34270
786	10	93	854	514	19.543	1.954	29700
787	10	95	854	516	1.3	0.13	30226
788	10	97	842	468	32.159	3.216	31686
789	10	99	830	436	22.214	2.221	29417
790	10	101	834	454	11.985	1.199	30965
791	10	103	842	486	21.44	2.144	35933
792	10	105	844	504	11.772	1.177	28770
793	10	107	844	504	0	0	31012
794	10	109	846	462	27.33	2.733	33576
795	10	111	846	454	5.2	0.52	34310
796	10	113	830	440	13.819	1.382	35030
797	10	115	824	438	4.111	0.411	31270
798	10	117	820	434	3.677	0.368	31005
799	10	119	826	436	4.111	0.411	32911
800	10	121	832	436	3.9	0.39	28936
801	10	123	854	438	14.359	1.436	32794
802	10	125	854	440	1.3	0.13	34654
803	10	127	840	442	9.192	0.919	31792
804	10	129	836	444	2.907	0.291	28463
805	10	131	836	446	1.3	0.13	30599
806	10	133	830	450	4.687	0.469	31812
807	10	135	830	452	1.3	0.13	30393
808	10	137	830	438	9.1	0.91	31400
809	10	139	836	420	12.333	1.233	32821
810	10	141	836	420	0	0	29917
811	10	143	836	426	3.9	0.39	32446
812	10	145	818	454	21.636	2.164	29295
813	10	147	810	458	5.814	0.581	30998
814	10	149	790	474	16.648	1.665	31584
815	10	151	792	468	4.111	0.411	30840
816	10	153	828	440	29.644	2.964	27548
817	10	155	828	440	0	0	30011
818	10	157	834	446	5.515	0.552	35699
819	10	159	840	464	12.333	1.233	30169
820	10	161	840	464	0	0	37956
821	10	163	842	472	5.36	0.536	31804
822	10	165	842	480	5.2	0.52	30305
823	10	167	840	484	2.907	0.291	30686
824	10	169	838	492	5.36	0.536	31013
825	10	171	836	498	4.111	0.411	31087
826	10	173	836	500	1.3	0.13	30858
827	10	175	816	492	14.001	1.4	29614
828	10	177	784	472	24.528	2.453	31164
829	10	179	774	490	13.384	1.338	29887
830	10	181	780	490	3.9	0.39	30893
831	10	183	788	486	5.814	0.581	30387
832	10	185	784	510	15.815	1.581	27471
833	10	187	786	516	4.111	0.411	30578
834	10	189	786	552	23.399	2.34	36000
835	10	191	786	552	0	0	31428
836	10	193	850	528	44.428	4.443	30102
837	11	1	596	244	-1	-1	31141
838	11	3	590	234	7.58	0.758	28680
839	11	5	590	234	0	0	29771
840	11	7	590	234	0	0	31730
841	11	9	590	234	0	0	30338
842	11	11	590	234	0	0	31314
843	11	13	588	246	7.907	0.791	31496
844	11	15	586	246	1.3	0.13	31703
845	11	17	586	246	0	0	30882
846	11	19	586	246	0	0	32267
847	11	21	586	240	3.9	0.39	27961
848	11	23	586	234	3.9	0.39	32572
849	11	25	590	230	3.677	0.368	32663
850	11	27	594	222	5.814	0.581	31860
851	11	29	600	222	3.9	0.39	31356
852	11	31	610	222	6.5	0.65	30734
853	11	33	616	222	3.9	0.39	34413
854	11	35	618	224	1.838	0.184	33134
855	11	37	622	224	2.6	0.26	31548
856	11	39	634	232	9.374	0.937	35126
857	11	41	646	228	8.222	0.822	32288
858	11	43	648	228	1.3	0.13	32471
859	11	45	652	228	2.6	0.26	33350
860	11	47	662	222	7.58	0.758	32328
861	11	49	662	222	0	0	32070
862	11	51	664	220	1.838	0.184	32269
863	11	53	668	212	5.814	0.581	32553
864	11	55	670	210	1.838	0.184	28949
865	11	57	674	206	3.677	0.368	31323
866	11	59	676	204	1.838	0.184	38755
867	11	61	680	202	2.907	0.291	31309
868	11	63	682	202	1.3	0.13	39117
869	11	65	668	208	9.9	0.99	29770
870	11	67	664	208	2.6	0.26	31744
871	11	69	654	212	7.001	0.7	31709
872	11	71	646	214	5.36	0.536	29773
873	11	73	646	214	0	0	29662
874	11	75	650	204	7.001	0.7	28150
875	11	77	654	204	2.6	0.26	29256
876	11	79	656	204	1.3	0.13	31980
877	11	81	644	208	8.222	0.822	36502
878	11	83	636	212	5.814	0.581	31716
879	11	85	640	212	2.6	0.26	31206
880	11	87	654	208	9.464	0.946	29046
881	11	89	662	204	5.814	0.581	29521
882	11	91	666	200	3.677	0.368	34010
883	11	93	668	200	1.3	0.13	32137
884	11	95	658	206	7.58	0.758	32475
885	11	97	650	208	5.36	0.536	30565
886	11	99	630	222	15.868	1.587	24899
887	11	101	626	220	2.907	0.291	33728
888	11	103	626	204	10.4	1.04	33244
889	11	105	626	204	0	0	28881
890	11	107	626	210	3.9	0.39	30981
891	11	109	626	210	0	0	25657
892	11	111	630	206	3.677	0.368	30402
893	11	113	634	202	3.677	0.368	34363
894	11	115	634	202	0	0	32844
895	11	117	634	202	0	0	35479
896	11	119	634	202	0	0	31805
897	11	121	634	202	0	0	32284
898	11	123	634	214	7.8	0.78	32356
899	11	125	634	214	0	0	26348
900	11	127	642	218	5.814	0.581	32375
901	11	129	654	220	7.907	0.791	23088
902	11	131	658	210	7.001	0.7	35184
903	11	133	658	210	0	0	28305
904	11	135	658	210	0	0	36457
905	11	137	658	210	0	0	30102
906	11	139	658	210	0	0	34395
907	11	141	658	210	0	0	36608
908	11	143	662	214	3.677	0.368	30575
909	11	145	670	218	5.814	0.581	26128
910	11	147	672	218	1.3	0.13	26750
911	11	149	672	218	0	0	25810
912	11	151	670	218	1.3	0.13	35348
913	11	153	664	218	3.9	0.39	32283
914	11	155	650	220	9.192	0.919	33804
915	11	157	650	220	0	0	29700
916	11	159	650	220	0	0	27307
917	11	161	650	220	0	0	34846
918	11	163	652	220	1.3	0.13	29421
919	11	165	652	220	0	0	29013
920	11	167	656	220	2.6	0.26	30477
921	11	169	660	218	2.907	0.291	31403
922	11	171	660	218	0	0	29197
923	11	173	660	224	3.9	0.39	27472
924	11	175	664	222	2.907	0.291	27687
925	11	177	668	214	5.814	0.581	28104
926	11	179	668	210	2.6	0.26	28746
927	11	181	666	210	1.3	0.13	30114
928	11	183	666	210	0	0	34984
929	11	185	670	198	8.222	0.822	24720
930	11	187	670	200	1.3	0.13	30732
931	11	189	678	202	5.36	0.536	34255
932	11	191	680	212	6.629	0.663	28530
933	11	193	680	214	1.3	0.13	27394
934	12	1	138	430	-1	-1	31497
935	12	3	138	430	0	0	35050
936	12	5	140	438	5.36	0.536	36392
937	12	7	140	440	1.3	0.13	33420
938	12	9	144	456	10.72	1.072	30953
939	12	11	144	456	0	0	33283
940	12	13	144	456	0	0	32911
941	12	15	144	456	0	0	32059
942	12	17	138	434	14.822	1.482	32662
943	12	19	134	420	9.464	0.946	32218
944	12	21	130	418	2.907	0.291	32911
945	12	23	124	410	6.5	0.65	33915
946	12	25	124	426	10.4	1.04	26088
947	12	27	126	436	6.629	0.663	33143
948	12	29	132	456	13.572	1.357	29404
949	12	31	134	460	2.907	0.291	32039
950	12	33	134	460	0	0	32997
951	12	35	134	460	0	0	31706
952	12	37	134	460	0	0	33441
953	12	39	134	460	0	0	32739
954	12	41	138	444	10.72	1.072	29601
955	12	43	138	444	0	0	32316
956	12	45	138	456	7.8	0.78	35335
957	12	47	138	462	3.9	0.39	32645
958	12	49	138	462	0	0	36186
959	12	51	138	462	0	0	34272
960	12	53	138	444	11.7	1.17	34880
961	12	55	138	432	7.8	0.78	32669
962	12	57	130	406	17.681	1.768	37203
963	12	59	130	406	0	0	40247
964	12	61	126	396	7.001	0.7	20261
965	12	63	124	388	5.36	0.536	26176
966	12	65	110	378	11.183	1.118	33937
967	12	67	108	366	7.907	0.791	15794
968	12	69	110	350	10.481	1.048	27778
969	12	71	114	346	3.677	0.368	37320
970	12	73	114	338	5.2	0.52	29402
971	12	75	114	338	0	0	28593
972	12	77	114	346	5.2	0.52	29218
973	12	79	116	360	9.192	0.919	23222
974	12	81	116	362	1.3	0.13	28101
975	12	83	116	376	9.1	0.91	33213
976	12	85	122	416	26.29	2.629	32235
977	12	87	126	436	13.257	1.326	32366
978	12	89	140	464	20.348	2.035	32754
979	12	91	148	482	12.803	1.28	32695
980	12	93	154	488	5.515	0.552	34210
981	12	95	154	488	0	0	25596
982	12	97	164	492	7.001	0.7	30975
983	12	99	166	494	1.838	0.184	32504
984	12	101	166	494	0	0	32688
985	12	103	166	494	0	0	31541
986	12	105	166	494	0	0	29918
987	12	107	164	478	10.481	1.048	37516
988	12	109	164	478	0	0	33073
989	12	111	164	478	0	0	33147
990	12	113	156	496	12.803	1.28	25555
991	12	115	150	504	6.5	0.65	32972
992	12	117	138	520	13	1.3	32692
993	12	119	132	522	4.111	0.411	32656
994	12	121	110	530	15.216	1.522	32229
995	12	123	98	532	7.907	0.791	34666
996	12	125	90	548	11.627	1.163	26912
997	12	127	88	552	2.907	0.291	43264
998	12	129	86	558	4.111	0.411	45058
999	12	131	84	560	1.838	0.184	45974
1000	12	133	78	564	4.687	0.469	27742
1001	12	135	76	574	6.629	0.663	29241
1002	12	137	76	574	0	0	38272
1003	12	139	72	582	5.814	0.581	25965
1004	12	141	68	590	5.814	0.581	39602
1005	12	143	68	592	1.3	0.13	36064
1006	12	145	64	602	7.001	0.7	48377
1007	12	147	62	608	4.111	0.411	32667
1008	12	149	60	610	1.838	0.184	32797
1009	12	151	52	618	7.354	0.735	32154
1010	12	153	42	622	7.001	0.7	32546
1011	12	155	32	632	9.192	0.919	33207
1012	12	157	26	632	3.9	0.39	39794
1013	12	159	22	638	4.687	0.469	32496
1014	12	161	34	612	18.613	1.861	25852
1015	12	163	50	584	20.961	2.096	29312
1016	12	165	54	580	3.677	0.368	32786
1017	12	167	56	580	1.3	0.13	26943
1018	12	169	64	570	8.324	0.832	32665
1019	12	171	72	558	9.374	0.937	26437
1020	12	173	66	580	14.822	1.482	23745
1021	12	175	64	590	6.629	0.663	31375
1022	12	177	54	618	19.325	1.933	45788
1023	12	179	44	632	11.183	1.118	30089
1024	12	181	36	650	12.803	1.28	30698
1025	12	183	32	654	3.677	0.368	35316
1026	12	185	30	660	4.111	0.411	36934
1027	12	187	28	668	5.36	0.536	29290
1028	12	189	28	668	0	0	31929
1029	12	191	28	668	0	0	27184
1030	12	193	36	672	5.814	0.581	40587
1031	13	1	262	594	-1	-1	31609
1032	13	3	262	594	0	0	31183
1033	13	5	262	594	0	0	30223
1034	13	7	262	594	0	0	28549
1035	13	9	262	588	3.9	0.39	27823
1036	13	11	262	588	0	0	29422
1037	13	13	262	588	0	0	30808
1038	13	15	262	588	0	0	31696
1039	13	17	262	588	0	0	33684
1040	13	19	262	588	0	0	33222
1041	13	21	264	582	4.111	0.411	29618
1042	13	23	266	570	7.907	0.791	27078
1043	13	25	268	570	1.3	0.13	26529
1044	13	27	272	590	13.257	1.326	37276
1045	13	29	272	590	0	0	30704
1046	13	31	272	590	0	0	32561
1047	13	33	276	578	8.222	0.822	27287
1048	13	35	276	578	0	0	28808
1049	13	37	278	580	1.838	0.184	35048
1050	13	39	278	580	0	0	32840
1051	13	41	278	584	2.6	0.26	30317
1052	13	43	280	598	9.192	0.919	32226
1053	13	45	280	598	0	0	32372
1054	13	47	280	598	0	0	32334
1055	13	49	280	594	2.6	0.26	32181
1056	13	51	280	590	2.6	0.26	31791
1057	13	53	278	582	5.36	0.536	27726
1058	13	55	278	576	3.9	0.39	37265
1059	13	57	278	576	0	0	31673
1060	13	59	276	588	7.907	0.791	35336
1061	13	61	276	588	0	0	29665
1062	14	1	860	408	-1	-1	32610
1063	14	3	860	408	0	0	29710
1064	14	5	860	408	0	0	31251
1065	14	7	854	392	11.107	1.111	31769
1066	14	9	854	392	0	0	32985
1067	14	11	854	392	0	0	34387
1068	14	13	854	392	0	0	33611
1069	14	15	854	392	0	0	33318
1070	14	17	852	394	1.838	0.184	33772
1071	14	19	846	398	4.687	0.469	29448
1072	14	21	844	400	1.838	0.184	29781
1073	14	23	840	408	5.814	0.581	31608
1074	14	25	840	410	1.3	0.13	31605
1075	14	27	844	404	4.687	0.469	28716
1076	14	29	854	390	11.183	1.118	28694
1077	14	31	862	380	8.324	0.832	30377
1078	14	33	866	374	4.687	0.469	29649
1079	14	35	866	372	1.3	0.13	30215
1080	14	37	870	368	3.677	0.368	29339
1081	14	39	870	366	1.3	0.13	29789
1082	14	41	878	356	8.324	0.832	29961
1083	14	43	880	356	1.3	0.13	30634
1084	14	45	862	352	11.985	1.199	35435
1085	14	47	844	348	11.985	1.199	32808
1086	14	49	844	348	0	0	31112
1087	14	51	846	336	7.907	0.791	29912
1088	14	53	842	350	9.464	0.946	32593
1089	14	55	842	356	3.9	0.39	32839
1090	14	57	842	356	0	0	28877
1091	14	59	842	360	2.6	0.26	34288
1092	14	61	842	360	0	0	29538
1093	14	63	842	370	6.5	0.65	30621
1094	14	65	842	370	0	0	30693
1095	14	67	844	354	10.481	1.048	30865
1096	14	69	842	340	9.192	0.919	31028
1097	14	71	842	336	2.6	0.26	30788
1098	14	73	830	332	8.222	0.822	33498
1099	14	75	818	340	9.374	0.937	28982
1100	14	77	818	338	1.3	0.13	29506
1101	14	79	822	326	8.222	0.822	31672
1102	14	81	822	326	0	0	31008
1103	14	83	824	326	1.3	0.13	32028
1104	14	85	824	326	0	0	30915
1105	14	87	824	326	0	0	29737
1106	14	89	824	326	0	0	33868
1107	14	91	824	330	2.6	0.26	28138
1108	14	93	816	338	7.354	0.735	29536
1109	14	95	814	340	1.838	0.184	30276
1110	14	97	814	340	0	0	33201
1111	14	99	818	340	2.6	0.26	27388
1112	14	101	824	340	3.9	0.39	30836
1113	14	103	826	340	1.3	0.13	26019
1114	14	105	830	338	2.907	0.291	26062
1115	14	107	830	338	0	0	31306
1116	14	109	830	338	0	0	31416
1117	14	111	834	334	3.677	0.368	30934
1118	14	113	836	334	1.3	0.13	34229
1119	14	115	824	334	7.8	0.78	30801
1120	14	117	842	346	14.061	1.406	32256
1121	14	119	846	346	2.6	0.26	33184
1122	14	121	854	344	5.36	0.536	35668
1123	14	123	864	340	7.001	0.7	30648
1124	14	125	858	342	4.111	0.411	31022
1125	14	127	840	340	11.772	1.177	21517
1126	14	129	832	346	6.5	0.65	28096
1127	14	131	824	344	5.36	0.536	32975
1128	14	133	844	342	13.065	1.306	25907
1129	14	135	844	342	0	0	21809
1130	14	137	844	352	6.5	0.65	32400
1131	14	139	844	346	3.9	0.39	30175
1132	14	141	842	330	10.481	1.048	33875
1133	14	143	826	318	13	1.3	30765
1134	14	145	818	310	7.354	0.735	30530
1135	14	147	832	318	10.481	1.048	12547
1136	14	149	834	328	6.629	0.663	35917
1137	14	151	834	330	1.3	0.13	29447
1138	14	153	844	350	14.534	1.453	26642
1139	14	155	850	366	11.107	1.111	32653
1140	14	157	852	368	1.838	0.184	30780
1141	14	159	854	368	1.3	0.13	32957
1142	14	161	862	374	6.5	0.65	28261
1143	14	163	862	374	0	0	34407
1144	14	165	840	362	16.289	1.629	35016
1145	14	167	832	354	7.354	0.735	33014
1146	14	169	830	350	2.907	0.291	27215
1147	14	171	834	350	2.6	0.26	26145
1148	14	173	828	342	6.5	0.65	21665
1149	14	175	832	354	8.222	0.822	30768
1150	14	177	838	360	5.515	0.552	33838
1151	14	179	840	362	1.838	0.184	27941
1152	14	181	852	370	9.374	0.937	32391
1153	14	183	854	372	1.838	0.184	30937
1154	14	185	814	356	28.002	2.8	30815
1155	14	187	792	344	16.289	1.629	30614
1156	14	189	780	332	11.031	1.103	31532
1157	14	191	782	326	4.111	0.411	28730
1158	14	193	782	314	7.8	0.78	38380
1159	15	1	744	692	-1	-1	33391
1160	15	3	726	702	13.384	1.338	30046
1161	15	5	726	702	0	0	27723
1162	15	7	726	702	0	0	32049
1163	15	9	726	702	0	0	33519
1164	15	11	726	702	0	0	32332
1165	15	13	726	702	0	0	41528
1166	15	15	726	702	0	0	35661
1167	15	17	726	702	0	0	33875
1168	15	19	726	702	0	0	33873
1169	15	21	726	702	0	0	36058
1170	15	23	726	702	0	0	32592
1171	15	25	726	702	0	0	37705
1172	15	27	726	702	0	0	21889
1173	15	29	726	702	0	0	16143
1174	15	31	726	702	0	0	16878
1175	15	33	726	702	0	0	14003
1176	15	35	726	702	0	0	11757
1177	15	37	726	702	0	0	12638
1178	15	39	726	702	0	0	29711
1179	15	41	726	702	0	0	18792
1180	15	43	726	702	0	0	23104
1181	15	45	734	706	5.814	0.581	33254
1182	15	47	734	706	0	0	34363
1183	15	49	734	706	0	0	20781
1184	15	51	734	698	5.2	0.52	28976
1185	15	53	734	696	1.3	0.13	33620
1186	15	55	734	696	0	0	28693
1187	15	57	734	696	0	0	30079
1188	15	59	738	688	5.814	0.581	37379
1189	15	61	748	692	7.001	0.7	26949
1190	15	63	752	698	4.687	0.469	35272
1191	15	65	754	700	1.838	0.184	29976
1192	15	67	754	706	3.9	0.39	33191
1193	15	69	752	712	4.111	0.411	30383
1194	15	71	750	714	1.838	0.184	31452
1195	15	73	750	714	0	0	31274
1196	15	75	750	720	3.9	0.39	30960
1197	15	77	750	720	0	0	31032
1198	15	79	750	720	0	0	30924
1199	15	81	750	726	3.9	0.39	31136
1200	15	83	750	726	0	0	31410
1201	15	85	750	726	0	0	31263
1202	15	87	748	738	7.907	0.791	31717
1203	16	1	268	606	-1	-1	27465
1204	16	3	268	606	0	0	32167
1205	16	5	268	606	0	0	31992
1206	16	7	268	606	0	0	32099
1207	16	9	270	596	6.629	0.663	29772
1208	16	11	270	594	1.3	0.13	26693
1209	16	13	274	578	10.72	1.072	33924
1210	16	15	274	578	0	0	33064
1211	16	17	274	578	0	0	37303
1212	16	19	274	578	0	0	38651
1213	16	21	272	578	1.3	0.13	31534
1214	16	23	270	578	1.3	0.13	30119
1215	16	25	264	578	3.9	0.39	21138
1216	16	27	264	578	0	0	21498
1217	16	29	268	594	10.72	1.072	30174
1218	16	31	270	594	1.3	0.13	28897
1219	16	33	274	586	5.814	0.581	33695
1220	16	35	274	586	0	0	33800
1221	16	37	270	574	8.222	0.822	33889
1222	16	39	270	574	0	0	37346
1223	16	41	270	578	2.6	0.26	29903
1224	16	43	272	586	5.36	0.536	38587
1225	16	45	272	590	2.6	0.26	33059
1226	16	47	272	592	1.3	0.13	26246
1227	16	49	272	592	0	0	32257
1228	16	51	272	592	0	0	35103
1229	16	53	274	584	5.36	0.536	33019
1230	16	55	274	584	0	0	31631
1231	16	57	274	582	1.3	0.13	30594
1232	16	59	274	582	0	0	27639
1233	16	61	274	582	0	0	24933
1234	16	63	274	582	0	0	29634
1235	16	65	274	582	0	0	29880
1236	16	67	272	580	1.838	0.184	35483
1237	16	69	272	580	0	0	38190
1238	16	71	272	580	0	0	32450
1239	16	73	272	580	0	0	33627
1240	16	75	272	580	0	0	35592
1241	17	1	192	446	-1	-1	40590
1242	17	3	192	446	0	0	31303
1243	17	5	192	446	0	0	28867
1244	17	7	184	454	7.354	0.735	33010
1245	17	9	184	454	0	0	31867
1246	17	11	186	446	5.36	0.536	30957
1247	17	13	192	436	7.58	0.758	33460
1248	17	15	192	434	1.3	0.13	32746
1249	17	17	174	460	20.554	2.055	31863
1250	17	19	172	476	10.481	1.048	31185
1251	17	21	172	490	9.1	0.91	32898
1252	17	23	174	486	2.907	0.291	33113
1253	17	25	184	462	16.9	1.69	33004
1254	17	27	194	442	14.534	1.453	34560
1255	17	29	200	428	9.9	0.99	32735
1256	17	31	204	418	7.001	0.7	32566
1257	17	33	194	456	25.54	2.554	32104
1258	17	35	194	456	0	0	32512
1259	17	37	196	432	15.654	1.565	32702
1260	17	39	200	416	10.72	1.072	32686
1261	17	41	198	442	16.95	1.695	32000
1262	17	43	188	480	25.54	2.554	32832
1263	17	45	186	488	5.36	0.536	32077
1264	17	47	174	492	8.222	0.822	32430
1265	17	49	158	496	10.72	1.072	28810
1266	17	51	142	500	10.72	1.072	32823
1267	17	53	168	470	25.804	2.58	33432
1268	17	55	188	452	17.489	1.749	34870
1269	17	57	194	434	12.333	1.233	43984
1270	17	59	194	434	0	0	34076
1271	17	61	196	422	7.907	0.791	27036
1272	17	63	202	416	5.515	0.552	31780
1273	17	65	206	406	7.001	0.7	32695
1274	17	67	216	388	13.384	1.338	32065
1275	17	69	220	378	7.001	0.7	34278
1276	17	71	224	370	5.814	0.581	33874
1277	17	73	224	370	0	0	32100
1278	17	75	234	368	6.629	0.663	30685
1279	17	77	258	384	18.748	1.875	29625
1280	17	79	276	400	15.654	1.565	32786
1281	17	81	276	402	1.3	0.13	32420
1282	17	83	254	384	18.476	1.848	33189
1283	17	85	242	370	11.985	1.199	35370
1284	17	87	234	350	14.001	1.4	34352
1285	17	89	228	334	11.107	1.111	30080
1286	17	91	222	324	7.58	0.758	31518
1287	17	93	220	314	6.629	0.663	32287
1288	17	95	218	310	2.907	0.291	32842
1289	17	97	226	334	16.443	1.644	31290
1290	17	99	232	358	16.08	1.608	27340
1291	17	101	242	372	11.183	1.118	32245
1292	17	103	248	374	4.111	0.411	32336
1293	17	105	242	364	7.58	0.758	32635
1294	17	107	228	338	19.194	1.919	30471
1295	17	109	228	338	0	0	32505
1296	17	111	228	338	0	0	32544
1297	17	113	218	326	10.153	1.015	34697
1298	17	115	208	308	13.384	1.338	28527
1299	17	117	202	290	12.333	1.233	33937
1300	17	119	208	278	8.72	0.872	28266
1301	17	121	214	272	5.515	0.552	32071
1302	17	123	214	272	0	0	32657
1303	17	125	206	272	5.2	0.52	32663
1304	17	127	206	318	29.899	2.99	30566
1305	17	129	206	318	0	0	30929
1306	17	131	210	342	15.815	1.581	27460
1307	17	133	210	342	0	0	33264
1308	17	135	210	326	10.4	1.04	30060
1309	17	137	222	310	13	1.3	32597
1310	17	139	220	324	9.192	0.919	32936
1311	17	141	218	334	6.629	0.663	28149
1312	17	143	218	352	11.7	1.17	29729
1313	17	145	218	352	0	0	42782
1314	17	147	216	338	9.192	0.919	35614
1315	17	149	216	358	13	1.3	35548
1316	17	151	216	358	0	0	43304
1317	17	153	216	344	9.1	0.91	41275
1318	17	155	212	330	9.464	0.946	32771
1319	17	157	212	328	1.3	0.13	29120
1320	17	159	210	318	6.629	0.663	29286
1321	17	161	208	306	7.907	0.791	28952
1322	17	163	208	306	0	0	31978
1323	17	165	210	300	4.111	0.411	32561
1324	17	167	212	298	1.838	0.184	34371
1325	17	169	212	270	18.2	1.82	43925
1326	17	171	208	256	9.464	0.946	37820
1327	17	173	208	256	0	0	34011
1328	17	175	206	254	1.838	0.184	41205
1329	17	177	202	238	10.72	1.072	43042
1330	17	179	200	230	5.36	0.536	31331
1331	17	181	190	216	11.183	1.118	33039
1332	17	183	196	200	11.107	1.111	32989
1333	17	185	220	180	20.306	2.031	33242
1334	17	187	234	166	12.869	1.287	34644
1335	17	189	242	158	7.354	0.735	32709
1336	17	191	268	162	17.098	1.71	33673
1337	17	193	282	172	11.183	1.118	39434
1338	18	1	140	456	-1	-1	33114
1339	18	3	140	456	0	0	32896
1340	18	5	140	456	0	0	32049
1341	18	7	140	444	7.8	0.78	29706
1342	18	9	140	444	0	0	33581
1343	18	11	140	444	0	0	33281
1344	18	13	140	442	1.3	0.13	35597
1345	18	15	140	442	0	0	32206
1346	18	17	138	434	5.36	0.536	32662
1347	18	19	136	422	7.907	0.791	35309
1348	18	21	130	416	5.515	0.552	32271
1349	18	23	130	410	3.9	0.39	35711
1350	18	25	136	434	16.08	1.608	33250
1351	18	27	138	448	9.192	0.919	32729
1352	18	29	142	464	10.72	1.072	33198
1353	18	31	142	470	3.9	0.39	31536
1354	18	33	144	478	5.36	0.536	29175
1355	18	35	144	478	0	0	39556
1356	18	37	144	478	0	0	33372
1357	18	39	140	464	9.464	0.946	35081
1358	18	41	136	450	9.464	0.946	38932
1359	18	43	136	444	3.9	0.39	27883
1360	18	45	134	434	6.629	0.663	39305
1361	18	47	132	434	1.3	0.13	35955
1362	18	49	130	434	1.3	0.13	29134
1363	18	51	124	424	7.58	0.758	32512
1364	18	53	122	398	16.95	1.695	14894
1365	18	55	122	386	7.8	0.78	33126
1366	18	57	126	370	10.72	1.072	40523
1367	18	59	126	352	11.7	1.17	32608
1368	18	61	124	342	6.629	0.663	32540
1369	18	63	132	352	8.324	0.832	33080
1370	18	65	142	356	7.001	0.7	32708
1371	18	67	132	356	6.5	0.65	32518
1372	18	69	124	364	7.354	0.735	33537
1373	18	71	122	368	2.907	0.291	30061
1374	18	73	122	366	1.3	0.13	33230
1375	18	75	118	354	8.222	0.822	33031
1376	18	77	118	356	1.3	0.13	33190
1377	18	79	118	368	7.8	0.78	25977
1378	18	81	120	376	5.36	0.536	28588
1379	18	83	122	384	5.36	0.536	27472
1380	18	85	122	404	13	1.3	33194
1381	18	87	134	442	25.902	2.59	19695
1382	18	89	142	458	11.627	1.163	33793
1383	18	91	150	482	16.443	1.644	32929
1384	18	93	158	490	7.354	0.735	32040
1385	18	95	174	504	13.819	1.382	28128
1386	18	97	176	504	1.3	0.13	29049
1387	18	99	176	504	0	0	34670
1388	18	101	176	504	0	0	34554
1389	18	103	168	490	10.481	1.048	32448
1390	18	105	160	480	8.324	0.832	33479
1391	18	107	160	480	0	0	29018
1392	18	109	154	502	14.822	1.482	32327
1393	18	111	154	502	0	0	29482
1394	18	113	140	512	11.183	1.118	32724
1395	18	115	138	520	5.36	0.536	32553
1396	18	117	132	528	6.5	0.65	32468
1397	18	119	130	524	2.907	0.291	32354
1398	18	121	96	538	23.9	2.39	26333
1399	18	123	92	546	5.814	0.581	47158
1400	18	125	92	546	0	0	28503
1401	18	127	82	558	10.153	1.015	30628
1402	18	129	82	560	1.3	0.13	29981
1403	18	131	80	562	1.838	0.184	23212
1404	18	133	78	570	5.36	0.536	35330
1405	18	135	72	582	8.72	0.872	50051
1406	18	137	62	598	12.264	1.226	25421
1407	18	139	62	598	0	0	26591
1408	18	141	60	584	9.192	0.919	29333
1409	18	143	62	592	5.36	0.536	25578
1410	18	145	74	584	9.374	0.937	51651
1411	18	147	74	584	0	0	32396
1412	18	149	64	594	9.192	0.919	33474
1413	18	151	64	594	0	0	32101
1414	18	153	64	594	0	0	32561
1415	18	155	54	602	8.324	0.832	32140
1416	18	157	50	608	4.687	0.469	39143
1417	18	159	48	610	1.838	0.184	33100
1418	18	161	48	610	0	0	32887
1419	18	163	48	592	11.7	1.17	31846
1420	18	165	50	588	2.907	0.291	33104
1421	18	167	74	558	24.972	2.497	29841
1422	18	169	74	558	0	0	40001
1423	18	171	74	558	0	0	37781
1424	18	173	62	588	21.002	2.1	32188
1425	18	175	58	602	9.464	0.946	33494
1426	18	177	58	606	2.6	0.26	27750
1427	18	179	54	616	7.001	0.7	33112
1428	18	181	48	628	8.72	0.872	43121
1429	18	183	38	646	13.384	1.338	34369
1430	18	185	28	658	10.153	1.015	38598
1431	18	187	28	658	0	0	32944
1432	18	189	28	662	2.6	0.26	33125
1433	18	191	28	666	2.6	0.26	33804
1434	18	193	26	674	5.36	0.536	33973
1435	19	1	598	260	-1	-1	33341
1436	19	3	598	260	0	0	32183
1437	19	5	598	260	0	0	31959
1438	19	7	598	260	0	0	31885
1439	19	9	598	260	0	0	32592
1440	19	11	598	260	0	0	32483
1441	19	13	598	260	0	0	31365
1442	19	15	592	252	6.5	0.65	32145
1443	19	17	592	246	3.9	0.39	32551
1444	19	19	592	230	10.4	1.04	31961
1445	19	21	592	230	0	0	29236
1446	19	23	598	226	4.687	0.469	28848
1447	19	25	598	226	0	0	30446
1448	19	27	604	224	4.111	0.411	28762
1449	19	29	616	220	8.222	0.822	31628
1450	19	31	616	220	0	0	31367
1451	19	33	616	220	0	0	33569
1452	19	35	622	216	4.687	0.469	32175
1453	19	37	626	212	3.677	0.368	31650
1454	19	39	630	212	2.6	0.26	30865
1455	19	41	632	210	1.838	0.184	30845
1456	19	43	636	210	2.6	0.26	31758
1457	19	45	656	212	13.065	1.306	34399
1458	19	47	676	210	13.065	1.306	31588
1459	19	49	676	210	0	0	31996
1460	19	51	668	206	5.814	0.581	30332
1461	19	53	668	206	0	0	31675
1462	19	55	672	200	4.687	0.469	36429
1463	19	57	676	198	2.907	0.291	32389
1464	19	59	664	202	8.222	0.822	33162
1465	19	61	662	202	1.3	0.13	31579
1466	19	63	654	206	5.814	0.581	29112
1467	19	65	634	208	13.065	1.306	28831
1468	19	67	632	220	7.907	0.791	28569
1469	19	69	634	218	1.838	0.184	33474
1470	19	71	642	212	6.5	0.65	22996
1471	19	73	652	210	6.629	0.663	30386
1472	19	75	668	202	11.627	1.163	33931
1473	19	77	680	196	8.72	0.872	31162
1474	19	79	674	198	4.111	0.411	32782
1475	19	81	666	198	5.2	0.52	28511
1476	19	83	652	204	9.9	0.99	29114
1477	19	85	644	206	5.36	0.536	28461
1478	19	87	654	204	6.629	0.663	32680
1479	19	89	664	198	7.58	0.758	34826
1480	19	91	674	192	7.58	0.758	32029
1481	19	93	678	190	2.907	0.291	30345
1482	19	95	648	202	21.002	2.1	32520
1483	19	97	630	228	20.554	2.055	29496
1484	19	99	626	238	7.001	0.7	29891
1485	19	101	626	238	0	0	28658
1486	19	103	632	218	13.572	1.357	21555
1487	19	105	630	210	5.36	0.536	32795
1488	19	107	628	204	4.111	0.411	32863
1489	19	109	628	200	2.6	0.26	31040
1490	19	111	644	190	12.264	1.226	30533
1491	19	113	652	186	5.814	0.581	34348
1492	19	115	652	186	0	0	32006
1493	19	117	654	192	4.111	0.411	35196
1494	19	119	646	206	10.481	1.048	32270
1495	19	121	646	214	5.2	0.52	32870
1496	19	123	642	222	5.814	0.581	32375
1497	19	125	642	222	0	0	27339
1498	19	127	634	210	9.374	0.937	33315
1499	19	129	636	206	2.907	0.291	24638
1500	19	131	644	204	5.36	0.536	33372
1501	19	133	656	206	7.907	0.791	32545
1502	19	135	662	208	4.111	0.411	31801
1503	19	137	664	220	7.907	0.791	32008
1504	19	139	664	220	0	0	34597
1505	19	141	666	220	1.3	0.13	36387
1506	19	143	672	212	6.5	0.65	29925
1507	19	145	676	206	4.687	0.469	36908
1508	19	147	676	206	0	0	25425
1509	19	149	660	212	11.107	1.111	35644
1510	19	151	658	224	7.907	0.791	26454
1511	19	153	658	228	2.6	0.26	26124
1512	19	155	662	228	2.6	0.26	32297
1513	19	157	666	228	2.6	0.26	30265
1514	19	159	668	218	6.629	0.663	33356
1515	19	161	666	218	1.3	0.13	23454
1516	19	163	658	220	5.36	0.536	25839
1517	19	165	652	208	8.72	0.872	27573
1518	19	167	654	196	7.907	0.791	32705
1519	19	169	654	218	14.3	1.43	26913
1520	19	171	654	222	2.6	0.26	30200
1521	19	173	654	222	0	0	27544
1522	19	175	660	212	7.58	0.758	32092
1523	19	177	660	212	0	0	33069
1524	19	179	660	212	0	0	29029
1525	19	181	660	212	0	0	26979
1526	19	183	658	204	5.36	0.536	27275
1527	19	185	672	216	11.985	1.199	29279
1528	19	187	674	214	1.838	0.184	29995
1529	19	189	676	214	1.3	0.13	30265
1530	19	191	676	214	0	0	26790
1531	19	193	680	214	2.6	0.26	27394
1532	20	1	864	402	-1	-1	34114
1533	20	3	864	402	0	0	31322
1534	20	5	864	390	7.8	0.78	31848
1535	20	7	864	390	0	0	30894
1536	20	9	862	392	1.838	0.184	31801
1537	20	11	854	400	7.354	0.735	31709
1538	20	13	854	400	0	0	31490
1539	20	15	854	400	0	0	30347
1540	20	17	854	400	0	0	31560
1541	20	19	844	398	6.629	0.663	30003
1542	20	21	842	398	1.3	0.13	30748
1543	20	23	842	398	0	0	30120
1544	20	25	842	398	0	0	30122
1545	20	27	842	398	0	0	30563
1546	20	29	842	398	0	0	30563
1547	20	31	858	388	12.264	1.226	30637
1548	20	33	858	388	0	0	28805
1549	20	35	858	388	0	0	30196
1550	20	37	860	380	5.36	0.536	26465
1551	20	39	870	368	10.153	1.015	31056
1552	20	41	880	360	8.324	0.832	32679
1553	20	43	890	350	9.192	0.919	30759
1554	20	45	894	348	2.907	0.291	30402
1555	20	47	888	348	3.9	0.39	30666
1556	20	49	868	350	13.065	1.306	40611
1557	20	51	866	350	1.3	0.13	27550
1558	20	53	866	350	0	0	31582
1559	20	55	866	350	0	0	30812
1560	20	57	866	350	0	0	30738
1561	20	59	866	350	0	0	30519
1562	20	61	860	356	5.515	0.552	30404
1563	20	63	854	360	4.687	0.469	31010
1564	20	65	846	338	15.216	1.522	29844
1565	20	67	842	336	2.907	0.291	28413
1566	20	69	834	336	5.2	0.52	25218
1567	20	71	834	334	1.3	0.13	33584
1568	20	73	828	336	4.111	0.411	30028
1569	20	75	820	344	7.354	0.735	27569
1570	20	77	820	344	0	0	34931
1571	20	79	820	344	0	0	30145
1572	20	81	818	336	5.36	0.536	28472
1573	20	83	820	330	4.111	0.411	29670
1574	20	85	822	328	1.838	0.184	31698
1575	20	87	822	328	0	0	30037
1576	20	89	818	328	2.6	0.26	29963
1577	20	91	806	330	7.907	0.791	28625
1578	20	93	804	330	1.3	0.13	31328
1579	20	95	806	336	4.111	0.411	30110
1580	20	97	816	336	6.5	0.65	28536
1581	20	99	834	336	11.7	1.17	29947
1582	20	101	850	336	10.4	1.04	30934
1583	20	103	862	334	7.907	0.791	31567
1584	20	105	864	334	1.3	0.13	30661
1585	20	107	864	336	1.3	0.13	30964
1586	20	109	874	338	6.629	0.663	31123
1587	20	111	874	338	0	0	33226
1588	20	113	846	338	18.2	1.82	27174
1589	20	115	834	340	7.907	0.791	25763
1590	20	117	822	342	7.907	0.791	31998
1591	20	119	820	344	1.838	0.184	30917
1592	20	121	834	342	9.192	0.919	24267
1593	20	123	852	338	11.985	1.199	30557
1594	20	125	862	336	6.629	0.663	31324
1595	20	127	838	338	15.654	1.565	32003
1596	20	129	826	344	8.72	0.872	26630
1597	20	131	826	344	0	0	19955
1598	21	1	378	344	-1	-1	32153
1599	21	3	364	342	9.192	0.919	29190
1600	21	5	364	342	0	0	28742
1601	21	7	380	336	11.107	1.111	31343
1602	21	9	380	336	0	0	31380
1603	21	11	380	336	0	0	29856
1604	21	13	382	330	4.111	0.411	33624
1605	21	15	384	326	2.907	0.291	37601
1606	21	17	384	326	0	0	35299
1607	21	19	384	326	0	0	29039
1608	21	21	384	336	6.5	0.65	27663
1609	21	23	384	348	7.8	0.78	31976
1610	21	25	384	348	0	0	31568
1611	21	27	386	336	7.907	0.791	32735
1612	21	29	390	326	7.001	0.7	34378
1613	21	31	392	324	1.838	0.184	32367
1614	21	33	390	320	2.907	0.291	33065
1615	21	35	388	320	1.3	0.13	34054
1616	21	37	388	308	7.8	0.78	34015
1617	21	39	392	300	5.814	0.581	32347
1618	21	41	392	300	0	0	33091
1619	21	43	392	290	6.5	0.65	31169
1620	21	45	392	286	2.6	0.26	31983
1621	21	47	392	286	0	0	31239
1622	21	49	392	286	0	0	31538
1623	21	51	366	340	38.956	3.896	26969
1624	21	53	356	374	23.035	2.304	35319
1625	21	55	350	396	14.822	1.482	30052
1626	21	57	350	398	1.3	0.13	28342
1627	21	59	344	408	7.58	0.758	38217
1628	21	61	344	408	0	0	37823
1629	21	63	344	408	0	0	37257
1630	21	65	344	418	6.5	0.65	30118
1631	21	67	342	428	6.629	0.663	29532
1632	21	69	338	436	5.814	0.581	32045
1633	21	71	334	448	8.222	0.822	31786
1634	21	73	328	464	11.107	1.111	29565
1635	21	75	328	474	6.5	0.65	34066
1636	21	77	326	482	5.36	0.536	30183
1637	21	79	324	482	1.3	0.13	31726
1638	21	81	354	436	35.696	3.57	30549
1639	21	83	354	414	14.3	1.43	29789
1640	21	85	354	386	18.2	1.82	31029
1641	21	87	354	384	1.3	0.13	30072
1642	21	89	354	384	0	0	30816
1643	21	91	374	364	18.384	1.838	33924
1644	21	93	370	356	5.814	0.581	38080
1645	21	95	364	352	4.687	0.469	31285
1646	21	97	362	338	9.192	0.919	31137
1647	21	99	366	330	5.814	0.581	31056
1648	21	101	366	324	3.9	0.39	33865
1649	21	103	366	322	1.3	0.13	30758
1650	21	105	366	310	7.8	0.78	31009
1651	21	107	366	310	0	0	31492
1652	21	109	368	296	9.192	0.919	29334
1653	21	111	368	296	0	0	32458
1654	21	113	368	296	0	0	32792
1655	21	115	368	292	2.6	0.26	29460
1656	21	117	368	278	9.1	0.91	24999
1657	21	119	372	258	13.257	1.326	32968
1658	21	121	374	244	9.192	0.919	33198
1659	21	123	374	240	2.6	0.26	28934
1660	21	125	364	220	14.534	1.453	17056
1661	21	127	378	192	20.348	2.035	36073
1662	21	129	378	192	0	0	30767
1663	21	131	378	192	0	0	31722
1664	21	133	380	192	1.3	0.13	32429
1665	21	135	388	182	8.324	0.832	30711
1666	22	1	478	534	-1	-1	28120
1667	22	3	486	534	5.2	0.52	29770
1668	22	5	488	536	1.838	0.184	30029
1669	22	7	496	542	6.5	0.65	30360
1670	22	9	504	548	6.5	0.65	31010
1671	22	11	504	548	0	0	30869
1672	22	13	504	548	0	0	30690
1673	22	15	504	536	7.8	0.78	32348
1674	22	17	500	524	8.222	0.822	30512
1675	22	19	498	520	2.907	0.291	33284
1676	22	21	492	516	4.687	0.469	31437
1677	22	23	486	510	5.515	0.552	32808
1678	22	25	482	504	4.687	0.469	28839
1679	22	27	482	502	1.3	0.13	31673
1680	22	29	482	502	0	0	31743
1681	22	31	490	512	8.324	0.832	27250
1682	22	33	500	524	10.153	1.015	32756
1683	22	35	504	528	3.677	0.368	30293
1684	22	37	514	540	10.153	1.015	31748
1685	22	39	520	548	6.5	0.65	33095
1686	22	41	526	560	8.72	0.872	30546
1687	22	43	526	560	0	0	32082
1688	22	45	526	560	0	0	34696
1689	22	47	532	568	6.5	0.65	32840
1690	22	49	538	578	7.58	0.758	28913
1691	22	51	540	588	6.629	0.663	31581
1692	22	53	542	596	5.36	0.536	26952
1693	22	55	548	608	8.72	0.872	30362
1694	22	57	556	634	17.681	1.768	28967
1695	22	59	558	638	2.907	0.291	30987
1696	22	61	562	646	5.814	0.581	31042
1697	22	63	548	608	26.322	2.632	36008
1698	22	65	556	622	10.481	1.048	30626
1699	22	67	570	642	15.868	1.587	30963
1700	22	69	578	654	9.374	0.937	30794
1701	22	71	568	630	16.9	1.69	29162
1702	22	73	544	608	21.162	2.116	29625
1703	22	75	540	598	7.001	0.7	30792
1704	22	77	558	644	32.107	3.211	30966
1705	22	79	562	654	7.001	0.7	31285
1706	22	81	566	656	2.907	0.291	30265
1707	22	83	572	658	4.111	0.411	30973
1708	22	85	574	658	1.3	0.13	27851
1709	22	87	592	658	11.7	1.17	29339
1710	22	89	596	664	4.687	0.469	30691
1711	22	91	596	664	0	0	32161
1712	22	93	598	672	5.36	0.536	30875
1713	22	95	600	684	7.907	0.791	33459
1714	22	97	602	688	2.907	0.291	19627
1715	22	99	604	696	5.36	0.536	27951
1716	22	101	606	696	1.3	0.13	29415
1717	22	103	606	698	1.3	0.13	32588
1718	22	105	600	746	31.442	3.144	33456
1719	22	107	594	772	17.344	1.734	32281
1720	22	109	592	780	5.36	0.536	30049
1721	22	111	582	798	13.384	1.338	30955
1722	22	113	554	820	23.145	2.315	30787
1723	22	115	534	846	21.321	2.132	36446
1724	22	117	510	882	28.123	2.812	31712
1725	22	119	492	902	17.489	1.749	29977
1726	22	121	486	912	7.58	0.758	30161
1727	22	123	482	920	5.814	0.581	28928
1728	22	125	496	940	15.868	1.587	30878
1729	22	127	500	948	5.814	0.581	30663
1730	22	129	490	944	7.001	0.7	30779
1731	22	131	482	934	8.324	0.832	30808
1732	22	133	464	904	22.74	2.274	31311
1733	22	135	458	902	4.111	0.411	31678
1734	22	137	444	896	9.9	0.99	30991
1735	22	139	442	894	1.838	0.184	30610
1736	22	141	430	884	10.153	1.015	30778
1737	22	143	448	918	25.005	2.501	31057
1738	22	145	450	924	4.111	0.411	30903
1739	22	147	450	924	0	0	30724
1740	22	149	460	924	6.5	0.65	31109
1741	22	151	460	924	0	0	31216
1742	22	153	484	924	15.6	1.56	18322
1743	22	155	510	936	18.613	1.861	31091
1744	22	157	518	940	5.814	0.581	32093
1745	22	159	520	940	1.3	0.13	30782
1746	22	161	492	916	23.97	2.397	30624
1747	22	163	470	898	18.476	1.848	30274
1748	22	165	470	898	0	0	31012
1749	22	167	492	918	19.325	1.933	24101
1750	22	169	506	928	11.183	1.118	29255
1751	22	171	516	938	9.192	0.919	30900
1752	22	173	520	942	3.677	0.368	42419
1753	22	175	520	942	0	0	30503
1754	22	177	540	930	15.16	1.516	30793
1755	22	179	566	920	18.106	1.811	26751
1756	22	181	586	920	13	1.3	29417
1757	22	183	600	930	11.183	1.118	30791
1758	22	185	612	934	8.222	0.822	18143
1759	22	187	614	936	1.838	0.184	31942
1760	22	189	634	936	13	1.3	20231
1761	22	191	650	936	10.4	1.04	25689
1762	22	193	664	934	9.192	0.919	28295
1763	23	1	852	662	-1	-1	30531
1764	23	3	852	662	0	0	30600
1765	23	5	852	662	0	0	31243
1766	23	7	850	642	13.065	1.306	28456
1767	23	9	850	640	1.3	0.13	29046
1768	23	11	850	640	0	0	28585
1769	23	13	850	640	0	0	31100
1770	23	15	854	640	2.6	0.26	31521
1771	23	17	854	640	0	0	28638
1772	23	19	854	640	0	0	30092
1773	23	21	854	640	0	0	29277
1774	23	23	858	630	7.001	0.7	30187
1775	23	25	862	622	5.814	0.581	32333
1776	23	27	862	620	1.3	0.13	27384
1777	23	29	862	632	7.8	0.78	31624
1778	23	31	858	658	17.098	1.71	31104
1779	23	33	852	676	12.333	1.233	29014
1780	23	35	852	676	0	0	29935
1781	23	37	848	662	9.464	0.946	31299
1782	23	39	848	662	0	0	30734
1783	23	41	858	640	15.708	1.571	30171
1784	23	43	858	638	1.3	0.13	29473
1785	23	45	862	634	3.677	0.368	29820
1786	23	47	862	630	2.6	0.26	28545
1787	23	49	870	634	5.814	0.581	27941
1788	23	51	872	642	5.36	0.536	34184
1789	23	53	866	648	5.515	0.552	33092
1790	23	55	866	654	3.9	0.39	32334
1791	23	57	874	660	6.5	0.65	31466
1792	23	59	882	664	5.814	0.581	29167
1793	23	61	894	672	9.374	0.937	30792
1794	23	63	894	672	0	0	29238
1795	23	65	888	670	4.111	0.411	28563
1796	23	67	880	670	5.2	0.52	28699
1797	23	69	880	680	6.5	0.65	27515
1798	23	71	914	692	23.435	2.344	30547
1799	23	73	926	696	8.222	0.822	28695
1800	23	75	946	702	13.572	1.357	28659
1801	23	77	960	704	9.192	0.919	28174
1802	23	79	964	704	2.6	0.26	30440
1803	23	81	970	704	3.9	0.39	31331
1804	23	83	984	706	9.192	0.919	29431
1805	23	85	990	704	4.111	0.411	30386
1806	23	87	994	702	2.907	0.291	28247
1807	23	89	998	696	4.687	0.469	32289
1808	23	91	998	694	1.3	0.13	22512
1809	23	93	1004	706	8.72	0.872	28700
1810	23	95	1006	710	2.907	0.291	25768
1811	23	97	1008	708	1.838	0.184	27943
1812	23	99	1008	696	7.8	0.78	29242
1813	23	101	1018	708	10.153	1.015	30990
1814	23	103	1018	712	2.6	0.26	28528
1815	23	105	1018	714	1.3	0.13	30301
1816	23	107	1018	720	3.9	0.39	28840
1817	23	109	1018	720	0	0	27258
1818	23	111	1006	708	11.031	1.103	28724
1819	23	113	984	696	16.289	1.629	29399
1820	23	115	970	690	9.9	0.99	29522
1821	23	117	960	684	7.58	0.758	29979
1822	23	119	938	672	16.289	1.629	31621
1823	23	121	936	672	1.3	0.13	32533
1824	23	123	914	666	14.822	1.482	33094
1825	23	125	892	666	14.3	1.43	28188
1826	23	127	904	668	7.907	0.791	32802
1827	23	129	912	668	5.2	0.52	30194
1828	23	131	918	670	4.111	0.411	31970
1829	23	133	934	676	11.107	1.111	27221
1830	23	135	946	676	7.8	0.78	34723
1831	23	137	950	676	2.6	0.26	35157
1832	23	139	970	682	13.572	1.357	32395
1833	23	141	980	684	6.629	0.663	28395
1834	23	143	980	684	0	0	29656
1835	23	145	988	688	5.814	0.581	30755
1836	23	147	996	692	5.814	0.581	28178
1837	23	149	998	694	1.838	0.184	29020
1838	23	151	998	696	1.3	0.13	29636
1839	23	153	1006	706	8.324	0.832	29106
1840	23	155	1006	706	0	0	29143
1841	23	157	1008	702	2.907	0.291	29146
1842	23	159	1006	698	2.907	0.291	29365
1843	23	161	1006	698	0	0	29329
1844	23	163	1002	694	3.677	0.368	29076
1845	23	165	1000	690	2.907	0.291	29730
1846	23	167	994	686	4.687	0.469	29864
1847	23	169	992	682	2.907	0.291	27982
1848	23	171	988	674	5.814	0.581	29853
1849	23	173	988	674	0	0	30098
1850	23	175	986	674	1.3	0.13	33008
1851	23	177	982	680	4.687	0.469	22765
1852	23	179	982	684	2.6	0.26	31222
1853	23	181	980	686	1.838	0.184	29681
1854	23	183	980	686	0	0	29259
1855	24	1	878	956	-1	-1	26369
1856	24	3	862	956	10.4	1.04	33258
1857	24	5	860	962	4.111	0.411	30999
1858	24	7	860	962	0	0	29222
1859	24	9	860	954	5.2	0.52	33592
1860	24	11	866	944	7.58	0.758	32076
1861	24	13	876	938	7.58	0.758	29122
1862	24	15	876	956	11.7	1.17	28105
1863	24	17	858	958	11.772	1.177	25391
1864	24	19	858	956	1.3	0.13	25880
1865	24	21	862	942	9.464	0.946	37656
1866	24	23	870	936	6.5	0.65	30624
1867	24	25	864	950	9.9	0.99	42801
1868	24	27	866	964	9.192	0.919	32043
1869	24	29	870	966	2.907	0.291	28312
1870	24	31	880	958	8.324	0.832	29723
1871	24	33	868	956	7.907	0.791	27133
1872	24	35	864	954	2.907	0.291	22196
1873	24	37	864	954	0	0	28333
1874	24	39	876	944	10.153	1.015	29499
1875	24	41	868	954	8.324	0.832	28585
1876	24	43	866	954	1.3	0.13	35411
1877	24	45	866	952	1.3	0.13	24615
1878	24	47	864	948	2.907	0.291	46936
1879	24	49	864	948	0	0	43726
1880	24	51	864	954	3.9	0.39	22964
1881	24	53	864	958	2.6	0.26	29560
1882	24	55	868	966	5.814	0.581	27303
1883	24	57	866	966	1.3	0.13	28252
1884	24	59	864	956	6.629	0.663	27438
1885	24	61	862	946	6.629	0.663	28796
1886	24	63	862	946	0	0	37556
1887	24	65	866	952	4.687	0.469	24687
1888	24	67	868	958	4.111	0.411	28326
1889	24	69	868	960	1.3	0.13	31838
1890	24	71	870	958	1.838	0.184	29458
1891	24	73	870	958	0	0	28793
1892	25	1	716	50	-1	-1	29900
1893	25	3	716	50	0	0	30556
1894	25	5	716	50	0	0	30265
1895	25	7	718	50	1.3	0.13	30533
1896	25	9	720	48	1.838	0.184	30755
1897	25	11	722	46	1.838	0.184	29986
1898	25	13	722	46	0	0	30423
1899	25	15	722	46	0	0	31802
1900	25	17	718	44	2.907	0.291	30458
1901	25	19	718	44	0	0	28482
1902	25	21	718	44	0	0	33357
1903	25	23	718	44	0	0	36400
1904	25	25	718	42	1.3	0.13	34600
1905	25	27	718	42	0	0	32034
1906	25	29	718	42	0	0	31046
1907	25	31	718	42	0	0	31595
1908	25	33	718	42	0	0	28515
1909	25	35	718	42	0	0	31154
1910	25	37	718	42	0	0	29836
1911	25	39	718	42	0	0	29872
1912	25	41	718	42	0	0	30935
1913	25	43	718	50	5.2	0.52	30567
1914	25	45	718	50	0	0	30886
1915	25	47	718	50	0	0	32536
1916	25	49	674	56	28.864	2.886	32010
1917	25	51	674	56	0	0	34045
1918	25	53	680	50	5.515	0.552	33552
1919	25	55	680	48	1.3	0.13	32733
1920	25	57	678	60	7.907	0.791	29554
1921	25	59	678	62	1.3	0.13	30890
1922	25	61	676	62	1.3	0.13	31344
1923	25	63	648	60	18.246	1.825	34229
1924	25	65	648	60	0	0	34085
1925	25	67	648	60	0	0	31195
1926	25	69	654	60	3.9	0.39	31849
1927	25	71	654	60	0	0	31886
1928	25	73	654	60	0	0	29326
1929	25	75	652	66	4.111	0.411	35782
1930	25	77	652	66	0	0	34250
1931	25	79	648	74	5.814	0.581	31522
1932	25	81	654	62	8.72	0.872	32104
1933	25	83	658	56	4.687	0.469	34386
1934	25	85	704	40	31.656	3.166	32330
1935	25	87	712	46	6.5	0.65	31445
1936	25	89	712	46	0	0	31006
1937	25	91	692	70	20.306	2.031	31330
1938	25	93	690	72	1.838	0.184	31785
1939	25	95	678	72	7.8	0.78	31242
1940	25	97	692	38	23.9	2.39	30530
1941	25	99	692	38	0	0	30320
1942	25	101	676	48	12.264	1.226	31383
1943	25	103	676	48	0	0	28654
1944	25	105	678	48	1.3	0.13	28274
1945	25	107	694	48	10.4	1.04	33746
1946	25	109	716	40	15.216	1.522	30423
1947	25	111	718	38	1.838	0.184	34512
1948	25	113	730	30	9.374	0.937	30359
1949	25	115	702	38	18.928	1.893	31968
1950	25	117	698	38	2.6	0.26	32654
1951	25	119	662	58	26.768	2.677	34484
1952	25	121	662	58	0	0	30654
1953	25	123	662	58	0	0	26500
1954	25	125	654	64	6.5	0.65	31786
1955	25	127	644	66	6.629	0.663	27074
1956	25	129	644	68	1.3	0.13	34879
1957	25	131	644	72	2.6	0.26	28706
1958	25	133	640	82	7.001	0.7	29628
1959	25	135	632	90	7.354	0.735	30836
1960	25	137	624	94	5.814	0.581	31351
1961	25	139	612	92	7.907	0.791	31171
1962	25	141	606	90	4.111	0.411	31722
1963	25	143	592	86	9.464	0.946	29814
1964	25	145	580	84	7.907	0.791	32020
1965	25	147	568	78	8.72	0.872	28450
1966	25	149	566	78	1.3	0.13	23997
1967	25	151	562	96	11.985	1.199	32202
1968	25	153	562	96	0	0	29790
1969	25	155	562	94	1.3	0.13	31924
1970	25	157	562	94	0	0	25285
1971	25	159	562	94	0	0	31886
1972	25	161	562	94	0	0	31301
1973	25	163	560	96	1.838	0.184	20408
1974	25	165	560	96	0	0	19716
1975	25	167	558	96	1.3	0.13	21895
1976	26	1	860	186	-1	-1	28589
1977	26	3	872	198	11.031	1.103	30305
1978	26	5	872	200	1.3	0.13	29944
1979	26	7	860	194	8.72	0.872	29981
1980	26	9	826	180	23.9	2.39	30273
1981	26	11	814	190	10.153	1.015	30605
1982	26	13	790	200	16.9	1.69	30234
1983	26	15	770	208	14.001	1.4	29402
1984	26	17	764	216	6.5	0.65	29818
1985	26	19	752	228	11.031	1.103	30655
1986	26	21	748	234	4.687	0.469	32063
1987	26	23	736	240	8.72	0.872	30235
1988	26	25	736	240	0	0	29560
1989	26	27	736	240	0	0	29789
1990	26	29	736	226	9.1	0.91	29501
1991	26	31	744	222	5.814	0.581	29606
1992	26	33	750	218	4.687	0.469	33346
1993	26	35	750	218	0	0	28572
1994	26	37	750	220	1.3	0.13	29394
1995	26	39	744	238	12.333	1.233	29102
1996	26	41	744	238	0	0	29211
1997	26	43	746	250	7.907	0.791	30401
1998	26	45	746	250	0	0	32740
1999	26	47	746	250	0	0	32746
[truncated: 6,402 more rows]
