# Supplementary material for: The Arp2/3 complex is required for in situ haptotactic response of microglia to iC3b
Source: EMBO Rep. 2026 Feb 27;27(7):1666–95. doi: 10.1038/s44319-026-00720-9 (PMC13076747; doi:10.1038/s44319-026-00720-9)
Supplement: Supplementary file 13 — Source data Fig. 1 [file 44319_2026_720_MOESM13_ESM.zip › Figure 1/1A-E/24.06.12 BV2 iC3b random migration FN well raw data.csv]

Track n�	Slice n�	X	Y	Distance	Velocity	Pixel Value
1	1	276	130	-1.000	-1.000	35672
1	3	278	124	4.111	0.411	33769
1	5	278	124	0.000	0.000	34207
1	7	278	124	0.000	0.000	34500
1	9	276	124	1.300	0.130	33922
1	11	276	124	0.000	0.000	33849
1	13	276	124	0.000	0.000	33447
1	15	260	124	10.400	1.040	33112
1	17	260	124	0.000	0.000	34614
1	19	258	120	2.907	0.291	35623
1	21	256	120	1.300	0.130	37229
1	23	256	120	0.000	0.000	31600
1	25	260	120	2.600	0.260	30450
1	27	268	128	7.354	0.735	32061
1	29	274	134	5.515	0.552	30950
1	31	276	148	9.192	0.919	33575
1	33	276	148	0.000	0.000	32988
1	35	278	164	10.481	1.048	33671
1	37	276	168	2.907	0.291	34150
1	39	276	170	1.300	0.130	33051
1	41	276	170	0.000	0.000	33159
1	43	276	170	0.000	0.000	33090
1	45	268	156	10.481	1.048	33205
1	47	262	148	6.500	0.650	32319
1	49	262	148	0.000	0.000	35003
1	51	262	148	0.000	0.000	33906
1	53	262	148	0.000	0.000	33536
1	55	256	132	11.107	1.111	32311
1	57	256	132	0.000	0.000	34444
1	59	250	160	18.613	1.861	31027
1	61	248	152	5.360	0.536	33036
1	63	248	152	0.000	0.000	33112
1	65	248	152	0.000	0.000	34321
1	67	252	142	7.001	0.700	33666
1	69	262	148	7.580	0.758	32910
1	71	262	150	1.300	0.130	35354
1	73	262	150	0.000	0.000	34103
1	75	262	150	0.000	0.000	32820
1	77	278	162	13.000	1.300	33065
1	79	278	162	0.000	0.000	32516
1	81	278	162	0.000	0.000	33063
1	83	268	162	6.500	0.650	32901
1	85	258	158	7.001	0.700	30996
1	87	246	144	11.985	1.199	36113
1	89	246	160	10.400	1.040	29313
1	91	244	162	1.838	0.184	30900
1	93	232	170	9.374	0.937	32779
1	95	230	158	7.907	0.791	33170
1	97	252	140	18.476	1.848	32836
1	99	262	128	10.153	1.015	34144
1	101	268	124	4.687	0.469	34090
1	103	288	114	14.534	1.453	34451
1	105	316	116	18.246	1.825	32916
1	107	330	116	9.100	0.910	32050
1	109	318	116	7.800	0.780	32334
1	111	304	112	9.464	0.946	33057
1	113	286	106	12.333	1.233	34640
1	115	276	112	7.580	0.758	34616
1	117	260	124	13.000	1.300	33772
1	119	250	134	9.192	0.919	32982
1	121	250	134	0.000	0.000	33460
1	123	250	148	9.100	0.910	33839
1	125	250	152	2.600	0.260	39181
1	127	250	152	0.000	0.000	34525
1	129	250	152	0.000	0.000	35293
1	131	250	140	7.800	0.780	33567
1	133	252	136	2.907	0.291	32751
1	135	266	122	12.869	1.287	32518
1	137	270	114	5.814	0.581	38665
1	139	272	110	2.907	0.291	34675
1	141	278	106	4.687	0.469	34448
1	143	272	128	14.822	1.482	36464
1	145	262	140	10.153	1.015	35307
1	147	252	150	9.192	0.919	36119
1	149	252	150	0.000	0.000	34471
1	151	252	150	0.000	0.000	36306
1	153	250	154	2.907	0.291	41042
1	155	250	154	0.000	0.000	40747
1	157	258	138	11.627	1.163	33810
1	159	264	130	6.500	0.650	37071
1	161	280	112	15.654	1.565	27528
1	163	280	112	0.000	0.000	33419
1	165	280	106	3.900	0.390	32825
1	167	278	116	6.629	0.663	33264
1	169	272	124	6.500	0.650	32009
1	171	262	136	10.153	1.015	29127
1	173	250	142	8.720	0.872	29717
1	175	250	142	0.000	0.000	36634
1	177	250	124	11.700	1.170	35588
1	179	252	130	4.111	0.411	37010
1	181	242	158	19.325	1.933	36991
1	183	240	166	5.360	0.536	41691
1	185	240	166	0.000	0.000	37580
1	187	240	166	0.000	0.000	36370
1	189	240	168	1.300	0.130	36122
1	191	234	180	8.720	0.872	30313
1	193	228	184	4.687	0.469	31171
2	1	388	394	-1.000	-1.000	32734
2	3	388	394	0.000	0.000	31056
2	5	390	394	1.300	0.130	29985
2	7	394	396	2.907	0.291	32584
2	9	400	396	3.900	0.390	33422
2	11	402	396	1.300	0.130	31400
2	13	416	390	9.900	0.990	33949
2	15	420	388	2.907	0.291	32544
2	17	420	384	2.600	0.260	31915
2	19	420	396	7.800	0.780	32177
2	21	420	398	1.300	0.130	30594
2	23	420	398	0.000	0.000	32526
2	25	420	398	0.000	0.000	32413
2	27	420	398	0.000	0.000	33195
2	29	420	398	0.000	0.000	33233
2	31	422	396	1.838	0.184	31656
2	33	420	396	1.300	0.130	32510
2	35	408	398	7.907	0.791	32599
2	37	400	402	5.814	0.581	32935
2	39	400	402	0.000	0.000	32866
2	41	394	410	6.500	0.650	38090
2	43	382	422	11.031	1.103	33911
2	45	382	424	1.300	0.130	32891
2	47	380	438	9.192	0.919	29267
2	49	380	438	0.000	0.000	31088
2	51	362	436	11.772	1.177	33953
2	53	362	436	0.000	0.000	34808
2	55	360	452	10.481	1.048	35460
2	57	360	452	0.000	0.000	34490
2	59	360	452	0.000	0.000	39035
2	61	360	452	0.000	0.000	32696
2	63	360	452	0.000	0.000	40147
2	65	360	452	0.000	0.000	43467
2	67	360	452	0.000	0.000	46259
2	69	360	452	0.000	0.000	47225
2	71	360	452	0.000	0.000	37027
2	73	360	452	0.000	0.000	43471
2	75	360	452	0.000	0.000	43174
2	77	360	452	0.000	0.000	44288
2	79	352	456	5.814	0.581	32129
2	81	352	456	0.000	0.000	31796
2	83	352	456	0.000	0.000	33431
2	85	352	456	0.000	0.000	32170
2	87	352	456	0.000	0.000	35256
2	89	352	456	0.000	0.000	31832
2	91	358	438	12.333	1.233	29627
2	93	358	438	0.000	0.000	34484
2	95	358	438	0.000	0.000	36078
2	97	358	438	0.000	0.000	38014
2	99	358	438	0.000	0.000	33299
2	101	358	438	0.000	0.000	35525
2	103	358	438	0.000	0.000	33037
2	105	358	446	5.200	0.520	38904
2	107	358	446	0.000	0.000	33254
2	109	358	446	0.000	0.000	33663
2	111	358	446	0.000	0.000	38050
2	113	358	446	0.000	0.000	35256
2	115	358	446	0.000	0.000	35525
2	117	358	446	0.000	0.000	32772
2	119	358	446	0.000	0.000	33066
2	121	358	446	0.000	0.000	34596
2	123	358	446	0.000	0.000	34959
2	125	358	446	0.000	0.000	33142
2	127	358	446	0.000	0.000	34963
2	129	358	446	0.000	0.000	42027
2	131	354	456	7.001	0.700	37528
2	133	354	456	0.000	0.000	38865
2	135	354	456	0.000	0.000	29982
2	137	354	456	0.000	0.000	31988
2	139	354	456	0.000	0.000	42026
2	141	362	460	5.814	0.581	31873
2	143	364	460	1.300	0.130	34574
2	145	364	460	0.000	0.000	28834
2	147	364	460	0.000	0.000	33197
2	149	364	460	0.000	0.000	32418
2	151	364	460	0.000	0.000	29318
2	153	364	460	0.000	0.000	33535
2	155	362	446	9.192	0.919	38056
2	157	362	446	0.000	0.000	31128
2	159	362	446	0.000	0.000	32546
2	161	360	452	4.111	0.411	35644
2	163	358	464	7.907	0.791	35562
2	165	358	464	0.000	0.000	36788
2	167	358	464	0.000	0.000	30290
2	169	358	456	5.200	0.520	28127
2	171	358	456	0.000	0.000	26266
2	173	362	450	4.687	0.469	37876
2	175	362	448	1.300	0.130	40047
2	177	362	448	0.000	0.000	31224
2	179	362	448	0.000	0.000	30033
2	181	368	466	12.333	1.233	36574
2	183	368	466	0.000	0.000	34863
2	185	368	466	0.000	0.000	23524
2	187	370	448	11.772	1.177	33826
2	189	370	448	0.000	0.000	42994
2	191	370	470	14.300	1.430	29721
2	193	368	458	7.907	0.791	30090
3	1	826	376	-1.000	-1.000	28293
3	3	826	376	0.000	0.000	32066
3	5	826	374	1.300	0.130	30608
3	7	826	374	0.000	0.000	28982
3	9	832	364	7.580	0.758	29983
3	11	832	364	0.000	0.000	31641
3	13	832	364	0.000	0.000	31788
3	15	832	364	0.000	0.000	31900
3	17	830	368	2.907	0.291	25212
3	19	824	382	9.900	0.990	32685
3	21	814	400	13.384	1.338	24585
3	23	808	418	12.333	1.233	29740
3	25	800	434	11.627	1.163	28429
3	27	788	474	27.144	2.714	25734
3	29	788	476	1.300	0.130	29059
3	31	780	490	10.481	1.048	32512
3	33	772	508	12.803	1.280	32106
3	35	770	512	2.907	0.291	32352
3	37	770	532	13.000	1.300	30481
3	39	770	538	3.900	0.390	31510
3	41	770	544	3.900	0.390	32457
3	43	770	544	0.000	0.000	32386
3	45	770	544	0.000	0.000	31071
3	47	762	566	15.216	1.522	32160
3	49	756	574	6.500	0.650	32287
3	51	754	586	7.907	0.791	31986
3	53	746	602	11.627	1.163	31584
3	55	738	620	12.803	1.280	32755
3	57	728	642	15.708	1.571	31281
3	59	726	650	5.360	0.536	33750
3	61	726	650	0.000	0.000	31309
3	63	750	612	29.213	2.921	29293
3	65	762	584	19.801	1.980	31267
3	67	764	576	5.360	0.536	35585
3	69	764	570	3.900	0.390	35150
3	71	746	598	21.636	2.164	35551
3	73	738	608	8.324	0.832	34278
3	75	738	608	0.000	0.000	31686
3	77	728	630	15.708	1.571	30771
3	79	726	634	2.907	0.291	35112
3	81	720	642	6.500	0.650	32470
3	83	716	656	9.464	0.946	31308
3	85	714	658	1.838	0.184	35733
3	87	708	666	6.500	0.650	38934
3	89	704	678	8.222	0.822	31583
3	91	704	686	5.200	0.520	33191
3	93	704	686	0.000	0.000	37445
3	95	706	676	6.629	0.663	26933
3	97	710	670	4.687	0.469	32247
3	99	712	668	1.838	0.184	21374
3	101	712	674	3.900	0.390	33634
3	103	718	648	17.344	1.734	31022
3	105	724	644	4.687	0.469	16192
3	107	724	646	1.300	0.130	31241
4	1	684	118	-1.000	-1.000	31938
4	3	684	112	3.900	0.390	32783
4	5	686	104	5.360	0.536	31979
4	7	686	102	1.300	0.130	31329
4	9	704	94	12.803	1.280	32206
4	11	706	94	1.300	0.130	30355
4	13	710	90	3.677	0.368	30203
4	15	716	84	5.515	0.552	35843
4	17	716	84	0.000	0.000	32192
4	19	722	78	5.515	0.552	35241
4	21	728	74	4.687	0.469	33191
4	23	728	64	6.500	0.650	33319
4	25	728	58	3.900	0.390	33704
4	27	734	56	4.111	0.411	32894
4	29	734	56	0.000	0.000	32565
4	31	736	50	4.111	0.411	31379
4	33	736	48	1.300	0.130	35549
4	35	736	40	5.200	0.520	32167
4	37	736	40	0.000	0.000	34754
4	39	736	28	7.800	0.780	31901
4	41	736	28	0.000	0.000	32961
4	43	734	28	1.300	0.130	30373
4	45	726	32	5.814	0.581	34299
4	47	712	46	12.869	1.287	31776
4	49	706	50	4.687	0.469	31361
4	51	694	60	10.153	1.015	35488
4	53	686	60	5.200	0.520	29738
4	55	700	72	11.985	1.199	32155
4	57	706	74	4.111	0.411	32309
4	59	708	64	6.629	0.663	32537
4	61	716	46	12.803	1.280	28980
4	63	732	30	14.707	1.471	33478
4	65	732	30	0.000	0.000	31440
4	67	736	42	8.222	0.822	31349
4	69	742	46	4.687	0.469	31849
4	71	746	58	8.222	0.822	33346
4	73	746	58	0.000	0.000	30985
4	75	746	58	0.000	0.000	30258
4	77	760	62	9.464	0.946	34117
4	79	762	64	1.838	0.184	34008
4	81	770	74	8.324	0.832	31917
4	83	774	82	5.814	0.581	29989
4	85	776	86	2.907	0.291	32893
4	87	776	88	1.300	0.130	34981
4	89	778	100	7.907	0.791	31073
4	91	790	118	14.061	1.406	33046
4	93	790	118	0.000	0.000	31726
4	95	790	118	0.000	0.000	32276
4	97	766	88	24.972	2.497	33798
4	99	746	64	20.306	2.031	33154
4	101	744	54	6.629	0.663	34003
4	103	744	48	3.900	0.390	32594
4	105	748	32	10.720	1.072	30734
4	107	750	30	1.838	0.184	34399
4	109	754	28	2.907	0.291	31541
4	111	740	48	15.868	1.587	32867
4	113	726	62	12.869	1.287	32942
4	115	706	68	13.572	1.357	33209
4	117	694	70	7.907	0.791	31802
4	119	684	82	10.153	1.015	32475
4	121	684	82	0.000	0.000	31486
4	123	718	82	22.099	2.210	32239
4	125	742	78	15.815	1.581	27581
4	127	750	74	5.814	0.581	27986
4	129	750	74	0.000	0.000	33261
4	131	744	68	5.515	0.552	35888
4	133	742	62	4.111	0.411	31197
4	135	742	62	0.000	0.000	30904
4	137	742	62	0.000	0.000	31521
4	139	730	54	9.374	0.937	30853
4	141	730	54	0.000	0.000	27525
4	143	734	48	4.687	0.469	30144
4	145	736	48	1.300	0.130	35519
4	147	738	36	7.907	0.791	34477
4	149	740	54	11.772	1.177	31242
4	151	740	60	3.900	0.390	33795
4	153	742	72	7.907	0.791	31217
4	155	746	68	3.677	0.368	33538
4	157	748	66	1.838	0.184	34506
4	159	752	44	14.534	1.453	27669
4	161	750	26	11.772	1.177	40319
4	163	750	26	0.000	0.000	39217
4	165	750	26	0.000	0.000	36619
4	167	750	26	0.000	0.000	42404
4	169	750	26	0.000	0.000	38157
4	171	746	22	3.677	0.368	35029
4	173	746	22	0.000	0.000	31572
4	175	746	22	0.000	0.000	29421
4	177	742	36	9.464	0.946	30337
4	179	750	48	9.374	0.937	32054
4	181	752	50	1.838	0.184	32473
4	183	752	50	0.000	0.000	36557
4	185	752	50	0.000	0.000	32111
4	187	752	46	2.600	0.260	30441
4	189	752	46	0.000	0.000	35706
4	191	750	36	6.629	0.663	28688
4	193	750	28	5.200	0.520	32647
5	1	960	300	-1.000	-1.000	34126
5	3	960	300	0.000	0.000	31464
5	5	960	300	0.000	0.000	33243
5	7	960	300	0.000	0.000	31934
5	9	960	300	0.000	0.000	30881
5	11	948	294	8.720	0.872	26915
5	13	948	294	0.000	0.000	31598
5	15	938	282	10.153	1.015	28660
5	17	938	278	2.600	0.260	32829
5	19	932	268	7.580	0.758	27962
5	21	932	268	0.000	0.000	33151
5	23	920	276	9.374	0.937	25972
5	25	916	266	7.001	0.700	30431
5	27	916	266	0.000	0.000	32927
5	29	916	266	0.000	0.000	31349
5	31	896	284	17.489	1.749	30872
5	33	894	286	1.838	0.184	31033
5	35	894	286	0.000	0.000	31032
5	37	882	282	8.222	0.822	24960
5	39	878	280	2.907	0.291	28952
5	41	824	308	39.537	3.954	28629
5	43	824	308	0.000	0.000	30072
5	45	822	308	1.300	0.130	35998
5	47	808	294	12.869	1.287	31214
5	49	774	340	37.180	3.718	31751
5	51	774	340	0.000	0.000	31531
5	53	766	326	10.481	1.048	31810
5	55	766	318	5.200	0.520	30389
5	57	766	326	5.200	0.520	30623
5	59	764	338	7.907	0.791	32414
5	61	764	338	0.000	0.000	34971
5	63	766	338	1.300	0.130	33815
5	65	778	314	17.441	1.744	31597
5	67	778	300	9.100	0.910	32911
5	69	768	290	9.192	0.919	32051
5	71	768	290	0.000	0.000	27663
5	73	776	290	5.200	0.520	31433
5	75	784	288	5.360	0.536	31634
5	77	766	374	57.110	5.711	31545
5	79	782	336	26.800	2.680	33536
5	81	782	336	0.000	0.000	30452
5	83	782	332	2.600	0.260	31664
5	85	778	324	5.814	0.581	34122
5	87	768	310	11.183	1.118	29326
5	89	768	296	9.100	0.910	31724
5	91	768	292	2.600	0.260	31135
5	93	768	286	3.900	0.390	35219
5	95	768	286	0.000	0.000	36005
5	97	768	284	1.300	0.130	31606
5	99	772	294	7.001	0.700	33177
5	101	774	296	1.838	0.184	32065
5	103	780	302	5.515	0.552	33173
5	105	782	310	5.360	0.536	29374
5	107	784	318	5.360	0.536	32584
5	109	786	318	1.300	0.130	31338
5	111	770	296	17.681	1.768	30535
5	113	770	296	0.000	0.000	31022
5	115	770	304	5.200	0.520	35552
5	117	770	304	0.000	0.000	31563
5	119	770	304	0.000	0.000	30145
5	121	762	314	8.324	0.832	33822
5	123	764	322	5.360	0.536	37389
5	125	766	322	1.300	0.130	25062
5	127	764	320	1.838	0.184	25470
5	129	762	344	15.654	1.565	28008
5	131	760	344	1.300	0.130	19625
5	133	754	338	5.515	0.552	44381
6	1	256	928	-1.000	-1.000	32049
6	3	256	928	0.000	0.000	31382
6	5	256	940	7.800	0.780	31593
6	7	256	940	0.000	0.000	32610
6	9	254	934	4.111	0.411	32119
6	11	254	920	9.100	0.910	29526
6	13	254	920	0.000	0.000	30056
6	15	254	912	5.200	0.520	32436
6	17	256	900	7.907	0.791	31941
6	19	260	898	2.907	0.291	31075
6	21	262	898	1.300	0.130	30416
6	23	264	898	1.300	0.130	31282
6	25	256	914	11.627	1.163	30891
6	27	248	914	5.200	0.520	31554
6	29	246	924	6.629	0.663	33875
6	31	244	960	23.435	2.344	31334
6	33	244	968	5.200	0.520	32461
6	35	244	970	1.300	0.130	31948
6	37	240	954	10.720	1.072	31418
6	39	234	938	11.107	1.111	30110
6	41	234	938	0.000	0.000	30918
6	43	232	956	11.772	1.177	32528
6	45	228	972	10.720	1.072	31403
6	47	226	968	2.907	0.291	32093
6	49	226	980	7.800	0.780	31879
6	51	248	946	26.322	2.632	31781
6	53	248	946	0.000	0.000	32418
6	55	248	946	0.000	0.000	30515
6	57	248	946	0.000	0.000	33540
6	59	248	962	10.400	1.040	26715
6	61	248	962	0.000	0.000	31724
6	63	248	962	0.000	0.000	32284
6	65	246	958	2.907	0.291	32127
6	67	248	954	2.907	0.291	28012
6	69	250	946	5.360	0.536	36021
6	71	250	936	6.500	0.650	31527
6	73	250	936	0.000	0.000	32905
6	75	250	936	0.000	0.000	32587
6	77	250	936	0.000	0.000	35305
6	79	250	936	0.000	0.000	32835
6	81	250	936	0.000	0.000	36396
6	83	250	936	0.000	0.000	29765
6	85	256	950	9.900	0.990	32318
6	87	258	932	11.772	1.177	31353
6	89	258	932	0.000	0.000	33400
6	91	258	932	0.000	0.000	33542
6	93	248	932	6.500	0.650	31801
6	95	248	932	0.000	0.000	32927
6	97	248	932	0.000	0.000	34820
6	99	248	932	0.000	0.000	33138
6	101	248	932	0.000	0.000	31067
6	103	248	932	0.000	0.000	32154
6	105	246	932	1.300	0.130	37575
6	107	264	934	11.772	1.177	34501
6	109	266	926	5.360	0.536	38299
6	111	266	912	9.100	0.910	24549
6	113	266	912	0.000	0.000	31353
6	115	264	914	1.838	0.184	31615
6	117	264	914	0.000	0.000	28088
6	119	258	918	4.687	0.469	29866
6	121	256	920	1.838	0.184	28483
6	123	252	924	3.677	0.368	23867
6	125	246	920	4.687	0.469	32222
6	127	234	938	14.061	1.406	34996
6	129	228	944	5.515	0.552	37203
6	131	228	944	0.000	0.000	34188
6	133	228	944	0.000	0.000	33068
6	135	228	944	0.000	0.000	34293
6	137	226	964	13.065	1.306	34320
6	139	226	964	0.000	0.000	34073
6	141	270	942	31.975	3.197	30812
6	143	270	942	0.000	0.000	31967
6	145	270	942	0.000	0.000	23952
6	147	270	942	0.000	0.000	26155
6	149	270	942	0.000	0.000	30041
6	151	266	926	10.720	1.072	28995
6	153	266	926	0.000	0.000	33457
6	155	266	926	0.000	0.000	32294
6	157	266	926	0.000	0.000	34932
6	159	266	926	0.000	0.000	33315
6	161	266	926	0.000	0.000	32964
6	163	270	928	2.907	0.291	33243
6	165	270	930	1.300	0.130	36759
6	167	270	930	0.000	0.000	31383
6	169	270	930	0.000	0.000	34722
6	171	270	930	0.000	0.000	25483
6	173	270	930	0.000	0.000	30436
6	175	270	930	0.000	0.000	31453
6	177	270	930	0.000	0.000	36968
6	179	270	930	0.000	0.000	41675
6	181	270	930	0.000	0.000	33422
6	183	278	934	5.814	0.581	34088
6	185	278	934	0.000	0.000	27976
6	187	278	934	0.000	0.000	39009
6	189	278	934	0.000	0.000	29945
6	191	278	934	0.000	0.000	33319
6	193	276	934	1.300	0.130	32616
7	1	122	224	-1.000	-1.000	33635
7	3	122	224	0.000	0.000	32827
7	5	120	228	2.907	0.291	34901
7	7	110	228	6.500	0.650	34376
7	9	108	226	1.838	0.184	31314
7	11	108	226	0.000	0.000	31354
7	13	104	218	5.814	0.581	34280
7	15	104	218	0.000	0.000	33401
7	17	98	210	6.500	0.650	32325
7	19	96	200	6.629	0.663	31540
7	21	96	200	0.000	0.000	33777
7	23	104	206	6.500	0.650	36281
7	25	110	206	3.900	0.390	32392
7	27	114	218	8.222	0.822	35497
7	29	118	226	5.814	0.581	34700
7	31	120	226	1.300	0.130	33399
7	33	126	234	6.500	0.650	33067
7	35	128	234	1.300	0.130	32890
7	37	130	234	1.300	0.130	33128
7	39	138	228	6.500	0.650	31723
7	41	138	228	0.000	0.000	33149
7	43	142	222	4.687	0.469	31987
7	45	142	222	0.000	0.000	33269
7	47	150	216	6.500	0.650	29761
7	49	162	210	8.720	0.872	33182
7	51	162	210	0.000	0.000	34102
7	53	168	208	4.111	0.411	33816
7	55	178	210	6.629	0.663	34768
7	57	190	214	8.222	0.822	33503
7	59	190	214	0.000	0.000	34203
7	61	194	224	7.001	0.700	33593
7	63	198	228	3.677	0.368	30614
7	65	198	228	0.000	0.000	26598
7	67	206	232	5.814	0.581	31554
7	69	210	232	2.600	0.260	28253
7	71	214	236	3.677	0.368	29363
7	73	214	236	0.000	0.000	36089
7	75	214	236	0.000	0.000	40706
7	77	220	238	4.111	0.411	37349
7	79	228	244	6.500	0.650	29720
7	81	232	244	2.600	0.260	38617
7	83	236	246	2.907	0.291	23392
7	85	242	244	4.111	0.411	35941
7	87	252	244	6.500	0.650	36942
7	89	270	244	11.700	1.170	30214
7	91	270	244	0.000	0.000	31765
7	93	278	244	5.200	0.520	26912
7	95	278	244	0.000	0.000	29979
7	97	288	250	7.580	0.758	32301
7	99	290	250	1.300	0.130	31895
7	101	298	246	5.814	0.581	35748
7	103	312	242	9.464	0.946	36642
7	105	312	242	0.000	0.000	34833
7	107	318	246	4.687	0.469	37404
7	109	324	248	4.111	0.411	34895
7	111	336	262	11.985	1.199	33238
7	113	336	262	0.000	0.000	31718
7	115	348	272	10.153	1.015	32342
7	117	352	274	2.907	0.291	29814
7	119	352	274	0.000	0.000	28705
7	121	360	274	5.200	0.520	32476
7	123	362	274	1.300	0.130	32142
7	125	350	272	7.907	0.791	31642
7	127	342	266	6.500	0.650	33821
7	129	320	250	17.681	1.768	35380
7	131	298	244	14.822	1.482	35493
7	133	292	242	4.111	0.411	32399
7	135	284	242	5.200	0.520	34044
7	137	270	238	9.464	0.946	33995
7	139	270	238	0.000	0.000	35811
7	141	262	238	5.200	0.520	30575
7	143	258	238	2.600	0.260	37633
7	145	254	238	2.600	0.260	32112
7	147	250	238	2.600	0.260	32650
7	149	246	238	2.600	0.260	35702
7	151	234	238	7.800	0.780	31325
7	153	228	236	4.111	0.411	29323
7	155	226	238	1.838	0.184	31060
7	157	234	240	5.360	0.536	25939
7	159	234	240	0.000	0.000	31729
7	161	238	242	2.907	0.291	33086
7	163	238	242	0.000	0.000	36400
7	165	240	242	1.300	0.130	32420
7	167	226	236	9.900	0.990	35811
7	169	212	234	9.192	0.919	34363
7	171	194	232	11.772	1.177	33396
7	173	188	232	3.900	0.390	34051
7	175	174	234	9.192	0.919	38235
7	177	174	234	0.000	0.000	29887
7	179	174	238	2.600	0.260	35442
7	181	170	240	2.907	0.291	34645
7	183	162	240	5.200	0.520	30841
7	185	154	242	5.360	0.536	34750
7	187	152	246	2.907	0.291	33111
7	189	152	246	0.000	0.000	30498
7	191	148	248	2.907	0.291	30428
7	193	128	250	13.065	1.306	30936
8	1	692	100	-1.000	-1.000	31514
8	3	694	100	1.300	0.130	31504
8	5	696	98	1.838	0.184	34509
8	7	692	96	2.907	0.291	32641
8	9	694	94	1.838	0.184	33387
8	11	728	82	23.435	2.344	36998
8	13	728	82	0.000	0.000	33012
8	15	730	80	1.838	0.184	31418
8	17	736	72	6.500	0.650	34764
8	19	740	68	3.677	0.368	32255
8	21	744	62	4.687	0.469	32885
8	23	740	58	3.677	0.368	33002
8	25	740	52	3.900	0.390	32575
8	27	740	52	0.000	0.000	33303
8	29	740	50	1.300	0.130	32364
8	31	740	44	3.900	0.390	32665
8	33	736	42	2.907	0.291	31643
8	35	736	42	0.000	0.000	31130
8	37	736	42	0.000	0.000	33797
8	39	736	42	0.000	0.000	33541
8	41	732	42	2.600	0.260	32007
8	43	722	46	7.001	0.700	33071
8	45	708	52	9.900	0.990	32973
8	47	698	58	7.580	0.758	33910
8	49	698	58	0.000	0.000	32674
8	51	692	64	5.515	0.552	31519
8	53	690	66	1.838	0.184	32792
8	55	696	62	4.687	0.469	33519
8	57	708	54	9.374	0.937	34526
8	59	710	52	1.838	0.184	41922
8	61	714	50	2.907	0.291	33765
8	63	724	46	7.001	0.700	31127
8	65	742	42	11.985	1.199	32629
8	67	742	42	0.000	0.000	33324
8	69	742	42	0.000	0.000	31428
8	71	746	56	9.464	0.946	33275
8	73	748	58	1.838	0.184	31894
8	75	750	68	6.629	0.663	32383
8	77	754	74	4.687	0.469	28875
8	79	758	80	4.687	0.469	32860
8	81	766	88	7.354	0.735	26201
8	83	770	94	4.687	0.469	30312
8	85	772	98	2.907	0.291	30223
8	87	776	100	2.907	0.291	32406
8	89	782	116	11.107	1.111	29127
8	91	788	120	4.687	0.469	32815
8	93	790	122	1.838	0.184	31639
8	95	788	118	2.907	0.291	32587
8	97	776	104	11.985	1.199	32358
8	99	772	94	7.001	0.700	34228
8	101	766	88	5.515	0.552	32584
8	103	752	62	19.194	1.919	30711
8	105	750	62	1.300	0.130	34660
8	107	750	62	0.000	0.000	32827
8	109	750	50	7.800	0.780	33689
8	111	750	46	2.600	0.260	31668
8	113	740	42	7.001	0.700	31857
8	115	728	46	8.222	0.822	34981
8	117	716	62	13.000	1.300	33625
8	119	710	64	4.111	0.411	31879
8	121	698	70	8.720	0.872	37072
8	123	696	70	1.300	0.130	33603
8	125	718	68	14.359	1.436	35021
8	127	724	66	4.111	0.411	32266
8	129	728	66	2.600	0.260	33638
8	131	734	66	3.900	0.390	30951
8	133	744	64	6.629	0.663	31993
8	135	754	72	8.324	0.832	32453
8	137	756	72	1.300	0.130	32325
8	139	754	66	4.111	0.411	34026
8	141	754	66	0.000	0.000	33371
8	143	748	60	5.515	0.552	38282
8	145	740	56	5.814	0.581	28651
8	147	740	54	1.300	0.130	32005
8	149	740	52	1.300	0.130	33703
8	151	746	46	5.515	0.552	37793
8	153	746	46	0.000	0.000	35757
8	155	744	48	1.838	0.184	34158
8	157	742	56	5.360	0.536	28699
8	159	742	50	3.900	0.390	31439
8	161	746	34	10.720	1.072	41044
8	163	750	22	8.222	0.822	38399
8	165	750	18	2.600	0.260	38130
8	167	752	16	1.838	0.184	41707
8	169	752	14	1.300	0.130	37281
8	171	754	12	1.838	0.184	32155
8	173	752	18	4.111	0.411	37567
8	175	750	26	5.360	0.536	35814
8	177	750	42	10.400	1.040	29844
8	179	750	46	2.600	0.260	30647
8	181	752	60	9.192	0.919	34043
8	183	752	60	0.000	0.000	31968
8	185	752	60	0.000	0.000	32151
8	187	750	46	9.192	0.919	29371
8	189	750	36	6.500	0.650	29269
8	191	752	26	6.629	0.663	34102
8	193	752	26	0.000	0.000	34211
9	1	614	378	-1.000	-1.000	33005
9	3	604	376	6.629	0.663	32601
9	5	590	374	9.192	0.919	22827
9	7	592	374	1.300	0.130	26007
9	9	594	374	1.300	0.130	30290
9	11	602	374	5.200	0.520	33146
9	13	602	374	0.000	0.000	29288
9	15	610	366	7.354	0.735	31968
9	17	610	374	5.200	0.520	35762
9	19	602	388	10.481	1.048	32808
9	21	602	388	0.000	0.000	29095
9	23	610	372	11.627	1.163	45721
9	25	622	382	10.153	1.015	31842
9	27	608	382	9.100	0.910	25262
9	29	608	382	0.000	0.000	19190
9	31	614	378	4.687	0.469	31809
9	33	618	376	2.907	0.291	33943
9	35	610	378	5.360	0.536	23361
9	37	612	378	1.300	0.130	24255
9	39	620	384	6.500	0.650	36664
9	41	620	384	0.000	0.000	26507
9	43	620	384	0.000	0.000	28254
9	45	622	380	2.907	0.291	27434
9	47	614	374	6.500	0.650	25295
9	49	612	372	1.838	0.184	35149
9	51	612	372	0.000	0.000	37915
9	53	608	366	4.687	0.469	32841
9	55	606	378	7.907	0.791	33432
9	57	606	380	1.300	0.130	31516
9	59	606	380	0.000	0.000	34601
9	61	606	380	0.000	0.000	35599
9	63	606	380	0.000	0.000	34668
9	65	606	380	0.000	0.000	32924
9	67	606	380	0.000	0.000	34707
9	69	606	380	0.000	0.000	36005
9	71	606	380	0.000	0.000	36561
10	1	846	476	-1.000	-1.000	17274
10	3	846	476	0.000	0.000	29168
10	5	846	476	0.000	0.000	26259
10	7	842	468	5.814	0.581	31170
10	9	842	468	0.000	0.000	28520
10	11	850	466	5.360	0.536	31131
10	13	834	460	11.107	1.111	27830
10	15	830	460	2.600	0.260	31182
10	17	830	460	0.000	0.000	37617
10	19	830	460	0.000	0.000	58880
10	21	832	464	2.907	0.291	27787
10	23	832	470	3.900	0.390	19869
10	25	832	470	0.000	0.000	31108
10	27	834	470	1.300	0.130	30600
10	29	834	468	1.300	0.130	30391
10	31	834	464	2.600	0.260	28990
10	33	830	454	7.001	0.700	28380
10	35	830	456	1.300	0.130	32602
10	37	830	472	10.400	1.040	29964
10	39	832	480	5.360	0.536	30156
10	41	832	490	6.500	0.650	31052
10	43	828	490	2.600	0.260	30947
10	45	826	472	11.772	1.177	31883
10	47	840	460	11.985	1.199	31142
10	49	842	456	2.907	0.291	30234
10	51	850	448	7.354	0.735	32464
10	53	854	450	2.907	0.291	31625
10	55	848	476	17.344	1.734	30302
10	57	840	484	7.354	0.735	33373
10	59	836	484	2.600	0.260	32084
10	61	836	484	0.000	0.000	30318
10	63	834	466	11.772	1.177	29711
10	65	832	456	6.629	0.663	31024
10	67	834	466	6.629	0.663	31033
10	69	838	480	9.464	0.946	32495
10	71	838	488	5.200	0.520	27734
10	73	838	488	0.000	0.000	33460
10	75	838	482	3.900	0.390	29709
10	77	838	468	9.100	0.910	29307
10	79	838	464	2.600	0.260	31441
10	81	838	496	20.799	2.080	31677
10	83	840	502	4.111	0.411	32143
10	85	844	514	8.222	0.822	31499
10	87	848	510	3.677	0.368	31143
10	89	856	484	17.681	1.768	30106
10	91	852	484	2.600	0.260	34270
10	93	854	514	19.543	1.954	29700
10	95	854	516	1.300	0.130	30226
10	97	842	468	32.159	3.216	31686
10	99	830	436	22.214	2.221	29417
10	101	834	454	11.985	1.199	30965
10	103	842	486	21.440	2.144	35933
10	105	844	504	11.772	1.177	28770
10	107	844	504	0.000	0.000	31012
10	109	846	462	27.330	2.733	33576
10	111	846	454	5.200	0.520	34310
10	113	830	440	13.819	1.382	35030
10	115	824	438	4.111	0.411	31270
10	117	820	434	3.677	0.368	31005
10	119	826	436	4.111	0.411	32911
10	121	832	436	3.900	0.390	28936
10	123	854	438	14.359	1.436	32794
10	125	854	440	1.300	0.130	34654
10	127	840	442	9.192	0.919	31792
10	129	836	444	2.907	0.291	28463
10	131	836	446	1.300	0.130	30599
10	133	830	450	4.687	0.469	31812
10	135	830	452	1.300	0.130	30393
10	137	830	438	9.100	0.910	31400
10	139	836	420	12.333	1.233	32821
10	141	836	420	0.000	0.000	29917
10	143	836	426	3.900	0.390	32446
10	145	818	454	21.636	2.164	29295
10	147	810	458	5.814	0.581	30998
10	149	790	474	16.648	1.665	31584
10	151	792	468	4.111	0.411	30840
10	153	828	440	29.644	2.964	27548
10	155	828	440	0.000	0.000	30011
10	157	834	446	5.515	0.552	35699
10	159	840	464	12.333	1.233	30169
10	161	840	464	0.000	0.000	37956
10	163	842	472	5.360	0.536	31804
10	165	842	480	5.200	0.520	30305
10	167	840	484	2.907	0.291	30686
10	169	838	492	5.360	0.536	31013
10	171	836	498	4.111	0.411	31087
10	173	836	500	1.300	0.130	30858
10	175	816	492	14.001	1.400	29614
10	177	784	472	24.528	2.453	31164
10	179	774	490	13.384	1.338	29887
10	181	780	490	3.900	0.390	30893
10	183	788	486	5.814	0.581	30387
10	185	784	510	15.815	1.581	27471
10	187	786	516	4.111	0.411	30578
10	189	786	552	23.399	2.340	36000
10	191	786	552	0.000	0.000	31428
10	193	850	528	44.428	4.443	30102
11	1	596	244	-1.000	-1.000	31141
11	3	590	234	7.580	0.758	28680
11	5	590	234	0.000	0.000	29771
11	7	590	234	0.000	0.000	31730
11	9	590	234	0.000	0.000	30338
11	11	590	234	0.000	0.000	31314
11	13	588	246	7.907	0.791	31496
11	15	586	246	1.300	0.130	31703
11	17	586	246	0.000	0.000	30882
11	19	586	246	0.000	0.000	32267
11	21	586	240	3.900	0.390	27961
11	23	586	234	3.900	0.390	32572
11	25	590	230	3.677	0.368	32663
11	27	594	222	5.814	0.581	31860
11	29	600	222	3.900	0.390	31356
11	31	610	222	6.500	0.650	30734
11	33	616	222	3.900	0.390	34413
11	35	618	224	1.838	0.184	33134
11	37	622	224	2.600	0.260	31548
11	39	634	232	9.374	0.937	35126
11	41	646	228	8.222	0.822	32288
11	43	648	228	1.300	0.130	32471
11	45	652	228	2.600	0.260	33350
11	47	662	222	7.580	0.758	32328
11	49	662	222	0.000	0.000	32070
11	51	664	220	1.838	0.184	32269
11	53	668	212	5.814	0.581	32553
11	55	670	210	1.838	0.184	28949
11	57	674	206	3.677	0.368	31323
11	59	676	204	1.838	0.184	38755
11	61	680	202	2.907	0.291	31309
11	63	682	202	1.300	0.130	39117
11	65	668	208	9.900	0.990	29770
11	67	664	208	2.600	0.260	31744
11	69	654	212	7.001	0.700	31709
11	71	646	214	5.360	0.536	29773
11	73	646	214	0.000	0.000	29662
11	75	650	204	7.001	0.700	28150
11	77	654	204	2.600	0.260	29256
11	79	656	204	1.300	0.130	31980
11	81	644	208	8.222	0.822	36502
11	83	636	212	5.814	0.581	31716
11	85	640	212	2.600	0.260	31206
11	87	654	208	9.464	0.946	29046
11	89	662	204	5.814	0.581	29521
11	91	666	200	3.677	0.368	34010
11	93	668	200	1.300	0.130	32137
11	95	658	206	7.580	0.758	32475
11	97	650	208	5.360	0.536	30565
11	99	630	222	15.868	1.587	24899
11	101	626	220	2.907	0.291	33728
11	103	626	204	10.400	1.040	33244
11	105	626	204	0.000	0.000	28881
11	107	626	210	3.900	0.390	30981
11	109	626	210	0.000	0.000	25657
11	111	630	206	3.677	0.368	30402
11	113	634	202	3.677	0.368	34363
11	115	634	202	0.000	0.000	32844
11	117	634	202	0.000	0.000	35479
11	119	634	202	0.000	0.000	31805
11	121	634	202	0.000	0.000	32284
11	123	634	214	7.800	0.780	32356
11	125	634	214	0.000	0.000	26348
11	127	642	218	5.814	0.581	32375
11	129	654	220	7.907	0.791	23088
11	131	658	210	7.001	0.700	35184
11	133	658	210	0.000	0.000	28305
11	135	658	210	0.000	0.000	36457
11	137	658	210	0.000	0.000	30102
11	139	658	210	0.000	0.000	34395
11	141	658	210	0.000	0.000	36608
11	143	662	214	3.677	0.368	30575
11	145	670	218	5.814	0.581	26128
11	147	672	218	1.300	0.130	26750
11	149	672	218	0.000	0.000	25810
11	151	670	218	1.300	0.130	35348
11	153	664	218	3.900	0.390	32283
11	155	650	220	9.192	0.919	33804
11	157	650	220	0.000	0.000	29700
11	159	650	220	0.000	0.000	27307
11	161	650	220	0.000	0.000	34846
11	163	652	220	1.300	0.130	29421
11	165	652	220	0.000	0.000	29013
11	167	656	220	2.600	0.260	30477
11	169	660	218	2.907	0.291	31403
11	171	660	218	0.000	0.000	29197
11	173	660	224	3.900	0.390	27472
11	175	664	222	2.907	0.291	27687
11	177	668	214	5.814	0.581	28104
11	179	668	210	2.600	0.260	28746
11	181	666	210	1.300	0.130	30114
11	183	666	210	0.000	0.000	34984
11	185	670	198	8.222	0.822	24720
11	187	670	200	1.300	0.130	30732
11	189	678	202	5.360	0.536	34255
11	191	680	212	6.629	0.663	28530
11	193	680	214	1.300	0.130	27394
12	1	138	430	-1.000	-1.000	31497
12	3	138	430	0.000	0.000	35050
12	5	140	438	5.360	0.536	36392
12	7	140	440	1.300	0.130	33420
12	9	144	456	10.720	1.072	30953
12	11	144	456	0.000	0.000	33283
12	13	144	456	0.000	0.000	32911
12	15	144	456	0.000	0.000	32059
12	17	138	434	14.822	1.482	32662
12	19	134	420	9.464	0.946	32218
12	21	130	418	2.907	0.291	32911
12	23	124	410	6.500	0.650	33915
12	25	124	426	10.400	1.040	26088
12	27	126	436	6.629	0.663	33143
12	29	132	456	13.572	1.357	29404
12	31	134	460	2.907	0.291	32039
12	33	134	460	0.000	0.000	32997
12	35	134	460	0.000	0.000	31706
12	37	134	460	0.000	0.000	33441
12	39	134	460	0.000	0.000	32739
12	41	138	444	10.720	1.072	29601
12	43	138	444	0.000	0.000	32316
12	45	138	456	7.800	0.780	35335
12	47	138	462	3.900	0.390	32645
12	49	138	462	0.000	0.000	36186
12	51	138	462	0.000	0.000	34272
12	53	138	444	11.700	1.170	34880
12	55	138	432	7.800	0.780	32669
12	57	130	406	17.681	1.768	37203
12	59	130	406	0.000	0.000	40247
12	61	126	396	7.001	0.700	20261
12	63	124	388	5.360	0.536	26176
12	65	110	378	11.183	1.118	33937
12	67	108	366	7.907	0.791	15794
12	69	110	350	10.481	1.048	27778
12	71	114	346	3.677	0.368	37320
12	73	114	338	5.200	0.520	29402
12	75	114	338	0.000	0.000	28593
12	77	114	346	5.200	0.520	29218
12	79	116	360	9.192	0.919	23222
12	81	116	362	1.300	0.130	28101
12	83	116	376	9.100	0.910	33213
12	85	122	416	26.290	2.629	32235
12	87	126	436	13.257	1.326	32366
12	89	140	464	20.348	2.035	32754
12	91	148	482	12.803	1.280	32695
12	93	154	488	5.515	0.552	34210
12	95	154	488	0.000	0.000	25596
12	97	164	492	7.001	0.700	30975
12	99	166	494	1.838	0.184	32504
12	101	166	494	0.000	0.000	32688
12	103	166	494	0.000	0.000	31541
12	105	166	494	0.000	0.000	29918
12	107	164	478	10.481	1.048	37516
12	109	164	478	0.000	0.000	33073
12	111	164	478	0.000	0.000	33147
12	113	156	496	12.803	1.280	25555
12	115	150	504	6.500	0.650	32972
12	117	138	520	13.000	1.300	32692
12	119	132	522	4.111	0.411	32656
12	121	110	530	15.216	1.522	32229
12	123	98	532	7.907	0.791	34666
12	125	90	548	11.627	1.163	26912
12	127	88	552	2.907	0.291	43264
12	129	86	558	4.111	0.411	45058
12	131	84	560	1.838	0.184	45974
12	133	78	564	4.687	0.469	27742
12	135	76	574	6.629	0.663	29241
12	137	76	574	0.000	0.000	38272
12	139	72	582	5.814	0.581	25965
12	141	68	590	5.814	0.581	39602
12	143	68	592	1.300	0.130	36064
12	145	64	602	7.001	0.700	48377
12	147	62	608	4.111	0.411	32667
12	149	60	610	1.838	0.184	32797
12	151	52	618	7.354	0.735	32154
12	153	42	622	7.001	0.700	32546
12	155	32	632	9.192	0.919	33207
12	157	26	632	3.900	0.390	39794
12	159	22	638	4.687	0.469	32496
12	161	34	612	18.613	1.861	25852
12	163	50	584	20.961	2.096	29312
12	165	54	580	3.677	0.368	32786
12	167	56	580	1.300	0.130	26943
12	169	64	570	8.324	0.832	32665
12	171	72	558	9.374	0.937	26437
12	173	66	580	14.822	1.482	23745
12	175	64	590	6.629	0.663	31375
12	177	54	618	19.325	1.933	45788
12	179	44	632	11.183	1.118	30089
12	181	36	650	12.803	1.280	30698
12	183	32	654	3.677	0.368	35316
12	185	30	660	4.111	0.411	36934
12	187	28	668	5.360	0.536	29290
12	189	28	668	0.000	0.000	31929
12	191	28	668	0.000	0.000	27184
12	193	36	672	5.814	0.581	40587
13	1	262	594	-1.000	-1.000	31609
13	3	262	594	0.000	0.000	31183
13	5	262	594	0.000	0.000	30223
13	7	262	594	0.000	0.000	28549
13	9	262	588	3.900	0.390	27823
13	11	262	588	0.000	0.000	29422
13	13	262	588	0.000	0.000	30808
13	15	262	588	0.000	0.000	31696
13	17	262	588	0.000	0.000	33684
13	19	262	588	0.000	0.000	33222
13	21	264	582	4.111	0.411	29618
13	23	266	570	7.907	0.791	27078
13	25	268	570	1.300	0.130	26529
13	27	272	590	13.257	1.326	37276
13	29	272	590	0.000	0.000	30704
13	31	272	590	0.000	0.000	32561
13	33	276	578	8.222	0.822	27287
13	35	276	578	0.000	0.000	28808
13	37	278	580	1.838	0.184	35048
13	39	278	580	0.000	0.000	32840
13	41	278	584	2.600	0.260	30317
13	43	280	598	9.192	0.919	32226
13	45	280	598	0.000	0.000	32372
13	47	280	598	0.000	0.000	32334
13	49	280	594	2.600	0.260	32181
13	51	280	590	2.600	0.260	31791
13	53	278	582	5.360	0.536	27726
13	55	278	576	3.900	0.390	37265
13	57	278	576	0.000	0.000	31673
13	59	276	588	7.907	0.791	35336
13	61	276	588	0.000	0.000	29665
14	1	860	408	-1.000	-1.000	32610
14	3	860	408	0.000	0.000	29710
14	5	860	408	0.000	0.000	31251
14	7	854	392	11.107	1.111	31769
14	9	854	392	0.000	0.000	32985
14	11	854	392	0.000	0.000	34387
14	13	854	392	0.000	0.000	33611
14	15	854	392	0.000	0.000	33318
14	17	852	394	1.838	0.184	33772
14	19	846	398	4.687	0.469	29448
14	21	844	400	1.838	0.184	29781
14	23	840	408	5.814	0.581	31608
14	25	840	410	1.300	0.130	31605
14	27	844	404	4.687	0.469	28716
14	29	854	390	11.183	1.118	28694
14	31	862	380	8.324	0.832	30377
14	33	866	374	4.687	0.469	29649
14	35	866	372	1.300	0.130	30215
14	37	870	368	3.677	0.368	29339
14	39	870	366	1.300	0.130	29789
14	41	878	356	8.324	0.832	29961
14	43	880	356	1.300	0.130	30634
14	45	862	352	11.985	1.199	35435
14	47	844	348	11.985	1.199	32808
14	49	844	348	0.000	0.000	31112
14	51	846	336	7.907	0.791	29912
14	53	842	350	9.464	0.946	32593
14	55	842	356	3.900	0.390	32839
14	57	842	356	0.000	0.000	28877
14	59	842	360	2.600	0.260	34288
14	61	842	360	0.000	0.000	29538
14	63	842	370	6.500	0.650	30621
14	65	842	370	0.000	0.000	30693
14	67	844	354	10.481	1.048	30865
14	69	842	340	9.192	0.919	31028
14	71	842	336	2.600	0.260	30788
14	73	830	332	8.222	0.822	33498
14	75	818	340	9.374	0.937	28982
14	77	818	338	1.300	0.130	29506
14	79	822	326	8.222	0.822	31672
14	81	822	326	0.000	0.000	31008
14	83	824	326	1.300	0.130	32028
14	85	824	326	0.000	0.000	30915
14	87	824	326	0.000	0.000	29737
14	89	824	326	0.000	0.000	33868
14	91	824	330	2.600	0.260	28138
14	93	816	338	7.354	0.735	29536
14	95	814	340	1.838	0.184	30276
14	97	814	340	0.000	0.000	33201
14	99	818	340	2.600	0.260	27388
14	101	824	340	3.900	0.390	30836
14	103	826	340	1.300	0.130	26019
14	105	830	338	2.907	0.291	26062
14	107	830	338	0.000	0.000	31306
14	109	830	338	0.000	0.000	31416
14	111	834	334	3.677	0.368	30934
14	113	836	334	1.300	0.130	34229
14	115	824	334	7.800	0.780	30801
14	117	842	346	14.061	1.406	32256
14	119	846	346	2.600	0.260	33184
14	121	854	344	5.360	0.536	35668
14	123	864	340	7.001	0.700	30648
14	125	858	342	4.111	0.411	31022
14	127	840	340	11.772	1.177	21517
14	129	832	346	6.500	0.650	28096
14	131	824	344	5.360	0.536	32975
14	133	844	342	13.065	1.306	25907
14	135	844	342	0.000	0.000	21809
14	137	844	352	6.500	0.650	32400
14	139	844	346	3.900	0.390	30175
14	141	842	330	10.481	1.048	33875
14	143	826	318	13.000	1.300	30765
14	145	818	310	7.354	0.735	30530
14	147	832	318	10.481	1.048	12547
14	149	834	328	6.629	0.663	35917
14	151	834	330	1.300	0.130	29447
14	153	844	350	14.534	1.453	26642
14	155	850	366	11.107	1.111	32653
14	157	852	368	1.838	0.184	30780
14	159	854	368	1.300	0.130	32957
14	161	862	374	6.500	0.650	28261
14	163	862	374	0.000	0.000	34407
14	165	840	362	16.289	1.629	35016
14	167	832	354	7.354	0.735	33014
14	169	830	350	2.907	0.291	27215
14	171	834	350	2.600	0.260	26145
14	173	828	342	6.500	0.650	21665
14	175	832	354	8.222	0.822	30768
14	177	838	360	5.515	0.552	33838
14	179	840	362	1.838	0.184	27941
14	181	852	370	9.374	0.937	32391
14	183	854	372	1.838	0.184	30937
14	185	814	356	28.002	2.800	30815
14	187	792	344	16.289	1.629	30614
14	189	780	332	11.031	1.103	31532
14	191	782	326	4.111	0.411	28730
14	193	782	314	7.800	0.780	38380
15	1	744	692	-1.000	-1.000	33391
15	3	726	702	13.384	1.338	30046
15	5	726	702	0.000	0.000	27723
15	7	726	702	0.000	0.000	32049
15	9	726	702	0.000	0.000	33519
15	11	726	702	0.000	0.000	32332
15	13	726	702	0.000	0.000	41528
15	15	726	702	0.000	0.000	35661
15	17	726	702	0.000	0.000	33875
15	19	726	702	0.000	0.000	33873
15	21	726	702	0.000	0.000	36058
15	23	726	702	0.000	0.000	32592
15	25	726	702	0.000	0.000	37705
15	27	726	702	0.000	0.000	21889
15	29	726	702	0.000	0.000	16143
15	31	726	702	0.000	0.000	16878
15	33	726	702	0.000	0.000	14003
15	35	726	702	0.000	0.000	11757
15	37	726	702	0.000	0.000	12638
15	39	726	702	0.000	0.000	29711
15	41	726	702	0.000	0.000	18792
15	43	726	702	0.000	0.000	23104
15	45	734	706	5.814	0.581	33254
15	47	734	706	0.000	0.000	34363
15	49	734	706	0.000	0.000	20781
15	51	734	698	5.200	0.520	28976
15	53	734	696	1.300	0.130	33620
15	55	734	696	0.000	0.000	28693
15	57	734	696	0.000	0.000	30079
15	59	738	688	5.814	0.581	37379
15	61	748	692	7.001	0.700	26949
15	63	752	698	4.687	0.469	35272
15	65	754	700	1.838	0.184	29976
15	67	754	706	3.900	0.390	33191
15	69	752	712	4.111	0.411	30383
15	71	750	714	1.838	0.184	31452
15	73	750	714	0.000	0.000	31274
15	75	750	720	3.900	0.390	30960
15	77	750	720	0.000	0.000	31032
15	79	750	720	0.000	0.000	30924
15	81	750	726	3.900	0.390	31136
15	83	750	726	0.000	0.000	31410
15	85	750	726	0.000	0.000	31263
15	87	748	738	7.907	0.791	31717
16	1	268	606	-1.000	-1.000	27465
16	3	268	606	0.000	0.000	32167
16	5	268	606	0.000	0.000	31992
16	7	268	606	0.000	0.000	32099
16	9	270	596	6.629	0.663	29772
16	11	270	594	1.300	0.130	26693
16	13	274	578	10.720	1.072	33924
16	15	274	578	0.000	0.000	33064
16	17	274	578	0.000	0.000	37303
16	19	274	578	0.000	0.000	38651
16	21	272	578	1.300	0.130	31534
16	23	270	578	1.300	0.130	30119
16	25	264	578	3.900	0.390	21138
16	27	264	578	0.000	0.000	21498
16	29	268	594	10.720	1.072	30174
16	31	270	594	1.300	0.130	28897
16	33	274	586	5.814	0.581	33695
16	35	274	586	0.000	0.000	33800
16	37	270	574	8.222	0.822	33889
16	39	270	574	0.000	0.000	37346
16	41	270	578	2.600	0.260	29903
16	43	272	586	5.360	0.536	38587
16	45	272	590	2.600	0.260	33059
16	47	272	592	1.300	0.130	26246
16	49	272	592	0.000	0.000	32257
16	51	272	592	0.000	0.000	35103
16	53	274	584	5.360	0.536	33019
16	55	274	584	0.000	0.000	31631
16	57	274	582	1.300	0.130	30594
16	59	274	582	0.000	0.000	27639
16	61	274	582	0.000	0.000	24933
16	63	274	582	0.000	0.000	29634
16	65	274	582	0.000	0.000	29880
16	67	272	580	1.838	0.184	35483
16	69	272	580	0.000	0.000	38190
16	71	272	580	0.000	0.000	32450
16	73	272	580	0.000	0.000	33627
16	75	272	580	0.000	0.000	35592
17	1	192	446	-1.000	-1.000	40590
17	3	192	446	0.000	0.000	31303
17	5	192	446	0.000	0.000	28867
17	7	184	454	7.354	0.735	33010
17	9	184	454	0.000	0.000	31867
17	11	186	446	5.360	0.536	30957
17	13	192	436	7.580	0.758	33460
17	15	192	434	1.300	0.130	32746
17	17	174	460	20.554	2.055	31863
17	19	172	476	10.481	1.048	31185
17	21	172	490	9.100	0.910	32898
17	23	174	486	2.907	0.291	33113
17	25	184	462	16.900	1.690	33004
17	27	194	442	14.534	1.453	34560
17	29	200	428	9.900	0.990	32735
17	31	204	418	7.001	0.700	32566
17	33	194	456	25.540	2.554	32104
17	35	194	456	0.000	0.000	32512
17	37	196	432	15.654	1.565	32702
17	39	200	416	10.720	1.072	32686
17	41	198	442	16.950	1.695	32000
17	43	188	480	25.540	2.554	32832
17	45	186	488	5.360	0.536	32077
17	47	174	492	8.222	0.822	32430
17	49	158	496	10.720	1.072	28810
17	51	142	500	10.720	1.072	32823
17	53	168	470	25.804	2.580	33432
17	55	188	452	17.489	1.749	34870
17	57	194	434	12.333	1.233	43984
17	59	194	434	0.000	0.000	34076
17	61	196	422	7.907	0.791	27036
17	63	202	416	5.515	0.552	31780
17	65	206	406	7.001	0.700	32695
17	67	216	388	13.384	1.338	32065
17	69	220	378	7.001	0.700	34278
17	71	224	370	5.814	0.581	33874
17	73	224	370	0.000	0.000	32100
17	75	234	368	6.629	0.663	30685
17	77	258	384	18.748	1.875	29625
17	79	276	400	15.654	1.565	32786
17	81	276	402	1.300	0.130	32420
17	83	254	384	18.476	1.848	33189
17	85	242	370	11.985	1.199	35370
17	87	234	350	14.001	1.400	34352
17	89	228	334	11.107	1.111	30080
17	91	222	324	7.580	0.758	31518
17	93	220	314	6.629	0.663	32287
17	95	218	310	2.907	0.291	32842
17	97	226	334	16.443	1.644	31290
17	99	232	358	16.080	1.608	27340
17	101	242	372	11.183	1.118	32245
17	103	248	374	4.111	0.411	32336
17	105	242	364	7.580	0.758	32635
17	107	228	338	19.194	1.919	30471
17	109	228	338	0.000	0.000	32505
17	111	228	338	0.000	0.000	32544
17	113	218	326	10.153	1.015	34697
17	115	208	308	13.384	1.338	28527
17	117	202	290	12.333	1.233	33937
17	119	208	278	8.720	0.872	28266
17	121	214	272	5.515	0.552	32071
17	123	214	272	0.000	0.000	32657
17	125	206	272	5.200	0.520	32663
17	127	206	318	29.899	2.990	30566
17	129	206	318	0.000	0.000	30929
17	131	210	342	15.815	1.581	27460
17	133	210	342	0.000	0.000	33264
17	135	210	326	10.400	1.040	30060
17	137	222	310	13.000	1.300	32597
17	139	220	324	9.192	0.919	32936
17	141	218	334	6.629	0.663	28149
17	143	218	352	11.700	1.170	29729
17	145	218	352	0.000	0.000	42782
17	147	216	338	9.192	0.919	35614
17	149	216	358	13.000	1.300	35548
17	151	216	358	0.000	0.000	43304
17	153	216	344	9.100	0.910	41275
17	155	212	330	9.464	0.946	32771
17	157	212	328	1.300	0.130	29120
17	159	210	318	6.629	0.663	29286
17	161	208	306	7.907	0.791	28952
17	163	208	306	0.000	0.000	31978
17	165	210	300	4.111	0.411	32561
17	167	212	298	1.838	0.184	34371
17	169	212	270	18.200	1.820	43925
17	171	208	256	9.464	0.946	37820
17	173	208	256	0.000	0.000	34011
17	175	206	254	1.838	0.184	41205
17	177	202	238	10.720	1.072	43042
17	179	200	230	5.360	0.536	31331
17	181	190	216	11.183	1.118	33039
17	183	196	200	11.107	1.111	32989
17	185	220	180	20.306	2.031	33242
17	187	234	166	12.869	1.287	34644
17	189	242	158	7.354	0.735	32709
17	191	268	162	17.098	1.710	33673
17	193	282	172	11.183	1.118	39434
18	1	140	456	-1.000	-1.000	33114
18	3	140	456	0.000	0.000	32896
18	5	140	456	0.000	0.000	32049
18	7	140	444	7.800	0.780	29706
18	9	140	444	0.000	0.000	33581
18	11	140	444	0.000	0.000	33281
18	13	140	442	1.300	0.130	35597
18	15	140	442	0.000	0.000	32206
18	17	138	434	5.360	0.536	32662
18	19	136	422	7.907	0.791	35309
18	21	130	416	5.515	0.552	32271
18	23	130	410	3.900	0.390	35711
18	25	136	434	16.080	1.608	33250
18	27	138	448	9.192	0.919	32729
18	29	142	464	10.720	1.072	33198
18	31	142	470	3.900	0.390	31536
18	33	144	478	5.360	0.536	29175
18	35	144	478	0.000	0.000	39556
18	37	144	478	0.000	0.000	33372
18	39	140	464	9.464	0.946	35081
18	41	136	450	9.464	0.946	38932
18	43	136	444	3.900	0.390	27883
18	45	134	434	6.629	0.663	39305
18	47	132	434	1.300	0.130	35955
18	49	130	434	1.300	0.130	29134
18	51	124	424	7.580	0.758	32512
18	53	122	398	16.950	1.695	14894
18	55	122	386	7.800	0.780	33126
18	57	126	370	10.720	1.072	40523
18	59	126	352	11.700	1.170	32608
18	61	124	342	6.629	0.663	32540
18	63	132	352	8.324	0.832	33080
18	65	142	356	7.001	0.700	32708
18	67	132	356	6.500	0.650	32518
18	69	124	364	7.354	0.735	33537
18	71	122	368	2.907	0.291	30061
18	73	122	366	1.300	0.130	33230
18	75	118	354	8.222	0.822	33031
18	77	118	356	1.300	0.130	33190
18	79	118	368	7.800	0.780	25977
18	81	120	376	5.360	0.536	28588
18	83	122	384	5.360	0.536	27472
18	85	122	404	13.000	1.300	33194
18	87	134	442	25.902	2.590	19695
18	89	142	458	11.627	1.163	33793
18	91	150	482	16.443	1.644	32929
18	93	158	490	7.354	0.735	32040
18	95	174	504	13.819	1.382	28128
18	97	176	504	1.300	0.130	29049
18	99	176	504	0.000	0.000	34670
18	101	176	504	0.000	0.000	34554
18	103	168	490	10.481	1.048	32448
18	105	160	480	8.324	0.832	33479
18	107	160	480	0.000	0.000	29018
18	109	154	502	14.822	1.482	32327
18	111	154	502	0.000	0.000	29482
18	113	140	512	11.183	1.118	32724
18	115	138	520	5.360	0.536	32553
18	117	132	528	6.500	0.650	32468
18	119	130	524	2.907	0.291	32354
18	121	96	538	23.900	2.390	26333
18	123	92	546	5.814	0.581	47158
18	125	92	546	0.000	0.000	28503
18	127	82	558	10.153	1.015	30628
18	129	82	560	1.300	0.130	29981
18	131	80	562	1.838	0.184	23212
18	133	78	570	5.360	0.536	35330
18	135	72	582	8.720	0.872	50051
18	137	62	598	12.264	1.226	25421
18	139	62	598	0.000	0.000	26591
18	141	60	584	9.192	0.919	29333
18	143	62	592	5.360	0.536	25578
18	145	74	584	9.374	0.937	51651
18	147	74	584	0.000	0.000	32396
18	149	64	594	9.192	0.919	33474
18	151	64	594	0.000	0.000	32101
18	153	64	594	0.000	0.000	32561
18	155	54	602	8.324	0.832	32140
18	157	50	608	4.687	0.469	39143
18	159	48	610	1.838	0.184	33100
18	161	48	610	0.000	0.000	32887
18	163	48	592	11.700	1.170	31846
18	165	50	588	2.907	0.291	33104
18	167	74	558	24.972	2.497	29841
18	169	74	558	0.000	0.000	40001
18	171	74	558	0.000	0.000	37781
18	173	62	588	21.002	2.100	32188
18	175	58	602	9.464	0.946	33494
18	177	58	606	2.600	0.260	27750
18	179	54	616	7.001	0.700	33112
18	181	48	628	8.720	0.872	43121
18	183	38	646	13.384	1.338	34369
18	185	28	658	10.153	1.015	38598
18	187	28	658	0.000	0.000	32944
18	189	28	662	2.600	0.260	33125
18	191	28	666	2.600	0.260	33804
18	193	26	674	5.360	0.536	33973
19	1	598	260	-1.000	-1.000	33341
19	3	598	260	0.000	0.000	32183
19	5	598	260	0.000	0.000	31959
19	7	598	260	0.000	0.000	31885
19	9	598	260	0.000	0.000	32592
19	11	598	260	0.000	0.000	32483
19	13	598	260	0.000	0.000	31365
19	15	592	252	6.500	0.650	32145
19	17	592	246	3.900	0.390	32551
19	19	592	230	10.400	1.040	31961
19	21	592	230	0.000	0.000	29236
19	23	598	226	4.687	0.469	28848
19	25	598	226	0.000	0.000	30446
19	27	604	224	4.111	0.411	28762
19	29	616	220	8.222	0.822	31628
19	31	616	220	0.000	0.000	31367
19	33	616	220	0.000	0.000	33569
19	35	622	216	4.687	0.469	32175
19	37	626	212	3.677	0.368	31650
19	39	630	212	2.600	0.260	30865
19	41	632	210	1.838	0.184	30845
19	43	636	210	2.600	0.260	31758
19	45	656	212	13.065	1.306	34399
19	47	676	210	13.065	1.306	31588
19	49	676	210	0.000	0.000	31996
19	51	668	206	5.814	0.581	30332
19	53	668	206	0.000	0.000	31675
19	55	672	200	4.687	0.469	36429
19	57	676	198	2.907	0.291	32389
19	59	664	202	8.222	0.822	33162
19	61	662	202	1.300	0.130	31579
19	63	654	206	5.814	0.581	29112
19	65	634	208	13.065	1.306	28831
19	67	632	220	7.907	0.791	28569
19	69	634	218	1.838	0.184	33474
19	71	642	212	6.500	0.650	22996
19	73	652	210	6.629	0.663	30386
19	75	668	202	11.627	1.163	33931
19	77	680	196	8.720	0.872	31162
19	79	674	198	4.111	0.411	32782
19	81	666	198	5.200	0.520	28511
19	83	652	204	9.900	0.990	29114
19	85	644	206	5.360	0.536	28461
19	87	654	204	6.629	0.663	32680
19	89	664	198	7.580	0.758	34826
19	91	674	192	7.580	0.758	32029
19	93	678	190	2.907	0.291	30345
19	95	648	202	21.002	2.100	32520
19	97	630	228	20.554	2.055	29496
19	99	626	238	7.001	0.700	29891
19	101	626	238	0.000	0.000	28658
19	103	632	218	13.572	1.357	21555
19	105	630	210	5.360	0.536	32795
19	107	628	204	4.111	0.411	32863
19	109	628	200	2.600	0.260	31040
19	111	644	190	12.264	1.226	30533
19	113	652	186	5.814	0.581	34348
19	115	652	186	0.000	0.000	32006
19	117	654	192	4.111	0.411	35196
19	119	646	206	10.481	1.048	32270
19	121	646	214	5.200	0.520	32870
19	123	642	222	5.814	0.581	32375
19	125	642	222	0.000	0.000	27339
19	127	634	210	9.374	0.937	33315
19	129	636	206	2.907	0.291	24638
19	131	644	204	5.360	0.536	33372
19	133	656	206	7.907	0.791	32545
19	135	662	208	4.111	0.411	31801
19	137	664	220	7.907	0.791	32008
19	139	664	220	0.000	0.000	34597
19	141	666	220	1.300	0.130	36387
19	143	672	212	6.500	0.650	29925
19	145	676	206	4.687	0.469	36908
19	147	676	206	0.000	0.000	25425
19	149	660	212	11.107	1.111	35644
19	151	658	224	7.907	0.791	26454
19	153	658	228	2.600	0.260	26124
19	155	662	228	2.600	0.260	32297
19	157	666	228	2.600	0.260	30265
19	159	668	218	6.629	0.663	33356
19	161	666	218	1.300	0.130	23454
19	163	658	220	5.360	0.536	25839
19	165	652	208	8.720	0.872	27573
19	167	654	196	7.907	0.791	32705
19	169	654	218	14.300	1.430	26913
19	171	654	222	2.600	0.260	30200
19	173	654	222	0.000	0.000	27544
19	175	660	212	7.580	0.758	32092
19	177	660	212	0.000	0.000	33069
19	179	660	212	0.000	0.000	29029
19	181	660	212	0.000	0.000	26979
19	183	658	204	5.360	0.536	27275
19	185	672	216	11.985	1.199	29279
19	187	674	214	1.838	0.184	29995
19	189	676	214	1.300	0.130	30265
19	191	676	214	0.000	0.000	26790
19	193	680	214	2.600	0.260	27394
20	1	864	402	-1.000	-1.000	34114
20	3	864	402	0.000	0.000	31322
20	5	864	390	7.800	0.780	31848
20	7	864	390	0.000	0.000	30894
20	9	862	392	1.838	0.184	31801
20	11	854	400	7.354	0.735	31709
20	13	854	400	0.000	0.000	31490
20	15	854	400	0.000	0.000	30347
20	17	854	400	0.000	0.000	31560
20	19	844	398	6.629	0.663	30003
20	21	842	398	1.300	0.130	30748
20	23	842	398	0.000	0.000	30120
20	25	842	398	0.000	0.000	30122
20	27	842	398	0.000	0.000	30563
20	29	842	398	0.000	0.000	30563
20	31	858	388	12.264	1.226	30637
20	33	858	388	0.000	0.000	28805
20	35	858	388	0.000	0.000	30196
20	37	860	380	5.360	0.536	26465
20	39	870	368	10.153	1.015	31056
20	41	880	360	8.324	0.832	32679
20	43	890	350	9.192	0.919	30759
20	45	894	348	2.907	0.291	30402
20	47	888	348	3.900	0.390	30666
20	49	868	350	13.065	1.306	40611
20	51	866	350	1.300	0.130	27550
20	53	866	350	0.000	0.000	31582
20	55	866	350	0.000	0.000	30812
20	57	866	350	0.000	0.000	30738
20	59	866	350	0.000	0.000	30519
20	61	860	356	5.515	0.552	30404
20	63	854	360	4.687	0.469	31010
20	65	846	338	15.216	1.522	29844
20	67	842	336	2.907	0.291	28413
20	69	834	336	5.200	0.520	25218
20	71	834	334	1.300	0.130	33584
20	73	828	336	4.111	0.411	30028
20	75	820	344	7.354	0.735	27569
20	77	820	344	0.000	0.000	34931
20	79	820	344	0.000	0.000	30145
20	81	818	336	5.360	0.536	28472
20	83	820	330	4.111	0.411	29670
20	85	822	328	1.838	0.184	31698
20	87	822	328	0.000	0.000	30037
20	89	818	328	2.600	0.260	29963
20	91	806	330	7.907	0.791	28625
20	93	804	330	1.300	0.130	31328
20	95	806	336	4.111	0.411	30110
20	97	816	336	6.500	0.650	28536
20	99	834	336	11.700	1.170	29947
20	101	850	336	10.400	1.040	30934
20	103	862	334	7.907	0.791	31567
20	105	864	334	1.300	0.130	30661
20	107	864	336	1.300	0.130	30964
20	109	874	338	6.629	0.663	31123
20	111	874	338	0.000	0.000	33226
20	113	846	338	18.200	1.820	27174
20	115	834	340	7.907	0.791	25763
20	117	822	342	7.907	0.791	31998
20	119	820	344	1.838	0.184	30917
20	121	834	342	9.192	0.919	24267
20	123	852	338	11.985	1.199	30557
20	125	862	336	6.629	0.663	31324
20	127	838	338	15.654	1.565	32003
20	129	826	344	8.720	0.872	26630
20	131	826	344	0.000	0.000	19955
21	1	378	344	-1.000	-1.000	32153
21	3	364	342	9.192	0.919	29190
21	5	364	342	0.000	0.000	28742
21	7	380	336	11.107	1.111	31343
21	9	380	336	0.000	0.000	31380
21	11	380	336	0.000	0.000	29856
21	13	382	330	4.111	0.411	33624
21	15	384	326	2.907	0.291	37601
21	17	384	326	0.000	0.000	35299
21	19	384	326	0.000	0.000	29039
21	21	384	336	6.500	0.650	27663
21	23	384	348	7.800	0.780	31976
21	25	384	348	0.000	0.000	31568
21	27	386	336	7.907	0.791	32735
21	29	390	326	7.001	0.700	34378
21	31	392	324	1.838	0.184	32367
21	33	390	320	2.907	0.291	33065
21	35	388	320	1.300	0.130	34054
21	37	388	308	7.800	0.780	34015
21	39	392	300	5.814	0.581	32347
21	41	392	300	0.000	0.000	33091
21	43	392	290	6.500	0.650	31169
21	45	392	286	2.600	0.260	31983
21	47	392	286	0.000	0.000	31239
21	49	392	286	0.000	0.000	31538
21	51	366	340	38.956	3.896	26969
21	53	356	374	23.035	2.304	35319
21	55	350	396	14.822	1.482	30052
21	57	350	398	1.300	0.130	28342
21	59	344	408	7.580	0.758	38217
21	61	344	408	0.000	0.000	37823
21	63	344	408	0.000	0.000	37257
21	65	344	418	6.500	0.650	30118
21	67	342	428	6.629	0.663	29532
21	69	338	436	5.814	0.581	32045
21	71	334	448	8.222	0.822	31786
21	73	328	464	11.107	1.111	29565
21	75	328	474	6.500	0.650	34066
21	77	326	482	5.360	0.536	30183
21	79	324	482	1.300	0.130	31726
21	81	354	436	35.696	3.570	30549
21	83	354	414	14.300	1.430	29789
21	85	354	386	18.200	1.820	31029
21	87	354	384	1.300	0.130	30072
21	89	354	384	0.000	0.000	30816
21	91	374	364	18.384	1.838	33924
21	93	370	356	5.814	0.581	38080
21	95	364	352	4.687	0.469	31285
21	97	362	338	9.192	0.919	31137
21	99	366	330	5.814	0.581	31056
21	101	366	324	3.900	0.390	33865
21	103	366	322	1.300	0.130	30758
21	105	366	310	7.800	0.780	31009
21	107	366	310	0.000	0.000	31492
21	109	368	296	9.192	0.919	29334
21	111	368	296	0.000	0.000	32458
21	113	368	296	0.000	0.000	32792
21	115	368	292	2.600	0.260	29460
21	117	368	278	9.100	0.910	24999
21	119	372	258	13.257	1.326	32968
21	121	374	244	9.192	0.919	33198
21	123	374	240	2.600	0.260	28934
21	125	364	220	14.534	1.453	17056
21	127	378	192	20.348	2.035	36073
21	129	378	192	0.000	0.000	30767
21	131	378	192	0.000	0.000	31722
21	133	380	192	1.300	0.130	32429
21	135	388	182	8.324	0.832	30711
22	1	478	534	-1.000	-1.000	28120
22	3	486	534	5.200	0.520	29770
22	5	488	536	1.838	0.184	30029
22	7	496	542	6.500	0.650	30360
22	9	504	548	6.500	0.650	31010
22	11	504	548	0.000	0.000	30869
22	13	504	548	0.000	0.000	30690
22	15	504	536	7.800	0.780	32348
22	17	500	524	8.222	0.822	30512
22	19	498	520	2.907	0.291	33284
22	21	492	516	4.687	0.469	31437
22	23	486	510	5.515	0.552	32808
22	25	482	504	4.687	0.469	28839
22	27	482	502	1.300	0.130	31673
22	29	482	502	0.000	0.000	31743
22	31	490	512	8.324	0.832	27250
22	33	500	524	10.153	1.015	32756
22	35	504	528	3.677	0.368	30293
22	37	514	540	10.153	1.015	31748
22	39	520	548	6.500	0.650	33095
22	41	526	560	8.720	0.872	30546
22	43	526	560	0.000	0.000	32082
22	45	526	560	0.000	0.000	34696
22	47	532	568	6.500	0.650	32840
22	49	538	578	7.580	0.758	28913
22	51	540	588	6.629	0.663	31581
22	53	542	596	5.360	0.536	26952
22	55	548	608	8.720	0.872	30362
22	57	556	634	17.681	1.768	28967
22	59	558	638	2.907	0.291	30987
22	61	562	646	5.814	0.581	31042
22	63	548	608	26.322	2.632	36008
22	65	556	622	10.481	1.048	30626
22	67	570	642	15.868	1.587	30963
22	69	578	654	9.374	0.937	30794
22	71	568	630	16.900	1.690	29162
22	73	544	608	21.162	2.116	29625
22	75	540	598	7.001	0.700	30792
22	77	558	644	32.107	3.211	30966
22	79	562	654	7.001	0.700	31285
22	81	566	656	2.907	0.291	30265
22	83	572	658	4.111	0.411	30973
22	85	574	658	1.300	0.130	27851
22	87	592	658	11.700	1.170	29339
22	89	596	664	4.687	0.469	30691
22	91	596	664	0.000	0.000	32161
22	93	598	672	5.360	0.536	30875
22	95	600	684	7.907	0.791	33459
22	97	602	688	2.907	0.291	19627
22	99	604	696	5.360	0.536	27951
22	101	606	696	1.300	0.130	29415
22	103	606	698	1.300	0.130	32588
22	105	600	746	31.442	3.144	33456
22	107	594	772	17.344	1.734	32281
22	109	592	780	5.360	0.536	30049
22	111	582	798	13.384	1.338	30955
22	113	554	820	23.145	2.315	30787
22	115	534	846	21.321	2.132	36446
22	117	510	882	28.123	2.812	31712
22	119	492	902	17.489	1.749	29977
22	121	486	912	7.580	0.758	30161
22	123	482	920	5.814	0.581	28928
22	125	496	940	15.868	1.587	30878
22	127	500	948	5.814	0.581	30663
22	129	490	944	7.001	0.700	30779
22	131	482	934	8.324	0.832	30808
22	133	464	904	22.740	2.274	31311
22	135	458	902	4.111	0.411	31678
22	137	444	896	9.900	0.990	30991
22	139	442	894	1.838	0.184	30610
22	141	430	884	10.153	1.015	30778
22	143	448	918	25.005	2.501	31057
22	145	450	924	4.111	0.411	30903
22	147	450	924	0.000	0.000	30724
22	149	460	924	6.500	0.650	31109
22	151	460	924	0.000	0.000	31216
22	153	484	924	15.600	1.560	18322
22	155	510	936	18.613	1.861	31091
22	157	518	940	5.814	0.581	32093
22	159	520	940	1.300	0.130	30782
22	161	492	916	23.970	2.397	30624
22	163	470	898	18.476	1.848	30274
22	165	470	898	0.000	0.000	31012
22	167	492	918	19.325	1.933	24101
22	169	506	928	11.183	1.118	29255
22	171	516	938	9.192	0.919	30900
22	173	520	942	3.677	0.368	42419
22	175	520	942	0.000	0.000	30503
22	177	540	930	15.160	1.516	30793
22	179	566	920	18.106	1.811	26751
22	181	586	920	13.000	1.300	29417
22	183	600	930	11.183	1.118	30791
22	185	612	934	8.222	0.822	18143
22	187	614	936	1.838	0.184	31942
22	189	634	936	13.000	1.300	20231
22	191	650	936	10.400	1.040	25689
22	193	664	934	9.192	0.919	28295
23	1	852	662	-1.000	-1.000	30531
23	3	852	662	0.000	0.000	30600
23	5	852	662	0.000	0.000	31243
23	7	850	642	13.065	1.306	28456
23	9	850	640	1.300	0.130	29046
23	11	850	640	0.000	0.000	28585
23	13	850	640	0.000	0.000	31100
23	15	854	640	2.600	0.260	31521
23	17	854	640	0.000	0.000	28638
23	19	854	640	0.000	0.000	30092
23	21	854	640	0.000	0.000	29277
23	23	858	630	7.001	0.700	30187
23	25	862	622	5.814	0.581	32333
23	27	862	620	1.300	0.130	27384
23	29	862	632	7.800	0.780	31624
23	31	858	658	17.098	1.710	31104
23	33	852	676	12.333	1.233	29014
23	35	852	676	0.000	0.000	29935
23	37	848	662	9.464	0.946	31299
23	39	848	662	0.000	0.000	30734
23	41	858	640	15.708	1.571	30171
23	43	858	638	1.300	0.130	29473
23	45	862	634	3.677	0.368	29820
23	47	862	630	2.600	0.260	28545
23	49	870	634	5.814	0.581	27941
23	51	872	642	5.360	0.536	34184
23	53	866	648	5.515	0.552	33092
23	55	866	654	3.900	0.390	32334
23	57	874	660	6.500	0.650	31466
23	59	882	664	5.814	0.581	29167
23	61	894	672	9.374	0.937	30792
23	63	894	672	0.000	0.000	29238
23	65	888	670	4.111	0.411	28563
23	67	880	670	5.200	0.520	28699
23	69	880	680	6.500	0.650	27515
23	71	914	692	23.435	2.344	30547
23	73	926	696	8.222	0.822	28695
23	75	946	702	13.572	1.357	28659
23	77	960	704	9.192	0.919	28174
23	79	964	704	2.600	0.260	30440
23	81	970	704	3.900	0.390	31331
23	83	984	706	9.192	0.919	29431
23	85	990	704	4.111	0.411	30386
23	87	994	702	2.907	0.291	28247
23	89	998	696	4.687	0.469	32289
23	91	998	694	1.300	0.130	22512
23	93	1004	706	8.720	0.872	28700
23	95	1006	710	2.907	0.291	25768
23	97	1008	708	1.838	0.184	27943
23	99	1008	696	7.800	0.780	29242
23	101	1018	708	10.153	1.015	30990
23	103	1018	712	2.600	0.260	28528
23	105	1018	714	1.300	0.130	30301
23	107	1018	720	3.900	0.390	28840
23	109	1018	720	0.000	0.000	27258
23	111	1006	708	11.031	1.103	28724
23	113	984	696	16.289	1.629	29399
23	115	970	690	9.900	0.990	29522
23	117	960	684	7.580	0.758	29979
23	119	938	672	16.289	1.629	31621
23	121	936	672	1.300	0.130	32533
23	123	914	666	14.822	1.482	33094
23	125	892	666	14.300	1.430	28188
23	127	904	668	7.907	0.791	32802
23	129	912	668	5.200	0.520	30194
23	131	918	670	4.111	0.411	31970
23	133	934	676	11.107	1.111	27221
23	135	946	676	7.800	0.780	34723
23	137	950	676	2.600	0.260	35157
23	139	970	682	13.572	1.357	32395
23	141	980	684	6.629	0.663	28395
23	143	980	684	0.000	0.000	29656
23	145	988	688	5.814	0.581	30755
23	147	996	692	5.814	0.581	28178
23	149	998	694	1.838	0.184	29020
23	151	998	696	1.300	0.130	29636
23	153	1006	706	8.324	0.832	29106
23	155	1006	706	0.000	0.000	29143
23	157	1008	702	2.907	0.291	29146
23	159	1006	698	2.907	0.291	29365
23	161	1006	698	0.000	0.000	29329
23	163	1002	694	3.677	0.368	29076
23	165	1000	690	2.907	0.291	29730
23	167	994	686	4.687	0.469	29864
23	169	992	682	2.907	0.291	27982
23	171	988	674	5.814	0.581	29853
23	173	988	674	0.000	0.000	30098
23	175	986	674	1.300	0.130	33008
23	177	982	680	4.687	0.469	22765
23	179	982	684	2.600	0.260	31222
23	181	980	686	1.838	0.184	29681
23	183	980	686	0.000	0.000	29259
24	1	878	956	-1.000	-1.000	26369
24	3	862	956	10.400	1.040	33258
24	5	860	962	4.111	0.411	30999
24	7	860	962	0.000	0.000	29222
24	9	860	954	5.200	0.520	33592
24	11	866	944	7.580	0.758	32076
24	13	876	938	7.580	0.758	29122
24	15	876	956	11.700	1.170	28105
24	17	858	958	11.772	1.177	25391
24	19	858	956	1.300	0.130	25880
24	21	862	942	9.464	0.946	37656
24	23	870	936	6.500	0.650	30624
24	25	864	950	9.900	0.990	42801
24	27	866	964	9.192	0.919	32043
24	29	870	966	2.907	0.291	28312
24	31	880	958	8.324	0.832	29723
24	33	868	956	7.907	0.791	27133
24	35	864	954	2.907	0.291	22196
24	37	864	954	0.000	0.000	28333
24	39	876	944	10.153	1.015	29499
24	41	868	954	8.324	0.832	28585
24	43	866	954	1.300	0.130	35411
24	45	866	952	1.300	0.130	24615
24	47	864	948	2.907	0.291	46936
24	49	864	948	0.000	0.000	43726
24	51	864	954	3.900	0.390	22964
24	53	864	958	2.600	0.260	29560
24	55	868	966	5.814	0.581	27303
24	57	866	966	1.300	0.130	28252
24	59	864	956	6.629	0.663	27438
24	61	862	946	6.629	0.663	28796
24	63	862	946	0.000	0.000	37556
24	65	866	952	4.687	0.469	24687
24	67	868	958	4.111	0.411	28326
24	69	868	960	1.300	0.130	31838
24	71	870	958	1.838	0.184	29458
24	73	870	958	0.000	0.000	28793
25	1	716	50	-1.000	-1.000	29900
25	3	716	50	0.000	0.000	30556
25	5	716	50	0.000	0.000	30265
25	7	718	50	1.300	0.130	30533
25	9	720	48	1.838	0.184	30755
25	11	722	46	1.838	0.184	29986
25	13	722	46	0.000	0.000	30423
25	15	722	46	0.000	0.000	31802
25	17	718	44	2.907	0.291	30458
25	19	718	44	0.000	0.000	28482
25	21	718	44	0.000	0.000	33357
25	23	718	44	0.000	0.000	36400
25	25	718	42	1.300	0.130	34600
25	27	718	42	0.000	0.000	32034
25	29	718	42	0.000	0.000	31046
25	31	718	42	0.000	0.000	31595
25	33	718	42	0.000	0.000	28515
25	35	718	42	0.000	0.000	31154
25	37	718	42	0.000	0.000	29836
25	39	718	42	0.000	0.000	29872
25	41	718	42	0.000	0.000	30935
25	43	718	50	5.200	0.520	30567
25	45	718	50	0.000	0.000	30886
25	47	718	50	0.000	0.000	32536
25	49	674	56	28.864	2.886	32010
25	51	674	56	0.000	0.000	34045
25	53	680	50	5.515	0.552	33552
25	55	680	48	1.300	0.130	32733
25	57	678	60	7.907	0.791	29554
25	59	678	62	1.300	0.130	30890
25	61	676	62	1.300	0.130	31344
25	63	648	60	18.246	1.825	34229
25	65	648	60	0.000	0.000	34085
25	67	648	60	0.000	0.000	31195
25	69	654	60	3.900	0.390	31849
25	71	654	60	0.000	0.000	31886
25	73	654	60	0.000	0.000	29326
25	75	652	66	4.111	0.411	35782
25	77	652	66	0.000	0.000	34250
25	79	648	74	5.814	0.581	31522
25	81	654	62	8.720	0.872	32104
25	83	658	56	4.687	0.469	34386
25	85	704	40	31.656	3.166	32330
25	87	712	46	6.500	0.650	31445
25	89	712	46	0.000	0.000	31006
25	91	692	70	20.306	2.031	31330
25	93	690	72	1.838	0.184	31785
25	95	678	72	7.800	0.780	31242
25	97	692	38	23.900	2.390	30530
25	99	692	38	0.000	0.000	30320
25	101	676	48	12.264	1.226	31383
25	103	676	48	0.000	0.000	28654
25	105	678	48	1.300	0.130	28274
25	107	694	48	10.400	1.040	33746
25	109	716	40	15.216	1.522	30423
25	111	718	38	1.838	0.184	34512
25	113	730	30	9.374	0.937	30359
25	115	702	38	18.928	1.893	31968
25	117	698	38	2.600	0.260	32654
25	119	662	58	26.768	2.677	34484
25	121	662	58	0.000	0.000	30654
25	123	662	58	0.000	0.000	26500
25	125	654	64	6.500	0.650	31786
25	127	644	66	6.629	0.663	27074
25	129	644	68	1.300	0.130	34879
25	131	644	72	2.600	0.260	28706
25	133	640	82	7.001	0.700	29628
25	135	632	90	7.354	0.735	30836
25	137	624	94	5.814	0.581	31351
25	139	612	92	7.907	0.791	31171
25	141	606	90	4.111	0.411	31722
25	143	592	86	9.464	0.946	29814
25	145	580	84	7.907	0.791	32020
25	147	568	78	8.720	0.872	28450
25	149	566	78	1.300	0.130	23997
25	151	562	96	11.985	1.199	32202
25	153	562	96	0.000	0.000	29790
25	155	562	94	1.300	0.130	31924
25	157	562	94	0.000	0.000	25285
25	159	562	94	0.000	0.000	31886
25	161	562	94	0.000	0.000	31301
25	163	560	96	1.838	0.184	20408
25	165	560	96	0.000	0.000	19716
25	167	558	96	1.300	0.130	21895
26	1	860	186	-1.000	-1.000	28589
26	3	872	198	11.031	1.103	30305
26	5	872	200	1.300	0.130	29944
26	7	860	194	8.720	0.872	29981
26	9	826	180	23.900	2.390	30273
26	11	814	190	10.153	1.015	30605
26	13	790	200	16.900	1.690	30234
26	15	770	208	14.001	1.400	29402
26	17	764	216	6.500	0.650	29818
26	19	752	228	11.031	1.103	30655
26	21	748	234	4.687	0.469	32063
26	23	736	240	8.720	0.872	30235
26	25	736	240	0.000	0.000	29560
26	27	736	240	0.000	0.000	29789
26	29	736	226	9.100	0.910	29501
26	31	744	222	5.814	0.581	29606
26	33	750	218	4.687	0.469	33346
26	35	750	218	0.000	0.000	28572
26	37	750	220	1.300	0.130	29394
26	39	744	238	12.333	1.233	29102
26	41	744	238	0.000	0.000	29211
26	43	746	250	7.907	0.791	30401
26	45	746	250	0.000	0.000	32740
26	47	746	250	0.000	0.000	32746
[truncated: 6,402 more rows]
