# Supplementary material for: The Arp2/3 complex is required for in situ haptotactic response of microglia to iC3b
Source: EMBO Rep. 2026 Feb 27;27(7):1666–95. doi: 10.1038/s44319-026-00720-9 (PMC13076747; doi:10.1038/s44319-026-00720-9)
Supplement: Supplementary file 13 — Source data Fig. 1 [file 44319_2026_720_MOESM13_ESM.zip › Figure 1/1A-E/24.06.12 BV2 iC3b random migration iC3b 10uM raw data 6049.txt]

	Track n�	Slice n�	X	Y	Distance	Velocity	Pixel Value
1	1	1	269	223	-1	-1	31553
2	1	3	271	211	7.907	0.791	32065
3	1	5	265	214	4.36	0.436	38441
4	1	7	260	217	3.79	0.379	27628
5	1	9	251	225	7.827	0.783	30992
6	1	11	248	227	2.344	0.234	32783
7	1	13	241	232	5.591	0.559	30068
8	1	15	239	233	1.453	0.145	32152
9	1	17	230	235	5.993	0.599	29222
10	1	19	227	236	2.055	0.206	29877
11	1	21	239	214	16.289	1.629	29811
12	1	23	241	215	1.453	0.145	32294
13	1	25	247	211	4.687	0.469	30960
14	1	27	249	208	2.344	0.234	33878
15	1	29	253	202	4.687	0.469	34786
16	1	31	254	201	0.919	0.092	28546
17	1	33	255	199	1.453	0.145	33019
18	1	35	255	205	3.9	0.39	27995
19	1	37	256	206	0.919	0.092	29145
20	1	39	257	207	0.919	0.092	28608
21	1	41	262	202	4.596	0.46	30313
22	1	43	254	221	13.4	1.34	44557
23	1	45	252	225	2.907	0.291	23040
24	1	47	247	236	7.854	0.785	33724
25	1	49	245	239	2.344	0.234	31983
26	1	51	241	226	8.841	0.884	12668
27	1	53	244	222	3.25	0.325	23872
28	1	55	248	221	2.68	0.268	45643
29	1	57	248	217	2.6	0.26	20796
30	1	59	247	208	5.886	0.589	24349
31	1	61	245	208	1.3	0.13	33267
32	1	63	243	207	1.453	0.145	33877
33	1	65	243	207	0	0	33250
34	1	67	243	205	1.3	0.13	35822
35	1	69	243	205	0	0	34599
36	1	71	241	200	3.5	0.35	30211
37	1	73	240	197	2.055	0.206	19187
38	1	75	240	199	1.3	0.13	23241
39	1	77	240	204	3.25	0.325	24712
40	1	79	237	199	3.79	0.379	19872
41	1	81	239	218	12.418	1.242	21597
42	1	83	240	218	0.65	0.065	19175
43	2	1	84	196	-1	-1	27675
44	2	3	82	193	2.344	0.234	30056
45	2	5	78	191	2.907	0.291	30492
46	2	7	72	173	12.333	1.233	25906
47	2	9	82	159	11.183	1.118	33295
48	2	11	90	151	7.354	0.735	29916
49	2	13	93	146	3.79	0.379	29867
50	2	15	98	142	4.162	0.416	31809
51	2	17	102	138	3.677	0.368	31086
52	2	19	86	148	12.264	1.226	30581
53	2	21	72	163	13.337	1.334	32554
54	2	23	67	175	8.45	0.845	32802
55	2	25	74	182	6.435	0.643	24176
56	2	27	80	186	4.687	0.469	31710
57	2	29	84	190	3.677	0.368	30644
58	2	31	81	182	5.553	0.555	28697
59	2	33	78	170	8.04	0.804	33781
60	2	35	69	163	7.411	0.741	32807
61	2	37	54	156	10.759	1.076	32933
62	2	39	76	169	16.61	1.661	26206
63	2	41	85	172	6.166	0.617	33375
64	2	43	91	168	4.687	0.469	18964
65	2	45	92	164	2.68	0.268	31681
66	2	47	98	162	4.111	0.411	32202
67	2	49	110	172	10.153	1.015	31275
68	2	51	113	176	3.25	0.325	30642
69	2	53	113	183	4.55	0.455	31184
70	2	55	99	180	9.306	0.931	31642
71	2	57	85	171	10.818	1.082	40711
72	2	59	67	167	11.985	1.199	41210
73	2	61	58	167	5.85	0.585	40868
74	2	63	61	166	2.055	0.206	26142
75	2	65	66	166	3.25	0.325	26860
76	2	67	90	162	15.815	1.581	20715
77	2	69	91	163	0.919	0.092	30344
78	2	71	96	166	3.79	0.379	28485
79	2	73	73	157	16.053	1.605	26340
80	2	75	65	152	6.132	0.613	32793
81	2	77	58	156	5.24	0.524	28475
82	2	79	49	160	6.402	0.64	30118
83	2	81	35	168	10.481	1.048	38390
84	2	83	50	165	9.943	0.994	37169
85	2	85	74	161	15.815	1.581	26310
86	2	87	91	158	11.22	1.122	31172
87	2	89	106	157	9.771	0.977	31062
88	2	91	100	159	4.111	0.411	30295
89	2	93	73	157	17.598	1.76	32783
90	2	95	49	164	16.25	1.625	28494
91	2	97	59	170	7.58	0.758	38758
92	2	99	102	167	28.017	2.802	30842
93	2	101	97	167	3.25	0.325	31309
94	2	103	74	169	15.006	1.501	26284
95	2	105	73	168	0.919	0.092	24291
96	2	107	93	166	13.065	1.306	34501
97	2	109	102	170	6.402	0.64	31144
98	2	111	90	174	8.222	0.822	31064
99	2	113	95	154	13.4	1.34	30438
100	2	115	96	165	7.179	0.718	29999
101	2	117	103	162	4.95	0.495	27360
102	2	119	107	162	2.6	0.26	31025
103	2	121	118	161	7.179	0.718	31193
104	2	123	123	163	3.5	0.35	31386
105	2	125	124	164	0.919	0.092	29597
106	2	127	134	163	6.532	0.653	32877
107	2	129	93	164	26.657	2.666	31687
108	2	131	89	165	2.68	0.268	30321
109	2	133	80	168	6.166	0.617	27276
110	2	135	61	165	12.503	1.25	18759
111	2	137	53	165	5.2	0.52	32801
112	2	139	47	164	3.954	0.395	31439
113	2	141	43	158	4.687	0.469	23585
114	2	143	48	161	3.79	0.379	34968
115	2	145	64	161	10.4	1.04	34909
116	2	147	84	162	13.016	1.302	28370
117	2	149	97	164	8.549	0.855	25364
118	2	151	114	169	11.518	1.152	37069
119	2	153	122	170	5.24	0.524	33082
120	2	155	127	168	3.5	0.35	29974
121	2	157	97	163	19.768	1.977	27847
122	2	159	80	163	11.05	1.105	28309
123	2	161	79	164	0.919	0.092	36229
124	2	163	79	164	0	0	27393
125	2	165	74	170	5.077	0.508	35950
126	2	167	45	177	19.391	1.939	31605
127	2	169	33	172	8.45	0.845	24778
128	2	171	29	171	2.68	0.268	30216
129	2	173	28	170	0.919	0.092	30964
130	2	175	47	163	13.161	1.316	32300
131	2	177	99	158	33.955	3.396	31156
132	2	179	122	156	15.006	1.501	33661
133	2	181	130	157	5.24	0.524	30554
134	2	183	138	157	5.2	0.52	30230
135	2	185	149	158	7.179	0.718	34095
136	2	187	156	160	4.732	0.473	31134
137	2	189	160	161	2.68	0.268	31628
138	2	191	100	162	39.004	3.9	29148
139	2	193	68	161	20.81	2.081	31568
140	3	1	671	220	-1	-1	29940
141	3	3	668	221	2.055	0.206	33577
142	3	5	659	221	5.85	0.585	32856
143	3	7	659	221	0	0	33229
144	3	9	659	221	0	0	33044
145	3	11	659	221	0	0	31320
146	3	13	659	221	0	0	27542
147	3	15	660	221	0.65	0.065	28774
148	3	17	660	222	0.65	0.065	29756
149	3	19	659	228	3.954	0.395	28825
150	3	21	657	228	1.3	0.13	29823
151	3	23	647	240	10.153	1.015	40077
152	3	25	645	245	3.5	0.35	31445
153	3	27	642	247	2.344	0.234	31650
154	3	29	634	247	5.2	0.52	33438
155	3	31	629	249	3.5	0.35	29611
156	3	33	636	239	7.934	0.793	33003
157	3	35	637	239	0.65	0.065	30952
158	3	37	633	245	4.687	0.469	36060
159	3	39	633	247	1.3	0.13	37514
160	3	41	633	246	0.65	0.065	33266
161	3	43	637	242	3.677	0.368	23831
162	3	45	638	232	6.532	0.653	34524
163	3	47	619	244	14.607	1.461	31725
164	3	49	617	242	1.838	0.184	31737
165	3	51	628	240	7.267	0.727	31007
166	3	53	628	247	4.55	0.455	29606
167	3	55	627	249	1.453	0.145	31924
168	3	57	624	251	2.344	0.234	32039
169	3	59	613	253	7.267	0.727	36307
170	3	61	611	253	1.3	0.13	29153
171	3	63	611	253	0	0	29376
172	3	65	601	266	10.661	1.066	31654
173	3	67	598	267	2.055	0.206	33600
174	3	69	590	266	5.24	0.524	32536
175	3	71	590	265	0.65	0.065	31629
176	3	73	591	266	0.919	0.092	31464
177	3	75	602	253	11.069	1.107	32225
178	3	77	627	235	20.023	2.002	31446
179	3	79	657	215	23.435	2.344	31989
180	3	81	640	227	13.525	1.353	31015
181	3	83	626	239	11.985	1.199	29821
182	3	85	619	242	4.95	0.495	32493
183	3	87	607	251	9.75	0.975	30442
184	3	89	601	258	5.993	0.599	32077
185	3	91	617	246	13	1.3	28708
186	3	93	635	232	14.822	1.482	32405
187	3	95	638	228	3.25	0.325	30648
188	3	97	648	223	7.267	0.727	41421
189	3	99	642	228	5.077	0.508	25757
190	3	101	638	232	3.677	0.368	31515
191	3	103	635	236	3.25	0.325	35156
192	3	105	633	235	1.453	0.145	29334
193	3	107	626	233	4.732	0.473	32479
194	3	109	626	229	2.6	0.26	33721
195	3	111	632	225	4.687	0.469	34821
196	3	113	638	228	4.36	0.436	26185
197	3	115	639	237	5.886	0.589	18929
198	3	117	633	242	5.077	0.508	30229
199	3	119	630	243	2.055	0.206	25677
200	3	121	629	241	1.453	0.145	24145
201	3	123	631	235	4.111	0.411	34800
202	3	125	634	229	4.36	0.436	30232
203	3	127	634	232	1.95	0.195	32955
204	3	129	628	246	9.9	0.99	30545
205	3	131	628	245	0.65	0.065	33142
206	3	133	627	236	5.886	0.589	30759
207	3	135	630	234	2.344	0.234	24422
208	3	137	630	230	2.6	0.26	27141
209	3	139	634	222	5.814	0.581	32463
210	3	141	627	229	6.435	0.643	30642
211	3	143	626	229	0.65	0.065	34388
212	3	145	621	234	4.596	0.46	34443
213	3	147	621	241	4.55	0.455	28578
214	3	149	625	244	3.25	0.325	28276
215	3	151	624	247	2.055	0.206	33072
216	3	153	623	245	1.453	0.145	32181
217	3	155	617	235	7.58	0.758	15112
218	3	157	615	243	5.36	0.536	26641
219	3	159	618	248	3.79	0.379	13657
220	3	161	621	247	2.055	0.206	21278
221	3	163	622	245	1.453	0.145	28199
222	3	165	626	242	3.25	0.325	27345
223	3	167	630	237	4.162	0.416	28093
224	3	169	635	235	3.5	0.35	43072
225	3	171	639	236	2.68	0.268	31743
226	3	173	635	239	3.25	0.325	32877
227	3	175	633	240	1.453	0.145	27973
228	3	177	628	240	3.25	0.325	29222
229	3	179	627	241	0.919	0.092	24553
230	3	181	626	241	0.65	0.065	32779
231	3	183	625	240	0.919	0.092	31186
232	3	185	625	238	1.3	0.13	33564
233	3	187	627	237	1.453	0.145	34581
234	3	189	631	237	2.6	0.26	29272
235	3	191	631	237	0	0	28602
236	3	193	634	234	2.758	0.276	27368
237	4	1	754	291	-1	-1	30067
238	4	3	754	291	0	0	26371
239	4	5	754	292	0.65	0.065	27787
240	4	7	753	294	1.453	0.145	16169
241	4	9	753	294	0	0	15947
242	4	11	752	294	0.65	0.065	27979
243	4	13	752	295	0.65	0.065	17107
244	4	15	751	297	1.453	0.145	22854
245	4	17	745	301	4.687	0.469	26110
246	4	19	744	301	0.65	0.065	26242
247	4	21	744	301	0	0	30084
248	4	23	745	297	2.68	0.268	29745
249	4	25	745	305	5.2	0.52	27002
250	4	27	745	310	3.25	0.325	31029
251	4	29	746	310	0.65	0.065	33602
252	4	31	747	305	3.314	0.331	28566
253	4	33	747	300	3.25	0.325	23406
254	4	35	748	297	2.055	0.206	24979
255	4	37	748	297	0	0	30576
256	4	39	748	297	0	0	19161
257	4	41	748	297	0	0	30454
258	4	43	748	297	0	0	33346
259	4	45	748	296	0.65	0.065	28511
260	4	47	746	286	6.629	0.663	30596
261	4	49	744	275	7.267	0.727	28181
262	4	51	744	283	5.2	0.52	31641
263	4	53	744	286	1.95	0.195	29778
264	4	55	743	292	3.954	0.395	33150
265	4	57	743	298	3.9	0.39	30667
266	4	59	743	299	0.65	0.065	32196
267	4	61	743	299	0	0	32381
268	4	63	743	302	1.95	0.195	29489
269	4	65	743	304	1.3	0.13	30998
270	4	67	744	305	0.919	0.092	28954
271	4	69	744	305	0	0	30079
272	4	71	745	310	3.314	0.331	30061
273	4	73	746	311	0.919	0.092	30345
274	4	75	748	308	2.344	0.234	31294
275	4	77	751	293	9.943	0.994	28383
276	4	79	752	278	9.771	0.977	31196
277	4	81	752	277	0.65	0.065	33241
278	4	83	751	277	0.65	0.065	31439
279	4	85	751	276	0.65	0.065	31648
280	4	87	749	262	9.192	0.919	24402
281	4	89	749	262	0	0	30216
282	4	91	749	263	0.65	0.065	31109
283	4	93	746	280	11.22	1.122	31514
284	4	95	746	281	0.65	0.065	26507
285	4	97	747	287	3.954	0.395	32806
286	4	99	747	287	0	0	30339
287	4	101	747	287	0	0	32170
288	4	103	747	296	5.85	0.585	29087
289	4	105	747	297	0.65	0.065	33203
290	4	107	746	307	6.532	0.653	28035
291	4	109	746	312	3.25	0.325	31908
292	4	111	746	310	1.3	0.13	31856
293	4	113	747	297	8.475	0.847	30854
294	4	115	750	287	6.786	0.679	28907
295	4	117	751	281	3.954	0.395	30413
296	4	119	754	274	4.95	0.495	22425
297	4	121	753	274	0.65	0.065	30723
298	4	123	747	283	7.031	0.703	27676
299	4	125	746	284	0.919	0.092	31112
300	4	127	743	288	3.25	0.325	28720
301	4	129	743	289	0.65	0.065	27232
302	4	131	743	290	0.65	0.065	29217
303	4	133	744	289	0.919	0.092	29609
304	4	135	744	288	0.65	0.065	27295
305	4	137	744	288	0	0	29852
306	4	139	744	290	1.3	0.13	30924
307	4	141	744	290	0	0	29130
308	4	143	744	290	0	0	30624
309	4	145	744	296	3.9	0.39	30523
310	4	147	744	296	0	0	34633
311	4	149	745	296	0.65	0.065	34667
312	4	151	745	296	0	0	35930
313	4	153	745	296	0	0	14099
314	4	155	745	296	0	0	27726
315	4	157	745	296	0	0	30799
316	4	159	745	296	0	0	32514
317	4	161	745	298	1.3	0.13	32528
318	4	163	745	303	3.25	0.325	31581
319	4	165	747	291	7.907	0.791	33804
320	4	167	746	281	6.532	0.653	28989
321	4	169	743	268	8.672	0.867	28356
322	5	1	766	437	-1	-1	32331
323	5	3	769	437	1.95	0.195	26069
324	5	5	774	437	3.25	0.325	31913
325	5	7	777	436	2.055	0.206	33818
326	5	9	785	434	5.36	0.536	30856
327	5	11	790	431	3.79	0.379	32034
328	5	13	790	420	7.15	0.715	31577
329	5	15	787	423	2.758	0.276	28162
330	5	17	785	422	1.453	0.145	33278
331	5	19	785	422	0	0	31913
332	5	21	785	422	0	0	34273
333	5	23	785	422	0	0	33574
334	5	25	785	422	0	0	30912
335	5	27	785	422	0	0	31873
336	5	29	785	422	0	0	31878
337	5	31	785	422	0	0	30174
338	5	33	785	422	0	0	25961
339	5	35	785	422	0	0	30540
340	5	37	785	422	0	0	30503
341	5	39	785	422	0	0	27255
342	5	41	785	422	0	0	24044
343	5	43	785	422	0	0	30141
344	5	45	785	422	0	0	31948
345	5	47	785	422	0	0	31318
346	5	49	785	422	0	0	32829
347	5	51	785	422	0	0	31910
348	5	53	785	422	0	0	31613
349	5	55	785	422	0	0	32392
350	5	57	785	421	0.65	0.065	31939
351	5	59	778	415	5.993	0.599	29709
352	5	61	779	416	0.919	0.092	29284
353	5	63	783	422	4.687	0.469	37126
354	5	65	785	422	1.3	0.13	33424
355	5	67	786	422	0.65	0.065	32590
356	6	1	933	641	-1	-1	16327
357	6	3	940	640	4.596	0.46	22019
358	6	5	943	636	3.25	0.325	28372
359	6	7	945	634	1.838	0.184	28762
360	6	9	945	635	0.65	0.065	22646
361	6	11	945	636	0.65	0.065	30830
362	6	13	944	638	1.453	0.145	22566
363	6	15	943	640	1.453	0.145	39214
364	6	17	943	640	0	0	35088
365	6	19	944	635	3.314	0.331	22382
366	6	21	946	628	4.732	0.473	23635
367	6	23	951	623	4.596	0.46	24905
368	6	25	951	628	3.25	0.325	27919
369	6	27	951	628	0	0	26228
370	6	29	952	628	0.65	0.065	29743
371	6	31	951	629	0.919	0.092	25614
372	6	33	951	633	2.6	0.26	20415
373	6	35	951	641	5.2	0.52	31467
374	6	37	952	645	2.68	0.268	31177
375	6	39	955	639	4.36	0.436	30892
376	6	41	961	630	7.031	0.703	30667
377	6	43	967	626	4.687	0.469	38104
378	6	45	971	622	3.677	0.368	27776
379	6	47	970	622	0.65	0.065	23036
380	6	49	967	622	1.95	0.195	25716
381	6	51	965	624	1.838	0.184	22237
382	6	53	965	624	0	0	23477
383	6	55	963	626	1.838	0.184	31207
384	6	57	963	626	0	0	30751
385	6	59	963	626	0	0	30576
386	6	61	962	626	0.65	0.065	30590
387	6	63	962	626	0	0	30942
388	6	65	962	627	0.65	0.065	30936
389	6	67	957	630	3.79	0.379	31048
390	6	69	947	632	6.629	0.663	34813
391	6	71	938	630	5.993	0.599	29240
392	6	73	933	626	4.162	0.416	28816
393	6	75	935	624	1.838	0.184	24366
394	6	77	935	624	0	0	24294
395	6	79	937	623	1.453	0.145	17297
396	6	81	937	623	0	0	19018
397	6	83	937	623	0	0	28900
398	6	85	937	623	0	0	23870
399	6	87	937	623	0	0	23479
400	6	89	940	621	2.344	0.234	35616
401	6	91	946	617	4.687	0.469	30755
402	6	93	948	617	1.3	0.13	34264
403	6	95	952	617	2.6	0.26	31145
404	6	97	952	617	0	0	31284
405	6	99	952	617	0	0	32636
406	6	101	952	617	0	0	32279
407	6	103	952	617	0	0	32174
408	6	105	952	617	0	0	30751
409	6	107	949	619	2.344	0.234	29550
410	6	109	942	624	5.591	0.559	31670
411	6	111	939	627	2.758	0.276	19275
412	6	113	939	627	0	0	32526
413	6	115	940	627	0.65	0.065	30188
414	6	117	942	626	1.453	0.145	30934
415	6	119	942	626	0	0	31954
416	6	121	942	626	0	0	22829
417	6	123	942	626	0	0	25961
418	6	125	943	626	0.65	0.065	33651
419	6	127	943	626	0	0	33370
420	6	129	943	626	0	0	34284
421	6	131	943	626	0	0	33933
422	6	133	943	626	0	0	31993
423	6	135	943	626	0	0	34709
424	6	137	942	627	0.919	0.092	27047
425	6	139	947	625	3.5	0.35	32401
426	6	141	955	623	5.36	0.536	27966
427	6	143	962	621	4.732	0.473	31073
428	6	145	966	620	2.68	0.268	27894
429	6	147	954	620	7.8	0.78	36222
430	6	149	949	626	5.077	0.508	30591
431	6	151	948	627	0.919	0.092	29510
432	6	153	945	627	1.95	0.195	35234
433	6	155	945	627	0	0	32275
434	6	157	940	629	3.5	0.35	12839
435	6	159	931	632	6.166	0.617	32512
436	6	161	931	633	0.65	0.065	31199
437	6	163	938	625	6.909	0.691	9944
438	6	165	939	625	0.65	0.065	12421
439	6	167	940	632	4.596	0.46	17869
440	6	169	941	635	2.055	0.206	12270
441	6	171	950	628	7.411	0.741	29591
442	6	173	950	628	0	0	24058
443	6	175	950	628	0	0	20286
444	6	177	950	626	1.3	0.13	27882
445	6	179	950	623	1.95	0.195	15096
446	6	181	952	623	1.3	0.13	26857
447	6	183	952	624	0.65	0.065	28251
448	6	185	951	625	0.919	0.092	25684
449	6	187	949	629	2.907	0.291	19608
450	6	189	949	631	1.3	0.13	26086
451	6	191	950	630	0.919	0.092	21163
452	6	193	950	633	1.95	0.195	31019
453	7	1	741	767	-1	-1	30950
454	7	3	755	767	9.1	0.91	32328
455	7	5	760	766	3.314	0.331	29723
456	7	7	771	775	9.238	0.924	29340
457	7	9	772	779	2.68	0.268	32673
458	7	11	759	789	10.661	1.066	30905
459	7	13	766	778	8.475	0.847	30847
460	7	15	771	770	6.132	0.613	26255
461	7	17	770	775	3.314	0.331	31021
462	7	19	754	775	10.4	1.04	30290
463	7	21	737	786	13.161	1.316	32230
464	7	23	719	776	13.384	1.338	31926
465	7	25	697	774	14.359	1.436	31321
466	7	27	682	772	9.836	0.984	31177
467	7	29	717	773	22.759	2.276	31120
468	7	31	731	775	9.192	0.919	29719
469	7	33	749	795	17.489	1.749	33951
470	7	35	736	806	11.069	1.107	31238
471	7	37	734	817	7.267	0.727	31553
472	7	39	748	813	9.464	0.946	31616
473	7	41	780	809	20.961	2.096	30929
474	7	43	782	821	7.907	0.791	31231
475	7	45	782	827	3.9	0.39	31348
476	7	47	788	785	27.576	2.758	31534
477	7	49	809	781	13.895	1.39	32216
478	7	51	820	780	7.179	0.718	32608
479	7	53	802	783	11.861	1.186	35786
480	7	55	782	790	13.773	1.377	31286
481	7	57	769	791	8.475	0.847	26103
482	7	59	771	779	7.907	0.791	29427
483	7	61	777	784	5.077	0.508	31980
484	7	63	778	784	0.65	0.065	26157
485	7	65	778	783	0.65	0.065	24953
486	7	67	778	783	0	0	36279
487	7	69	791	768	12.902	1.29	27155
488	7	71	807	768	10.4	1.04	31133
489	7	73	812	768	3.25	0.325	31392
490	7	75	810	762	4.111	0.411	31350
491	7	77	793	756	11.718	1.172	28102
492	7	79	787	760	4.687	0.469	28931
493	7	81	775	770	10.153	1.015	32281
494	7	83	782	770	4.55	0.455	29242
495	7	85	795	773	8.672	0.867	32823
496	7	87	820	780	16.875	1.687	31431
497	7	89	815	779	3.314	0.331	31564
498	7	91	793	776	14.432	1.443	31493
499	7	93	786	776	4.55	0.455	28413
500	7	95	781	773	3.79	0.379	30342
501	7	97	778	770	2.758	0.276	31424
502	7	99	802	770	15.6	1.56	27325
503	7	101	800	770	1.3	0.13	28265
504	7	103	779	768	13.711	1.371	30784
505	7	105	766	771	8.672	0.867	27780
506	7	107	762	775	3.677	0.368	26980
507	7	109	774	774	7.827	0.783	26297
508	7	111	801	770	17.741	1.774	29413
509	7	113	811	769	6.532	0.653	30684
510	7	115	787	771	15.654	1.565	29026
511	7	117	781	772	3.954	0.395	30107
512	7	119	783	770	1.838	0.184	30877
513	7	121	790	772	4.732	0.473	30589
514	7	123	764	773	16.912	1.691	29759
515	7	125	756	779	6.5	0.65	31149
516	7	127	751	787	6.132	0.613	31216
517	7	129	759	773	10.481	1.048	30459
518	7	131	789	773	19.5	1.95	31029
519	7	133	800	775	7.267	0.727	31952
520	7	135	808	781	6.5	0.65	34914
521	7	137	808	782	0.65	0.065	29770
522	7	139	791	772	12.82	1.282	32421
523	7	141	814	769	15.076	1.508	30653
524	7	143	827	769	8.45	0.845	33032
525	7	145	829	771	1.838	0.184	32050
526	7	147	805	769	15.654	1.565	25261
527	7	149	802	769	1.95	0.195	31889
528	7	151	788	769	9.1	0.91	31455
529	7	153	777	767	7.267	0.727	30362
530	7	155	769	765	5.36	0.536	32142
531	7	157	767	763	1.838	0.184	27490
532	7	159	804	767	24.19	2.419	31372
533	7	161	812	772	6.132	0.613	28837
534	7	163	826	776	9.464	0.946	30896
535	7	165	832	778	4.111	0.411	32122
536	7	167	809	773	15.299	1.53	27985
537	7	169	777	763	21.791	2.179	31598
538	7	171	766	761	7.267	0.727	21406
539	7	173	758	760	5.24	0.524	33193
540	7	175	788	762	19.543	1.954	27551
541	7	177	798	764	6.629	0.663	28273
542	7	179	808	767	6.786	0.679	33439
543	7	181	823	776	11.37	1.137	29155
544	7	183	830	780	5.24	0.524	30961
545	7	185	839	782	5.993	0.599	30855
546	7	187	847	785	5.553	0.555	31373
547	7	189	859	786	7.827	0.783	31223
548	7	191	830	780	19.249	1.925	30924
549	7	193	810	776	13.257	1.326	28273
550	8	1	291	862	-1	-1	31932
551	8	3	296	870	6.132	0.613	30330
552	8	5	301	874	4.162	0.416	27784
553	8	7	302	874	0.65	0.065	29752
554	8	9	297	862	8.45	0.845	25818
555	8	11	297	862	0	0	24719
556	8	13	297	862	0	0	27731
557	8	15	292	860	3.5	0.35	28596
558	8	17	284	856	5.814	0.581	27152
559	8	19	275	850	7.031	0.703	25636
560	8	21	270	845	4.596	0.46	29042
561	8	23	269	841	2.68	0.268	34232
562	8	25	269	842	0.65	0.065	33278
563	8	27	274	846	4.162	0.416	32576
564	8	29	277	849	2.758	0.276	28175
565	8	31	277	850	0.65	0.065	23658
566	8	33	277	850	0	0	22277
567	8	35	277	850	0	0	27468
568	8	37	277	850	0	0	28066
569	8	39	277	850	0	0	26935
570	8	41	285	857	6.909	0.691	30539
571	8	43	289	857	2.6	0.26	29997
572	8	45	291	856	1.453	0.145	31710
573	8	47	290	857	0.919	0.092	29828
574	8	49	290	857	0	0	31500
575	8	51	285	853	4.162	0.416	25310
576	8	53	282	851	2.344	0.234	31471
577	8	55	282	848	1.95	0.195	25859
578	8	57	285	853	3.79	0.379	29709
579	8	59	288	855	2.344	0.234	31464
580	8	61	292	860	4.162	0.416	30661
581	8	63	290	852	5.36	0.536	29032
582	8	65	285	849	3.79	0.379	30644
583	8	67	279	841	6.5	0.65	25458
584	8	69	276	836	3.79	0.379	27888
585	8	71	275	834	1.453	0.145	20962
586	8	73	272	827	4.95	0.495	33536
587	9	1	514	495	-1	-1	34214
588	9	3	505	514	13.665	1.367	28534
589	9	5	505	515	0.65	0.065	32749
590	9	7	503	515	1.3	0.13	32310
591	9	9	512	514	5.886	0.589	29042
592	9	11	515	512	2.344	0.234	37097
593	9	13	517	505	4.732	0.473	30451
594	9	15	518	502	2.055	0.206	39460
595	9	17	519	501	0.919	0.092	40187
596	9	19	518	501	0.65	0.065	44054
597	9	21	518	497	2.6	0.26	24525
598	9	23	518	493	2.6	0.26	29436
599	9	25	520	488	3.5	0.35	27973
600	9	27	523	485	2.758	0.276	35298
601	9	29	525	483	1.838	0.184	32173
602	9	31	526	482	0.919	0.092	32075
603	9	33	512	500	14.822	1.482	30665
604	9	35	507	505	4.596	0.46	31834
605	9	37	503	511	4.687	0.469	32385
606	9	39	502	512	0.919	0.092	32662
607	9	41	502	510	1.3	0.13	32455
608	9	43	505	510	1.95	0.195	32588
609	9	45	506	515	3.314	0.331	31069
610	9	47	504	519	2.907	0.291	31364
611	9	49	503	516	2.055	0.206	32666
612	9	51	503	515	0.65	0.065	32238
613	9	53	502	509	3.954	0.395	33347
614	9	55	507	505	4.162	0.416	33967
615	9	57	511	506	2.68	0.268	31606
616	9	59	511	505	0.65	0.065	33049
617	9	61	512	504	0.919	0.092	32719
618	9	63	511	504	0.65	0.065	33692
619	10	1	606	337	-1	-1	30443
620	10	3	606	337	0	0	31821
621	10	5	606	332	3.25	0.325	27799
622	10	7	603	326	4.36	0.436	30175
623	10	9	597	318	6.5	0.65	33304
624	10	11	598	319	0.919	0.092	29651
625	10	13	604	323	4.687	0.469	35536
626	10	15	607	326	2.758	0.276	30666
627	10	17	609	330	2.907	0.291	37651
628	10	19	611	331	1.453	0.145	34394
629	10	21	617	331	3.9	0.39	26928
630	10	23	623	335	4.687	0.469	34457
631	10	25	619	324	7.608	0.761	31223
632	10	27	613	319	5.077	0.508	30595
633	10	29	611	318	1.453	0.145	31191
634	10	31	610	316	1.453	0.145	31633
635	10	33	610	316	0	0	30440
636	10	35	609	316	0.65	0.065	29905
637	10	37	609	321	3.25	0.325	30136
638	10	39	609	324	1.95	0.195	31359
639	10	41	609	324	0	0	31768
640	10	43	609	323	0.65	0.065	31539
641	10	45	611	327	2.907	0.291	30738
642	11	1	277	693	-1	-1	32266
643	11	3	277	693	0	0	24678
644	11	5	273	693	2.6	0.26	26708
645	11	7	271	693	1.3	0.13	34199
646	11	9	264	698	5.591	0.559	29377
647	11	11	263	698	0.65	0.065	32175
648	11	13	271	691	6.909	0.691	33575
649	11	15	279	685	6.5	0.65	32461
650	11	17	286	683	4.732	0.473	33637
651	11	19	280	676	5.993	0.599	26945
652	11	21	274	678	4.111	0.411	34395
653	11	23	269	675	3.79	0.379	32563
654	11	25	262	669	5.993	0.599	31010
655	11	27	259	669	1.95	0.195	31496
656	11	29	255	666	3.25	0.325	29828
657	11	31	243	657	9.75	0.975	31979
658	11	33	250	658	4.596	0.46	32088
659	11	35	259	655	6.166	0.617	32491
660	11	37	266	653	4.732	0.473	31931
661	11	39	265	655	1.453	0.145	30860
662	11	41	260	661	5.077	0.508	31489
663	11	43	247	670	10.277	1.028	30958
664	11	45	244	674	3.25	0.325	31955
665	11	47	261	680	11.718	1.172	34578
666	11	49	275	683	9.306	0.931	31510
667	11	51	287	684	7.827	0.783	24196
668	11	53	293	687	4.36	0.436	31688
669	11	55	301	688	5.24	0.524	31639
670	11	57	301	675	8.45	0.845	33855
671	11	59	289	663	11.031	1.103	31915
672	11	61	291	666	2.344	0.234	32420
673	11	63	299	677	8.841	0.884	31718
674	11	65	287	651	18.613	1.861	33862
675	11	67	292	618	21.694	2.169	33094
676	11	69	291	611	4.596	0.46	33075
677	11	71	284	627	11.351	1.135	31838
678	11	73	287	634	4.95	0.495	26678
679	11	75	299	654	15.16	1.516	31824
680	11	77	308	657	6.166	0.617	31799
681	11	79	294	687	21.518	2.152	34005
682	11	81	286	703	11.627	1.163	32082
683	11	83	270	706	10.581	1.058	31552
684	11	85	269	695	7.179	0.718	32991
685	11	87	272	674	13.788	1.379	33032
686	11	89	268	674	2.6	0.26	34721
687	11	91	254	651	17.501	1.75	29920
688	11	93	245	644	7.411	0.741	35998
689	11	95	230	635	11.37	1.137	30964
690	11	97	221	633	5.993	0.599	30233
691	11	99	216	633	3.25	0.325	31008
692	11	101	237	612	19.304	1.93	31678
693	11	103	236	590	14.314	1.431	26085
694	11	105	237	583	4.596	0.46	28755
695	11	107	242	570	9.053	0.905	28595
696	11	109	249	590	13.773	1.377	33539
697	11	111	252	613	15.076	1.508	31767
698	11	113	259	616	4.95	0.495	32830
699	11	115	272	618	8.549	0.855	31589
700	11	117	262	620	6.629	0.663	32109
701	11	119	238	625	15.935	1.593	32516
702	11	121	237	641	10.42	1.042	30191
703	11	123	235	642	1.453	0.145	31737
704	11	125	222	659	13.91	1.391	31460
705	11	127	210	661	7.907	0.791	33535
706	11	129	186	664	15.721	1.572	32511
707	11	131	194	674	8.324	0.832	30554
708	11	133	213	684	13.956	1.396	38066
709	11	135	220	692	6.909	0.691	32159
710	11	137	227	695	4.95	0.495	32603
711	11	139	207	674	18.85	1.885	38781
712	11	141	203	667	5.24	0.524	31638
713	11	143	195	664	5.553	0.555	28835
714	11	145	194	660	2.68	0.268	29651
715	11	147	197	657	2.758	0.276	31812
716	11	149	204	651	5.993	0.599	32036
717	11	151	219	645	10.501	1.05	31392
718	11	153	236	635	12.82	1.282	30793
719	11	155	239	631	3.25	0.325	30709
720	11	157	242	630	2.055	0.206	30911
721	11	159	244	630	1.3	0.13	30365
722	11	161	245	630	0.65	0.065	31447
723	11	163	251	630	3.9	0.39	31948
724	11	165	266	628	9.836	0.984	31582
725	11	167	274	626	5.36	0.536	31960
726	11	169	268	627	3.954	0.395	33044
727	11	171	240	637	19.325	1.933	30686
728	11	173	226	641	9.464	0.946	31663
729	11	175	207	647	12.951	1.295	36624
730	11	177	203	650	3.25	0.325	28508
731	11	179	206	650	1.95	0.195	31814
732	11	181	206	650	0	0	32923
733	11	183	206	650	0	0	36063
734	11	185	197	661	9.238	0.924	30468
735	11	187	199	660	1.453	0.145	34489
736	11	189	232	645	23.561	2.356	32043
737	11	191	246	639	9.9	0.99	32526
738	11	193	246	639	0	0	33168
739	12	1	267	746	-1	-1	32584
740	12	3	266	745	0.919	0.092	29697
741	12	5	266	745	0	0	32168
742	12	7	266	745	0	0	30449
743	12	9	266	745	0	0	32418
744	12	11	262	739	4.687	0.469	31392
745	12	13	257	737	3.5	0.35	34758
746	12	15	245	736	7.827	0.783	33736
747	12	17	237	735	5.24	0.524	36939
748	12	19	235	733	1.838	0.184	33861
749	12	21	234	731	1.453	0.145	34973
750	12	23	230	729	2.907	0.291	33875
751	12	25	226	727	2.907	0.291	31007
752	12	27	243	736	12.503	1.25	33996
753	12	29	254	742	8.144	0.814	31853
754	12	31	269	747	10.277	1.028	34842
755	12	33	276	748	4.596	0.46	35887
756	12	35	287	747	7.179	0.718	32147
757	12	37	288	747	0.65	0.065	31966
758	12	39	280	743	5.814	0.581	32462
759	12	41	269	737	8.144	0.814	30780
760	12	43	258	730	8.475	0.847	31867
761	12	45	253	730	3.25	0.325	32081
762	12	47	247	728	4.111	0.411	33060
763	12	49	245	728	1.3	0.13	31405
764	12	51	247	729	1.453	0.145	30937
765	12	53	251	729	2.6	0.26	27914
766	12	55	256	731	3.5	0.35	33195
767	12	57	257	731	0.65	0.065	28178
768	12	59	256	718	8.475	0.847	30620
769	12	61	247	699	13.665	1.367	30963
770	12	63	246	694	3.314	0.331	28658
771	12	65	244	693	1.453	0.145	30251
772	12	67	242	686	4.732	0.473	33692
773	12	69	243	681	3.314	0.331	33343
774	12	71	245	677	2.907	0.291	30951
775	12	73	257	688	10.581	1.058	31303
776	12	75	263	700	8.72	0.872	31986
777	12	77	263	700	0	0	28557
778	12	79	266	709	6.166	0.617	33715
779	12	81	266	709	0	0	32282
780	12	83	269	719	6.786	0.679	31211
781	12	85	270	722	2.055	0.206	28674
782	12	87	272	728	4.111	0.411	32174
783	12	89	262	721	7.934	0.793	33741
784	12	91	253	723	5.993	0.599	32490
785	12	93	244	728	6.692	0.669	32760
786	12	95	247	730	2.344	0.234	32479
787	12	97	255	725	6.132	0.613	22614
788	12	99	257	719	4.111	0.411	33207
789	12	101	260	717	2.344	0.234	30529
790	12	103	257	721	3.25	0.325	29421
791	12	105	255	723	1.838	0.184	25431
792	12	107	258	719	3.25	0.325	32095
793	12	109	280	705	16.95	1.695	24979
794	12	111	273	704	4.596	0.46	32607
795	12	113	278	688	10.896	1.09	33358
796	12	115	278	684	2.6	0.26	27199
797	12	117	277	677	4.596	0.46	30359
798	12	119	270	666	8.475	0.847	30605
799	12	121	259	645	15.409	1.541	29488
800	12	123	254	637	6.132	0.613	29387
801	12	125	253	635	1.453	0.145	39539
802	12	127	264	654	14.27	1.427	31368
803	12	129	271	669	10.759	1.076	32621
804	12	131	273	676	4.732	0.473	28262
805	12	133	275	678	1.838	0.184	28247
806	12	135	279	683	4.162	0.416	33455
807	12	137	285	692	7.031	0.703	24274
808	12	139	288	698	4.36	0.436	32498
809	12	141	283	686	8.45	0.845	29433
810	12	143	272	652	23.227	2.323	29313
811	12	145	272	652	0	0	36134
812	12	147	270	647	3.5	0.35	31160
813	12	149	267	639	5.553	0.555	27736
814	12	151	266	635	2.68	0.268	30071
815	12	153	265	633	1.453	0.145	33344
816	12	155	280	667	24.155	2.415	32904
817	12	157	282	680	8.549	0.855	29444
818	12	159	283	682	1.453	0.145	28131
819	12	161	292	682	5.85	0.585	30626
820	12	163	299	678	5.24	0.524	35013
821	12	165	261	700	28.54	2.854	31321
822	12	167	252	717	12.503	1.25	28293
823	12	169	248	737	13.257	1.326	33685
824	12	171	248	737	0	0	32443
825	12	173	254	726	8.144	0.814	32551
826	12	175	256	717	5.993	0.599	31157
827	12	177	266	733	12.264	1.226	31009
828	12	179	264	741	5.36	0.536	36135
829	12	181	262	741	1.3	0.13	30783
830	12	183	265	740	2.055	0.206	26334
831	12	185	278	743	8.672	0.867	32139
832	12	187	284	744	3.954	0.395	34035
833	12	189	273	744	7.15	0.715	29416
834	12	191	261	744	7.8	0.78	37228
835	12	193	258	746	2.344	0.234	30172
836	13	1	584	737	-1	-1	30295
837	13	3	586	736	1.453	0.145	28637
838	13	5	588	736	1.3	0.13	34742
839	13	7	584	731	4.162	0.416	27211
840	13	9	584	723	5.2	0.52	37828
841	13	11	581	727	3.25	0.325	28552
842	13	13	580	731	2.68	0.268	31850
843	13	15	582	730	1.453	0.145	31770
844	13	17	586	729	2.68	0.268	31834
845	13	19	586	716	8.45	0.845	30078
846	13	21	581	721	4.596	0.46	28190
847	13	23	580	728	4.596	0.46	32332
848	13	25	576	726	2.907	0.291	29463
849	13	27	574	720	4.111	0.411	38586
850	13	29	578	719	2.68	0.268	31664
851	13	31	583	722	3.79	0.379	28271
852	13	33	586	723	2.055	0.206	31323
853	13	35	586	723	0	0	31497
854	13	37	587	728	3.314	0.331	31117
855	13	39	586	732	2.68	0.268	31768
856	13	41	578	727	6.132	0.613	28350
857	13	43	578	721	3.9	0.39	28701
858	13	45	580	723	1.838	0.184	24728
859	13	47	585	738	10.277	1.028	32203
860	13	49	588	731	4.95	0.495	31043
861	13	51	589	729	1.453	0.145	32392
862	13	53	589	725	2.6	0.26	31345
863	13	55	589	723	1.3	0.13	28943
864	13	57	581	726	5.553	0.555	34408
865	14	107	1016	305	-1	-1	30855
866	14	109	1012	297	5.814	0.581	30597
867	14	111	1009	294	2.758	0.276	30673
868	14	113	1009	281	8.45	0.845	30986
869	14	115	1013	272	6.402	0.64	31207
870	14	117	1016	277	3.79	0.379	30908
871	14	119	1014	294	11.126	1.113	30506
872	14	121	1012	305	7.267	0.727	30668
873	14	123	1008	312	5.24	0.524	30757
874	14	125	1008	312	0	0	31375
875	14	127	1013	307	4.596	0.46	31145
876	14	129	1018	310	3.79	0.379	31286
877	14	131	1021	318	5.553	0.555	31060
878	14	133	1017	336	11.985	1.199	30497
879	14	135	1011	347	8.144	0.814	32173
880	14	137	1009	358	7.267	0.727	31156
881	14	139	1006	365	4.95	0.495	30851
882	14	141	1003	369	3.25	0.325	31142
883	14	143	999	371	2.907	0.291	31820
884	14	145	997	367	2.907	0.291	30757
885	14	147	999	363	2.907	0.291	30888
886	14	149	1007	370	6.909	0.691	31090
887	14	151	1004	386	10.581	1.058	30802
888	14	153	992	395	9.75	0.975	30799
889	14	155	983	404	8.273	0.827	31134
890	14	157	977	404	3.9	0.39	30845
891	14	159	971	410	5.515	0.552	31553
892	14	161	974	407	2.758	0.276	31121
893	14	163	991	377	22.413	2.241	31033
894	14	165	1000	362	11.37	1.137	31225
895	14	167	1009	347	11.37	1.137	28629
896	14	169	1012	334	8.672	0.867	29255
897	14	171	1015	341	4.95	0.495	30002
898	14	173	1015	360	12.35	1.235	31012
899	14	175	1014	357	2.055	0.206	29561
900	14	177	1011	376	12.503	1.25	30118
901	14	179	1001	396	14.534	1.453	30214
902	14	181	994	415	13.161	1.316	31129
903	14	183	991	420	3.79	0.379	31419
904	14	185	1002	388	21.994	2.199	31037
905	14	187	1014	359	20.4	2.04	31424
906	14	189	1013	339	13.016	1.302	31051
907	14	191	1008	325	9.663	0.966	28523
908	14	193	999	314	9.238	0.924	29965
909	15	1	126	439	-1	-1	31746
910	15	3	128	438	1.453	0.145	34570
911	15	5	128	438	0	0	34791
912	15	7	128	437	0.65	0.065	30075
913	15	9	130	429	5.36	0.536	33256
914	15	11	131	425	2.68	0.268	33507
915	15	13	131	425	0	0	34572
916	15	15	131	425	0	0	33396
917	15	17	131	425	0	0	32772
918	15	19	130	425	0.65	0.065	30781
919	15	21	129	424	0.919	0.092	34720
920	15	23	128	422	1.453	0.145	31546
921	15	25	125	417	3.79	0.379	33370
922	15	27	124	417	0.65	0.065	30996
923	15	29	121	412	3.79	0.379	30006
924	15	31	116	399	9.053	0.905	32519
925	15	33	109	387	9.03	0.903	31140
926	15	35	108	400	8.475	0.847	29496
927	15	37	106	412	7.907	0.791	30338
928	15	39	104	423	7.267	0.727	32532
929	15	41	104	426	1.95	0.195	26942
930	15	43	106	421	3.5	0.35	31136
931	15	45	110	422	2.68	0.268	32827
932	15	47	114	423	2.68	0.268	32274
933	15	49	119	422	3.314	0.331	30289
934	15	51	122	421	2.055	0.206	32315
935	15	53	126	418	3.25	0.325	31304
936	15	55	134	415	5.553	0.555	35562
937	15	57	133	418	2.055	0.206	33073
938	15	59	132	421	2.055	0.206	33608
939	15	61	131	426	3.314	0.331	40949
940	15	63	126	429	3.79	0.379	41140
941	15	65	123	425	3.25	0.325	33629
942	15	67	114	411	10.818	1.082	31353
943	15	69	109	401	7.267	0.727	17690
944	15	71	116	407	5.993	0.599	30293
945	15	73	109	431	16.25	1.625	27393
946	15	75	106	438	4.95	0.495	32430
947	15	77	113	431	6.435	0.643	32837
948	15	79	119	426	5.077	0.508	30581
949	15	81	132	422	8.841	0.884	30133
950	15	83	142	416	7.58	0.758	31193
951	15	85	146	411	4.162	0.416	31804
952	15	87	138	406	6.132	0.613	34909
953	15	89	125	421	12.902	1.29	32612
954	15	91	119	433	8.72	0.872	37847
955	15	93	110	443	8.745	0.874	32185
956	15	95	95	444	9.771	0.977	31827
957	15	97	103	434	8.324	0.832	30324
958	15	99	133	416	22.74	2.274	35717
959	15	101	137	408	5.814	0.581	34514
960	15	103	130	404	5.24	0.524	31636
961	15	105	119	412	8.841	0.884	32438
962	15	107	119	421	5.85	0.585	31609
963	15	109	123	413	5.814	0.581	32286
964	15	111	132	403	8.745	0.874	31959
965	15	113	132	400	1.95	0.195	34243
966	15	115	124	410	8.324	0.832	17956
967	15	117	123	415	3.314	0.331	31422
968	15	119	111	436	15.721	1.572	32964
969	15	121	111	427	5.85	0.585	34563
970	15	123	110	399	18.211	1.821	32541
971	15	125	110	399	0	0	34226
972	15	127	113	401	2.344	0.234	25144
973	15	129	115	412	7.267	0.727	28663
974	15	131	118	418	4.36	0.436	30171
975	15	133	125	433	10.759	1.076	32449
976	15	135	121	423	7.001	0.7	34819
977	15	137	117	419	3.677	0.368	33657
978	15	139	112	426	5.591	0.559	30268
979	15	141	100	442	13	1.3	32710
980	15	143	89	453	10.111	1.011	32621
981	15	145	87	452	1.453	0.145	32106
982	15	147	76	448	7.608	0.761	28269
983	15	149	62	457	10.818	1.082	27556
984	15	151	54	462	6.132	0.613	37520
985	15	153	45	464	5.993	0.599	34860
986	15	155	81	431	31.743	3.174	28910
987	15	157	97	416	14.255	1.426	32507
988	15	159	104	413	4.95	0.495	31973
989	15	161	118	435	16.95	1.695	33186
990	15	163	120	434	1.453	0.145	31300
991	15	165	127	430	5.24	0.524	21928
992	15	167	128	421	5.886	0.589	29538
993	15	169	127	417	2.68	0.268	32988
994	15	171	124	411	4.36	0.436	31899
995	15	173	121	398	8.672	0.867	32609
996	15	175	121	396	1.3	0.13	30549
997	15	177	123	393	2.344	0.234	30674
998	15	179	131	409	11.627	1.163	32864
999	15	181	131	409	0	0	30052
1000	15	183	138	426	11.95	1.195	30756
1001	15	185	142	432	4.687	0.469	32128
1002	15	187	147	432	3.25	0.325	32277
1003	15	189	154	433	4.596	0.46	38878
1004	15	191	150	430	3.25	0.325	35228
1005	15	193	141	426	6.402	0.64	34499
1006	16	1	280	392	-1	-1	30530
1007	16	3	292	389	8.04	0.804	30216
1008	16	5	307	385	10.09	1.009	33608
1009	16	7	311	387	2.907	0.291	33256
1010	16	9	316	387	3.25	0.325	32210
1011	16	11	318	386	1.453	0.145	35031
1012	16	13	320	386	1.3	0.13	36130
1013	16	15	320	386	0	0	34715
1014	16	17	320	386	0	0	31845
1015	16	19	318	380	4.111	0.411	35250
1016	16	21	318	379	0.65	0.065	34660
1017	16	23	318	375	2.6	0.26	33033
1018	16	25	318	375	0	0	33776
1019	16	27	318	375	0	0	32508
1020	16	29	302	380	10.896	1.09	33848
1021	16	31	298	381	2.68	0.268	32369
1022	16	33	300	387	4.111	0.411	31831
1023	16	35	301	387	0.65	0.065	25567
1024	16	37	301	387	0	0	31565
1025	16	39	301	385	1.3	0.13	30472
1026	16	41	310	384	5.886	0.589	22047
1027	16	43	316	381	4.36	0.436	34536
1028	16	45	327	374	8.475	0.847	33570
1029	16	47	332	373	3.314	0.331	32213
1030	16	49	332	373	0	0	33182
1031	16	51	334	372	1.453	0.145	32096
1032	16	53	342	365	6.909	0.691	32628
1033	16	55	344	370	3.5	0.35	31652
1034	16	57	345	372	1.453	0.145	33778
1035	16	59	345	372	0	0	33852
1036	16	61	345	372	0	0	31235
1037	16	63	346	373	0.919	0.092	31984
1038	16	65	350	373	2.6	0.26	34205
1039	16	67	355	373	3.25	0.325	32274
1040	16	69	364	373	5.85	0.585	32456
1041	16	71	370	374	3.954	0.395	32072
1042	16	73	350	373	13.016	1.302	33536
1043	16	75	340	376	6.786	0.679	33040
1044	16	77	320	379	13.145	1.315	35507
1045	16	79	320	380	0.65	0.065	29608
1046	16	81	319	379	0.919	0.092	33076
1047	16	83	319	379	0	0	33889
1048	16	85	310	380	5.886	0.589	33325
1049	16	87	302	381	5.24	0.524	33413
1050	16	89	301	382	0.919	0.092	27988
1051	16	91	301	381	0.65	0.065	27557
1052	16	93	301	381	0	0	29329
1053	16	95	301	381	0	0	34422
1054	16	97	313	383	7.907	0.791	21212
1055	16	99	318	382	3.314	0.331	29975
1056	16	101	330	380	7.907	0.791	27670
1057	16	103	337	379	4.596	0.46	35371
1058	16	105	330	378	4.596	0.46	22324
1059	16	107	303	375	17.658	1.766	25925
1060	16	109	312	379	6.402	0.64	33608
1061	16	111	320	384	6.132	0.613	33945
1062	16	113	325	389	4.596	0.46	25181
1063	16	115	335	385	7.001	0.7	47521
1064	16	117	336	386	0.919	0.092	41816
1065	16	119	322	379	10.174	1.017	20462
1066	16	121	326	374	4.162	0.416	33657
1067	16	123	326	373	0.65	0.065	33114
1068	16	125	326	382	5.85	0.585	27403
1069	16	127	326	382	0	0	29336
1070	16	129	321	383	3.314	0.331	32274
1071	16	131	316	376	5.591	0.559	31743
1072	16	133	316	374	1.3	0.13	29534
1073	16	135	316	375	0.65	0.065	29078
1074	16	137	316	375	0	0	31941
1075	16	139	316	374	0.65	0.065	30542
1076	16	141	317	375	0.919	0.092	30730
1077	16	143	317	375	0	0	29799
1078	16	145	324	378	4.95	0.495	35577
1079	16	147	332	383	6.132	0.613	28716
1080	16	149	339	384	4.596	0.46	44725
1081	16	151	332	382	4.732	0.473	29356
1082	16	153	329	379	2.758	0.276	25604
1083	16	155	329	378	0.65	0.065	26439
1084	16	157	329	377	0.65	0.065	30362
1085	16	159	328	379	1.453	0.145	20287
1086	16	161	326	382	2.344	0.234	31201
1087	17	1	508	258	-1	-1	34294
1088	17	3	507	256	1.453	0.145	34241
1089	17	5	507	256	0	0	33568
1090	17	7	507	250	3.9	0.39	33967
1091	17	9	507	247	1.95	0.195	34511
1092	17	11	508	247	0.65	0.065	32171
1093	17	13	509	247	0.65	0.065	31400
1094	17	15	509	247	0	0	31962
1095	17	17	509	248	0.65	0.065	33743
1096	17	19	509	248	0	0	32515
1097	17	21	508	245	2.055	0.206	31934
1098	17	23	509	241	2.68	0.268	33007
1099	17	25	508	231	6.532	0.653	30218
1100	17	27	506	224	4.732	0.473	29104
1101	17	29	505	220	2.68	0.268	29084
1102	17	31	505	224	2.6	0.26	31137
1103	17	33	505	224	0	0	32074
1104	17	35	508	236	8.04	0.804	33415
1105	17	37	508	238	1.3	0.13	30889
1106	17	39	506	244	4.111	0.411	32577
1107	17	41	504	250	4.111	0.411	33517
1108	17	43	502	253	2.344	0.234	34221
1109	17	45	502	253	0	0	32541
1110	17	47	502	246	4.55	0.455	34118
1111	17	49	502	238	5.2	0.52	32267
1112	17	51	505	226	8.04	0.804	33057
1113	17	53	508	217	6.166	0.617	30198
1114	17	55	512	216	2.68	0.268	33247
1115	17	57	512	216	0	0	38241
1116	17	59	512	214	1.3	0.13	37718
1117	17	61	511	211	2.055	0.206	28457
1118	17	63	504	231	13.773	1.377	30927
1119	17	65	501	257	17.012	1.701	31549
1120	17	67	501	261	2.6	0.26	33480
1121	17	69	499	250	7.267	0.727	30341
1122	17	71	506	215	23.2	2.32	30649
1123	17	73	510	197	11.985	1.199	29381
1124	17	75	512	190	4.732	0.473	29109
1125	17	77	515	186	3.25	0.325	30877
1126	17	79	519	195	6.402	0.64	32384
1127	17	81	508	222	18.95	1.895	29004
1128	17	83	506	240	11.772	1.177	29251
1129	17	85	504	264	15.654	1.565	33362
1130	17	87	500	276	8.222	0.822	32950
1131	17	89	499	276	0.65	0.065	30253
1132	17	91	506	260	11.351	1.135	34944
1133	17	93	509	268	5.553	0.555	34300
1134	17	95	509	272	2.6	0.26	31871
1135	17	97	509	272	0	0	32614
1136	17	99	509	272	0	0	33914
1137	17	101	508	273	0.919	0.092	35917
1138	17	103	508	252	13.65	1.365	33327
1139	17	105	516	222	20.181	2.018	28927
1140	17	107	517	192	19.51	1.951	33800
1141	17	109	518	186	3.954	0.395	26545
1142	17	111	518	190	2.6	0.26	29308
1143	17	113	518	192	1.3	0.13	32070
1144	17	115	518	193	0.65	0.065	32051
1145	17	117	518	185	5.2	0.52	36977
1146	17	119	520	179	4.111	0.411	35399
1147	17	121	491	242	45.079	4.508	30260
1148	17	123	493	263	13.711	1.371	24562
1149	17	125	495	281	11.772	1.177	32514
1150	17	127	499	287	4.687	0.469	29865
1151	17	129	498	299	7.827	0.783	31468
1152	17	131	498	298	0.65	0.065	31613
1153	17	133	503	245	34.602	3.46	33576
1154	17	135	507	213	20.961	2.096	31063
1155	17	137	521	172	28.16	2.816	33054
1156	17	139	529	149	15.828	1.583	33083
1157	17	141	522	175	17.501	1.75	35744
1158	17	143	511	214	26.338	2.634	34094
1159	17	145	499	253	26.522	2.652	33194
1160	17	147	499	273	13	1.3	30644
1161	17	149	500	298	16.263	1.626	28403
1162	17	151	502	292	4.111	0.411	31934
1163	17	153	505	265	17.658	1.766	43041
1164	17	155	500	229	23.624	2.362	32434
1165	17	157	511	199	20.769	2.077	30256
1166	17	159	515	192	5.24	0.524	24291
1167	17	161	506	251	38.793	3.879	31425
1168	17	163	505	246	3.314	0.331	42280
1169	17	165	500	253	5.591	0.559	32167
1170	17	167	499	255	1.453	0.145	28583
1171	17	169	499	271	10.4	1.04	30836
1172	17	171	499	280	5.85	0.585	28933
1173	17	173	505	303	15.45	1.545	44204
1174	17	175	503	325	14.359	1.436	43269
1175	17	177	502	343	11.718	1.172	32148
1176	17	179	495	358	10.759	1.076	25790
1177	17	181	494	361	2.055	0.206	24629
1178	17	183	493	366	3.314	0.331	28323
1179	17	185	494	298	44.204	4.42	28779
1180	17	187	497	271	17.658	1.766	31839
1181	17	189	496	253	11.718	1.172	30261
1182	17	191	496	247	3.9	0.39	28790
1183	17	193	498	235	7.907	0.791	31087
1184	18	1	933	87	-1	-1	33947
1185	18	3	936	96	6.166	0.617	30826
1186	18	5	937	95	0.919	0.092	25762
1187	18	7	942	102	5.591	0.559	30522
1188	18	9	942	109	4.55	0.455	33746
1189	18	11	934	114	6.132	0.613	29688
1190	18	13	911	118	15.174	1.517	30326
1191	18	15	913	123	3.5	0.35	30390
1192	18	17	940	175	38.084	3.808	29193
1193	18	19	945	182	5.591	0.559	28668
1194	18	21	947	187	3.5	0.35	29034
1195	18	23	952	174	9.053	0.905	29095
1196	18	25	966	140	23.9	2.39	29943
1197	18	27	969	130	6.786	0.679	30066
1198	18	29	953	127	10.581	1.058	29813
1199	18	31	943	131	7.001	0.7	29725
1200	18	33	943	141	6.5	0.65	30370
1201	18	35	943	142	0.65	0.065	30715
1202	18	37	943	150	5.2	0.52	29872
1203	18	39	948	157	5.591	0.559	30206
1204	18	41	952	166	6.402	0.64	29280
1205	18	43	954	181	9.836	0.984	29312
1206	18	45	944	187	7.58	0.758	28898
1207	18	47	941	200	8.672	0.867	29160
1208	18	49	936	188	8.45	0.845	29339
1209	18	51	941	167	14.031	1.403	29405
1210	18	53	950	155	9.75	0.975	29855
1211	18	55	951	178	14.964	1.496	29241
1212	18	57	952	204	16.912	1.691	29724
1213	18	59	952	219	9.75	0.975	29176
1214	18	61	952	231	7.8	0.78	29804
1215	18	63	951	236	3.314	0.331	29244
1216	18	65	942	221	11.37	1.137	29706
1217	18	67	943	228	4.596	0.46	30098
1218	18	69	944	234	3.954	0.395	29600
1219	18	71	943	248	9.123	0.912	29733
1220	18	73	941	254	4.111	0.411	29270
1221	18	75	944	247	4.95	0.495	30072
1222	18	77	946	220	17.598	1.76	29776
1223	18	79	948	202	11.772	1.177	29407
1224	18	81	948	196	3.9	0.39	29064
1225	18	83	950	227	20.191	2.019	29544
1226	18	85	949	239	7.827	0.783	29577
1227	18	87	947	250	7.267	0.727	29954
1228	18	89	946	266	10.42	1.042	30689
1229	18	91	946	273	4.55	0.455	29979
1230	18	93	945	282	5.886	0.589	30534
1231	18	95	944	279	2.055	0.206	30422
1232	18	97	949	258	14.031	1.403	30224
1233	18	99	949	249	5.85	0.585	29922
1234	18	101	949	270	13.65	1.365	30449
1235	18	103	949	281	7.15	0.715	30914
1236	18	105	947	295	9.192	0.919	30635
1237	19	1	634	799	-1	-1	31827
1238	19	3	634	799	0	0	31431
1239	19	5	635	798	0.919	0.092	31377
1240	19	7	635	790	5.2	0.52	30958
1241	19	9	633	769	13.711	1.371	34621
1242	19	11	620	752	13.91	1.391	26526
1243	19	13	619	767	9.771	0.977	28633
1244	19	15	621	777	6.629	0.663	27023
1245	19	17	625	811	22.252	2.225	31917
1246	19	19	628	801	6.786	0.679	32429
1247	19	21	628	794	4.55	0.455	37568
1248	19	23	627	784	6.532	0.653	33181
1249	19	25	627	790	3.9	0.39	29277
1250	19	27	625	796	4.111	0.411	30888
1251	19	29	629	785	7.608	0.761	28478
1252	19	31	635	771	9.9	0.99	31862
1253	19	33	635	773	1.3	0.13	33830
1254	19	35	638	774	2.055	0.206	31866
1255	19	37	626	771	8.04	0.804	29699
1256	19	39	623	765	4.36	0.436	29807
1257	19	41	622	760	3.314	0.331	30859
1258	19	43	631	758	5.993	0.599	32318
1259	19	45	631	761	1.95	0.195	32155
1260	19	47	629	766	3.5	0.35	34476
1261	19	49	622	774	6.909	0.691	31237
1262	19	51	622	774	0	0	29453
1263	19	53	620	777	2.344	0.234	31577
1264	19	55	633	774	8.672	0.867	29207
1265	19	57	638	795	14.031	1.403	29908
1266	19	59	643	797	3.5	0.35	26261
1267	19	61	656	796	8.475	0.847	38321
1268	19	63	659	792	3.25	0.325	41930
1269	19	65	647	792	7.8	0.78	23248
1270	19	67	645	793	1.453	0.145	27199
1271	19	69	650	786	5.591	0.559	26402
1272	19	71	653	772	9.306	0.931	35650
1273	19	73	657	777	4.162	0.416	23121
1274	19	75	649	785	7.354	0.735	32476
1275	19	77	647	782	2.344	0.234	30664
1276	19	79	654	769	9.597	0.96	32010
1277	19	81	650	761	5.814	0.581	24018
1278	19	83	645	754	5.591	0.559	36412
1279	19	85	643	759	3.5	0.35	25195
1280	19	87	644	762	2.055	0.206	36651
1281	19	89	640	754	5.814	0.581	25862
1282	19	91	635	742	8.45	0.845	30904
1283	19	93	633	735	4.732	0.473	32353
1284	19	95	628	729	5.077	0.508	24242
1285	19	97	619	720	8.273	0.827	28752
1286	19	99	604	713	10.759	1.076	29618
1287	19	101	587	701	13.525	1.353	29061
1288	19	103	578	693	7.827	0.783	27414
1289	19	105	563	679	13.337	1.334	29444
1290	19	107	554	673	7.031	0.703	31344
1291	19	109	538	662	12.62	1.262	31729
1292	19	111	524	654	10.481	1.048	28969
1293	19	113	518	650	4.687	0.469	30034
1294	19	115	509	642	7.827	0.783	29459
1295	19	117	497	628	11.985	1.199	32669
1296	19	119	488	618	8.745	0.874	33271
1297	19	121	493	610	6.132	0.613	31955
1298	19	123	526	638	28.13	2.813	32372
1299	19	125	539	649	11.069	1.107	33597
1300	19	127	564	664	18.95	1.895	28046
1301	19	129	572	669	6.132	0.613	30416
1302	19	131	590	685	15.654	1.565	22823
1303	19	133	612	690	14.664	1.466	28342
1304	19	135	636	693	15.721	1.572	31528
1305	19	137	649	693	8.45	0.845	31872
1306	19	139	590	690	38.399	3.84	34550
1307	19	141	575	692	9.836	0.984	31378
1308	19	143	579	707	10.09	1.009	31912
1309	19	145	542	717	24.912	2.491	31906
1310	19	147	538	728	7.608	0.761	32101
1311	19	149	543	740	8.45	0.845	31859
1312	19	151	548	712	18.487	1.849	30560
1313	19	153	545	688	15.721	1.572	31513
1314	19	155	542	662	17.012	1.701	27411
1315	19	157	532	614	31.869	3.187	31321
1316	19	159	532	632	11.7	1.17	30045
1317	19	161	539	657	16.875	1.687	28108
1318	19	163	556	684	20.738	2.074	22998
1319	19	165	566	701	12.82	1.282	26607
1320	19	167	572	701	3.9	0.39	25391
1321	19	169	535	656	37.867	3.787	31365
1322	19	171	516	626	23.081	2.308	27909
1323	19	173	514	615	7.267	0.727	31226
1324	19	175	520	654	25.648	2.565	29497
1325	19	177	521	675	13.665	1.367	33680
1326	19	179	520	684	5.886	0.589	32105
1327	19	181	526	672	8.72	0.872	31597
1328	19	183	542	619	35.985	3.598	32244
1329	19	185	549	599	13.773	1.377	31579
1330	19	187	559	580	13.956	1.396	41075
1331	19	189	567	567	9.922	0.992	31654
1332	19	191	587	549	17.489	1.749	31604
1333	19	193	590	545	3.25	0.325	32072
1334	20	1	611	805	-1	-1	32110
1335	20	3	617	811	5.515	0.552	31568
1336	20	5	627	809	6.629	0.663	31232
1337	20	7	625	773	23.435	2.344	31010
1338	20	9	634	757	11.932	1.193	29735
1339	20	11	631	747	6.786	0.679	29847
1340	20	13	628	770	15.076	1.508	30343
1341	20	15	626	788	11.772	1.177	34165
1342	20	17	621	797	6.692	0.669	32799
1343	20	19	616	804	5.591	0.559	30533
1344	20	21	610	786	12.333	1.233	28542
1345	20	23	622	776	10.153	1.015	31680
1346	20	25	628	787	8.144	0.814	30176
1347	20	27	628	794	4.55	0.455	32162
1348	20	29	619	801	7.411	0.741	31373
1349	20	31	626	783	12.553	1.255	25531
1350	20	33	650	771	17.441	1.744	32012
1351	20	35	645	775	4.162	0.416	32826
1352	20	37	636	773	5.993	0.599	33421
1353	20	39	640	790	11.351	1.135	32613
1354	20	41	637	778	8.04	0.804	29316
1355	20	43	636	771	4.596	0.46	31406
1356	20	45	618	762	13.081	1.308	30374
1357	20	47	617	770	5.24	0.524	29518
1358	20	49	630	777	9.597	0.96	34901
1359	20	51	630	778	0.65	0.065	32006
1360	20	53	640	781	6.786	0.679	29915
1361	20	55	647	778	4.95	0.495	28263
1362	20	57	651	794	10.72	1.072	35922
1363	20	59	640	779	12.09	1.209	30203
1364	20	61	649	779	5.85	0.585	32780
1365	20	63	649	784	3.25	0.325	21955
1366	20	65	638	799	12.09	1.209	28842
1367	20	67	631	803	5.24	0.524	31973
1368	20	69	634	794	6.166	0.617	32038
1369	20	71	639	784	7.267	0.727	28917
1370	20	73	621	774	13.384	1.338	27580
1371	20	75	611	765	8.745	0.874	26108
1372	20	77	602	758	7.411	0.741	29770
1373	20	79	596	755	4.36	0.436	28190
1374	20	81	580	748	11.351	1.135	32442
1375	20	83	592	766	14.061	1.406	33292
1376	20	85	595	773	4.95	0.495	31551
1377	20	87	590	761	8.45	0.845	31196
1378	20	89	577	746	12.902	1.29	20501
1379	20	91	561	733	13.4	1.34	31855
1380	20	93	548	719	12.418	1.242	33351
1381	20	95	552	722	3.25	0.325	33127
1382	20	97	566	731	10.818	1.082	24279
1383	20	99	557	725	7.031	0.703	26858
1384	20	101	545	716	9.75	0.975	29706
1385	20	103	555	728	10.153	1.015	34949
1386	20	105	571	743	14.255	1.426	24884
1387	20	107	559	729	11.985	1.199	21299
1388	20	109	543	714	14.255	1.426	28332
1389	20	111	535	707	6.909	0.691	28681
1390	20	113	533	703	2.907	0.291	30582
1391	20	115	524	699	6.402	0.64	31147
1392	20	117	517	698	4.596	0.46	29788
1393	20	119	503	693	9.663	0.966	30398
1394	20	121	495	692	5.24	0.524	22567
1395	20	123	478	680	13.525	1.353	29354
1396	20	125	464	667	12.418	1.242	23256
1397	20	127	453	651	12.62	1.262	30625
1398	20	129	446	642	7.411	0.741	24976
1399	20	131	443	631	7.411	0.741	24768
1400	20	133	441	625	4.111	0.411	30335
1401	20	135	436	613	8.45	0.845	34163
1402	20	137	430	597	11.107	1.111	31163
1403	20	139	422	587	8.324	0.832	33376
1404	20	141	421	578	5.886	0.589	28867
1405	20	143	413	591	9.922	0.992	30127
1406	20	145	425	575	13	1.3	28905
1407	20	147	446	542	25.424	2.542	30615
1408	20	149	465	528	15.34	1.534	31111
1409	20	151	476	520	8.841	0.884	28714
1410	20	153	489	523	8.672	0.867	31790
1411	20	155	494	521	3.5	0.35	31031
1412	20	157	508	522	9.123	0.912	36145
1413	20	159	473	532	23.66	2.366	31883
1414	20	161	441	530	20.84	2.084	42001
1415	20	163	409	529	20.81	2.081	24448
1416	20	165	382	531	17.598	1.76	31817
1417	20	167	357	536	16.571	1.657	27473
1418	20	169	338	540	12.62	1.262	25476
1419	20	171	321	541	11.069	1.107	34426
1420	20	173	313	540	5.24	0.524	37215
1421	20	175	313	538	1.3	0.13	22712
1422	20	177	323	533	7.267	0.727	26225
1423	20	179	321	532	1.453	0.145	25426
1424	20	181	301	533	13.016	1.302	24864
1425	20	183	282	535	12.418	1.242	34580
1426	20	185	265	534	11.069	1.107	33828
1427	20	187	250	535	9.771	0.977	32384
1428	20	189	282	530	21.052	2.105	29744
1429	20	191	287	530	3.25	0.325	32164
1430	20	193	280	529	4.596	0.46	32193
1431	21	1	900	805	-1	-1	29071
1432	21	3	924	800	15.935	1.593	30953
1433	21	5	933	796	6.402	0.64	25011
1434	21	7	940	786	7.934	0.793	31492
1435	21	9	926	797	11.573	1.157	31170
1436	21	11	925	799	1.453	0.145	33246
1437	21	13	925	798	0.65	0.065	22033
1438	21	15	914	805	8.475	0.847	30078
1439	21	17	903	817	10.581	1.058	30495
1440	21	19	902	816	0.919	0.092	30183
1441	21	21	902	816	0	0	29160
1442	21	23	903	815	0.919	0.092	30288
1443	21	25	903	815	0	0	30005
1444	21	27	895	821	6.5	0.65	29495
1445	21	29	892	820	2.055	0.206	29311
1446	21	31	897	806	9.663	0.966	28430
1447	21	33	902	806	3.25	0.325	26520
1448	21	35	902	811	3.25	0.325	26316
1449	21	37	902	813	1.3	0.13	30518
1450	21	39	902	816	1.95	0.195	29406
1451	21	41	903	819	2.055	0.206	28074
1452	21	43	899	824	4.162	0.416	29361
1453	21	45	892	829	5.591	0.559	30464
1454	21	47	882	832	6.786	0.679	27590
1455	21	49	876	833	3.954	0.395	29670
1456	21	51	875	833	0.65	0.065	26335
1457	21	53	873	835	1.838	0.184	29461
1458	21	55	867	850	10.501	1.05	29976
1459	21	57	858	864	10.818	1.082	29171
1460	21	59	858	869	3.25	0.325	32850
1461	21	61	859	863	3.954	0.395	29820
1462	21	63	860	861	1.453	0.145	28047
1463	21	65	864	843	11.985	1.199	24603
1464	21	67	870	855	8.72	0.872	26415
1465	21	69	869	863	5.24	0.524	31248
1466	21	71	869	867	2.6	0.26	30967
1467	21	73	871	859	5.36	0.536	30629
1468	21	75	878	850	7.411	0.741	42872
1469	21	77	886	840	8.324	0.832	38043
1470	21	79	887	838	1.453	0.145	41355
1471	21	81	888	836	1.453	0.145	41813
1472	21	83	888	836	0	0	34713
1473	21	85	888	836	0	0	43855
1474	21	87	895	815	14.388	1.439	30058
1475	21	89	902	814	4.596	0.46	28489
1476	21	91	907	822	6.132	0.613	30512
1477	21	93	893	837	13.337	1.334	30574
1478	21	95	869	844	16.25	1.625	34265
1479	21	97	866	850	4.36	0.436	28779
1480	21	99	858	862	9.374	0.937	25145
1481	21	101	856	866	2.907	0.291	39078
1482	21	103	854	866	1.3	0.13	34542
1483	21	105	851	865	2.055	0.206	27602
1484	21	107	846	861	4.162	0.416	34162
1485	21	109	845	860	0.919	0.092	27383
1486	21	111	833	871	10.581	1.058	29826
1487	21	113	829	878	5.24	0.524	25476
1488	21	115	825	880	2.907	0.291	31559
1489	21	117	834	869	9.238	0.924	19054
1490	21	119	842	861	7.354	0.735	27540
1491	21	121	850	855	6.5	0.65	29022
1492	21	123	852	854	1.453	0.145	27196
1493	21	125	852	853	0.65	0.065	31593
1494	21	127	851	856	2.055	0.206	28494
1495	21	129	849	858	1.838	0.184	31126
1496	21	131	840	870	9.75	0.975	29365
1497	21	133	834	877	5.993	0.599	25302
1498	21	135	828	884	5.993	0.599	35763
1499	21	137	826	885	1.453	0.145	31200
1500	21	139	830	865	13.257	1.326	23241
1501	21	141	843	860	9.053	0.905	33084
1502	21	143	849	863	4.36	0.436	24221
1503	21	145	850	867	2.68	0.268	23419
1504	21	147	798	880	34.839	3.484	26285
1505	21	149	799	890	6.532	0.653	35875
1506	21	151	806	879	8.475	0.847	28140
1507	21	153	826	865	15.868	1.587	23528
1508	21	155	846	869	13.257	1.326	21282
1509	21	157	851	865	4.162	0.416	18650
1510	21	159	845	871	5.515	0.552	20063
1511	21	161	840	873	3.5	0.35	24520
1512	21	163	842	857	10.481	1.048	22117
1513	21	165	842	860	1.95	0.195	29713
1514	21	167	838	874	9.464	0.946	25138
1515	21	169	835	870	3.25	0.325	28738
1516	21	171	833	883	8.549	0.855	40377
1517	21	173	811	883	14.3	1.43	24760
1518	21	175	798	890	9.597	0.96	31954
1519	21	177	800	888	1.838	0.184	31310
1520	21	179	816	872	14.707	1.471	23606
1521	21	181	829	869	8.672	0.867	31533
1522	21	183	833	863	4.687	0.469	33773
1523	21	185	841	853	8.324	0.832	33100
1524	21	187	843	863	6.629	0.663	29771
1525	21	189	840	866	2.758	0.276	33732
1526	21	191	827	864	8.549	0.855	30137
1527	21	193	823	873	6.402	0.64	29837
1528	22	1	568	935	-1	-1	38582
1529	22	3	568	935	0	0	27032
1530	22	5	567	935	0.65	0.065	31328
1531	22	7	564	935	1.95	0.195	28094
1532	22	9	574	935	6.5	0.65	33382
1533	22	11	577	939	3.25	0.325	31750
1534	22	13	579	944	3.5	0.35	31330
1535	22	15	580	943	0.919	0.092	36774
1536	22	17	581	938	3.314	0.331	37415
1537	22	19	585	930	5.814	0.581	33637
1538	22	21	579	933	4.36	0.436	25572
1539	22	23	578	930	2.055	0.206	27393
1540	22	25	578	929	0.65	0.065	36530
1541	22	27	578	929	0	0	31506
1542	22	29	579	929	0.65	0.065	37923
1543	22	31	580	930	0.919	0.092	24537
1544	22	33	581	930	0.65	0.065	27649
1545	22	35	591	933	6.786	0.679	31374
1546	22	37	587	938	4.162	0.416	34863
1547	22	39	582	941	3.79	0.379	22253
1548	22	41	582	941	0	0	31931
1549	22	43	582	941	0	0	32352
1550	22	45	582	941	0	0	32282
1551	22	47	586	937	3.677	0.368	28284
1552	22	49	592	928	7.031	0.703	30020
1553	22	51	599	922	5.993	0.599	32103
1554	22	53	604	914	6.132	0.613	31420
1555	22	55	584	933	17.931	1.793	31130
1556	22	57	572	943	10.153	1.015	25724
1557	22	59	559	946	8.672	0.867	30764
1558	22	61	541	947	11.718	1.172	30164
1559	22	63	523	940	12.553	1.255	24137
1560	22	65	505	956	15.654	1.565	25377
1561	22	67	506	970	9.123	0.912	32335
1562	22	69	493	970	8.45	0.845	32710
1563	22	71	485	964	6.5	0.65	28337
1564	22	73	506	975	15.409	1.541	32632
1565	22	75	518	989	11.985	1.199	34202
1566	22	77	516	991	1.838	0.184	31706
1567	22	79	500	976	14.255	1.426	31080
1568	22	81	512	967	9.75	0.975	27372
1569	22	83	523	967	7.15	0.715	11889
1570	22	85	534	971	7.608	0.761	26215
1571	22	87	546	962	9.75	0.975	29276
1572	22	89	548	946	10.481	1.048	25915
1573	22	91	548	940	3.9	0.39	31593
1574	22	93	548	949	5.85	0.585	36052
1575	22	95	539	966	12.503	1.25	31608
1576	22	97	547	969	5.553	0.555	31734
1577	22	99	569	960	15.45	1.545	31659
1578	22	101	561	956	5.814	0.581	32044
1579	22	103	560	956	0.65	0.065	31810
1580	22	105	558	947	5.993	0.599	33646
1581	22	107	558	939	5.2	0.52	32283
1582	22	109	541	945	11.718	1.172	31957
1583	22	111	551	948	6.786	0.679	31303
1584	22	113	568	947	11.069	1.107	31543
1585	22	115	554	948	9.123	0.912	32573
1586	22	117	543	956	8.841	0.884	35338
1587	22	119	552	947	8.273	0.827	34733
1588	22	121	571	945	12.418	1.242	31174
1589	22	123	574	944	2.055	0.206	31754
1590	22	125	554	950	13.572	1.357	22999
1591	22	127	548	950	3.9	0.39	31380
1592	22	129	551	957	4.95	0.495	21300
1593	22	131	556	953	4.162	0.416	33440
1594	22	133	565	947	7.031	0.703	29453
1595	22	135	569	946	2.68	0.268	32124
1596	22	137	569	948	1.3	0.13	16962
1597	22	139	566	957	6.166	0.617	43544
1598	22	141	563	953	3.25	0.325	29986
1599	22	143	559	958	4.162	0.416	32480
1600	22	145	560	954	2.68	0.268	14625
1601	22	147	566	952	4.111	0.411	39732
1602	22	149	566	952	0	0	30871
1603	22	151	566	943	5.85	0.585	27343
1604	22	153	566	943	0	0	18816
1605	22	155	566	944	0.65	0.065	26063
1606	22	157	568	942	1.838	0.184	23099
1607	22	159	570	940	1.838	0.184	31904
1608	22	161	570	939	0.65	0.065	41102
1609	22	163	568	933	4.111	0.411	32382
1610	22	165	567	935	1.453	0.145	23886
1611	22	167	568	932	2.055	0.206	29480
1612	22	169	583	926	10.501	1.05	22881
1613	22	171	579	929	3.25	0.325	23975
1614	22	173	567	936	9.03	0.903	19532
1615	22	175	567	929	4.55	0.455	26650
1616	22	177	567	929	0	0	31480
1617	22	179	567	931	1.3	0.13	31108
1618	22	181	562	938	5.591	0.559	31301
1619	22	183	601	916	29.104	2.91	31959
1620	22	185	598	918	2.344	0.234	25346
1621	22	187	591	926	6.909	0.691	29623
1622	22	189	589	925	1.453	0.145	31962
1623	22	191	587	919	4.111	0.411	16196
1624	22	193	583	918	2.68	0.268	28970
1625	23	1	220	207	-1	-1	32618
1626	23	3	210	219	10.153	1.015	29786
1627	23	5	216	220	3.954	0.395	30429
1628	23	7	219	220	1.95	0.195	33697
1629	23	9	222	223	2.758	0.276	29289
1630	23	11	224	224	1.453	0.145	35260
1631	23	13	232	214	8.324	0.832	38455
1632	23	15	227	223	6.692	0.669	29857
1633	23	17	225	223	1.3	0.13	32723
1634	23	19	222	224	2.055	0.206	33704
1635	23	21	221	220	2.68	0.268	31681
1636	23	23	223	216	2.907	0.291	31465
1637	23	25	230	216	4.55	0.455	31368
1638	23	27	230	217	0.65	0.065	32625
1639	23	29	223	222	5.591	0.559	35916
1640	23	31	215	226	5.814	0.581	27460
1641	23	33	211	227	2.68	0.268	31188
1642	23	35	221	219	8.324	0.832	32998
1643	23	37	227	211	6.5	0.65	36731
1644	23	39	230	211	1.95	0.195	28731
1645	23	41	224	219	6.5	0.65	31195
1646	23	43	223	220	0.919	0.092	29349
1647	23	45	224	218	1.453	0.145	33393
1648	23	47	225	218	0.65	0.065	37596
1649	23	49	227	223	3.5	0.35	36512
1650	23	51	226	222	0.919	0.092	29697
1651	23	53	226	222	0	0	34216
1652	23	55	225	221	0.919	0.092	30441
1653	24	1	391	421	-1	-1	29390
1654	24	3	391	421	0	0	32301
1655	24	5	389	419	1.838	0.184	31921
1656	24	7	388	418	0.919	0.092	31368
1657	24	9	387	418	0.65	0.065	32441
1658	24	11	382	414	4.162	0.416	32029
1659	24	13	381	413	0.919	0.092	30409
1660	24	15	381	412	0.65	0.065	31203
1661	24	17	379	410	1.838	0.184	34158
1662	24	19	379	410	0	0	32602
1663	24	21	379	410	0	0	31045
1664	24	23	377	405	3.5	0.35	31138
1665	24	25	376	413	5.24	0.524	29910
1666	24	27	378	419	4.111	0.411	29489
1667	24	29	378	419	0	0	27995
1668	24	31	396	414	12.143	1.214	30763
1669	24	33	396	413	0.65	0.065	33441
1670	24	35	396	413	0	0	31393
1671	24	37	383	421	9.922	0.992	32503
1672	24	39	374	420	5.886	0.589	23134
1673	24	41	368	405	10.501	1.05	31510
1674	24	43	369	401	2.68	0.268	32220
1675	24	45	370	391	6.532	0.653	33311
1676	24	47	368	383	5.36	0.536	28351
1677	24	49	372	380	3.25	0.325	30199
1678	24	51	378	378	4.111	0.411	29943
1679	24	53	387	372	7.031	0.703	32535
1680	24	55	392	367	4.596	0.46	32107
1681	24	57	395	361	4.36	0.436	31799
1682	24	59	381	362	9.123	0.912	34524
1683	24	61	364	354	12.212	1.221	30330
1684	24	63	359	344	7.267	0.727	28578
1685	24	65	343	330	13.819	1.382	30937
1686	24	67	330	315	12.902	1.29	32486
1687	24	69	322	300	11.05	1.105	29767
1688	24	71	319	294	4.36	0.436	30856
1689	24	73	311	277	12.212	1.221	25060
1690	24	75	308	261	10.581	1.058	30578
1691	24	77	307	249	7.827	0.783	31692
1692	24	79	306	241	5.24	0.524	33293
1693	24	81	303	232	6.166	0.617	31581
1694	24	83	302	230	1.453	0.145	31408
1695	24	85	302	231	0.65	0.065	32360
1696	24	87	298	231	2.6	0.26	32646
1697	24	89	297	240	5.886	0.589	28418
1698	24	91	306	263	16.053	1.605	31435
1699	24	93	320	292	20.931	2.093	31616
1700	24	95	377	312	39.264	3.926	31763
1701	24	97	404	295	20.738	2.074	36445
1702	24	99	423	296	12.367	1.237	32768
1703	24	101	438	293	9.943	0.994	33279
1704	24	103	451	297	8.841	0.884	32640
1705	24	105	456	304	5.591	0.559	32328
1706	24	107	431	271	26.91	2.691	33407
1707	24	109	420	261	9.663	0.966	26354
1708	24	111	418	243	11.772	1.177	32709
1709	24	113	416	228	9.836	0.984	22234
1710	24	115	414	207	13.711	1.371	31024
1711	24	117	414	200	4.55	0.455	31630
1712	24	119	416	213	8.549	0.855	35270
1713	24	121	416	213	0	0	34566
1714	24	123	416	211	1.3	0.13	35282
1715	24	125	417	200	7.179	0.718	29646
1716	24	127	424	215	10.759	1.076	32100
1717	24	129	423	220	3.314	0.331	31147
1718	24	131	433	254	23.035	2.304	30279
1719	24	133	440	265	8.475	0.847	36813
1720	24	135	453	286	16.053	1.605	31368
1721	24	137	460	295	7.411	0.741	31277
1722	24	139	446	291	9.464	0.946	31718
1723	24	141	397	283	32.271	3.227	31645
1724	24	143	376	293	15.118	1.512	28697
1725	24	145	361	299	10.501	1.05	46407
1726	24	147	337	320	20.728	2.073	35097
1727	24	149	324	339	14.964	1.496	21793
1728	24	151	330	361	14.822	1.482	31638
1729	24	153	325	367	5.077	0.508	36621
1730	24	155	319	377	7.58	0.758	16400
1731	24	157	317	397	13.065	1.306	27962
1732	24	159	317	404	4.55	0.455	34898
1733	24	161	317	405	0.65	0.065	31593
1734	24	163	273	383	31.975	3.197	32601
1735	24	165	231	394	28.22	2.822	32172
1736	24	167	223	419	17.061	1.706	32112
1737	24	169	223	423	2.6	0.26	32346
1738	24	171	246	424	14.964	1.496	31426
1739	24	173	163	388	58.805	5.88	32485
1740	24	175	136	380	18.304	1.83	32951
1741	24	177	127	388	7.827	0.783	32583
1742	24	179	150	391	15.076	1.508	40049
1743	24	181	174	378	17.741	1.774	31779
1744	24	183	197	372	15.45	1.545	32860
1745	24	185	199	372	1.3	0.13	32120
1746	24	187	212	381	10.277	1.028	32252
1747	24	189	240	389	18.928	1.893	27512
1748	24	191	243	396	4.95	0.495	32410
1749	24	193	248	386	7.267	0.727	32445
1750	25	1	624	189	-1	-1	29250
1751	25	3	625	195	3.954	0.395	29602
1752	25	5	627	206	7.267	0.727	26501
1753	25	7	627	206	0	0	26203
1754	25	9	627	201	3.25	0.325	34880
1755	25	11	626	195	3.954	0.395	28942
1756	25	13	627	184	7.179	0.718	24766
1757	25	15	632	183	3.314	0.331	34241
1758	25	17	630	190	4.732	0.473	28042
1759	25	19	630	195	3.25	0.325	32958
1760	25	21	638	192	5.553	0.555	31636
1761	25	23	643	184	6.132	0.613	31183
1762	25	25	646	184	1.95	0.195	31460
1763	25	27	638	189	6.132	0.613	29168
1764	25	29	628	191	6.629	0.663	34195
1765	25	31	624	190	2.68	0.268	28186
1766	25	33	624	193	1.95	0.195	26438
1767	25	35	624	194	0.65	0.065	27300
1768	25	37	629	192	3.5	0.35	26472
1769	25	39	628	191	0.919	0.092	28828
1770	25	41	623	193	3.5	0.35	28211
1771	25	43	623	197	2.6	0.26	28927
1772	25	45	623	199	1.3	0.13	31502
1773	25	47	622	189	6.532	0.653	30566
1774	25	49	621	185	2.68	0.268	33479
1775	25	51	621	185	0	0	29153
1776	25	53	622	188	2.055	0.206	34705
1777	25	55	624	189	1.453	0.145	30325
1778	25	57	626	189	1.3	0.13	34766
1779	26	1	747	278	-1	-1	22866
1780	26	3	754	280	4.732	0.473	29094
1781	26	5	758	280	2.6	0.26	34359
1782	26	7	762	277	3.25	0.325	27791
1783	26	9	762	274	1.95	0.195	36959
1784	26	11	763	276	1.453	0.145	32305
1785	26	13	765	276	1.3	0.13	42112
1786	26	15	763	279	2.344	0.234	36260
1787	26	17	760	282	2.758	0.276	28835
1788	26	19	756	281	2.68	0.268	31683
1789	26	21	754	278	2.344	0.234	28717
1790	26	23	753	274	2.68	0.268	31959
1791	26	25	754	275	0.919	0.092	33050
1792	26	27	754	283	5.2	0.52	29938
1793	26	29	759	275	6.132	0.613	35166
1794	26	31	766	263	9.03	0.903	30842
1795	26	33	771	264	3.314	0.331	32947
1796	26	35	789	259	12.143	1.214	33148
1797	26	37	793	265	4.687	0.469	30781
1798	26	39	780	270	9.053	0.905	30358
1799	26	41	765	275	10.277	1.028	30095
1800	26	43	756	279	6.402	0.64	32936
1801	26	45	761	279	3.25	0.325	28598
1802	26	47	770	272	7.411	0.741	34488
1803	26	49	782	266	8.72	0.872	31815
1804	26	51	786	265	2.68	0.268	32600
1805	26	53	789	265	1.95	0.195	31126
1806	26	55	779	267	6.629	0.663	29909
1807	26	57	766	272	9.053	0.905	33058
1808	26	59	759	275	4.95	0.495	23711
1809	26	61	758	279	2.68	0.268	16039
1810	26	63	758	279	0	0	21027
1811	26	65	773	269	11.718	1.172	27570
1812	26	67	792	272	12.503	1.25	31340
1813	26	69	801	273	5.886	0.589	31575
1814	26	71	795	274	3.954	0.395	27065
1815	26	73	780	281	10.759	1.076	41757
1816	26	75	767	283	8.549	0.855	35837
1817	26	77	773	276	5.993	0.599	35559
1818	26	79	797	265	17.16	1.716	30058
1819	26	81	801	264	2.68	0.268	30675
1820	26	83	771	283	23.081	2.308	22948
1821	26	85	764	288	5.591	0.559	23254
1822	26	87	761	278	6.786	0.679	23603
1823	26	89	784	258	19.811	1.981	24661
1824	26	91	803	244	15.34	1.534	30835
1825	26	93	786	256	13.525	1.353	30563
1826	26	95	773	268	11.499	1.15	38636
1827	26	97	758	281	12.902	1.29	33874
1828	26	99	755	289	5.553	0.555	24465
1829	26	101	761	282	5.993	0.599	30870
1830	26	103	763	273	5.993	0.599	32561
1831	26	105	770	263	7.934	0.793	30135
1832	26	107	771	269	3.954	0.395	34196
1833	26	109	771	269	0	0	30947
1834	26	111	778	253	11.351	1.135	28823
1835	26	113	778	268	9.75	0.975	31711
1836	26	115	768	279	9.663	0.966	37547
1837	26	117	761	290	8.475	0.847	36829
1838	26	119	759	294	2.907	0.291	30950
1839	26	121	763	287	5.24	0.524	26688
1840	26	123	770	280	6.435	0.643	40943
1841	26	125	772	265	9.836	0.984	39860
1842	26	127	774	257	5.36	0.536	27134
1843	26	129	778	263	4.687	0.469	30258
1844	26	131	776	267	2.907	0.291	32237
1845	26	133	784	259	7.354	0.735	31592
1846	26	135	792	253	6.5	0.65	35202
1847	26	137	792	259	3.9	0.39	30053
1848	26	139	790	261	1.838	0.184	27762
1849	26	141	780	269	8.324	0.832	32032
1850	26	143	773	277	6.909	0.691	37639
1851	26	145	768	282	4.596	0.46	34429
1852	26	147	768	279	1.95	0.195	32345
1853	26	149	780	268	10.581	1.058	30455
1854	26	151	789	258	8.745	0.874	31840
1855	26	153	792	253	3.79	0.379	29064
1856	26	155	794	259	4.111	0.411	39423
1857	26	157	794	259	0	0	37821
1858	26	159	796	256	2.344	0.234	38787
1859	26	161	785	268	10.581	1.058	38826
1860	26	163	779	269	3.954	0.395	33490
1861	26	165	776	274	3.79	0.379	36962
1862	26	167	774	277	2.344	0.234	30927
1863	26	169	777	274	2.758	0.276	29426
1864	26	171	783	269	5.077	0.508	29772
1865	26	173	789	264	5.077	0.508	27015
1866	26	175	794	261	3.79	0.379	26451
1867	26	177	795	260	0.919	0.092	48185
1868	26	179	795	257	1.95	0.195	35811
1869	26	181	795	257	0	0	34283
1870	26	183	795	261	2.6	0.26	38815
1871	26	185	792	269	5.553	0.555	37784
1872	26	187	791	269	0.65	0.065	37361
1873	26	189	786	272	3.79	0.379	30750
1874	26	191	768	273	11.718	1.172	28454
1875	26	193	759	264	8.273	0.827	31698
1876	27	1	759	281	-1	-1	30063
1877	27	3	762	282	2.055	0.206	40671
1878	27	5	768	284	4.111	0.411	29602
1879	27	7	768	284	0	0	32947
1880	27	9	768	285	0.65	0.065	29728
1881	27	11	767	286	0.919	0.092	29743
1882	27	13	767	282	2.6	0.26	26205
1883	27	15	768	280	1.453	0.145	29151
1884	27	17	768	280	0	0	30231
1885	27	19	767	280	0.65	0.065	35964
1886	27	21	766	278	1.453	0.145	27431
1887	27	23	763	280	2.344	0.234	30511
1888	27	25	763	280	0	0	31190
1889	27	27	766	279	2.055	0.206	31315
1890	27	29	769	277	2.344	0.234	18622
1891	27	31	779	267	9.192	0.919	27897
1892	27	33	781	266	1.453	0.145	29173
1893	27	35	782	266	0.65	0.065	28970
1894	27	37	776	265	3.954	0.395	32709
1895	27	39	773	266	2.055	0.206	29169
1896	27	41	772	266	0.65	0.065	30336
1897	27	43	784	262	8.222	0.822	33207
1898	27	45	792	263	5.24	0.524	30468
1899	27	47	770	279	17.681	1.768	39282
1900	27	49	757	276	8.672	0.867	26618
1901	27	51	748	279	6.166	0.617	29782
1902	27	53	763	273	10.501	1.05	27482
1903	27	55	781	266	12.553	1.255	33447
1904	27	57	791	263	6.786	0.679	30799
1905	27	59	791	263	0	0	31094
1906	27	61	779	265	7.907	0.791	26224
1907	27	63	761	269	11.985	1.199	27790
1908	27	65	761	267	1.3	0.13	25212
1909	27	67	773	262	8.45	0.845	27197
1910	27	69	779	260	4.111	0.411	32837
1911	27	71	785	261	3.954	0.395	31337
1912	27	73	772	265	8.841	0.884	22838
1913	27	75	781	267	5.993	0.599	32003
1914	27	77	811	266	19.51	1.951	26240
1915	27	79	816	262	4.162	0.416	30623
1916	27	81	808	257	6.132	0.613	30675
1917	27	83	764	273	30.431	3.043	35464
1918	27	85	756	279	6.5	0.65	29122
1919	27	87	765	271	7.827	0.783	28676
1920	27	89	782	260	13.161	1.316	20465
1921	27	91	791	255	6.692	0.669	30804
1922	27	93	806	246	11.37	1.137	30590
1923	27	95	785	258	15.721	1.572	31021
1924	27	97	769	270	13	1.3	35359
1925	27	99	765	274	3.677	0.368	31502
1926	27	101	750	278	10.09	1.009	23427
1927	27	103	776	262	19.843	1.984	27372
1928	27	105	788	250	11.031	1.103	31000
1929	27	107	774	258	10.481	1.048	18556
1930	27	109	759	267	11.37	1.137	16789
1931	27	111	759	267	0	0	21174
1932	27	113	756	275	5.553	0.555	28152
1933	27	115	753	288	8.672	0.867	28129
1934	27	117	756	290	2.344	0.234	28331
1935	27	119	757	299	5.886	0.589	30930
1936	28	1	663	548	-1	-1	29024
1937	28	3	673	552	7.001	0.7	29832
1938	28	5	686	556	8.841	0.884	30756
1939	28	7	682	553	3.25	0.325	37872
1940	28	9	678	552	2.68	0.268	35622
1941	28	11	672	559	5.993	0.599	24220
1942	28	13	672	559	0	0	31393
1943	28	15	681	558	5.886	0.589	30669
1944	28	17	691	556	6.629	0.663	30840
1945	28	19	652	546	26.169	2.617	31142
1946	28	21	644	537	7.827	0.783	28777
1947	28	23	658	529	10.481	1.048	30052
1948	28	25	670	525	8.222	0.822	31446
1949	28	27	678	526	5.24	0.524	30917
1950	28	29	664	536	11.183	1.118	30631
1951	28	31	660	540	3.677	0.368	30146
1952	28	33	654	542	4.111	0.411	31573
1953	28	35	646	545	5.553	0.555	31287
1954	28	37	646	542	1.95	0.195	30414
1955	28	39	658	569	19.205	1.92	28598
1956	28	41	658	569	0	0	32866
1957	28	43	652	545	16.08	1.608	30683
1958	28	45	648	529	10.72	1.072	30643
1959	28	47	649	527	1.453	0.145	30876
1960	28	49	663	518	10.818	1.082	32098
1961	28	51	661	517	1.453	0.145	32654
1962	28	53	660	517	0.65	0.065	31201
1963	28	55	660	501	10.4	1.04	30558
1964	28	57	661	499	1.453	0.145	32972
1965	28	59	661	517	11.7	1.17	31228
1966	28	61	651	533	12.264	1.226	28496
1967	28	63	643	564	20.81	2.081	33817
1968	28	65	643	590	16.9	1.69	33655
1969	28	67	645	616	16.95	1.695	31044
1970	28	69	644	625	5.886	0.589	30625
1971	28	71	643	623	1.453	0.145	31486
1972	28	73	638	611	8.45	0.845	30698
1973	28	75	637	609	1.453	0.145	30404
1974	28	77	569	574	49.71	4.971	31766
1975	28	79	542	598	23.481	2.348	31740
1976	28	81	506	628	30.459	3.046	30920
1977	28	83	484	643	17.307	1.731	31825
1978	28	85	466	652	13.081	1.308	32076
1979	28	87	452	668	13.819	1.382	27001
1980	28	89	435	679	13.161	1.316	30784
1981	28	91	404	697	23.3	2.33	41092
1982	28	93	363	713	28.607	2.861	31359
1983	28	95	344	725	14.607	1.461	31588
1984	28	97	346	723	1.838	0.184	31308
1985	28	99	354	726	5.553	0.555	31288
1986	28	101	318	769	36.451	3.645	31835
1987	28	103	309	788	13.665	1.367	31764
1988	28	105	306	796	5.553	0.555	31463
1989	28	107	320	793	9.306	0.931	26104
1990	28	109	327	792	4.596	0.46	16247
1991	28	111	337	790	6.629	0.663	34158
1992	28	113	343	787	4.36	0.436	25433
1993	28	115	330	790	8.672	0.867	32452
1994	28	117	328	789	1.453	0.145	25547
1995	28	119	332	784	4.162	0.416	31137
1996	28	121	329	784	1.95	0.195	29944
1997	28	123	328	786	1.453	0.145	26041
1998	28	125	325	788	2.344	0.234	21494
1999	28	127	319	789	3.954	0.395	29955
[truncated: 4,050 more rows]
