# Supplementary material for: The Arp2/3 complex is required for in situ haptotactic response of microglia to iC3b
Source: EMBO Rep. 2026 Feb 27;27(7):1666–95. doi: 10.1038/s44319-026-00720-9 (PMC13076747; doi:10.1038/s44319-026-00720-9)
Supplement: Supplementary file 13 — Source data Fig. 1 [file 44319_2026_720_MOESM13_ESM.zip › Figure 1/1A-E/24.06.12 BV2 iC3b random migration iC3b 10uM raw data.csv]

Track n�	Slice n�	X	Y	Distance	Velocity	Pixel Value
1	1	269	223	-1.000	-1.000	31553
1	3	271	211	7.907	0.791	32065
1	5	265	214	4.360	0.436	38441
1	7	260	217	3.790	0.379	27628
1	9	251	225	7.827	0.783	30992
1	11	248	227	2.344	0.234	32783
1	13	241	232	5.591	0.559	30068
1	15	239	233	1.453	0.145	32152
1	17	230	235	5.993	0.599	29222
1	19	227	236	2.055	0.206	29877
1	21	239	214	16.289	1.629	29811
1	23	241	215	1.453	0.145	32294
1	25	247	211	4.687	0.469	30960
1	27	249	208	2.344	0.234	33878
1	29	253	202	4.687	0.469	34786
1	31	254	201	0.919	0.092	28546
1	33	255	199	1.453	0.145	33019
1	35	255	205	3.900	0.390	27995
1	37	256	206	0.919	0.092	29145
1	39	257	207	0.919	0.092	28608
1	41	262	202	4.596	0.460	30313
1	43	254	221	13.400	1.340	44557
1	45	252	225	2.907	0.291	23040
1	47	247	236	7.854	0.785	33724
1	49	245	239	2.344	0.234	31983
1	51	241	226	8.841	0.884	12668
1	53	244	222	3.250	0.325	23872
1	55	248	221	2.680	0.268	45643
1	57	248	217	2.600	0.260	20796
1	59	247	208	5.886	0.589	24349
1	61	245	208	1.300	0.130	33267
1	63	243	207	1.453	0.145	33877
1	65	243	207	0.000	0.000	33250
1	67	243	205	1.300	0.130	35822
1	69	243	205	0.000	0.000	34599
1	71	241	200	3.500	0.350	30211
1	73	240	197	2.055	0.206	19187
1	75	240	199	1.300	0.130	23241
1	77	240	204	3.250	0.325	24712
1	79	237	199	3.790	0.379	19872
1	81	239	218	12.418	1.242	21597
1	83	240	218	0.650	0.065	19175
2	1	84	196	-1.000	-1.000	27675
2	3	82	193	2.344	0.234	30056
2	5	78	191	2.907	0.291	30492
2	7	72	173	12.333	1.233	25906
2	9	82	159	11.183	1.118	33295
2	11	90	151	7.354	0.735	29916
2	13	93	146	3.790	0.379	29867
2	15	98	142	4.162	0.416	31809
2	17	102	138	3.677	0.368	31086
2	19	86	148	12.264	1.226	30581
2	21	72	163	13.337	1.334	32554
2	23	67	175	8.450	0.845	32802
2	25	74	182	6.435	0.643	24176
2	27	80	186	4.687	0.469	31710
2	29	84	190	3.677	0.368	30644
2	31	81	182	5.553	0.555	28697
2	33	78	170	8.040	0.804	33781
2	35	69	163	7.411	0.741	32807
2	37	54	156	10.759	1.076	32933
2	39	76	169	16.610	1.661	26206
2	41	85	172	6.166	0.617	33375
2	43	91	168	4.687	0.469	18964
2	45	92	164	2.680	0.268	31681
2	47	98	162	4.111	0.411	32202
2	49	110	172	10.153	1.015	31275
2	51	113	176	3.250	0.325	30642
2	53	113	183	4.550	0.455	31184
2	55	99	180	9.306	0.931	31642
2	57	85	171	10.818	1.082	40711
2	59	67	167	11.985	1.199	41210
2	61	58	167	5.850	0.585	40868
2	63	61	166	2.055	0.206	26142
2	65	66	166	3.250	0.325	26860
2	67	90	162	15.815	1.581	20715
2	69	91	163	0.919	0.092	30344
2	71	96	166	3.790	0.379	28485
2	73	73	157	16.053	1.605	26340
2	75	65	152	6.132	0.613	32793
2	77	58	156	5.240	0.524	28475
2	79	49	160	6.402	0.640	30118
2	81	35	168	10.481	1.048	38390
2	83	50	165	9.943	0.994	37169
2	85	74	161	15.815	1.581	26310
2	87	91	158	11.220	1.122	31172
2	89	106	157	9.771	0.977	31062
2	91	100	159	4.111	0.411	30295
2	93	73	157	17.598	1.760	32783
2	95	49	164	16.250	1.625	28494
2	97	59	170	7.580	0.758	38758
2	99	102	167	28.017	2.802	30842
2	101	97	167	3.250	0.325	31309
2	103	74	169	15.006	1.501	26284
2	105	73	168	0.919	0.092	24291
2	107	93	166	13.065	1.306	34501
2	109	102	170	6.402	0.640	31144
2	111	90	174	8.222	0.822	31064
2	113	95	154	13.400	1.340	30438
2	115	96	165	7.179	0.718	29999
2	117	103	162	4.950	0.495	27360
2	119	107	162	2.600	0.260	31025
2	121	118	161	7.179	0.718	31193
2	123	123	163	3.500	0.350	31386
2	125	124	164	0.919	0.092	29597
2	127	134	163	6.532	0.653	32877
2	129	93	164	26.657	2.666	31687
2	131	89	165	2.680	0.268	30321
2	133	80	168	6.166	0.617	27276
2	135	61	165	12.503	1.250	18759
2	137	53	165	5.200	0.520	32801
2	139	47	164	3.954	0.395	31439
2	141	43	158	4.687	0.469	23585
2	143	48	161	3.790	0.379	34968
2	145	64	161	10.400	1.040	34909
2	147	84	162	13.016	1.302	28370
2	149	97	164	8.549	0.855	25364
2	151	114	169	11.518	1.152	37069
2	153	122	170	5.240	0.524	33082
2	155	127	168	3.500	0.350	29974
2	157	97	163	19.768	1.977	27847
2	159	80	163	11.050	1.105	28309
2	161	79	164	0.919	0.092	36229
2	163	79	164	0.000	0.000	27393
2	165	74	170	5.077	0.508	35950
2	167	45	177	19.391	1.939	31605
2	169	33	172	8.450	0.845	24778
2	171	29	171	2.680	0.268	30216
2	173	28	170	0.919	0.092	30964
2	175	47	163	13.161	1.316	32300
2	177	99	158	33.955	3.396	31156
2	179	122	156	15.006	1.501	33661
2	181	130	157	5.240	0.524	30554
2	183	138	157	5.200	0.520	30230
2	185	149	158	7.179	0.718	34095
2	187	156	160	4.732	0.473	31134
2	189	160	161	2.680	0.268	31628
2	191	100	162	39.004	3.900	29148
2	193	68	161	20.810	2.081	31568
3	1	671	220	-1.000	-1.000	29940
3	3	668	221	2.055	0.206	33577
3	5	659	221	5.850	0.585	32856
3	7	659	221	0.000	0.000	33229
3	9	659	221	0.000	0.000	33044
3	11	659	221	0.000	0.000	31320
3	13	659	221	0.000	0.000	27542
3	15	660	221	0.650	0.065	28774
3	17	660	222	0.650	0.065	29756
3	19	659	228	3.954	0.395	28825
3	21	657	228	1.300	0.130	29823
3	23	647	240	10.153	1.015	40077
3	25	645	245	3.500	0.350	31445
3	27	642	247	2.344	0.234	31650
3	29	634	247	5.200	0.520	33438
3	31	629	249	3.500	0.350	29611
3	33	636	239	7.934	0.793	33003
3	35	637	239	0.650	0.065	30952
3	37	633	245	4.687	0.469	36060
3	39	633	247	1.300	0.130	37514
3	41	633	246	0.650	0.065	33266
3	43	637	242	3.677	0.368	23831
3	45	638	232	6.532	0.653	34524
3	47	619	244	14.607	1.461	31725
3	49	617	242	1.838	0.184	31737
3	51	628	240	7.267	0.727	31007
3	53	628	247	4.550	0.455	29606
3	55	627	249	1.453	0.145	31924
3	57	624	251	2.344	0.234	32039
3	59	613	253	7.267	0.727	36307
3	61	611	253	1.300	0.130	29153
3	63	611	253	0.000	0.000	29376
3	65	601	266	10.661	1.066	31654
3	67	598	267	2.055	0.206	33600
3	69	590	266	5.240	0.524	32536
3	71	590	265	0.650	0.065	31629
3	73	591	266	0.919	0.092	31464
3	75	602	253	11.069	1.107	32225
3	77	627	235	20.023	2.002	31446
3	79	657	215	23.435	2.344	31989
3	81	640	227	13.525	1.353	31015
3	83	626	239	11.985	1.199	29821
3	85	619	242	4.950	0.495	32493
3	87	607	251	9.750	0.975	30442
3	89	601	258	5.993	0.599	32077
3	91	617	246	13.000	1.300	28708
3	93	635	232	14.822	1.482	32405
3	95	638	228	3.250	0.325	30648
3	97	648	223	7.267	0.727	41421
3	99	642	228	5.077	0.508	25757
3	101	638	232	3.677	0.368	31515
3	103	635	236	3.250	0.325	35156
3	105	633	235	1.453	0.145	29334
3	107	626	233	4.732	0.473	32479
3	109	626	229	2.600	0.260	33721
3	111	632	225	4.687	0.469	34821
3	113	638	228	4.360	0.436	26185
3	115	639	237	5.886	0.589	18929
3	117	633	242	5.077	0.508	30229
3	119	630	243	2.055	0.206	25677
3	121	629	241	1.453	0.145	24145
3	123	631	235	4.111	0.411	34800
3	125	634	229	4.360	0.436	30232
3	127	634	232	1.950	0.195	32955
3	129	628	246	9.900	0.990	30545
3	131	628	245	0.650	0.065	33142
3	133	627	236	5.886	0.589	30759
3	135	630	234	2.344	0.234	24422
3	137	630	230	2.600	0.260	27141
3	139	634	222	5.814	0.581	32463
3	141	627	229	6.435	0.643	30642
3	143	626	229	0.650	0.065	34388
3	145	621	234	4.596	0.460	34443
3	147	621	241	4.550	0.455	28578
3	149	625	244	3.250	0.325	28276
3	151	624	247	2.055	0.206	33072
3	153	623	245	1.453	0.145	32181
3	155	617	235	7.580	0.758	15112
3	157	615	243	5.360	0.536	26641
3	159	618	248	3.790	0.379	13657
3	161	621	247	2.055	0.206	21278
3	163	622	245	1.453	0.145	28199
3	165	626	242	3.250	0.325	27345
3	167	630	237	4.162	0.416	28093
3	169	635	235	3.500	0.350	43072
3	171	639	236	2.680	0.268	31743
3	173	635	239	3.250	0.325	32877
3	175	633	240	1.453	0.145	27973
3	177	628	240	3.250	0.325	29222
3	179	627	241	0.919	0.092	24553
3	181	626	241	0.650	0.065	32779
3	183	625	240	0.919	0.092	31186
3	185	625	238	1.300	0.130	33564
3	187	627	237	1.453	0.145	34581
3	189	631	237	2.600	0.260	29272
3	191	631	237	0.000	0.000	28602
3	193	634	234	2.758	0.276	27368
4	1	754	291	-1.000	-1.000	30067
4	3	754	291	0.000	0.000	26371
4	5	754	292	0.650	0.065	27787
4	7	753	294	1.453	0.145	16169
4	9	753	294	0.000	0.000	15947
4	11	752	294	0.650	0.065	27979
4	13	752	295	0.650	0.065	17107
4	15	751	297	1.453	0.145	22854
4	17	745	301	4.687	0.469	26110
4	19	744	301	0.650	0.065	26242
4	21	744	301	0.000	0.000	30084
4	23	745	297	2.680	0.268	29745
4	25	745	305	5.200	0.520	27002
4	27	745	310	3.250	0.325	31029
4	29	746	310	0.650	0.065	33602
4	31	747	305	3.314	0.331	28566
4	33	747	300	3.250	0.325	23406
4	35	748	297	2.055	0.206	24979
4	37	748	297	0.000	0.000	30576
4	39	748	297	0.000	0.000	19161
4	41	748	297	0.000	0.000	30454
4	43	748	297	0.000	0.000	33346
4	45	748	296	0.650	0.065	28511
4	47	746	286	6.629	0.663	30596
4	49	744	275	7.267	0.727	28181
4	51	744	283	5.200	0.520	31641
4	53	744	286	1.950	0.195	29778
4	55	743	292	3.954	0.395	33150
4	57	743	298	3.900	0.390	30667
4	59	743	299	0.650	0.065	32196
4	61	743	299	0.000	0.000	32381
4	63	743	302	1.950	0.195	29489
4	65	743	304	1.300	0.130	30998
4	67	744	305	0.919	0.092	28954
4	69	744	305	0.000	0.000	30079
4	71	745	310	3.314	0.331	30061
4	73	746	311	0.919	0.092	30345
4	75	748	308	2.344	0.234	31294
4	77	751	293	9.943	0.994	28383
4	79	752	278	9.771	0.977	31196
4	81	752	277	0.650	0.065	33241
4	83	751	277	0.650	0.065	31439
4	85	751	276	0.650	0.065	31648
4	87	749	262	9.192	0.919	24402
4	89	749	262	0.000	0.000	30216
4	91	749	263	0.650	0.065	31109
4	93	746	280	11.220	1.122	31514
4	95	746	281	0.650	0.065	26507
4	97	747	287	3.954	0.395	32806
4	99	747	287	0.000	0.000	30339
4	101	747	287	0.000	0.000	32170
4	103	747	296	5.850	0.585	29087
4	105	747	297	0.650	0.065	33203
4	107	746	307	6.532	0.653	28035
4	109	746	312	3.250	0.325	31908
4	111	746	310	1.300	0.130	31856
4	113	747	297	8.475	0.847	30854
4	115	750	287	6.786	0.679	28907
4	117	751	281	3.954	0.395	30413
4	119	754	274	4.950	0.495	22425
4	121	753	274	0.650	0.065	30723
4	123	747	283	7.031	0.703	27676
4	125	746	284	0.919	0.092	31112
4	127	743	288	3.250	0.325	28720
4	129	743	289	0.650	0.065	27232
4	131	743	290	0.650	0.065	29217
4	133	744	289	0.919	0.092	29609
4	135	744	288	0.650	0.065	27295
4	137	744	288	0.000	0.000	29852
4	139	744	290	1.300	0.130	30924
4	141	744	290	0.000	0.000	29130
4	143	744	290	0.000	0.000	30624
4	145	744	296	3.900	0.390	30523
4	147	744	296	0.000	0.000	34633
4	149	745	296	0.650	0.065	34667
4	151	745	296	0.000	0.000	35930
4	153	745	296	0.000	0.000	14099
4	155	745	296	0.000	0.000	27726
4	157	745	296	0.000	0.000	30799
4	159	745	296	0.000	0.000	32514
4	161	745	298	1.300	0.130	32528
4	163	745	303	3.250	0.325	31581
4	165	747	291	7.907	0.791	33804
4	167	746	281	6.532	0.653	28989
4	169	743	268	8.672	0.867	28356
5	1	766	437	-1.000	-1.000	32331
5	3	769	437	1.950	0.195	26069
5	5	774	437	3.250	0.325	31913
5	7	777	436	2.055	0.206	33818
5	9	785	434	5.360	0.536	30856
5	11	790	431	3.790	0.379	32034
5	13	790	420	7.150	0.715	31577
5	15	787	423	2.758	0.276	28162
5	17	785	422	1.453	0.145	33278
5	19	785	422	0.000	0.000	31913
5	21	785	422	0.000	0.000	34273
5	23	785	422	0.000	0.000	33574
5	25	785	422	0.000	0.000	30912
5	27	785	422	0.000	0.000	31873
5	29	785	422	0.000	0.000	31878
5	31	785	422	0.000	0.000	30174
5	33	785	422	0.000	0.000	25961
5	35	785	422	0.000	0.000	30540
5	37	785	422	0.000	0.000	30503
5	39	785	422	0.000	0.000	27255
5	41	785	422	0.000	0.000	24044
5	43	785	422	0.000	0.000	30141
5	45	785	422	0.000	0.000	31948
5	47	785	422	0.000	0.000	31318
5	49	785	422	0.000	0.000	32829
5	51	785	422	0.000	0.000	31910
5	53	785	422	0.000	0.000	31613
5	55	785	422	0.000	0.000	32392
5	57	785	421	0.650	0.065	31939
5	59	778	415	5.993	0.599	29709
5	61	779	416	0.919	0.092	29284
5	63	783	422	4.687	0.469	37126
5	65	785	422	1.300	0.130	33424
5	67	786	422	0.650	0.065	32590
6	1	933	641	-1.000	-1.000	16327
6	3	940	640	4.596	0.460	22019
6	5	943	636	3.250	0.325	28372
6	7	945	634	1.838	0.184	28762
6	9	945	635	0.650	0.065	22646
6	11	945	636	0.650	0.065	30830
6	13	944	638	1.453	0.145	22566
6	15	943	640	1.453	0.145	39214
6	17	943	640	0.000	0.000	35088
6	19	944	635	3.314	0.331	22382
6	21	946	628	4.732	0.473	23635
6	23	951	623	4.596	0.460	24905
6	25	951	628	3.250	0.325	27919
6	27	951	628	0.000	0.000	26228
6	29	952	628	0.650	0.065	29743
6	31	951	629	0.919	0.092	25614
6	33	951	633	2.600	0.260	20415
6	35	951	641	5.200	0.520	31467
6	37	952	645	2.680	0.268	31177
6	39	955	639	4.360	0.436	30892
6	41	961	630	7.031	0.703	30667
6	43	967	626	4.687	0.469	38104
6	45	971	622	3.677	0.368	27776
6	47	970	622	0.650	0.065	23036
6	49	967	622	1.950	0.195	25716
6	51	965	624	1.838	0.184	22237
6	53	965	624	0.000	0.000	23477
6	55	963	626	1.838	0.184	31207
6	57	963	626	0.000	0.000	30751
6	59	963	626	0.000	0.000	30576
6	61	962	626	0.650	0.065	30590
6	63	962	626	0.000	0.000	30942
6	65	962	627	0.650	0.065	30936
6	67	957	630	3.790	0.379	31048
6	69	947	632	6.629	0.663	34813
6	71	938	630	5.993	0.599	29240
6	73	933	626	4.162	0.416	28816
6	75	935	624	1.838	0.184	24366
6	77	935	624	0.000	0.000	24294
6	79	937	623	1.453	0.145	17297
6	81	937	623	0.000	0.000	19018
6	83	937	623	0.000	0.000	28900
6	85	937	623	0.000	0.000	23870
6	87	937	623	0.000	0.000	23479
6	89	940	621	2.344	0.234	35616
6	91	946	617	4.687	0.469	30755
6	93	948	617	1.300	0.130	34264
6	95	952	617	2.600	0.260	31145
6	97	952	617	0.000	0.000	31284
6	99	952	617	0.000	0.000	32636
6	101	952	617	0.000	0.000	32279
6	103	952	617	0.000	0.000	32174
6	105	952	617	0.000	0.000	30751
6	107	949	619	2.344	0.234	29550
6	109	942	624	5.591	0.559	31670
6	111	939	627	2.758	0.276	19275
6	113	939	627	0.000	0.000	32526
6	115	940	627	0.650	0.065	30188
6	117	942	626	1.453	0.145	30934
6	119	942	626	0.000	0.000	31954
6	121	942	626	0.000	0.000	22829
6	123	942	626	0.000	0.000	25961
6	125	943	626	0.650	0.065	33651
6	127	943	626	0.000	0.000	33370
6	129	943	626	0.000	0.000	34284
6	131	943	626	0.000	0.000	33933
6	133	943	626	0.000	0.000	31993
6	135	943	626	0.000	0.000	34709
6	137	942	627	0.919	0.092	27047
6	139	947	625	3.500	0.350	32401
6	141	955	623	5.360	0.536	27966
6	143	962	621	4.732	0.473	31073
6	145	966	620	2.680	0.268	27894
6	147	954	620	7.800	0.780	36222
6	149	949	626	5.077	0.508	30591
6	151	948	627	0.919	0.092	29510
6	153	945	627	1.950	0.195	35234
6	155	945	627	0.000	0.000	32275
6	157	940	629	3.500	0.350	12839
6	159	931	632	6.166	0.617	32512
6	161	931	633	0.650	0.065	31199
6	163	938	625	6.909	0.691	9944
6	165	939	625	0.650	0.065	12421
6	167	940	632	4.596	0.460	17869
6	169	941	635	2.055	0.206	12270
6	171	950	628	7.411	0.741	29591
6	173	950	628	0.000	0.000	24058
6	175	950	628	0.000	0.000	20286
6	177	950	626	1.300	0.130	27882
6	179	950	623	1.950	0.195	15096
6	181	952	623	1.300	0.130	26857
6	183	952	624	0.650	0.065	28251
6	185	951	625	0.919	0.092	25684
6	187	949	629	2.907	0.291	19608
6	189	949	631	1.300	0.130	26086
6	191	950	630	0.919	0.092	21163
6	193	950	633	1.950	0.195	31019
7	1	741	767	-1.000	-1.000	30950
7	3	755	767	9.100	0.910	32328
7	5	760	766	3.314	0.331	29723
7	7	771	775	9.238	0.924	29340
7	9	772	779	2.680	0.268	32673
7	11	759	789	10.661	1.066	30905
7	13	766	778	8.475	0.847	30847
7	15	771	770	6.132	0.613	26255
7	17	770	775	3.314	0.331	31021
7	19	754	775	10.400	1.040	30290
7	21	737	786	13.161	1.316	32230
7	23	719	776	13.384	1.338	31926
7	25	697	774	14.359	1.436	31321
7	27	682	772	9.836	0.984	31177
7	29	717	773	22.759	2.276	31120
7	31	731	775	9.192	0.919	29719
7	33	749	795	17.489	1.749	33951
7	35	736	806	11.069	1.107	31238
7	37	734	817	7.267	0.727	31553
7	39	748	813	9.464	0.946	31616
7	41	780	809	20.961	2.096	30929
7	43	782	821	7.907	0.791	31231
7	45	782	827	3.900	0.390	31348
7	47	788	785	27.576	2.758	31534
7	49	809	781	13.895	1.390	32216
7	51	820	780	7.179	0.718	32608
7	53	802	783	11.861	1.186	35786
7	55	782	790	13.773	1.377	31286
7	57	769	791	8.475	0.847	26103
7	59	771	779	7.907	0.791	29427
7	61	777	784	5.077	0.508	31980
7	63	778	784	0.650	0.065	26157
7	65	778	783	0.650	0.065	24953
7	67	778	783	0.000	0.000	36279
7	69	791	768	12.902	1.290	27155
7	71	807	768	10.400	1.040	31133
7	73	812	768	3.250	0.325	31392
7	75	810	762	4.111	0.411	31350
7	77	793	756	11.718	1.172	28102
7	79	787	760	4.687	0.469	28931
7	81	775	770	10.153	1.015	32281
7	83	782	770	4.550	0.455	29242
7	85	795	773	8.672	0.867	32823
7	87	820	780	16.875	1.687	31431
7	89	815	779	3.314	0.331	31564
7	91	793	776	14.432	1.443	31493
7	93	786	776	4.550	0.455	28413
7	95	781	773	3.790	0.379	30342
7	97	778	770	2.758	0.276	31424
7	99	802	770	15.600	1.560	27325
7	101	800	770	1.300	0.130	28265
7	103	779	768	13.711	1.371	30784
7	105	766	771	8.672	0.867	27780
7	107	762	775	3.677	0.368	26980
7	109	774	774	7.827	0.783	26297
7	111	801	770	17.741	1.774	29413
7	113	811	769	6.532	0.653	30684
7	115	787	771	15.654	1.565	29026
7	117	781	772	3.954	0.395	30107
7	119	783	770	1.838	0.184	30877
7	121	790	772	4.732	0.473	30589
7	123	764	773	16.912	1.691	29759
7	125	756	779	6.500	0.650	31149
7	127	751	787	6.132	0.613	31216
7	129	759	773	10.481	1.048	30459
7	131	789	773	19.500	1.950	31029
7	133	800	775	7.267	0.727	31952
7	135	808	781	6.500	0.650	34914
7	137	808	782	0.650	0.065	29770
7	139	791	772	12.820	1.282	32421
7	141	814	769	15.076	1.508	30653
7	143	827	769	8.450	0.845	33032
7	145	829	771	1.838	0.184	32050
7	147	805	769	15.654	1.565	25261
7	149	802	769	1.950	0.195	31889
7	151	788	769	9.100	0.910	31455
7	153	777	767	7.267	0.727	30362
7	155	769	765	5.360	0.536	32142
7	157	767	763	1.838	0.184	27490
7	159	804	767	24.190	2.419	31372
7	161	812	772	6.132	0.613	28837
7	163	826	776	9.464	0.946	30896
7	165	832	778	4.111	0.411	32122
7	167	809	773	15.299	1.530	27985
7	169	777	763	21.791	2.179	31598
7	171	766	761	7.267	0.727	21406
7	173	758	760	5.240	0.524	33193
7	175	788	762	19.543	1.954	27551
7	177	798	764	6.629	0.663	28273
7	179	808	767	6.786	0.679	33439
7	181	823	776	11.370	1.137	29155
7	183	830	780	5.240	0.524	30961
7	185	839	782	5.993	0.599	30855
7	187	847	785	5.553	0.555	31373
7	189	859	786	7.827	0.783	31223
7	191	830	780	19.249	1.925	30924
7	193	810	776	13.257	1.326	28273
8	1	291	862	-1.000	-1.000	31932
8	3	296	870	6.132	0.613	30330
8	5	301	874	4.162	0.416	27784
8	7	302	874	0.650	0.065	29752
8	9	297	862	8.450	0.845	25818
8	11	297	862	0.000	0.000	24719
8	13	297	862	0.000	0.000	27731
8	15	292	860	3.500	0.350	28596
8	17	284	856	5.814	0.581	27152
8	19	275	850	7.031	0.703	25636
8	21	270	845	4.596	0.460	29042
8	23	269	841	2.680	0.268	34232
8	25	269	842	0.650	0.065	33278
8	27	274	846	4.162	0.416	32576
8	29	277	849	2.758	0.276	28175
8	31	277	850	0.650	0.065	23658
8	33	277	850	0.000	0.000	22277
8	35	277	850	0.000	0.000	27468
8	37	277	850	0.000	0.000	28066
8	39	277	850	0.000	0.000	26935
8	41	285	857	6.909	0.691	30539
8	43	289	857	2.600	0.260	29997
8	45	291	856	1.453	0.145	31710
8	47	290	857	0.919	0.092	29828
8	49	290	857	0.000	0.000	31500
8	51	285	853	4.162	0.416	25310
8	53	282	851	2.344	0.234	31471
8	55	282	848	1.950	0.195	25859
8	57	285	853	3.790	0.379	29709
8	59	288	855	2.344	0.234	31464
8	61	292	860	4.162	0.416	30661
8	63	290	852	5.360	0.536	29032
8	65	285	849	3.790	0.379	30644
8	67	279	841	6.500	0.650	25458
8	69	276	836	3.790	0.379	27888
8	71	275	834	1.453	0.145	20962
8	73	272	827	4.950	0.495	33536
9	1	514	495	-1.000	-1.000	34214
9	3	505	514	13.665	1.367	28534
9	5	505	515	0.650	0.065	32749
9	7	503	515	1.300	0.130	32310
9	9	512	514	5.886	0.589	29042
9	11	515	512	2.344	0.234	37097
9	13	517	505	4.732	0.473	30451
9	15	518	502	2.055	0.206	39460
9	17	519	501	0.919	0.092	40187
9	19	518	501	0.650	0.065	44054
9	21	518	497	2.600	0.260	24525
9	23	518	493	2.600	0.260	29436
9	25	520	488	3.500	0.350	27973
9	27	523	485	2.758	0.276	35298
9	29	525	483	1.838	0.184	32173
9	31	526	482	0.919	0.092	32075
9	33	512	500	14.822	1.482	30665
9	35	507	505	4.596	0.460	31834
9	37	503	511	4.687	0.469	32385
9	39	502	512	0.919	0.092	32662
9	41	502	510	1.300	0.130	32455
9	43	505	510	1.950	0.195	32588
9	45	506	515	3.314	0.331	31069
9	47	504	519	2.907	0.291	31364
9	49	503	516	2.055	0.206	32666
9	51	503	515	0.650	0.065	32238
9	53	502	509	3.954	0.395	33347
9	55	507	505	4.162	0.416	33967
9	57	511	506	2.680	0.268	31606
9	59	511	505	0.650	0.065	33049
9	61	512	504	0.919	0.092	32719
9	63	511	504	0.650	0.065	33692
10	1	606	337	-1.000	-1.000	30443
10	3	606	337	0.000	0.000	31821
10	5	606	332	3.250	0.325	27799
10	7	603	326	4.360	0.436	30175
10	9	597	318	6.500	0.650	33304
10	11	598	319	0.919	0.092	29651
10	13	604	323	4.687	0.469	35536
10	15	607	326	2.758	0.276	30666
10	17	609	330	2.907	0.291	37651
10	19	611	331	1.453	0.145	34394
10	21	617	331	3.900	0.390	26928
10	23	623	335	4.687	0.469	34457
10	25	619	324	7.608	0.761	31223
10	27	613	319	5.077	0.508	30595
10	29	611	318	1.453	0.145	31191
10	31	610	316	1.453	0.145	31633
10	33	610	316	0.000	0.000	30440
10	35	609	316	0.650	0.065	29905
10	37	609	321	3.250	0.325	30136
10	39	609	324	1.950	0.195	31359
10	41	609	324	0.000	0.000	31768
10	43	609	323	0.650	0.065	31539
10	45	611	327	2.907	0.291	30738
11	1	277	693	-1.000	-1.000	32266
11	3	277	693	0.000	0.000	24678
11	5	273	693	2.600	0.260	26708
11	7	271	693	1.300	0.130	34199
11	9	264	698	5.591	0.559	29377
11	11	263	698	0.650	0.065	32175
11	13	271	691	6.909	0.691	33575
11	15	279	685	6.500	0.650	32461
11	17	286	683	4.732	0.473	33637
11	19	280	676	5.993	0.599	26945
11	21	274	678	4.111	0.411	34395
11	23	269	675	3.790	0.379	32563
11	25	262	669	5.993	0.599	31010
11	27	259	669	1.950	0.195	31496
11	29	255	666	3.250	0.325	29828
11	31	243	657	9.750	0.975	31979
11	33	250	658	4.596	0.460	32088
11	35	259	655	6.166	0.617	32491
11	37	266	653	4.732	0.473	31931
11	39	265	655	1.453	0.145	30860
11	41	260	661	5.077	0.508	31489
11	43	247	670	10.277	1.028	30958
11	45	244	674	3.250	0.325	31955
11	47	261	680	11.718	1.172	34578
11	49	275	683	9.306	0.931	31510
11	51	287	684	7.827	0.783	24196
11	53	293	687	4.360	0.436	31688
11	55	301	688	5.240	0.524	31639
11	57	301	675	8.450	0.845	33855
11	59	289	663	11.031	1.103	31915
11	61	291	666	2.344	0.234	32420
11	63	299	677	8.841	0.884	31718
11	65	287	651	18.613	1.861	33862
11	67	292	618	21.694	2.169	33094
11	69	291	611	4.596	0.460	33075
11	71	284	627	11.351	1.135	31838
11	73	287	634	4.950	0.495	26678
11	75	299	654	15.160	1.516	31824
11	77	308	657	6.166	0.617	31799
11	79	294	687	21.518	2.152	34005
11	81	286	703	11.627	1.163	32082
11	83	270	706	10.581	1.058	31552
11	85	269	695	7.179	0.718	32991
11	87	272	674	13.788	1.379	33032
11	89	268	674	2.600	0.260	34721
11	91	254	651	17.501	1.750	29920
11	93	245	644	7.411	0.741	35998
11	95	230	635	11.370	1.137	30964
11	97	221	633	5.993	0.599	30233
11	99	216	633	3.250	0.325	31008
11	101	237	612	19.304	1.930	31678
11	103	236	590	14.314	1.431	26085
11	105	237	583	4.596	0.460	28755
11	107	242	570	9.053	0.905	28595
11	109	249	590	13.773	1.377	33539
11	111	252	613	15.076	1.508	31767
11	113	259	616	4.950	0.495	32830
11	115	272	618	8.549	0.855	31589
11	117	262	620	6.629	0.663	32109
11	119	238	625	15.935	1.593	32516
11	121	237	641	10.420	1.042	30191
11	123	235	642	1.453	0.145	31737
11	125	222	659	13.910	1.391	31460
11	127	210	661	7.907	0.791	33535
11	129	186	664	15.721	1.572	32511
11	131	194	674	8.324	0.832	30554
11	133	213	684	13.956	1.396	38066
11	135	220	692	6.909	0.691	32159
11	137	227	695	4.950	0.495	32603
11	139	207	674	18.850	1.885	38781
11	141	203	667	5.240	0.524	31638
11	143	195	664	5.553	0.555	28835
11	145	194	660	2.680	0.268	29651
11	147	197	657	2.758	0.276	31812
11	149	204	651	5.993	0.599	32036
11	151	219	645	10.501	1.050	31392
11	153	236	635	12.820	1.282	30793
11	155	239	631	3.250	0.325	30709
11	157	242	630	2.055	0.206	30911
11	159	244	630	1.300	0.130	30365
11	161	245	630	0.650	0.065	31447
11	163	251	630	3.900	0.390	31948
11	165	266	628	9.836	0.984	31582
11	167	274	626	5.360	0.536	31960
11	169	268	627	3.954	0.395	33044
11	171	240	637	19.325	1.933	30686
11	173	226	641	9.464	0.946	31663
11	175	207	647	12.951	1.295	36624
11	177	203	650	3.250	0.325	28508
11	179	206	650	1.950	0.195	31814
11	181	206	650	0.000	0.000	32923
11	183	206	650	0.000	0.000	36063
11	185	197	661	9.238	0.924	30468
11	187	199	660	1.453	0.145	34489
11	189	232	645	23.561	2.356	32043
11	191	246	639	9.900	0.990	32526
11	193	246	639	0.000	0.000	33168
12	1	267	746	-1.000	-1.000	32584
12	3	266	745	0.919	0.092	29697
12	5	266	745	0.000	0.000	32168
12	7	266	745	0.000	0.000	30449
12	9	266	745	0.000	0.000	32418
12	11	262	739	4.687	0.469	31392
12	13	257	737	3.500	0.350	34758
12	15	245	736	7.827	0.783	33736
12	17	237	735	5.240	0.524	36939
12	19	235	733	1.838	0.184	33861
12	21	234	731	1.453	0.145	34973
12	23	230	729	2.907	0.291	33875
12	25	226	727	2.907	0.291	31007
12	27	243	736	12.503	1.250	33996
12	29	254	742	8.144	0.814	31853
12	31	269	747	10.277	1.028	34842
12	33	276	748	4.596	0.460	35887
12	35	287	747	7.179	0.718	32147
12	37	288	747	0.650	0.065	31966
12	39	280	743	5.814	0.581	32462
12	41	269	737	8.144	0.814	30780
12	43	258	730	8.475	0.847	31867
12	45	253	730	3.250	0.325	32081
12	47	247	728	4.111	0.411	33060
12	49	245	728	1.300	0.130	31405
12	51	247	729	1.453	0.145	30937
12	53	251	729	2.600	0.260	27914
12	55	256	731	3.500	0.350	33195
12	57	257	731	0.650	0.065	28178
12	59	256	718	8.475	0.847	30620
12	61	247	699	13.665	1.367	30963
12	63	246	694	3.314	0.331	28658
12	65	244	693	1.453	0.145	30251
12	67	242	686	4.732	0.473	33692
12	69	243	681	3.314	0.331	33343
12	71	245	677	2.907	0.291	30951
12	73	257	688	10.581	1.058	31303
12	75	263	700	8.720	0.872	31986
12	77	263	700	0.000	0.000	28557
12	79	266	709	6.166	0.617	33715
12	81	266	709	0.000	0.000	32282
12	83	269	719	6.786	0.679	31211
12	85	270	722	2.055	0.206	28674
12	87	272	728	4.111	0.411	32174
12	89	262	721	7.934	0.793	33741
12	91	253	723	5.993	0.599	32490
12	93	244	728	6.692	0.669	32760
12	95	247	730	2.344	0.234	32479
12	97	255	725	6.132	0.613	22614
12	99	257	719	4.111	0.411	33207
12	101	260	717	2.344	0.234	30529
12	103	257	721	3.250	0.325	29421
12	105	255	723	1.838	0.184	25431
12	107	258	719	3.250	0.325	32095
12	109	280	705	16.950	1.695	24979
12	111	273	704	4.596	0.460	32607
12	113	278	688	10.896	1.090	33358
12	115	278	684	2.600	0.260	27199
12	117	277	677	4.596	0.460	30359
12	119	270	666	8.475	0.847	30605
12	121	259	645	15.409	1.541	29488
12	123	254	637	6.132	0.613	29387
12	125	253	635	1.453	0.145	39539
12	127	264	654	14.270	1.427	31368
12	129	271	669	10.759	1.076	32621
12	131	273	676	4.732	0.473	28262
12	133	275	678	1.838	0.184	28247
12	135	279	683	4.162	0.416	33455
12	137	285	692	7.031	0.703	24274
12	139	288	698	4.360	0.436	32498
12	141	283	686	8.450	0.845	29433
12	143	272	652	23.227	2.323	29313
12	145	272	652	0.000	0.000	36134
12	147	270	647	3.500	0.350	31160
12	149	267	639	5.553	0.555	27736
12	151	266	635	2.680	0.268	30071
12	153	265	633	1.453	0.145	33344
12	155	280	667	24.155	2.415	32904
12	157	282	680	8.549	0.855	29444
12	159	283	682	1.453	0.145	28131
12	161	292	682	5.850	0.585	30626
12	163	299	678	5.240	0.524	35013
12	165	261	700	28.540	2.854	31321
12	167	252	717	12.503	1.250	28293
12	169	248	737	13.257	1.326	33685
12	171	248	737	0.000	0.000	32443
12	173	254	726	8.144	0.814	32551
12	175	256	717	5.993	0.599	31157
12	177	266	733	12.264	1.226	31009
12	179	264	741	5.360	0.536	36135
12	181	262	741	1.300	0.130	30783
12	183	265	740	2.055	0.206	26334
12	185	278	743	8.672	0.867	32139
12	187	284	744	3.954	0.395	34035
12	189	273	744	7.150	0.715	29416
12	191	261	744	7.800	0.780	37228
12	193	258	746	2.344	0.234	30172
13	1	584	737	-1.000	-1.000	30295
13	3	586	736	1.453	0.145	28637
13	5	588	736	1.300	0.130	34742
13	7	584	731	4.162	0.416	27211
13	9	584	723	5.200	0.520	37828
13	11	581	727	3.250	0.325	28552
13	13	580	731	2.680	0.268	31850
13	15	582	730	1.453	0.145	31770
13	17	586	729	2.680	0.268	31834
13	19	586	716	8.450	0.845	30078
13	21	581	721	4.596	0.460	28190
13	23	580	728	4.596	0.460	32332
13	25	576	726	2.907	0.291	29463
13	27	574	720	4.111	0.411	38586
13	29	578	719	2.680	0.268	31664
13	31	583	722	3.790	0.379	28271
13	33	586	723	2.055	0.206	31323
13	35	586	723	0.000	0.000	31497
13	37	587	728	3.314	0.331	31117
13	39	586	732	2.680	0.268	31768
13	41	578	727	6.132	0.613	28350
13	43	578	721	3.900	0.390	28701
13	45	580	723	1.838	0.184	24728
13	47	585	738	10.277	1.028	32203
13	49	588	731	4.950	0.495	31043
13	51	589	729	1.453	0.145	32392
13	53	589	725	2.600	0.260	31345
13	55	589	723	1.300	0.130	28943
13	57	581	726	5.553	0.555	34408
14	107	1016	305	-1.000	-1.000	30855
14	109	1012	297	5.814	0.581	30597
14	111	1009	294	2.758	0.276	30673
14	113	1009	281	8.450	0.845	30986
14	115	1013	272	6.402	0.640	31207
14	117	1016	277	3.790	0.379	30908
14	119	1014	294	11.126	1.113	30506
14	121	1012	305	7.267	0.727	30668
14	123	1008	312	5.240	0.524	30757
14	125	1008	312	0.000	0.000	31375
14	127	1013	307	4.596	0.460	31145
14	129	1018	310	3.790	0.379	31286
14	131	1021	318	5.553	0.555	31060
14	133	1017	336	11.985	1.199	30497
14	135	1011	347	8.144	0.814	32173
14	137	1009	358	7.267	0.727	31156
14	139	1006	365	4.950	0.495	30851
14	141	1003	369	3.250	0.325	31142
14	143	999	371	2.907	0.291	31820
14	145	997	367	2.907	0.291	30757
14	147	999	363	2.907	0.291	30888
14	149	1007	370	6.909	0.691	31090
14	151	1004	386	10.581	1.058	30802
14	153	992	395	9.750	0.975	30799
14	155	983	404	8.273	0.827	31134
14	157	977	404	3.900	0.390	30845
14	159	971	410	5.515	0.552	31553
14	161	974	407	2.758	0.276	31121
14	163	991	377	22.413	2.241	31033
14	165	1000	362	11.370	1.137	31225
14	167	1009	347	11.370	1.137	28629
14	169	1012	334	8.672	0.867	29255
14	171	1015	341	4.950	0.495	30002
14	173	1015	360	12.350	1.235	31012
14	175	1014	357	2.055	0.206	29561
14	177	1011	376	12.503	1.250	30118
14	179	1001	396	14.534	1.453	30214
14	181	994	415	13.161	1.316	31129
14	183	991	420	3.790	0.379	31419
14	185	1002	388	21.994	2.199	31037
14	187	1014	359	20.400	2.040	31424
14	189	1013	339	13.016	1.302	31051
14	191	1008	325	9.663	0.966	28523
14	193	999	314	9.238	0.924	29965
15	1	126	439	-1.000	-1.000	31746
15	3	128	438	1.453	0.145	34570
15	5	128	438	0.000	0.000	34791
15	7	128	437	0.650	0.065	30075
15	9	130	429	5.360	0.536	33256
15	11	131	425	2.680	0.268	33507
15	13	131	425	0.000	0.000	34572
15	15	131	425	0.000	0.000	33396
15	17	131	425	0.000	0.000	32772
15	19	130	425	0.650	0.065	30781
15	21	129	424	0.919	0.092	34720
15	23	128	422	1.453	0.145	31546
15	25	125	417	3.790	0.379	33370
15	27	124	417	0.650	0.065	30996
15	29	121	412	3.790	0.379	30006
15	31	116	399	9.053	0.905	32519
15	33	109	387	9.030	0.903	31140
15	35	108	400	8.475	0.847	29496
15	37	106	412	7.907	0.791	30338
15	39	104	423	7.267	0.727	32532
15	41	104	426	1.950	0.195	26942
15	43	106	421	3.500	0.350	31136
15	45	110	422	2.680	0.268	32827
15	47	114	423	2.680	0.268	32274
15	49	119	422	3.314	0.331	30289
15	51	122	421	2.055	0.206	32315
15	53	126	418	3.250	0.325	31304
15	55	134	415	5.553	0.555	35562
15	57	133	418	2.055	0.206	33073
15	59	132	421	2.055	0.206	33608
15	61	131	426	3.314	0.331	40949
15	63	126	429	3.790	0.379	41140
15	65	123	425	3.250	0.325	33629
15	67	114	411	10.818	1.082	31353
15	69	109	401	7.267	0.727	17690
15	71	116	407	5.993	0.599	30293
15	73	109	431	16.250	1.625	27393
15	75	106	438	4.950	0.495	32430
15	77	113	431	6.435	0.643	32837
15	79	119	426	5.077	0.508	30581
15	81	132	422	8.841	0.884	30133
15	83	142	416	7.580	0.758	31193
15	85	146	411	4.162	0.416	31804
15	87	138	406	6.132	0.613	34909
15	89	125	421	12.902	1.290	32612
15	91	119	433	8.720	0.872	37847
15	93	110	443	8.745	0.874	32185
15	95	95	444	9.771	0.977	31827
15	97	103	434	8.324	0.832	30324
15	99	133	416	22.740	2.274	35717
15	101	137	408	5.814	0.581	34514
15	103	130	404	5.240	0.524	31636
15	105	119	412	8.841	0.884	32438
15	107	119	421	5.850	0.585	31609
15	109	123	413	5.814	0.581	32286
15	111	132	403	8.745	0.874	31959
15	113	132	400	1.950	0.195	34243
15	115	124	410	8.324	0.832	17956
15	117	123	415	3.314	0.331	31422
15	119	111	436	15.721	1.572	32964
15	121	111	427	5.850	0.585	34563
15	123	110	399	18.211	1.821	32541
15	125	110	399	0.000	0.000	34226
15	127	113	401	2.344	0.234	25144
15	129	115	412	7.267	0.727	28663
15	131	118	418	4.360	0.436	30171
15	133	125	433	10.759	1.076	32449
15	135	121	423	7.001	0.700	34819
15	137	117	419	3.677	0.368	33657
15	139	112	426	5.591	0.559	30268
15	141	100	442	13.000	1.300	32710
15	143	89	453	10.111	1.011	32621
15	145	87	452	1.453	0.145	32106
15	147	76	448	7.608	0.761	28269
15	149	62	457	10.818	1.082	27556
15	151	54	462	6.132	0.613	37520
15	153	45	464	5.993	0.599	34860
15	155	81	431	31.743	3.174	28910
15	157	97	416	14.255	1.426	32507
15	159	104	413	4.950	0.495	31973
15	161	118	435	16.950	1.695	33186
15	163	120	434	1.453	0.145	31300
15	165	127	430	5.240	0.524	21928
15	167	128	421	5.886	0.589	29538
15	169	127	417	2.680	0.268	32988
15	171	124	411	4.360	0.436	31899
15	173	121	398	8.672	0.867	32609
15	175	121	396	1.300	0.130	30549
15	177	123	393	2.344	0.234	30674
15	179	131	409	11.627	1.163	32864
15	181	131	409	0.000	0.000	30052
15	183	138	426	11.950	1.195	30756
15	185	142	432	4.687	0.469	32128
15	187	147	432	3.250	0.325	32277
15	189	154	433	4.596	0.460	38878
15	191	150	430	3.250	0.325	35228
15	193	141	426	6.402	0.640	34499
16	1	280	392	-1.000	-1.000	30530
16	3	292	389	8.040	0.804	30216
16	5	307	385	10.090	1.009	33608
16	7	311	387	2.907	0.291	33256
16	9	316	387	3.250	0.325	32210
16	11	318	386	1.453	0.145	35031
16	13	320	386	1.300	0.130	36130
16	15	320	386	0.000	0.000	34715
16	17	320	386	0.000	0.000	31845
16	19	318	380	4.111	0.411	35250
16	21	318	379	0.650	0.065	34660
16	23	318	375	2.600	0.260	33033
16	25	318	375	0.000	0.000	33776
16	27	318	375	0.000	0.000	32508
16	29	302	380	10.896	1.090	33848
16	31	298	381	2.680	0.268	32369
16	33	300	387	4.111	0.411	31831
16	35	301	387	0.650	0.065	25567
16	37	301	387	0.000	0.000	31565
16	39	301	385	1.300	0.130	30472
16	41	310	384	5.886	0.589	22047
16	43	316	381	4.360	0.436	34536
16	45	327	374	8.475	0.847	33570
16	47	332	373	3.314	0.331	32213
16	49	332	373	0.000	0.000	33182
16	51	334	372	1.453	0.145	32096
16	53	342	365	6.909	0.691	32628
16	55	344	370	3.500	0.350	31652
16	57	345	372	1.453	0.145	33778
16	59	345	372	0.000	0.000	33852
16	61	345	372	0.000	0.000	31235
16	63	346	373	0.919	0.092	31984
16	65	350	373	2.600	0.260	34205
16	67	355	373	3.250	0.325	32274
16	69	364	373	5.850	0.585	32456
16	71	370	374	3.954	0.395	32072
16	73	350	373	13.016	1.302	33536
16	75	340	376	6.786	0.679	33040
16	77	320	379	13.145	1.315	35507
16	79	320	380	0.650	0.065	29608
16	81	319	379	0.919	0.092	33076
16	83	319	379	0.000	0.000	33889
16	85	310	380	5.886	0.589	33325
16	87	302	381	5.240	0.524	33413
16	89	301	382	0.919	0.092	27988
16	91	301	381	0.650	0.065	27557
16	93	301	381	0.000	0.000	29329
16	95	301	381	0.000	0.000	34422
16	97	313	383	7.907	0.791	21212
16	99	318	382	3.314	0.331	29975
16	101	330	380	7.907	0.791	27670
16	103	337	379	4.596	0.460	35371
16	105	330	378	4.596	0.460	22324
16	107	303	375	17.658	1.766	25925
16	109	312	379	6.402	0.640	33608
16	111	320	384	6.132	0.613	33945
16	113	325	389	4.596	0.460	25181
16	115	335	385	7.001	0.700	47521
16	117	336	386	0.919	0.092	41816
16	119	322	379	10.174	1.017	20462
16	121	326	374	4.162	0.416	33657
16	123	326	373	0.650	0.065	33114
16	125	326	382	5.850	0.585	27403
16	127	326	382	0.000	0.000	29336
16	129	321	383	3.314	0.331	32274
16	131	316	376	5.591	0.559	31743
16	133	316	374	1.300	0.130	29534
16	135	316	375	0.650	0.065	29078
16	137	316	375	0.000	0.000	31941
16	139	316	374	0.650	0.065	30542
16	141	317	375	0.919	0.092	30730
16	143	317	375	0.000	0.000	29799
16	145	324	378	4.950	0.495	35577
16	147	332	383	6.132	0.613	28716
16	149	339	384	4.596	0.460	44725
16	151	332	382	4.732	0.473	29356
16	153	329	379	2.758	0.276	25604
16	155	329	378	0.650	0.065	26439
16	157	329	377	0.650	0.065	30362
16	159	328	379	1.453	0.145	20287
16	161	326	382	2.344	0.234	31201
17	1	508	258	-1.000	-1.000	34294
17	3	507	256	1.453	0.145	34241
17	5	507	256	0.000	0.000	33568
17	7	507	250	3.900	0.390	33967
17	9	507	247	1.950	0.195	34511
17	11	508	247	0.650	0.065	32171
17	13	509	247	0.650	0.065	31400
17	15	509	247	0.000	0.000	31962
17	17	509	248	0.650	0.065	33743
17	19	509	248	0.000	0.000	32515
17	21	508	245	2.055	0.206	31934
17	23	509	241	2.680	0.268	33007
17	25	508	231	6.532	0.653	30218
17	27	506	224	4.732	0.473	29104
17	29	505	220	2.680	0.268	29084
17	31	505	224	2.600	0.260	31137
17	33	505	224	0.000	0.000	32074
17	35	508	236	8.040	0.804	33415
17	37	508	238	1.300	0.130	30889
17	39	506	244	4.111	0.411	32577
17	41	504	250	4.111	0.411	33517
17	43	502	253	2.344	0.234	34221
17	45	502	253	0.000	0.000	32541
17	47	502	246	4.550	0.455	34118
17	49	502	238	5.200	0.520	32267
17	51	505	226	8.040	0.804	33057
17	53	508	217	6.166	0.617	30198
17	55	512	216	2.680	0.268	33247
17	57	512	216	0.000	0.000	38241
17	59	512	214	1.300	0.130	37718
17	61	511	211	2.055	0.206	28457
17	63	504	231	13.773	1.377	30927
17	65	501	257	17.012	1.701	31549
17	67	501	261	2.600	0.260	33480
17	69	499	250	7.267	0.727	30341
17	71	506	215	23.200	2.320	30649
17	73	510	197	11.985	1.199	29381
17	75	512	190	4.732	0.473	29109
17	77	515	186	3.250	0.325	30877
17	79	519	195	6.402	0.640	32384
17	81	508	222	18.950	1.895	29004
17	83	506	240	11.772	1.177	29251
17	85	504	264	15.654	1.565	33362
17	87	500	276	8.222	0.822	32950
17	89	499	276	0.650	0.065	30253
17	91	506	260	11.351	1.135	34944
17	93	509	268	5.553	0.555	34300
17	95	509	272	2.600	0.260	31871
17	97	509	272	0.000	0.000	32614
17	99	509	272	0.000	0.000	33914
17	101	508	273	0.919	0.092	35917
17	103	508	252	13.650	1.365	33327
17	105	516	222	20.181	2.018	28927
17	107	517	192	19.510	1.951	33800
17	109	518	186	3.954	0.395	26545
17	111	518	190	2.600	0.260	29308
17	113	518	192	1.300	0.130	32070
17	115	518	193	0.650	0.065	32051
17	117	518	185	5.200	0.520	36977
17	119	520	179	4.111	0.411	35399
17	121	491	242	45.079	4.508	30260
17	123	493	263	13.711	1.371	24562
17	125	495	281	11.772	1.177	32514
17	127	499	287	4.687	0.469	29865
17	129	498	299	7.827	0.783	31468
17	131	498	298	0.650	0.065	31613
17	133	503	245	34.602	3.460	33576
17	135	507	213	20.961	2.096	31063
17	137	521	172	28.160	2.816	33054
17	139	529	149	15.828	1.583	33083
17	141	522	175	17.501	1.750	35744
17	143	511	214	26.338	2.634	34094
17	145	499	253	26.522	2.652	33194
17	147	499	273	13.000	1.300	30644
17	149	500	298	16.263	1.626	28403
17	151	502	292	4.111	0.411	31934
17	153	505	265	17.658	1.766	43041
17	155	500	229	23.624	2.362	32434
17	157	511	199	20.769	2.077	30256
17	159	515	192	5.240	0.524	24291
17	161	506	251	38.793	3.879	31425
17	163	505	246	3.314	0.331	42280
17	165	500	253	5.591	0.559	32167
17	167	499	255	1.453	0.145	28583
17	169	499	271	10.400	1.040	30836
17	171	499	280	5.850	0.585	28933
17	173	505	303	15.450	1.545	44204
17	175	503	325	14.359	1.436	43269
17	177	502	343	11.718	1.172	32148
17	179	495	358	10.759	1.076	25790
17	181	494	361	2.055	0.206	24629
17	183	493	366	3.314	0.331	28323
17	185	494	298	44.204	4.420	28779
17	187	497	271	17.658	1.766	31839
17	189	496	253	11.718	1.172	30261
17	191	496	247	3.900	0.390	28790
17	193	498	235	7.907	0.791	31087
18	1	933	87	-1.000	-1.000	33947
18	3	936	96	6.166	0.617	30826
18	5	937	95	0.919	0.092	25762
18	7	942	102	5.591	0.559	30522
18	9	942	109	4.550	0.455	33746
18	11	934	114	6.132	0.613	29688
18	13	911	118	15.174	1.517	30326
18	15	913	123	3.500	0.350	30390
18	17	940	175	38.084	3.808	29193
18	19	945	182	5.591	0.559	28668
18	21	947	187	3.500	0.350	29034
18	23	952	174	9.053	0.905	29095
18	25	966	140	23.900	2.390	29943
18	27	969	130	6.786	0.679	30066
18	29	953	127	10.581	1.058	29813
18	31	943	131	7.001	0.700	29725
18	33	943	141	6.500	0.650	30370
18	35	943	142	0.650	0.065	30715
18	37	943	150	5.200	0.520	29872
18	39	948	157	5.591	0.559	30206
18	41	952	166	6.402	0.640	29280
18	43	954	181	9.836	0.984	29312
18	45	944	187	7.580	0.758	28898
18	47	941	200	8.672	0.867	29160
18	49	936	188	8.450	0.845	29339
18	51	941	167	14.031	1.403	29405
18	53	950	155	9.750	0.975	29855
18	55	951	178	14.964	1.496	29241
18	57	952	204	16.912	1.691	29724
18	59	952	219	9.750	0.975	29176
18	61	952	231	7.800	0.780	29804
18	63	951	236	3.314	0.331	29244
18	65	942	221	11.370	1.137	29706
18	67	943	228	4.596	0.460	30098
18	69	944	234	3.954	0.395	29600
18	71	943	248	9.123	0.912	29733
18	73	941	254	4.111	0.411	29270
18	75	944	247	4.950	0.495	30072
18	77	946	220	17.598	1.760	29776
18	79	948	202	11.772	1.177	29407
18	81	948	196	3.900	0.390	29064
18	83	950	227	20.191	2.019	29544
18	85	949	239	7.827	0.783	29577
18	87	947	250	7.267	0.727	29954
18	89	946	266	10.420	1.042	30689
18	91	946	273	4.550	0.455	29979
18	93	945	282	5.886	0.589	30534
18	95	944	279	2.055	0.206	30422
18	97	949	258	14.031	1.403	30224
18	99	949	249	5.850	0.585	29922
18	101	949	270	13.650	1.365	30449
18	103	949	281	7.150	0.715	30914
18	105	947	295	9.192	0.919	30635
19	1	634	799	-1.000	-1.000	31827
19	3	634	799	0.000	0.000	31431
19	5	635	798	0.919	0.092	31377
19	7	635	790	5.200	0.520	30958
19	9	633	769	13.711	1.371	34621
19	11	620	752	13.910	1.391	26526
19	13	619	767	9.771	0.977	28633
19	15	621	777	6.629	0.663	27023
19	17	625	811	22.252	2.225	31917
19	19	628	801	6.786	0.679	32429
19	21	628	794	4.550	0.455	37568
19	23	627	784	6.532	0.653	33181
19	25	627	790	3.900	0.390	29277
19	27	625	796	4.111	0.411	30888
19	29	629	785	7.608	0.761	28478
19	31	635	771	9.900	0.990	31862
19	33	635	773	1.300	0.130	33830
19	35	638	774	2.055	0.206	31866
19	37	626	771	8.040	0.804	29699
19	39	623	765	4.360	0.436	29807
19	41	622	760	3.314	0.331	30859
19	43	631	758	5.993	0.599	32318
19	45	631	761	1.950	0.195	32155
19	47	629	766	3.500	0.350	34476
19	49	622	774	6.909	0.691	31237
19	51	622	774	0.000	0.000	29453
19	53	620	777	2.344	0.234	31577
19	55	633	774	8.672	0.867	29207
19	57	638	795	14.031	1.403	29908
19	59	643	797	3.500	0.350	26261
19	61	656	796	8.475	0.847	38321
19	63	659	792	3.250	0.325	41930
19	65	647	792	7.800	0.780	23248
19	67	645	793	1.453	0.145	27199
19	69	650	786	5.591	0.559	26402
19	71	653	772	9.306	0.931	35650
19	73	657	777	4.162	0.416	23121
19	75	649	785	7.354	0.735	32476
19	77	647	782	2.344	0.234	30664
19	79	654	769	9.597	0.960	32010
19	81	650	761	5.814	0.581	24018
19	83	645	754	5.591	0.559	36412
19	85	643	759	3.500	0.350	25195
19	87	644	762	2.055	0.206	36651
19	89	640	754	5.814	0.581	25862
19	91	635	742	8.450	0.845	30904
19	93	633	735	4.732	0.473	32353
19	95	628	729	5.077	0.508	24242
19	97	619	720	8.273	0.827	28752
19	99	604	713	10.759	1.076	29618
19	101	587	701	13.525	1.353	29061
19	103	578	693	7.827	0.783	27414
19	105	563	679	13.337	1.334	29444
19	107	554	673	7.031	0.703	31344
19	109	538	662	12.620	1.262	31729
19	111	524	654	10.481	1.048	28969
19	113	518	650	4.687	0.469	30034
19	115	509	642	7.827	0.783	29459
19	117	497	628	11.985	1.199	32669
19	119	488	618	8.745	0.874	33271
19	121	493	610	6.132	0.613	31955
19	123	526	638	28.130	2.813	32372
19	125	539	649	11.069	1.107	33597
19	127	564	664	18.950	1.895	28046
19	129	572	669	6.132	0.613	30416
19	131	590	685	15.654	1.565	22823
19	133	612	690	14.664	1.466	28342
19	135	636	693	15.721	1.572	31528
19	137	649	693	8.450	0.845	31872
19	139	590	690	38.399	3.840	34550
19	141	575	692	9.836	0.984	31378
19	143	579	707	10.090	1.009	31912
19	145	542	717	24.912	2.491	31906
19	147	538	728	7.608	0.761	32101
19	149	543	740	8.450	0.845	31859
19	151	548	712	18.487	1.849	30560
19	153	545	688	15.721	1.572	31513
19	155	542	662	17.012	1.701	27411
19	157	532	614	31.869	3.187	31321
19	159	532	632	11.700	1.170	30045
19	161	539	657	16.875	1.687	28108
19	163	556	684	20.738	2.074	22998
19	165	566	701	12.820	1.282	26607
19	167	572	701	3.900	0.390	25391
19	169	535	656	37.867	3.787	31365
19	171	516	626	23.081	2.308	27909
19	173	514	615	7.267	0.727	31226
19	175	520	654	25.648	2.565	29497
19	177	521	675	13.665	1.367	33680
19	179	520	684	5.886	0.589	32105
19	181	526	672	8.720	0.872	31597
19	183	542	619	35.985	3.598	32244
19	185	549	599	13.773	1.377	31579
19	187	559	580	13.956	1.396	41075
19	189	567	567	9.922	0.992	31654
19	191	587	549	17.489	1.749	31604
19	193	590	545	3.250	0.325	32072
20	1	611	805	-1.000	-1.000	32110
20	3	617	811	5.515	0.552	31568
20	5	627	809	6.629	0.663	31232
20	7	625	773	23.435	2.344	31010
20	9	634	757	11.932	1.193	29735
20	11	631	747	6.786	0.679	29847
20	13	628	770	15.076	1.508	30343
20	15	626	788	11.772	1.177	34165
20	17	621	797	6.692	0.669	32799
20	19	616	804	5.591	0.559	30533
20	21	610	786	12.333	1.233	28542
20	23	622	776	10.153	1.015	31680
20	25	628	787	8.144	0.814	30176
20	27	628	794	4.550	0.455	32162
20	29	619	801	7.411	0.741	31373
20	31	626	783	12.553	1.255	25531
20	33	650	771	17.441	1.744	32012
20	35	645	775	4.162	0.416	32826
20	37	636	773	5.993	0.599	33421
20	39	640	790	11.351	1.135	32613
20	41	637	778	8.040	0.804	29316
20	43	636	771	4.596	0.460	31406
20	45	618	762	13.081	1.308	30374
20	47	617	770	5.240	0.524	29518
20	49	630	777	9.597	0.960	34901
20	51	630	778	0.650	0.065	32006
20	53	640	781	6.786	0.679	29915
20	55	647	778	4.950	0.495	28263
20	57	651	794	10.720	1.072	35922
20	59	640	779	12.090	1.209	30203
20	61	649	779	5.850	0.585	32780
20	63	649	784	3.250	0.325	21955
20	65	638	799	12.090	1.209	28842
20	67	631	803	5.240	0.524	31973
20	69	634	794	6.166	0.617	32038
20	71	639	784	7.267	0.727	28917
20	73	621	774	13.384	1.338	27580
20	75	611	765	8.745	0.874	26108
20	77	602	758	7.411	0.741	29770
20	79	596	755	4.360	0.436	28190
20	81	580	748	11.351	1.135	32442
20	83	592	766	14.061	1.406	33292
20	85	595	773	4.950	0.495	31551
20	87	590	761	8.450	0.845	31196
20	89	577	746	12.902	1.290	20501
20	91	561	733	13.400	1.340	31855
20	93	548	719	12.418	1.242	33351
20	95	552	722	3.250	0.325	33127
20	97	566	731	10.818	1.082	24279
20	99	557	725	7.031	0.703	26858
20	101	545	716	9.750	0.975	29706
20	103	555	728	10.153	1.015	34949
20	105	571	743	14.255	1.426	24884
20	107	559	729	11.985	1.199	21299
20	109	543	714	14.255	1.426	28332
20	111	535	707	6.909	0.691	28681
20	113	533	703	2.907	0.291	30582
20	115	524	699	6.402	0.640	31147
20	117	517	698	4.596	0.460	29788
20	119	503	693	9.663	0.966	30398
20	121	495	692	5.240	0.524	22567
20	123	478	680	13.525	1.353	29354
20	125	464	667	12.418	1.242	23256
20	127	453	651	12.620	1.262	30625
20	129	446	642	7.411	0.741	24976
20	131	443	631	7.411	0.741	24768
20	133	441	625	4.111	0.411	30335
20	135	436	613	8.450	0.845	34163
20	137	430	597	11.107	1.111	31163
20	139	422	587	8.324	0.832	33376
20	141	421	578	5.886	0.589	28867
20	143	413	591	9.922	0.992	30127
20	145	425	575	13.000	1.300	28905
20	147	446	542	25.424	2.542	30615
20	149	465	528	15.340	1.534	31111
20	151	476	520	8.841	0.884	28714
20	153	489	523	8.672	0.867	31790
20	155	494	521	3.500	0.350	31031
20	157	508	522	9.123	0.912	36145
20	159	473	532	23.660	2.366	31883
20	161	441	530	20.840	2.084	42001
20	163	409	529	20.810	2.081	24448
20	165	382	531	17.598	1.760	31817
20	167	357	536	16.571	1.657	27473
20	169	338	540	12.620	1.262	25476
20	171	321	541	11.069	1.107	34426
20	173	313	540	5.240	0.524	37215
20	175	313	538	1.300	0.130	22712
20	177	323	533	7.267	0.727	26225
20	179	321	532	1.453	0.145	25426
20	181	301	533	13.016	1.302	24864
20	183	282	535	12.418	1.242	34580
20	185	265	534	11.069	1.107	33828
20	187	250	535	9.771	0.977	32384
20	189	282	530	21.052	2.105	29744
20	191	287	530	3.250	0.325	32164
20	193	280	529	4.596	0.460	32193
21	1	900	805	-1.000	-1.000	29071
21	3	924	800	15.935	1.593	30953
21	5	933	796	6.402	0.640	25011
21	7	940	786	7.934	0.793	31492
21	9	926	797	11.573	1.157	31170
21	11	925	799	1.453	0.145	33246
21	13	925	798	0.650	0.065	22033
21	15	914	805	8.475	0.847	30078
21	17	903	817	10.581	1.058	30495
21	19	902	816	0.919	0.092	30183
21	21	902	816	0.000	0.000	29160
21	23	903	815	0.919	0.092	30288
21	25	903	815	0.000	0.000	30005
21	27	895	821	6.500	0.650	29495
21	29	892	820	2.055	0.206	29311
21	31	897	806	9.663	0.966	28430
21	33	902	806	3.250	0.325	26520
21	35	902	811	3.250	0.325	26316
21	37	902	813	1.300	0.130	30518
21	39	902	816	1.950	0.195	29406
21	41	903	819	2.055	0.206	28074
21	43	899	824	4.162	0.416	29361
21	45	892	829	5.591	0.559	30464
21	47	882	832	6.786	0.679	27590
21	49	876	833	3.954	0.395	29670
21	51	875	833	0.650	0.065	26335
21	53	873	835	1.838	0.184	29461
21	55	867	850	10.501	1.050	29976
21	57	858	864	10.818	1.082	29171
21	59	858	869	3.250	0.325	32850
21	61	859	863	3.954	0.395	29820
21	63	860	861	1.453	0.145	28047
21	65	864	843	11.985	1.199	24603
21	67	870	855	8.720	0.872	26415
21	69	869	863	5.240	0.524	31248
21	71	869	867	2.600	0.260	30967
21	73	871	859	5.360	0.536	30629
21	75	878	850	7.411	0.741	42872
21	77	886	840	8.324	0.832	38043
21	79	887	838	1.453	0.145	41355
21	81	888	836	1.453	0.145	41813
21	83	888	836	0.000	0.000	34713
21	85	888	836	0.000	0.000	43855
21	87	895	815	14.388	1.439	30058
21	89	902	814	4.596	0.460	28489
21	91	907	822	6.132	0.613	30512
21	93	893	837	13.337	1.334	30574
21	95	869	844	16.250	1.625	34265
21	97	866	850	4.360	0.436	28779
21	99	858	862	9.374	0.937	25145
21	101	856	866	2.907	0.291	39078
21	103	854	866	1.300	0.130	34542
21	105	851	865	2.055	0.206	27602
21	107	846	861	4.162	0.416	34162
21	109	845	860	0.919	0.092	27383
21	111	833	871	10.581	1.058	29826
21	113	829	878	5.240	0.524	25476
21	115	825	880	2.907	0.291	31559
21	117	834	869	9.238	0.924	19054
21	119	842	861	7.354	0.735	27540
21	121	850	855	6.500	0.650	29022
21	123	852	854	1.453	0.145	27196
21	125	852	853	0.650	0.065	31593
21	127	851	856	2.055	0.206	28494
21	129	849	858	1.838	0.184	31126
21	131	840	870	9.750	0.975	29365
21	133	834	877	5.993	0.599	25302
21	135	828	884	5.993	0.599	35763
21	137	826	885	1.453	0.145	31200
21	139	830	865	13.257	1.326	23241
21	141	843	860	9.053	0.905	33084
21	143	849	863	4.360	0.436	24221
21	145	850	867	2.680	0.268	23419
21	147	798	880	34.839	3.484	26285
21	149	799	890	6.532	0.653	35875
21	151	806	879	8.475	0.847	28140
21	153	826	865	15.868	1.587	23528
21	155	846	869	13.257	1.326	21282
21	157	851	865	4.162	0.416	18650
21	159	845	871	5.515	0.552	20063
21	161	840	873	3.500	0.350	24520
21	163	842	857	10.481	1.048	22117
21	165	842	860	1.950	0.195	29713
21	167	838	874	9.464	0.946	25138
21	169	835	870	3.250	0.325	28738
21	171	833	883	8.549	0.855	40377
21	173	811	883	14.300	1.430	24760
21	175	798	890	9.597	0.960	31954
21	177	800	888	1.838	0.184	31310
21	179	816	872	14.707	1.471	23606
21	181	829	869	8.672	0.867	31533
21	183	833	863	4.687	0.469	33773
21	185	841	853	8.324	0.832	33100
21	187	843	863	6.629	0.663	29771
21	189	840	866	2.758	0.276	33732
21	191	827	864	8.549	0.855	30137
21	193	823	873	6.402	0.640	29837
22	1	568	935	-1.000	-1.000	38582
22	3	568	935	0.000	0.000	27032
22	5	567	935	0.650	0.065	31328
22	7	564	935	1.950	0.195	28094
22	9	574	935	6.500	0.650	33382
22	11	577	939	3.250	0.325	31750
22	13	579	944	3.500	0.350	31330
22	15	580	943	0.919	0.092	36774
22	17	581	938	3.314	0.331	37415
22	19	585	930	5.814	0.581	33637
22	21	579	933	4.360	0.436	25572
22	23	578	930	2.055	0.206	27393
22	25	578	929	0.650	0.065	36530
22	27	578	929	0.000	0.000	31506
22	29	579	929	0.650	0.065	37923
22	31	580	930	0.919	0.092	24537
22	33	581	930	0.650	0.065	27649
22	35	591	933	6.786	0.679	31374
22	37	587	938	4.162	0.416	34863
22	39	582	941	3.790	0.379	22253
22	41	582	941	0.000	0.000	31931
22	43	582	941	0.000	0.000	32352
22	45	582	941	0.000	0.000	32282
22	47	586	937	3.677	0.368	28284
22	49	592	928	7.031	0.703	30020
22	51	599	922	5.993	0.599	32103
22	53	604	914	6.132	0.613	31420
22	55	584	933	17.931	1.793	31130
22	57	572	943	10.153	1.015	25724
22	59	559	946	8.672	0.867	30764
22	61	541	947	11.718	1.172	30164
22	63	523	940	12.553	1.255	24137
22	65	505	956	15.654	1.565	25377
22	67	506	970	9.123	0.912	32335
22	69	493	970	8.450	0.845	32710
22	71	485	964	6.500	0.650	28337
22	73	506	975	15.409	1.541	32632
22	75	518	989	11.985	1.199	34202
22	77	516	991	1.838	0.184	31706
22	79	500	976	14.255	1.426	31080
22	81	512	967	9.750	0.975	27372
22	83	523	967	7.150	0.715	11889
22	85	534	971	7.608	0.761	26215
22	87	546	962	9.750	0.975	29276
22	89	548	946	10.481	1.048	25915
22	91	548	940	3.900	0.390	31593
22	93	548	949	5.850	0.585	36052
22	95	539	966	12.503	1.250	31608
22	97	547	969	5.553	0.555	31734
22	99	569	960	15.450	1.545	31659
22	101	561	956	5.814	0.581	32044
22	103	560	956	0.650	0.065	31810
22	105	558	947	5.993	0.599	33646
22	107	558	939	5.200	0.520	32283
22	109	541	945	11.718	1.172	31957
22	111	551	948	6.786	0.679	31303
22	113	568	947	11.069	1.107	31543
22	115	554	948	9.123	0.912	32573
22	117	543	956	8.841	0.884	35338
22	119	552	947	8.273	0.827	34733
22	121	571	945	12.418	1.242	31174
22	123	574	944	2.055	0.206	31754
22	125	554	950	13.572	1.357	22999
22	127	548	950	3.900	0.390	31380
22	129	551	957	4.950	0.495	21300
22	131	556	953	4.162	0.416	33440
22	133	565	947	7.031	0.703	29453
22	135	569	946	2.680	0.268	32124
22	137	569	948	1.300	0.130	16962
22	139	566	957	6.166	0.617	43544
22	141	563	953	3.250	0.325	29986
22	143	559	958	4.162	0.416	32480
22	145	560	954	2.680	0.268	14625
22	147	566	952	4.111	0.411	39732
22	149	566	952	0.000	0.000	30871
22	151	566	943	5.850	0.585	27343
22	153	566	943	0.000	0.000	18816
22	155	566	944	0.650	0.065	26063
22	157	568	942	1.838	0.184	23099
22	159	570	940	1.838	0.184	31904
22	161	570	939	0.650	0.065	41102
22	163	568	933	4.111	0.411	32382
22	165	567	935	1.453	0.145	23886
22	167	568	932	2.055	0.206	29480
22	169	583	926	10.501	1.050	22881
22	171	579	929	3.250	0.325	23975
22	173	567	936	9.030	0.903	19532
22	175	567	929	4.550	0.455	26650
22	177	567	929	0.000	0.000	31480
22	179	567	931	1.300	0.130	31108
22	181	562	938	5.591	0.559	31301
22	183	601	916	29.104	2.910	31959
22	185	598	918	2.344	0.234	25346
22	187	591	926	6.909	0.691	29623
22	189	589	925	1.453	0.145	31962
22	191	587	919	4.111	0.411	16196
22	193	583	918	2.680	0.268	28970
23	1	220	207	-1.000	-1.000	32618
23	3	210	219	10.153	1.015	29786
23	5	216	220	3.954	0.395	30429
23	7	219	220	1.950	0.195	33697
23	9	222	223	2.758	0.276	29289
23	11	224	224	1.453	0.145	35260
23	13	232	214	8.324	0.832	38455
23	15	227	223	6.692	0.669	29857
23	17	225	223	1.300	0.130	32723
23	19	222	224	2.055	0.206	33704
23	21	221	220	2.680	0.268	31681
23	23	223	216	2.907	0.291	31465
23	25	230	216	4.550	0.455	31368
23	27	230	217	0.650	0.065	32625
23	29	223	222	5.591	0.559	35916
23	31	215	226	5.814	0.581	27460
23	33	211	227	2.680	0.268	31188
23	35	221	219	8.324	0.832	32998
23	37	227	211	6.500	0.650	36731
23	39	230	211	1.950	0.195	28731
23	41	224	219	6.500	0.650	31195
23	43	223	220	0.919	0.092	29349
23	45	224	218	1.453	0.145	33393
23	47	225	218	0.650	0.065	37596
23	49	227	223	3.500	0.350	36512
23	51	226	222	0.919	0.092	29697
23	53	226	222	0.000	0.000	34216
23	55	225	221	0.919	0.092	30441
24	1	391	421	-1.000	-1.000	29390
24	3	391	421	0.000	0.000	32301
24	5	389	419	1.838	0.184	31921
24	7	388	418	0.919	0.092	31368
24	9	387	418	0.650	0.065	32441
24	11	382	414	4.162	0.416	32029
24	13	381	413	0.919	0.092	30409
24	15	381	412	0.650	0.065	31203
24	17	379	410	1.838	0.184	34158
24	19	379	410	0.000	0.000	32602
24	21	379	410	0.000	0.000	31045
24	23	377	405	3.500	0.350	31138
24	25	376	413	5.240	0.524	29910
24	27	378	419	4.111	0.411	29489
24	29	378	419	0.000	0.000	27995
24	31	396	414	12.143	1.214	30763
24	33	396	413	0.650	0.065	33441
24	35	396	413	0.000	0.000	31393
24	37	383	421	9.922	0.992	32503
24	39	374	420	5.886	0.589	23134
24	41	368	405	10.501	1.050	31510
24	43	369	401	2.680	0.268	32220
24	45	370	391	6.532	0.653	33311
24	47	368	383	5.360	0.536	28351
24	49	372	380	3.250	0.325	30199
24	51	378	378	4.111	0.411	29943
24	53	387	372	7.031	0.703	32535
24	55	392	367	4.596	0.460	32107
24	57	395	361	4.360	0.436	31799
24	59	381	362	9.123	0.912	34524
24	61	364	354	12.212	1.221	30330
24	63	359	344	7.267	0.727	28578
24	65	343	330	13.819	1.382	30937
24	67	330	315	12.902	1.290	32486
24	69	322	300	11.050	1.105	29767
24	71	319	294	4.360	0.436	30856
24	73	311	277	12.212	1.221	25060
24	75	308	261	10.581	1.058	30578
24	77	307	249	7.827	0.783	31692
24	79	306	241	5.240	0.524	33293
24	81	303	232	6.166	0.617	31581
24	83	302	230	1.453	0.145	31408
24	85	302	231	0.650	0.065	32360
24	87	298	231	2.600	0.260	32646
24	89	297	240	5.886	0.589	28418
24	91	306	263	16.053	1.605	31435
24	93	320	292	20.931	2.093	31616
24	95	377	312	39.264	3.926	31763
24	97	404	295	20.738	2.074	36445
24	99	423	296	12.367	1.237	32768
24	101	438	293	9.943	0.994	33279
24	103	451	297	8.841	0.884	32640
24	105	456	304	5.591	0.559	32328
24	107	431	271	26.910	2.691	33407
24	109	420	261	9.663	0.966	26354
24	111	418	243	11.772	1.177	32709
24	113	416	228	9.836	0.984	22234
24	115	414	207	13.711	1.371	31024
24	117	414	200	4.550	0.455	31630
24	119	416	213	8.549	0.855	35270
24	121	416	213	0.000	0.000	34566
24	123	416	211	1.300	0.130	35282
24	125	417	200	7.179	0.718	29646
24	127	424	215	10.759	1.076	32100
24	129	423	220	3.314	0.331	31147
24	131	433	254	23.035	2.304	30279
24	133	440	265	8.475	0.847	36813
24	135	453	286	16.053	1.605	31368
24	137	460	295	7.411	0.741	31277
24	139	446	291	9.464	0.946	31718
24	141	397	283	32.271	3.227	31645
24	143	376	293	15.118	1.512	28697
24	145	361	299	10.501	1.050	46407
24	147	337	320	20.728	2.073	35097
24	149	324	339	14.964	1.496	21793
24	151	330	361	14.822	1.482	31638
24	153	325	367	5.077	0.508	36621
24	155	319	377	7.580	0.758	16400
24	157	317	397	13.065	1.306	27962
24	159	317	404	4.550	0.455	34898
24	161	317	405	0.650	0.065	31593
24	163	273	383	31.975	3.197	32601
24	165	231	394	28.220	2.822	32172
24	167	223	419	17.061	1.706	32112
24	169	223	423	2.600	0.260	32346
24	171	246	424	14.964	1.496	31426
24	173	163	388	58.805	5.880	32485
24	175	136	380	18.304	1.830	32951
24	177	127	388	7.827	0.783	32583
24	179	150	391	15.076	1.508	40049
24	181	174	378	17.741	1.774	31779
24	183	197	372	15.450	1.545	32860
24	185	199	372	1.300	0.130	32120
24	187	212	381	10.277	1.028	32252
24	189	240	389	18.928	1.893	27512
24	191	243	396	4.950	0.495	32410
24	193	248	386	7.267	0.727	32445
25	1	624	189	-1.000	-1.000	29250
25	3	625	195	3.954	0.395	29602
25	5	627	206	7.267	0.727	26501
25	7	627	206	0.000	0.000	26203
25	9	627	201	3.250	0.325	34880
25	11	626	195	3.954	0.395	28942
25	13	627	184	7.179	0.718	24766
25	15	632	183	3.314	0.331	34241
25	17	630	190	4.732	0.473	28042
25	19	630	195	3.250	0.325	32958
25	21	638	192	5.553	0.555	31636
25	23	643	184	6.132	0.613	31183
25	25	646	184	1.950	0.195	31460
25	27	638	189	6.132	0.613	29168
25	29	628	191	6.629	0.663	34195
25	31	624	190	2.680	0.268	28186
25	33	624	193	1.950	0.195	26438
25	35	624	194	0.650	0.065	27300
25	37	629	192	3.500	0.350	26472
25	39	628	191	0.919	0.092	28828
25	41	623	193	3.500	0.350	28211
25	43	623	197	2.600	0.260	28927
25	45	623	199	1.300	0.130	31502
25	47	622	189	6.532	0.653	30566
25	49	621	185	2.680	0.268	33479
25	51	621	185	0.000	0.000	29153
25	53	622	188	2.055	0.206	34705
25	55	624	189	1.453	0.145	30325
25	57	626	189	1.300	0.130	34766
26	1	747	278	-1.000	-1.000	22866
26	3	754	280	4.732	0.473	29094
26	5	758	280	2.600	0.260	34359
26	7	762	277	3.250	0.325	27791
26	9	762	274	1.950	0.195	36959
26	11	763	276	1.453	0.145	32305
26	13	765	276	1.300	0.130	42112
26	15	763	279	2.344	0.234	36260
26	17	760	282	2.758	0.276	28835
26	19	756	281	2.680	0.268	31683
26	21	754	278	2.344	0.234	28717
26	23	753	274	2.680	0.268	31959
26	25	754	275	0.919	0.092	33050
26	27	754	283	5.200	0.520	29938
26	29	759	275	6.132	0.613	35166
26	31	766	263	9.030	0.903	30842
26	33	771	264	3.314	0.331	32947
26	35	789	259	12.143	1.214	33148
26	37	793	265	4.687	0.469	30781
26	39	780	270	9.053	0.905	30358
26	41	765	275	10.277	1.028	30095
26	43	756	279	6.402	0.640	32936
26	45	761	279	3.250	0.325	28598
26	47	770	272	7.411	0.741	34488
26	49	782	266	8.720	0.872	31815
26	51	786	265	2.680	0.268	32600
26	53	789	265	1.950	0.195	31126
26	55	779	267	6.629	0.663	29909
26	57	766	272	9.053	0.905	33058
26	59	759	275	4.950	0.495	23711
26	61	758	279	2.680	0.268	16039
26	63	758	279	0.000	0.000	21027
26	65	773	269	11.718	1.172	27570
26	67	792	272	12.503	1.250	31340
26	69	801	273	5.886	0.589	31575
26	71	795	274	3.954	0.395	27065
26	73	780	281	10.759	1.076	41757
26	75	767	283	8.549	0.855	35837
26	77	773	276	5.993	0.599	35559
26	79	797	265	17.160	1.716	30058
26	81	801	264	2.680	0.268	30675
26	83	771	283	23.081	2.308	22948
26	85	764	288	5.591	0.559	23254
26	87	761	278	6.786	0.679	23603
26	89	784	258	19.811	1.981	24661
26	91	803	244	15.340	1.534	30835
26	93	786	256	13.525	1.353	30563
26	95	773	268	11.499	1.150	38636
26	97	758	281	12.902	1.290	33874
26	99	755	289	5.553	0.555	24465
26	101	761	282	5.993	0.599	30870
26	103	763	273	5.993	0.599	32561
26	105	770	263	7.934	0.793	30135
26	107	771	269	3.954	0.395	34196
26	109	771	269	0.000	0.000	30947
26	111	778	253	11.351	1.135	28823
26	113	778	268	9.750	0.975	31711
26	115	768	279	9.663	0.966	37547
26	117	761	290	8.475	0.847	36829
26	119	759	294	2.907	0.291	30950
26	121	763	287	5.240	0.524	26688
26	123	770	280	6.435	0.643	40943
26	125	772	265	9.836	0.984	39860
26	127	774	257	5.360	0.536	27134
26	129	778	263	4.687	0.469	30258
26	131	776	267	2.907	0.291	32237
26	133	784	259	7.354	0.735	31592
26	135	792	253	6.500	0.650	35202
26	137	792	259	3.900	0.390	30053
26	139	790	261	1.838	0.184	27762
26	141	780	269	8.324	0.832	32032
26	143	773	277	6.909	0.691	37639
26	145	768	282	4.596	0.460	34429
26	147	768	279	1.950	0.195	32345
26	149	780	268	10.581	1.058	30455
26	151	789	258	8.745	0.874	31840
26	153	792	253	3.790	0.379	29064
26	155	794	259	4.111	0.411	39423
26	157	794	259	0.000	0.000	37821
26	159	796	256	2.344	0.234	38787
26	161	785	268	10.581	1.058	38826
26	163	779	269	3.954	0.395	33490
26	165	776	274	3.790	0.379	36962
26	167	774	277	2.344	0.234	30927
26	169	777	274	2.758	0.276	29426
26	171	783	269	5.077	0.508	29772
26	173	789	264	5.077	0.508	27015
26	175	794	261	3.790	0.379	26451
26	177	795	260	0.919	0.092	48185
26	179	795	257	1.950	0.195	35811
26	181	795	257	0.000	0.000	34283
26	183	795	261	2.600	0.260	38815
26	185	792	269	5.553	0.555	37784
26	187	791	269	0.650	0.065	37361
26	189	786	272	3.790	0.379	30750
26	191	768	273	11.718	1.172	28454
26	193	759	264	8.273	0.827	31698
27	1	759	281	-1.000	-1.000	30063
27	3	762	282	2.055	0.206	40671
27	5	768	284	4.111	0.411	29602
27	7	768	284	0.000	0.000	32947
27	9	768	285	0.650	0.065	29728
27	11	767	286	0.919	0.092	29743
27	13	767	282	2.600	0.260	26205
27	15	768	280	1.453	0.145	29151
27	17	768	280	0.000	0.000	30231
27	19	767	280	0.650	0.065	35964
27	21	766	278	1.453	0.145	27431
27	23	763	280	2.344	0.234	30511
27	25	763	280	0.000	0.000	31190
27	27	766	279	2.055	0.206	31315
27	29	769	277	2.344	0.234	18622
27	31	779	267	9.192	0.919	27897
27	33	781	266	1.453	0.145	29173
27	35	782	266	0.650	0.065	28970
27	37	776	265	3.954	0.395	32709
27	39	773	266	2.055	0.206	29169
27	41	772	266	0.650	0.065	30336
27	43	784	262	8.222	0.822	33207
27	45	792	263	5.240	0.524	30468
27	47	770	279	17.681	1.768	39282
27	49	757	276	8.672	0.867	26618
27	51	748	279	6.166	0.617	29782
27	53	763	273	10.501	1.050	27482
27	55	781	266	12.553	1.255	33447
27	57	791	263	6.786	0.679	30799
27	59	791	263	0.000	0.000	31094
27	61	779	265	7.907	0.791	26224
27	63	761	269	11.985	1.199	27790
27	65	761	267	1.300	0.130	25212
27	67	773	262	8.450	0.845	27197
27	69	779	260	4.111	0.411	32837
27	71	785	261	3.954	0.395	31337
27	73	772	265	8.841	0.884	22838
27	75	781	267	5.993	0.599	32003
27	77	811	266	19.510	1.951	26240
27	79	816	262	4.162	0.416	30623
27	81	808	257	6.132	0.613	30675
27	83	764	273	30.431	3.043	35464
27	85	756	279	6.500	0.650	29122
27	87	765	271	7.827	0.783	28676
27	89	782	260	13.161	1.316	20465
27	91	791	255	6.692	0.669	30804
27	93	806	246	11.370	1.137	30590
27	95	785	258	15.721	1.572	31021
27	97	769	270	13.000	1.300	35359
27	99	765	274	3.677	0.368	31502
27	101	750	278	10.090	1.009	23427
27	103	776	262	19.843	1.984	27372
27	105	788	250	11.031	1.103	31000
27	107	774	258	10.481	1.048	18556
27	109	759	267	11.370	1.137	16789
27	111	759	267	0.000	0.000	21174
27	113	756	275	5.553	0.555	28152
27	115	753	288	8.672	0.867	28129
27	117	756	290	2.344	0.234	28331
27	119	757	299	5.886	0.589	30930
28	1	663	548	-1.000	-1.000	29024
28	3	673	552	7.001	0.700	29832
28	5	686	556	8.841	0.884	30756
28	7	682	553	3.250	0.325	37872
28	9	678	552	2.680	0.268	35622
28	11	672	559	5.993	0.599	24220
28	13	672	559	0.000	0.000	31393
28	15	681	558	5.886	0.589	30669
28	17	691	556	6.629	0.663	30840
28	19	652	546	26.169	2.617	31142
28	21	644	537	7.827	0.783	28777
28	23	658	529	10.481	1.048	30052
28	25	670	525	8.222	0.822	31446
28	27	678	526	5.240	0.524	30917
28	29	664	536	11.183	1.118	30631
28	31	660	540	3.677	0.368	30146
28	33	654	542	4.111	0.411	31573
28	35	646	545	5.553	0.555	31287
28	37	646	542	1.950	0.195	30414
28	39	658	569	19.205	1.920	28598
28	41	658	569	0.000	0.000	32866
28	43	652	545	16.080	1.608	30683
28	45	648	529	10.720	1.072	30643
28	47	649	527	1.453	0.145	30876
28	49	663	518	10.818	1.082	32098
28	51	661	517	1.453	0.145	32654
28	53	660	517	0.650	0.065	31201
28	55	660	501	10.400	1.040	30558
28	57	661	499	1.453	0.145	32972
28	59	661	517	11.700	1.170	31228
28	61	651	533	12.264	1.226	28496
28	63	643	564	20.810	2.081	33817
28	65	643	590	16.900	1.690	33655
28	67	645	616	16.950	1.695	31044
28	69	644	625	5.886	0.589	30625
28	71	643	623	1.453	0.145	31486
28	73	638	611	8.450	0.845	30698
28	75	637	609	1.453	0.145	30404
28	77	569	574	49.710	4.971	31766
28	79	542	598	23.481	2.348	31740
28	81	506	628	30.459	3.046	30920
28	83	484	643	17.307	1.731	31825
28	85	466	652	13.081	1.308	32076
28	87	452	668	13.819	1.382	27001
28	89	435	679	13.161	1.316	30784
28	91	404	697	23.300	2.330	41092
28	93	363	713	28.607	2.861	31359
28	95	344	725	14.607	1.461	31588
28	97	346	723	1.838	0.184	31308
28	99	354	726	5.553	0.555	31288
28	101	318	769	36.451	3.645	31835
28	103	309	788	13.665	1.367	31764
28	105	306	796	5.553	0.555	31463
28	107	320	793	9.306	0.931	26104
28	109	327	792	4.596	0.460	16247
28	111	337	790	6.629	0.663	34158
28	113	343	787	4.360	0.436	25433
28	115	330	790	8.672	0.867	32452
28	117	328	789	1.453	0.145	25547
28	119	332	784	4.162	0.416	31137
28	121	329	784	1.950	0.195	29944
28	123	328	786	1.453	0.145	26041
28	125	325	788	2.344	0.234	21494
28	127	319	789	3.954	0.395	29955
[truncated: 4,050 more rows]
