# Supplementary material for: The Arp2/3 complex is required for in situ haptotactic response of microglia to iC3b
Source: EMBO Rep. 2026 Feb 27;27(7):1666–95. doi: 10.1038/s44319-026-00720-9 (PMC13076747; doi:10.1038/s44319-026-00720-9)
Supplement: Supplementary file 13 — Source data Fig. 1 [file 44319_2026_720_MOESM13_ESM.zip › Figure 1/1A-E/24.06.12 BV2 iC3b random migration iC3b 1uM raw data 8927.txt]

	Track n�	Slice n�	X	Y	Distance	Velocity	Pixel Value
1	1	1	283	240	-1	-1	30495
2	1	3	275	239	5.24	0.524	27178
3	1	5	275	239	0	0	30833
4	1	7	275	228	7.15	0.715	32144
5	1	9	275	241	8.45	0.845	30053
6	1	11	275	254	8.45	0.845	30933
7	1	13	277	261	4.732	0.473	32137
8	1	15	277	262	0.65	0.065	28519
9	1	17	276	231	20.16	2.016	25411
10	1	19	278	235	2.907	0.291	27242
11	1	21	280	261	16.95	1.695	32620
12	1	23	280	269	5.2	0.52	29360
13	1	25	280	279	6.5	0.65	33473
14	1	27	280	284	3.25	0.325	33159
15	1	29	280	284	0	0	30536
16	1	31	278	271	8.549	0.855	29340
17	1	33	277	253	11.718	1.172	26685
18	1	35	286	223	20.358	2.036	33314
19	1	37	297	200	16.571	1.657	30190
20	1	39	299	195	3.5	0.35	32442
21	1	41	290	245	33.021	3.302	34442
22	1	43	288	257	7.907	0.791	35666
23	1	45	287	261	2.68	0.268	39795
24	1	47	285	252	5.993	0.599	29146
25	1	49	286	229	14.964	1.496	30738
26	1	51	291	205	15.935	1.593	25263
27	1	53	291	204	0.65	0.065	30346
28	1	55	290	205	0.919	0.092	29774
29	1	57	292	189	10.481	1.048	32405
30	1	59	300	188	5.24	0.524	32122
31	1	61	289	231	28.849	2.885	27522
32	1	63	286	257	17.012	1.701	27492
33	1	65	286	257	0	0	25080
34	1	67	284	251	4.111	0.411	20911
35	1	69	284	271	13	1.3	34022
36	1	71	284	276	3.25	0.325	36828
37	1	73	284	281	3.25	0.325	39420
38	1	75	283	289	5.24	0.524	36846
39	1	77	283	291	1.3	0.13	32891
40	1	79	283	283	5.2	0.52	38988
41	1	81	283	264	12.35	1.235	21162
42	1	83	283	263	0.65	0.065	27099
43	1	85	282	246	11.069	1.107	30136
44	1	87	285	214	20.891	2.089	31722
45	1	89	286	195	12.367	1.237	26857
46	1	91	287	186	5.886	0.589	27697
47	1	93	287	178	5.2	0.52	32382
48	1	95	287	178	0	0	31689
49	1	97	290	175	2.758	0.276	30564
50	1	99	286	181	4.687	0.469	30110
51	1	101	282	188	5.24	0.524	32164
52	1	103	283	188	0.65	0.065	35608
53	1	105	290	180	6.909	0.691	31818
54	1	107	291	177	2.055	0.206	31196
55	1	109	292	174	2.055	0.206	28603
56	1	111	291	174	0.65	0.065	31477
57	1	113	291	174	0	0	30197
58	1	115	285	210	23.722	2.372	31428
59	1	117	285	210	0	0	33382
60	1	119	288	201	6.166	0.617	30531
61	1	121	291	194	4.95	0.495	33456
62	1	123	292	193	0.919	0.092	22941
63	1	125	293	189	2.68	0.268	32213
64	1	127	294	182	4.596	0.46	34312
65	1	129	296	176	4.111	0.411	32953
66	1	131	297	182	3.954	0.395	32092
67	1	133	294	189	4.95	0.495	23741
68	1	135	292	198	5.993	0.599	26901
69	1	137	292	198	0	0	28485
70	1	139	292	193	3.25	0.325	26695
71	1	141	284	214	14.607	1.461	28879
72	1	143	283	220	3.954	0.395	28746
73	1	145	284	224	2.68	0.268	25714
74	1	147	286	222	1.838	0.184	32292
75	1	149	287	218	2.68	0.268	19182
76	1	151	292	206	8.45	0.845	25670
77	1	153	293	195	7.179	0.718	27572
78	1	155	294	190	3.314	0.331	27565
79	1	157	294	185	3.25	0.325	27567
80	1	159	294	184	0.65	0.065	28019
81	1	161	294	184	0	0	29455
82	1	163	296	176	5.36	0.536	30457
83	1	165	297	171	3.314	0.331	33688
84	1	167	296	174	2.055	0.206	32621
85	1	169	295	178	2.68	0.268	33197
86	1	171	296	177	0.919	0.092	26954
87	1	173	294	177	1.3	0.13	26634
88	1	175	292	172	3.5	0.35	31636
89	1	177	291	164	5.24	0.524	31637
90	1	179	293	164	1.3	0.13	29765
91	1	181	299	160	4.687	0.469	33260
92	1	183	298	165	3.314	0.331	31948
93	1	185	296	168	2.344	0.234	32570
94	1	187	293	178	6.786	0.679	28167
95	1	189	293	181	1.95	0.195	27158
96	1	191	292	186	3.314	0.331	27963
97	1	193	290	192	4.111	0.411	33040
98	2	1	670	131	-1	-1	32097
99	2	3	670	131	0	0	18931
100	2	5	684	129	9.192	0.919	17879
101	2	7	683	125	2.68	0.268	31882
102	2	9	675	118	6.909	0.691	30447
103	2	11	677	120	1.838	0.184	36152
104	2	13	677	121	0.65	0.065	31385
105	2	15	688	122	7.179	0.718	23724
106	2	17	688	123	0.65	0.065	25275
107	2	19	670	118	12.143	1.214	27214
108	2	21	661	111	7.411	0.741	35253
109	2	23	661	109	1.3	0.13	29841
110	2	25	661	107	1.3	0.13	31069
111	2	27	683	119	16.289	1.629	31366
112	2	29	690	128	7.411	0.741	26935
113	2	31	696	134	5.515	0.552	34346
114	2	33	696	134	0	0	33172
115	2	35	687	126	7.827	0.783	33065
116	2	37	687	126	0	0	30444
117	2	39	692	132	5.077	0.508	31985
118	2	41	675	123	12.503	1.25	29311
119	2	43	662	109	12.418	1.242	32237
120	2	45	654	101	7.354	0.735	29406
121	2	47	651	96	3.79	0.379	29090
122	2	49	649	93	2.344	0.234	20870
123	2	51	644	87	5.077	0.508	31522
124	2	53	639	82	4.596	0.46	30018
125	2	55	639	81	0.65	0.065	28631
126	2	57	639	81	0	0	30015
127	2	59	638	80	0.919	0.092	21372
128	2	61	652	97	14.314	1.431	28874
129	2	63	655	99	2.344	0.234	28418
130	2	65	667	109	10.153	1.015	33433
131	2	67	681	119	11.183	1.118	36775
132	2	69	687	125	5.515	0.552	30963
133	2	71	691	131	4.687	0.469	34704
134	2	73	692	132	0.919	0.092	31104
135	2	75	693	135	2.055	0.206	27471
136	2	77	696	139	3.25	0.325	29872
137	2	79	697	140	0.919	0.092	30948
138	2	81	699	141	1.453	0.145	31638
139	2	83	699	141	0	0	32567
140	2	85	699	141	0	0	31491
141	2	87	691	136	6.132	0.613	30336
142	2	89	681	125	9.663	0.966	30716
143	2	91	667	111	12.869	1.287	32100
144	2	93	662	106	4.596	0.46	31841
145	2	95	658	103	3.25	0.325	29577
146	2	97	655	100	2.758	0.276	28339
147	2	99	652	95	3.79	0.379	28452
148	2	101	649	93	2.344	0.234	31410
149	2	103	648	88	3.314	0.331	24303
150	2	105	647	86	1.453	0.145	22936
151	2	107	650	89	2.758	0.276	33552
152	2	109	656	93	4.687	0.469	29395
153	2	111	658	94	1.453	0.145	21247
154	2	113	660	96	1.838	0.184	36500
155	2	115	661	96	0.65	0.065	31343
156	2	117	662	97	0.919	0.092	26234
157	2	119	663	98	0.919	0.092	25843
158	2	121	666	101	2.758	0.276	31412
159	2	123	669	104	2.758	0.276	27384
160	2	125	672	107	2.758	0.276	29302
161	2	127	674	111	2.907	0.291	29589
162	2	129	674	111	0	0	31351
163	2	131	674	112	0.65	0.065	30115
164	2	133	674	112	0	0	32906
165	2	135	674	112	0	0	35074
166	2	137	674	112	0	0	30813
167	2	139	670	116	3.677	0.368	27011
168	2	141	670	116	0	0	31143
169	2	143	670	116	0	0	28912
170	2	145	670	116	0	0	27929
171	2	147	670	116	0	0	29498
172	2	149	679	120	6.402	0.64	31248
173	2	151	679	120	0	0	28608
174	2	153	681	123	2.344	0.234	31849
175	2	155	681	123	0	0	29831
176	2	157	681	123	0	0	33715
177	2	159	682	123	0.65	0.065	30188
178	2	161	683	123	0.65	0.065	32216
179	2	163	683	123	0	0	19285
180	2	165	683	123	0	0	24519
181	2	167	683	123	0	0	28769
182	2	169	684	125	1.453	0.145	19927
183	2	171	684	125	0	0	18705
184	2	173	681	124	2.055	0.206	33870
185	2	175	681	124	0	0	29589
186	2	177	681	124	0	0	31568
187	2	179	681	124	0	0	31085
188	2	181	682	122	1.453	0.145	31428
189	2	183	681	120	1.453	0.145	28635
190	2	185	681	120	0	0	28929
191	2	187	681	120	0	0	31705
192	2	189	681	120	0	0	32182
193	2	191	681	120	0	0	31961
194	2	193	680	119	0.919	0.092	18696
195	3	1	761	469	-1	-1	25959
196	3	3	760	470	0.919	0.092	24082
197	3	5	760	471	0.65	0.065	20643
198	3	7	755	463	6.132	0.613	26786
199	3	9	753	468	3.5	0.35	32086
200	3	11	751	475	4.732	0.473	30452
201	3	13	749	477	1.838	0.184	26360
202	3	15	746	480	2.758	0.276	32067
203	3	17	751	477	3.79	0.379	29959
204	3	19	762	467	9.663	0.966	34959
205	3	21	753	466	5.886	0.589	32350
206	3	23	744	463	6.166	0.617	30465
207	3	25	727	461	11.126	1.113	26524
208	3	27	718	453	7.827	0.783	28195
209	3	29	739	462	14.85	1.485	27774
210	3	31	747	467	6.132	0.613	29425
211	3	33	741	467	3.9	0.39	31680
212	3	35	718	465	15.006	1.501	26815
213	3	37	706	461	8.222	0.822	28345
214	3	39	702	459	2.907	0.291	22691
215	3	41	702	455	2.6	0.26	30057
216	3	43	710	469	10.481	1.048	33399
217	3	45	705	469	3.25	0.325	31873
218	3	47	687	460	13.081	1.308	30582
219	3	49	687	459	0.65	0.065	30243
220	3	51	705	459	11.7	1.17	30923
221	3	53	728	460	14.964	1.496	28510
222	3	55	745	462	11.126	1.113	29772
223	3	57	749	463	2.68	0.268	30756
224	3	59	740	462	5.886	0.589	26915
225	3	61	723	459	11.22	1.122	26156
226	3	63	707	454	10.896	1.09	30396
227	3	65	698	450	6.402	0.64	29864
228	3	67	694	450	2.6	0.26	30076
229	3	69	703	451	5.886	0.589	31629
230	3	71	688	457	10.501	1.05	19277
231	3	73	682	457	3.9	0.39	29388
232	3	75	680	458	1.453	0.145	30493
233	3	77	681	458	0.65	0.065	26396
234	3	79	666	457	9.771	0.977	26261
235	3	81	667	456	0.919	0.092	28612
236	3	83	727	461	39.134	3.913	28883
237	3	85	766	463	25.383	2.538	30970
238	3	87	763	462	2.055	0.206	28332
239	3	89	752	461	7.179	0.718	29163
240	3	91	749	462	2.055	0.206	31822
241	3	93	750	462	0.65	0.065	30080
242	3	95	746	469	5.24	0.524	31500
243	3	97	747	467	1.453	0.145	28903
244	3	99	741	466	3.954	0.395	28792
245	3	101	739	466	1.3	0.13	28926
246	3	103	735	463	3.25	0.325	28364
247	3	105	747	467	8.222	0.822	19461
248	3	107	757	472	7.267	0.727	30458
249	3	109	757	472	0	0	28977
250	3	111	749	467	6.132	0.613	31138
251	3	113	742	462	5.591	0.559	35476
252	3	115	750	459	5.553	0.555	29147
253	3	117	756	462	4.36	0.436	29718
254	3	119	756	464	1.3	0.13	27012
255	3	121	754	465	1.453	0.145	28847
256	3	123	746	462	5.553	0.555	29321
257	3	125	742	462	2.6	0.26	30214
258	3	127	738	462	2.6	0.26	24085
259	3	129	730	461	5.24	0.524	27776
260	3	131	725	460	3.314	0.331	28418
261	3	133	729	464	3.677	0.368	29087
262	3	135	747	469	12.143	1.214	30127
263	3	137	751	471	2.907	0.291	33720
264	3	139	752	475	2.68	0.268	29113
265	3	141	755	476	2.055	0.206	27631
266	3	143	754	476	0.65	0.065	26821
267	3	145	750	475	2.68	0.268	32931
268	3	147	746	470	4.162	0.416	26655
269	3	149	743	472	2.344	0.234	27341
270	3	151	738	472	3.25	0.325	28310
271	3	153	733	471	3.314	0.331	30027
272	3	155	733	471	0	0	29399
273	3	157	731	469	1.838	0.184	28872
274	3	159	727	463	4.687	0.469	28132
275	3	161	723	464	2.68	0.268	31736
276	3	163	724	465	0.919	0.092	32505
277	3	165	728	467	2.907	0.291	26276
278	3	167	728	468	0.65	0.065	28140
279	3	169	737	472	6.402	0.64	29432
280	3	171	743	474	4.111	0.411	30726
281	3	173	745	475	1.453	0.145	29326
282	3	175	746	475	0.65	0.065	30755
283	3	177	749	478	2.758	0.276	31476
284	3	179	754	481	3.79	0.379	30765
285	3	181	755	482	0.919	0.092	32317
286	3	183	755	481	0.65	0.065	30339
287	3	185	746	473	7.827	0.783	26038
288	3	187	740	471	4.111	0.411	26934
289	3	189	738	473	1.838	0.184	29652
290	3	191	739	475	1.453	0.145	31291
291	3	193	742	477	2.344	0.234	29227
292	4	1	670	430	-1	-1	28577
293	4	3	670	426	2.6	0.26	36705
294	4	5	673	420	4.36	0.436	22125
295	4	7	680	414	5.993	0.599	31336
296	4	9	685	415	3.314	0.331	32948
297	4	11	692	417	4.732	0.473	28421
298	4	13	707	416	9.771	0.977	29197
299	4	15	722	416	9.75	0.975	29868
300	4	17	736	416	9.1	0.91	30562
301	4	19	757	414	13.711	1.371	29258
302	4	21	769	413	7.827	0.783	30686
303	4	23	780	412	7.179	0.718	30630
304	4	25	787	409	4.95	0.495	25841
305	4	27	795	405	5.814	0.581	30473
306	4	29	804	401	6.402	0.64	30057
307	4	31	816	401	7.8	0.78	29989
308	4	33	817	401	0.65	0.065	30205
309	4	35	818	401	0.65	0.065	30395
310	4	37	821	401	1.95	0.195	29957
311	4	39	824	400	2.055	0.206	30432
312	4	41	831	398	4.732	0.473	30400
313	4	43	834	398	1.95	0.195	31630
314	4	45	837	393	3.79	0.379	22575
315	4	47	841	388	4.162	0.416	32354
316	4	49	843	385	2.344	0.234	29131
317	4	51	844	377	5.24	0.524	28548
318	4	53	847	366	7.411	0.741	25028
319	4	55	847	358	5.2	0.52	27749
320	4	57	843	344	9.464	0.946	30964
321	4	59	834	328	11.932	1.193	30176
322	4	61	832	319	5.993	0.599	24758
323	4	63	838	306	9.306	0.931	30293
324	4	65	842	300	4.687	0.469	31025
325	4	67	841	309	5.886	0.589	30297
326	4	69	828	389	52.681	5.268	30420
327	4	71	828	400	7.15	0.715	30430
328	4	73	832	431	20.317	2.032	30778
329	4	75	848	446	14.255	1.426	28787
330	4	77	867	454	13.4	1.34	30373
331	4	79	859	484	20.181	2.018	27011
332	4	81	856	499	9.943	0.994	30691
333	4	83	854	513	9.192	0.919	26049
334	4	85	857	521	5.553	0.555	30604
335	4	87	879	520	14.314	1.431	30790
336	4	89	893	520	9.1	0.91	30322
337	4	91	900	484	23.838	2.384	26094
338	4	93	893	467	11.95	1.195	30498
339	4	95	894	475	5.24	0.524	30710
340	4	97	892	517	27.33	2.733	30337
341	4	99	916	524	16.25	1.625	28000
342	4	101	932	536	13	1.3	24186
343	4	103	963	554	23.3	2.33	31199
344	4	105	984	568	16.405	1.64	26695
345	4	107	986	571	2.344	0.234	41929
346	4	109	987	568	2.055	0.206	30065
347	4	111	947	599	32.893	3.289	30467
348	4	113	937	605	7.58	0.758	26089
349	4	115	922	623	15.23	1.523	19613
350	4	117	921	641	11.718	1.172	26707
351	4	119	921	654	8.45	0.845	30024
352	4	121	923	664	6.629	0.663	30384
353	4	123	923	674	6.5	0.65	29213
354	4	125	923	678	2.6	0.26	30365
355	4	127	922	691	8.475	0.847	29902
356	4	129	939	705	14.314	1.431	19781
357	4	131	942	724	12.503	1.25	37884
358	4	133	950	742	12.803	1.28	30182
359	4	135	953	736	4.36	0.436	30089
360	4	137	956	744	5.553	0.555	30062
361	4	139	963	744	4.55	0.455	30231
362	4	141	977	743	9.123	0.912	29551
363	4	143	990	758	12.902	1.29	22310
364	4	145	993	766	5.553	0.555	29871
365	4	147	1006	768	8.549	0.855	30440
366	4	149	1009	764	3.25	0.325	20649
367	4	151	1002	755	7.411	0.741	19016
368	4	153	1008	758	4.36	0.436	30270
369	4	155	997	746	10.581	1.058	29837
370	4	157	983	728	14.822	1.482	30308
371	4	159	964	704	19.896	1.99	31358
372	4	161	949	692	12.486	1.249	29936
373	4	163	944	688	4.162	0.416	30192
374	4	165	945	703	9.771	0.977	26733
375	4	167	947	707	2.907	0.291	22959
376	4	169	952	713	5.077	0.508	30796
377	4	171	955	710	2.758	0.276	29166
378	4	173	960	705	4.596	0.46	25822
379	4	175	967	714	7.411	0.741	26070
380	4	177	950	688	20.191	2.019	29233
381	4	179	939	672	12.62	1.262	26740
382	4	181	934	651	14.031	1.403	28415
383	4	183	933	635	10.42	1.042	33749
384	4	185	929	621	9.464	0.946	24623
385	4	187	924	613	6.132	0.613	21050
386	4	189	919	602	7.854	0.785	31658
387	4	191	917	598	2.907	0.291	32126
388	4	193	918	603	3.314	0.331	26063
389	5	1	343	779	-1	-1	32639
390	5	3	333	767	10.153	1.015	32092
391	5	5	325	763	5.814	0.581	24482
392	5	7	325	763	0	0	26223
393	5	9	330	767	4.162	0.416	31870
394	5	11	333	774	4.95	0.495	29407
395	5	13	342	785	9.238	0.924	28431
396	5	15	351	797	9.75	0.975	26552
397	5	17	357	805	6.5	0.65	31849
398	5	19	357	805	0	0	25629
399	5	21	357	804	0.65	0.065	33473
400	5	23	344	786	14.432	1.443	28185
401	5	25	331	773	11.95	1.195	28997
402	5	27	326	764	6.692	0.669	30224
403	5	29	325	761	2.055	0.206	30553
404	5	31	331	764	4.36	0.436	34164
405	5	33	338	769	5.591	0.559	32353
406	5	35	350	779	10.153	1.015	30568
407	5	37	351	781	1.453	0.145	29852
408	5	39	357	787	5.515	0.552	29326
409	5	41	363	797	7.58	0.758	35758
410	5	43	365	799	1.838	0.184	33640
411	5	45	368	802	2.758	0.276	35178
412	5	47	377	809	7.411	0.741	33342
413	5	49	382	809	3.25	0.325	29184
414	5	51	377	805	4.162	0.416	25986
415	5	53	374	803	2.344	0.234	22980
416	5	55	364	795	8.324	0.832	23346
417	5	57	344	778	17.061	1.706	29679
418	5	59	331	766	11.499	1.15	32105
419	5	61	324	758	6.909	0.691	32367
420	5	63	320	753	4.162	0.416	32290
421	5	65	314	748	5.077	0.508	30022
422	5	67	311	743	3.79	0.379	27343
423	5	69	307	739	3.677	0.368	25144
424	5	71	307	739	0	0	25746
425	5	73	308	740	0.919	0.092	26956
426	5	75	311	741	2.055	0.206	32628
427	5	77	321	750	8.745	0.874	31225
428	5	79	326	754	4.162	0.416	33154
429	5	81	340	767	12.418	1.242	27362
430	5	83	367	788	22.233	2.223	30931
431	5	85	373	795	5.993	0.599	30733
432	5	87	380	802	6.435	0.643	32328
433	5	89	388	810	7.354	0.735	31090
434	5	91	392	814	3.677	0.368	29266
435	5	93	398	818	4.687	0.469	29095
436	5	95	405	822	5.24	0.524	24160
437	5	97	411	825	4.36	0.436	27086
438	5	99	417	828	4.36	0.436	29819
439	5	101	417	828	0	0	29109
440	5	103	417	828	0	0	28821
441	5	105	416	827	0.919	0.092	32785
442	5	107	417	827	0.65	0.065	28440
443	5	109	420	827	1.95	0.195	29146
444	5	111	425	830	3.79	0.379	26401
445	5	113	425	830	0	0	31208
446	5	115	418	827	4.95	0.495	34811
447	5	117	411	822	5.591	0.559	28404
448	5	119	406	820	3.5	0.35	23216
449	5	121	406	831	7.15	0.715	29663
450	5	123	416	839	8.324	0.832	31166
451	5	125	406	851	10.153	1.015	31168
452	5	127	398	857	6.5	0.65	31044
453	5	129	397	851	3.954	0.395	30806
454	5	131	401	843	5.814	0.581	30883
455	5	133	392	830	10.277	1.028	31211
456	5	135	379	814	13.4	1.34	31194
457	5	137	347	781	29.878	2.988	32227
458	5	139	336	772	9.238	0.924	26392
459	5	141	326	758	11.183	1.118	28765
460	5	143	319	749	7.411	0.741	19063
461	5	145	329	774	17.501	1.75	24595
462	5	147	342	786	11.499	1.15	25372
463	5	149	362	802	16.648	1.665	27900
464	5	151	364	803	1.453	0.145	22124
465	5	153	364	803	0	0	30277
466	5	155	367	802	2.055	0.206	25246
467	5	157	363	799	3.25	0.325	29183
468	5	159	370	798	4.596	0.46	31137
469	5	161	380	802	7.001	0.7	27158
470	5	163	394	807	9.663	0.966	28890
471	5	165	404	812	7.267	0.727	32399
472	5	167	418	815	9.306	0.931	31596
473	5	169	424	818	4.36	0.436	30981
474	5	171	427	825	4.95	0.495	32846
475	5	173	425	827	1.838	0.184	34331
476	5	175	423	827	1.3	0.13	28881
477	5	177	413	820	7.934	0.793	33508
478	5	179	386	799	22.233	2.223	29169
479	5	181	372	789	11.183	1.118	29287
480	5	183	347	772	19.651	1.965	25535
481	5	185	336	762	9.663	0.966	25746
482	5	187	324	750	11.031	1.103	31814
483	5	189	312	741	9.75	0.975	30124
484	5	191	309	737	3.25	0.325	31075
485	5	193	308	735	1.453	0.145	28130
486	6	1	632	945	-1	-1	32651
487	6	3	632	945	0	0	27573
488	6	5	634	952	4.732	0.473	31755
489	6	7	634	954	1.3	0.13	28638
490	6	9	639	955	3.314	0.331	31163
491	6	11	645	949	5.515	0.552	31927
492	6	13	645	951	1.3	0.13	30859
493	6	15	634	951	7.15	0.715	30220
494	6	17	630	948	3.25	0.325	31463
495	6	19	630	946	1.3	0.13	31510
496	6	21	630	946	0	0	29723
497	6	23	630	945	0.65	0.065	27141
498	6	25	632	950	3.5	0.35	30999
499	6	27	638	953	4.36	0.436	30861
500	6	29	638	952	0.65	0.065	30762
501	6	31	634	946	4.687	0.469	26550
502	6	33	634	944	1.3	0.13	29839
503	6	35	634	934	6.5	0.65	30554
504	6	37	634	938	2.6	0.26	30728
505	6	39	634	939	0.65	0.065	30400
506	6	41	635	941	1.453	0.145	34956
507	6	43	642	943	4.732	0.473	30721
508	6	45	648	945	4.111	0.411	30742
509	6	47	653	946	3.314	0.331	30701
510	6	49	644	945	5.886	0.589	31174
511	6	51	640	945	2.6	0.26	32534
512	6	53	637	947	2.344	0.234	31141
513	6	55	636	950	2.055	0.206	32531
514	6	57	636	951	0.65	0.065	31476
515	6	59	631	944	5.591	0.559	30427
516	6	61	628	954	6.786	0.679	30193
517	6	63	628	955	0.65	0.065	29313
518	6	65	623	943	8.45	0.845	28452
519	6	67	626	938	3.79	0.379	29759
520	6	69	633	943	5.591	0.559	33464
521	6	71	633	944	0.65	0.065	32904
522	6	73	633	946	1.3	0.13	30533
523	6	75	632	949	2.055	0.206	27888
524	6	77	633	948	0.919	0.092	31492
525	6	79	632	939	5.886	0.589	27439
526	6	81	637	950	7.854	0.785	33098
527	7	1	536	852	-1	-1	34529
528	7	3	542	850	4.111	0.411	24073
529	7	5	547	850	3.25	0.325	28682
530	7	7	550	848	2.344	0.234	32598
531	7	9	557	843	5.591	0.559	28037
532	7	11	558	843	0.65	0.065	34790
533	7	13	561	843	1.95	0.195	28826
534	7	15	554	845	4.732	0.473	34393
535	7	17	544	845	6.5	0.65	36339
536	7	19	553	849	6.402	0.64	29249
537	7	21	570	849	11.05	1.105	31135
538	7	23	582	847	7.907	0.791	30844
539	7	25	564	846	11.718	1.172	29688
540	7	27	557	846	4.55	0.455	26684
541	7	29	541	839	11.351	1.135	27536
542	7	31	540	839	0.65	0.065	30952
543	7	33	534	840	3.954	0.395	31136
544	7	35	529	840	3.25	0.325	31154
545	7	37	575	831	30.466	3.047	30020
546	7	39	591	824	11.351	1.135	25199
547	7	41	602	822	7.267	0.727	27405
548	7	43	591	827	7.854	0.785	31675
549	7	45	605	827	9.1	0.91	22729
550	7	47	616	824	7.411	0.741	30633
551	7	49	613	826	2.344	0.234	37123
552	7	51	612	826	0.65	0.065	30966
553	7	53	623	810	12.62	1.262	36232
554	7	55	625	799	7.267	0.727	32709
555	7	57	632	791	6.909	0.691	30956
556	7	59	628	794	3.25	0.325	31593
557	7	61	624	797	3.25	0.325	32796
558	7	63	620	799	2.907	0.291	26298
559	7	65	613	784	10.759	1.076	30765
560	7	67	627	774	11.183	1.118	27208
561	7	69	633	764	7.58	0.758	26844
562	7	71	643	755	8.745	0.874	31643
563	7	73	640	758	2.758	0.276	31044
564	7	75	617	801	31.696	3.17	30976
565	7	77	611	813	8.72	0.872	30658
566	7	79	605	824	8.144	0.814	28082
567	7	81	639	821	22.185	2.219	30553
568	7	83	655	817	10.72	1.072	30685
569	7	85	660	816	3.314	0.331	31214
570	7	87	666	816	3.9	0.39	30388
571	7	89	620	820	30.012	3.001	30664
572	7	91	603	824	11.351	1.135	30674
573	7	93	589	829	9.663	0.966	23763
574	7	95	578	838	9.238	0.924	30922
575	7	97	574	842	3.677	0.368	38389
576	7	99	573	842	0.65	0.065	41516
577	7	101	567	843	3.954	0.395	31400
578	7	103	570	840	2.758	0.276	27661
579	7	105	606	826	25.107	2.511	31176
580	7	107	628	818	15.216	1.522	31301
581	7	109	618	819	6.532	0.653	32016
582	7	111	603	821	9.836	0.984	30976
583	7	113	607	815	4.687	0.469	27213
584	7	115	566	834	29.372	2.937	26907
585	7	117	557	841	7.411	0.741	21409
586	7	119	554	844	2.758	0.276	29467
587	7	121	548	850	5.515	0.552	30544
588	7	123	542	854	4.687	0.469	34593
589	7	125	561	841	14.964	1.496	28520
590	7	127	556	845	4.162	0.416	27913
591	7	129	545	848	7.411	0.741	24682
592	7	131	538	853	5.591	0.559	39977
593	7	133	537	853	0.65	0.065	34898
594	7	135	539	851	1.838	0.184	33359
595	7	137	548	845	7.031	0.703	27476
596	7	139	555	840	5.591	0.559	30432
597	7	141	567	836	8.222	0.822	28339
598	7	143	570	835	2.055	0.206	27865
599	7	145	566	835	2.6	0.26	29984
600	7	147	567	835	0.65	0.065	28782
601	7	149	570	833	2.344	0.234	28601
602	7	151	563	837	5.24	0.524	28111
603	7	153	553	844	7.934	0.793	29923
604	7	155	546	852	6.909	0.691	24785
605	7	157	539	856	5.24	0.524	26077
606	7	159	538	857	0.919	0.092	41380
607	7	161	538	857	0	0	28661
608	7	163	535	858	2.055	0.206	36258
609	7	165	534	859	0.919	0.092	32095
610	7	167	533	859	0.65	0.065	32571
611	7	169	529	860	2.68	0.268	31158
612	7	171	551	844	17.681	1.768	27345
613	7	173	564	839	9.053	0.905	26901
614	7	175	570	836	4.36	0.436	30978
615	7	177	583	831	9.053	0.905	30822
616	7	179	589	828	4.36	0.436	26149
617	7	181	594	827	3.314	0.331	31189
618	7	183	590	830	3.25	0.325	31025
619	7	185	573	839	12.503	1.25	24888
620	7	187	569	841	2.907	0.291	29153
621	7	189	562	844	4.95	0.495	32781
622	7	191	558	847	3.25	0.325	32581
623	7	193	552	854	5.993	0.599	38311
624	8	1	398	654	-1	-1	27232
625	8	3	395	649	3.79	0.379	21625
626	8	5	386	645	6.402	0.64	23353
627	8	7	383	641	3.25	0.325	24758
628	8	9	379	636	4.162	0.416	32205
629	8	11	384	639	3.79	0.379	18521
630	8	13	403	649	13.956	1.396	31419
631	8	15	403	651	1.3	0.13	31038
632	8	17	389	637	12.869	1.287	31092
633	8	19	376	622	12.902	1.29	25536
634	8	21	365	611	10.111	1.011	32671
635	8	23	370	618	5.591	0.559	23633
636	8	25	390	631	15.505	1.55	35407
637	8	27	393	636	3.79	0.379	20193
638	8	29	389	635	2.68	0.268	26538
639	8	31	381	630	6.132	0.613	23292
640	8	33	373	625	6.132	0.613	25874
641	8	35	371	625	1.3	0.13	15755
642	8	37	373	622	2.344	0.234	28758
643	8	39	371	611	7.267	0.727	34807
644	8	41	370	606	3.314	0.331	31217
645	8	43	368	606	1.3	0.13	28593
646	8	45	377	619	10.277	1.028	31503
647	8	47	377	622	1.95	0.195	28234
648	8	49	367	630	8.324	0.832	21036
649	8	51	363	638	5.814	0.581	31366
650	8	53	365	644	4.111	0.411	31670
651	8	55	366	637	4.596	0.46	31195
652	8	57	371	626	7.854	0.785	29970
653	8	59	378	621	5.591	0.559	32652
654	8	61	378	616	3.25	0.325	27051
655	8	63	378	607	5.85	0.585	26978
656	8	65	377	625	11.718	1.172	28366
657	8	67	371	627	4.111	0.411	33756
658	8	69	380	629	5.993	0.599	28780
659	8	71	381	637	5.24	0.524	39003
660	8	73	379	641	2.907	0.291	31486
661	8	75	376	641	1.95	0.195	31258
662	8	77	379	625	10.581	1.058	31602
663	8	79	380	620	3.314	0.331	30307
664	8	81	369	620	7.15	0.715	29620
665	8	83	369	620	0	0	24963
666	8	85	371	628	5.36	0.536	18723
667	8	87	374	629	2.055	0.206	36454
668	8	89	375	629	0.65	0.065	27615
669	8	91	375	627	1.3	0.13	24454
670	8	93	376	625	1.453	0.145	34185
671	8	95	383	624	4.596	0.46	14866
672	8	97	378	622	3.5	0.35	30757
673	8	99	376	621	1.453	0.145	33655
674	8	101	376	617	2.6	0.26	31644
675	8	103	378	616	1.453	0.145	30839
676	8	105	378	616	0	0	28233
677	8	107	378	620	2.6	0.26	29592
678	8	109	379	623	2.055	0.206	26967
679	8	111	379	628	3.25	0.325	17293
680	8	113	379	628	0	0	26975
681	8	115	379	627	0.65	0.065	26402
682	8	117	381	622	3.5	0.35	29831
683	8	119	380	618	2.68	0.268	29918
684	8	121	380	616	1.3	0.13	29502
685	8	123	377	615	2.055	0.206	29551
686	8	125	377	617	1.3	0.13	32528
687	8	127	376	622	3.314	0.331	31904
688	8	129	376	622	0	0	32185
689	8	131	376	622	0	0	28612
690	8	133	376	622	0	0	27498
691	8	135	376	622	0	0	34081
692	8	137	374	624	1.838	0.184	33400
693	8	139	373	626	1.453	0.145	27520
694	8	141	373	626	0	0	32197
695	8	143	373	626	0	0	28554
696	8	145	373	625	0.65	0.065	29498
697	8	147	373	625	0	0	34273
698	8	149	373	625	0	0	31186
699	8	151	373	625	0	0	28069
700	8	153	378	618	5.591	0.559	29129
701	8	155	379	617	0.919	0.092	28998
702	8	157	380	615	1.453	0.145	27756
703	8	159	380	615	0	0	27295
704	8	161	380	615	0	0	30048
705	8	163	382	617	1.838	0.184	28469
706	8	165	382	619	1.3	0.13	33108
707	8	167	382	620	0.65	0.065	24788
708	8	169	382	621	0.65	0.065	20667
709	8	171	382	621	0	0	31593
710	8	173	385	629	5.553	0.555	34623
711	8	175	385	629	0	0	32377
712	8	177	386	627	1.453	0.145	31461
713	8	179	387	621	3.954	0.395	19200
714	8	181	382	620	3.314	0.331	33621
715	8	183	381	620	0.65	0.065	29408
716	8	185	379	620	1.3	0.13	34113
717	8	187	378	619	0.919	0.092	33253
718	8	189	378	616	1.95	0.195	29982
719	8	191	378	612	2.6	0.26	32449
720	8	193	381	606	4.36	0.436	30168
721	9	1	211	283	-1	-1	32096
722	9	3	211	283	0	0	30512
723	9	5	215	285	2.907	0.291	30459
724	9	7	215	281	2.6	0.26	30528
725	9	9	200	262	15.734	1.573	28940
726	9	11	189	257	7.854	0.785	29265
727	9	13	176	252	9.053	0.905	27896
728	9	15	156	241	14.836	1.484	33260
729	9	17	146	238	6.786	0.679	31598
730	9	19	131	235	9.943	0.994	31339
731	9	21	120	236	7.179	0.718	31135
732	9	23	106	238	9.192	0.919	31712
733	9	25	95	238	7.15	0.715	29921
734	9	27	89	236	4.111	0.411	31968
735	9	29	105	239	10.581	1.058	31634
736	9	31	165	255	40.362	4.036	31640
737	9	33	199	264	22.861	2.286	30633
738	9	35	210	275	10.111	1.011	30469
739	9	37	226	283	11.627	1.163	32969
740	9	39	245	298	15.734	1.573	31216
741	9	41	253	306	7.354	0.735	28765
742	9	43	265	325	14.607	1.461	29220
743	9	45	267	325	1.3	0.13	25783
744	9	47	228	293	32.79	3.279	32353
745	9	49	208	265	22.365	2.237	29658
746	9	51	204	260	4.162	0.416	30366
747	9	53	196	256	5.814	0.581	33893
748	9	55	191	266	7.267	0.727	27835
749	9	57	180	256	9.663	0.966	30397
750	9	59	162	243	14.432	1.443	27803
751	9	61	141	234	14.85	1.485	27993
752	9	63	136	233	3.314	0.331	28576
753	9	65	129	233	4.55	0.455	30273
754	9	67	119	231	6.629	0.663	31431
755	9	69	110	230	5.886	0.589	28430
756	9	71	101	230	5.85	0.585	25626
757	9	73	111	236	7.58	0.758	28766
758	9	75	111	238	1.3	0.13	25963
759	9	77	100	236	7.267	0.727	31122
760	9	79	94	231	5.077	0.508	30940
761	9	81	83	224	8.475	0.847	32599
762	9	83	79	217	5.24	0.524	30112
763	9	85	76	206	7.411	0.741	31768
764	9	87	71	198	6.132	0.613	32941
765	9	89	66	197	3.314	0.331	33546
766	9	91	64	202	3.5	0.35	27288
767	9	93	62	201	1.453	0.145	28074
768	9	95	54	193	7.354	0.735	27959
769	9	97	45	182	9.238	0.924	31053
770	9	99	42	183	2.055	0.206	31709
771	9	101	37	177	5.077	0.508	31260
772	9	103	34	174	2.758	0.276	31579
773	9	105	31	170	3.25	0.325	31650
774	9	107	29	164	4.111	0.411	31105
775	9	109	27	157	4.732	0.473	31183
776	9	111	59	205	37.497	3.75	30064
777	9	113	65	213	6.5	0.65	25314
778	9	115	69	217	3.677	0.368	28785
779	9	117	85	228	12.62	1.262	24849
780	9	119	94	236	7.827	0.783	23607
781	9	121	101	237	4.596	0.46	31701
782	9	123	106	239	3.5	0.35	31920
783	9	125	63	209	34.079	3.408	29738
784	9	127	35	186	23.552	2.355	31786
785	9	129	37	186	1.3	0.13	31839
786	9	131	63	204	20.554	2.055	32194
787	9	133	72	209	6.692	0.669	18385
788	9	135	47	198	17.753	1.775	26715
789	9	137	38	185	10.277	1.028	29703
790	9	139	36	180	3.5	0.35	31294
791	9	141	38	175	3.5	0.35	26991
792	9	143	46	197	15.216	1.522	38172
793	9	145	46	204	4.55	0.455	30403
794	9	147	52	211	5.993	0.599	27278
795	9	149	56	215	3.677	0.368	24277
796	9	151	60	214	2.68	0.268	38274
797	9	153	61	209	3.314	0.331	33733
798	9	155	50	201	8.841	0.884	34102
799	9	157	50	199	1.3	0.13	26822
800	9	159	76	224	23.445	2.344	35899
801	9	161	101	230	16.711	1.671	34398
802	9	163	123	241	15.987	1.599	24726
803	9	165	133	245	7.001	0.7	31618
804	9	167	143	243	6.629	0.663	31489
805	9	169	85	226	39.285	3.929	23091
806	9	171	83	220	4.111	0.411	31967
807	9	173	105	232	16.289	1.629	29322
808	9	175	123	239	12.553	1.255	24530
809	9	177	138	240	9.771	0.977	26358
810	9	179	144	241	3.954	0.395	31804
811	9	181	150	243	4.111	0.411	24472
812	9	183	132	240	11.861	1.186	30287
813	9	185	128	239	2.68	0.268	35429
814	9	187	140	244	8.45	0.845	39131
815	9	189	109	230	22.109	2.211	36808
816	9	191	110	229	0.919	0.092	30393
817	9	193	128	245	15.654	1.565	24079
818	10	1	773	605	-1	-1	27170
819	10	3	773	607	1.3	0.13	33456
820	10	5	777	616	6.402	0.64	34786
821	10	7	785	624	7.354	0.735	20976
822	10	9	790	625	3.314	0.331	30290
823	10	11	801	618	8.475	0.847	30938
824	10	13	805	610	5.814	0.581	30754
825	10	15	786	610	12.35	1.235	24579
826	10	17	774	610	7.8	0.78	30011
827	10	19	760	606	9.464	0.946	29916
828	10	21	738	598	15.216	1.522	25572
829	10	23	734	593	4.162	0.416	25149
830	10	25	754	600	13.773	1.377	27101
831	10	27	766	604	8.222	0.822	28737
832	10	29	797	608	20.317	2.032	25936
833	10	31	802	607	3.314	0.331	30487
834	10	33	822	602	13.4	1.34	30193
835	10	35	826	599	3.25	0.325	30191
836	10	37	840	587	11.985	1.199	30587
837	10	39	855	588	9.771	0.977	31067
838	10	41	862	600	9.03	0.903	30567
839	10	43	864	611	7.267	0.727	31057
840	10	45	868	623	8.222	0.822	31372
841	10	47	873	623	3.25	0.325	31442
842	10	49	884	633	9.663	0.966	30884
843	10	51	885	637	2.68	0.268	30281
844	10	53	856	618	22.535	2.253	29729
845	10	55	833	602	18.211	1.821	35808
846	10	57	830	602	1.95	0.195	27786
847	10	59	842	617	12.486	1.249	34649
848	10	61	849	622	5.591	0.559	34418
849	10	63	854	622	3.25	0.325	33012
850	10	65	848	619	4.36	0.436	27618
851	10	67	835	608	11.069	1.107	32534
852	10	69	826	597	9.238	0.924	34839
853	10	71	820	594	4.36	0.436	32354
854	10	73	814	584	7.58	0.758	24147
855	10	75	828	604	15.868	1.587	25187
856	10	77	843	612	11.05	1.105	25372
857	10	79	851	619	6.909	0.691	31941
858	10	81	852	624	3.314	0.331	30052
859	10	83	821	605	23.633	2.363	31625
860	10	85	814	597	6.909	0.691	32140
861	10	87	836	607	15.708	1.571	29684
862	10	89	848	621	11.985	1.199	31893
863	10	91	858	629	8.324	0.832	34122
864	10	93	860	632	2.344	0.234	29848
865	10	95	863	639	4.95	0.495	29247
866	10	97	866	642	2.758	0.276	33423
867	10	99	874	643	5.24	0.524	30567
868	10	101	865	636	7.411	0.741	30519
869	10	103	845	619	17.061	1.706	29733
870	10	105	831	611	10.481	1.048	32893
871	10	107	821	604	7.934	0.793	32154
872	10	109	817	598	4.687	0.469	32929
873	10	111	813	592	4.687	0.469	31043
874	10	113	810	588	3.25	0.325	26338
875	10	115	809	588	0.65	0.065	30733
876	10	117	811	587	1.453	0.145	22027
877	10	119	804	585	4.732	0.473	29186
878	10	121	799	584	3.314	0.331	30229
879	10	123	804	591	5.591	0.559	28984
880	10	125	814	594	6.786	0.679	26780
881	10	127	810	598	3.677	0.368	36914
882	10	129	804	594	4.687	0.469	26821
883	10	131	800	593	2.68	0.268	29210
884	10	133	795	592	3.314	0.331	33478
885	10	135	815	601	14.255	1.426	29247
886	10	137	817	603	1.838	0.184	31715
887	10	139	825	608	6.132	0.613	29859
888	10	141	829	611	3.25	0.325	24513
889	10	143	823	611	3.9	0.39	25570
890	10	145	814	607	6.402	0.64	28090
891	10	147	813	600	4.596	0.46	31706
892	10	149	807	596	4.687	0.469	31340
893	10	151	805	593	2.344	0.234	32197
894	10	153	802	593	1.95	0.195	31837
895	10	155	801	593	0.65	0.065	30933
896	10	157	796	588	4.596	0.46	28712
897	10	159	795	590	1.453	0.145	24868
898	10	161	812	602	13.525	1.353	30773
899	10	163	820	611	7.827	0.783	27781
900	10	165	830	617	7.58	0.758	27671
901	10	167	839	620	6.166	0.617	30904
902	10	169	852	621	8.475	0.847	29587
903	10	171	841	619	7.267	0.727	31304
904	10	173	833	613	6.5	0.65	29634
905	10	175	832	611	1.453	0.145	26739
906	10	177	829	612	2.055	0.206	28671
907	10	179	826	612	1.95	0.195	30820
908	10	181	823	620	5.553	0.555	24720
909	10	183	822	621	0.919	0.092	30090
910	10	185	818	622	2.68	0.268	28750
911	10	187	823	623	3.314	0.331	32170
912	10	189	827	620	3.25	0.325	27951
913	10	191	832	608	8.45	0.845	26891
914	10	193	826	612	4.687	0.469	28616
915	11	1	642	170	-1	-1	32901
916	11	3	644	173	2.344	0.234	31872
917	11	5	634	174	6.532	0.653	30688
918	11	7	625	175	5.886	0.589	30406
919	11	9	616	177	5.993	0.599	31215
920	11	11	604	180	8.04	0.804	28703
921	11	13	604	210	19.5	1.95	29177
922	11	15	601	234	15.721	1.572	30234
923	11	17	610	241	7.411	0.741	31796
924	11	19	613	242	2.055	0.206	31003
925	11	21	633	246	13.257	1.326	31508
926	11	23	661	259	20.065	2.007	30767
927	11	25	673	260	7.827	0.783	30693
928	11	27	641	256	20.961	2.096	29788
929	11	29	627	273	14.314	1.431	30000
930	11	31	629	282	5.993	0.599	30603
931	11	33	622	317	23.2	2.32	31033
932	11	35	624	314	2.344	0.234	31351
933	11	37	628	290	15.815	1.581	28486
934	11	39	609	324	25.316	2.532	32590
935	11	41	602	328	5.24	0.524	29644
936	11	43	598	340	8.222	0.822	31365
937	11	45	619	339	13.665	1.367	31676
938	11	47	596	348	16.053	1.605	31581
939	11	49	592	344	3.677	0.368	30270
940	11	51	606	330	12.869	1.287	31806
941	11	53	587	345	15.734	1.573	31348
942	11	55	575	346	7.827	0.783	33129
943	11	57	562	342	8.841	0.884	29493
944	11	59	566	343	2.68	0.268	31255
945	11	61	602	344	23.408	2.341	31758
946	11	63	621	343	12.367	1.237	29093
947	11	65	636	346	9.943	0.994	30042
948	11	67	606	344	19.543	1.954	20141
949	11	69	590	338	11.107	1.111	33283
950	11	71	576	339	9.123	0.912	29147
951	11	73	559	338	11.069	1.107	32511
952	11	75	548	341	7.411	0.741	31672
953	11	77	540	343	5.36	0.536	27509
954	11	79	532	357	10.481	1.048	26186
955	11	81	528	360	3.25	0.325	32618
956	11	83	526	363	2.344	0.234	28068
957	11	85	522	364	2.68	0.268	26967
958	11	87	511	365	7.179	0.718	30919
959	11	89	488	360	15.299	1.53	31910
960	11	91	482	358	4.111	0.411	29666
961	11	93	474	355	5.553	0.555	30878
962	11	95	463	363	8.841	0.884	31128
963	11	97	460	366	2.758	0.276	31676
964	11	99	485	388	21.646	2.165	32331
965	11	101	497	406	14.061	1.406	30913
966	11	103	487	405	6.532	0.653	31563
967	11	105	460	395	18.715	1.871	36198
968	11	107	445	415	16.25	1.625	30895
969	11	109	444	423	5.24	0.524	31084
970	11	111	425	418	12.77	1.277	29021
971	11	113	423	419	1.453	0.145	31777
972	11	115	412	399	14.836	1.484	34327
973	11	117	402	371	19.325	1.933	33330
974	11	119	392	360	9.663	0.966	30476
975	11	121	377	354	10.501	1.05	29087
976	11	123	377	353	0.65	0.065	31457
977	11	125	379	345	5.36	0.536	29041
978	11	127	388	329	11.932	1.193	32248
979	11	129	330	361	43.056	4.306	29214
980	11	131	319	361	7.15	0.715	27083
981	11	133	349	353	20.181	2.018	24348
982	11	135	340	359	7.031	0.703	25774
983	11	137	332	364	6.132	0.613	29469
984	11	139	326	364	3.9	0.39	30063
985	11	141	314	362	7.907	0.791	30349
986	11	143	303	357	7.854	0.785	28312
987	11	145	280	364	15.627	1.563	31483
988	11	147	242	355	25.383	2.538	30131
989	11	149	223	354	12.367	1.237	36453
990	11	151	211	352	7.907	0.791	36217
991	11	153	208	348	3.25	0.325	29774
992	11	155	212	346	2.907	0.291	29315
993	11	157	214	351	3.5	0.35	28222
994	11	159	203	355	7.608	0.761	30221
995	11	161	184	357	12.418	1.242	27518
996	11	163	201	360	11.22	1.122	36054
997	11	165	234	359	21.459	2.146	29750
998	11	167	232	359	1.3	0.13	26503
999	11	169	209	351	15.828	1.583	26235
1000	11	171	230	349	13.711	1.371	31691
1001	11	173	242	348	7.827	0.783	33365
1002	11	175	246	352	3.677	0.368	28928
1003	11	177	249	355	2.758	0.276	31287
1004	11	179	252	358	2.758	0.276	30099
1005	11	181	250	360	1.838	0.184	12247
1006	11	183	237	360	8.45	0.845	28907
1007	11	185	230	359	4.596	0.46	32084
1008	11	187	218	359	7.8	0.78	26966
1009	11	189	205	358	8.475	0.847	34337
1010	11	191	204	358	0.65	0.065	36471
1011	11	193	218	360	9.192	0.919	31674
1012	12	1	697	88	-1	-1	28521
1013	12	3	697	77	7.15	0.715	31407
1014	12	5	697	74	1.95	0.195	29338
1015	12	7	699	67	4.732	0.473	28010
1016	12	9	702	74	4.95	0.495	30619
1017	12	11	707	85	7.854	0.785	31458
1018	12	13	708	88	2.055	0.206	32411
1019	12	15	708	88	0	0	31937
1020	12	17	707	88	0.65	0.065	31799
1021	12	19	708	88	0.65	0.065	30290
1022	12	21	708	87	0.65	0.065	32888
1023	12	23	697	71	12.62	1.262	29979
1024	12	25	702	74	3.79	0.379	33831
1025	12	27	703	78	2.68	0.268	31893
1026	12	29	702	64	9.123	0.912	28841
1027	12	31	700	56	5.36	0.536	29340
1028	12	33	700	53	1.95	0.195	30265
1029	12	35	699	59	3.954	0.395	28261
1030	12	37	696	62	2.758	0.276	30706
1031	12	39	696	62	0	0	32132
1032	12	41	696	62	0	0	31945
1033	12	43	696	58	2.6	0.26	32036
1034	12	45	698	54	2.907	0.291	32680
1035	12	47	700	48	4.111	0.411	30938
1036	12	49	698	50	1.838	0.184	29312
1037	12	51	681	65	14.736	1.474	28788
1038	12	53	681	65	0	0	31735
1039	12	55	683	62	2.344	0.234	32083
1040	12	57	684	61	0.919	0.092	32340
1041	12	59	685	60	0.919	0.092	29977
1042	12	61	685	60	0	0	32528
1043	12	63	694	47	10.277	1.028	31049
1044	12	65	698	42	4.162	0.416	28719
1045	12	67	702	38	3.677	0.368	29994
1046	12	69	705	35	2.758	0.276	29982
1047	12	71	698	36	4.596	0.46	28949
1048	12	73	696	43	4.732	0.473	22749
1049	12	75	696	48	3.25	0.325	25917
1050	12	77	696	57	5.85	0.585	28609
1051	12	79	696	59	1.3	0.13	33194
1052	12	81	695	58	0.919	0.092	30119
1053	12	83	696	48	6.532	0.653	31092
1054	12	85	697	38	6.532	0.653	31312
1055	12	87	701	28	7.001	0.7	37004
1056	12	89	704	22	4.36	0.436	30619
1057	12	91	705	18	2.68	0.268	30433
1058	12	93	698	17	4.596	0.46	21599
1059	12	95	686	24	9.03	0.903	31222
1060	12	97	680	32	6.5	0.65	23777
1061	12	99	678	39	4.732	0.473	25413
1062	12	101	677	43	2.68	0.268	29637
1063	12	103	687	42	6.532	0.653	29452
1064	12	105	696	35	7.411	0.741	32617
1065	12	107	700	32	3.25	0.325	29014
1066	12	109	692	42	8.324	0.832	32513
1067	12	111	687	46	4.162	0.416	28383
1068	12	113	673	64	14.822	1.482	27007
1069	12	115	672	67	2.055	0.206	29030
1070	12	117	672	67	0	0	26140
1071	12	119	682	64	6.786	0.679	28515
1072	12	121	686	57	5.24	0.524	27360
1073	12	123	681	70	9.053	0.905	24229
1074	12	125	677	75	4.162	0.416	29288
1075	12	127	674	77	2.344	0.234	31299
1076	12	129	673	78	0.919	0.092	29208
1077	12	131	671	84	4.111	0.411	31868
1078	12	133	671	84	0	0	32524
1079	12	135	674	84	1.95	0.195	27088
1080	12	137	678	88	3.677	0.368	27792
1081	12	139	678	93	3.25	0.325	30815
1082	12	141	679	95	1.453	0.145	35742
1083	12	143	681	96	1.453	0.145	34770
1084	12	145	682	98	1.453	0.145	30730
1085	12	147	682	101	1.95	0.195	28796
1086	12	149	681	106	3.314	0.331	22598
1087	12	151	679	108	1.838	0.184	31152
1088	12	153	677	107	1.453	0.145	31792
1089	12	155	702	94	18.315	1.832	41424
1090	12	157	719	99	11.518	1.152	31199
1091	12	159	733	100	9.123	0.912	34589
1092	12	161	739	101	3.954	0.395	24532
1093	12	163	719	92	14.255	1.426	34178
1094	12	165	697	86	14.822	1.482	27134
1095	12	167	686	88	7.267	0.727	26398
1096	12	169	677	90	5.993	0.599	27620
1097	12	171	665	94	8.222	0.822	31884
1098	12	173	660	94	3.25	0.325	38795
1099	12	175	647	92	8.549	0.855	34887
1100	12	177	626	89	13.788	1.379	31386
1101	12	179	613	85	8.841	0.884	31249
1102	12	181	644	90	20.41	2.041	31452
1103	12	183	686	95	27.492	2.749	24461
1104	12	185	712	98	17.012	1.701	28629
1105	12	187	721	104	7.031	0.703	34718
1106	12	189	726	108	4.162	0.416	31513
1107	12	191	728	109	1.453	0.145	31113
1108	12	193	729	110	0.919	0.092	31403
1109	13	1	598	359	-1	-1	35182
1110	13	3	595	365	4.36	0.436	29338
1111	13	5	582	370	9.053	0.905	25174
1112	13	7	575	375	5.591	0.559	33077
1113	13	9	573	375	1.3	0.13	37441
1114	13	11	572	375	0.65	0.065	36266
1115	13	13	562	375	6.5	0.65	29351
1116	13	15	554	375	5.2	0.52	31329
1117	13	17	549	378	3.79	0.379	31461
1118	13	19	548	378	0.65	0.065	30827
1119	13	21	552	376	2.907	0.291	31265
1120	13	23	560	375	5.24	0.524	31562
1121	13	25	574	377	9.192	0.919	31749
1122	13	27	573	369	5.24	0.524	28588
1123	13	29	581	357	9.374	0.937	30502
1124	13	31	581	357	0	0	32909
1125	13	33	584	357	1.95	0.195	31064
1126	13	35	588	355	2.907	0.291	28184
1127	13	37	585	356	2.055	0.206	29406
1128	13	39	571	361	9.663	0.966	28325
1129	13	41	569	363	1.838	0.184	30418
1130	13	43	567	364	1.453	0.145	29739
1131	13	45	567	365	0.65	0.065	27709
1132	13	47	565	368	2.344	0.234	34053
1133	13	49	564	369	0.919	0.092	30513
1134	13	51	562	371	1.838	0.184	29207
1135	13	53	561	373	1.453	0.145	24496
1136	13	55	561	373	0	0	26105
1137	13	57	560	373	0.65	0.065	24049
1138	13	59	554	371	4.111	0.411	31052
1139	13	61	552	369	1.838	0.184	30761
1140	13	63	552	369	0	0	30875
1141	13	65	550	368	1.453	0.145	31239
1142	13	67	546	367	2.68	0.268	30146
1143	13	69	540	365	4.111	0.411	27332
1144	13	71	538	364	1.453	0.145	31426
1145	13	73	544	364	3.9	0.39	31920
1146	13	75	557	363	8.475	0.847	33804
1147	13	77	569	363	7.8	0.78	33140
1148	13	79	573	364	2.68	0.268	29180
1149	13	81	577	366	2.907	0.291	32173
1150	13	83	577	366	0	0	26135
1151	13	85	578	366	0.65	0.065	35772
1152	13	87	586	370	5.814	0.581	34500
1153	13	89	590	371	2.68	0.268	33623
1154	13	91	597	370	4.596	0.46	32090
1155	13	93	600	369	2.055	0.206	31214
1156	13	95	600	369	0	0	30916
1157	13	97	600	369	0	0	31101
1158	13	99	604	369	2.6	0.26	31154
1159	13	101	606	369	1.3	0.13	30991
1160	13	103	606	369	0	0	31470
1161	13	105	604	370	1.453	0.145	31016
1162	13	107	589	369	9.771	0.977	31495
1163	13	109	563	367	16.95	1.695	38725
1164	13	111	556	366	4.596	0.46	19691
1165	13	113	546	365	6.532	0.653	34712
1166	13	115	534	353	11.031	1.103	33125
1167	13	117	532	355	1.838	0.184	31415
1168	13	119	532	358	1.95	0.195	27153
1169	13	121	533	360	1.453	0.145	30875
1170	13	123	532	361	0.919	0.092	27962
1171	13	125	540	363	5.36	0.536	28450
1172	13	127	549	366	6.166	0.617	31952
1173	13	129	559	368	6.629	0.663	27941
1174	13	131	571	371	8.04	0.804	31191
1175	13	133	555	375	10.72	1.072	32952
1176	13	135	551	375	2.6	0.26	31491
1177	13	137	555	377	2.907	0.291	32027
1178	13	139	559	373	3.677	0.368	19438
1179	13	141	560	363	6.532	0.653	27918
1180	13	143	563	364	2.055	0.206	19318
1181	13	145	567	365	2.68	0.268	31085
1182	13	147	558	370	6.692	0.669	27841
1183	13	149	550	372	5.36	0.536	24378
1184	13	151	549	374	1.453	0.145	26730
1185	13	153	549	370	2.6	0.26	29575
1186	13	155	548	359	7.179	0.718	29836
1187	13	157	553	358	3.314	0.331	32234
1188	13	159	549	362	3.677	0.368	27196
1189	13	161	548	366	2.68	0.268	35698
1190	13	163	548	369	1.95	0.195	25232
1191	13	165	552	362	5.24	0.524	30519
1192	13	167	553	353	5.886	0.589	28514
1193	13	169	553	367	9.1	0.91	32323
1194	13	171	553	367	0	0	34866
1195	13	173	548	368	3.314	0.331	27609
1196	13	175	545	367	2.055	0.206	27988
1197	13	177	540	365	3.5	0.35	31174
1198	13	179	551	364	7.179	0.718	30242
1199	13	181	549	365	1.453	0.145	32255
1200	13	183	547	365	1.3	0.13	28490
1201	13	185	547	365	0	0	28122
1202	13	187	546	365	0.65	0.065	31127
1203	13	189	546	360	3.25	0.325	27784
1204	13	191	554	356	5.814	0.581	32354
1205	13	193	557	355	2.055	0.206	25306
1206	14	1	216	807	-1	-1	30680
1207	14	3	218	801	4.111	0.411	30767
1208	14	5	219	800	0.919	0.092	27162
1209	14	7	223	797	3.25	0.325	25342
1210	14	9	231	791	6.5	0.65	28899
1211	14	11	236	787	4.162	0.416	20309
1212	14	13	239	784	2.758	0.276	29294
1213	14	15	234	790	5.077	0.508	29447
1214	14	17	228	795	5.077	0.508	30337
1215	14	19	226	800	3.5	0.35	36229
1216	14	21	225	801	0.919	0.092	33699
1217	14	23	225	802	0.65	0.065	31631
1218	14	25	224	802	0.65	0.065	30647
1219	14	27	224	803	0.65	0.065	27065
1220	14	29	222	806	2.344	0.234	29665
1221	14	31	220	811	3.5	0.35	28391
1222	14	33	219	815	2.68	0.268	26433
1223	14	35	219	815	0	0	28418
1224	14	37	218	804	7.179	0.718	24984
1225	14	39	219	803	0.919	0.092	26806
1226	14	41	219	803	0	0	27549
1227	14	43	219	803	0	0	27831
1228	14	45	217	809	4.111	0.411	30867
1229	14	47	217	810	0.65	0.065	31467
1230	14	49	217	810	0	0	31253
1231	14	51	218	808	1.453	0.145	31220
1232	14	53	218	808	0	0	30726
1233	14	55	219	806	1.453	0.145	23860
1234	14	57	219	806	0	0	23471
1235	14	59	219	806	0	0	23717
1236	14	61	217	815	5.993	0.599	31270
1237	14	63	217	816	0.65	0.065	28520
1238	14	65	213	824	5.814	0.581	30603
1239	14	67	218	818	5.077	0.508	31805
1240	14	69	223	806	8.45	0.845	28800
1241	14	71	226	800	4.36	0.436	31334
1242	15	1	292	887	-1	-1	30573
1243	15	3	295	882	3.79	0.379	31830
1244	15	5	299	882	2.6	0.26	27920
1245	15	7	302	887	3.79	0.379	29687
1246	15	9	302	887	0	0	31598
1247	15	11	317	890	9.943	0.994	31054
1248	15	13	322	892	3.5	0.35	30292
1249	15	15	319	882	6.786	0.679	31536
1250	15	17	307	879	8.04	0.804	30004
1251	15	19	299	868	8.841	0.884	32046
1252	15	21	297	866	1.838	0.184	31077
1253	15	23	296	865	0.919	0.092	30023
1254	15	25	293	861	3.25	0.325	30729
1255	15	27	293	859	1.3	0.13	29867
1256	15	29	294	853	3.954	0.395	30151
1257	15	31	294	881	18.2	1.82	29758
1258	15	33	306	897	13	1.3	32258
1259	15	35	313	919	15.006	1.501	29645
1260	15	37	315	928	5.993	0.599	31218
1261	15	39	318	937	6.166	0.617	30210
1262	15	41	318	942	3.25	0.325	28218
1263	15	43	319	945	2.055	0.206	26103
1264	15	45	318	945	0.65	0.065	29431
1265	15	47	315	934	7.411	0.741	31659
1266	15	49	315	931	1.95	0.195	33101
1267	15	51	315	924	4.55	0.455	33315
1268	15	53	316	919	3.314	0.331	29064
1269	15	55	320	910	6.402	0.64	29393
1270	15	57	310	914	7.001	0.7	30708
1271	15	59	308	919	3.5	0.35	28042
1272	15	61	309	919	0.65	0.065	29980
1273	15	63	310	926	4.596	0.46	31188
1274	15	65	310	926	0	0	31363
1275	15	67	310	927	0.65	0.065	29219
1276	15	69	310	928	0.65	0.065	30485
1277	15	71	312	926	1.838	0.184	30916
1278	15	73	323	903	16.571	1.657	29380
1279	15	75	326	898	3.79	0.379	30864
1280	15	77	325	885	8.475	0.847	30792
1281	15	79	305	914	22.898	2.29	32065
1282	15	81	305	914	0	0	34492
1283	15	83	313	906	7.354	0.735	33780
1284	15	85	323	907	6.532	0.653	22790
1285	15	87	319	918	7.608	0.761	20996
1286	15	89	320	913	3.314	0.331	22575
1287	15	91	335	901	12.486	1.249	39539
1288	15	93	320	928	20.076	2.008	26092
1289	15	95	321	928	0.65	0.065	33349
1290	15	97	332	914	11.573	1.157	41071
1291	15	99	349	895	16.571	1.657	30484
1292	15	101	349	899	2.6	0.26	30631
1293	15	103	320	928	26.657	2.666	31813
1294	15	105	315	946	12.143	1.214	28434
1295	15	107	314	967	13.665	1.367	31909
1296	15	109	313	974	4.596	0.46	35182
1297	15	111	317	978	3.677	0.368	30199
1298	15	113	318	985	4.596	0.46	30656
1299	15	115	318	986	0.65	0.065	30835
1300	15	117	314	986	2.6	0.26	27953
1301	15	119	314	976	6.5	0.65	30517
1302	15	121	322	907	45.149	4.515	33396
1303	15	123	322	849	37.699	3.77	42472
1304	15	125	316	817	21.162	2.116	46456
1305	15	127	322	788	19.249	1.925	32557
1306	15	129	321	772	10.42	1.042	31009
1307	15	131	324	753	12.503	1.25	26517
1308	15	133	326	739	9.192	0.919	30684
1309	15	135	326	734	3.25	0.325	26777
1310	15	137	327	730	2.68	0.268	32346
1311	15	139	327	739	5.85	0.585	27556
1312	15	141	320	769	20.023	2.002	20135
1313	15	143	313	782	9.597	0.96	36817
1314	15	145	310	788	4.36	0.436	37906
1315	15	147	308	791	2.344	0.234	38435
1316	15	149	309	786	3.314	0.331	39037
1317	15	151	289	814	22.365	2.237	31569
1318	15	153	289	815	0.65	0.065	31094
1319	15	155	297	794	14.607	1.461	18119
1320	15	157	299	785	5.993	0.599	31246
1321	15	159	296	851	42.943	4.294	31489
1322	15	161	311	872	16.774	1.677	30983
1323	15	163	334	900	23.552	2.355	27075
1324	15	165	349	908	11.05	1.105	27449
1325	15	167	390	911	26.721	2.672	28300
1326	15	169	401	908	7.411	0.741	29699
1327	15	171	404	910	2.344	0.234	26609
1328	15	173	411	911	4.596	0.46	30859
1329	15	175	426	914	9.943	0.994	40484
1330	15	177	436	919	7.267	0.727	30771
1331	15	179	442	921	4.111	0.411	30743
1332	15	181	445	899	14.432	1.443	30592
1333	15	183	448	891	5.553	0.555	22990
1334	15	185	449	890	0.919	0.092	30583
1335	15	187	458	883	7.411	0.741	30660
1336	15	189	468	872	9.663	0.966	31076
1337	15	191	474	863	7.031	0.703	32613
1338	15	193	474	863	0	0	29068
1339	16	1	320	890	-1	-1	30379
1340	16	3	320	890	0	0	31612
1341	16	5	308	893	8.04	0.804	28572
1342	16	7	306	894	1.453	0.145	31376
1343	16	9	301	894	3.25	0.325	28753
1344	16	11	299	889	3.5	0.35	32289
1345	16	13	299	888	0.65	0.065	30361
1346	16	15	301	885	2.344	0.234	29489
1347	16	17	308	879	5.993	0.599	28605
1348	16	19	316	866	9.922	0.992	28848
1349	16	21	303	864	8.549	0.855	30829
1350	16	23	296	855	7.411	0.741	29979
1351	16	25	312	894	27.4	2.74	30085
1352	16	27	312	899	3.25	0.325	30256
1353	16	29	311	915	10.42	1.042	30528
1354	16	31	313	934	12.418	1.242	27856
1355	16	33	311	943	5.993	0.599	30440
1356	16	35	311	951	5.2	0.52	30821
1357	16	37	312	938	8.475	0.847	29485
1358	16	39	309	928	6.786	0.679	29920
1359	16	41	301	908	14.001	1.4	28734
1360	16	43	308	928	13.773	1.377	29322
1361	16	45	310	935	4.732	0.473	30407
1362	16	47	311	937	1.453	0.145	26643
1363	16	49	315	921	10.72	1.072	28545
1364	16	51	312	915	4.36	0.436	31159
1365	16	53	305	907	6.909	0.691	31805
1366	16	55	302	898	6.166	0.617	30219
1367	16	57	302	908	6.5	0.65	29242
1368	16	59	304	924	10.481	1.048	31633
1369	16	61	304	926	1.3	0.13	31215
1370	16	63	307	906	13.145	1.315	22345
1371	16	65	314	884	15.006	1.501	27246
1372	16	67	309	878	5.077	0.508	30157
1373	16	69	305	883	4.162	0.416	31410
1374	16	71	312	891	6.909	0.691	27973
1375	16	73	315	901	6.786	0.679	26777
1376	16	75	314	904	2.055	0.206	20161
1377	16	77	314	894	6.5	0.65	27941
1378	16	79	307	897	4.95	0.495	27501
1379	16	81	305	906	5.993	0.599	31492
1380	16	83	298	908	4.732	0.473	28084
1381	16	85	291	896	9.03	0.903	22087
1382	16	87	294	893	2.758	0.276	17508
1383	16	89	295	893	0.65	0.065	30744
1384	16	91	287	913	14.001	1.4	30676
1385	16	93	293	921	6.5	0.65	30848
1386	16	95	302	934	10.277	1.028	30912
1387	16	97	312	926	8.324	0.832	31731
1388	16	99	310	920	4.111	0.411	26448
1389	16	101	316	931	8.144	0.814	24217
1390	16	103	325	934	6.166	0.617	23537
1391	16	105	308	953	16.571	1.657	33240
1392	16	107	299	958	6.692	0.669	33542
1393	16	109	299	959	0.65	0.065	32721
1394	16	111	289	955	7.001	0.7	27880
1395	16	113	283	953	4.111	0.411	28291
1396	16	115	282	953	0.65	0.065	28462
1397	16	117	277	950	3.79	0.379	28814
1398	16	119	303	960	18.106	1.811	31702
1399	16	121	307	967	5.24	0.524	32784
1400	16	123	311	970	3.25	0.325	30202
1401	16	125	315	972	2.907	0.291	30437
1402	16	127	318	976	3.25	0.325	30511
1403	16	129	317	976	0.65	0.065	28119
1404	16	131	327	980	7.001	0.7	32883
1405	16	133	336	982	5.993	0.599	31503
1406	16	135	341	985	3.79	0.379	32984
1407	16	137	348	988	4.95	0.495	30780
1408	16	139	363	988	9.75	0.975	30813
1409	16	141	374	984	7.608	0.761	30670
1410	16	143	385	980	7.608	0.761	30195
1411	16	145	395	977	6.786	0.679	30432
1412	16	147	398	977	1.95	0.195	30497
1413	16	149	399	976	0.919	0.092	30911
1414	16	151	403	974	2.907	0.291	30417
1415	16	153	411	974	5.2	0.52	32292
1416	16	155	421	976	6.629	0.663	31079
1417	16	157	426	976	3.25	0.325	30806
1418	16	159	436	966	9.192	0.919	32652
1419	16	161	443	963	4.95	0.495	30924
1420	16	163	449	961	4.111	0.411	30931
1421	16	165	454	962	3.314	0.331	31173
1422	16	167	446	967	6.132	0.613	30980
1423	16	169	443	969	2.344	0.234	30721
1424	16	171	436	977	6.909	0.691	30107
1425	16	173	427	964	10.277	1.028	29145
1426	16	175	411	970	11.107	1.111	31933
1427	16	177	404	971	4.596	0.46	27424
1428	16	179	403	970	0.919	0.092	32194
1429	16	181	438	971	22.759	2.276	34401
1430	16	183	440	972	1.453	0.145	39294
1431	16	185	446	977	5.077	0.508	31180
1432	16	187	446	983	3.9	0.39	37172
1433	16	189	448	987	2.907	0.291	30973
1434	16	191	454	985	4.111	0.411	31075
1435	16	193	447	995	7.934	0.793	30426
1436	17	1	31	1014	-1	-1	30306
1437	17	3	25	1017	4.36	0.436	27863
1438	17	5	25	1017	0	0	24376
1439	17	7	25	1017	0	0	25341
1440	17	9	32	1018	4.596	0.46	29792
1441	17	11	39	1019	4.596	0.46	31278
1442	17	13	39	1019	0	0	30280
1443	17	15	36	1020	2.055	0.206	29671
1444	17	17	29	1020	4.55	0.455	30371
1445	17	19	24	1019	3.314	0.331	31921
1446	17	21	21	1019	1.95	0.195	27275
1447	17	23	20	1019	0.65	0.065	25660
1448	17	25	20	1019	0	0	20731
1449	17	27	18	1017	1.838	0.184	30367
1450	17	29	18	1017	0	0	31479
1451	17	31	18	1017	0	0	28294
1452	17	33	31	1013	8.841	0.884	30511
1453	17	35	40	1019	7.031	0.703	29829
1454	17	37	42	1020	1.453	0.145	30109
1455	17	39	49	1019	4.596	0.46	30557
1456	17	41	45	1019	2.6	0.26	30243
1457	17	43	44	1019	0.65	0.065	30616
1458	17	45	44	1019	0	0	29798
1459	17	47	44	1019	0	0	29764
1460	17	49	44	1020	0.65	0.065	30439
1461	17	51	24	1019	13.016	1.302	30529
1462	17	53	21	1019	1.95	0.195	25248
1463	17	55	19	1019	1.3	0.13	24088
1464	17	57	15	1017	2.907	0.291	29078
1465	17	59	14	1016	0.919	0.092	27969
1466	17	61	11	1016	1.95	0.195	30743
1467	17	63	10	1015	0.919	0.092	30669
1468	17	65	9	1010	3.314	0.331	30757
1469	17	67	13	1007	3.25	0.325	30714
1470	17	69	22	1010	6.166	0.617	30463
1471	17	71	26	1012	2.907	0.291	30911
1472	17	73	24	1014	1.838	0.184	30879
1473	17	75	24	1014	0	0	30916
1474	17	77	28	997	11.351	1.135	30351
1475	17	79	28	1004	4.55	0.455	30097
1476	18	1	217	339	-1	-1	30820
1477	18	3	221	335	3.677	0.368	30824
1478	18	5	225	343	5.814	0.581	36450
1479	18	7	230	351	6.132	0.613	33699
1480	18	9	234	357	4.687	0.469	39315
1481	18	11	237	360	2.758	0.276	33130
1482	18	13	240	362	2.344	0.234	31512
1483	18	15	246	364	4.111	0.411	30473
1484	18	17	253	366	4.732	0.473	26489
1485	18	19	254	367	0.919	0.092	35716
1486	18	21	255	368	0.919	0.092	21705
1487	18	23	256	369	0.919	0.092	43197
1488	18	25	257	370	0.919	0.092	33663
1489	18	27	259	371	1.453	0.145	31278
1490	18	29	263	373	2.907	0.291	31023
1491	18	31	277	360	12.418	1.242	32790
1492	18	33	296	346	15.34	1.534	30665
1493	18	35	315	338	13.4	1.34	31552
1494	18	37	323	333	6.132	0.613	31479
1495	18	39	318	332	3.314	0.331	31877
1496	18	41	313	332	3.25	0.325	33666
1497	18	43	315	325	4.732	0.473	32291
1498	18	45	317	316	5.993	0.599	31400
1499	18	47	309	317	5.24	0.524	31457
1500	18	49	307	327	6.629	0.663	31272
1501	18	51	303	333	4.687	0.469	30673
1502	18	53	292	323	9.663	0.966	32395
1503	18	55	282	311	10.153	1.015	25673
1504	18	57	281	299	7.827	0.783	31105
1505	18	59	283	286	8.549	0.855	31513
1506	18	61	277	307	14.196	1.42	29721
1507	18	63	278	313	3.954	0.395	33756
1508	18	65	273	304	6.692	0.669	27887
1509	18	67	272	294	6.532	0.653	31779
1510	18	69	278	323	19.249	1.925	27733
1511	18	71	277	328	3.314	0.331	28041
1512	18	73	278	334	3.954	0.395	29877
1513	18	75	286	332	5.36	0.536	31665
1514	18	77	290	335	3.25	0.325	28042
1515	18	79	293	334	2.055	0.206	32983
1516	18	81	293	330	2.6	0.26	30574
1517	18	83	294	327	2.055	0.206	36627
1518	18	85	298	315	8.222	0.822	29628
1519	18	87	289	325	8.745	0.874	19023
1520	18	89	286	330	3.79	0.379	26622
1521	18	91	285	330	0.65	0.065	33199
1522	18	93	283	329	1.453	0.145	32644
1523	18	95	283	329	0	0	33503
1524	18	97	281	325	2.907	0.291	33148
1525	18	99	281	322	1.95	0.195	34778
1526	18	101	277	326	3.677	0.368	31667
1527	18	103	276	329	2.055	0.206	29259
1528	18	105	276	329	0	0	34142
1529	18	107	276	326	1.95	0.195	28185
1530	18	109	276	325	0.65	0.065	31298
1531	18	111	281	326	3.314	0.331	35106
1532	18	113	283	336	6.629	0.663	19641
1533	18	115	285	332	2.907	0.291	26919
1534	18	117	295	318	11.183	1.118	25314
1535	18	119	303	313	6.132	0.613	31025
1536	18	121	299	322	6.402	0.64	31224
1537	18	123	288	330	8.841	0.884	21021
1538	18	125	283	332	3.5	0.35	30887
1539	18	127	281	320	7.907	0.791	33238
1540	18	129	285	305	10.09	1.009	31284
1541	18	131	304	299	12.951	1.295	31337
1542	18	133	311	303	5.24	0.524	31418
1543	18	135	298	317	12.418	1.242	33779
1544	18	137	296	321	2.907	0.291	43073
1545	18	139	292	322	2.68	0.268	28730
1546	18	141	291	323	0.919	0.092	29623
1547	18	143	289	323	1.3	0.13	17369
1548	18	145	286	322	2.055	0.206	27035
1549	18	147	285	322	0.65	0.065	35440
1550	18	149	284	322	0.65	0.065	19504
1551	18	151	284	319	1.95	0.195	35660
1552	18	153	285	318	0.919	0.092	28015
1553	18	155	289	319	2.68	0.268	15991
1554	18	157	291	321	1.838	0.184	10641
1555	18	159	298	326	5.591	0.559	31849
1556	19	1	708	96	-1	-1	35240
1557	19	3	708	95	0.65	0.065	29307
1558	19	5	698	81	11.183	1.118	31486
1559	19	7	697	66	9.771	0.977	31001
1560	19	9	698	56	6.532	0.653	31204
1561	19	11	703	52	4.162	0.416	30450
1562	19	13	707	62	7.001	0.7	29609
1563	19	15	711	66	3.677	0.368	28579
1564	19	17	719	70	5.814	0.581	31224
1565	19	19	723	73	3.25	0.325	34360
1566	19	21	722	84	7.179	0.718	30357
1567	19	23	718	85	2.68	0.268	31801
1568	19	25	707	81	7.608	0.761	32456
1569	19	27	699	73	7.354	0.735	30389
1570	19	29	704	65	6.132	0.613	30453
1571	19	31	709	59	5.077	0.508	31676
1572	19	33	707	55	2.907	0.291	36446
1573	19	35	710	74	12.503	1.25	30621
1574	19	37	710	73	0.65	0.065	27535
1575	19	39	709	87	9.123	0.912	25578
1576	19	41	709	83	2.6	0.26	16668
1577	19	43	700	67	11.932	1.193	30499
1578	19	45	696	63	3.677	0.368	27433
1579	19	47	694	48	9.836	0.984	29223
1580	19	49	696	46	1.838	0.184	28773
1581	19	51	697	45	0.919	0.092	29174
1582	19	53	703	38	5.993	0.599	30727
1583	19	55	698	49	7.854	0.785	34612
1584	19	57	692	54	5.077	0.508	32009
1585	19	59	684	64	8.324	0.832	32076
1586	19	61	683	65	0.919	0.092	27013
1587	19	63	685	54	7.267	0.727	28081
1588	19	65	695	46	8.324	0.832	29750
1589	19	67	698	45	2.055	0.206	25642
1590	19	69	696	50	3.5	0.35	31918
1591	19	71	695	51	0.919	0.092	29505
1592	19	73	695	54	1.95	0.195	28895
1593	19	75	694	55	0.919	0.092	31549
1594	19	77	694	55	0	0	29907
1595	19	79	695	47	5.24	0.524	33658
1596	19	81	700	41	5.077	0.508	30894
1597	19	83	700	34	4.55	0.455	20191
1598	19	85	696	26	5.814	0.581	29525
1599	19	87	702	18	6.5	0.65	36007
1600	19	89	701	18	0.65	0.065	22329
1601	19	91	702	14	2.68	0.268	30623
1602	19	93	687	20	10.501	1.05	23518
1603	19	95	678	25	6.692	0.669	33548
1604	19	97	658	36	14.836	1.484	17909
1605	19	99	659	37	0.919	0.092	30678
1606	19	101	669	28	8.745	0.874	27765
1607	19	103	677	23	6.132	0.613	33831
1608	19	105	667	29	7.58	0.758	29029
1609	19	107	658	35	7.031	0.703	31240
1610	19	109	656	43	5.36	0.536	30853
1611	19	111	659	41	2.344	0.234	30840
1612	19	113	678	28	14.964	1.496	30654
1613	19	115	667	34	8.144	0.814	29244
1614	19	117	659	44	8.324	0.832	26203
1615	19	119	654	53	6.692	0.669	17149
1616	19	121	651	61	5.553	0.555	31147
1617	19	123	651	61	0	0	25704
1618	19	125	655	58	3.25	0.325	29018
1619	19	127	666	49	9.238	0.924	23685
1620	19	129	651	59	11.718	1.172	23202
1621	19	131	649	59	1.3	0.13	20066
1622	19	133	649	60	0.65	0.065	30189
1623	19	135	649	59	0.65	0.065	33190
1624	19	137	646	62	2.758	0.276	30813
1625	19	139	639	74	9.03	0.903	31393
1626	19	141	652	70	8.841	0.884	31426
1627	19	143	696	58	29.644	2.964	26287
1628	19	145	703	55	4.95	0.495	31160
1629	19	147	698	55	3.25	0.325	46026
1630	19	149	678	56	13.016	1.302	28257
1631	19	151	674	57	2.68	0.268	29353
1632	19	153	669	58	3.314	0.331	27769
1633	19	155	668	59	0.919	0.092	29239
1634	19	157	665	60	2.055	0.206	29938
1635	19	159	664	60	0.65	0.065	32544
1636	19	161	661	60	1.95	0.195	27107
1637	19	163	657	61	2.68	0.268	28547
1638	19	165	649	65	5.814	0.581	24364
1639	19	167	648	65	0.65	0.065	22278
1640	19	169	637	67	7.267	0.727	31088
1641	19	171	625	68	7.827	0.783	32625
1642	19	173	634	65	6.166	0.617	31499
1643	19	175	710	49	50.482	5.048	30057
1644	19	177	734	43	16.08	1.608	29590
1645	19	179	743	41	5.993	0.599	28569
1646	19	181	745	39	1.838	0.184	26135
1647	19	183	727	44	12.143	1.214	23836
1648	19	185	699	53	19.117	1.912	26621
1649	19	187	719	43	14.534	1.453	23542
1650	19	189	736	38	11.518	1.152	31561
1651	19	191	736	38	0	0	32034
1652	19	193	736	39	0.65	0.065	32854
1653	20	1	573	81	-1	-1	32866
1654	20	3	571	88	4.732	0.473	29822
1655	20	5	571	88	0	0	27346
1656	20	7	567	88	2.6	0.26	28338
1657	20	9	570	89	2.055	0.206	31998
1658	20	11	584	88	9.123	0.912	32333
1659	20	13	591	87	4.596	0.46	32750
1660	20	15	604	87	8.45	0.845	31204
1661	20	17	612	84	5.553	0.555	31728
1662	20	19	599	86	8.549	0.855	30973
1663	20	21	577	83	14.432	1.443	32403
1664	20	23	557	80	13.145	1.315	30989
1665	20	25	543	78	9.192	0.919	32567
1666	20	27	531	77	7.827	0.783	32457
1667	20	29	525	76	3.954	0.395	31715
1668	20	31	533	75	5.24	0.524	30503
1669	20	33	552	72	12.503	1.25	29796
1670	20	35	569	72	11.05	1.105	32121
1671	20	37	581	74	7.907	0.791	31314
1672	20	39	571	81	7.934	0.793	32350
1673	20	41	556	87	10.501	1.05	28411
1674	20	43	540	91	10.72	1.072	33656
1675	20	45	533	95	5.24	0.524	30293
1676	20	47	522	96	7.179	0.718	27462
1677	20	49	516	94	4.111	0.411	28762
1678	20	51	513	95	2.055	0.206	35232
1679	20	53	530	90	11.518	1.152	31072
1680	20	55	538	89	5.24	0.524	30521
1681	20	57	544	87	4.111	0.411	33335
1682	20	59	552	87	5.2	0.52	31187
1683	20	61	571	83	12.62	1.262	32039
1684	20	63	588	81	11.126	1.113	32492
1685	20	65	604	78	10.581	1.058	30245
1686	20	67	617	76	8.549	0.855	29263
1687	20	69	620	76	1.95	0.195	31736
1688	20	71	609	69	8.475	0.847	30657
1689	20	73	608	69	0.65	0.065	28832
1690	20	75	607	71	1.453	0.145	30387
1691	20	77	616	76	6.692	0.669	30357
1692	20	79	624	78	5.36	0.536	31846
1693	20	81	633	81	6.166	0.617	31287
1694	20	83	638	83	3.5	0.35	31002
1695	20	85	642	83	2.6	0.26	31505
1696	20	87	632	83	6.5	0.65	31876
1697	20	89	625	83	4.55	0.455	32418
1698	20	91	618	85	4.732	0.473	26575
1699	20	93	617	85	0.65	0.065	32764
1700	20	95	618	85	0.65	0.065	39485
1701	20	97	605	84	8.475	0.847	21095
1702	20	99	605	84	0	0	13654
1703	20	101	590	83	9.771	0.977	34177
1704	20	103	589	83	0.65	0.065	28864
1705	20	105	593	81	2.907	0.291	30637
1706	20	107	601	78	5.553	0.555	33809
1707	20	109	607	78	3.9	0.39	30442
1708	20	111	619	74	8.222	0.822	30015
1709	20	113	623	74	2.6	0.26	32387
1710	20	115	627	76	2.907	0.291	31178
1711	20	117	633	77	3.954	0.395	31091
1712	20	119	637	77	2.6	0.26	30669
1713	20	121	637	77	0	0	30601
1714	20	123	639	76	1.453	0.145	31302
1715	20	125	636	75	2.055	0.206	30813
1716	20	127	628	75	5.2	0.52	29183
1717	20	129	619	75	5.85	0.585	29776
1718	20	131	619	75	0	0	32839
1719	20	133	620	75	0.65	0.065	31362
1720	20	135	623	73	2.344	0.234	30783
1721	20	137	629	71	4.111	0.411	32003
1722	20	139	635	70	3.954	0.395	31124
1723	20	141	639	70	2.6	0.26	30325
1724	20	143	640	70	0.65	0.065	31078
1725	20	145	646	71	3.954	0.395	30939
1726	20	147	646	72	0.65	0.065	30895
1727	20	149	638	74	5.36	0.536	31555
1728	20	151	629	75	5.886	0.589	28755
1729	20	153	620	77	5.993	0.599	29421
1730	20	155	613	80	4.95	0.495	29223
1731	20	157	609	82	2.907	0.291	30897
1732	20	159	609	85	1.95	0.195	30140
1733	20	161	608	89	2.68	0.268	31142
1734	20	163	613	89	3.25	0.325	29602
1735	20	165	616	83	4.36	0.436	30174
1736	20	167	614	73	6.629	0.663	28271
1737	20	169	607	70	4.95	0.495	31289
1738	20	171	594	63	9.597	0.96	28074
1739	20	173	593	64	0.919	0.092	27125
1740	20	175	596	69	3.79	0.379	25788
1741	20	177	597	70	0.919	0.092	31410
1742	20	179	597	70	0	0	28587
1743	20	181	588	68	5.993	0.599	30009
1744	20	183	581	64	5.24	0.524	26430
1745	20	185	580	62	1.453	0.145	19125
1746	20	187	580	56	3.9	0.39	27887
1747	20	189	578	68	7.907	0.791	27777
1748	20	191	576	69	1.453	0.145	30758
1749	20	193	567	64	6.692	0.669	27610
1750	21	1	313	211	-1	-1	35550
1751	21	3	310	208	2.758	0.276	30045
1752	21	5	308	203	3.5	0.35	20068
1753	21	7	305	197	4.36	0.436	30001
1754	21	9	301	191	4.687	0.469	33374
1755	21	11	300	192	0.919	0.092	30226
1756	21	13	300	195	1.95	0.195	23309
1757	21	15	300	201	3.9	0.39	31410
1758	21	17	297	203	2.344	0.234	35210
1759	21	19	293	199	3.677	0.368	34359
1760	21	21	293	196	1.95	0.195	31021
1761	21	23	293	190	3.9	0.39	36849
1762	21	25	293	187	1.95	0.195	28732
1763	21	27	296	191	3.25	0.325	35870
1764	21	29	297	194	2.055	0.206	26691
1765	21	31	301	199	4.162	0.416	34544
1766	21	33	301	200	0.65	0.065	25780
1767	21	35	306	211	7.854	0.785	43083
1768	21	37	307	212	0.919	0.092	32319
1769	21	39	301	211	3.954	0.395	35502
1770	21	41	300	211	0.65	0.065	31196
1771	21	43	299	202	5.886	0.589	25964
1772	21	45	296	206	3.25	0.325	32726
1773	21	47	296	207	0.65	0.065	29919
1774	21	49	295	215	5.24	0.524	29907
1775	21	51	295	214	0.65	0.065	35032
1776	21	53	291	204	7.001	0.7	24117
1777	21	55	290	215	7.179	0.718	33509
1778	21	57	289	222	4.596	0.46	31379
1779	21	59	292	220	2.344	0.234	30777
1780	21	61	293	209	7.179	0.718	37464
1781	21	63	289	205	3.677	0.368	26902
1782	21	65	293	200	4.162	0.416	29856
1783	21	67	290	215	9.943	0.994	28636
1784	21	69	292	210	3.5	0.35	30333
1785	21	71	293	206	2.68	0.268	32854
1786	21	73	293	203	1.95	0.195	28608
1787	22	1	574	276	-1	-1	28712
1788	22	3	574	274	1.3	0.13	31382
1789	22	5	584	271	6.786	0.679	30766
1790	22	7	586	272	1.453	0.145	32347
1791	22	9	587	272	0.65	0.065	29631
1792	22	11	588	271	0.919	0.092	25528
1793	22	13	587	265	3.954	0.395	28601
1794	22	15	592	262	3.79	0.379	32373
1795	22	17	598	256	5.515	0.552	30519
1796	22	19	601	256	1.95	0.195	29669
1797	22	21	605	254	2.907	0.291	34859
1798	22	23	608	252	2.344	0.234	32202
1799	22	25	614	244	6.5	0.65	28657
1800	22	27	616	242	1.838	0.184	26028
1801	22	29	620	239	3.25	0.325	21433
1802	22	31	626	234	5.077	0.508	29182
1803	22	33	629	233	2.055	0.206	35208
1804	22	35	635	230	4.36	0.436	36558
1805	22	37	638	226	3.25	0.325	35553
1806	22	39	641	224	2.344	0.234	36805
1807	22	41	646	220	4.162	0.416	31676
1808	22	43	656	213	7.934	0.793	30390
1809	22	45	660	211	2.907	0.291	30737
1810	22	47	660	211	0	0	29510
1811	22	49	657	212	2.055	0.206	33909
1812	22	51	652	212	3.25	0.325	27577
1813	22	53	624	232	22.365	2.237	27981
1814	22	55	610	245	12.418	1.242	30084
1815	22	57	589	259	16.405	1.64	30876
1816	22	59	586	259	1.95	0.195	32475
1817	22	61	573	255	8.841	0.884	29153
1818	22	63	568	254	3.314	0.331	30372
1819	22	65	564	254	2.6	0.26	31252
1820	22	67	557	254	4.55	0.455	27575
1821	22	69	557	255	0.65	0.065	32214
1822	22	71	562	255	3.25	0.325	28498
1823	22	73	570	257	5.36	0.536	34785
1824	22	75	578	259	5.36	0.536	21889
1825	22	77	582	263	3.677	0.368	33572
1826	22	79	582	263	0	0	34805
1827	22	81	582	263	0	0	31037
1828	22	83	574	258	6.132	0.613	28874
1829	22	85	567	255	4.95	0.495	28802
1830	22	87	565	254	1.453	0.145	32835
1831	22	89	563	255	1.453	0.145	34716
1832	22	91	561	256	1.453	0.145	28142
1833	22	93	563	256	1.3	0.13	33313
1834	22	95	571	260	5.814	0.581	28999
1835	22	97	577	266	5.515	0.552	29005
1836	22	99	577	267	0.65	0.065	26120
1837	22	101	573	268	2.68	0.268	28257
1838	22	103	564	266	5.993	0.599	22761
1839	22	105	562	265	1.453	0.145	24397
1840	22	107	557	258	5.591	0.559	29171
1841	22	109	553	258	2.6	0.26	32501
1842	22	111	544	258	5.85	0.585	27433
1843	22	113	542	257	1.453	0.145	28330
1844	22	115	544	256	1.453	0.145	27129
1845	22	117	544	256	0	0	28551
1846	22	119	546	256	1.3	0.13	28831
1847	22	121	547	253	2.055	0.206	28869
1848	22	123	547	247	3.9	0.39	28938
1849	22	125	551	251	3.677	0.368	28210
1850	22	127	560	255	6.402	0.64	31877
1851	22	129	564	256	2.68	0.268	29020
1852	22	131	565	256	0.65	0.065	28857
1853	22	133	565	256	0	0	31353
1854	22	135	565	255	0.65	0.065	29612
1855	22	137	569	256	2.68	0.268	26587
1856	22	139	584	261	10.277	1.028	31582
1857	22	141	584	260	0.65	0.065	32256
1858	22	143	588	250	7.001	0.7	36336
1859	22	145	590	248	1.838	0.184	31465
1860	22	147	594	246	2.907	0.291	32136
1861	22	149	600	243	4.36	0.436	29940
1862	22	151	608	240	5.553	0.555	29088
1863	22	153	619	234	8.144	0.814	46128
1864	22	155	628	230	6.402	0.64	30660
1865	22	157	627	230	0.65	0.065	30851
1866	22	159	605	241	15.987	1.599	30776
1867	22	161	598	245	5.24	0.524	30428
1868	22	163	590	247	5.36	0.536	37743
1869	22	165	584	254	5.993	0.599	22431
1870	22	167	582	255	1.453	0.145	29771
1871	22	169	576	255	3.9	0.39	21397
1872	22	171	574	254	1.453	0.145	15756
1873	22	173	574	256	1.3	0.13	31402
1874	22	175	576	256	1.3	0.13	20134
1875	22	177	578	263	4.732	0.473	32092
1876	22	179	580	267	2.907	0.291	20110
1877	22	181	580	266	0.65	0.065	27261
1878	23	1	466	474	-1	-1	28839
1879	23	3	454	468	8.72	0.872	31217
1880	23	5	446	466	5.36	0.536	31006
1881	23	7	442	462	3.677	0.368	29002
1882	23	9	437	460	3.5	0.35	31966
1883	23	11	427	454	7.58	0.758	30191
1884	23	13	421	451	4.36	0.436	30197
1885	23	15	419	451	1.3	0.13	30484
1886	23	17	412	448	4.95	0.495	28960
1887	23	19	412	448	0	0	31017
1888	23	21	418	448	3.9	0.39	29031
1889	23	23	421	448	1.95	0.195	30208
1890	23	25	415	447	3.954	0.395	30444
1891	23	27	410	443	4.162	0.416	32927
1892	23	29	404	440	4.36	0.436	30501
1893	23	31	401	438	2.344	0.234	30562
1894	23	33	404	440	2.344	0.234	29045
1895	23	35	411	443	4.95	0.495	29061
1896	23	37	419	450	6.909	0.691	31710
1897	23	39	420	456	3.954	0.395	28654
1898	23	41	414	455	3.954	0.395	31692
1899	23	43	409	462	5.591	0.559	29886
1900	23	45	405	477	10.09	1.009	28977
1901	23	47	401	487	7.001	0.7	30109
1902	23	49	398	493	4.36	0.436	29157
1903	23	51	398	500	4.55	0.455	26685
1904	23	53	397	506	3.954	0.395	17819
1905	23	55	394	519	8.672	0.867	29987
1906	23	57	393	525	3.954	0.395	30621
1907	23	59	393	528	1.95	0.195	27221
1908	23	61	397	509	12.62	1.262	25226
1909	23	63	401	479	19.672	1.967	22815
1910	23	65	398	460	12.503	1.25	33896
1911	23	67	385	451	10.277	1.028	31549
1912	23	69	382	440	7.411	0.741	26333
1913	23	71	379	430	6.786	0.679	31178
1914	23	73	373	425	5.077	0.508	33874
1915	23	75	360	418	9.597	0.96	29132
1916	23	77	352	410	7.354	0.735	29400
1917	23	79	345	406	5.24	0.524	29743
1918	23	81	342	405	2.055	0.206	31525
1919	23	83	338	404	2.68	0.268	34190
1920	23	85	330	405	5.24	0.524	29384
1921	23	87	317	411	9.306	0.931	25293
1922	23	89	309	417	6.5	0.65	26697
1923	23	91	304	418	3.314	0.331	21792
1924	23	93	299	418	3.25	0.325	29882
1925	23	95	287	416	7.907	0.791	26256
1926	23	97	273	416	9.1	0.91	25639
1927	23	99	268	416	3.25	0.325	24208
1928	23	101	267	417	0.919	0.092	31543
1929	23	103	288	417	13.65	1.365	29123
1930	23	105	291	416	2.055	0.206	26641
1931	23	107	295	416	2.6	0.26	28788
1932	23	109	281	416	9.1	0.91	27841
1933	23	111	264	417	11.069	1.107	27459
1934	23	113	255	417	5.85	0.585	34863
1935	23	115	250	414	3.79	0.379	31911
1936	23	117	260	412	6.629	0.663	25509
1937	23	119	281	413	13.665	1.367	34831
1938	23	121	298	415	11.126	1.113	30218
1939	23	123	301	415	1.95	0.195	31038
1940	23	125	306	415	3.25	0.325	28430
1941	23	127	310	414	2.68	0.268	34768
1942	23	129	317	414	4.55	0.455	18845
1943	23	131	318	415	0.919	0.092	30272
1944	23	133	287	414	20.16	2.016	31981
1945	23	135	268	411	12.503	1.25	30743
1946	23	137	265	411	1.95	0.195	31046
1947	23	139	260	411	3.25	0.325	23379
1948	23	141	256	411	2.6	0.26	29818
1949	23	143	256	411	0	0	25727
1950	23	145	261	411	3.25	0.325	25937
1951	23	147	273	413	7.907	0.791	33649
1952	23	149	275	413	1.3	0.13	25813
1953	23	151	278	413	1.95	0.195	29841
1954	23	153	271	413	4.55	0.455	27871
1955	23	155	256	411	9.836	0.984	24804
1956	23	157	251	410	3.314	0.331	28562
1957	23	159	251	409	0.65	0.065	25089
1958	23	161	252	408	0.919	0.092	28308
1959	23	163	274	412	14.534	1.453	23880
1960	23	165	284	413	6.532	0.653	31242
1961	23	167	294	415	6.629	0.663	33272
1962	23	169	285	416	5.886	0.589	32823
1963	23	171	278	417	4.596	0.46	29658
1964	23	173	276	416	1.453	0.145	27663
1965	23	175	287	418	7.267	0.727	28852
1966	23	177	290	419	2.055	0.206	28671
1967	23	179	310	426	13.773	1.377	33585
1968	23	181	311	426	0.65	0.065	32717
1969	23	183	315	427	2.68	0.268	33440
1970	23	185	332	428	11.069	1.107	31054
1971	23	187	341	430	5.993	0.599	29384
1972	23	189	346	430	3.25	0.325	29757
1973	23	191	351	432	3.5	0.35	29963
1974	23	193	352	432	0.65	0.065	30521
1975	24	1	523	494	-1	-1	33020
1976	24	3	523	494	0	0	32615
1977	24	5	521	504	6.629	0.663	33416
1978	24	7	521	504	0	0	28346
1979	24	9	521	499	3.25	0.325	30671
1980	24	11	522	498	0.919	0.092	28394
1981	24	13	523	497	0.919	0.092	32271
1982	24	15	523	495	1.3	0.13	29639
1983	24	17	524	493	1.453	0.145	37000
1984	24	19	527	486	4.95	0.495	28729
1985	24	21	530	481	3.79	0.379	33510
1986	24	23	530	481	0	0	30310
1987	24	25	528	487	4.111	0.411	26979
1988	24	27	524	491	3.677	0.368	28190
1989	24	29	524	491	0	0	27189
1990	24	31	527	486	3.79	0.379	24041
1991	24	33	526	483	2.055	0.206	30882
1992	24	35	518	488	6.132	0.613	31697
1993	24	37	514	494	4.687	0.469	30311
1994	24	39	507	497	4.95	0.495	37954
1995	24	41	489	496	11.718	1.172	36137
1996	24	43	470	492	12.62	1.262	28000
1997	24	45	456	490	9.192	0.919	30274
1998	24	47	453	490	1.95	0.195	30348
1999	24	49	455	483	4.732	0.473	29537
[truncated: 6,928 more rows]
