# Supplementary material for: The Arp2/3 complex is required for in situ haptotactic response of microglia to iC3b
Source: EMBO Rep. 2026 Feb 27;27(7):1666–95. doi: 10.1038/s44319-026-00720-9 (PMC13076747; doi:10.1038/s44319-026-00720-9)
Supplement: Supplementary file 13 — Source data Fig. 1 [file 44319_2026_720_MOESM13_ESM.zip › Figure 1/1A-E/24.06.12 BV2 iC3b random migration iC3b 1uM raw data.csv]

Track n�	Slice n�	X	Y	Distance	Velocity	Pixel Value
1	1	283	240	-1.000	-1.000	30495
1	3	275	239	5.240	0.524	27178
1	5	275	239	0.000	0.000	30833
1	7	275	228	7.150	0.715	32144
1	9	275	241	8.450	0.845	30053
1	11	275	254	8.450	0.845	30933
1	13	277	261	4.732	0.473	32137
1	15	277	262	0.650	0.065	28519
1	17	276	231	20.160	2.016	25411
1	19	278	235	2.907	0.291	27242
1	21	280	261	16.950	1.695	32620
1	23	280	269	5.200	0.520	29360
1	25	280	279	6.500	0.650	33473
1	27	280	284	3.250	0.325	33159
1	29	280	284	0.000	0.000	30536
1	31	278	271	8.549	0.855	29340
1	33	277	253	11.718	1.172	26685
1	35	286	223	20.358	2.036	33314
1	37	297	200	16.571	1.657	30190
1	39	299	195	3.500	0.350	32442
1	41	290	245	33.021	3.302	34442
1	43	288	257	7.907	0.791	35666
1	45	287	261	2.680	0.268	39795
1	47	285	252	5.993	0.599	29146
1	49	286	229	14.964	1.496	30738
1	51	291	205	15.935	1.593	25263
1	53	291	204	0.650	0.065	30346
1	55	290	205	0.919	0.092	29774
1	57	292	189	10.481	1.048	32405
1	59	300	188	5.240	0.524	32122
1	61	289	231	28.849	2.885	27522
1	63	286	257	17.012	1.701	27492
1	65	286	257	0.000	0.000	25080
1	67	284	251	4.111	0.411	20911
1	69	284	271	13.000	1.300	34022
1	71	284	276	3.250	0.325	36828
1	73	284	281	3.250	0.325	39420
1	75	283	289	5.240	0.524	36846
1	77	283	291	1.300	0.130	32891
1	79	283	283	5.200	0.520	38988
1	81	283	264	12.350	1.235	21162
1	83	283	263	0.650	0.065	27099
1	85	282	246	11.069	1.107	30136
1	87	285	214	20.891	2.089	31722
1	89	286	195	12.367	1.237	26857
1	91	287	186	5.886	0.589	27697
1	93	287	178	5.200	0.520	32382
1	95	287	178	0.000	0.000	31689
1	97	290	175	2.758	0.276	30564
1	99	286	181	4.687	0.469	30110
1	101	282	188	5.240	0.524	32164
1	103	283	188	0.650	0.065	35608
1	105	290	180	6.909	0.691	31818
1	107	291	177	2.055	0.206	31196
1	109	292	174	2.055	0.206	28603
1	111	291	174	0.650	0.065	31477
1	113	291	174	0.000	0.000	30197
1	115	285	210	23.722	2.372	31428
1	117	285	210	0.000	0.000	33382
1	119	288	201	6.166	0.617	30531
1	121	291	194	4.950	0.495	33456
1	123	292	193	0.919	0.092	22941
1	125	293	189	2.680	0.268	32213
1	127	294	182	4.596	0.460	34312
1	129	296	176	4.111	0.411	32953
1	131	297	182	3.954	0.395	32092
1	133	294	189	4.950	0.495	23741
1	135	292	198	5.993	0.599	26901
1	137	292	198	0.000	0.000	28485
1	139	292	193	3.250	0.325	26695
1	141	284	214	14.607	1.461	28879
1	143	283	220	3.954	0.395	28746
1	145	284	224	2.680	0.268	25714
1	147	286	222	1.838	0.184	32292
1	149	287	218	2.680	0.268	19182
1	151	292	206	8.450	0.845	25670
1	153	293	195	7.179	0.718	27572
1	155	294	190	3.314	0.331	27565
1	157	294	185	3.250	0.325	27567
1	159	294	184	0.650	0.065	28019
1	161	294	184	0.000	0.000	29455
1	163	296	176	5.360	0.536	30457
1	165	297	171	3.314	0.331	33688
1	167	296	174	2.055	0.206	32621
1	169	295	178	2.680	0.268	33197
1	171	296	177	0.919	0.092	26954
1	173	294	177	1.300	0.130	26634
1	175	292	172	3.500	0.350	31636
1	177	291	164	5.240	0.524	31637
1	179	293	164	1.300	0.130	29765
1	181	299	160	4.687	0.469	33260
1	183	298	165	3.314	0.331	31948
1	185	296	168	2.344	0.234	32570
1	187	293	178	6.786	0.679	28167
1	189	293	181	1.950	0.195	27158
1	191	292	186	3.314	0.331	27963
1	193	290	192	4.111	0.411	33040
2	1	670	131	-1.000	-1.000	32097
2	3	670	131	0.000	0.000	18931
2	5	684	129	9.192	0.919	17879
2	7	683	125	2.680	0.268	31882
2	9	675	118	6.909	0.691	30447
2	11	677	120	1.838	0.184	36152
2	13	677	121	0.650	0.065	31385
2	15	688	122	7.179	0.718	23724
2	17	688	123	0.650	0.065	25275
2	19	670	118	12.143	1.214	27214
2	21	661	111	7.411	0.741	35253
2	23	661	109	1.300	0.130	29841
2	25	661	107	1.300	0.130	31069
2	27	683	119	16.289	1.629	31366
2	29	690	128	7.411	0.741	26935
2	31	696	134	5.515	0.552	34346
2	33	696	134	0.000	0.000	33172
2	35	687	126	7.827	0.783	33065
2	37	687	126	0.000	0.000	30444
2	39	692	132	5.077	0.508	31985
2	41	675	123	12.503	1.250	29311
2	43	662	109	12.418	1.242	32237
2	45	654	101	7.354	0.735	29406
2	47	651	96	3.790	0.379	29090
2	49	649	93	2.344	0.234	20870
2	51	644	87	5.077	0.508	31522
2	53	639	82	4.596	0.460	30018
2	55	639	81	0.650	0.065	28631
2	57	639	81	0.000	0.000	30015
2	59	638	80	0.919	0.092	21372
2	61	652	97	14.314	1.431	28874
2	63	655	99	2.344	0.234	28418
2	65	667	109	10.153	1.015	33433
2	67	681	119	11.183	1.118	36775
2	69	687	125	5.515	0.552	30963
2	71	691	131	4.687	0.469	34704
2	73	692	132	0.919	0.092	31104
2	75	693	135	2.055	0.206	27471
2	77	696	139	3.250	0.325	29872
2	79	697	140	0.919	0.092	30948
2	81	699	141	1.453	0.145	31638
2	83	699	141	0.000	0.000	32567
2	85	699	141	0.000	0.000	31491
2	87	691	136	6.132	0.613	30336
2	89	681	125	9.663	0.966	30716
2	91	667	111	12.869	1.287	32100
2	93	662	106	4.596	0.460	31841
2	95	658	103	3.250	0.325	29577
2	97	655	100	2.758	0.276	28339
2	99	652	95	3.790	0.379	28452
2	101	649	93	2.344	0.234	31410
2	103	648	88	3.314	0.331	24303
2	105	647	86	1.453	0.145	22936
2	107	650	89	2.758	0.276	33552
2	109	656	93	4.687	0.469	29395
2	111	658	94	1.453	0.145	21247
2	113	660	96	1.838	0.184	36500
2	115	661	96	0.650	0.065	31343
2	117	662	97	0.919	0.092	26234
2	119	663	98	0.919	0.092	25843
2	121	666	101	2.758	0.276	31412
2	123	669	104	2.758	0.276	27384
2	125	672	107	2.758	0.276	29302
2	127	674	111	2.907	0.291	29589
2	129	674	111	0.000	0.000	31351
2	131	674	112	0.650	0.065	30115
2	133	674	112	0.000	0.000	32906
2	135	674	112	0.000	0.000	35074
2	137	674	112	0.000	0.000	30813
2	139	670	116	3.677	0.368	27011
2	141	670	116	0.000	0.000	31143
2	143	670	116	0.000	0.000	28912
2	145	670	116	0.000	0.000	27929
2	147	670	116	0.000	0.000	29498
2	149	679	120	6.402	0.640	31248
2	151	679	120	0.000	0.000	28608
2	153	681	123	2.344	0.234	31849
2	155	681	123	0.000	0.000	29831
2	157	681	123	0.000	0.000	33715
2	159	682	123	0.650	0.065	30188
2	161	683	123	0.650	0.065	32216
2	163	683	123	0.000	0.000	19285
2	165	683	123	0.000	0.000	24519
2	167	683	123	0.000	0.000	28769
2	169	684	125	1.453	0.145	19927
2	171	684	125	0.000	0.000	18705
2	173	681	124	2.055	0.206	33870
2	175	681	124	0.000	0.000	29589
2	177	681	124	0.000	0.000	31568
2	179	681	124	0.000	0.000	31085
2	181	682	122	1.453	0.145	31428
2	183	681	120	1.453	0.145	28635
2	185	681	120	0.000	0.000	28929
2	187	681	120	0.000	0.000	31705
2	189	681	120	0.000	0.000	32182
2	191	681	120	0.000	0.000	31961
2	193	680	119	0.919	0.092	18696
3	1	761	469	-1.000	-1.000	25959
3	3	760	470	0.919	0.092	24082
3	5	760	471	0.650	0.065	20643
3	7	755	463	6.132	0.613	26786
3	9	753	468	3.500	0.350	32086
3	11	751	475	4.732	0.473	30452
3	13	749	477	1.838	0.184	26360
3	15	746	480	2.758	0.276	32067
3	17	751	477	3.790	0.379	29959
3	19	762	467	9.663	0.966	34959
3	21	753	466	5.886	0.589	32350
3	23	744	463	6.166	0.617	30465
3	25	727	461	11.126	1.113	26524
3	27	718	453	7.827	0.783	28195
3	29	739	462	14.850	1.485	27774
3	31	747	467	6.132	0.613	29425
3	33	741	467	3.900	0.390	31680
3	35	718	465	15.006	1.501	26815
3	37	706	461	8.222	0.822	28345
3	39	702	459	2.907	0.291	22691
3	41	702	455	2.600	0.260	30057
3	43	710	469	10.481	1.048	33399
3	45	705	469	3.250	0.325	31873
3	47	687	460	13.081	1.308	30582
3	49	687	459	0.650	0.065	30243
3	51	705	459	11.700	1.170	30923
3	53	728	460	14.964	1.496	28510
3	55	745	462	11.126	1.113	29772
3	57	749	463	2.680	0.268	30756
3	59	740	462	5.886	0.589	26915
3	61	723	459	11.220	1.122	26156
3	63	707	454	10.896	1.090	30396
3	65	698	450	6.402	0.640	29864
3	67	694	450	2.600	0.260	30076
3	69	703	451	5.886	0.589	31629
3	71	688	457	10.501	1.050	19277
3	73	682	457	3.900	0.390	29388
3	75	680	458	1.453	0.145	30493
3	77	681	458	0.650	0.065	26396
3	79	666	457	9.771	0.977	26261
3	81	667	456	0.919	0.092	28612
3	83	727	461	39.134	3.913	28883
3	85	766	463	25.383	2.538	30970
3	87	763	462	2.055	0.206	28332
3	89	752	461	7.179	0.718	29163
3	91	749	462	2.055	0.206	31822
3	93	750	462	0.650	0.065	30080
3	95	746	469	5.240	0.524	31500
3	97	747	467	1.453	0.145	28903
3	99	741	466	3.954	0.395	28792
3	101	739	466	1.300	0.130	28926
3	103	735	463	3.250	0.325	28364
3	105	747	467	8.222	0.822	19461
3	107	757	472	7.267	0.727	30458
3	109	757	472	0.000	0.000	28977
3	111	749	467	6.132	0.613	31138
3	113	742	462	5.591	0.559	35476
3	115	750	459	5.553	0.555	29147
3	117	756	462	4.360	0.436	29718
3	119	756	464	1.300	0.130	27012
3	121	754	465	1.453	0.145	28847
3	123	746	462	5.553	0.555	29321
3	125	742	462	2.600	0.260	30214
3	127	738	462	2.600	0.260	24085
3	129	730	461	5.240	0.524	27776
3	131	725	460	3.314	0.331	28418
3	133	729	464	3.677	0.368	29087
3	135	747	469	12.143	1.214	30127
3	137	751	471	2.907	0.291	33720
3	139	752	475	2.680	0.268	29113
3	141	755	476	2.055	0.206	27631
3	143	754	476	0.650	0.065	26821
3	145	750	475	2.680	0.268	32931
3	147	746	470	4.162	0.416	26655
3	149	743	472	2.344	0.234	27341
3	151	738	472	3.250	0.325	28310
3	153	733	471	3.314	0.331	30027
3	155	733	471	0.000	0.000	29399
3	157	731	469	1.838	0.184	28872
3	159	727	463	4.687	0.469	28132
3	161	723	464	2.680	0.268	31736
3	163	724	465	0.919	0.092	32505
3	165	728	467	2.907	0.291	26276
3	167	728	468	0.650	0.065	28140
3	169	737	472	6.402	0.640	29432
3	171	743	474	4.111	0.411	30726
3	173	745	475	1.453	0.145	29326
3	175	746	475	0.650	0.065	30755
3	177	749	478	2.758	0.276	31476
3	179	754	481	3.790	0.379	30765
3	181	755	482	0.919	0.092	32317
3	183	755	481	0.650	0.065	30339
3	185	746	473	7.827	0.783	26038
3	187	740	471	4.111	0.411	26934
3	189	738	473	1.838	0.184	29652
3	191	739	475	1.453	0.145	31291
3	193	742	477	2.344	0.234	29227
4	1	670	430	-1.000	-1.000	28577
4	3	670	426	2.600	0.260	36705
4	5	673	420	4.360	0.436	22125
4	7	680	414	5.993	0.599	31336
4	9	685	415	3.314	0.331	32948
4	11	692	417	4.732	0.473	28421
4	13	707	416	9.771	0.977	29197
4	15	722	416	9.750	0.975	29868
4	17	736	416	9.100	0.910	30562
4	19	757	414	13.711	1.371	29258
4	21	769	413	7.827	0.783	30686
4	23	780	412	7.179	0.718	30630
4	25	787	409	4.950	0.495	25841
4	27	795	405	5.814	0.581	30473
4	29	804	401	6.402	0.640	30057
4	31	816	401	7.800	0.780	29989
4	33	817	401	0.650	0.065	30205
4	35	818	401	0.650	0.065	30395
4	37	821	401	1.950	0.195	29957
4	39	824	400	2.055	0.206	30432
4	41	831	398	4.732	0.473	30400
4	43	834	398	1.950	0.195	31630
4	45	837	393	3.790	0.379	22575
4	47	841	388	4.162	0.416	32354
4	49	843	385	2.344	0.234	29131
4	51	844	377	5.240	0.524	28548
4	53	847	366	7.411	0.741	25028
4	55	847	358	5.200	0.520	27749
4	57	843	344	9.464	0.946	30964
4	59	834	328	11.932	1.193	30176
4	61	832	319	5.993	0.599	24758
4	63	838	306	9.306	0.931	30293
4	65	842	300	4.687	0.469	31025
4	67	841	309	5.886	0.589	30297
4	69	828	389	52.681	5.268	30420
4	71	828	400	7.150	0.715	30430
4	73	832	431	20.317	2.032	30778
4	75	848	446	14.255	1.426	28787
4	77	867	454	13.400	1.340	30373
4	79	859	484	20.181	2.018	27011
4	81	856	499	9.943	0.994	30691
4	83	854	513	9.192	0.919	26049
4	85	857	521	5.553	0.555	30604
4	87	879	520	14.314	1.431	30790
4	89	893	520	9.100	0.910	30322
4	91	900	484	23.838	2.384	26094
4	93	893	467	11.950	1.195	30498
4	95	894	475	5.240	0.524	30710
4	97	892	517	27.330	2.733	30337
4	99	916	524	16.250	1.625	28000
4	101	932	536	13.000	1.300	24186
4	103	963	554	23.300	2.330	31199
4	105	984	568	16.405	1.640	26695
4	107	986	571	2.344	0.234	41929
4	109	987	568	2.055	0.206	30065
4	111	947	599	32.893	3.289	30467
4	113	937	605	7.580	0.758	26089
4	115	922	623	15.230	1.523	19613
4	117	921	641	11.718	1.172	26707
4	119	921	654	8.450	0.845	30024
4	121	923	664	6.629	0.663	30384
4	123	923	674	6.500	0.650	29213
4	125	923	678	2.600	0.260	30365
4	127	922	691	8.475	0.847	29902
4	129	939	705	14.314	1.431	19781
4	131	942	724	12.503	1.250	37884
4	133	950	742	12.803	1.280	30182
4	135	953	736	4.360	0.436	30089
4	137	956	744	5.553	0.555	30062
4	139	963	744	4.550	0.455	30231
4	141	977	743	9.123	0.912	29551
4	143	990	758	12.902	1.290	22310
4	145	993	766	5.553	0.555	29871
4	147	1006	768	8.549	0.855	30440
4	149	1009	764	3.250	0.325	20649
4	151	1002	755	7.411	0.741	19016
4	153	1008	758	4.360	0.436	30270
4	155	997	746	10.581	1.058	29837
4	157	983	728	14.822	1.482	30308
4	159	964	704	19.896	1.990	31358
4	161	949	692	12.486	1.249	29936
4	163	944	688	4.162	0.416	30192
4	165	945	703	9.771	0.977	26733
4	167	947	707	2.907	0.291	22959
4	169	952	713	5.077	0.508	30796
4	171	955	710	2.758	0.276	29166
4	173	960	705	4.596	0.460	25822
4	175	967	714	7.411	0.741	26070
4	177	950	688	20.191	2.019	29233
4	179	939	672	12.620	1.262	26740
4	181	934	651	14.031	1.403	28415
4	183	933	635	10.420	1.042	33749
4	185	929	621	9.464	0.946	24623
4	187	924	613	6.132	0.613	21050
4	189	919	602	7.854	0.785	31658
4	191	917	598	2.907	0.291	32126
4	193	918	603	3.314	0.331	26063
5	1	343	779	-1.000	-1.000	32639
5	3	333	767	10.153	1.015	32092
5	5	325	763	5.814	0.581	24482
5	7	325	763	0.000	0.000	26223
5	9	330	767	4.162	0.416	31870
5	11	333	774	4.950	0.495	29407
5	13	342	785	9.238	0.924	28431
5	15	351	797	9.750	0.975	26552
5	17	357	805	6.500	0.650	31849
5	19	357	805	0.000	0.000	25629
5	21	357	804	0.650	0.065	33473
5	23	344	786	14.432	1.443	28185
5	25	331	773	11.950	1.195	28997
5	27	326	764	6.692	0.669	30224
5	29	325	761	2.055	0.206	30553
5	31	331	764	4.360	0.436	34164
5	33	338	769	5.591	0.559	32353
5	35	350	779	10.153	1.015	30568
5	37	351	781	1.453	0.145	29852
5	39	357	787	5.515	0.552	29326
5	41	363	797	7.580	0.758	35758
5	43	365	799	1.838	0.184	33640
5	45	368	802	2.758	0.276	35178
5	47	377	809	7.411	0.741	33342
5	49	382	809	3.250	0.325	29184
5	51	377	805	4.162	0.416	25986
5	53	374	803	2.344	0.234	22980
5	55	364	795	8.324	0.832	23346
5	57	344	778	17.061	1.706	29679
5	59	331	766	11.499	1.150	32105
5	61	324	758	6.909	0.691	32367
5	63	320	753	4.162	0.416	32290
5	65	314	748	5.077	0.508	30022
5	67	311	743	3.790	0.379	27343
5	69	307	739	3.677	0.368	25144
5	71	307	739	0.000	0.000	25746
5	73	308	740	0.919	0.092	26956
5	75	311	741	2.055	0.206	32628
5	77	321	750	8.745	0.874	31225
5	79	326	754	4.162	0.416	33154
5	81	340	767	12.418	1.242	27362
5	83	367	788	22.233	2.223	30931
5	85	373	795	5.993	0.599	30733
5	87	380	802	6.435	0.643	32328
5	89	388	810	7.354	0.735	31090
5	91	392	814	3.677	0.368	29266
5	93	398	818	4.687	0.469	29095
5	95	405	822	5.240	0.524	24160
5	97	411	825	4.360	0.436	27086
5	99	417	828	4.360	0.436	29819
5	101	417	828	0.000	0.000	29109
5	103	417	828	0.000	0.000	28821
5	105	416	827	0.919	0.092	32785
5	107	417	827	0.650	0.065	28440
5	109	420	827	1.950	0.195	29146
5	111	425	830	3.790	0.379	26401
5	113	425	830	0.000	0.000	31208
5	115	418	827	4.950	0.495	34811
5	117	411	822	5.591	0.559	28404
5	119	406	820	3.500	0.350	23216
5	121	406	831	7.150	0.715	29663
5	123	416	839	8.324	0.832	31166
5	125	406	851	10.153	1.015	31168
5	127	398	857	6.500	0.650	31044
5	129	397	851	3.954	0.395	30806
5	131	401	843	5.814	0.581	30883
5	133	392	830	10.277	1.028	31211
5	135	379	814	13.400	1.340	31194
5	137	347	781	29.878	2.988	32227
5	139	336	772	9.238	0.924	26392
5	141	326	758	11.183	1.118	28765
5	143	319	749	7.411	0.741	19063
5	145	329	774	17.501	1.750	24595
5	147	342	786	11.499	1.150	25372
5	149	362	802	16.648	1.665	27900
5	151	364	803	1.453	0.145	22124
5	153	364	803	0.000	0.000	30277
5	155	367	802	2.055	0.206	25246
5	157	363	799	3.250	0.325	29183
5	159	370	798	4.596	0.460	31137
5	161	380	802	7.001	0.700	27158
5	163	394	807	9.663	0.966	28890
5	165	404	812	7.267	0.727	32399
5	167	418	815	9.306	0.931	31596
5	169	424	818	4.360	0.436	30981
5	171	427	825	4.950	0.495	32846
5	173	425	827	1.838	0.184	34331
5	175	423	827	1.300	0.130	28881
5	177	413	820	7.934	0.793	33508
5	179	386	799	22.233	2.223	29169
5	181	372	789	11.183	1.118	29287
5	183	347	772	19.651	1.965	25535
5	185	336	762	9.663	0.966	25746
5	187	324	750	11.031	1.103	31814
5	189	312	741	9.750	0.975	30124
5	191	309	737	3.250	0.325	31075
5	193	308	735	1.453	0.145	28130
6	1	632	945	-1.000	-1.000	32651
6	3	632	945	0.000	0.000	27573
6	5	634	952	4.732	0.473	31755
6	7	634	954	1.300	0.130	28638
6	9	639	955	3.314	0.331	31163
6	11	645	949	5.515	0.552	31927
6	13	645	951	1.300	0.130	30859
6	15	634	951	7.150	0.715	30220
6	17	630	948	3.250	0.325	31463
6	19	630	946	1.300	0.130	31510
6	21	630	946	0.000	0.000	29723
6	23	630	945	0.650	0.065	27141
6	25	632	950	3.500	0.350	30999
6	27	638	953	4.360	0.436	30861
6	29	638	952	0.650	0.065	30762
6	31	634	946	4.687	0.469	26550
6	33	634	944	1.300	0.130	29839
6	35	634	934	6.500	0.650	30554
6	37	634	938	2.600	0.260	30728
6	39	634	939	0.650	0.065	30400
6	41	635	941	1.453	0.145	34956
6	43	642	943	4.732	0.473	30721
6	45	648	945	4.111	0.411	30742
6	47	653	946	3.314	0.331	30701
6	49	644	945	5.886	0.589	31174
6	51	640	945	2.600	0.260	32534
6	53	637	947	2.344	0.234	31141
6	55	636	950	2.055	0.206	32531
6	57	636	951	0.650	0.065	31476
6	59	631	944	5.591	0.559	30427
6	61	628	954	6.786	0.679	30193
6	63	628	955	0.650	0.065	29313
6	65	623	943	8.450	0.845	28452
6	67	626	938	3.790	0.379	29759
6	69	633	943	5.591	0.559	33464
6	71	633	944	0.650	0.065	32904
6	73	633	946	1.300	0.130	30533
6	75	632	949	2.055	0.206	27888
6	77	633	948	0.919	0.092	31492
6	79	632	939	5.886	0.589	27439
6	81	637	950	7.854	0.785	33098
7	1	536	852	-1.000	-1.000	34529
7	3	542	850	4.111	0.411	24073
7	5	547	850	3.250	0.325	28682
7	7	550	848	2.344	0.234	32598
7	9	557	843	5.591	0.559	28037
7	11	558	843	0.650	0.065	34790
7	13	561	843	1.950	0.195	28826
7	15	554	845	4.732	0.473	34393
7	17	544	845	6.500	0.650	36339
7	19	553	849	6.402	0.640	29249
7	21	570	849	11.050	1.105	31135
7	23	582	847	7.907	0.791	30844
7	25	564	846	11.718	1.172	29688
7	27	557	846	4.550	0.455	26684
7	29	541	839	11.351	1.135	27536
7	31	540	839	0.650	0.065	30952
7	33	534	840	3.954	0.395	31136
7	35	529	840	3.250	0.325	31154
7	37	575	831	30.466	3.047	30020
7	39	591	824	11.351	1.135	25199
7	41	602	822	7.267	0.727	27405
7	43	591	827	7.854	0.785	31675
7	45	605	827	9.100	0.910	22729
7	47	616	824	7.411	0.741	30633
7	49	613	826	2.344	0.234	37123
7	51	612	826	0.650	0.065	30966
7	53	623	810	12.620	1.262	36232
7	55	625	799	7.267	0.727	32709
7	57	632	791	6.909	0.691	30956
7	59	628	794	3.250	0.325	31593
7	61	624	797	3.250	0.325	32796
7	63	620	799	2.907	0.291	26298
7	65	613	784	10.759	1.076	30765
7	67	627	774	11.183	1.118	27208
7	69	633	764	7.580	0.758	26844
7	71	643	755	8.745	0.874	31643
7	73	640	758	2.758	0.276	31044
7	75	617	801	31.696	3.170	30976
7	77	611	813	8.720	0.872	30658
7	79	605	824	8.144	0.814	28082
7	81	639	821	22.185	2.219	30553
7	83	655	817	10.720	1.072	30685
7	85	660	816	3.314	0.331	31214
7	87	666	816	3.900	0.390	30388
7	89	620	820	30.012	3.001	30664
7	91	603	824	11.351	1.135	30674
7	93	589	829	9.663	0.966	23763
7	95	578	838	9.238	0.924	30922
7	97	574	842	3.677	0.368	38389
7	99	573	842	0.650	0.065	41516
7	101	567	843	3.954	0.395	31400
7	103	570	840	2.758	0.276	27661
7	105	606	826	25.107	2.511	31176
7	107	628	818	15.216	1.522	31301
7	109	618	819	6.532	0.653	32016
7	111	603	821	9.836	0.984	30976
7	113	607	815	4.687	0.469	27213
7	115	566	834	29.372	2.937	26907
7	117	557	841	7.411	0.741	21409
7	119	554	844	2.758	0.276	29467
7	121	548	850	5.515	0.552	30544
7	123	542	854	4.687	0.469	34593
7	125	561	841	14.964	1.496	28520
7	127	556	845	4.162	0.416	27913
7	129	545	848	7.411	0.741	24682
7	131	538	853	5.591	0.559	39977
7	133	537	853	0.650	0.065	34898
7	135	539	851	1.838	0.184	33359
7	137	548	845	7.031	0.703	27476
7	139	555	840	5.591	0.559	30432
7	141	567	836	8.222	0.822	28339
7	143	570	835	2.055	0.206	27865
7	145	566	835	2.600	0.260	29984
7	147	567	835	0.650	0.065	28782
7	149	570	833	2.344	0.234	28601
7	151	563	837	5.240	0.524	28111
7	153	553	844	7.934	0.793	29923
7	155	546	852	6.909	0.691	24785
7	157	539	856	5.240	0.524	26077
7	159	538	857	0.919	0.092	41380
7	161	538	857	0.000	0.000	28661
7	163	535	858	2.055	0.206	36258
7	165	534	859	0.919	0.092	32095
7	167	533	859	0.650	0.065	32571
7	169	529	860	2.680	0.268	31158
7	171	551	844	17.681	1.768	27345
7	173	564	839	9.053	0.905	26901
7	175	570	836	4.360	0.436	30978
7	177	583	831	9.053	0.905	30822
7	179	589	828	4.360	0.436	26149
7	181	594	827	3.314	0.331	31189
7	183	590	830	3.250	0.325	31025
7	185	573	839	12.503	1.250	24888
7	187	569	841	2.907	0.291	29153
7	189	562	844	4.950	0.495	32781
7	191	558	847	3.250	0.325	32581
7	193	552	854	5.993	0.599	38311
8	1	398	654	-1.000	-1.000	27232
8	3	395	649	3.790	0.379	21625
8	5	386	645	6.402	0.640	23353
8	7	383	641	3.250	0.325	24758
8	9	379	636	4.162	0.416	32205
8	11	384	639	3.790	0.379	18521
8	13	403	649	13.956	1.396	31419
8	15	403	651	1.300	0.130	31038
8	17	389	637	12.869	1.287	31092
8	19	376	622	12.902	1.290	25536
8	21	365	611	10.111	1.011	32671
8	23	370	618	5.591	0.559	23633
8	25	390	631	15.505	1.550	35407
8	27	393	636	3.790	0.379	20193
8	29	389	635	2.680	0.268	26538
8	31	381	630	6.132	0.613	23292
8	33	373	625	6.132	0.613	25874
8	35	371	625	1.300	0.130	15755
8	37	373	622	2.344	0.234	28758
8	39	371	611	7.267	0.727	34807
8	41	370	606	3.314	0.331	31217
8	43	368	606	1.300	0.130	28593
8	45	377	619	10.277	1.028	31503
8	47	377	622	1.950	0.195	28234
8	49	367	630	8.324	0.832	21036
8	51	363	638	5.814	0.581	31366
8	53	365	644	4.111	0.411	31670
8	55	366	637	4.596	0.460	31195
8	57	371	626	7.854	0.785	29970
8	59	378	621	5.591	0.559	32652
8	61	378	616	3.250	0.325	27051
8	63	378	607	5.850	0.585	26978
8	65	377	625	11.718	1.172	28366
8	67	371	627	4.111	0.411	33756
8	69	380	629	5.993	0.599	28780
8	71	381	637	5.240	0.524	39003
8	73	379	641	2.907	0.291	31486
8	75	376	641	1.950	0.195	31258
8	77	379	625	10.581	1.058	31602
8	79	380	620	3.314	0.331	30307
8	81	369	620	7.150	0.715	29620
8	83	369	620	0.000	0.000	24963
8	85	371	628	5.360	0.536	18723
8	87	374	629	2.055	0.206	36454
8	89	375	629	0.650	0.065	27615
8	91	375	627	1.300	0.130	24454
8	93	376	625	1.453	0.145	34185
8	95	383	624	4.596	0.460	14866
8	97	378	622	3.500	0.350	30757
8	99	376	621	1.453	0.145	33655
8	101	376	617	2.600	0.260	31644
8	103	378	616	1.453	0.145	30839
8	105	378	616	0.000	0.000	28233
8	107	378	620	2.600	0.260	29592
8	109	379	623	2.055	0.206	26967
8	111	379	628	3.250	0.325	17293
8	113	379	628	0.000	0.000	26975
8	115	379	627	0.650	0.065	26402
8	117	381	622	3.500	0.350	29831
8	119	380	618	2.680	0.268	29918
8	121	380	616	1.300	0.130	29502
8	123	377	615	2.055	0.206	29551
8	125	377	617	1.300	0.130	32528
8	127	376	622	3.314	0.331	31904
8	129	376	622	0.000	0.000	32185
8	131	376	622	0.000	0.000	28612
8	133	376	622	0.000	0.000	27498
8	135	376	622	0.000	0.000	34081
8	137	374	624	1.838	0.184	33400
8	139	373	626	1.453	0.145	27520
8	141	373	626	0.000	0.000	32197
8	143	373	626	0.000	0.000	28554
8	145	373	625	0.650	0.065	29498
8	147	373	625	0.000	0.000	34273
8	149	373	625	0.000	0.000	31186
8	151	373	625	0.000	0.000	28069
8	153	378	618	5.591	0.559	29129
8	155	379	617	0.919	0.092	28998
8	157	380	615	1.453	0.145	27756
8	159	380	615	0.000	0.000	27295
8	161	380	615	0.000	0.000	30048
8	163	382	617	1.838	0.184	28469
8	165	382	619	1.300	0.130	33108
8	167	382	620	0.650	0.065	24788
8	169	382	621	0.650	0.065	20667
8	171	382	621	0.000	0.000	31593
8	173	385	629	5.553	0.555	34623
8	175	385	629	0.000	0.000	32377
8	177	386	627	1.453	0.145	31461
8	179	387	621	3.954	0.395	19200
8	181	382	620	3.314	0.331	33621
8	183	381	620	0.650	0.065	29408
8	185	379	620	1.300	0.130	34113
8	187	378	619	0.919	0.092	33253
8	189	378	616	1.950	0.195	29982
8	191	378	612	2.600	0.260	32449
8	193	381	606	4.360	0.436	30168
9	1	211	283	-1.000	-1.000	32096
9	3	211	283	0.000	0.000	30512
9	5	215	285	2.907	0.291	30459
9	7	215	281	2.600	0.260	30528
9	9	200	262	15.734	1.573	28940
9	11	189	257	7.854	0.785	29265
9	13	176	252	9.053	0.905	27896
9	15	156	241	14.836	1.484	33260
9	17	146	238	6.786	0.679	31598
9	19	131	235	9.943	0.994	31339
9	21	120	236	7.179	0.718	31135
9	23	106	238	9.192	0.919	31712
9	25	95	238	7.150	0.715	29921
9	27	89	236	4.111	0.411	31968
9	29	105	239	10.581	1.058	31634
9	31	165	255	40.362	4.036	31640
9	33	199	264	22.861	2.286	30633
9	35	210	275	10.111	1.011	30469
9	37	226	283	11.627	1.163	32969
9	39	245	298	15.734	1.573	31216
9	41	253	306	7.354	0.735	28765
9	43	265	325	14.607	1.461	29220
9	45	267	325	1.300	0.130	25783
9	47	228	293	32.790	3.279	32353
9	49	208	265	22.365	2.237	29658
9	51	204	260	4.162	0.416	30366
9	53	196	256	5.814	0.581	33893
9	55	191	266	7.267	0.727	27835
9	57	180	256	9.663	0.966	30397
9	59	162	243	14.432	1.443	27803
9	61	141	234	14.850	1.485	27993
9	63	136	233	3.314	0.331	28576
9	65	129	233	4.550	0.455	30273
9	67	119	231	6.629	0.663	31431
9	69	110	230	5.886	0.589	28430
9	71	101	230	5.850	0.585	25626
9	73	111	236	7.580	0.758	28766
9	75	111	238	1.300	0.130	25963
9	77	100	236	7.267	0.727	31122
9	79	94	231	5.077	0.508	30940
9	81	83	224	8.475	0.847	32599
9	83	79	217	5.240	0.524	30112
9	85	76	206	7.411	0.741	31768
9	87	71	198	6.132	0.613	32941
9	89	66	197	3.314	0.331	33546
9	91	64	202	3.500	0.350	27288
9	93	62	201	1.453	0.145	28074
9	95	54	193	7.354	0.735	27959
9	97	45	182	9.238	0.924	31053
9	99	42	183	2.055	0.206	31709
9	101	37	177	5.077	0.508	31260
9	103	34	174	2.758	0.276	31579
9	105	31	170	3.250	0.325	31650
9	107	29	164	4.111	0.411	31105
9	109	27	157	4.732	0.473	31183
9	111	59	205	37.497	3.750	30064
9	113	65	213	6.500	0.650	25314
9	115	69	217	3.677	0.368	28785
9	117	85	228	12.620	1.262	24849
9	119	94	236	7.827	0.783	23607
9	121	101	237	4.596	0.460	31701
9	123	106	239	3.500	0.350	31920
9	125	63	209	34.079	3.408	29738
9	127	35	186	23.552	2.355	31786
9	129	37	186	1.300	0.130	31839
9	131	63	204	20.554	2.055	32194
9	133	72	209	6.692	0.669	18385
9	135	47	198	17.753	1.775	26715
9	137	38	185	10.277	1.028	29703
9	139	36	180	3.500	0.350	31294
9	141	38	175	3.500	0.350	26991
9	143	46	197	15.216	1.522	38172
9	145	46	204	4.550	0.455	30403
9	147	52	211	5.993	0.599	27278
9	149	56	215	3.677	0.368	24277
9	151	60	214	2.680	0.268	38274
9	153	61	209	3.314	0.331	33733
9	155	50	201	8.841	0.884	34102
9	157	50	199	1.300	0.130	26822
9	159	76	224	23.445	2.344	35899
9	161	101	230	16.711	1.671	34398
9	163	123	241	15.987	1.599	24726
9	165	133	245	7.001	0.700	31618
9	167	143	243	6.629	0.663	31489
9	169	85	226	39.285	3.929	23091
9	171	83	220	4.111	0.411	31967
9	173	105	232	16.289	1.629	29322
9	175	123	239	12.553	1.255	24530
9	177	138	240	9.771	0.977	26358
9	179	144	241	3.954	0.395	31804
9	181	150	243	4.111	0.411	24472
9	183	132	240	11.861	1.186	30287
9	185	128	239	2.680	0.268	35429
9	187	140	244	8.450	0.845	39131
9	189	109	230	22.109	2.211	36808
9	191	110	229	0.919	0.092	30393
9	193	128	245	15.654	1.565	24079
10	1	773	605	-1.000	-1.000	27170
10	3	773	607	1.300	0.130	33456
10	5	777	616	6.402	0.640	34786
10	7	785	624	7.354	0.735	20976
10	9	790	625	3.314	0.331	30290
10	11	801	618	8.475	0.847	30938
10	13	805	610	5.814	0.581	30754
10	15	786	610	12.350	1.235	24579
10	17	774	610	7.800	0.780	30011
10	19	760	606	9.464	0.946	29916
10	21	738	598	15.216	1.522	25572
10	23	734	593	4.162	0.416	25149
10	25	754	600	13.773	1.377	27101
10	27	766	604	8.222	0.822	28737
10	29	797	608	20.317	2.032	25936
10	31	802	607	3.314	0.331	30487
10	33	822	602	13.400	1.340	30193
10	35	826	599	3.250	0.325	30191
10	37	840	587	11.985	1.199	30587
10	39	855	588	9.771	0.977	31067
10	41	862	600	9.030	0.903	30567
10	43	864	611	7.267	0.727	31057
10	45	868	623	8.222	0.822	31372
10	47	873	623	3.250	0.325	31442
10	49	884	633	9.663	0.966	30884
10	51	885	637	2.680	0.268	30281
10	53	856	618	22.535	2.253	29729
10	55	833	602	18.211	1.821	35808
10	57	830	602	1.950	0.195	27786
10	59	842	617	12.486	1.249	34649
10	61	849	622	5.591	0.559	34418
10	63	854	622	3.250	0.325	33012
10	65	848	619	4.360	0.436	27618
10	67	835	608	11.069	1.107	32534
10	69	826	597	9.238	0.924	34839
10	71	820	594	4.360	0.436	32354
10	73	814	584	7.580	0.758	24147
10	75	828	604	15.868	1.587	25187
10	77	843	612	11.050	1.105	25372
10	79	851	619	6.909	0.691	31941
10	81	852	624	3.314	0.331	30052
10	83	821	605	23.633	2.363	31625
10	85	814	597	6.909	0.691	32140
10	87	836	607	15.708	1.571	29684
10	89	848	621	11.985	1.199	31893
10	91	858	629	8.324	0.832	34122
10	93	860	632	2.344	0.234	29848
10	95	863	639	4.950	0.495	29247
10	97	866	642	2.758	0.276	33423
10	99	874	643	5.240	0.524	30567
10	101	865	636	7.411	0.741	30519
10	103	845	619	17.061	1.706	29733
10	105	831	611	10.481	1.048	32893
10	107	821	604	7.934	0.793	32154
10	109	817	598	4.687	0.469	32929
10	111	813	592	4.687	0.469	31043
10	113	810	588	3.250	0.325	26338
10	115	809	588	0.650	0.065	30733
10	117	811	587	1.453	0.145	22027
10	119	804	585	4.732	0.473	29186
10	121	799	584	3.314	0.331	30229
10	123	804	591	5.591	0.559	28984
10	125	814	594	6.786	0.679	26780
10	127	810	598	3.677	0.368	36914
10	129	804	594	4.687	0.469	26821
10	131	800	593	2.680	0.268	29210
10	133	795	592	3.314	0.331	33478
10	135	815	601	14.255	1.426	29247
10	137	817	603	1.838	0.184	31715
10	139	825	608	6.132	0.613	29859
10	141	829	611	3.250	0.325	24513
10	143	823	611	3.900	0.390	25570
10	145	814	607	6.402	0.640	28090
10	147	813	600	4.596	0.460	31706
10	149	807	596	4.687	0.469	31340
10	151	805	593	2.344	0.234	32197
10	153	802	593	1.950	0.195	31837
10	155	801	593	0.650	0.065	30933
10	157	796	588	4.596	0.460	28712
10	159	795	590	1.453	0.145	24868
10	161	812	602	13.525	1.353	30773
10	163	820	611	7.827	0.783	27781
10	165	830	617	7.580	0.758	27671
10	167	839	620	6.166	0.617	30904
10	169	852	621	8.475	0.847	29587
10	171	841	619	7.267	0.727	31304
10	173	833	613	6.500	0.650	29634
10	175	832	611	1.453	0.145	26739
10	177	829	612	2.055	0.206	28671
10	179	826	612	1.950	0.195	30820
10	181	823	620	5.553	0.555	24720
10	183	822	621	0.919	0.092	30090
10	185	818	622	2.680	0.268	28750
10	187	823	623	3.314	0.331	32170
10	189	827	620	3.250	0.325	27951
10	191	832	608	8.450	0.845	26891
10	193	826	612	4.687	0.469	28616
11	1	642	170	-1.000	-1.000	32901
11	3	644	173	2.344	0.234	31872
11	5	634	174	6.532	0.653	30688
11	7	625	175	5.886	0.589	30406
11	9	616	177	5.993	0.599	31215
11	11	604	180	8.040	0.804	28703
11	13	604	210	19.500	1.950	29177
11	15	601	234	15.721	1.572	30234
11	17	610	241	7.411	0.741	31796
11	19	613	242	2.055	0.206	31003
11	21	633	246	13.257	1.326	31508
11	23	661	259	20.065	2.007	30767
11	25	673	260	7.827	0.783	30693
11	27	641	256	20.961	2.096	29788
11	29	627	273	14.314	1.431	30000
11	31	629	282	5.993	0.599	30603
11	33	622	317	23.200	2.320	31033
11	35	624	314	2.344	0.234	31351
11	37	628	290	15.815	1.581	28486
11	39	609	324	25.316	2.532	32590
11	41	602	328	5.240	0.524	29644
11	43	598	340	8.222	0.822	31365
11	45	619	339	13.665	1.367	31676
11	47	596	348	16.053	1.605	31581
11	49	592	344	3.677	0.368	30270
11	51	606	330	12.869	1.287	31806
11	53	587	345	15.734	1.573	31348
11	55	575	346	7.827	0.783	33129
11	57	562	342	8.841	0.884	29493
11	59	566	343	2.680	0.268	31255
11	61	602	344	23.408	2.341	31758
11	63	621	343	12.367	1.237	29093
11	65	636	346	9.943	0.994	30042
11	67	606	344	19.543	1.954	20141
11	69	590	338	11.107	1.111	33283
11	71	576	339	9.123	0.912	29147
11	73	559	338	11.069	1.107	32511
11	75	548	341	7.411	0.741	31672
11	77	540	343	5.360	0.536	27509
11	79	532	357	10.481	1.048	26186
11	81	528	360	3.250	0.325	32618
11	83	526	363	2.344	0.234	28068
11	85	522	364	2.680	0.268	26967
11	87	511	365	7.179	0.718	30919
11	89	488	360	15.299	1.530	31910
11	91	482	358	4.111	0.411	29666
11	93	474	355	5.553	0.555	30878
11	95	463	363	8.841	0.884	31128
11	97	460	366	2.758	0.276	31676
11	99	485	388	21.646	2.165	32331
11	101	497	406	14.061	1.406	30913
11	103	487	405	6.532	0.653	31563
11	105	460	395	18.715	1.871	36198
11	107	445	415	16.250	1.625	30895
11	109	444	423	5.240	0.524	31084
11	111	425	418	12.770	1.277	29021
11	113	423	419	1.453	0.145	31777
11	115	412	399	14.836	1.484	34327
11	117	402	371	19.325	1.933	33330
11	119	392	360	9.663	0.966	30476
11	121	377	354	10.501	1.050	29087
11	123	377	353	0.650	0.065	31457
11	125	379	345	5.360	0.536	29041
11	127	388	329	11.932	1.193	32248
11	129	330	361	43.056	4.306	29214
11	131	319	361	7.150	0.715	27083
11	133	349	353	20.181	2.018	24348
11	135	340	359	7.031	0.703	25774
11	137	332	364	6.132	0.613	29469
11	139	326	364	3.900	0.390	30063
11	141	314	362	7.907	0.791	30349
11	143	303	357	7.854	0.785	28312
11	145	280	364	15.627	1.563	31483
11	147	242	355	25.383	2.538	30131
11	149	223	354	12.367	1.237	36453
11	151	211	352	7.907	0.791	36217
11	153	208	348	3.250	0.325	29774
11	155	212	346	2.907	0.291	29315
11	157	214	351	3.500	0.350	28222
11	159	203	355	7.608	0.761	30221
11	161	184	357	12.418	1.242	27518
11	163	201	360	11.220	1.122	36054
11	165	234	359	21.459	2.146	29750
11	167	232	359	1.300	0.130	26503
11	169	209	351	15.828	1.583	26235
11	171	230	349	13.711	1.371	31691
11	173	242	348	7.827	0.783	33365
11	175	246	352	3.677	0.368	28928
11	177	249	355	2.758	0.276	31287
11	179	252	358	2.758	0.276	30099
11	181	250	360	1.838	0.184	12247
11	183	237	360	8.450	0.845	28907
11	185	230	359	4.596	0.460	32084
11	187	218	359	7.800	0.780	26966
11	189	205	358	8.475	0.847	34337
11	191	204	358	0.650	0.065	36471
11	193	218	360	9.192	0.919	31674
12	1	697	88	-1.000	-1.000	28521
12	3	697	77	7.150	0.715	31407
12	5	697	74	1.950	0.195	29338
12	7	699	67	4.732	0.473	28010
12	9	702	74	4.950	0.495	30619
12	11	707	85	7.854	0.785	31458
12	13	708	88	2.055	0.206	32411
12	15	708	88	0.000	0.000	31937
12	17	707	88	0.650	0.065	31799
12	19	708	88	0.650	0.065	30290
12	21	708	87	0.650	0.065	32888
12	23	697	71	12.620	1.262	29979
12	25	702	74	3.790	0.379	33831
12	27	703	78	2.680	0.268	31893
12	29	702	64	9.123	0.912	28841
12	31	700	56	5.360	0.536	29340
12	33	700	53	1.950	0.195	30265
12	35	699	59	3.954	0.395	28261
12	37	696	62	2.758	0.276	30706
12	39	696	62	0.000	0.000	32132
12	41	696	62	0.000	0.000	31945
12	43	696	58	2.600	0.260	32036
12	45	698	54	2.907	0.291	32680
12	47	700	48	4.111	0.411	30938
12	49	698	50	1.838	0.184	29312
12	51	681	65	14.736	1.474	28788
12	53	681	65	0.000	0.000	31735
12	55	683	62	2.344	0.234	32083
12	57	684	61	0.919	0.092	32340
12	59	685	60	0.919	0.092	29977
12	61	685	60	0.000	0.000	32528
12	63	694	47	10.277	1.028	31049
12	65	698	42	4.162	0.416	28719
12	67	702	38	3.677	0.368	29994
12	69	705	35	2.758	0.276	29982
12	71	698	36	4.596	0.460	28949
12	73	696	43	4.732	0.473	22749
12	75	696	48	3.250	0.325	25917
12	77	696	57	5.850	0.585	28609
12	79	696	59	1.300	0.130	33194
12	81	695	58	0.919	0.092	30119
12	83	696	48	6.532	0.653	31092
12	85	697	38	6.532	0.653	31312
12	87	701	28	7.001	0.700	37004
12	89	704	22	4.360	0.436	30619
12	91	705	18	2.680	0.268	30433
12	93	698	17	4.596	0.460	21599
12	95	686	24	9.030	0.903	31222
12	97	680	32	6.500	0.650	23777
12	99	678	39	4.732	0.473	25413
12	101	677	43	2.680	0.268	29637
12	103	687	42	6.532	0.653	29452
12	105	696	35	7.411	0.741	32617
12	107	700	32	3.250	0.325	29014
12	109	692	42	8.324	0.832	32513
12	111	687	46	4.162	0.416	28383
12	113	673	64	14.822	1.482	27007
12	115	672	67	2.055	0.206	29030
12	117	672	67	0.000	0.000	26140
12	119	682	64	6.786	0.679	28515
12	121	686	57	5.240	0.524	27360
12	123	681	70	9.053	0.905	24229
12	125	677	75	4.162	0.416	29288
12	127	674	77	2.344	0.234	31299
12	129	673	78	0.919	0.092	29208
12	131	671	84	4.111	0.411	31868
12	133	671	84	0.000	0.000	32524
12	135	674	84	1.950	0.195	27088
12	137	678	88	3.677	0.368	27792
12	139	678	93	3.250	0.325	30815
12	141	679	95	1.453	0.145	35742
12	143	681	96	1.453	0.145	34770
12	145	682	98	1.453	0.145	30730
12	147	682	101	1.950	0.195	28796
12	149	681	106	3.314	0.331	22598
12	151	679	108	1.838	0.184	31152
12	153	677	107	1.453	0.145	31792
12	155	702	94	18.315	1.832	41424
12	157	719	99	11.518	1.152	31199
12	159	733	100	9.123	0.912	34589
12	161	739	101	3.954	0.395	24532
12	163	719	92	14.255	1.426	34178
12	165	697	86	14.822	1.482	27134
12	167	686	88	7.267	0.727	26398
12	169	677	90	5.993	0.599	27620
12	171	665	94	8.222	0.822	31884
12	173	660	94	3.250	0.325	38795
12	175	647	92	8.549	0.855	34887
12	177	626	89	13.788	1.379	31386
12	179	613	85	8.841	0.884	31249
12	181	644	90	20.410	2.041	31452
12	183	686	95	27.492	2.749	24461
12	185	712	98	17.012	1.701	28629
12	187	721	104	7.031	0.703	34718
12	189	726	108	4.162	0.416	31513
12	191	728	109	1.453	0.145	31113
12	193	729	110	0.919	0.092	31403
13	1	598	359	-1.000	-1.000	35182
13	3	595	365	4.360	0.436	29338
13	5	582	370	9.053	0.905	25174
13	7	575	375	5.591	0.559	33077
13	9	573	375	1.300	0.130	37441
13	11	572	375	0.650	0.065	36266
13	13	562	375	6.500	0.650	29351
13	15	554	375	5.200	0.520	31329
13	17	549	378	3.790	0.379	31461
13	19	548	378	0.650	0.065	30827
13	21	552	376	2.907	0.291	31265
13	23	560	375	5.240	0.524	31562
13	25	574	377	9.192	0.919	31749
13	27	573	369	5.240	0.524	28588
13	29	581	357	9.374	0.937	30502
13	31	581	357	0.000	0.000	32909
13	33	584	357	1.950	0.195	31064
13	35	588	355	2.907	0.291	28184
13	37	585	356	2.055	0.206	29406
13	39	571	361	9.663	0.966	28325
13	41	569	363	1.838	0.184	30418
13	43	567	364	1.453	0.145	29739
13	45	567	365	0.650	0.065	27709
13	47	565	368	2.344	0.234	34053
13	49	564	369	0.919	0.092	30513
13	51	562	371	1.838	0.184	29207
13	53	561	373	1.453	0.145	24496
13	55	561	373	0.000	0.000	26105
13	57	560	373	0.650	0.065	24049
13	59	554	371	4.111	0.411	31052
13	61	552	369	1.838	0.184	30761
13	63	552	369	0.000	0.000	30875
13	65	550	368	1.453	0.145	31239
13	67	546	367	2.680	0.268	30146
13	69	540	365	4.111	0.411	27332
13	71	538	364	1.453	0.145	31426
13	73	544	364	3.900	0.390	31920
13	75	557	363	8.475	0.847	33804
13	77	569	363	7.800	0.780	33140
13	79	573	364	2.680	0.268	29180
13	81	577	366	2.907	0.291	32173
13	83	577	366	0.000	0.000	26135
13	85	578	366	0.650	0.065	35772
13	87	586	370	5.814	0.581	34500
13	89	590	371	2.680	0.268	33623
13	91	597	370	4.596	0.460	32090
13	93	600	369	2.055	0.206	31214
13	95	600	369	0.000	0.000	30916
13	97	600	369	0.000	0.000	31101
13	99	604	369	2.600	0.260	31154
13	101	606	369	1.300	0.130	30991
13	103	606	369	0.000	0.000	31470
13	105	604	370	1.453	0.145	31016
13	107	589	369	9.771	0.977	31495
13	109	563	367	16.950	1.695	38725
13	111	556	366	4.596	0.460	19691
13	113	546	365	6.532	0.653	34712
13	115	534	353	11.031	1.103	33125
13	117	532	355	1.838	0.184	31415
13	119	532	358	1.950	0.195	27153
13	121	533	360	1.453	0.145	30875
13	123	532	361	0.919	0.092	27962
13	125	540	363	5.360	0.536	28450
13	127	549	366	6.166	0.617	31952
13	129	559	368	6.629	0.663	27941
13	131	571	371	8.040	0.804	31191
13	133	555	375	10.720	1.072	32952
13	135	551	375	2.600	0.260	31491
13	137	555	377	2.907	0.291	32027
13	139	559	373	3.677	0.368	19438
13	141	560	363	6.532	0.653	27918
13	143	563	364	2.055	0.206	19318
13	145	567	365	2.680	0.268	31085
13	147	558	370	6.692	0.669	27841
13	149	550	372	5.360	0.536	24378
13	151	549	374	1.453	0.145	26730
13	153	549	370	2.600	0.260	29575
13	155	548	359	7.179	0.718	29836
13	157	553	358	3.314	0.331	32234
13	159	549	362	3.677	0.368	27196
13	161	548	366	2.680	0.268	35698
13	163	548	369	1.950	0.195	25232
13	165	552	362	5.240	0.524	30519
13	167	553	353	5.886	0.589	28514
13	169	553	367	9.100	0.910	32323
13	171	553	367	0.000	0.000	34866
13	173	548	368	3.314	0.331	27609
13	175	545	367	2.055	0.206	27988
13	177	540	365	3.500	0.350	31174
13	179	551	364	7.179	0.718	30242
13	181	549	365	1.453	0.145	32255
13	183	547	365	1.300	0.130	28490
13	185	547	365	0.000	0.000	28122
13	187	546	365	0.650	0.065	31127
13	189	546	360	3.250	0.325	27784
13	191	554	356	5.814	0.581	32354
13	193	557	355	2.055	0.206	25306
14	1	216	807	-1.000	-1.000	30680
14	3	218	801	4.111	0.411	30767
14	5	219	800	0.919	0.092	27162
14	7	223	797	3.250	0.325	25342
14	9	231	791	6.500	0.650	28899
14	11	236	787	4.162	0.416	20309
14	13	239	784	2.758	0.276	29294
14	15	234	790	5.077	0.508	29447
14	17	228	795	5.077	0.508	30337
14	19	226	800	3.500	0.350	36229
14	21	225	801	0.919	0.092	33699
14	23	225	802	0.650	0.065	31631
14	25	224	802	0.650	0.065	30647
14	27	224	803	0.650	0.065	27065
14	29	222	806	2.344	0.234	29665
14	31	220	811	3.500	0.350	28391
14	33	219	815	2.680	0.268	26433
14	35	219	815	0.000	0.000	28418
14	37	218	804	7.179	0.718	24984
14	39	219	803	0.919	0.092	26806
14	41	219	803	0.000	0.000	27549
14	43	219	803	0.000	0.000	27831
14	45	217	809	4.111	0.411	30867
14	47	217	810	0.650	0.065	31467
14	49	217	810	0.000	0.000	31253
14	51	218	808	1.453	0.145	31220
14	53	218	808	0.000	0.000	30726
14	55	219	806	1.453	0.145	23860
14	57	219	806	0.000	0.000	23471
14	59	219	806	0.000	0.000	23717
14	61	217	815	5.993	0.599	31270
14	63	217	816	0.650	0.065	28520
14	65	213	824	5.814	0.581	30603
14	67	218	818	5.077	0.508	31805
14	69	223	806	8.450	0.845	28800
14	71	226	800	4.360	0.436	31334
15	1	292	887	-1.000	-1.000	30573
15	3	295	882	3.790	0.379	31830
15	5	299	882	2.600	0.260	27920
15	7	302	887	3.790	0.379	29687
15	9	302	887	0.000	0.000	31598
15	11	317	890	9.943	0.994	31054
15	13	322	892	3.500	0.350	30292
15	15	319	882	6.786	0.679	31536
15	17	307	879	8.040	0.804	30004
15	19	299	868	8.841	0.884	32046
15	21	297	866	1.838	0.184	31077
15	23	296	865	0.919	0.092	30023
15	25	293	861	3.250	0.325	30729
15	27	293	859	1.300	0.130	29867
15	29	294	853	3.954	0.395	30151
15	31	294	881	18.200	1.820	29758
15	33	306	897	13.000	1.300	32258
15	35	313	919	15.006	1.501	29645
15	37	315	928	5.993	0.599	31218
15	39	318	937	6.166	0.617	30210
15	41	318	942	3.250	0.325	28218
15	43	319	945	2.055	0.206	26103
15	45	318	945	0.650	0.065	29431
15	47	315	934	7.411	0.741	31659
15	49	315	931	1.950	0.195	33101
15	51	315	924	4.550	0.455	33315
15	53	316	919	3.314	0.331	29064
15	55	320	910	6.402	0.640	29393
15	57	310	914	7.001	0.700	30708
15	59	308	919	3.500	0.350	28042
15	61	309	919	0.650	0.065	29980
15	63	310	926	4.596	0.460	31188
15	65	310	926	0.000	0.000	31363
15	67	310	927	0.650	0.065	29219
15	69	310	928	0.650	0.065	30485
15	71	312	926	1.838	0.184	30916
15	73	323	903	16.571	1.657	29380
15	75	326	898	3.790	0.379	30864
15	77	325	885	8.475	0.847	30792
15	79	305	914	22.898	2.290	32065
15	81	305	914	0.000	0.000	34492
15	83	313	906	7.354	0.735	33780
15	85	323	907	6.532	0.653	22790
15	87	319	918	7.608	0.761	20996
15	89	320	913	3.314	0.331	22575
15	91	335	901	12.486	1.249	39539
15	93	320	928	20.076	2.008	26092
15	95	321	928	0.650	0.065	33349
15	97	332	914	11.573	1.157	41071
15	99	349	895	16.571	1.657	30484
15	101	349	899	2.600	0.260	30631
15	103	320	928	26.657	2.666	31813
15	105	315	946	12.143	1.214	28434
15	107	314	967	13.665	1.367	31909
15	109	313	974	4.596	0.460	35182
15	111	317	978	3.677	0.368	30199
15	113	318	985	4.596	0.460	30656
15	115	318	986	0.650	0.065	30835
15	117	314	986	2.600	0.260	27953
15	119	314	976	6.500	0.650	30517
15	121	322	907	45.149	4.515	33396
15	123	322	849	37.699	3.770	42472
15	125	316	817	21.162	2.116	46456
15	127	322	788	19.249	1.925	32557
15	129	321	772	10.420	1.042	31009
15	131	324	753	12.503	1.250	26517
15	133	326	739	9.192	0.919	30684
15	135	326	734	3.250	0.325	26777
15	137	327	730	2.680	0.268	32346
15	139	327	739	5.850	0.585	27556
15	141	320	769	20.023	2.002	20135
15	143	313	782	9.597	0.960	36817
15	145	310	788	4.360	0.436	37906
15	147	308	791	2.344	0.234	38435
15	149	309	786	3.314	0.331	39037
15	151	289	814	22.365	2.237	31569
15	153	289	815	0.650	0.065	31094
15	155	297	794	14.607	1.461	18119
15	157	299	785	5.993	0.599	31246
15	159	296	851	42.943	4.294	31489
15	161	311	872	16.774	1.677	30983
15	163	334	900	23.552	2.355	27075
15	165	349	908	11.050	1.105	27449
15	167	390	911	26.721	2.672	28300
15	169	401	908	7.411	0.741	29699
15	171	404	910	2.344	0.234	26609
15	173	411	911	4.596	0.460	30859
15	175	426	914	9.943	0.994	40484
15	177	436	919	7.267	0.727	30771
15	179	442	921	4.111	0.411	30743
15	181	445	899	14.432	1.443	30592
15	183	448	891	5.553	0.555	22990
15	185	449	890	0.919	0.092	30583
15	187	458	883	7.411	0.741	30660
15	189	468	872	9.663	0.966	31076
15	191	474	863	7.031	0.703	32613
15	193	474	863	0.000	0.000	29068
16	1	320	890	-1.000	-1.000	30379
16	3	320	890	0.000	0.000	31612
16	5	308	893	8.040	0.804	28572
16	7	306	894	1.453	0.145	31376
16	9	301	894	3.250	0.325	28753
16	11	299	889	3.500	0.350	32289
16	13	299	888	0.650	0.065	30361
16	15	301	885	2.344	0.234	29489
16	17	308	879	5.993	0.599	28605
16	19	316	866	9.922	0.992	28848
16	21	303	864	8.549	0.855	30829
16	23	296	855	7.411	0.741	29979
16	25	312	894	27.400	2.740	30085
16	27	312	899	3.250	0.325	30256
16	29	311	915	10.420	1.042	30528
16	31	313	934	12.418	1.242	27856
16	33	311	943	5.993	0.599	30440
16	35	311	951	5.200	0.520	30821
16	37	312	938	8.475	0.847	29485
16	39	309	928	6.786	0.679	29920
16	41	301	908	14.001	1.400	28734
16	43	308	928	13.773	1.377	29322
16	45	310	935	4.732	0.473	30407
16	47	311	937	1.453	0.145	26643
16	49	315	921	10.720	1.072	28545
16	51	312	915	4.360	0.436	31159
16	53	305	907	6.909	0.691	31805
16	55	302	898	6.166	0.617	30219
16	57	302	908	6.500	0.650	29242
16	59	304	924	10.481	1.048	31633
16	61	304	926	1.300	0.130	31215
16	63	307	906	13.145	1.315	22345
16	65	314	884	15.006	1.501	27246
16	67	309	878	5.077	0.508	30157
16	69	305	883	4.162	0.416	31410
16	71	312	891	6.909	0.691	27973
16	73	315	901	6.786	0.679	26777
16	75	314	904	2.055	0.206	20161
16	77	314	894	6.500	0.650	27941
16	79	307	897	4.950	0.495	27501
16	81	305	906	5.993	0.599	31492
16	83	298	908	4.732	0.473	28084
16	85	291	896	9.030	0.903	22087
16	87	294	893	2.758	0.276	17508
16	89	295	893	0.650	0.065	30744
16	91	287	913	14.001	1.400	30676
16	93	293	921	6.500	0.650	30848
16	95	302	934	10.277	1.028	30912
16	97	312	926	8.324	0.832	31731
16	99	310	920	4.111	0.411	26448
16	101	316	931	8.144	0.814	24217
16	103	325	934	6.166	0.617	23537
16	105	308	953	16.571	1.657	33240
16	107	299	958	6.692	0.669	33542
16	109	299	959	0.650	0.065	32721
16	111	289	955	7.001	0.700	27880
16	113	283	953	4.111	0.411	28291
16	115	282	953	0.650	0.065	28462
16	117	277	950	3.790	0.379	28814
16	119	303	960	18.106	1.811	31702
16	121	307	967	5.240	0.524	32784
16	123	311	970	3.250	0.325	30202
16	125	315	972	2.907	0.291	30437
16	127	318	976	3.250	0.325	30511
16	129	317	976	0.650	0.065	28119
16	131	327	980	7.001	0.700	32883
16	133	336	982	5.993	0.599	31503
16	135	341	985	3.790	0.379	32984
16	137	348	988	4.950	0.495	30780
16	139	363	988	9.750	0.975	30813
16	141	374	984	7.608	0.761	30670
16	143	385	980	7.608	0.761	30195
16	145	395	977	6.786	0.679	30432
16	147	398	977	1.950	0.195	30497
16	149	399	976	0.919	0.092	30911
16	151	403	974	2.907	0.291	30417
16	153	411	974	5.200	0.520	32292
16	155	421	976	6.629	0.663	31079
16	157	426	976	3.250	0.325	30806
16	159	436	966	9.192	0.919	32652
16	161	443	963	4.950	0.495	30924
16	163	449	961	4.111	0.411	30931
16	165	454	962	3.314	0.331	31173
16	167	446	967	6.132	0.613	30980
16	169	443	969	2.344	0.234	30721
16	171	436	977	6.909	0.691	30107
16	173	427	964	10.277	1.028	29145
16	175	411	970	11.107	1.111	31933
16	177	404	971	4.596	0.460	27424
16	179	403	970	0.919	0.092	32194
16	181	438	971	22.759	2.276	34401
16	183	440	972	1.453	0.145	39294
16	185	446	977	5.077	0.508	31180
16	187	446	983	3.900	0.390	37172
16	189	448	987	2.907	0.291	30973
16	191	454	985	4.111	0.411	31075
16	193	447	995	7.934	0.793	30426
17	1	31	1014	-1.000	-1.000	30306
17	3	25	1017	4.360	0.436	27863
17	5	25	1017	0.000	0.000	24376
17	7	25	1017	0.000	0.000	25341
17	9	32	1018	4.596	0.460	29792
17	11	39	1019	4.596	0.460	31278
17	13	39	1019	0.000	0.000	30280
17	15	36	1020	2.055	0.206	29671
17	17	29	1020	4.550	0.455	30371
17	19	24	1019	3.314	0.331	31921
17	21	21	1019	1.950	0.195	27275
17	23	20	1019	0.650	0.065	25660
17	25	20	1019	0.000	0.000	20731
17	27	18	1017	1.838	0.184	30367
17	29	18	1017	0.000	0.000	31479
17	31	18	1017	0.000	0.000	28294
17	33	31	1013	8.841	0.884	30511
17	35	40	1019	7.031	0.703	29829
17	37	42	1020	1.453	0.145	30109
17	39	49	1019	4.596	0.460	30557
17	41	45	1019	2.600	0.260	30243
17	43	44	1019	0.650	0.065	30616
17	45	44	1019	0.000	0.000	29798
17	47	44	1019	0.000	0.000	29764
17	49	44	1020	0.650	0.065	30439
17	51	24	1019	13.016	1.302	30529
17	53	21	1019	1.950	0.195	25248
17	55	19	1019	1.300	0.130	24088
17	57	15	1017	2.907	0.291	29078
17	59	14	1016	0.919	0.092	27969
17	61	11	1016	1.950	0.195	30743
17	63	10	1015	0.919	0.092	30669
17	65	9	1010	3.314	0.331	30757
17	67	13	1007	3.250	0.325	30714
17	69	22	1010	6.166	0.617	30463
17	71	26	1012	2.907	0.291	30911
17	73	24	1014	1.838	0.184	30879
17	75	24	1014	0.000	0.000	30916
17	77	28	997	11.351	1.135	30351
17	79	28	1004	4.550	0.455	30097
18	1	217	339	-1.000	-1.000	30820
18	3	221	335	3.677	0.368	30824
18	5	225	343	5.814	0.581	36450
18	7	230	351	6.132	0.613	33699
18	9	234	357	4.687	0.469	39315
18	11	237	360	2.758	0.276	33130
18	13	240	362	2.344	0.234	31512
18	15	246	364	4.111	0.411	30473
18	17	253	366	4.732	0.473	26489
18	19	254	367	0.919	0.092	35716
18	21	255	368	0.919	0.092	21705
18	23	256	369	0.919	0.092	43197
18	25	257	370	0.919	0.092	33663
18	27	259	371	1.453	0.145	31278
18	29	263	373	2.907	0.291	31023
18	31	277	360	12.418	1.242	32790
18	33	296	346	15.340	1.534	30665
18	35	315	338	13.400	1.340	31552
18	37	323	333	6.132	0.613	31479
18	39	318	332	3.314	0.331	31877
18	41	313	332	3.250	0.325	33666
18	43	315	325	4.732	0.473	32291
18	45	317	316	5.993	0.599	31400
18	47	309	317	5.240	0.524	31457
18	49	307	327	6.629	0.663	31272
18	51	303	333	4.687	0.469	30673
18	53	292	323	9.663	0.966	32395
18	55	282	311	10.153	1.015	25673
18	57	281	299	7.827	0.783	31105
18	59	283	286	8.549	0.855	31513
18	61	277	307	14.196	1.420	29721
18	63	278	313	3.954	0.395	33756
18	65	273	304	6.692	0.669	27887
18	67	272	294	6.532	0.653	31779
18	69	278	323	19.249	1.925	27733
18	71	277	328	3.314	0.331	28041
18	73	278	334	3.954	0.395	29877
18	75	286	332	5.360	0.536	31665
18	77	290	335	3.250	0.325	28042
18	79	293	334	2.055	0.206	32983
18	81	293	330	2.600	0.260	30574
18	83	294	327	2.055	0.206	36627
18	85	298	315	8.222	0.822	29628
18	87	289	325	8.745	0.874	19023
18	89	286	330	3.790	0.379	26622
18	91	285	330	0.650	0.065	33199
18	93	283	329	1.453	0.145	32644
18	95	283	329	0.000	0.000	33503
18	97	281	325	2.907	0.291	33148
18	99	281	322	1.950	0.195	34778
18	101	277	326	3.677	0.368	31667
18	103	276	329	2.055	0.206	29259
18	105	276	329	0.000	0.000	34142
18	107	276	326	1.950	0.195	28185
18	109	276	325	0.650	0.065	31298
18	111	281	326	3.314	0.331	35106
18	113	283	336	6.629	0.663	19641
18	115	285	332	2.907	0.291	26919
18	117	295	318	11.183	1.118	25314
18	119	303	313	6.132	0.613	31025
18	121	299	322	6.402	0.640	31224
18	123	288	330	8.841	0.884	21021
18	125	283	332	3.500	0.350	30887
18	127	281	320	7.907	0.791	33238
18	129	285	305	10.090	1.009	31284
18	131	304	299	12.951	1.295	31337
18	133	311	303	5.240	0.524	31418
18	135	298	317	12.418	1.242	33779
18	137	296	321	2.907	0.291	43073
18	139	292	322	2.680	0.268	28730
18	141	291	323	0.919	0.092	29623
18	143	289	323	1.300	0.130	17369
18	145	286	322	2.055	0.206	27035
18	147	285	322	0.650	0.065	35440
18	149	284	322	0.650	0.065	19504
18	151	284	319	1.950	0.195	35660
18	153	285	318	0.919	0.092	28015
18	155	289	319	2.680	0.268	15991
18	157	291	321	1.838	0.184	10641
18	159	298	326	5.591	0.559	31849
19	1	708	96	-1.000	-1.000	35240
19	3	708	95	0.650	0.065	29307
19	5	698	81	11.183	1.118	31486
19	7	697	66	9.771	0.977	31001
19	9	698	56	6.532	0.653	31204
19	11	703	52	4.162	0.416	30450
19	13	707	62	7.001	0.700	29609
19	15	711	66	3.677	0.368	28579
19	17	719	70	5.814	0.581	31224
19	19	723	73	3.250	0.325	34360
19	21	722	84	7.179	0.718	30357
19	23	718	85	2.680	0.268	31801
19	25	707	81	7.608	0.761	32456
19	27	699	73	7.354	0.735	30389
19	29	704	65	6.132	0.613	30453
19	31	709	59	5.077	0.508	31676
19	33	707	55	2.907	0.291	36446
19	35	710	74	12.503	1.250	30621
19	37	710	73	0.650	0.065	27535
19	39	709	87	9.123	0.912	25578
19	41	709	83	2.600	0.260	16668
19	43	700	67	11.932	1.193	30499
19	45	696	63	3.677	0.368	27433
19	47	694	48	9.836	0.984	29223
19	49	696	46	1.838	0.184	28773
19	51	697	45	0.919	0.092	29174
19	53	703	38	5.993	0.599	30727
19	55	698	49	7.854	0.785	34612
19	57	692	54	5.077	0.508	32009
19	59	684	64	8.324	0.832	32076
19	61	683	65	0.919	0.092	27013
19	63	685	54	7.267	0.727	28081
19	65	695	46	8.324	0.832	29750
19	67	698	45	2.055	0.206	25642
19	69	696	50	3.500	0.350	31918
19	71	695	51	0.919	0.092	29505
19	73	695	54	1.950	0.195	28895
19	75	694	55	0.919	0.092	31549
19	77	694	55	0.000	0.000	29907
19	79	695	47	5.240	0.524	33658
19	81	700	41	5.077	0.508	30894
19	83	700	34	4.550	0.455	20191
19	85	696	26	5.814	0.581	29525
19	87	702	18	6.500	0.650	36007
19	89	701	18	0.650	0.065	22329
19	91	702	14	2.680	0.268	30623
19	93	687	20	10.501	1.050	23518
19	95	678	25	6.692	0.669	33548
19	97	658	36	14.836	1.484	17909
19	99	659	37	0.919	0.092	30678
19	101	669	28	8.745	0.874	27765
19	103	677	23	6.132	0.613	33831
19	105	667	29	7.580	0.758	29029
19	107	658	35	7.031	0.703	31240
19	109	656	43	5.360	0.536	30853
19	111	659	41	2.344	0.234	30840
19	113	678	28	14.964	1.496	30654
19	115	667	34	8.144	0.814	29244
19	117	659	44	8.324	0.832	26203
19	119	654	53	6.692	0.669	17149
19	121	651	61	5.553	0.555	31147
19	123	651	61	0.000	0.000	25704
19	125	655	58	3.250	0.325	29018
19	127	666	49	9.238	0.924	23685
19	129	651	59	11.718	1.172	23202
19	131	649	59	1.300	0.130	20066
19	133	649	60	0.650	0.065	30189
19	135	649	59	0.650	0.065	33190
19	137	646	62	2.758	0.276	30813
19	139	639	74	9.030	0.903	31393
19	141	652	70	8.841	0.884	31426
19	143	696	58	29.644	2.964	26287
19	145	703	55	4.950	0.495	31160
19	147	698	55	3.250	0.325	46026
19	149	678	56	13.016	1.302	28257
19	151	674	57	2.680	0.268	29353
19	153	669	58	3.314	0.331	27769
19	155	668	59	0.919	0.092	29239
19	157	665	60	2.055	0.206	29938
19	159	664	60	0.650	0.065	32544
19	161	661	60	1.950	0.195	27107
19	163	657	61	2.680	0.268	28547
19	165	649	65	5.814	0.581	24364
19	167	648	65	0.650	0.065	22278
19	169	637	67	7.267	0.727	31088
19	171	625	68	7.827	0.783	32625
19	173	634	65	6.166	0.617	31499
19	175	710	49	50.482	5.048	30057
19	177	734	43	16.080	1.608	29590
19	179	743	41	5.993	0.599	28569
19	181	745	39	1.838	0.184	26135
19	183	727	44	12.143	1.214	23836
19	185	699	53	19.117	1.912	26621
19	187	719	43	14.534	1.453	23542
19	189	736	38	11.518	1.152	31561
19	191	736	38	0.000	0.000	32034
19	193	736	39	0.650	0.065	32854
20	1	573	81	-1.000	-1.000	32866
20	3	571	88	4.732	0.473	29822
20	5	571	88	0.000	0.000	27346
20	7	567	88	2.600	0.260	28338
20	9	570	89	2.055	0.206	31998
20	11	584	88	9.123	0.912	32333
20	13	591	87	4.596	0.460	32750
20	15	604	87	8.450	0.845	31204
20	17	612	84	5.553	0.555	31728
20	19	599	86	8.549	0.855	30973
20	21	577	83	14.432	1.443	32403
20	23	557	80	13.145	1.315	30989
20	25	543	78	9.192	0.919	32567
20	27	531	77	7.827	0.783	32457
20	29	525	76	3.954	0.395	31715
20	31	533	75	5.240	0.524	30503
20	33	552	72	12.503	1.250	29796
20	35	569	72	11.050	1.105	32121
20	37	581	74	7.907	0.791	31314
20	39	571	81	7.934	0.793	32350
20	41	556	87	10.501	1.050	28411
20	43	540	91	10.720	1.072	33656
20	45	533	95	5.240	0.524	30293
20	47	522	96	7.179	0.718	27462
20	49	516	94	4.111	0.411	28762
20	51	513	95	2.055	0.206	35232
20	53	530	90	11.518	1.152	31072
20	55	538	89	5.240	0.524	30521
20	57	544	87	4.111	0.411	33335
20	59	552	87	5.200	0.520	31187
20	61	571	83	12.620	1.262	32039
20	63	588	81	11.126	1.113	32492
20	65	604	78	10.581	1.058	30245
20	67	617	76	8.549	0.855	29263
20	69	620	76	1.950	0.195	31736
20	71	609	69	8.475	0.847	30657
20	73	608	69	0.650	0.065	28832
20	75	607	71	1.453	0.145	30387
20	77	616	76	6.692	0.669	30357
20	79	624	78	5.360	0.536	31846
20	81	633	81	6.166	0.617	31287
20	83	638	83	3.500	0.350	31002
20	85	642	83	2.600	0.260	31505
20	87	632	83	6.500	0.650	31876
20	89	625	83	4.550	0.455	32418
20	91	618	85	4.732	0.473	26575
20	93	617	85	0.650	0.065	32764
20	95	618	85	0.650	0.065	39485
20	97	605	84	8.475	0.847	21095
20	99	605	84	0.000	0.000	13654
20	101	590	83	9.771	0.977	34177
20	103	589	83	0.650	0.065	28864
20	105	593	81	2.907	0.291	30637
20	107	601	78	5.553	0.555	33809
20	109	607	78	3.900	0.390	30442
20	111	619	74	8.222	0.822	30015
20	113	623	74	2.600	0.260	32387
20	115	627	76	2.907	0.291	31178
20	117	633	77	3.954	0.395	31091
20	119	637	77	2.600	0.260	30669
20	121	637	77	0.000	0.000	30601
20	123	639	76	1.453	0.145	31302
20	125	636	75	2.055	0.206	30813
20	127	628	75	5.200	0.520	29183
20	129	619	75	5.850	0.585	29776
20	131	619	75	0.000	0.000	32839
20	133	620	75	0.650	0.065	31362
20	135	623	73	2.344	0.234	30783
20	137	629	71	4.111	0.411	32003
20	139	635	70	3.954	0.395	31124
20	141	639	70	2.600	0.260	30325
20	143	640	70	0.650	0.065	31078
20	145	646	71	3.954	0.395	30939
20	147	646	72	0.650	0.065	30895
20	149	638	74	5.360	0.536	31555
20	151	629	75	5.886	0.589	28755
20	153	620	77	5.993	0.599	29421
20	155	613	80	4.950	0.495	29223
20	157	609	82	2.907	0.291	30897
20	159	609	85	1.950	0.195	30140
20	161	608	89	2.680	0.268	31142
20	163	613	89	3.250	0.325	29602
20	165	616	83	4.360	0.436	30174
20	167	614	73	6.629	0.663	28271
20	169	607	70	4.950	0.495	31289
20	171	594	63	9.597	0.960	28074
20	173	593	64	0.919	0.092	27125
20	175	596	69	3.790	0.379	25788
20	177	597	70	0.919	0.092	31410
20	179	597	70	0.000	0.000	28587
20	181	588	68	5.993	0.599	30009
20	183	581	64	5.240	0.524	26430
20	185	580	62	1.453	0.145	19125
20	187	580	56	3.900	0.390	27887
20	189	578	68	7.907	0.791	27777
20	191	576	69	1.453	0.145	30758
20	193	567	64	6.692	0.669	27610
21	1	313	211	-1.000	-1.000	35550
21	3	310	208	2.758	0.276	30045
21	5	308	203	3.500	0.350	20068
21	7	305	197	4.360	0.436	30001
21	9	301	191	4.687	0.469	33374
21	11	300	192	0.919	0.092	30226
21	13	300	195	1.950	0.195	23309
21	15	300	201	3.900	0.390	31410
21	17	297	203	2.344	0.234	35210
21	19	293	199	3.677	0.368	34359
21	21	293	196	1.950	0.195	31021
21	23	293	190	3.900	0.390	36849
21	25	293	187	1.950	0.195	28732
21	27	296	191	3.250	0.325	35870
21	29	297	194	2.055	0.206	26691
21	31	301	199	4.162	0.416	34544
21	33	301	200	0.650	0.065	25780
21	35	306	211	7.854	0.785	43083
21	37	307	212	0.919	0.092	32319
21	39	301	211	3.954	0.395	35502
21	41	300	211	0.650	0.065	31196
21	43	299	202	5.886	0.589	25964
21	45	296	206	3.250	0.325	32726
21	47	296	207	0.650	0.065	29919
21	49	295	215	5.240	0.524	29907
21	51	295	214	0.650	0.065	35032
21	53	291	204	7.001	0.700	24117
21	55	290	215	7.179	0.718	33509
21	57	289	222	4.596	0.460	31379
21	59	292	220	2.344	0.234	30777
21	61	293	209	7.179	0.718	37464
21	63	289	205	3.677	0.368	26902
21	65	293	200	4.162	0.416	29856
21	67	290	215	9.943	0.994	28636
21	69	292	210	3.500	0.350	30333
21	71	293	206	2.680	0.268	32854
21	73	293	203	1.950	0.195	28608
22	1	574	276	-1.000	-1.000	28712
22	3	574	274	1.300	0.130	31382
22	5	584	271	6.786	0.679	30766
22	7	586	272	1.453	0.145	32347
22	9	587	272	0.650	0.065	29631
22	11	588	271	0.919	0.092	25528
22	13	587	265	3.954	0.395	28601
22	15	592	262	3.790	0.379	32373
22	17	598	256	5.515	0.552	30519
22	19	601	256	1.950	0.195	29669
22	21	605	254	2.907	0.291	34859
22	23	608	252	2.344	0.234	32202
22	25	614	244	6.500	0.650	28657
22	27	616	242	1.838	0.184	26028
22	29	620	239	3.250	0.325	21433
22	31	626	234	5.077	0.508	29182
22	33	629	233	2.055	0.206	35208
22	35	635	230	4.360	0.436	36558
22	37	638	226	3.250	0.325	35553
22	39	641	224	2.344	0.234	36805
22	41	646	220	4.162	0.416	31676
22	43	656	213	7.934	0.793	30390
22	45	660	211	2.907	0.291	30737
22	47	660	211	0.000	0.000	29510
22	49	657	212	2.055	0.206	33909
22	51	652	212	3.250	0.325	27577
22	53	624	232	22.365	2.237	27981
22	55	610	245	12.418	1.242	30084
22	57	589	259	16.405	1.640	30876
22	59	586	259	1.950	0.195	32475
22	61	573	255	8.841	0.884	29153
22	63	568	254	3.314	0.331	30372
22	65	564	254	2.600	0.260	31252
22	67	557	254	4.550	0.455	27575
22	69	557	255	0.650	0.065	32214
22	71	562	255	3.250	0.325	28498
22	73	570	257	5.360	0.536	34785
22	75	578	259	5.360	0.536	21889
22	77	582	263	3.677	0.368	33572
22	79	582	263	0.000	0.000	34805
22	81	582	263	0.000	0.000	31037
22	83	574	258	6.132	0.613	28874
22	85	567	255	4.950	0.495	28802
22	87	565	254	1.453	0.145	32835
22	89	563	255	1.453	0.145	34716
22	91	561	256	1.453	0.145	28142
22	93	563	256	1.300	0.130	33313
22	95	571	260	5.814	0.581	28999
22	97	577	266	5.515	0.552	29005
22	99	577	267	0.650	0.065	26120
22	101	573	268	2.680	0.268	28257
22	103	564	266	5.993	0.599	22761
22	105	562	265	1.453	0.145	24397
22	107	557	258	5.591	0.559	29171
22	109	553	258	2.600	0.260	32501
22	111	544	258	5.850	0.585	27433
22	113	542	257	1.453	0.145	28330
22	115	544	256	1.453	0.145	27129
22	117	544	256	0.000	0.000	28551
22	119	546	256	1.300	0.130	28831
22	121	547	253	2.055	0.206	28869
22	123	547	247	3.900	0.390	28938
22	125	551	251	3.677	0.368	28210
22	127	560	255	6.402	0.640	31877
22	129	564	256	2.680	0.268	29020
22	131	565	256	0.650	0.065	28857
22	133	565	256	0.000	0.000	31353
22	135	565	255	0.650	0.065	29612
22	137	569	256	2.680	0.268	26587
22	139	584	261	10.277	1.028	31582
22	141	584	260	0.650	0.065	32256
22	143	588	250	7.001	0.700	36336
22	145	590	248	1.838	0.184	31465
22	147	594	246	2.907	0.291	32136
22	149	600	243	4.360	0.436	29940
22	151	608	240	5.553	0.555	29088
22	153	619	234	8.144	0.814	46128
22	155	628	230	6.402	0.640	30660
22	157	627	230	0.650	0.065	30851
22	159	605	241	15.987	1.599	30776
22	161	598	245	5.240	0.524	30428
22	163	590	247	5.360	0.536	37743
22	165	584	254	5.993	0.599	22431
22	167	582	255	1.453	0.145	29771
22	169	576	255	3.900	0.390	21397
22	171	574	254	1.453	0.145	15756
22	173	574	256	1.300	0.130	31402
22	175	576	256	1.300	0.130	20134
22	177	578	263	4.732	0.473	32092
22	179	580	267	2.907	0.291	20110
22	181	580	266	0.650	0.065	27261
23	1	466	474	-1.000	-1.000	28839
23	3	454	468	8.720	0.872	31217
23	5	446	466	5.360	0.536	31006
23	7	442	462	3.677	0.368	29002
23	9	437	460	3.500	0.350	31966
23	11	427	454	7.580	0.758	30191
23	13	421	451	4.360	0.436	30197
23	15	419	451	1.300	0.130	30484
23	17	412	448	4.950	0.495	28960
23	19	412	448	0.000	0.000	31017
23	21	418	448	3.900	0.390	29031
23	23	421	448	1.950	0.195	30208
23	25	415	447	3.954	0.395	30444
23	27	410	443	4.162	0.416	32927
23	29	404	440	4.360	0.436	30501
23	31	401	438	2.344	0.234	30562
23	33	404	440	2.344	0.234	29045
23	35	411	443	4.950	0.495	29061
23	37	419	450	6.909	0.691	31710
23	39	420	456	3.954	0.395	28654
23	41	414	455	3.954	0.395	31692
23	43	409	462	5.591	0.559	29886
23	45	405	477	10.090	1.009	28977
23	47	401	487	7.001	0.700	30109
23	49	398	493	4.360	0.436	29157
23	51	398	500	4.550	0.455	26685
23	53	397	506	3.954	0.395	17819
23	55	394	519	8.672	0.867	29987
23	57	393	525	3.954	0.395	30621
23	59	393	528	1.950	0.195	27221
23	61	397	509	12.620	1.262	25226
23	63	401	479	19.672	1.967	22815
23	65	398	460	12.503	1.250	33896
23	67	385	451	10.277	1.028	31549
23	69	382	440	7.411	0.741	26333
23	71	379	430	6.786	0.679	31178
23	73	373	425	5.077	0.508	33874
23	75	360	418	9.597	0.960	29132
23	77	352	410	7.354	0.735	29400
23	79	345	406	5.240	0.524	29743
23	81	342	405	2.055	0.206	31525
23	83	338	404	2.680	0.268	34190
23	85	330	405	5.240	0.524	29384
23	87	317	411	9.306	0.931	25293
23	89	309	417	6.500	0.650	26697
23	91	304	418	3.314	0.331	21792
23	93	299	418	3.250	0.325	29882
23	95	287	416	7.907	0.791	26256
23	97	273	416	9.100	0.910	25639
23	99	268	416	3.250	0.325	24208
23	101	267	417	0.919	0.092	31543
23	103	288	417	13.650	1.365	29123
23	105	291	416	2.055	0.206	26641
23	107	295	416	2.600	0.260	28788
23	109	281	416	9.100	0.910	27841
23	111	264	417	11.069	1.107	27459
23	113	255	417	5.850	0.585	34863
23	115	250	414	3.790	0.379	31911
23	117	260	412	6.629	0.663	25509
23	119	281	413	13.665	1.367	34831
23	121	298	415	11.126	1.113	30218
23	123	301	415	1.950	0.195	31038
23	125	306	415	3.250	0.325	28430
23	127	310	414	2.680	0.268	34768
23	129	317	414	4.550	0.455	18845
23	131	318	415	0.919	0.092	30272
23	133	287	414	20.160	2.016	31981
23	135	268	411	12.503	1.250	30743
23	137	265	411	1.950	0.195	31046
23	139	260	411	3.250	0.325	23379
23	141	256	411	2.600	0.260	29818
23	143	256	411	0.000	0.000	25727
23	145	261	411	3.250	0.325	25937
23	147	273	413	7.907	0.791	33649
23	149	275	413	1.300	0.130	25813
23	151	278	413	1.950	0.195	29841
23	153	271	413	4.550	0.455	27871
23	155	256	411	9.836	0.984	24804
23	157	251	410	3.314	0.331	28562
23	159	251	409	0.650	0.065	25089
23	161	252	408	0.919	0.092	28308
23	163	274	412	14.534	1.453	23880
23	165	284	413	6.532	0.653	31242
23	167	294	415	6.629	0.663	33272
23	169	285	416	5.886	0.589	32823
23	171	278	417	4.596	0.460	29658
23	173	276	416	1.453	0.145	27663
23	175	287	418	7.267	0.727	28852
23	177	290	419	2.055	0.206	28671
23	179	310	426	13.773	1.377	33585
23	181	311	426	0.650	0.065	32717
23	183	315	427	2.680	0.268	33440
23	185	332	428	11.069	1.107	31054
23	187	341	430	5.993	0.599	29384
23	189	346	430	3.250	0.325	29757
23	191	351	432	3.500	0.350	29963
23	193	352	432	0.650	0.065	30521
24	1	523	494	-1.000	-1.000	33020
24	3	523	494	0.000	0.000	32615
24	5	521	504	6.629	0.663	33416
24	7	521	504	0.000	0.000	28346
24	9	521	499	3.250	0.325	30671
24	11	522	498	0.919	0.092	28394
24	13	523	497	0.919	0.092	32271
24	15	523	495	1.300	0.130	29639
24	17	524	493	1.453	0.145	37000
24	19	527	486	4.950	0.495	28729
24	21	530	481	3.790	0.379	33510
24	23	530	481	0.000	0.000	30310
24	25	528	487	4.111	0.411	26979
24	27	524	491	3.677	0.368	28190
24	29	524	491	0.000	0.000	27189
24	31	527	486	3.790	0.379	24041
24	33	526	483	2.055	0.206	30882
24	35	518	488	6.132	0.613	31697
24	37	514	494	4.687	0.469	30311
24	39	507	497	4.950	0.495	37954
24	41	489	496	11.718	1.172	36137
24	43	470	492	12.620	1.262	28000
24	45	456	490	9.192	0.919	30274
24	47	453	490	1.950	0.195	30348
24	49	455	483	4.732	0.473	29537
[truncated: 6,928 more rows]
