# Supplementary material for: The Arp2/3 complex is required for in situ haptotactic response of microglia to iC3b
Source: EMBO Rep. 2026 Feb 27;27(7):1666–95. doi: 10.1038/s44319-026-00720-9 (PMC13076747; doi:10.1038/s44319-026-00720-9)
Supplement: Supplementary file 13 — Source data Fig. 1 [file 44319_2026_720_MOESM13_ESM.zip › Figure 1/1A-E/24.06.12 BV2 iC3b random migration iC3b 20uM raw data 6551.txt]

	Track n�	Slice n�	X	Y	Distance	Velocity	Pixel Value
1	1	1	120	441	-1	-1	17895
2	1	3	123	434	4.95	0.495	21065
3	1	5	123	440	3.9	0.39	17836
4	1	7	122	431	5.886	0.589	20362
5	1	9	122	431	0	0	20989
6	1	11	121	431	0.65	0.065	21394
7	1	13	121	436	3.25	0.325	24400
8	1	15	121	436	0	0	19454
9	1	17	121	432	2.6	0.26	21052
10	1	19	114	419	9.597	0.96	17281
11	1	21	110	412	5.24	0.524	23473
12	1	23	106	399	8.841	0.884	20146
13	1	25	112	429	19.886	1.989	20223
14	1	27	113	429	0.65	0.065	19771
15	1	29	123	424	7.267	0.727	22597
16	1	31	137	420	9.464	0.946	20163
17	1	33	151	413	10.174	1.017	19751
18	1	35	131	444	23.979	2.398	22219
19	1	37	129	451	4.732	0.473	21404
20	1	39	135	463	8.72	0.872	19779
21	1	41	128	441	15.006	1.501	18725
22	1	43	118	428	10.661	1.066	20095
23	1	45	120	436	5.36	0.536	17490
24	1	47	129	450	10.818	1.082	19091
25	1	49	129	450	0	0	21694
26	1	51	137	456	6.5	0.65	13372
27	1	53	134	446	6.786	0.679	20717
28	1	55	109	412	27.431	2.743	19447
29	1	57	102	401	8.475	0.847	17871
30	1	59	102	402	0.65	0.065	19674
31	1	61	102	401	0.65	0.065	15648
32	1	63	113	423	15.987	1.599	19581
33	1	65	126	438	12.902	1.29	18626
34	1	67	126	438	0	0	22601
35	1	69	120	425	9.306	0.931	19645
36	1	71	115	417	6.132	0.613	21237
37	1	73	107	405	9.374	0.937	19573
38	1	75	98	386	13.665	1.367	21506
39	1	77	89	368	13.081	1.308	21247
40	1	79	86	361	4.95	0.495	20726
41	1	81	88	366	3.5	0.35	21809
42	1	83	87	366	0.65	0.065	19580
43	1	85	81	351	10.501	1.05	21182
44	1	87	79	338	8.549	0.855	21510
45	1	89	77	329	5.993	0.599	20508
46	1	91	75	323	4.111	0.411	18841
47	1	93	72	315	5.553	0.555	20878
48	1	95	70	313	1.838	0.184	19746
49	1	97	64	329	11.107	1.111	20139
50	1	99	61	352	15.076	1.508	18108
51	1	101	51	362	9.192	0.919	16749
52	1	103	45	362	3.9	0.39	19159
53	1	105	59	360	9.192	0.919	20270
54	1	107	86	402	32.454	3.245	12062
55	1	109	100	421	15.34	1.534	14730
56	1	111	105	422	3.314	0.331	20520
57	1	113	93	393	20.4	2.04	19229
58	1	115	87	377	11.107	1.111	24231
59	1	117	94	393	11.351	1.135	18635
60	1	119	94	391	1.3	0.13	19187
61	1	121	99	405	9.663	0.966	21189
62	1	123	99	405	0	0	20787
63	1	125	102	411	4.36	0.436	20210
64	1	127	102	411	0	0	14984
65	1	129	95	385	17.501	1.75	16310
66	1	131	87	364	14.607	1.461	20180
67	1	133	83	364	2.6	0.26	20299
68	1	135	105	408	31.975	3.197	19631
69	1	137	109	416	5.814	0.581	21615
70	1	139	112	419	2.758	0.276	20235
71	1	141	99	400	14.964	1.496	19750
72	1	143	86	379	16.053	1.605	23454
73	1	145	74	359	15.16	1.516	20189
74	1	147	60	337	16.95	1.695	19667
75	1	149	52	323	10.481	1.048	20243
76	1	151	48	289	22.252	2.225	19619
77	1	153	49	291	1.453	0.145	22725
78	1	155	44	309	12.143	1.214	19628
79	1	157	70	351	32.107	3.211	15896
80	1	159	70	343	5.2	0.52	19795
81	1	161	101	414	50.356	5.036	17149
82	1	163	106	419	4.596	0.46	18367
83	1	165	108	421	1.838	0.184	19311
84	1	167	109	412	5.886	0.589	18749
85	1	169	97	383	20.4	2.04	22526
86	1	171	99	391	5.36	0.536	22227
87	1	173	104	406	10.277	1.028	18929
88	1	175	108	413	5.24	0.524	19100
89	1	177	113	422	6.692	0.669	21478
90	1	179	118	441	12.77	1.277	17564
91	1	181	119	445	2.68	0.268	17427
92	1	183	123	449	3.677	0.368	20197
93	1	185	114	426	16.053	1.605	20278
94	1	187	114	433	4.55	0.455	19662
95	1	189	127	451	14.432	1.443	19038
96	1	191	127	452	0.65	0.065	16184
97	1	193	120	435	11.95	1.195	17526
98	2	1	536	606	-1	-1	19117
99	2	3	546	609	6.786	0.679	20043
100	2	5	546	609	0	0	18998
101	2	7	551	608	3.314	0.331	21633
102	2	9	560	605	6.166	0.617	20410
103	2	11	565	604	3.314	0.331	18903
104	2	13	573	603	5.24	0.524	20505
105	2	15	578	602	3.314	0.331	19670
106	2	17	578	602	0	0	19850
107	2	19	585	597	5.591	0.559	24798
108	2	21	595	592	7.267	0.727	17539
109	2	23	597	590	1.838	0.184	19294
110	2	25	598	589	0.919	0.092	14880
111	2	27	596	590	1.453	0.145	17274
112	2	29	579	596	11.718	1.172	18016
113	2	31	579	596	0	0	19442
114	2	33	579	596	0	0	20801
115	2	35	598	580	16.145	1.615	19724
116	2	37	594	580	2.6	0.26	18328
117	2	39	591	581	2.055	0.206	23625
118	2	41	577	586	9.663	0.966	23066
119	2	43	578	583	2.055	0.206	17237
120	2	45	565	590	9.597	0.96	19064
121	2	47	560	593	3.79	0.379	27107
122	2	49	557	599	4.36	0.436	18344
123	2	51	535	611	16.289	1.629	28262
124	2	53	534	611	0.65	0.065	19858
125	2	55	538	606	4.162	0.416	18618
126	2	57	546	601	6.132	0.613	21603
127	2	59	543	604	2.758	0.276	23842
128	2	61	550	601	4.95	0.495	25139
129	2	63	560	599	6.629	0.663	19967
130	2	65	602	579	30.236	3.024	19138
131	2	67	617	567	12.486	1.249	32867
132	2	69	625	560	6.909	0.691	21676
133	2	71	632	555	5.591	0.559	24810
134	2	73	639	549	5.993	0.599	19550
135	2	75	640	547	1.453	0.145	18503
136	2	77	634	550	4.36	0.436	18896
137	2	79	626	555	6.132	0.613	19736
138	2	81	625	551	2.68	0.268	17394
139	2	83	633	548	5.553	0.555	21739
140	2	85	641	545	5.553	0.555	21532
141	2	87	643	543	1.838	0.184	19492
142	2	89	642	543	0.65	0.065	19337
143	2	91	641	543	0.65	0.065	19482
144	2	93	643	539	2.907	0.291	23416
145	2	95	644	538	0.919	0.092	24216
146	2	97	644	538	0	0	21356
147	2	99	645	536	1.453	0.145	19464
148	2	101	641	543	5.24	0.524	25068
149	2	103	640	544	0.919	0.092	21809
150	2	105	632	555	8.841	0.884	21382
151	2	107	633	553	1.453	0.145	18704
152	2	109	636	546	4.95	0.495	19695
153	2	111	633	544	2.344	0.234	21594
154	2	113	632	542	1.453	0.145	16115
155	2	115	632	542	0	0	20956
156	2	117	633	542	0.65	0.065	21764
157	2	119	638	537	4.596	0.46	16052
158	2	121	644	531	5.515	0.552	22269
159	2	123	647	529	2.344	0.234	25048
160	2	125	645	533	2.907	0.291	21003
161	2	127	629	550	15.174	1.517	18228
162	2	129	629	550	0	0	17010
163	2	131	637	543	6.909	0.691	17210
164	2	133	643	535	6.5	0.65	19572
165	2	135	654	526	9.238	0.924	19572
166	2	137	656	525	1.453	0.145	20857
167	2	139	655	528	2.055	0.206	16755
168	2	141	660	529	3.314	0.331	19864
169	2	143	693	520	22.233	2.223	15546
170	2	145	694	519	0.919	0.092	20730
171	2	147	701	516	4.95	0.495	18871
172	2	149	710	511	6.692	0.669	18791
173	2	151	706	511	2.6	0.26	18707
174	2	153	674	511	20.799	2.08	19696
175	2	155	669	513	3.5	0.35	15881
176	2	157	666	514	2.055	0.206	20185
177	2	159	678	510	8.222	0.822	16394
178	2	161	692	508	9.192	0.919	21258
179	2	163	674	514	12.333	1.233	17956
180	2	165	673	514	0.65	0.065	18635
181	2	167	673	513	0.65	0.065	21961
182	2	169	667	518	5.077	0.508	20111
183	2	171	665	518	1.3	0.13	20390
184	2	173	661	521	3.25	0.325	17980
185	2	175	673	516	8.45	0.845	19417
186	2	177	649	529	17.741	1.774	21834
187	2	179	648	529	0.65	0.065	17553
188	2	181	649	528	0.919	0.092	17519
189	2	183	654	525	3.79	0.379	17375
190	2	185	657	524	2.055	0.206	19750
191	2	187	666	522	5.993	0.599	17348
192	2	189	680	524	9.192	0.919	16564
193	2	191	666	526	9.192	0.919	21351
194	2	193	661	526	3.25	0.325	21449
195	3	1	626	607	-1	-1	19635
196	3	3	626	607	0	0	15792
197	3	5	626	607	0	0	14135
198	3	7	626	607	0	0	10694
199	3	9	627	607	0.65	0.065	22313
200	3	11	628	607	0.65	0.065	22518
201	3	13	631	608	2.055	0.206	22167
202	3	15	633	607	1.453	0.145	19338
203	3	17	634	604	2.055	0.206	22140
204	3	19	634	600	2.6	0.26	23592
205	3	21	635	597	2.055	0.206	18644
206	3	23	632	602	3.79	0.379	19116
207	3	25	631	607	3.314	0.331	19072
208	3	27	630	607	0.65	0.065	18963
209	3	29	624	592	10.501	1.05	17988
210	3	31	623	597	3.314	0.331	22507
211	3	33	616	597	4.55	0.455	18798
212	3	35	611	599	3.5	0.35	15383
213	3	37	607	599	2.6	0.26	20808
214	3	39	604	596	2.758	0.276	16735
215	3	41	598	596	3.9	0.39	21372
216	3	43	595	593	2.758	0.276	16949
217	3	45	592	590	2.758	0.276	16875
218	3	47	590	589	1.453	0.145	18081
219	3	49	590	588	0.65	0.065	17573
220	3	51	598	591	5.553	0.555	18474
221	3	53	609	592	7.179	0.718	19736
222	3	55	628	595	12.503	1.25	18452
223	3	57	639	598	7.411	0.741	14272
224	3	59	652	599	8.475	0.847	20148
225	3	61	657	599	3.25	0.325	22906
226	3	63	668	599	7.15	0.715	18181
227	3	65	682	599	9.1	0.91	20991
228	3	67	684	598	1.453	0.145	19320
229	3	69	685	598	0.65	0.065	18356
230	3	71	692	599	4.596	0.46	20832
231	3	73	696	601	2.907	0.291	19606
232	3	75	704	606	6.132	0.613	19165
233	3	77	705	611	3.314	0.331	19158
234	3	79	707	615	2.907	0.291	19157
235	3	81	665	610	27.492	2.749	19792
236	3	83	663	609	1.453	0.145	19260
237	3	85	668	605	4.162	0.416	19293
238	3	87	642	602	17.012	1.701	19117
239	3	89	636	600	4.111	0.411	28754
240	3	91	635	600	0.65	0.065	19764
241	3	93	656	587	16.053	1.605	21362
242	3	95	660	583	3.677	0.368	19554
243	3	97	623	594	25.09	2.509	16267
244	3	99	622	594	0.65	0.065	18519
245	3	101	631	594	5.85	0.585	17898
246	3	103	628	596	2.344	0.234	12526
247	3	105	627	597	0.919	0.092	16909
248	3	107	627	597	0	0	15694
249	3	109	616	605	8.841	0.884	19637
250	3	111	616	605	0	0	20496
251	3	113	627	601	7.608	0.761	22093
252	3	115	631	600	2.68	0.268	17551
253	3	117	631	597	1.95	0.195	17784
254	3	119	625	602	5.077	0.508	23990
255	3	121	623	604	1.838	0.184	31739
256	3	123	621	605	1.453	0.145	13796
257	3	125	621	605	0	0	21910
258	3	127	617	605	2.6	0.26	16301
259	3	129	614	605	1.95	0.195	22348
260	3	131	613	604	0.919	0.092	21516
261	3	133	610	604	1.95	0.195	20116
262	3	135	605	609	4.596	0.46	17037
263	3	137	605	609	0	0	16497
264	3	139	611	608	3.954	0.395	13393
265	3	141	615	604	3.677	0.368	19939
266	3	143	612	607	2.758	0.276	9428
267	3	145	610	610	2.344	0.234	18951
268	3	147	608	610	1.3	0.13	11828
269	3	149	606	609	1.453	0.145	17247
270	3	151	607	607	1.453	0.145	20275
271	3	153	613	603	4.687	0.469	20112
272	3	155	606	611	6.909	0.691	25938
273	3	157	606	611	0	0	23061
274	3	159	597	614	6.166	0.617	21909
275	3	161	595	614	1.3	0.13	16956
276	3	163	596	611	2.055	0.206	15052
277	3	165	605	604	7.411	0.741	20174
278	3	167	606	603	0.919	0.092	17954
279	3	169	606	605	1.3	0.13	18723
280	3	171	606	607	1.3	0.13	19993
281	3	173	607	607	0.65	0.065	18167
282	3	175	609	605	1.838	0.184	12038
283	3	177	614	604	3.314	0.331	18633
284	3	179	621	604	4.55	0.455	17105
285	3	181	622	604	0.65	0.065	18508
286	3	183	618	604	2.6	0.26	27042
287	3	185	614	602	2.907	0.291	22444
288	3	187	613	601	0.919	0.092	19463
289	3	189	613	603	1.3	0.13	26315
290	3	191	613	606	1.95	0.195	18598
291	3	193	613	606	0	0	21837
292	4	1	509	590	-1	-1	17507
293	4	3	509	589	0.65	0.065	19010
294	4	5	507	593	2.907	0.291	20505
295	4	7	505	589	2.907	0.291	19479
296	4	9	505	588	0.65	0.065	20334
297	4	11	504	586	1.453	0.145	20075
298	4	13	500	578	5.814	0.581	20674
299	4	15	498	571	4.732	0.473	18345
300	4	17	497	570	0.919	0.092	22276
301	4	19	496	569	0.919	0.092	20217
302	4	21	494	567	1.838	0.184	18160
303	4	23	487	557	7.934	0.793	19049
304	4	25	487	557	0	0	15672
305	4	27	487	557	0	0	15100
306	4	29	491	564	5.24	0.524	18518
307	4	31	492	564	0.65	0.065	19477
308	4	33	493	565	0.919	0.092	19796
309	4	35	495	567	1.838	0.184	20289
310	4	37	497	570	2.344	0.234	12551
311	4	39	497	571	0.65	0.065	17918
312	4	41	497	571	0	0	11620
313	4	43	497	571	0	0	17736
314	4	45	504	572	4.596	0.46	21822
315	4	47	504	568	2.6	0.26	21233
316	4	49	499	559	6.692	0.669	19608
317	4	51	491	546	9.922	0.992	27855
318	4	53	477	528	14.822	1.482	20095
319	4	55	472	518	7.267	0.727	17372
320	4	57	469	506	8.04	0.804	18877
321	4	59	468	500	3.954	0.395	15263
322	4	61	468	500	0	0	18198
323	4	63	471	481	12.503	1.25	19104
324	4	65	472	475	3.954	0.395	11590
325	4	67	472	475	0	0	19752
326	4	69	462	487	10.153	1.015	19731
327	4	71	459	488	2.055	0.206	19548
328	4	73	453	488	3.9	0.39	26214
329	4	75	451	494	4.111	0.411	22033
330	4	77	450	497	2.055	0.206	14430
331	4	79	450	497	0	0	14182
332	4	81	456	492	5.077	0.508	14951
333	4	83	460	497	4.162	0.416	14541
334	4	85	465	517	13.4	1.34	18185
335	4	87	471	528	8.144	0.814	16831
336	4	89	477	533	5.077	0.508	13832
337	4	91	481	539	4.687	0.469	14395
338	4	93	484	542	2.758	0.276	18040
339	4	95	489	544	3.5	0.35	15053
340	4	97	496	545	4.596	0.46	15325
341	4	99	509	550	9.053	0.905	22681
342	4	101	513	550	2.6	0.26	19641
343	4	103	516	553	2.758	0.276	17767
344	4	105	517	556	2.055	0.206	19799
345	4	107	510	557	4.596	0.46	21635
346	4	109	508	557	1.3	0.13	29105
347	4	111	508	557	0	0	27890
348	4	113	513	553	4.162	0.416	24898
349	4	115	515	553	1.3	0.13	17749
350	4	117	511	557	3.677	0.368	19813
351	4	119	503	557	5.2	0.52	22762
352	4	121	502	559	1.453	0.145	18716
353	4	123	503	559	0.65	0.065	20495
354	4	125	503	559	0	0	20142
355	4	127	504	557	1.453	0.145	16921
356	4	129	509	554	3.79	0.379	19511
357	4	131	514	552	3.5	0.35	21393
358	4	133	518	552	2.6	0.26	20699
359	4	135	509	557	6.692	0.669	18704
360	4	137	495	556	9.123	0.912	23001
361	4	139	494	555	0.919	0.092	19800
362	4	141	495	549	3.954	0.395	21208
363	4	143	498	546	2.758	0.276	22098
364	4	145	504	546	3.9	0.39	19175
365	4	147	509	546	3.25	0.325	18248
366	4	149	510	546	0.65	0.065	21899
367	4	151	504	547	3.954	0.395	19171
368	4	153	503	549	1.453	0.145	20523
369	4	155	503	547	1.3	0.13	14106
370	4	157	511	546	5.24	0.524	16755
371	4	159	528	556	12.82	1.282	19020
372	4	161	541	559	8.672	0.867	19816
373	4	163	542	566	4.596	0.46	21666
374	4	165	543	568	1.453	0.145	18391
375	4	167	542	570	1.453	0.145	19817
376	4	169	541	574	2.68	0.268	19709
377	4	171	539	575	1.453	0.145	23405
378	4	173	536	572	2.758	0.276	23891
379	4	175	534	570	1.838	0.184	18869
380	4	177	529	561	6.692	0.669	23636
381	4	179	529	560	0.65	0.065	21055
382	4	181	529	561	0.65	0.065	20585
383	4	183	529	561	0	0	15450
384	4	185	530	566	3.314	0.331	18265
385	4	187	530	565	0.65	0.065	15281
386	4	189	528	563	1.838	0.184	18344
387	4	191	524	555	5.814	0.581	18246
388	4	193	524	556	0.65	0.065	19858
389	5	1	132	616	-1	-1	21047
390	5	3	124	596	14.001	1.4	12465
391	5	5	124	596	0	0	14791
392	5	7	124	596	0	0	9842
393	5	9	124	593	1.95	0.195	15270
394	5	11	124	593	0	0	19477
395	5	13	125	592	0.919	0.092	24582
396	5	15	127	587	3.5	0.35	16521
397	5	17	129	582	3.5	0.35	25217
398	5	19	129	586	2.6	0.26	20241
399	5	21	125	591	4.162	0.416	22844
400	5	23	124	593	1.453	0.145	16078
401	5	25	120	588	4.162	0.416	13577
402	5	27	118	584	2.907	0.291	14246
403	5	29	114	599	10.09	1.009	18892
404	5	31	113	598	0.919	0.092	23454
405	5	33	114	589	5.886	0.589	24288
406	5	35	115	585	2.68	0.268	25215
407	5	37	116	586	0.919	0.092	19047
408	5	39	120	594	5.814	0.581	22031
409	5	41	120	594	0	0	18951
410	5	43	120	594	0	0	21853
411	5	45	122	587	4.732	0.473	23151
412	5	47	124	586	1.453	0.145	15915
413	5	49	125	593	4.596	0.46	19184
414	5	51	126	597	2.68	0.268	24176
415	5	53	127	601	2.68	0.268	20224
416	5	55	126	599	1.453	0.145	20371
417	5	57	123	592	4.95	0.495	27912
418	5	59	123	592	0	0	29012
419	5	61	117	582	7.58	0.758	12821
420	5	63	119	589	4.732	0.473	20295
421	5	65	121	589	1.3	0.13	21869
422	5	67	121	591	1.3	0.13	21009
423	5	69	121	592	0.65	0.065	20767
424	5	71	120	590	1.453	0.145	22887
425	5	73	120	589	0.65	0.065	20471
426	5	75	120	587	1.3	0.13	16131
427	5	77	127	607	13.773	1.377	20636
428	6	1	381	763	-1	-1	18635
429	6	3	381	763	0	0	18457
430	6	5	381	763	0	0	18503
431	6	7	381	764	0.65	0.065	20546
432	6	9	381	764	0	0	19366
433	6	11	381	763	0.65	0.065	9937
434	6	13	381	762	0.65	0.065	11344
435	6	15	382	756	3.954	0.395	15727
436	6	17	383	751	3.314	0.331	18497
437	6	19	385	747	2.907	0.291	19658
438	6	21	388	755	5.553	0.555	24039
439	6	23	388	760	3.25	0.325	20709
440	6	25	388	758	1.3	0.13	23863
441	6	27	388	753	3.25	0.325	22801
442	6	29	386	750	2.344	0.234	19789
443	6	31	386	753	1.95	0.195	24558
444	6	33	384	757	2.907	0.291	23198
445	6	35	385	760	2.055	0.206	16689
446	6	37	385	760	0	0	28208
447	6	39	384	751	5.886	0.589	16979
448	6	41	385	751	0.65	0.065	21945
449	6	43	386	755	2.68	0.268	20819
450	6	45	387	758	2.055	0.206	28734
451	6	47	387	758	0	0	21924
452	6	49	386	756	1.453	0.145	26971
453	6	51	386	756	0	0	21121
454	6	53	386	756	0	0	21653
455	6	55	386	756	0	0	17586
456	6	57	381	753	3.79	0.379	20491
457	6	59	381	753	0	0	23445
458	6	61	381	753	0	0	21524
459	6	63	381	753	0	0	22660
460	6	65	381	753	0	0	24653
461	6	67	381	757	2.6	0.26	23072
462	6	69	379	764	4.732	0.473	20392
463	6	71	378	765	0.919	0.092	14881
464	6	73	377	765	0.65	0.065	25538
465	6	75	378	763	1.453	0.145	15671
466	6	77	380	761	1.838	0.184	22426
467	6	79	380	764	1.95	0.195	18999
468	6	81	379	768	2.68	0.268	26521
469	6	83	378	770	1.453	0.145	20748
470	6	85	374	763	5.24	0.524	15613
471	6	87	370	773	7.001	0.7	19077
472	6	89	369	776	2.055	0.206	21612
473	6	91	367	778	1.838	0.184	17118
474	6	93	367	781	1.95	0.195	22568
475	6	95	367	782	0.65	0.065	20573
476	6	97	365	786	2.907	0.291	20874
477	6	99	367	785	1.453	0.145	21878
478	6	101	368	782	2.055	0.206	23214
479	6	103	372	776	4.687	0.469	21661
480	6	105	375	776	1.95	0.195	25452
481	6	107	378	773	2.758	0.276	20174
482	6	109	377	768	3.314	0.331	25129
483	6	111	377	766	1.3	0.13	21733
484	6	113	379	763	2.344	0.234	21392
485	6	115	380	765	1.453	0.145	21759
486	6	117	380	763	1.3	0.13	22611
487	6	119	381	762	0.919	0.092	21971
488	6	121	383	758	2.907	0.291	20049
489	6	123	384	757	0.919	0.092	20733
490	6	125	384	757	0	0	18837
491	6	127	381	759	2.344	0.234	22486
492	6	129	381	761	1.3	0.13	22038
493	6	131	380	768	4.596	0.46	23320
494	6	133	379	768	0.65	0.065	20860
495	6	135	379	769	0.65	0.065	22767
496	6	137	378	769	0.65	0.065	15571
497	6	139	375	773	3.25	0.325	27073
498	6	141	375	773	0	0	30182
499	6	143	375	775	1.3	0.13	20410
500	6	145	375	776	0.65	0.065	23531
501	6	147	375	777	0.65	0.065	20969
502	6	149	373	780	2.344	0.234	20604
503	6	151	371	781	1.453	0.145	20035
504	6	153	374	773	5.553	0.555	26084
505	6	155	377	764	6.166	0.617	20853
506	7	1	803	990	-1	-1	20523
507	7	3	803	990	0	0	18226
508	7	5	804	990	0.65	0.065	21400
509	7	7	804	991	0.65	0.065	22440
510	7	9	799	996	4.596	0.46	21543
511	7	11	790	1001	6.692	0.669	19632
512	7	13	779	1000	7.179	0.718	18876
513	7	15	762	997	11.22	1.122	17121
514	7	17	758	999	2.907	0.291	17760
515	7	19	758	1001	1.3	0.13	18386
516	7	21	758	1001	0	0	19049
517	7	23	759	1001	0.65	0.065	19171
518	7	25	766	1000	4.596	0.46	19383
519	7	27	762	998	2.907	0.291	19456
520	7	29	748	994	9.464	0.946	18913
521	7	31	745	993	2.055	0.206	19009
522	7	33	744	993	0.65	0.065	18422
523	7	35	764	995	13.065	1.306	18811
524	7	37	777	996	8.475	0.847	19443
525	7	39	795	996	11.7	1.17	26063
526	7	41	812	991	11.518	1.152	19755
527	7	43	815	986	3.79	0.379	21710
528	7	45	819	982	3.677	0.368	15727
529	7	47	822	979	2.758	0.276	20376
530	7	49	825	976	2.758	0.276	19914
531	7	51	827	976	1.3	0.13	20047
532	7	53	834	974	4.732	0.473	20345
533	7	55	834	975	0.65	0.065	20339
534	7	57	828	978	4.36	0.436	20066
535	7	59	838	979	6.532	0.653	17933
536	7	61	845	979	4.55	0.455	18918
537	7	63	854	979	5.85	0.585	22006
538	7	65	857	979	1.95	0.195	19544
539	7	67	857	980	0.65	0.065	19442
540	7	69	841	979	10.42	1.042	20659
541	7	71	834	981	4.732	0.473	20106
542	7	73	828	980	3.954	0.395	21490
543	7	75	820	982	5.36	0.536	20185
544	7	77	814	983	3.954	0.395	18727
545	7	79	812	984	1.453	0.145	20305
546	7	81	810	987	2.344	0.234	20577
547	7	83	820	985	6.629	0.663	19560
548	7	85	833	981	8.841	0.884	19263
549	7	87	852	981	12.35	1.235	19307
550	7	89	852	981	0	0	18259
551	7	91	846	981	3.9	0.39	19691
552	7	93	843	983	2.344	0.234	22996
553	7	95	838	983	3.25	0.325	16499
554	7	97	833	983	3.25	0.325	20048
555	7	99	827	985	4.111	0.411	22118
556	7	101	812	985	9.75	0.975	20863
557	7	103	806	985	3.9	0.39	17736
558	7	105	798	984	5.24	0.524	20258
559	7	107	798	984	0	0	20193
560	7	109	797	984	0.65	0.065	20074
561	7	111	794	983	2.055	0.206	20444
562	7	113	790	986	3.25	0.325	18187
563	7	115	787	986	1.95	0.195	25835
564	7	117	784	984	2.344	0.234	18626
565	7	119	784	980	2.6	0.26	17178
566	7	121	786	987	4.732	0.473	16307
567	7	123	795	985	5.993	0.599	19754
568	7	125	803	986	5.24	0.524	16713
569	7	127	807	986	2.6	0.26	20157
570	7	129	808	988	1.453	0.145	20110
571	7	131	808	988	0	0	18325
572	7	133	805	989	2.055	0.206	14460
573	7	135	803	989	1.3	0.13	11116
574	7	137	803	989	0	0	18574
575	7	139	804	987	1.453	0.145	21593
576	7	141	805	987	0.65	0.065	22259
577	8	1	121	436	-1	-1	19933
578	8	3	127	443	5.993	0.599	20933
579	8	5	129	444	1.453	0.145	20781
580	8	7	130	444	0.65	0.065	23890
581	8	9	123	431	9.597	0.96	21175
582	8	11	120	427	3.25	0.325	18622
583	8	13	126	433	5.515	0.552	21191
584	8	15	128	435	1.838	0.184	22980
585	8	17	123	429	5.077	0.508	11753
586	8	19	119	422	5.24	0.524	20321
587	8	21	116	417	3.79	0.379	20136
588	8	23	115	414	2.055	0.206	26431
589	8	25	119	420	4.687	0.469	9840
590	8	27	121	421	1.453	0.145	20292
591	8	29	125	419	2.907	0.291	23559
592	8	31	130	418	3.314	0.331	21395
593	8	33	139	411	7.411	0.741	16204
594	8	35	142	411	1.95	0.195	28587
595	8	37	146	413	2.907	0.291	20309
596	8	39	146	414	0.65	0.065	19885
597	8	41	150	404	7.001	0.7	20133
598	8	43	141	389	11.37	1.137	18908
599	8	45	143	385	2.907	0.291	21103
600	8	47	157	382	9.306	0.931	20652
601	8	49	170	386	8.841	0.884	22784
602	8	51	179	390	6.402	0.64	19629
603	8	53	188	399	8.273	0.827	20708
604	8	55	191	407	5.553	0.555	18948
605	8	57	197	412	5.077	0.508	20980
606	8	59	201	416	3.677	0.368	19603
607	8	61	206	420	4.162	0.416	15479
608	8	63	207	420	0.65	0.065	19681
609	8	65	181	404	19.843	1.984	19885
610	8	67	152	389	21.222	2.122	18711
611	8	69	144	386	5.553	0.555	20117
612	8	71	173	402	21.528	2.153	21303
613	8	73	184	407	7.854	0.785	17833
614	8	75	191	409	4.732	0.473	21044
615	8	77	191	409	0	0	18461
616	8	79	168	395	17.501	1.75	21738
617	8	81	169	395	0.65	0.065	20315
618	8	83	171	395	1.3	0.13	14717
619	8	85	144	387	18.304	1.83	18850
620	8	87	131	381	9.306	0.931	20921
621	8	89	122	378	6.166	0.617	19641
622	8	91	117	377	3.314	0.331	20236
623	8	93	148	388	21.38	2.138	19845
624	8	95	158	392	7.001	0.7	20206
625	8	97	159	393	0.919	0.092	20079
626	8	99	163	396	3.25	0.325	19836
627	8	101	185	411	17.307	1.731	19989
628	8	103	205	419	14.001	1.4	14871
629	8	105	215	421	6.629	0.663	13732
630	8	107	222	424	4.95	0.495	16227
631	8	109	233	431	8.475	0.847	20007
632	8	111	237	431	2.6	0.26	22339
633	8	113	234	426	3.79	0.379	21671
634	8	115	220	429	9.306	0.931	19907
635	8	117	213	427	4.732	0.473	22791
636	8	119	200	430	8.672	0.867	19791
637	8	121	205	430	3.25	0.325	20066
638	8	123	208	423	4.95	0.495	18748
639	8	125	201	412	8.475	0.847	19948
640	8	127	205	413	2.68	0.268	17501
641	8	129	222	424	13.161	1.316	18015
642	8	131	230	424	5.2	0.52	20771
643	8	133	215	419	10.277	1.028	16120
644	8	135	192	405	17.501	1.75	17215
645	8	137	189	403	2.344	0.234	19778
646	8	139	192	408	3.79	0.379	19822
647	8	141	226	424	24.424	2.442	18432
648	8	143	227	427	2.055	0.206	22367
649	8	145	229	428	1.453	0.145	20038
650	8	147	231	430	1.838	0.184	20595
651	8	149	235	434	3.677	0.368	19603
652	8	151	236	439	3.314	0.331	19926
653	8	153	219	430	12.503	1.25	19816
654	8	155	209	416	11.183	1.118	24184
655	8	157	201	420	5.814	0.581	17423
656	8	159	195	419	3.954	0.395	15743
657	8	161	186	406	10.277	1.028	18915
658	8	163	191	406	3.25	0.325	14081
659	8	165	192	406	0.65	0.065	19416
660	8	167	199	414	6.909	0.691	19615
661	8	169	199	414	0	0	21459
662	8	171	192	405	7.411	0.741	15186
663	8	173	186	398	5.993	0.599	17965
664	8	175	186	398	0	0	20620
665	8	177	220	419	25.975	2.597	20183
666	8	179	220	419	0	0	26746
667	8	181	221	422	2.055	0.206	20690
668	8	183	214	419	4.95	0.495	20036
669	8	185	198	410	11.932	1.193	17914
670	8	187	181	397	13.91	1.391	19694
671	8	189	168	385	11.499	1.15	20228
672	8	191	161	374	8.475	0.847	19924
673	8	193	155	369	5.077	0.508	19031
674	9	1	413	246	-1	-1	13915
675	9	3	413	259	8.45	0.845	12638
676	9	5	413	259	0	0	15265
677	9	7	412	259	0.65	0.065	14016
678	9	9	412	259	0	0	15532
679	9	11	409	258	2.055	0.206	16155
680	9	13	408	257	0.919	0.092	12665
681	9	15	400	247	8.324	0.832	12062
682	9	17	399	244	2.055	0.206	14387
683	9	19	401	246	1.838	0.184	12856
684	9	21	418	256	12.82	1.282	12997
685	9	23	421	257	2.055	0.206	14255
686	9	25	436	259	9.836	0.984	13838
687	9	27	440	262	3.25	0.325	13488
688	9	29	432	261	5.24	0.524	14022
689	9	31	413	252	13.665	1.367	11772
690	9	33	401	246	8.72	0.872	13043
691	9	35	392	235	9.238	0.924	13421
692	9	37	388	226	6.402	0.64	13605
693	9	39	383	212	9.663	0.966	14438
694	9	41	385	226	9.192	0.919	14697
695	9	43	390	234	6.132	0.613	15311
696	9	45	386	226	5.814	0.581	11650
697	9	47	379	214	9.03	0.903	7530
698	9	49	377	209	3.5	0.35	12752
699	9	51	373	200	6.402	0.64	14366
700	9	53	371	195	3.5	0.35	13647
701	9	55	391	231	26.768	2.677	11268
702	9	57	392	233	1.453	0.145	13333
703	9	59	398	239	5.515	0.552	13475
704	9	61	398	239	0	0	11345
705	9	63	403	239	3.25	0.325	13223
706	9	65	413	246	7.934	0.793	12913
707	9	67	442	258	20.4	2.04	12486
708	9	69	464	261	14.432	1.443	13488
709	9	71	471	257	5.24	0.524	13527
710	9	73	478	253	5.24	0.524	13617
711	9	75	482	252	2.68	0.268	14677
712	9	77	463	250	12.418	1.242	12826
713	9	79	461	250	1.3	0.13	13750
714	9	81	471	246	7.001	0.7	13531
715	9	83	464	245	4.596	0.46	12336
716	9	85	426	243	24.734	2.473	10204
717	9	87	396	242	19.51	1.951	13633
718	9	89	391	239	3.79	0.379	15255
719	9	91	384	231	6.909	0.691	11332
720	9	93	382	226	3.5	0.35	12995
721	9	95	385	234	5.553	0.555	13488
722	9	97	386	235	0.919	0.092	12319
723	9	99	382	225	7.001	0.7	14297
724	9	101	384	235	6.629	0.663	10884
725	9	103	385	239	2.68	0.268	12526
726	9	105	397	246	9.03	0.903	13581
727	9	107	400	246	1.95	0.195	7316
728	9	109	408	244	5.36	0.536	11349
729	9	111	416	243	5.24	0.524	13267
730	9	113	436	246	13.145	1.315	15865
731	9	115	450	245	9.123	0.912	15792
732	9	117	460	239	7.58	0.758	15087
733	9	119	473	245	9.306	0.931	13625
734	9	121	473	247	1.3	0.13	13084
735	9	123	452	245	13.711	1.371	14013
736	9	125	395	231	38.15	3.815	12297
737	9	127	393	231	1.3	0.13	14059
738	9	129	394	236	3.314	0.331	14130
739	9	131	392	235	1.453	0.145	16384
740	9	133	387	226	6.692	0.669	16555
741	9	135	378	216	8.745	0.874	11927
742	9	137	376	212	2.907	0.291	13493
743	9	139	377	217	3.314	0.331	9257
744	9	141	376	213	2.68	0.268	13855
745	9	143	386	233	14.534	1.453	14199
746	9	145	386	233	0	0	14088
747	9	147	386	233	0	0	13461
748	9	149	379	217	11.351	1.135	12808
749	9	151	375	212	4.162	0.416	15038
750	9	153	376	225	8.475	0.847	12122
751	9	155	380	240	10.09	1.009	14349
752	9	157	380	240	0	0	11053
753	9	159	381	240	0.65	0.065	12993
754	9	161	381	240	0	0	12473
755	9	163	382	240	0.65	0.065	17390
756	9	165	383	248	5.24	0.524	13618
757	9	167	384	246	1.453	0.145	14023
758	9	169	382	227	12.418	1.242	21677
759	9	171	379	224	2.758	0.276	16953
760	9	173	379	231	4.55	0.455	13979
761	9	175	379	240	5.85	0.585	13406
762	9	177	380	244	2.68	0.268	16108
763	9	179	381	243	0.919	0.092	15098
764	9	181	380	226	11.069	1.107	7839
765	9	183	379	242	10.42	1.042	15390
766	9	185	379	255	8.45	0.845	16945
767	9	187	379	255	0	0	13908
768	9	189	379	255	0	0	14724
769	9	191	381	225	19.543	1.954	11739
770	9	193	381	228	1.95	0.195	14000
771	10	1	443	73	-1	-1	13283
772	10	3	427	75	10.481	1.048	18293
773	10	5	424	73	2.344	0.234	14153
774	10	7	422	72	1.453	0.145	15239
775	10	9	411	73	7.179	0.718	14787
776	10	11	409	73	1.3	0.13	10841
777	10	13	409	73	0	0	17328
778	10	15	411	66	4.732	0.473	14161
779	10	17	412	65	0.919	0.092	10917
780	10	19	414	65	1.3	0.13	15014
781	10	21	413	67	1.453	0.145	12487
782	10	23	413	67	0	0	15819
783	10	25	409	72	4.162	0.416	14843
784	10	27	409	72	0	0	14262
785	10	29	409	71	0.65	0.065	15392
786	10	31	409	71	0	0	14844
787	10	33	409	71	0	0	15322
788	10	35	409	70	0.65	0.065	18970
789	10	37	409	69	0.65	0.065	15275
790	10	39	409	68	0.65	0.065	15810
791	10	41	408	75	4.596	0.46	18558
792	10	43	408	75	0	0	15753
793	10	45	407	74	0.919	0.092	10618
794	10	47	407	74	0	0	11129
795	10	49	406	68	3.954	0.395	10856
796	10	51	406	68	0	0	12117
797	10	53	406	68	0	0	13539
798	10	55	396	67	6.532	0.653	13084
799	10	57	395	62	3.314	0.331	12678
800	10	59	412	63	11.069	1.107	15486
801	10	61	404	69	6.5	0.65	12385
802	10	63	400	68	2.68	0.268	12829
803	10	65	403	75	4.95	0.495	13630
804	10	67	407	84	6.402	0.64	13868
805	10	69	398	88	6.402	0.64	11984
806	10	71	393	79	6.692	0.669	8727
807	10	73	429	67	24.665	2.467	13028
808	10	75	410	79	14.607	1.461	15013
809	10	77	406	75	3.677	0.368	13252
810	10	79	406	75	0	0	16766
811	10	81	405	81	3.954	0.395	14647
812	10	83	407	85	2.907	0.291	16464
813	10	85	407	85	0	0	8838
814	10	87	407	84	0.65	0.065	12771
815	10	89	407	83	0.65	0.065	12868
816	10	91	407	83	0	0	17432
817	10	93	408	83	0.65	0.065	14131
818	10	95	414	86	4.36	0.436	17621
819	10	97	414	86	0	0	14879
820	10	99	411	72	9.306	0.931	14136
821	10	101	409	73	1.453	0.145	8757
822	10	103	411	86	8.549	0.855	16201
823	10	105	412	85	0.919	0.092	13564
824	10	107	406	79	5.515	0.552	16584
825	10	109	406	81	1.3	0.13	17523
826	10	111	405	83	1.453	0.145	15047
827	10	113	405	84	0.65	0.065	14123
828	10	115	405	84	0	0	15847
829	10	117	405	93	5.85	0.585	15524
830	10	119	405	93	0	0	8974
831	10	121	404	87	3.954	0.395	15627
832	10	123	403	78	5.886	0.589	13646
833	10	125	402	80	1.453	0.145	12545
834	10	127	404	82	1.838	0.184	14085
835	10	129	405	83	0.919	0.092	15487
836	10	131	405	83	0	0	14098
837	10	133	403	78	3.5	0.35	11085
838	10	135	396	63	10.759	1.076	14200
839	10	137	396	65	1.3	0.13	10552
840	10	139	403	82	11.95	1.195	11779
841	10	141	404	82	0.65	0.065	12653
842	10	143	404	83	0.65	0.065	13010
843	10	145	409	95	8.45	0.845	12460
844	10	147	409	89	3.9	0.39	13323
845	10	149	408	86	2.055	0.206	17077
846	10	151	407	83	2.055	0.206	13997
847	10	153	407	84	0.65	0.065	14302
848	10	155	407	84	0	0	14778
849	10	157	407	84	0	0	15872
850	10	159	407	84	0	0	13938
851	10	161	407	86	1.3	0.13	15430
852	10	163	407	86	0	0	16608
853	10	165	407	81	3.25	0.325	12155
854	10	167	407	78	1.95	0.195	10585
855	10	169	405	80	1.838	0.184	14623
856	10	171	405	83	1.95	0.195	14211
857	10	173	403	81	1.838	0.184	13155
858	10	175	398	75	5.077	0.508	12621
859	10	177	395	71	3.25	0.325	13185
860	10	179	405	73	6.629	0.663	12475
861	10	181	411	76	4.36	0.436	14216
862	10	183	417	81	5.077	0.508	16355
863	10	185	417	85	2.6	0.26	18774
864	10	187	415	87	1.838	0.184	23102
865	10	189	413	85	1.838	0.184	16348
866	10	191	407	77	6.5	0.65	12764
867	10	193	406	77	0.65	0.065	13714
868	11	1	223	409	-1	-1	15699
869	11	3	223	409	0	0	16257
870	11	5	225	408	1.453	0.145	14441
871	11	7	227	404	2.907	0.291	16578
872	11	9	230	401	2.758	0.276	14835
873	11	11	208	405	14.534	1.453	14689
874	11	13	214	417	8.72	0.872	12548
875	11	15	243	431	20.931	2.093	15637
876	11	17	251	440	7.827	0.783	13381
877	11	19	251	447	4.55	0.455	14145
878	11	21	251	449	1.3	0.13	14202
879	11	23	212	427	29.104	2.91	13998
880	11	25	211	426	0.919	0.092	15849
881	11	27	197	438	11.985	1.199	12605
882	11	29	196	439	0.919	0.092	14375
883	11	31	201	434	4.596	0.46	14773
884	11	33	202	432	1.453	0.145	14001
885	11	35	203	425	4.596	0.46	13308
886	11	37	211	415	8.324	0.832	14441
887	11	39	215	411	3.677	0.368	15640
888	11	41	216	410	0.919	0.092	13533
889	11	43	229	405	9.053	0.905	15091
890	11	45	233	403	2.907	0.291	15515
891	11	47	236	397	4.36	0.436	16205
892	11	49	216	400	13.145	1.315	16348
893	11	51	205	405	7.854	0.785	14457
894	11	53	197	411	6.5	0.65	14195
895	11	55	191	419	6.5	0.65	13937
896	11	57	188	426	4.95	0.495	10906
897	11	59	188	426	0	0	10620
898	11	61	188	412	9.1	0.91	12289
899	11	63	205	402	12.82	1.282	19838
900	11	65	220	395	10.759	1.076	14324
901	11	67	223	385	6.786	0.679	11357
902	11	69	208	398	12.902	1.29	19134
903	11	71	204	404	4.687	0.469	22606
904	11	73	201	403	2.055	0.206	13892
905	11	75	218	387	15.174	1.517	13568
906	11	77	206	394	9.03	0.903	13271
907	11	79	196	400	7.58	0.758	15309
908	11	81	196	400	0	0	13765
909	11	83	209	391	10.277	1.028	14451
910	11	85	225	384	11.351	1.135	7436
911	11	87	241	371	13.4	1.34	16568
912	11	89	225	398	20.4	2.04	16058
913	11	91	225	400	1.3	0.13	25804
914	11	93	246	378	19.768	1.977	16076
915	11	95	249	371	4.95	0.495	16150
916	11	97	259	366	7.267	0.727	13962
917	11	99	269	351	11.718	1.172	14020
918	11	101	275	333	12.333	1.233	14279
919	11	103	280	325	6.132	0.613	14070
920	11	105	280	325	0	0	13812
921	11	107	273	339	10.174	1.017	14013
922	11	109	251	360	19.768	1.977	14010
923	11	111	237	393	23.3	2.33	14388
924	11	113	224	422	20.657	2.066	13964
925	11	115	210	441	15.34	1.534	14380
926	11	117	205	446	4.596	0.46	14425
927	11	119	220	413	23.561	2.356	10236
928	11	121	228	398	11.05	1.105	9980
929	11	123	226	439	26.681	2.668	14515
930	11	125	232	441	4.111	0.411	14230
931	11	127	251	453	14.607	1.461	15753
932	11	129	250	460	4.596	0.46	17584
933	11	131	238	425	24.049	2.405	14562
934	11	133	231	402	15.627	1.563	13224
935	11	135	232	387	9.771	0.977	15693
936	11	137	233	370	11.069	1.107	14250
937	11	139	217	386	14.707	1.471	15182
938	11	141	209	385	5.24	0.524	13688
939	11	143	196	370	12.902	1.29	11421
940	11	145	222	383	18.894	1.889	12016
941	11	147	232	387	7.001	0.7	11732
942	11	149	253	379	14.607	1.461	14272
943	11	151	251	373	4.111	0.411	21224
944	11	153	247	370	3.25	0.325	16110
945	11	155	262	355	13.788	1.379	14311
946	11	157	270	334	14.607	1.461	13462
947	11	159	265	327	5.591	0.559	16409
948	11	161	240	354	23.917	2.392	12042
949	11	163	238	360	4.111	0.411	12784
950	11	165	236	372	7.907	0.791	15039
951	11	167	227	388	11.932	1.193	13557
952	11	169	223	388	2.6	0.26	13950
953	11	171	228	384	4.162	0.416	15507
954	11	173	230	381	2.344	0.234	10294
955	11	175	229	377	2.68	0.268	15084
956	11	177	221	375	5.36	0.536	13961
957	11	179	215	384	7.031	0.703	13996
958	11	181	205	387	6.786	0.679	14678
959	11	183	188	408	17.562	1.756	13880
960	11	185	183	409	3.314	0.331	14526
961	11	187	181	409	1.3	0.13	15871
962	11	189	190	395	10.818	1.082	10423
963	11	191	205	394	9.771	0.977	14522
964	11	193	214	400	7.031	0.703	12448
965	12	1	130	394	-1	-1	11115
966	12	3	131	395	0.919	0.092	13853
967	12	5	138	397	4.732	0.473	19137
968	12	7	141	397	1.95	0.195	35499
969	12	9	141	397	0	0	13542
970	12	11	132	395	5.993	0.599	15796
971	12	13	134	393	1.838	0.184	14059
972	12	15	134	393	0	0	12925
973	12	17	134	393	0	0	15231
974	12	19	134	393	0	0	15302
975	12	21	134	393	0	0	15487
976	12	23	134	393	0	0	13148
977	12	25	134	394	0.65	0.065	13301
978	12	27	134	394	0	0	15059
979	12	29	134	394	0	0	15824
980	12	31	134	394	0	0	17066
981	12	33	134	394	0	0	19630
982	12	35	134	394	0	0	18939
983	12	37	134	394	0	0	15788
984	12	39	134	394	0	0	15417
985	12	41	134	394	0	0	15856
986	12	43	132	378	10.481	1.048	14804
987	12	45	132	384	3.9	0.39	12434
988	12	47	131	387	2.055	0.206	12111
989	12	49	131	400	8.45	0.845	23520
990	12	51	128	390	6.786	0.679	17611
991	12	53	128	393	1.95	0.195	15675
992	12	55	128	404	7.15	0.715	15110
993	12	57	128	402	1.3	0.13	18588
994	12	59	134	398	4.687	0.469	22114
995	12	61	135	391	4.596	0.46	17109
996	12	63	134	391	0.65	0.065	14545
997	12	65	128	391	3.9	0.39	15529
998	12	67	124	390	2.68	0.268	13228
999	12	69	119	388	3.5	0.35	9737
1000	12	71	121	388	1.3	0.13	12083
1001	12	73	127	393	5.077	0.508	12421
1002	12	75	133	395	4.111	0.411	18539
1003	12	77	133	395	0	0	20478
1004	12	79	133	395	0	0	20515
1005	12	81	129	390	4.162	0.416	14902
1006	12	83	126	393	2.758	0.276	16025
1007	12	85	125	395	1.453	0.145	13720
1008	12	87	133	391	5.814	0.581	16757
1009	12	89	138	380	7.854	0.785	18129
1010	12	91	138	386	3.9	0.39	18035
1011	12	93	136	388	1.838	0.184	12994
1012	12	95	131	393	4.596	0.46	18303
1013	12	97	132	393	0.65	0.065	17601
1014	12	99	140	384	7.827	0.783	11568
1015	12	101	143	380	3.25	0.325	17459
1016	12	103	146	376	3.25	0.325	15964
1017	12	105	132	387	11.573	1.157	13237
1018	12	107	120	406	14.607	1.461	14561
1019	12	109	119	398	5.24	0.524	9319
1020	12	111	129	391	7.934	0.793	16937
1021	12	113	135	387	4.687	0.469	15861
1022	12	115	144	383	6.402	0.64	19931
1023	12	117	139	384	3.314	0.331	17487
1024	12	119	134	395	7.854	0.785	16338
1025	12	121	135	393	1.453	0.145	17024
1026	12	123	136	385	5.24	0.524	12968
1027	12	125	147	380	7.854	0.785	14353
1028	12	127	144	387	4.95	0.495	20400
1029	12	129	133	398	10.111	1.011	18411
1030	12	131	127	394	4.687	0.469	12794
1031	12	133	123	398	3.677	0.368	20125
1032	12	135	119	394	3.677	0.368	17040
1033	12	137	127	387	6.909	0.691	15523
1034	12	139	133	388	3.954	0.395	14555
1035	12	141	135	389	1.453	0.145	13790
1036	12	143	140	384	4.596	0.46	15976
1037	12	145	146	377	5.993	0.599	13146
1038	12	147	146	380	1.95	0.195	19787
1039	12	149	137	390	8.745	0.874	18993
1040	12	151	133	390	2.6	0.26	15150
1041	12	153	128	394	4.162	0.416	14126
1042	12	155	118	409	11.718	1.172	14711
1043	12	157	116	405	2.907	0.291	14438
1044	12	159	117	400	3.314	0.331	12214
1045	12	161	121	395	4.162	0.416	9156
1046	12	163	125	391	3.677	0.368	15370
1047	12	165	129	387	3.677	0.368	12045
1048	12	167	134	382	4.596	0.46	13465
1049	12	169	139	376	5.077	0.508	16097
1050	12	171	139	375	0.65	0.065	9549
1051	12	173	139	375	0	0	17217
1052	12	175	140	374	0.919	0.092	21035
1053	12	177	141	372	1.453	0.145	10720
1054	12	179	142	372	0.65	0.065	13485
1055	12	181	146	370	2.907	0.291	26610
1056	12	183	148	370	1.3	0.13	15207
1057	12	185	148	370	0	0	22008
1058	12	187	142	378	6.5	0.65	16271
1059	12	189	138	382	3.677	0.368	16704
1060	12	191	126	391	9.75	0.975	11326
1061	12	193	125	397	3.954	0.395	8623
1062	13	1	325	811	-1	-1	14291
1063	13	3	325	811	0	0	14863
1064	13	5	325	811	0	0	16286
1065	13	7	313	797	11.985	1.199	15571
1066	13	9	313	796	0.65	0.065	15308
1067	13	11	314	797	0.919	0.092	15966
1068	13	13	302	800	8.04	0.804	14795
1069	13	15	297	795	4.596	0.46	14160
1070	13	17	303	777	12.333	1.233	15215
1071	13	19	318	765	12.486	1.249	15988
1072	13	21	317	777	7.827	0.783	15601
1073	13	23	315	783	4.111	0.411	14999
1074	13	25	308	787	5.24	0.524	14787
1075	13	27	305	808	13.788	1.379	14576
1076	13	29	305	808	0	0	14897
1077	13	31	298	791	11.95	1.195	14324
1078	13	33	304	785	5.515	0.552	13189
1079	13	35	331	788	17.658	1.766	16117
1080	13	37	334	794	4.36	0.436	14432
1081	13	39	317	777	15.627	1.563	14641
1082	13	41	309	773	5.814	0.581	14144
1083	13	43	306	770	2.758	0.276	14857
1084	13	45	302	750	13.257	1.326	16549
1085	13	47	307	737	9.053	0.905	15035
1086	13	49	322	724	12.902	1.29	15910
1087	13	51	325	739	9.943	0.994	15029
1088	13	53	322	758	12.503	1.25	17194
1089	13	55	322	773	9.75	0.975	16788
1090	13	57	322	787	9.1	0.91	15529
1091	13	59	313	806	13.665	1.367	14193
1092	13	61	310	815	6.166	0.617	16663
1093	13	63	304	826	8.144	0.814	15008
1094	13	65	305	840	9.123	0.912	14600
1095	13	67	318	845	9.053	0.905	14800
1096	13	69	340	850	14.664	1.466	15417
1097	13	71	350	853	6.786	0.679	15776
1098	13	73	319	821	28.959	2.896	14781
1099	13	75	309	810	9.663	0.966	14758
1100	13	77	272	781	30.556	3.056	15237
1101	13	79	268	778	3.25	0.325	15005
1102	13	81	249	768	13.956	1.396	15078
1103	13	83	311	772	40.383	4.038	14718
1104	13	85	320	767	6.692	0.669	15689
1105	13	87	327	741	17.501	1.75	14103
1106	13	89	307	710	23.979	2.398	16476
1107	13	91	296	701	9.238	0.924	8200
1108	13	93	324	773	50.213	5.021	16208
1109	13	95	329	816	28.138	2.814	15746
1110	13	97	330	843	17.562	1.756	15495
1111	13	99	329	855	7.827	0.783	8219
1112	13	101	348	860	12.77	1.277	15631
1113	13	103	366	864	11.985	1.199	16226
1114	13	105	373	864	4.55	0.455	15183
1115	13	107	385	877	11.499	1.15	14594
1116	13	109	387	880	2.344	0.234	14588
1117	13	111	365	871	15.45	1.545	19586
1118	13	113	361	870	2.68	0.268	14546
1119	13	115	376	854	14.255	1.426	16363
1120	13	117	413	842	25.283	2.528	14623
1121	13	119	427	864	16.95	1.695	18545
1122	13	121	436	886	15.45	1.545	16010
1123	13	123	440	895	6.402	0.64	13244
1124	13	125	440	904	5.85	0.585	13240
1125	13	127	443	939	22.833	2.283	14183
1126	13	129	450	952	9.597	0.96	15783
1127	13	131	456	958	5.515	0.552	14507
1128	13	133	453	964	4.36	0.436	14520
1129	13	135	440	975	11.069	1.107	14618
1130	13	137	435	954	14.031	1.403	14604
1131	13	139	439	922	20.961	2.096	14270
1132	13	141	452	896	18.894	1.889	19706
1133	13	143	452	891	3.25	0.325	14715
1134	13	145	443	890	5.886	0.589	13046
1135	13	147	435	870	14.001	1.4	14181
1136	13	149	430	850	13.4	1.34	14487
1137	13	151	476	929	59.419	5.942	17459
1138	13	153	487	955	18.35	1.835	15360
1139	13	155	493	969	9.9	0.99	16912
1140	13	157	492	1001	20.81	2.081	14940
1141	13	159	491	999	1.453	0.145	15327
1142	13	161	478	990	10.277	1.028	13589
1143	13	163	472	978	8.72	0.872	12462
1144	13	165	493	988	15.118	1.512	16795
1145	13	167	495	991	2.344	0.234	22194
1146	13	169	483	979	11.031	1.103	15228
1147	13	171	477	971	6.5	0.65	8440
1148	13	173	475	966	3.5	0.35	12473
1149	13	175	475	952	9.1	0.91	14113
1150	13	177	474	932	13.016	1.302	14700
1151	13	179	461	893	26.721	2.672	14423
1152	13	181	457	853	26.129	2.613	16898
1153	13	183	465	820	22.071	2.207	16379
1154	13	185	507	794	32.107	3.211	14434
1155	13	187	528	782	15.721	1.572	13594
1156	13	189	542	772	11.183	1.118	13831
1157	13	191	548	763	7.031	0.703	13873
1158	13	193	549	757	3.954	0.395	13570
1159	14	1	719	788	-1	-1	12972
1160	14	3	719	788	0	0	15152
1161	14	5	721	787	1.453	0.145	13605
1162	14	7	722	785	1.453	0.145	14667
1163	14	9	732	779	7.58	0.758	12349
1164	14	11	740	781	5.36	0.536	14708
1165	14	13	741	781	0.65	0.065	13250
1166	14	15	734	783	4.732	0.473	13177
1167	14	17	725	785	5.993	0.599	13557
1168	14	19	717	784	5.24	0.524	18261
1169	14	21	702	793	11.37	1.137	9259
1170	14	23	695	792	4.596	0.46	12475
1171	14	25	690	788	4.162	0.416	12844
1172	14	27	695	789	3.314	0.331	13527
1173	14	29	696	787	1.453	0.145	13506
1174	14	31	690	782	5.077	0.508	13462
1175	14	33	689	789	4.596	0.46	13198
1176	14	35	686	803	9.306	0.931	13389
1177	14	37	683	803	1.95	0.195	13734
1178	14	39	670	821	14.432	1.443	13775
1179	14	41	666	819	2.907	0.291	13792
1180	14	43	666	821	1.3	0.13	13922
1181	14	45	664	822	1.453	0.145	13523
1182	14	47	673	812	8.745	0.874	13538
1183	14	49	688	800	12.486	1.249	16632
1184	14	51	719	790	21.172	2.117	13247
1185	14	53	727	786	5.814	0.581	8340
1186	14	55	740	781	9.053	0.905	13463
1187	14	57	746	779	4.111	0.411	13380
1188	14	59	760	772	10.174	1.017	16556
1189	14	61	771	772	7.15	0.715	13288
1190	14	63	773	772	1.3	0.13	13964
1191	14	65	766	772	4.55	0.455	16452
1192	14	67	758	776	5.814	0.581	14036
1193	14	69	772	769	10.174	1.017	16509
1194	14	71	770	772	2.344	0.234	14007
1195	14	73	757	770	8.549	0.855	13341
1196	14	75	759	777	4.732	0.473	13064
1197	14	77	764	778	3.314	0.331	13409
1198	14	79	760	775	3.25	0.325	13502
1199	14	81	759	777	1.453	0.145	13247
1200	14	83	749	781	7.001	0.7	13338
1201	14	85	740	782	5.886	0.589	13600
1202	14	87	746	776	5.515	0.552	13480
1203	14	89	748	781	3.5	0.35	13132
1204	14	91	729	784	12.503	1.25	13478
1205	14	93	722	783	4.596	0.46	13726
1206	14	95	710	785	7.907	0.791	16639
1207	14	97	695	797	12.486	1.249	12317
1208	14	99	667	804	18.76	1.876	8591
1209	14	101	663	807	3.25	0.325	9592
1210	14	103	659	805	2.907	0.291	11564
1211	14	105	674	807	9.836	0.984	16009
1212	14	107	684	801	7.58	0.758	12373
1213	14	109	695	797	7.608	0.761	8451
1214	14	111	715	792	13.4	1.34	13274
1215	14	113	714	786	3.954	0.395	11940
1216	14	115	717	791	3.79	0.379	13248
1217	14	117	722	790	3.314	0.331	13215
1218	14	119	724	783	4.732	0.473	15727
1219	14	121	743	774	13.665	1.367	13279
1220	14	123	757	776	9.192	0.919	13482
1221	14	125	772	784	11.05	1.105	13178
1222	14	127	778	780	4.687	0.469	13557
1223	14	129	773	774	5.077	0.508	13408
1224	14	131	774	771	2.055	0.206	13219
1225	14	133	793	761	13.956	1.396	13090
1226	14	135	797	761	2.6	0.26	13117
1227	14	137	797	761	0	0	13152
1228	14	139	797	761	0	0	13010
1229	14	141	797	762	0.65	0.065	13409
1230	14	143	712	783	56.91	5.691	14359
1231	14	145	709	785	2.344	0.234	14543
1232	14	147	705	795	7.001	0.7	17471
1233	14	149	705	797	1.3	0.13	16758
1234	14	151	703	797	1.3	0.13	11382
1235	14	153	704	797	0.65	0.065	8510
1236	14	155	702	791	4.111	0.411	11123
1237	14	157	707	799	6.132	0.613	17126
1238	14	159	711	796	3.25	0.325	23297
1239	14	161	711	798	1.3	0.13	23075
1240	14	163	703	799	5.24	0.524	16285
1241	14	165	697	793	5.515	0.552	12447
1242	14	167	704	791	4.732	0.473	8812
1243	14	169	714	793	6.629	0.663	12920
1244	14	171	723	789	6.402	0.64	20934
1245	14	173	737	780	10.818	1.082	13038
1246	14	175	751	773	10.174	1.017	12376
1247	14	177	761	771	6.629	0.663	14622
1248	14	179	775	769	9.192	0.919	14911
1249	14	181	780	769	3.25	0.325	13119
1250	14	183	782	769	1.3	0.13	13037
1251	14	185	783	769	0.65	0.065	12937
1252	14	187	783	769	0	0	11725
1253	14	189	782	765	2.68	0.268	15120
1254	14	191	778	756	6.402	0.64	14060
1255	14	193	778	762	3.9	0.39	14446
1256	15	1	676	748	-1	-1	7549
1257	15	3	675	748	0.65	0.065	14451
1258	15	5	676	748	0.65	0.065	12916
1259	15	7	681	743	4.596	0.46	12960
1260	15	9	681	742	0.65	0.065	16187
1261	15	11	678	734	5.553	0.555	11196
1262	15	13	678	734	0	0	12872
1263	15	15	678	734	0	0	13590
1264	15	17	680	733	1.453	0.145	15009
1265	15	19	682	734	1.453	0.145	12685
1266	15	21	683	736	1.453	0.145	13838
1267	15	23	683	737	0.65	0.065	11372
1268	15	25	682	740	2.055	0.206	14719
1269	15	27	684	758	11.772	1.177	13052
1270	15	29	683	752	3.954	0.395	15555
1271	15	31	683	747	3.25	0.325	15243
1272	15	33	692	744	6.166	0.617	16128
1273	15	35	694	750	4.111	0.411	13470
1274	15	37	688	742	6.5	0.65	16139
1275	15	39	680	743	5.24	0.524	13245
1276	15	41	679	746	2.055	0.206	10406
1277	15	43	680	742	2.68	0.268	12395
1278	15	45	685	735	5.591	0.559	12626
1279	15	47	686	735	0.65	0.065	15068
1280	15	49	689	743	5.553	0.555	15743
1281	15	51	689	747	2.6	0.26	16077
1282	15	53	689	748	0.65	0.065	11514
1283	15	55	690	752	2.68	0.268	13968
1284	15	57	687	750	2.344	0.234	13218
1285	15	59	683	745	4.162	0.416	15513
1286	15	61	682	743	1.453	0.145	16199
1287	15	63	683	744	0.919	0.092	14590
1288	15	65	683	744	0	0	13441
1289	15	67	688	741	3.79	0.379	12639
1290	15	69	685	740	2.055	0.206	14049
1291	15	71	688	744	3.25	0.325	17303
1292	15	73	688	744	0	0	13792
1293	15	75	679	740	6.402	0.64	12914
1294	15	77	677	737	2.344	0.234	10791
1295	15	79	696	743	12.951	1.295	16553
1296	15	81	699	744	2.055	0.206	17538
1297	15	83	698	746	1.453	0.145	15132
1298	15	85	693	746	3.25	0.325	14548
1299	15	87	688	744	3.5	0.35	12423
1300	15	89	676	750	8.72	0.872	4653
1301	15	91	666	741	8.745	0.874	13373
1302	15	93	683	744	11.22	1.122	14410
1303	15	95	689	740	4.687	0.469	11231
1304	15	97	693	745	4.162	0.416	17576
1305	15	99	692	745	0.65	0.065	16824
1306	15	101	672	735	14.534	1.453	10946
1307	15	103	681	740	6.692	0.669	10389
1308	15	105	688	749	7.411	0.741	17961
1309	15	107	692	752	3.25	0.325	22951
1310	15	109	657	728	27.584	2.758	11969
1311	15	111	681	743	18.396	1.84	15287
1312	15	113	685	742	2.68	0.268	11051
1313	15	115	688	746	3.25	0.325	9405
1314	15	117	688	750	2.6	0.26	17631
1315	15	119	681	741	7.411	0.741	11668
1316	15	121	682	737	2.68	0.268	12517
1317	15	123	698	731	11.107	1.111	17038
1318	15	125	691	746	10.759	1.076	15922
1319	15	127	687	747	2.68	0.268	16082
1320	15	129	681	740	5.993	0.599	9725
1321	15	131	685	737	3.25	0.325	15546
1322	15	133	691	744	5.993	0.599	12927
1323	15	135	696	744	3.25	0.325	18270
1324	15	137	696	744	0	0	13950
1325	15	139	692	737	5.24	0.524	12725
1326	15	141	690	733	2.907	0.291	19485
1327	15	143	674	732	10.42	1.042	15296
1328	15	145	670	729	3.25	0.325	8057
1329	15	147	706	748	26.458	2.646	13839
1330	15	149	703	749	2.055	0.206	9581
1331	15	151	694	745	6.402	0.64	20078
1332	15	153	692	740	3.5	0.35	12896
1333	15	155	694	731	5.993	0.599	14885
1334	15	157	695	735	2.68	0.268	16112
1335	15	159	695	738	1.95	0.195	13641
1336	15	161	683	734	8.222	0.822	12079
1337	15	163	683	734	0	0	14415
1338	15	165	686	744	6.786	0.679	12525
1339	15	167	688	749	3.5	0.35	17996
1340	15	169	691	750	2.055	0.206	17162
1341	15	171	688	741	6.166	0.617	13354
1342	15	173	682	734	5.993	0.599	15598
1343	15	175	672	737	6.786	0.679	8483
1344	15	177	670	738	1.453	0.145	11542
1345	15	179	694	750	17.441	1.744	16670
1346	15	181	694	756	3.9	0.39	17563
1347	15	183	689	755	3.314	0.331	14641
1348	15	185	690	739	10.42	1.042	14465
1349	15	187	693	734	3.79	0.379	10031
1350	15	189	695	728	4.111	0.411	18951
1351	15	191	696	727	0.919	0.092	17568
1352	15	193	698	730	2.344	0.234	17623
1353	16	145	700	800	-1	-1	13404
1354	16	147	700	800	0	0	13477
1355	16	149	703	795	3.79	0.379	14931
1356	16	151	705	784	7.267	0.727	12487
1357	16	153	697	787	5.553	0.555	10763
1358	16	155	688	790	6.166	0.617	5512
1359	16	157	684	794	3.677	0.368	22352
1360	16	159	670	810	13.819	1.382	14251
1361	16	161	668	811	1.453	0.145	12884
1362	16	163	663	813	3.5	0.35	15294
1363	16	165	659	816	3.25	0.325	13438
1364	16	167	663	813	3.25	0.325	13620
1365	16	169	671	805	7.354	0.735	12226
1366	16	171	678	795	7.934	0.793	13517
1367	16	173	667	800	7.854	0.785	13768
1368	16	175	650	813	13.91	1.391	14076
1369	16	177	651	809	2.68	0.268	13810
1370	16	179	650	787	14.314	1.431	12556
1371	16	181	641	776	9.238	0.924	9700
1372	16	183	638	771	3.79	0.379	10919
1373	16	185	634	759	8.222	0.822	13023
1374	16	187	628	748	8.144	0.814	10699
1375	16	189	628	747	0.65	0.065	12288
1376	16	191	627	741	3.954	0.395	12663
1377	16	193	631	746	4.162	0.416	15493
1378	17	1	595	843	-1	-1	15303
1379	17	3	594	842	0.919	0.092	17688
1380	17	5	590	839	3.25	0.325	17945
1381	17	7	590	838	0.65	0.065	15885
1382	17	9	581	831	7.411	0.741	19628
1383	17	11	579	831	1.3	0.13	17965
1384	17	13	579	831	0	0	17643
1385	17	15	554	843	18.025	1.802	14739
1386	17	17	560	840	4.36	0.436	15820
1387	17	19	562	835	3.5	0.35	15308
1388	17	21	562	830	3.25	0.325	13849
1389	17	23	568	832	4.111	0.411	15528
1390	17	25	575	838	5.993	0.599	16755
1391	17	27	583	837	5.24	0.524	20937
1392	17	29	590	832	5.591	0.559	16672
1393	17	31	576	830	9.192	0.919	19605
1394	17	33	580	832	2.907	0.291	19938
1395	17	35	592	832	7.8	0.78	16178
1396	17	37	570	837	14.664	1.466	16151
1397	17	39	549	833	13.895	1.39	18128
1398	17	41	545	836	3.25	0.325	15148
1399	17	43	583	830	25.005	2.501	16754
1400	17	45	593	826	7.001	0.7	16112
1401	17	47	569	834	16.443	1.644	16903
1402	17	49	520	831	31.909	3.191	14155
1403	17	51	528	830	5.24	0.524	16924
1404	17	53	542	833	9.306	0.931	14121
1405	17	55	531	838	7.854	0.785	17248
1406	17	57	521	842	7.001	0.7	17223
1407	17	59	503	853	13.711	1.371	18699
1408	17	61	488	854	9.771	0.977	19202
1409	17	63	488	854	0	0	18108
1410	17	65	480	856	5.36	0.536	16207
1411	17	67	468	853	8.04	0.804	19878
1412	17	69	466	853	1.3	0.13	17396
1413	17	71	451	852	9.771	0.977	16491
1414	17	73	450	852	0.65	0.065	18525
1415	17	75	446	851	2.68	0.268	17694
1416	17	77	504	846	37.839	3.784	17013
1417	17	79	512	843	5.553	0.555	16449
1418	17	81	517	842	3.314	0.331	17968
1419	17	83	521	840	2.907	0.291	18546
1420	17	85	486	847	23.2	2.32	15944
1421	17	87	471	849	9.836	0.984	17961
1422	17	89	463	849	5.2	0.52	14022
1423	17	91	451	849	7.8	0.78	15243
1424	17	93	429	851	14.359	1.436	16881
1425	17	95	425	850	2.68	0.268	16505
1426	17	97	425	850	0	0	16469
1427	17	99	429	849	2.68	0.268	20060
1428	17	101	413	851	10.481	1.048	18598
1429	17	103	404	850	5.886	0.589	18412
1430	17	105	395	850	5.85	0.585	18172
1431	17	107	376	853	12.503	1.25	17074
1432	17	109	361	858	10.277	1.028	19007
1433	17	111	357	858	2.6	0.26	16779
1434	17	113	416	857	38.355	3.835	16587
1435	17	115	453	859	24.085	2.408	16566
1436	17	117	482	862	18.95	1.895	10233
1437	17	119	498	867	10.896	1.09	15982
1438	17	121	499	868	0.919	0.092	16278
1439	17	123	463	863	23.624	2.362	18007
1440	17	125	442	858	14.031	1.403	15217
1441	17	127	419	846	16.862	1.686	17509
1442	17	129	413	844	4.111	0.411	15752
1443	17	131	437	853	16.66	1.666	15967
1444	17	133	437	853	0	0	14904
1445	17	135	435	854	1.453	0.145	14197
1446	17	137	415	847	13.773	1.377	15156
1447	17	139	411	846	2.68	0.268	13785
1448	17	141	403	846	5.2	0.52	13786
1449	17	143	387	844	10.481	1.048	17636
1450	17	145	385	841	2.344	0.234	17225
1451	17	147	409	851	16.9	1.69	16721
1452	17	149	450	861	27.431	2.743	18726
1453	17	151	461	868	8.475	0.847	15041
1454	17	153	478	873	11.518	1.152	16739
1455	17	155	495	879	11.718	1.172	15566
1456	17	157	503	881	5.36	0.536	20764
1457	17	159	492	876	7.854	0.785	17768
1458	17	161	480	866	10.153	1.015	16490
1459	17	163	506	893	24.364	2.436	15924
1460	17	165	522	929	25.606	2.561	16541
1461	17	167	517	944	10.277	1.028	17931
1462	17	169	495	975	24.708	2.471	15940
1463	17	171	487	980	6.132	0.613	19076
1464	17	173	480	988	6.909	0.691	22018
1465	17	175	477	1001	8.672	0.867	16399
1466	17	177	497	986	16.25	1.625	15135
1467	17	179	520	979	15.627	1.563	18644
1468	17	181	539	978	12.367	1.237	14350
1469	17	183	570	985	20.657	2.066	18978
1470	17	185	576	986	3.954	0.395	19736
1471	17	187	579	986	1.95	0.195	15496
1472	17	189	601	986	14.3	1.43	16005
1473	17	191	605	985	2.68	0.268	16057
1474	17	193	612	983	4.732	0.473	15999
1475	18	1	564	898	-1	-1	18074
1476	18	3	564	898	0	0	18043
1477	18	5	561	902	3.25	0.325	18393
1478	18	7	552	902	5.85	0.585	19105
1479	18	9	541	899	7.411	0.741	14725
1480	18	11	537	895	3.677	0.368	15404
1481	18	13	537	895	0	0	14161
1482	18	15	535	881	9.192	0.919	15289
1483	18	17	532	867	9.306	0.931	15589
1484	18	19	534	879	7.907	0.791	12827
1485	18	21	540	897	12.333	1.233	12936
1486	18	23	532	900	5.553	0.555	15728
1487	18	25	529	908	5.553	0.555	16556
1488	18	27	529	907	0.65	0.065	16788
1489	18	29	533	884	15.174	1.517	17327
1490	18	31	533	877	4.55	0.455	16396
1491	18	33	533	898	13.65	1.365	17483
1492	18	35	533	900	1.3	0.13	16522
1493	18	37	540	904	5.24	0.524	17301
1494	18	39	542	907	2.344	0.234	17448
1495	18	41	559	903	11.351	1.135	17940
1496	18	43	567	904	5.24	0.524	15696
1497	18	45	554	907	8.672	0.867	18653
1498	18	47	551	908	2.055	0.206	19661
1499	18	49	550	908	0.65	0.065	17196
1500	18	51	540	904	7.001	0.7	16205
1501	18	53	536	905	2.68	0.268	17001
1502	18	55	536	905	0	0	16755
1503	18	57	543	903	4.732	0.473	18243
1504	18	59	529	910	10.174	1.017	21764
1505	18	61	524	914	4.162	0.416	15453
1506	18	63	529	909	4.596	0.46	17061
1507	18	65	533	904	4.162	0.416	19634
1508	18	67	533	904	0	0	17719
1509	18	69	530	898	4.36	0.436	16235
1510	18	71	521	911	10.277	1.028	15505
1511	18	73	522	907	2.68	0.268	13357
1512	18	75	551	897	19.939	1.994	17043
1513	18	77	565	899	9.192	0.919	17667
1514	18	79	554	907	8.841	0.884	15345
1515	18	81	529	914	16.875	1.687	16489
1516	18	83	528	913	0.919	0.092	14827
1517	18	85	544	905	11.627	1.163	18615
1518	18	87	552	900	6.132	0.613	16633
1519	18	89	543	897	6.166	0.617	16974
1520	18	91	529	881	13.819	1.382	13795
1521	18	93	529	881	0	0	16674
1522	18	95	535	896	10.501	1.05	17556
1523	18	97	537	905	5.993	0.599	17193
1524	18	99	552	902	9.943	0.994	15429
1525	18	101	555	904	2.344	0.234	17433
1526	18	103	557	908	2.907	0.291	17875
1527	18	105	558	909	0.919	0.092	16088
1528	18	107	555	912	2.758	0.276	16143
1529	18	109	555	911	0.65	0.065	15990
1530	18	111	559	903	5.814	0.581	20022
1531	18	113	563	901	2.907	0.291	16996
1532	18	115	563	899	1.3	0.13	15563
1533	18	117	569	892	5.993	0.599	9231
1534	18	119	579	883	8.745	0.874	13495
1535	18	121	590	879	7.608	0.761	15881
1536	18	123	573	880	11.069	1.107	14117
1537	18	125	546	873	18.13	1.813	14873
1538	18	127	558	873	7.8	0.78	15916
1539	18	129	569	873	7.15	0.715	17640
1540	18	131	568	876	2.055	0.206	19613
1541	18	133	582	874	9.192	0.919	17366
1542	18	135	553	874	18.85	1.885	17473
1543	18	137	550	873	2.055	0.206	17326
1544	18	139	535	855	15.23	1.523	13274
1545	18	141	532	854	2.055	0.206	15684
1546	18	143	527	846	6.132	0.613	16605
1547	18	145	532	860	9.663	0.966	13373
1548	18	147	534	861	1.453	0.145	14465
1549	18	149	535	872	7.179	0.718	14527
1550	18	151	538	872	1.95	0.195	9412
1551	18	153	538	872	0	0	16292
1552	18	155	522	854	15.654	1.565	17818
1553	18	157	523	835	12.367	1.237	16776
1554	18	159	523	815	13	1.3	12362
1555	18	161	525	805	6.629	0.663	20296
1556	18	163	531	811	5.515	0.552	16318
1557	18	165	532	827	10.42	1.042	18319
1558	18	167	534	863	23.435	2.344	19267
1559	18	169	535	865	1.453	0.145	14877
1560	18	171	536	872	4.596	0.46	21122
1561	18	173	537	879	4.596	0.46	18908
1562	18	175	538	894	9.771	0.977	18967
1563	18	177	538	906	7.8	0.78	18125
1564	18	179	533	900	5.077	0.508	15602
1565	18	181	524	884	11.932	1.193	15264
1566	18	183	515	870	10.818	1.082	14709
1567	18	185	513	863	4.732	0.473	15089
1568	18	187	523	868	7.267	0.727	17242
1569	18	189	529	878	7.58	0.758	16652
1570	18	191	534	883	4.596	0.46	17373
1571	18	193	534	883	0	0	13078
1572	19	1	598	894	-1	-1	17483
1573	19	3	598	893	0.65	0.065	18008
1574	19	5	594	891	2.907	0.291	19506
1575	19	7	590	887	3.677	0.368	17588
1576	19	9	590	888	0.65	0.065	16253
1577	19	11	590	887	0.65	0.065	16487
1578	19	13	589	884	2.055	0.206	17247
1579	19	15	591	888	2.907	0.291	13304
1580	19	17	593	890	1.838	0.184	19473
1581	19	19	593	893	1.95	0.195	18175
1582	19	21	593	896	1.95	0.195	17828
1583	19	23	593	896	0	0	17047
1584	19	25	592	893	2.055	0.206	17614
1585	19	27	583	881	9.75	0.975	16713
1586	19	29	583	881	0	0	15439
1587	19	31	585	890	5.993	0.599	17544
1588	19	33	584	883	4.596	0.46	16209
1589	19	35	588	895	8.222	0.822	16156
1590	19	37	588	893	1.3	0.13	19244
1591	19	39	586	887	4.111	0.411	14785
1592	19	41	588	889	1.838	0.184	15079
1593	19	43	593	894	4.596	0.46	18975
1594	19	45	601	901	6.909	0.691	17203
1595	19	47	603	902	1.453	0.145	16603
1596	19	49	601	897	3.5	0.35	16277
1597	19	51	596	892	4.596	0.46	16344
1598	19	53	590	883	7.031	0.703	20022
1599	19	55	589	882	0.919	0.092	17711
1600	19	57	583	873	7.031	0.703	17204
1601	19	59	583	871	1.3	0.13	12107
1602	19	61	588	879	6.132	0.613	17511
1603	19	63	589	879	0.65	0.065	15637
1604	19	65	598	876	6.166	0.617	16717
1605	19	67	598	876	0	0	15934
1606	19	69	606	901	17.061	1.706	15366
1607	19	71	607	904	2.055	0.206	16869
1608	19	73	612	915	7.854	0.785	16200
1609	19	75	612	915	0	0	17042
1610	19	77	608	896	12.62	1.262	14865
1611	19	79	605	896	1.95	0.195	18389
1612	19	81	603	904	5.36	0.536	12921
1613	19	83	600	911	4.95	0.495	16025
1614	19	85	597	907	3.25	0.325	7516
1615	19	87	596	896	7.179	0.718	17432
1616	19	89	595	899	2.055	0.206	15275
1617	19	91	579	883	14.707	1.471	12754
1618	19	93	580	883	0.65	0.065	15809
1619	19	95	587	893	7.934	0.793	16522
1620	19	97	588	894	0.919	0.092	14730
1621	19	99	581	880	10.174	1.017	18177
1622	19	101	582	878	1.453	0.145	14716
1623	19	103	595	893	12.902	1.29	18952
1624	19	105	598	898	3.79	0.379	18687
1625	19	107	605	916	12.553	1.255	21110
1626	19	109	605	916	0	0	24354
1627	19	111	606	920	2.68	0.268	16622
1628	19	113	609	921	2.055	0.206	15959
1629	19	115	609	920	0.65	0.065	15858
1630	19	117	602	915	5.591	0.559	17501
1631	19	119	601	909	3.954	0.395	24059
1632	19	121	596	910	3.314	0.331	15814
1633	19	123	592	911	2.68	0.268	11537
1634	19	125	587	907	4.162	0.416	15912
1635	19	127	583	903	3.677	0.368	20482
1636	19	129	581	901	1.838	0.184	17028
1637	19	131	590	901	5.85	0.585	20856
1638	19	133	592	907	4.111	0.411	17241
1639	19	135	585	906	4.596	0.46	25889
1640	19	137	577	899	6.909	0.691	20670
1641	19	139	582	892	5.591	0.559	19372
1642	19	141	586	892	2.6	0.26	20715
1643	19	143	584	906	9.192	0.919	18485
1644	19	145	581	905	2.055	0.206	20653
1645	19	147	569	891	11.985	1.199	15814
1646	19	149	573	888	3.25	0.325	14943
1647	19	151	579	889	3.954	0.395	19231
1648	19	153	580	895	3.954	0.395	20386
1649	19	155	579	901	3.954	0.395	17929
1650	19	157	578	904	2.055	0.206	20797
1651	19	159	572	897	5.993	0.599	20232
1652	19	161	565	887	7.934	0.793	16598
1653	19	163	570	881	5.077	0.508	18677
1654	19	165	572	881	1.3	0.13	16877
1655	19	167	577	884	3.79	0.379	18223
1656	19	169	583	888	4.687	0.469	21066
1657	19	171	583	894	3.9	0.39	26057
1658	19	173	576	887	6.435	0.643	19655
1659	19	175	577	880	4.596	0.46	18784
1660	19	177	571	877	4.36	0.436	15965
1661	19	179	562	889	9.75	0.975	17709
1662	19	181	563	892	2.055	0.206	16834
1663	19	183	563	887	3.25	0.325	14547
1664	19	185	566	878	6.166	0.617	15345
1665	19	187	569	872	4.36	0.436	18397
1666	19	189	574	879	5.591	0.559	20910
1667	19	191	572	886	4.732	0.473	18586
1668	19	193	560	872	11.985	1.199	15577
1669	20	1	116	780	-1	-1	17556
1670	20	3	112	782	2.907	0.291	17037
1671	20	5	102	782	6.5	0.65	17798
1672	20	7	102	782	0	0	18289
1673	20	9	99	782	1.95	0.195	17304
1674	20	11	89	782	6.5	0.65	16671
1675	20	13	96	779	4.95	0.495	17719
1676	20	15	119	771	15.828	1.583	19478
1677	20	17	122	769	2.344	0.234	17299
1678	20	19	129	764	5.591	0.559	17709
1679	20	21	135	761	4.36	0.436	19618
1680	20	23	148	753	9.922	0.992	17910
1681	20	25	141	757	5.24	0.524	19114
1682	20	27	129	761	8.222	0.822	17592
1683	20	29	112	767	11.718	1.172	19562
1684	20	31	110	768	1.453	0.145	18884
1685	20	33	106	772	3.677	0.368	18016
1686	20	35	103	776	3.25	0.325	19161
1687	20	37	101	776	1.3	0.13	18083
1688	20	39	99	774	1.838	0.184	18164
1689	20	41	96	776	2.344	0.234	18353
1690	20	43	90	775	3.954	0.395	17138
1691	20	45	97	770	5.591	0.559	18632
1692	20	47	102	765	4.596	0.46	16606
1693	20	49	104	763	1.838	0.184	16580
1694	20	51	113	761	5.993	0.599	18367
1695	20	53	118	761	3.25	0.325	19953
1696	20	55	112	767	5.515	0.552	18745
1697	20	57	98	772	9.663	0.966	18042
1698	20	59	93	778	5.077	0.508	17913
1699	20	61	89	783	4.162	0.416	21001
1700	20	63	79	793	9.192	0.919	18090
1701	20	65	71	798	6.132	0.613	23506
1702	20	67	67	801	3.25	0.325	18873
1703	20	69	64	802	2.055	0.206	20625
1704	20	71	65	796	3.954	0.395	17352
1705	20	73	81	785	12.62	1.262	18246
1706	20	75	83	785	1.3	0.13	17291
1707	20	77	90	781	5.24	0.524	19017
1708	20	79	93	779	2.344	0.234	18095
1709	20	81	97	776	3.25	0.325	16841
1710	20	83	114	762	14.314	1.431	17764
1711	20	85	122	756	6.5	0.65	18780
1712	20	87	127	753	3.79	0.379	18374
1713	20	89	128	754	0.919	0.092	17025
1714	20	91	133	752	3.5	0.35	17845
1715	20	93	136	750	2.344	0.234	19221
1716	20	95	141	747	3.79	0.379	19577
1717	20	97	144	743	3.25	0.325	19620
1718	20	99	146	743	1.3	0.13	16658
1719	20	101	146	743	0	0	17510
1720	20	103	146	743	0	0	17653
1721	20	105	145	745	1.453	0.145	18035
1722	20	107	145	745	0	0	16546
1723	20	109	140	751	5.077	0.508	20693
1724	20	111	139	750	0.919	0.092	20645
1725	20	113	151	737	11.499	1.15	14998
1726	20	115	153	737	1.3	0.13	17638
1727	20	117	156	737	1.95	0.195	20563
1728	20	119	156	737	0	0	20458
1729	20	121	156	737	0	0	20355
1730	20	123	158	735	1.838	0.184	20686
1731	20	125	163	730	4.596	0.46	22337
1732	20	127	166	724	4.36	0.436	19103
1733	20	129	166	718	3.9	0.39	17174
1734	20	131	163	722	3.25	0.325	17562
1735	20	133	162	725	2.055	0.206	17442
1736	20	135	159	726	2.055	0.206	17987
1737	20	137	156	732	4.36	0.436	18806
1738	20	139	153	734	2.344	0.234	20562
1739	20	141	153	729	3.25	0.325	20292
1740	20	143	156	724	3.79	0.379	20807
1741	20	145	159	712	8.04	0.804	15928
1742	20	147	161	710	1.838	0.184	13670
1743	20	149	164	706	3.25	0.325	19468
1744	20	151	165	705	0.919	0.092	21736
1745	20	153	165	710	3.25	0.325	24892
1746	20	155	165	712	1.3	0.13	23912
1747	20	157	166	706	3.954	0.395	17278
1748	20	159	168	702	2.907	0.291	17328
1749	20	161	149	736	25.316	2.532	22204
1750	20	163	149	736	0	0	25982
1751	20	165	149	736	0	0	26081
1752	20	167	148	735	0.919	0.092	23075
1753	21	1	444	557	-1	-1	16108
1754	21	3	453	555	5.993	0.599	18031
1755	21	5	462	555	5.85	0.585	20856
1756	21	7	464	554	1.453	0.145	18663
1757	21	9	463	552	1.453	0.145	17426
1758	21	11	466	549	2.758	0.276	16732
1759	21	13	468	549	1.3	0.13	17057
1760	21	15	465	547	2.344	0.234	18054
1761	21	17	458	550	4.95	0.495	16334
1762	21	19	458	550	0	0	17226
1763	21	21	454	548	2.907	0.291	17026
1764	21	23	453	548	0.65	0.065	17779
1765	21	25	437	542	11.107	1.111	15734
1766	21	27	420	536	11.718	1.172	15560
1767	21	29	413	531	5.591	0.559	15384
1768	21	31	398	522	11.37	1.137	14723
1769	21	33	387	516	8.144	0.814	14232
1770	21	35	384	511	3.79	0.379	16248
1771	21	37	427	524	29.199	2.92	17170
1772	21	39	437	527	6.786	0.679	15546
1773	21	41	410	526	17.562	1.756	18215
1774	21	43	398	524	7.907	0.791	16889
1775	21	45	383	523	9.771	0.977	15791
1776	21	47	376	522	4.596	0.46	16076
1777	21	49	365	524	7.267	0.727	16187
1778	21	51	358	524	4.55	0.455	13779
1779	21	53	358	522	1.3	0.13	12765
1780	21	55	359	520	1.453	0.145	13741
1781	21	57	347	525	8.45	0.845	17751
1782	21	59	343	525	2.6	0.26	16534
1783	21	61	349	522	4.36	0.436	9035
1784	21	63	360	523	7.179	0.718	13874
1785	21	65	376	522	10.42	1.042	17003
1786	21	67	385	521	5.886	0.589	15936
1787	21	69	353	522	20.81	2.081	16186
1788	21	71	331	522	14.3	1.43	14246
1789	21	73	331	522	0	0	15497
1790	21	75	343	523	7.827	0.783	17406
1791	21	77	348	530	5.591	0.559	19850
1792	21	79	332	532	10.481	1.048	15444
1793	21	81	327	534	3.5	0.35	17957
1794	21	83	321	531	4.36	0.436	16031
1795	21	85	319	532	1.453	0.145	17264
1796	21	87	306	526	9.306	0.931	12859
1797	21	89	299	528	4.732	0.473	15444
1798	21	91	288	528	7.15	0.715	15788
1799	21	93	284	533	4.162	0.416	14184
1800	21	95	278	538	5.077	0.508	16008
1801	21	97	273	542	4.162	0.416	16413
1802	21	99	265	551	7.827	0.783	16351
1803	21	101	262	557	4.36	0.436	18857
1804	21	103	256	566	7.031	0.703	15603
1805	21	105	248	575	7.827	0.783	21185
1806	21	107	241	582	6.435	0.643	21392
1807	21	109	234	590	6.909	0.691	17028
1808	21	111	230	593	3.25	0.325	17983
1809	21	113	222	600	6.909	0.691	16960
1810	21	115	213	603	6.166	0.617	16970
1811	21	117	211	606	2.344	0.234	17114
1812	21	119	210	601	3.314	0.331	16778
1813	21	121	215	594	5.591	0.559	20551
1814	21	123	216	594	0.65	0.065	17987
1815	21	125	216	599	3.25	0.325	17335
1816	21	127	219	596	2.758	0.276	17036
1817	21	129	226	590	5.993	0.599	18618
1818	21	131	227	588	1.453	0.145	16867
1819	21	133	223	595	5.24	0.524	17391
1820	21	135	235	580	12.486	1.249	17192
1821	21	137	238	576	3.25	0.325	16633
1822	22	1	397	574	-1	-1	15517
1823	22	3	398	574	0.65	0.065	16251
1824	22	5	398	574	0	0	17747
1825	22	7	401	574	1.95	0.195	14418
1826	22	9	403	573	1.453	0.145	16069
1827	22	11	403	576	1.95	0.195	18873
1828	22	13	403	576	0	0	22345
1829	22	15	397	570	5.515	0.552	15732
1830	22	17	397	561	5.85	0.585	13816
1831	22	19	402	569	6.132	0.613	18410
1832	22	21	410	572	5.553	0.555	18095
1833	22	23	415	573	3.314	0.331	16082
1834	22	25	415	573	0	0	16366
1835	22	27	412	563	6.786	0.679	13669
1836	22	29	418	559	4.687	0.469	17658
1837	22	31	429	560	7.179	0.718	16348
1838	22	33	426	561	2.055	0.206	16679
1839	22	35	418	556	6.132	0.613	16460
1840	22	37	431	556	8.45	0.845	17397
1841	22	39	438	558	4.732	0.473	19671
1842	22	41	443	558	3.25	0.325	17719
1843	22	43	447	558	2.6	0.26	18688
1844	22	45	449	558	1.3	0.13	16477
1845	22	47	452	552	4.36	0.436	15700
1846	22	49	456	548	3.677	0.368	17403
1847	22	51	458	547	1.453	0.145	16586
1848	22	53	461	550	2.758	0.276	18404
1849	22	55	459	551	1.453	0.145	17981
1850	22	57	455	547	3.677	0.368	18231
1851	22	59	456	547	0.65	0.065	18272
1852	22	61	459	542	3.79	0.379	20149
1853	22	63	469	538	7.001	0.7	17261
1854	22	65	469	538	0	0	16330
1855	22	67	458	535	7.411	0.741	24771
1856	22	69	457	527	5.24	0.524	16854
1857	22	71	458	521	3.954	0.395	16424
1858	22	73	466	529	7.354	0.735	15412
1859	22	75	469	539	6.786	0.679	18530
1860	22	77	460	550	9.238	0.924	16592
1861	22	79	454	559	7.031	0.703	15319
1862	22	81	454	554	3.25	0.325	16578
1863	22	83	469	543	12.09	1.209	15893
1864	22	85	470	550	4.596	0.46	16105
1865	22	87	450	556	13.572	1.357	16379
1866	22	89	445	557	3.314	0.331	16958
1867	22	91	439	553	4.687	0.469	16942
1868	22	93	433	556	4.36	0.436	16643
1869	22	95	424	547	8.273	0.827	10839
1870	22	97	426	536	7.267	0.727	16446
1871	22	99	455	545	19.736	1.974	11191
1872	22	101	457	544	1.453	0.145	20392
1873	22	103	460	542	2.344	0.234	16543
1874	22	105	455	542	3.25	0.325	16225
1875	22	107	449	541	3.954	0.395	17149
1876	22	109	436	544	8.672	0.867	19191
1877	22	111	428	542	5.36	0.536	7203
1878	22	113	424	528	9.464	0.946	15310
1879	22	115	412	512	13	1.3	12155
1880	22	117	412	508	2.6	0.26	16466
1881	22	119	441	543	29.544	2.954	15316
1882	22	121	446	547	4.162	0.416	15037
1883	22	123	450	551	3.677	0.368	24346
1884	22	125	451	555	2.68	0.268	16296
1885	22	127	431	541	15.868	1.587	12205
1886	22	129	435	541	2.6	0.26	18101
1887	22	131	432	532	6.166	0.617	16816
1888	22	133	425	521	8.475	0.847	17247
1889	22	135	421	510	7.608	0.761	17207
1890	22	137	420	504	3.954	0.395	17952
1891	22	139	427	516	9.03	0.903	16928
1892	22	141	431	530	9.464	0.946	13791
1893	22	143	433	534	2.907	0.291	16905
1894	22	145	443	552	13.384	1.338	9702
1895	22	147	443	552	0	0	14731
1896	22	149	437	539	9.306	0.931	20425
1897	22	151	430	529	7.934	0.793	18263
1898	22	153	433	541	8.04	0.804	22361
1899	22	155	436	543	2.344	0.234	17626
1900	22	157	436	543	0	0	5784
1901	22	159	431	533	7.267	0.727	21721
1902	22	161	419	520	11.499	1.15	11722
1903	22	163	428	532	9.75	0.975	24675
1904	22	165	433	539	5.591	0.559	18084
1905	22	167	436	541	2.344	0.234	15430
1906	22	169	436	541	0	0	12427
1907	22	171	446	543	6.629	0.663	15131
1908	22	173	451	548	4.596	0.46	16095
1909	22	175	452	547	0.919	0.092	16952
1910	22	177	443	531	11.932	1.193	14630
1911	22	179	443	528	1.95	0.195	13180
1912	22	181	439	516	8.222	0.822	16714
1913	22	183	449	532	12.264	1.226	22447
1914	22	185	459	548	12.264	1.226	17927
1915	22	187	461	553	3.5	0.35	16918
1916	22	189	471	550	6.786	0.679	17405
1917	22	191	457	550	9.1	0.91	18804
1918	22	193	448	543	7.411	0.741	18058
1919	23	1	346	514	-1	-1	18287
1920	23	3	337	502	9.75	0.975	17258
1921	23	5	329	496	6.5	0.65	19321
1922	23	7	325	496	2.6	0.26	17947
1923	23	9	318	492	5.24	0.524	15176
1924	23	11	315	489	2.758	0.276	17938
1925	23	13	314	489	0.65	0.065	16980
1926	23	15	312	487	1.838	0.184	18018
1927	23	17	308	484	3.25	0.325	18371
1928	23	19	308	484	0	0	18708
1929	23	21	308	484	0	0	15596
1930	23	23	308	484	0	0	17077
1931	23	25	306	481	2.344	0.234	15613
1932	23	27	298	475	6.5	0.65	15927
1933	23	29	298	475	0	0	19497
1934	23	31	300	476	1.453	0.145	17396
1935	23	33	301	476	0.65	0.065	18309
1936	23	35	298	471	3.79	0.379	18752
1937	23	37	295	465	4.36	0.436	18968
1938	23	39	285	452	10.661	1.066	16858
1939	23	41	282	442	6.786	0.679	17967
1940	23	43	279	432	6.786	0.679	13965
1941	23	45	277	422	6.629	0.663	18854
1942	23	47	276	411	7.179	0.718	17658
1943	23	49	275	407	2.68	0.268	17697
1944	23	51	272	396	7.411	0.741	16200
1945	23	53	269	388	5.553	0.555	13158
1946	23	55	269	382	3.9	0.39	14497
1947	23	57	271	380	1.838	0.184	16121
1948	23	59	272	373	4.596	0.46	15458
1949	23	61	272	373	0	0	16355
1950	23	63	276	364	6.402	0.64	16924
1951	23	65	276	355	5.85	0.585	16649
1952	23	67	276	353	1.3	0.13	16607
1953	23	69	275	370	11.069	1.107	16992
1954	23	71	275	383	8.45	0.845	16673
1955	23	73	280	414	20.41	2.041	17037
1956	23	75	283	424	6.786	0.679	14159
1957	23	77	286	433	6.166	0.617	16439
1958	23	79	286	438	3.25	0.325	21798
1959	23	81	287	444	3.954	0.395	29085
1960	23	83	287	442	1.3	0.13	24151
1961	23	85	281	427	10.501	1.05	9775
1962	23	87	282	416	7.179	0.718	16139
1963	23	89	278	396	13.257	1.326	21519
1964	23	91	276	385	7.267	0.727	16667
1965	23	93	278	405	13.065	1.306	17573
1966	23	95	278	405	0	0	16941
1967	23	97	278	407	1.3	0.13	16411
1968	23	99	281	416	6.166	0.617	16326
1969	23	101	281	418	1.3	0.13	28105
1970	23	103	280	425	4.596	0.46	14946
1971	23	105	269	416	9.238	0.924	18539
1972	23	107	269	415	0.65	0.065	16958
1973	23	109	269	417	1.3	0.13	24579
1974	23	111	269	422	3.25	0.325	16407
1975	23	113	268	424	1.453	0.145	19826
1976	23	115	261	409	10.759	1.076	14839
1977	23	117	265	379	19.672	1.967	16410
1978	23	119	267	360	12.418	1.242	16618
1979	23	121	268	353	4.596	0.46	19636
1980	23	123	269	345	5.24	0.524	19746
1981	23	125	271	334	7.267	0.727	16784
1982	23	127	270	323	7.179	0.718	16713
1983	23	129	270	322	0.65	0.065	16988
1984	23	131	265	311	7.854	0.785	16980
1985	23	133	261	302	6.402	0.64	16963
1986	23	135	262	332	19.51	1.951	22780
1987	23	137	267	344	8.45	0.845	22352
1988	23	139	269	353	5.993	0.599	19341
1989	23	141	270	365	7.827	0.783	16980
1990	23	143	271	385	13.016	1.302	18134
1991	23	145	272	407	14.314	1.431	17022
1992	23	147	273	441	22.109	2.211	14131
1993	23	149	273	448	4.55	0.455	18781
1994	23	151	276	461	8.672	0.867	16515
1995	23	153	281	481	13.4	1.34	17057
1996	23	155	285	495	9.464	0.946	16207
1997	23	157	297	513	14.061	1.406	15192
1998	23	159	306	521	7.827	0.783	17903
1999	23	161	317	528	8.475	0.847	16573
[truncated: 4,552 more rows]
