# Supplementary material for: The Arp2/3 complex is required for in situ haptotactic response of microglia to iC3b
Source: EMBO Rep. 2026 Feb 27;27(7):1666–95. doi: 10.1038/s44319-026-00720-9 (PMC13076747; doi:10.1038/s44319-026-00720-9)
Supplement: Supplementary file 13 — Source data Fig. 1 [file 44319_2026_720_MOESM13_ESM.zip › Figure 1/1A-E/24.06.12 BV2 iC3b random migration iC3b 20uM raw data.csv]

Track n�	Slice n�	X	Y	Distance	Velocity	Pixel Value
1	1	120	441	-1.000	-1.000	17895
1	3	123	434	4.950	0.495	21065
1	5	123	440	3.900	0.390	17836
1	7	122	431	5.886	0.589	20362
1	9	122	431	0.000	0.000	20989
1	11	121	431	0.650	0.065	21394
1	13	121	436	3.250	0.325	24400
1	15	121	436	0.000	0.000	19454
1	17	121	432	2.600	0.260	21052
1	19	114	419	9.597	0.960	17281
1	21	110	412	5.240	0.524	23473
1	23	106	399	8.841	0.884	20146
1	25	112	429	19.886	1.989	20223
1	27	113	429	0.650	0.065	19771
1	29	123	424	7.267	0.727	22597
1	31	137	420	9.464	0.946	20163
1	33	151	413	10.174	1.017	19751
1	35	131	444	23.979	2.398	22219
1	37	129	451	4.732	0.473	21404
1	39	135	463	8.720	0.872	19779
1	41	128	441	15.006	1.501	18725
1	43	118	428	10.661	1.066	20095
1	45	120	436	5.360	0.536	17490
1	47	129	450	10.818	1.082	19091
1	49	129	450	0.000	0.000	21694
1	51	137	456	6.500	0.650	13372
1	53	134	446	6.786	0.679	20717
1	55	109	412	27.431	2.743	19447
1	57	102	401	8.475	0.847	17871
1	59	102	402	0.650	0.065	19674
1	61	102	401	0.650	0.065	15648
1	63	113	423	15.987	1.599	19581
1	65	126	438	12.902	1.290	18626
1	67	126	438	0.000	0.000	22601
1	69	120	425	9.306	0.931	19645
1	71	115	417	6.132	0.613	21237
1	73	107	405	9.374	0.937	19573
1	75	98	386	13.665	1.367	21506
1	77	89	368	13.081	1.308	21247
1	79	86	361	4.950	0.495	20726
1	81	88	366	3.500	0.350	21809
1	83	87	366	0.650	0.065	19580
1	85	81	351	10.501	1.050	21182
1	87	79	338	8.549	0.855	21510
1	89	77	329	5.993	0.599	20508
1	91	75	323	4.111	0.411	18841
1	93	72	315	5.553	0.555	20878
1	95	70	313	1.838	0.184	19746
1	97	64	329	11.107	1.111	20139
1	99	61	352	15.076	1.508	18108
1	101	51	362	9.192	0.919	16749
1	103	45	362	3.900	0.390	19159
1	105	59	360	9.192	0.919	20270
1	107	86	402	32.454	3.245	12062
1	109	100	421	15.340	1.534	14730
1	111	105	422	3.314	0.331	20520
1	113	93	393	20.400	2.040	19229
1	115	87	377	11.107	1.111	24231
1	117	94	393	11.351	1.135	18635
1	119	94	391	1.300	0.130	19187
1	121	99	405	9.663	0.966	21189
1	123	99	405	0.000	0.000	20787
1	125	102	411	4.360	0.436	20210
1	127	102	411	0.000	0.000	14984
1	129	95	385	17.501	1.750	16310
1	131	87	364	14.607	1.461	20180
1	133	83	364	2.600	0.260	20299
1	135	105	408	31.975	3.197	19631
1	137	109	416	5.814	0.581	21615
1	139	112	419	2.758	0.276	20235
1	141	99	400	14.964	1.496	19750
1	143	86	379	16.053	1.605	23454
1	145	74	359	15.160	1.516	20189
1	147	60	337	16.950	1.695	19667
1	149	52	323	10.481	1.048	20243
1	151	48	289	22.252	2.225	19619
1	153	49	291	1.453	0.145	22725
1	155	44	309	12.143	1.214	19628
1	157	70	351	32.107	3.211	15896
1	159	70	343	5.200	0.520	19795
1	161	101	414	50.356	5.036	17149
1	163	106	419	4.596	0.460	18367
1	165	108	421	1.838	0.184	19311
1	167	109	412	5.886	0.589	18749
1	169	97	383	20.400	2.040	22526
1	171	99	391	5.360	0.536	22227
1	173	104	406	10.277	1.028	18929
1	175	108	413	5.240	0.524	19100
1	177	113	422	6.692	0.669	21478
1	179	118	441	12.770	1.277	17564
1	181	119	445	2.680	0.268	17427
1	183	123	449	3.677	0.368	20197
1	185	114	426	16.053	1.605	20278
1	187	114	433	4.550	0.455	19662
1	189	127	451	14.432	1.443	19038
1	191	127	452	0.650	0.065	16184
1	193	120	435	11.950	1.195	17526
2	1	536	606	-1.000	-1.000	19117
2	3	546	609	6.786	0.679	20043
2	5	546	609	0.000	0.000	18998
2	7	551	608	3.314	0.331	21633
2	9	560	605	6.166	0.617	20410
2	11	565	604	3.314	0.331	18903
2	13	573	603	5.240	0.524	20505
2	15	578	602	3.314	0.331	19670
2	17	578	602	0.000	0.000	19850
2	19	585	597	5.591	0.559	24798
2	21	595	592	7.267	0.727	17539
2	23	597	590	1.838	0.184	19294
2	25	598	589	0.919	0.092	14880
2	27	596	590	1.453	0.145	17274
2	29	579	596	11.718	1.172	18016
2	31	579	596	0.000	0.000	19442
2	33	579	596	0.000	0.000	20801
2	35	598	580	16.145	1.615	19724
2	37	594	580	2.600	0.260	18328
2	39	591	581	2.055	0.206	23625
2	41	577	586	9.663	0.966	23066
2	43	578	583	2.055	0.206	17237
2	45	565	590	9.597	0.960	19064
2	47	560	593	3.790	0.379	27107
2	49	557	599	4.360	0.436	18344
2	51	535	611	16.289	1.629	28262
2	53	534	611	0.650	0.065	19858
2	55	538	606	4.162	0.416	18618
2	57	546	601	6.132	0.613	21603
2	59	543	604	2.758	0.276	23842
2	61	550	601	4.950	0.495	25139
2	63	560	599	6.629	0.663	19967
2	65	602	579	30.236	3.024	19138
2	67	617	567	12.486	1.249	32867
2	69	625	560	6.909	0.691	21676
2	71	632	555	5.591	0.559	24810
2	73	639	549	5.993	0.599	19550
2	75	640	547	1.453	0.145	18503
2	77	634	550	4.360	0.436	18896
2	79	626	555	6.132	0.613	19736
2	81	625	551	2.680	0.268	17394
2	83	633	548	5.553	0.555	21739
2	85	641	545	5.553	0.555	21532
2	87	643	543	1.838	0.184	19492
2	89	642	543	0.650	0.065	19337
2	91	641	543	0.650	0.065	19482
2	93	643	539	2.907	0.291	23416
2	95	644	538	0.919	0.092	24216
2	97	644	538	0.000	0.000	21356
2	99	645	536	1.453	0.145	19464
2	101	641	543	5.240	0.524	25068
2	103	640	544	0.919	0.092	21809
2	105	632	555	8.841	0.884	21382
2	107	633	553	1.453	0.145	18704
2	109	636	546	4.950	0.495	19695
2	111	633	544	2.344	0.234	21594
2	113	632	542	1.453	0.145	16115
2	115	632	542	0.000	0.000	20956
2	117	633	542	0.650	0.065	21764
2	119	638	537	4.596	0.460	16052
2	121	644	531	5.515	0.552	22269
2	123	647	529	2.344	0.234	25048
2	125	645	533	2.907	0.291	21003
2	127	629	550	15.174	1.517	18228
2	129	629	550	0.000	0.000	17010
2	131	637	543	6.909	0.691	17210
2	133	643	535	6.500	0.650	19572
2	135	654	526	9.238	0.924	19572
2	137	656	525	1.453	0.145	20857
2	139	655	528	2.055	0.206	16755
2	141	660	529	3.314	0.331	19864
2	143	693	520	22.233	2.223	15546
2	145	694	519	0.919	0.092	20730
2	147	701	516	4.950	0.495	18871
2	149	710	511	6.692	0.669	18791
2	151	706	511	2.600	0.260	18707
2	153	674	511	20.799	2.080	19696
2	155	669	513	3.500	0.350	15881
2	157	666	514	2.055	0.206	20185
2	159	678	510	8.222	0.822	16394
2	161	692	508	9.192	0.919	21258
2	163	674	514	12.333	1.233	17956
2	165	673	514	0.650	0.065	18635
2	167	673	513	0.650	0.065	21961
2	169	667	518	5.077	0.508	20111
2	171	665	518	1.300	0.130	20390
2	173	661	521	3.250	0.325	17980
2	175	673	516	8.450	0.845	19417
2	177	649	529	17.741	1.774	21834
2	179	648	529	0.650	0.065	17553
2	181	649	528	0.919	0.092	17519
2	183	654	525	3.790	0.379	17375
2	185	657	524	2.055	0.206	19750
2	187	666	522	5.993	0.599	17348
2	189	680	524	9.192	0.919	16564
2	191	666	526	9.192	0.919	21351
2	193	661	526	3.250	0.325	21449
3	1	626	607	-1.000	-1.000	19635
3	3	626	607	0.000	0.000	15792
3	5	626	607	0.000	0.000	14135
3	7	626	607	0.000	0.000	10694
3	9	627	607	0.650	0.065	22313
3	11	628	607	0.650	0.065	22518
3	13	631	608	2.055	0.206	22167
3	15	633	607	1.453	0.145	19338
3	17	634	604	2.055	0.206	22140
3	19	634	600	2.600	0.260	23592
3	21	635	597	2.055	0.206	18644
3	23	632	602	3.790	0.379	19116
3	25	631	607	3.314	0.331	19072
3	27	630	607	0.650	0.065	18963
3	29	624	592	10.501	1.050	17988
3	31	623	597	3.314	0.331	22507
3	33	616	597	4.550	0.455	18798
3	35	611	599	3.500	0.350	15383
3	37	607	599	2.600	0.260	20808
3	39	604	596	2.758	0.276	16735
3	41	598	596	3.900	0.390	21372
3	43	595	593	2.758	0.276	16949
3	45	592	590	2.758	0.276	16875
3	47	590	589	1.453	0.145	18081
3	49	590	588	0.650	0.065	17573
3	51	598	591	5.553	0.555	18474
3	53	609	592	7.179	0.718	19736
3	55	628	595	12.503	1.250	18452
3	57	639	598	7.411	0.741	14272
3	59	652	599	8.475	0.847	20148
3	61	657	599	3.250	0.325	22906
3	63	668	599	7.150	0.715	18181
3	65	682	599	9.100	0.910	20991
3	67	684	598	1.453	0.145	19320
3	69	685	598	0.650	0.065	18356
3	71	692	599	4.596	0.460	20832
3	73	696	601	2.907	0.291	19606
3	75	704	606	6.132	0.613	19165
3	77	705	611	3.314	0.331	19158
3	79	707	615	2.907	0.291	19157
3	81	665	610	27.492	2.749	19792
3	83	663	609	1.453	0.145	19260
3	85	668	605	4.162	0.416	19293
3	87	642	602	17.012	1.701	19117
3	89	636	600	4.111	0.411	28754
3	91	635	600	0.650	0.065	19764
3	93	656	587	16.053	1.605	21362
3	95	660	583	3.677	0.368	19554
3	97	623	594	25.090	2.509	16267
3	99	622	594	0.650	0.065	18519
3	101	631	594	5.850	0.585	17898
3	103	628	596	2.344	0.234	12526
3	105	627	597	0.919	0.092	16909
3	107	627	597	0.000	0.000	15694
3	109	616	605	8.841	0.884	19637
3	111	616	605	0.000	0.000	20496
3	113	627	601	7.608	0.761	22093
3	115	631	600	2.680	0.268	17551
3	117	631	597	1.950	0.195	17784
3	119	625	602	5.077	0.508	23990
3	121	623	604	1.838	0.184	31739
3	123	621	605	1.453	0.145	13796
3	125	621	605	0.000	0.000	21910
3	127	617	605	2.600	0.260	16301
3	129	614	605	1.950	0.195	22348
3	131	613	604	0.919	0.092	21516
3	133	610	604	1.950	0.195	20116
3	135	605	609	4.596	0.460	17037
3	137	605	609	0.000	0.000	16497
3	139	611	608	3.954	0.395	13393
3	141	615	604	3.677	0.368	19939
3	143	612	607	2.758	0.276	9428
3	145	610	610	2.344	0.234	18951
3	147	608	610	1.300	0.130	11828
3	149	606	609	1.453	0.145	17247
3	151	607	607	1.453	0.145	20275
3	153	613	603	4.687	0.469	20112
3	155	606	611	6.909	0.691	25938
3	157	606	611	0.000	0.000	23061
3	159	597	614	6.166	0.617	21909
3	161	595	614	1.300	0.130	16956
3	163	596	611	2.055	0.206	15052
3	165	605	604	7.411	0.741	20174
3	167	606	603	0.919	0.092	17954
3	169	606	605	1.300	0.130	18723
3	171	606	607	1.300	0.130	19993
3	173	607	607	0.650	0.065	18167
3	175	609	605	1.838	0.184	12038
3	177	614	604	3.314	0.331	18633
3	179	621	604	4.550	0.455	17105
3	181	622	604	0.650	0.065	18508
3	183	618	604	2.600	0.260	27042
3	185	614	602	2.907	0.291	22444
3	187	613	601	0.919	0.092	19463
3	189	613	603	1.300	0.130	26315
3	191	613	606	1.950	0.195	18598
3	193	613	606	0.000	0.000	21837
4	1	509	590	-1.000	-1.000	17507
4	3	509	589	0.650	0.065	19010
4	5	507	593	2.907	0.291	20505
4	7	505	589	2.907	0.291	19479
4	9	505	588	0.650	0.065	20334
4	11	504	586	1.453	0.145	20075
4	13	500	578	5.814	0.581	20674
4	15	498	571	4.732	0.473	18345
4	17	497	570	0.919	0.092	22276
4	19	496	569	0.919	0.092	20217
4	21	494	567	1.838	0.184	18160
4	23	487	557	7.934	0.793	19049
4	25	487	557	0.000	0.000	15672
4	27	487	557	0.000	0.000	15100
4	29	491	564	5.240	0.524	18518
4	31	492	564	0.650	0.065	19477
4	33	493	565	0.919	0.092	19796
4	35	495	567	1.838	0.184	20289
4	37	497	570	2.344	0.234	12551
4	39	497	571	0.650	0.065	17918
4	41	497	571	0.000	0.000	11620
4	43	497	571	0.000	0.000	17736
4	45	504	572	4.596	0.460	21822
4	47	504	568	2.600	0.260	21233
4	49	499	559	6.692	0.669	19608
4	51	491	546	9.922	0.992	27855
4	53	477	528	14.822	1.482	20095
4	55	472	518	7.267	0.727	17372
4	57	469	506	8.040	0.804	18877
4	59	468	500	3.954	0.395	15263
4	61	468	500	0.000	0.000	18198
4	63	471	481	12.503	1.250	19104
4	65	472	475	3.954	0.395	11590
4	67	472	475	0.000	0.000	19752
4	69	462	487	10.153	1.015	19731
4	71	459	488	2.055	0.206	19548
4	73	453	488	3.900	0.390	26214
4	75	451	494	4.111	0.411	22033
4	77	450	497	2.055	0.206	14430
4	79	450	497	0.000	0.000	14182
4	81	456	492	5.077	0.508	14951
4	83	460	497	4.162	0.416	14541
4	85	465	517	13.400	1.340	18185
4	87	471	528	8.144	0.814	16831
4	89	477	533	5.077	0.508	13832
4	91	481	539	4.687	0.469	14395
4	93	484	542	2.758	0.276	18040
4	95	489	544	3.500	0.350	15053
4	97	496	545	4.596	0.460	15325
4	99	509	550	9.053	0.905	22681
4	101	513	550	2.600	0.260	19641
4	103	516	553	2.758	0.276	17767
4	105	517	556	2.055	0.206	19799
4	107	510	557	4.596	0.460	21635
4	109	508	557	1.300	0.130	29105
4	111	508	557	0.000	0.000	27890
4	113	513	553	4.162	0.416	24898
4	115	515	553	1.300	0.130	17749
4	117	511	557	3.677	0.368	19813
4	119	503	557	5.200	0.520	22762
4	121	502	559	1.453	0.145	18716
4	123	503	559	0.650	0.065	20495
4	125	503	559	0.000	0.000	20142
4	127	504	557	1.453	0.145	16921
4	129	509	554	3.790	0.379	19511
4	131	514	552	3.500	0.350	21393
4	133	518	552	2.600	0.260	20699
4	135	509	557	6.692	0.669	18704
4	137	495	556	9.123	0.912	23001
4	139	494	555	0.919	0.092	19800
4	141	495	549	3.954	0.395	21208
4	143	498	546	2.758	0.276	22098
4	145	504	546	3.900	0.390	19175
4	147	509	546	3.250	0.325	18248
4	149	510	546	0.650	0.065	21899
4	151	504	547	3.954	0.395	19171
4	153	503	549	1.453	0.145	20523
4	155	503	547	1.300	0.130	14106
4	157	511	546	5.240	0.524	16755
4	159	528	556	12.820	1.282	19020
4	161	541	559	8.672	0.867	19816
4	163	542	566	4.596	0.460	21666
4	165	543	568	1.453	0.145	18391
4	167	542	570	1.453	0.145	19817
4	169	541	574	2.680	0.268	19709
4	171	539	575	1.453	0.145	23405
4	173	536	572	2.758	0.276	23891
4	175	534	570	1.838	0.184	18869
4	177	529	561	6.692	0.669	23636
4	179	529	560	0.650	0.065	21055
4	181	529	561	0.650	0.065	20585
4	183	529	561	0.000	0.000	15450
4	185	530	566	3.314	0.331	18265
4	187	530	565	0.650	0.065	15281
4	189	528	563	1.838	0.184	18344
4	191	524	555	5.814	0.581	18246
4	193	524	556	0.650	0.065	19858
5	1	132	616	-1.000	-1.000	21047
5	3	124	596	14.001	1.400	12465
5	5	124	596	0.000	0.000	14791
5	7	124	596	0.000	0.000	9842
5	9	124	593	1.950	0.195	15270
5	11	124	593	0.000	0.000	19477
5	13	125	592	0.919	0.092	24582
5	15	127	587	3.500	0.350	16521
5	17	129	582	3.500	0.350	25217
5	19	129	586	2.600	0.260	20241
5	21	125	591	4.162	0.416	22844
5	23	124	593	1.453	0.145	16078
5	25	120	588	4.162	0.416	13577
5	27	118	584	2.907	0.291	14246
5	29	114	599	10.090	1.009	18892
5	31	113	598	0.919	0.092	23454
5	33	114	589	5.886	0.589	24288
5	35	115	585	2.680	0.268	25215
5	37	116	586	0.919	0.092	19047
5	39	120	594	5.814	0.581	22031
5	41	120	594	0.000	0.000	18951
5	43	120	594	0.000	0.000	21853
5	45	122	587	4.732	0.473	23151
5	47	124	586	1.453	0.145	15915
5	49	125	593	4.596	0.460	19184
5	51	126	597	2.680	0.268	24176
5	53	127	601	2.680	0.268	20224
5	55	126	599	1.453	0.145	20371
5	57	123	592	4.950	0.495	27912
5	59	123	592	0.000	0.000	29012
5	61	117	582	7.580	0.758	12821
5	63	119	589	4.732	0.473	20295
5	65	121	589	1.300	0.130	21869
5	67	121	591	1.300	0.130	21009
5	69	121	592	0.650	0.065	20767
5	71	120	590	1.453	0.145	22887
5	73	120	589	0.650	0.065	20471
5	75	120	587	1.300	0.130	16131
5	77	127	607	13.773	1.377	20636
6	1	381	763	-1.000	-1.000	18635
6	3	381	763	0.000	0.000	18457
6	5	381	763	0.000	0.000	18503
6	7	381	764	0.650	0.065	20546
6	9	381	764	0.000	0.000	19366
6	11	381	763	0.650	0.065	9937
6	13	381	762	0.650	0.065	11344
6	15	382	756	3.954	0.395	15727
6	17	383	751	3.314	0.331	18497
6	19	385	747	2.907	0.291	19658
6	21	388	755	5.553	0.555	24039
6	23	388	760	3.250	0.325	20709
6	25	388	758	1.300	0.130	23863
6	27	388	753	3.250	0.325	22801
6	29	386	750	2.344	0.234	19789
6	31	386	753	1.950	0.195	24558
6	33	384	757	2.907	0.291	23198
6	35	385	760	2.055	0.206	16689
6	37	385	760	0.000	0.000	28208
6	39	384	751	5.886	0.589	16979
6	41	385	751	0.650	0.065	21945
6	43	386	755	2.680	0.268	20819
6	45	387	758	2.055	0.206	28734
6	47	387	758	0.000	0.000	21924
6	49	386	756	1.453	0.145	26971
6	51	386	756	0.000	0.000	21121
6	53	386	756	0.000	0.000	21653
6	55	386	756	0.000	0.000	17586
6	57	381	753	3.790	0.379	20491
6	59	381	753	0.000	0.000	23445
6	61	381	753	0.000	0.000	21524
6	63	381	753	0.000	0.000	22660
6	65	381	753	0.000	0.000	24653
6	67	381	757	2.600	0.260	23072
6	69	379	764	4.732	0.473	20392
6	71	378	765	0.919	0.092	14881
6	73	377	765	0.650	0.065	25538
6	75	378	763	1.453	0.145	15671
6	77	380	761	1.838	0.184	22426
6	79	380	764	1.950	0.195	18999
6	81	379	768	2.680	0.268	26521
6	83	378	770	1.453	0.145	20748
6	85	374	763	5.240	0.524	15613
6	87	370	773	7.001	0.700	19077
6	89	369	776	2.055	0.206	21612
6	91	367	778	1.838	0.184	17118
6	93	367	781	1.950	0.195	22568
6	95	367	782	0.650	0.065	20573
6	97	365	786	2.907	0.291	20874
6	99	367	785	1.453	0.145	21878
6	101	368	782	2.055	0.206	23214
6	103	372	776	4.687	0.469	21661
6	105	375	776	1.950	0.195	25452
6	107	378	773	2.758	0.276	20174
6	109	377	768	3.314	0.331	25129
6	111	377	766	1.300	0.130	21733
6	113	379	763	2.344	0.234	21392
6	115	380	765	1.453	0.145	21759
6	117	380	763	1.300	0.130	22611
6	119	381	762	0.919	0.092	21971
6	121	383	758	2.907	0.291	20049
6	123	384	757	0.919	0.092	20733
6	125	384	757	0.000	0.000	18837
6	127	381	759	2.344	0.234	22486
6	129	381	761	1.300	0.130	22038
6	131	380	768	4.596	0.460	23320
6	133	379	768	0.650	0.065	20860
6	135	379	769	0.650	0.065	22767
6	137	378	769	0.650	0.065	15571
6	139	375	773	3.250	0.325	27073
6	141	375	773	0.000	0.000	30182
6	143	375	775	1.300	0.130	20410
6	145	375	776	0.650	0.065	23531
6	147	375	777	0.650	0.065	20969
6	149	373	780	2.344	0.234	20604
6	151	371	781	1.453	0.145	20035
6	153	374	773	5.553	0.555	26084
6	155	377	764	6.166	0.617	20853
7	1	803	990	-1.000	-1.000	20523
7	3	803	990	0.000	0.000	18226
7	5	804	990	0.650	0.065	21400
7	7	804	991	0.650	0.065	22440
7	9	799	996	4.596	0.460	21543
7	11	790	1001	6.692	0.669	19632
7	13	779	1000	7.179	0.718	18876
7	15	762	997	11.220	1.122	17121
7	17	758	999	2.907	0.291	17760
7	19	758	1001	1.300	0.130	18386
7	21	758	1001	0.000	0.000	19049
7	23	759	1001	0.650	0.065	19171
7	25	766	1000	4.596	0.460	19383
7	27	762	998	2.907	0.291	19456
7	29	748	994	9.464	0.946	18913
7	31	745	993	2.055	0.206	19009
7	33	744	993	0.650	0.065	18422
7	35	764	995	13.065	1.306	18811
7	37	777	996	8.475	0.847	19443
7	39	795	996	11.700	1.170	26063
7	41	812	991	11.518	1.152	19755
7	43	815	986	3.790	0.379	21710
7	45	819	982	3.677	0.368	15727
7	47	822	979	2.758	0.276	20376
7	49	825	976	2.758	0.276	19914
7	51	827	976	1.300	0.130	20047
7	53	834	974	4.732	0.473	20345
7	55	834	975	0.650	0.065	20339
7	57	828	978	4.360	0.436	20066
7	59	838	979	6.532	0.653	17933
7	61	845	979	4.550	0.455	18918
7	63	854	979	5.850	0.585	22006
7	65	857	979	1.950	0.195	19544
7	67	857	980	0.650	0.065	19442
7	69	841	979	10.420	1.042	20659
7	71	834	981	4.732	0.473	20106
7	73	828	980	3.954	0.395	21490
7	75	820	982	5.360	0.536	20185
7	77	814	983	3.954	0.395	18727
7	79	812	984	1.453	0.145	20305
7	81	810	987	2.344	0.234	20577
7	83	820	985	6.629	0.663	19560
7	85	833	981	8.841	0.884	19263
7	87	852	981	12.350	1.235	19307
7	89	852	981	0.000	0.000	18259
7	91	846	981	3.900	0.390	19691
7	93	843	983	2.344	0.234	22996
7	95	838	983	3.250	0.325	16499
7	97	833	983	3.250	0.325	20048
7	99	827	985	4.111	0.411	22118
7	101	812	985	9.750	0.975	20863
7	103	806	985	3.900	0.390	17736
7	105	798	984	5.240	0.524	20258
7	107	798	984	0.000	0.000	20193
7	109	797	984	0.650	0.065	20074
7	111	794	983	2.055	0.206	20444
7	113	790	986	3.250	0.325	18187
7	115	787	986	1.950	0.195	25835
7	117	784	984	2.344	0.234	18626
7	119	784	980	2.600	0.260	17178
7	121	786	987	4.732	0.473	16307
7	123	795	985	5.993	0.599	19754
7	125	803	986	5.240	0.524	16713
7	127	807	986	2.600	0.260	20157
7	129	808	988	1.453	0.145	20110
7	131	808	988	0.000	0.000	18325
7	133	805	989	2.055	0.206	14460
7	135	803	989	1.300	0.130	11116
7	137	803	989	0.000	0.000	18574
7	139	804	987	1.453	0.145	21593
7	141	805	987	0.650	0.065	22259
8	1	121	436	-1.000	-1.000	19933
8	3	127	443	5.993	0.599	20933
8	5	129	444	1.453	0.145	20781
8	7	130	444	0.650	0.065	23890
8	9	123	431	9.597	0.960	21175
8	11	120	427	3.250	0.325	18622
8	13	126	433	5.515	0.552	21191
8	15	128	435	1.838	0.184	22980
8	17	123	429	5.077	0.508	11753
8	19	119	422	5.240	0.524	20321
8	21	116	417	3.790	0.379	20136
8	23	115	414	2.055	0.206	26431
8	25	119	420	4.687	0.469	9840
8	27	121	421	1.453	0.145	20292
8	29	125	419	2.907	0.291	23559
8	31	130	418	3.314	0.331	21395
8	33	139	411	7.411	0.741	16204
8	35	142	411	1.950	0.195	28587
8	37	146	413	2.907	0.291	20309
8	39	146	414	0.650	0.065	19885
8	41	150	404	7.001	0.700	20133
8	43	141	389	11.370	1.137	18908
8	45	143	385	2.907	0.291	21103
8	47	157	382	9.306	0.931	20652
8	49	170	386	8.841	0.884	22784
8	51	179	390	6.402	0.640	19629
8	53	188	399	8.273	0.827	20708
8	55	191	407	5.553	0.555	18948
8	57	197	412	5.077	0.508	20980
8	59	201	416	3.677	0.368	19603
8	61	206	420	4.162	0.416	15479
8	63	207	420	0.650	0.065	19681
8	65	181	404	19.843	1.984	19885
8	67	152	389	21.222	2.122	18711
8	69	144	386	5.553	0.555	20117
8	71	173	402	21.528	2.153	21303
8	73	184	407	7.854	0.785	17833
8	75	191	409	4.732	0.473	21044
8	77	191	409	0.000	0.000	18461
8	79	168	395	17.501	1.750	21738
8	81	169	395	0.650	0.065	20315
8	83	171	395	1.300	0.130	14717
8	85	144	387	18.304	1.830	18850
8	87	131	381	9.306	0.931	20921
8	89	122	378	6.166	0.617	19641
8	91	117	377	3.314	0.331	20236
8	93	148	388	21.380	2.138	19845
8	95	158	392	7.001	0.700	20206
8	97	159	393	0.919	0.092	20079
8	99	163	396	3.250	0.325	19836
8	101	185	411	17.307	1.731	19989
8	103	205	419	14.001	1.400	14871
8	105	215	421	6.629	0.663	13732
8	107	222	424	4.950	0.495	16227
8	109	233	431	8.475	0.847	20007
8	111	237	431	2.600	0.260	22339
8	113	234	426	3.790	0.379	21671
8	115	220	429	9.306	0.931	19907
8	117	213	427	4.732	0.473	22791
8	119	200	430	8.672	0.867	19791
8	121	205	430	3.250	0.325	20066
8	123	208	423	4.950	0.495	18748
8	125	201	412	8.475	0.847	19948
8	127	205	413	2.680	0.268	17501
8	129	222	424	13.161	1.316	18015
8	131	230	424	5.200	0.520	20771
8	133	215	419	10.277	1.028	16120
8	135	192	405	17.501	1.750	17215
8	137	189	403	2.344	0.234	19778
8	139	192	408	3.790	0.379	19822
8	141	226	424	24.424	2.442	18432
8	143	227	427	2.055	0.206	22367
8	145	229	428	1.453	0.145	20038
8	147	231	430	1.838	0.184	20595
8	149	235	434	3.677	0.368	19603
8	151	236	439	3.314	0.331	19926
8	153	219	430	12.503	1.250	19816
8	155	209	416	11.183	1.118	24184
8	157	201	420	5.814	0.581	17423
8	159	195	419	3.954	0.395	15743
8	161	186	406	10.277	1.028	18915
8	163	191	406	3.250	0.325	14081
8	165	192	406	0.650	0.065	19416
8	167	199	414	6.909	0.691	19615
8	169	199	414	0.000	0.000	21459
8	171	192	405	7.411	0.741	15186
8	173	186	398	5.993	0.599	17965
8	175	186	398	0.000	0.000	20620
8	177	220	419	25.975	2.597	20183
8	179	220	419	0.000	0.000	26746
8	181	221	422	2.055	0.206	20690
8	183	214	419	4.950	0.495	20036
8	185	198	410	11.932	1.193	17914
8	187	181	397	13.910	1.391	19694
8	189	168	385	11.499	1.150	20228
8	191	161	374	8.475	0.847	19924
8	193	155	369	5.077	0.508	19031
9	1	413	246	-1.000	-1.000	13915
9	3	413	259	8.450	0.845	12638
9	5	413	259	0.000	0.000	15265
9	7	412	259	0.650	0.065	14016
9	9	412	259	0.000	0.000	15532
9	11	409	258	2.055	0.206	16155
9	13	408	257	0.919	0.092	12665
9	15	400	247	8.324	0.832	12062
9	17	399	244	2.055	0.206	14387
9	19	401	246	1.838	0.184	12856
9	21	418	256	12.820	1.282	12997
9	23	421	257	2.055	0.206	14255
9	25	436	259	9.836	0.984	13838
9	27	440	262	3.250	0.325	13488
9	29	432	261	5.240	0.524	14022
9	31	413	252	13.665	1.367	11772
9	33	401	246	8.720	0.872	13043
9	35	392	235	9.238	0.924	13421
9	37	388	226	6.402	0.640	13605
9	39	383	212	9.663	0.966	14438
9	41	385	226	9.192	0.919	14697
9	43	390	234	6.132	0.613	15311
9	45	386	226	5.814	0.581	11650
9	47	379	214	9.030	0.903	7530
9	49	377	209	3.500	0.350	12752
9	51	373	200	6.402	0.640	14366
9	53	371	195	3.500	0.350	13647
9	55	391	231	26.768	2.677	11268
9	57	392	233	1.453	0.145	13333
9	59	398	239	5.515	0.552	13475
9	61	398	239	0.000	0.000	11345
9	63	403	239	3.250	0.325	13223
9	65	413	246	7.934	0.793	12913
9	67	442	258	20.400	2.040	12486
9	69	464	261	14.432	1.443	13488
9	71	471	257	5.240	0.524	13527
9	73	478	253	5.240	0.524	13617
9	75	482	252	2.680	0.268	14677
9	77	463	250	12.418	1.242	12826
9	79	461	250	1.300	0.130	13750
9	81	471	246	7.001	0.700	13531
9	83	464	245	4.596	0.460	12336
9	85	426	243	24.734	2.473	10204
9	87	396	242	19.510	1.951	13633
9	89	391	239	3.790	0.379	15255
9	91	384	231	6.909	0.691	11332
9	93	382	226	3.500	0.350	12995
9	95	385	234	5.553	0.555	13488
9	97	386	235	0.919	0.092	12319
9	99	382	225	7.001	0.700	14297
9	101	384	235	6.629	0.663	10884
9	103	385	239	2.680	0.268	12526
9	105	397	246	9.030	0.903	13581
9	107	400	246	1.950	0.195	7316
9	109	408	244	5.360	0.536	11349
9	111	416	243	5.240	0.524	13267
9	113	436	246	13.145	1.315	15865
9	115	450	245	9.123	0.912	15792
9	117	460	239	7.580	0.758	15087
9	119	473	245	9.306	0.931	13625
9	121	473	247	1.300	0.130	13084
9	123	452	245	13.711	1.371	14013
9	125	395	231	38.150	3.815	12297
9	127	393	231	1.300	0.130	14059
9	129	394	236	3.314	0.331	14130
9	131	392	235	1.453	0.145	16384
9	133	387	226	6.692	0.669	16555
9	135	378	216	8.745	0.874	11927
9	137	376	212	2.907	0.291	13493
9	139	377	217	3.314	0.331	9257
9	141	376	213	2.680	0.268	13855
9	143	386	233	14.534	1.453	14199
9	145	386	233	0.000	0.000	14088
9	147	386	233	0.000	0.000	13461
9	149	379	217	11.351	1.135	12808
9	151	375	212	4.162	0.416	15038
9	153	376	225	8.475	0.847	12122
9	155	380	240	10.090	1.009	14349
9	157	380	240	0.000	0.000	11053
9	159	381	240	0.650	0.065	12993
9	161	381	240	0.000	0.000	12473
9	163	382	240	0.650	0.065	17390
9	165	383	248	5.240	0.524	13618
9	167	384	246	1.453	0.145	14023
9	169	382	227	12.418	1.242	21677
9	171	379	224	2.758	0.276	16953
9	173	379	231	4.550	0.455	13979
9	175	379	240	5.850	0.585	13406
9	177	380	244	2.680	0.268	16108
9	179	381	243	0.919	0.092	15098
9	181	380	226	11.069	1.107	7839
9	183	379	242	10.420	1.042	15390
9	185	379	255	8.450	0.845	16945
9	187	379	255	0.000	0.000	13908
9	189	379	255	0.000	0.000	14724
9	191	381	225	19.543	1.954	11739
9	193	381	228	1.950	0.195	14000
10	1	443	73	-1.000	-1.000	13283
10	3	427	75	10.481	1.048	18293
10	5	424	73	2.344	0.234	14153
10	7	422	72	1.453	0.145	15239
10	9	411	73	7.179	0.718	14787
10	11	409	73	1.300	0.130	10841
10	13	409	73	0.000	0.000	17328
10	15	411	66	4.732	0.473	14161
10	17	412	65	0.919	0.092	10917
10	19	414	65	1.300	0.130	15014
10	21	413	67	1.453	0.145	12487
10	23	413	67	0.000	0.000	15819
10	25	409	72	4.162	0.416	14843
10	27	409	72	0.000	0.000	14262
10	29	409	71	0.650	0.065	15392
10	31	409	71	0.000	0.000	14844
10	33	409	71	0.000	0.000	15322
10	35	409	70	0.650	0.065	18970
10	37	409	69	0.650	0.065	15275
10	39	409	68	0.650	0.065	15810
10	41	408	75	4.596	0.460	18558
10	43	408	75	0.000	0.000	15753
10	45	407	74	0.919	0.092	10618
10	47	407	74	0.000	0.000	11129
10	49	406	68	3.954	0.395	10856
10	51	406	68	0.000	0.000	12117
10	53	406	68	0.000	0.000	13539
10	55	396	67	6.532	0.653	13084
10	57	395	62	3.314	0.331	12678
10	59	412	63	11.069	1.107	15486
10	61	404	69	6.500	0.650	12385
10	63	400	68	2.680	0.268	12829
10	65	403	75	4.950	0.495	13630
10	67	407	84	6.402	0.640	13868
10	69	398	88	6.402	0.640	11984
10	71	393	79	6.692	0.669	8727
10	73	429	67	24.665	2.467	13028
10	75	410	79	14.607	1.461	15013
10	77	406	75	3.677	0.368	13252
10	79	406	75	0.000	0.000	16766
10	81	405	81	3.954	0.395	14647
10	83	407	85	2.907	0.291	16464
10	85	407	85	0.000	0.000	8838
10	87	407	84	0.650	0.065	12771
10	89	407	83	0.650	0.065	12868
10	91	407	83	0.000	0.000	17432
10	93	408	83	0.650	0.065	14131
10	95	414	86	4.360	0.436	17621
10	97	414	86	0.000	0.000	14879
10	99	411	72	9.306	0.931	14136
10	101	409	73	1.453	0.145	8757
10	103	411	86	8.549	0.855	16201
10	105	412	85	0.919	0.092	13564
10	107	406	79	5.515	0.552	16584
10	109	406	81	1.300	0.130	17523
10	111	405	83	1.453	0.145	15047
10	113	405	84	0.650	0.065	14123
10	115	405	84	0.000	0.000	15847
10	117	405	93	5.850	0.585	15524
10	119	405	93	0.000	0.000	8974
10	121	404	87	3.954	0.395	15627
10	123	403	78	5.886	0.589	13646
10	125	402	80	1.453	0.145	12545
10	127	404	82	1.838	0.184	14085
10	129	405	83	0.919	0.092	15487
10	131	405	83	0.000	0.000	14098
10	133	403	78	3.500	0.350	11085
10	135	396	63	10.759	1.076	14200
10	137	396	65	1.300	0.130	10552
10	139	403	82	11.950	1.195	11779
10	141	404	82	0.650	0.065	12653
10	143	404	83	0.650	0.065	13010
10	145	409	95	8.450	0.845	12460
10	147	409	89	3.900	0.390	13323
10	149	408	86	2.055	0.206	17077
10	151	407	83	2.055	0.206	13997
10	153	407	84	0.650	0.065	14302
10	155	407	84	0.000	0.000	14778
10	157	407	84	0.000	0.000	15872
10	159	407	84	0.000	0.000	13938
10	161	407	86	1.300	0.130	15430
10	163	407	86	0.000	0.000	16608
10	165	407	81	3.250	0.325	12155
10	167	407	78	1.950	0.195	10585
10	169	405	80	1.838	0.184	14623
10	171	405	83	1.950	0.195	14211
10	173	403	81	1.838	0.184	13155
10	175	398	75	5.077	0.508	12621
10	177	395	71	3.250	0.325	13185
10	179	405	73	6.629	0.663	12475
10	181	411	76	4.360	0.436	14216
10	183	417	81	5.077	0.508	16355
10	185	417	85	2.600	0.260	18774
10	187	415	87	1.838	0.184	23102
10	189	413	85	1.838	0.184	16348
10	191	407	77	6.500	0.650	12764
10	193	406	77	0.650	0.065	13714
11	1	223	409	-1.000	-1.000	15699
11	3	223	409	0.000	0.000	16257
11	5	225	408	1.453	0.145	14441
11	7	227	404	2.907	0.291	16578
11	9	230	401	2.758	0.276	14835
11	11	208	405	14.534	1.453	14689
11	13	214	417	8.720	0.872	12548
11	15	243	431	20.931	2.093	15637
11	17	251	440	7.827	0.783	13381
11	19	251	447	4.550	0.455	14145
11	21	251	449	1.300	0.130	14202
11	23	212	427	29.104	2.910	13998
11	25	211	426	0.919	0.092	15849
11	27	197	438	11.985	1.199	12605
11	29	196	439	0.919	0.092	14375
11	31	201	434	4.596	0.460	14773
11	33	202	432	1.453	0.145	14001
11	35	203	425	4.596	0.460	13308
11	37	211	415	8.324	0.832	14441
11	39	215	411	3.677	0.368	15640
11	41	216	410	0.919	0.092	13533
11	43	229	405	9.053	0.905	15091
11	45	233	403	2.907	0.291	15515
11	47	236	397	4.360	0.436	16205
11	49	216	400	13.145	1.315	16348
11	51	205	405	7.854	0.785	14457
11	53	197	411	6.500	0.650	14195
11	55	191	419	6.500	0.650	13937
11	57	188	426	4.950	0.495	10906
11	59	188	426	0.000	0.000	10620
11	61	188	412	9.100	0.910	12289
11	63	205	402	12.820	1.282	19838
11	65	220	395	10.759	1.076	14324
11	67	223	385	6.786	0.679	11357
11	69	208	398	12.902	1.290	19134
11	71	204	404	4.687	0.469	22606
11	73	201	403	2.055	0.206	13892
11	75	218	387	15.174	1.517	13568
11	77	206	394	9.030	0.903	13271
11	79	196	400	7.580	0.758	15309
11	81	196	400	0.000	0.000	13765
11	83	209	391	10.277	1.028	14451
11	85	225	384	11.351	1.135	7436
11	87	241	371	13.400	1.340	16568
11	89	225	398	20.400	2.040	16058
11	91	225	400	1.300	0.130	25804
11	93	246	378	19.768	1.977	16076
11	95	249	371	4.950	0.495	16150
11	97	259	366	7.267	0.727	13962
11	99	269	351	11.718	1.172	14020
11	101	275	333	12.333	1.233	14279
11	103	280	325	6.132	0.613	14070
11	105	280	325	0.000	0.000	13812
11	107	273	339	10.174	1.017	14013
11	109	251	360	19.768	1.977	14010
11	111	237	393	23.300	2.330	14388
11	113	224	422	20.657	2.066	13964
11	115	210	441	15.340	1.534	14380
11	117	205	446	4.596	0.460	14425
11	119	220	413	23.561	2.356	10236
11	121	228	398	11.050	1.105	9980
11	123	226	439	26.681	2.668	14515
11	125	232	441	4.111	0.411	14230
11	127	251	453	14.607	1.461	15753
11	129	250	460	4.596	0.460	17584
11	131	238	425	24.049	2.405	14562
11	133	231	402	15.627	1.563	13224
11	135	232	387	9.771	0.977	15693
11	137	233	370	11.069	1.107	14250
11	139	217	386	14.707	1.471	15182
11	141	209	385	5.240	0.524	13688
11	143	196	370	12.902	1.290	11421
11	145	222	383	18.894	1.889	12016
11	147	232	387	7.001	0.700	11732
11	149	253	379	14.607	1.461	14272
11	151	251	373	4.111	0.411	21224
11	153	247	370	3.250	0.325	16110
11	155	262	355	13.788	1.379	14311
11	157	270	334	14.607	1.461	13462
11	159	265	327	5.591	0.559	16409
11	161	240	354	23.917	2.392	12042
11	163	238	360	4.111	0.411	12784
11	165	236	372	7.907	0.791	15039
11	167	227	388	11.932	1.193	13557
11	169	223	388	2.600	0.260	13950
11	171	228	384	4.162	0.416	15507
11	173	230	381	2.344	0.234	10294
11	175	229	377	2.680	0.268	15084
11	177	221	375	5.360	0.536	13961
11	179	215	384	7.031	0.703	13996
11	181	205	387	6.786	0.679	14678
11	183	188	408	17.562	1.756	13880
11	185	183	409	3.314	0.331	14526
11	187	181	409	1.300	0.130	15871
11	189	190	395	10.818	1.082	10423
11	191	205	394	9.771	0.977	14522
11	193	214	400	7.031	0.703	12448
12	1	130	394	-1.000	-1.000	11115
12	3	131	395	0.919	0.092	13853
12	5	138	397	4.732	0.473	19137
12	7	141	397	1.950	0.195	35499
12	9	141	397	0.000	0.000	13542
12	11	132	395	5.993	0.599	15796
12	13	134	393	1.838	0.184	14059
12	15	134	393	0.000	0.000	12925
12	17	134	393	0.000	0.000	15231
12	19	134	393	0.000	0.000	15302
12	21	134	393	0.000	0.000	15487
12	23	134	393	0.000	0.000	13148
12	25	134	394	0.650	0.065	13301
12	27	134	394	0.000	0.000	15059
12	29	134	394	0.000	0.000	15824
12	31	134	394	0.000	0.000	17066
12	33	134	394	0.000	0.000	19630
12	35	134	394	0.000	0.000	18939
12	37	134	394	0.000	0.000	15788
12	39	134	394	0.000	0.000	15417
12	41	134	394	0.000	0.000	15856
12	43	132	378	10.481	1.048	14804
12	45	132	384	3.900	0.390	12434
12	47	131	387	2.055	0.206	12111
12	49	131	400	8.450	0.845	23520
12	51	128	390	6.786	0.679	17611
12	53	128	393	1.950	0.195	15675
12	55	128	404	7.150	0.715	15110
12	57	128	402	1.300	0.130	18588
12	59	134	398	4.687	0.469	22114
12	61	135	391	4.596	0.460	17109
12	63	134	391	0.650	0.065	14545
12	65	128	391	3.900	0.390	15529
12	67	124	390	2.680	0.268	13228
12	69	119	388	3.500	0.350	9737
12	71	121	388	1.300	0.130	12083
12	73	127	393	5.077	0.508	12421
12	75	133	395	4.111	0.411	18539
12	77	133	395	0.000	0.000	20478
12	79	133	395	0.000	0.000	20515
12	81	129	390	4.162	0.416	14902
12	83	126	393	2.758	0.276	16025
12	85	125	395	1.453	0.145	13720
12	87	133	391	5.814	0.581	16757
12	89	138	380	7.854	0.785	18129
12	91	138	386	3.900	0.390	18035
12	93	136	388	1.838	0.184	12994
12	95	131	393	4.596	0.460	18303
12	97	132	393	0.650	0.065	17601
12	99	140	384	7.827	0.783	11568
12	101	143	380	3.250	0.325	17459
12	103	146	376	3.250	0.325	15964
12	105	132	387	11.573	1.157	13237
12	107	120	406	14.607	1.461	14561
12	109	119	398	5.240	0.524	9319
12	111	129	391	7.934	0.793	16937
12	113	135	387	4.687	0.469	15861
12	115	144	383	6.402	0.640	19931
12	117	139	384	3.314	0.331	17487
12	119	134	395	7.854	0.785	16338
12	121	135	393	1.453	0.145	17024
12	123	136	385	5.240	0.524	12968
12	125	147	380	7.854	0.785	14353
12	127	144	387	4.950	0.495	20400
12	129	133	398	10.111	1.011	18411
12	131	127	394	4.687	0.469	12794
12	133	123	398	3.677	0.368	20125
12	135	119	394	3.677	0.368	17040
12	137	127	387	6.909	0.691	15523
12	139	133	388	3.954	0.395	14555
12	141	135	389	1.453	0.145	13790
12	143	140	384	4.596	0.460	15976
12	145	146	377	5.993	0.599	13146
12	147	146	380	1.950	0.195	19787
12	149	137	390	8.745	0.874	18993
12	151	133	390	2.600	0.260	15150
12	153	128	394	4.162	0.416	14126
12	155	118	409	11.718	1.172	14711
12	157	116	405	2.907	0.291	14438
12	159	117	400	3.314	0.331	12214
12	161	121	395	4.162	0.416	9156
12	163	125	391	3.677	0.368	15370
12	165	129	387	3.677	0.368	12045
12	167	134	382	4.596	0.460	13465
12	169	139	376	5.077	0.508	16097
12	171	139	375	0.650	0.065	9549
12	173	139	375	0.000	0.000	17217
12	175	140	374	0.919	0.092	21035
12	177	141	372	1.453	0.145	10720
12	179	142	372	0.650	0.065	13485
12	181	146	370	2.907	0.291	26610
12	183	148	370	1.300	0.130	15207
12	185	148	370	0.000	0.000	22008
12	187	142	378	6.500	0.650	16271
12	189	138	382	3.677	0.368	16704
12	191	126	391	9.750	0.975	11326
12	193	125	397	3.954	0.395	8623
13	1	325	811	-1.000	-1.000	14291
13	3	325	811	0.000	0.000	14863
13	5	325	811	0.000	0.000	16286
13	7	313	797	11.985	1.199	15571
13	9	313	796	0.650	0.065	15308
13	11	314	797	0.919	0.092	15966
13	13	302	800	8.040	0.804	14795
13	15	297	795	4.596	0.460	14160
13	17	303	777	12.333	1.233	15215
13	19	318	765	12.486	1.249	15988
13	21	317	777	7.827	0.783	15601
13	23	315	783	4.111	0.411	14999
13	25	308	787	5.240	0.524	14787
13	27	305	808	13.788	1.379	14576
13	29	305	808	0.000	0.000	14897
13	31	298	791	11.950	1.195	14324
13	33	304	785	5.515	0.552	13189
13	35	331	788	17.658	1.766	16117
13	37	334	794	4.360	0.436	14432
13	39	317	777	15.627	1.563	14641
13	41	309	773	5.814	0.581	14144
13	43	306	770	2.758	0.276	14857
13	45	302	750	13.257	1.326	16549
13	47	307	737	9.053	0.905	15035
13	49	322	724	12.902	1.290	15910
13	51	325	739	9.943	0.994	15029
13	53	322	758	12.503	1.250	17194
13	55	322	773	9.750	0.975	16788
13	57	322	787	9.100	0.910	15529
13	59	313	806	13.665	1.367	14193
13	61	310	815	6.166	0.617	16663
13	63	304	826	8.144	0.814	15008
13	65	305	840	9.123	0.912	14600
13	67	318	845	9.053	0.905	14800
13	69	340	850	14.664	1.466	15417
13	71	350	853	6.786	0.679	15776
13	73	319	821	28.959	2.896	14781
13	75	309	810	9.663	0.966	14758
13	77	272	781	30.556	3.056	15237
13	79	268	778	3.250	0.325	15005
13	81	249	768	13.956	1.396	15078
13	83	311	772	40.383	4.038	14718
13	85	320	767	6.692	0.669	15689
13	87	327	741	17.501	1.750	14103
13	89	307	710	23.979	2.398	16476
13	91	296	701	9.238	0.924	8200
13	93	324	773	50.213	5.021	16208
13	95	329	816	28.138	2.814	15746
13	97	330	843	17.562	1.756	15495
13	99	329	855	7.827	0.783	8219
13	101	348	860	12.770	1.277	15631
13	103	366	864	11.985	1.199	16226
13	105	373	864	4.550	0.455	15183
13	107	385	877	11.499	1.150	14594
13	109	387	880	2.344	0.234	14588
13	111	365	871	15.450	1.545	19586
13	113	361	870	2.680	0.268	14546
13	115	376	854	14.255	1.426	16363
13	117	413	842	25.283	2.528	14623
13	119	427	864	16.950	1.695	18545
13	121	436	886	15.450	1.545	16010
13	123	440	895	6.402	0.640	13244
13	125	440	904	5.850	0.585	13240
13	127	443	939	22.833	2.283	14183
13	129	450	952	9.597	0.960	15783
13	131	456	958	5.515	0.552	14507
13	133	453	964	4.360	0.436	14520
13	135	440	975	11.069	1.107	14618
13	137	435	954	14.031	1.403	14604
13	139	439	922	20.961	2.096	14270
13	141	452	896	18.894	1.889	19706
13	143	452	891	3.250	0.325	14715
13	145	443	890	5.886	0.589	13046
13	147	435	870	14.001	1.400	14181
13	149	430	850	13.400	1.340	14487
13	151	476	929	59.419	5.942	17459
13	153	487	955	18.350	1.835	15360
13	155	493	969	9.900	0.990	16912
13	157	492	1001	20.810	2.081	14940
13	159	491	999	1.453	0.145	15327
13	161	478	990	10.277	1.028	13589
13	163	472	978	8.720	0.872	12462
13	165	493	988	15.118	1.512	16795
13	167	495	991	2.344	0.234	22194
13	169	483	979	11.031	1.103	15228
13	171	477	971	6.500	0.650	8440
13	173	475	966	3.500	0.350	12473
13	175	475	952	9.100	0.910	14113
13	177	474	932	13.016	1.302	14700
13	179	461	893	26.721	2.672	14423
13	181	457	853	26.129	2.613	16898
13	183	465	820	22.071	2.207	16379
13	185	507	794	32.107	3.211	14434
13	187	528	782	15.721	1.572	13594
13	189	542	772	11.183	1.118	13831
13	191	548	763	7.031	0.703	13873
13	193	549	757	3.954	0.395	13570
14	1	719	788	-1.000	-1.000	12972
14	3	719	788	0.000	0.000	15152
14	5	721	787	1.453	0.145	13605
14	7	722	785	1.453	0.145	14667
14	9	732	779	7.580	0.758	12349
14	11	740	781	5.360	0.536	14708
14	13	741	781	0.650	0.065	13250
14	15	734	783	4.732	0.473	13177
14	17	725	785	5.993	0.599	13557
14	19	717	784	5.240	0.524	18261
14	21	702	793	11.370	1.137	9259
14	23	695	792	4.596	0.460	12475
14	25	690	788	4.162	0.416	12844
14	27	695	789	3.314	0.331	13527
14	29	696	787	1.453	0.145	13506
14	31	690	782	5.077	0.508	13462
14	33	689	789	4.596	0.460	13198
14	35	686	803	9.306	0.931	13389
14	37	683	803	1.950	0.195	13734
14	39	670	821	14.432	1.443	13775
14	41	666	819	2.907	0.291	13792
14	43	666	821	1.300	0.130	13922
14	45	664	822	1.453	0.145	13523
14	47	673	812	8.745	0.874	13538
14	49	688	800	12.486	1.249	16632
14	51	719	790	21.172	2.117	13247
14	53	727	786	5.814	0.581	8340
14	55	740	781	9.053	0.905	13463
14	57	746	779	4.111	0.411	13380
14	59	760	772	10.174	1.017	16556
14	61	771	772	7.150	0.715	13288
14	63	773	772	1.300	0.130	13964
14	65	766	772	4.550	0.455	16452
14	67	758	776	5.814	0.581	14036
14	69	772	769	10.174	1.017	16509
14	71	770	772	2.344	0.234	14007
14	73	757	770	8.549	0.855	13341
14	75	759	777	4.732	0.473	13064
14	77	764	778	3.314	0.331	13409
14	79	760	775	3.250	0.325	13502
14	81	759	777	1.453	0.145	13247
14	83	749	781	7.001	0.700	13338
14	85	740	782	5.886	0.589	13600
14	87	746	776	5.515	0.552	13480
14	89	748	781	3.500	0.350	13132
14	91	729	784	12.503	1.250	13478
14	93	722	783	4.596	0.460	13726
14	95	710	785	7.907	0.791	16639
14	97	695	797	12.486	1.249	12317
14	99	667	804	18.760	1.876	8591
14	101	663	807	3.250	0.325	9592
14	103	659	805	2.907	0.291	11564
14	105	674	807	9.836	0.984	16009
14	107	684	801	7.580	0.758	12373
14	109	695	797	7.608	0.761	8451
14	111	715	792	13.400	1.340	13274
14	113	714	786	3.954	0.395	11940
14	115	717	791	3.790	0.379	13248
14	117	722	790	3.314	0.331	13215
14	119	724	783	4.732	0.473	15727
14	121	743	774	13.665	1.367	13279
14	123	757	776	9.192	0.919	13482
14	125	772	784	11.050	1.105	13178
14	127	778	780	4.687	0.469	13557
14	129	773	774	5.077	0.508	13408
14	131	774	771	2.055	0.206	13219
14	133	793	761	13.956	1.396	13090
14	135	797	761	2.600	0.260	13117
14	137	797	761	0.000	0.000	13152
14	139	797	761	0.000	0.000	13010
14	141	797	762	0.650	0.065	13409
14	143	712	783	56.910	5.691	14359
14	145	709	785	2.344	0.234	14543
14	147	705	795	7.001	0.700	17471
14	149	705	797	1.300	0.130	16758
14	151	703	797	1.300	0.130	11382
14	153	704	797	0.650	0.065	8510
14	155	702	791	4.111	0.411	11123
14	157	707	799	6.132	0.613	17126
14	159	711	796	3.250	0.325	23297
14	161	711	798	1.300	0.130	23075
14	163	703	799	5.240	0.524	16285
14	165	697	793	5.515	0.552	12447
14	167	704	791	4.732	0.473	8812
14	169	714	793	6.629	0.663	12920
14	171	723	789	6.402	0.640	20934
14	173	737	780	10.818	1.082	13038
14	175	751	773	10.174	1.017	12376
14	177	761	771	6.629	0.663	14622
14	179	775	769	9.192	0.919	14911
14	181	780	769	3.250	0.325	13119
14	183	782	769	1.300	0.130	13037
14	185	783	769	0.650	0.065	12937
14	187	783	769	0.000	0.000	11725
14	189	782	765	2.680	0.268	15120
14	191	778	756	6.402	0.640	14060
14	193	778	762	3.900	0.390	14446
15	1	676	748	-1.000	-1.000	7549
15	3	675	748	0.650	0.065	14451
15	5	676	748	0.650	0.065	12916
15	7	681	743	4.596	0.460	12960
15	9	681	742	0.650	0.065	16187
15	11	678	734	5.553	0.555	11196
15	13	678	734	0.000	0.000	12872
15	15	678	734	0.000	0.000	13590
15	17	680	733	1.453	0.145	15009
15	19	682	734	1.453	0.145	12685
15	21	683	736	1.453	0.145	13838
15	23	683	737	0.650	0.065	11372
15	25	682	740	2.055	0.206	14719
15	27	684	758	11.772	1.177	13052
15	29	683	752	3.954	0.395	15555
15	31	683	747	3.250	0.325	15243
15	33	692	744	6.166	0.617	16128
15	35	694	750	4.111	0.411	13470
15	37	688	742	6.500	0.650	16139
15	39	680	743	5.240	0.524	13245
15	41	679	746	2.055	0.206	10406
15	43	680	742	2.680	0.268	12395
15	45	685	735	5.591	0.559	12626
15	47	686	735	0.650	0.065	15068
15	49	689	743	5.553	0.555	15743
15	51	689	747	2.600	0.260	16077
15	53	689	748	0.650	0.065	11514
15	55	690	752	2.680	0.268	13968
15	57	687	750	2.344	0.234	13218
15	59	683	745	4.162	0.416	15513
15	61	682	743	1.453	0.145	16199
15	63	683	744	0.919	0.092	14590
15	65	683	744	0.000	0.000	13441
15	67	688	741	3.790	0.379	12639
15	69	685	740	2.055	0.206	14049
15	71	688	744	3.250	0.325	17303
15	73	688	744	0.000	0.000	13792
15	75	679	740	6.402	0.640	12914
15	77	677	737	2.344	0.234	10791
15	79	696	743	12.951	1.295	16553
15	81	699	744	2.055	0.206	17538
15	83	698	746	1.453	0.145	15132
15	85	693	746	3.250	0.325	14548
15	87	688	744	3.500	0.350	12423
15	89	676	750	8.720	0.872	4653
15	91	666	741	8.745	0.874	13373
15	93	683	744	11.220	1.122	14410
15	95	689	740	4.687	0.469	11231
15	97	693	745	4.162	0.416	17576
15	99	692	745	0.650	0.065	16824
15	101	672	735	14.534	1.453	10946
15	103	681	740	6.692	0.669	10389
15	105	688	749	7.411	0.741	17961
15	107	692	752	3.250	0.325	22951
15	109	657	728	27.584	2.758	11969
15	111	681	743	18.396	1.840	15287
15	113	685	742	2.680	0.268	11051
15	115	688	746	3.250	0.325	9405
15	117	688	750	2.600	0.260	17631
15	119	681	741	7.411	0.741	11668
15	121	682	737	2.680	0.268	12517
15	123	698	731	11.107	1.111	17038
15	125	691	746	10.759	1.076	15922
15	127	687	747	2.680	0.268	16082
15	129	681	740	5.993	0.599	9725
15	131	685	737	3.250	0.325	15546
15	133	691	744	5.993	0.599	12927
15	135	696	744	3.250	0.325	18270
15	137	696	744	0.000	0.000	13950
15	139	692	737	5.240	0.524	12725
15	141	690	733	2.907	0.291	19485
15	143	674	732	10.420	1.042	15296
15	145	670	729	3.250	0.325	8057
15	147	706	748	26.458	2.646	13839
15	149	703	749	2.055	0.206	9581
15	151	694	745	6.402	0.640	20078
15	153	692	740	3.500	0.350	12896
15	155	694	731	5.993	0.599	14885
15	157	695	735	2.680	0.268	16112
15	159	695	738	1.950	0.195	13641
15	161	683	734	8.222	0.822	12079
15	163	683	734	0.000	0.000	14415
15	165	686	744	6.786	0.679	12525
15	167	688	749	3.500	0.350	17996
15	169	691	750	2.055	0.206	17162
15	171	688	741	6.166	0.617	13354
15	173	682	734	5.993	0.599	15598
15	175	672	737	6.786	0.679	8483
15	177	670	738	1.453	0.145	11542
15	179	694	750	17.441	1.744	16670
15	181	694	756	3.900	0.390	17563
15	183	689	755	3.314	0.331	14641
15	185	690	739	10.420	1.042	14465
15	187	693	734	3.790	0.379	10031
15	189	695	728	4.111	0.411	18951
15	191	696	727	0.919	0.092	17568
15	193	698	730	2.344	0.234	17623
16	145	700	800	-1.000	-1.000	13404
16	147	700	800	0.000	0.000	13477
16	149	703	795	3.790	0.379	14931
16	151	705	784	7.267	0.727	12487
16	153	697	787	5.553	0.555	10763
16	155	688	790	6.166	0.617	5512
16	157	684	794	3.677	0.368	22352
16	159	670	810	13.819	1.382	14251
16	161	668	811	1.453	0.145	12884
16	163	663	813	3.500	0.350	15294
16	165	659	816	3.250	0.325	13438
16	167	663	813	3.250	0.325	13620
16	169	671	805	7.354	0.735	12226
16	171	678	795	7.934	0.793	13517
16	173	667	800	7.854	0.785	13768
16	175	650	813	13.910	1.391	14076
16	177	651	809	2.680	0.268	13810
16	179	650	787	14.314	1.431	12556
16	181	641	776	9.238	0.924	9700
16	183	638	771	3.790	0.379	10919
16	185	634	759	8.222	0.822	13023
16	187	628	748	8.144	0.814	10699
16	189	628	747	0.650	0.065	12288
16	191	627	741	3.954	0.395	12663
16	193	631	746	4.162	0.416	15493
17	1	595	843	-1.000	-1.000	15303
17	3	594	842	0.919	0.092	17688
17	5	590	839	3.250	0.325	17945
17	7	590	838	0.650	0.065	15885
17	9	581	831	7.411	0.741	19628
17	11	579	831	1.300	0.130	17965
17	13	579	831	0.000	0.000	17643
17	15	554	843	18.025	1.802	14739
17	17	560	840	4.360	0.436	15820
17	19	562	835	3.500	0.350	15308
17	21	562	830	3.250	0.325	13849
17	23	568	832	4.111	0.411	15528
17	25	575	838	5.993	0.599	16755
17	27	583	837	5.240	0.524	20937
17	29	590	832	5.591	0.559	16672
17	31	576	830	9.192	0.919	19605
17	33	580	832	2.907	0.291	19938
17	35	592	832	7.800	0.780	16178
17	37	570	837	14.664	1.466	16151
17	39	549	833	13.895	1.390	18128
17	41	545	836	3.250	0.325	15148
17	43	583	830	25.005	2.501	16754
17	45	593	826	7.001	0.700	16112
17	47	569	834	16.443	1.644	16903
17	49	520	831	31.909	3.191	14155
17	51	528	830	5.240	0.524	16924
17	53	542	833	9.306	0.931	14121
17	55	531	838	7.854	0.785	17248
17	57	521	842	7.001	0.700	17223
17	59	503	853	13.711	1.371	18699
17	61	488	854	9.771	0.977	19202
17	63	488	854	0.000	0.000	18108
17	65	480	856	5.360	0.536	16207
17	67	468	853	8.040	0.804	19878
17	69	466	853	1.300	0.130	17396
17	71	451	852	9.771	0.977	16491
17	73	450	852	0.650	0.065	18525
17	75	446	851	2.680	0.268	17694
17	77	504	846	37.839	3.784	17013
17	79	512	843	5.553	0.555	16449
17	81	517	842	3.314	0.331	17968
17	83	521	840	2.907	0.291	18546
17	85	486	847	23.200	2.320	15944
17	87	471	849	9.836	0.984	17961
17	89	463	849	5.200	0.520	14022
17	91	451	849	7.800	0.780	15243
17	93	429	851	14.359	1.436	16881
17	95	425	850	2.680	0.268	16505
17	97	425	850	0.000	0.000	16469
17	99	429	849	2.680	0.268	20060
17	101	413	851	10.481	1.048	18598
17	103	404	850	5.886	0.589	18412
17	105	395	850	5.850	0.585	18172
17	107	376	853	12.503	1.250	17074
17	109	361	858	10.277	1.028	19007
17	111	357	858	2.600	0.260	16779
17	113	416	857	38.355	3.835	16587
17	115	453	859	24.085	2.408	16566
17	117	482	862	18.950	1.895	10233
17	119	498	867	10.896	1.090	15982
17	121	499	868	0.919	0.092	16278
17	123	463	863	23.624	2.362	18007
17	125	442	858	14.031	1.403	15217
17	127	419	846	16.862	1.686	17509
17	129	413	844	4.111	0.411	15752
17	131	437	853	16.660	1.666	15967
17	133	437	853	0.000	0.000	14904
17	135	435	854	1.453	0.145	14197
17	137	415	847	13.773	1.377	15156
17	139	411	846	2.680	0.268	13785
17	141	403	846	5.200	0.520	13786
17	143	387	844	10.481	1.048	17636
17	145	385	841	2.344	0.234	17225
17	147	409	851	16.900	1.690	16721
17	149	450	861	27.431	2.743	18726
17	151	461	868	8.475	0.847	15041
17	153	478	873	11.518	1.152	16739
17	155	495	879	11.718	1.172	15566
17	157	503	881	5.360	0.536	20764
17	159	492	876	7.854	0.785	17768
17	161	480	866	10.153	1.015	16490
17	163	506	893	24.364	2.436	15924
17	165	522	929	25.606	2.561	16541
17	167	517	944	10.277	1.028	17931
17	169	495	975	24.708	2.471	15940
17	171	487	980	6.132	0.613	19076
17	173	480	988	6.909	0.691	22018
17	175	477	1001	8.672	0.867	16399
17	177	497	986	16.250	1.625	15135
17	179	520	979	15.627	1.563	18644
17	181	539	978	12.367	1.237	14350
17	183	570	985	20.657	2.066	18978
17	185	576	986	3.954	0.395	19736
17	187	579	986	1.950	0.195	15496
17	189	601	986	14.300	1.430	16005
17	191	605	985	2.680	0.268	16057
17	193	612	983	4.732	0.473	15999
18	1	564	898	-1.000	-1.000	18074
18	3	564	898	0.000	0.000	18043
18	5	561	902	3.250	0.325	18393
18	7	552	902	5.850	0.585	19105
18	9	541	899	7.411	0.741	14725
18	11	537	895	3.677	0.368	15404
18	13	537	895	0.000	0.000	14161
18	15	535	881	9.192	0.919	15289
18	17	532	867	9.306	0.931	15589
18	19	534	879	7.907	0.791	12827
18	21	540	897	12.333	1.233	12936
18	23	532	900	5.553	0.555	15728
18	25	529	908	5.553	0.555	16556
18	27	529	907	0.650	0.065	16788
18	29	533	884	15.174	1.517	17327
18	31	533	877	4.550	0.455	16396
18	33	533	898	13.650	1.365	17483
18	35	533	900	1.300	0.130	16522
18	37	540	904	5.240	0.524	17301
18	39	542	907	2.344	0.234	17448
18	41	559	903	11.351	1.135	17940
18	43	567	904	5.240	0.524	15696
18	45	554	907	8.672	0.867	18653
18	47	551	908	2.055	0.206	19661
18	49	550	908	0.650	0.065	17196
18	51	540	904	7.001	0.700	16205
18	53	536	905	2.680	0.268	17001
18	55	536	905	0.000	0.000	16755
18	57	543	903	4.732	0.473	18243
18	59	529	910	10.174	1.017	21764
18	61	524	914	4.162	0.416	15453
18	63	529	909	4.596	0.460	17061
18	65	533	904	4.162	0.416	19634
18	67	533	904	0.000	0.000	17719
18	69	530	898	4.360	0.436	16235
18	71	521	911	10.277	1.028	15505
18	73	522	907	2.680	0.268	13357
18	75	551	897	19.939	1.994	17043
18	77	565	899	9.192	0.919	17667
18	79	554	907	8.841	0.884	15345
18	81	529	914	16.875	1.687	16489
18	83	528	913	0.919	0.092	14827
18	85	544	905	11.627	1.163	18615
18	87	552	900	6.132	0.613	16633
18	89	543	897	6.166	0.617	16974
18	91	529	881	13.819	1.382	13795
18	93	529	881	0.000	0.000	16674
18	95	535	896	10.501	1.050	17556
18	97	537	905	5.993	0.599	17193
18	99	552	902	9.943	0.994	15429
18	101	555	904	2.344	0.234	17433
18	103	557	908	2.907	0.291	17875
18	105	558	909	0.919	0.092	16088
18	107	555	912	2.758	0.276	16143
18	109	555	911	0.650	0.065	15990
18	111	559	903	5.814	0.581	20022
18	113	563	901	2.907	0.291	16996
18	115	563	899	1.300	0.130	15563
18	117	569	892	5.993	0.599	9231
18	119	579	883	8.745	0.874	13495
18	121	590	879	7.608	0.761	15881
18	123	573	880	11.069	1.107	14117
18	125	546	873	18.130	1.813	14873
18	127	558	873	7.800	0.780	15916
18	129	569	873	7.150	0.715	17640
18	131	568	876	2.055	0.206	19613
18	133	582	874	9.192	0.919	17366
18	135	553	874	18.850	1.885	17473
18	137	550	873	2.055	0.206	17326
18	139	535	855	15.230	1.523	13274
18	141	532	854	2.055	0.206	15684
18	143	527	846	6.132	0.613	16605
18	145	532	860	9.663	0.966	13373
18	147	534	861	1.453	0.145	14465
18	149	535	872	7.179	0.718	14527
18	151	538	872	1.950	0.195	9412
18	153	538	872	0.000	0.000	16292
18	155	522	854	15.654	1.565	17818
18	157	523	835	12.367	1.237	16776
18	159	523	815	13.000	1.300	12362
18	161	525	805	6.629	0.663	20296
18	163	531	811	5.515	0.552	16318
18	165	532	827	10.420	1.042	18319
18	167	534	863	23.435	2.344	19267
18	169	535	865	1.453	0.145	14877
18	171	536	872	4.596	0.460	21122
18	173	537	879	4.596	0.460	18908
18	175	538	894	9.771	0.977	18967
18	177	538	906	7.800	0.780	18125
18	179	533	900	5.077	0.508	15602
18	181	524	884	11.932	1.193	15264
18	183	515	870	10.818	1.082	14709
18	185	513	863	4.732	0.473	15089
18	187	523	868	7.267	0.727	17242
18	189	529	878	7.580	0.758	16652
18	191	534	883	4.596	0.460	17373
18	193	534	883	0.000	0.000	13078
19	1	598	894	-1.000	-1.000	17483
19	3	598	893	0.650	0.065	18008
19	5	594	891	2.907	0.291	19506
19	7	590	887	3.677	0.368	17588
19	9	590	888	0.650	0.065	16253
19	11	590	887	0.650	0.065	16487
19	13	589	884	2.055	0.206	17247
19	15	591	888	2.907	0.291	13304
19	17	593	890	1.838	0.184	19473
19	19	593	893	1.950	0.195	18175
19	21	593	896	1.950	0.195	17828
19	23	593	896	0.000	0.000	17047
19	25	592	893	2.055	0.206	17614
19	27	583	881	9.750	0.975	16713
19	29	583	881	0.000	0.000	15439
19	31	585	890	5.993	0.599	17544
19	33	584	883	4.596	0.460	16209
19	35	588	895	8.222	0.822	16156
19	37	588	893	1.300	0.130	19244
19	39	586	887	4.111	0.411	14785
19	41	588	889	1.838	0.184	15079
19	43	593	894	4.596	0.460	18975
19	45	601	901	6.909	0.691	17203
19	47	603	902	1.453	0.145	16603
19	49	601	897	3.500	0.350	16277
19	51	596	892	4.596	0.460	16344
19	53	590	883	7.031	0.703	20022
19	55	589	882	0.919	0.092	17711
19	57	583	873	7.031	0.703	17204
19	59	583	871	1.300	0.130	12107
19	61	588	879	6.132	0.613	17511
19	63	589	879	0.650	0.065	15637
19	65	598	876	6.166	0.617	16717
19	67	598	876	0.000	0.000	15934
19	69	606	901	17.061	1.706	15366
19	71	607	904	2.055	0.206	16869
19	73	612	915	7.854	0.785	16200
19	75	612	915	0.000	0.000	17042
19	77	608	896	12.620	1.262	14865
19	79	605	896	1.950	0.195	18389
19	81	603	904	5.360	0.536	12921
19	83	600	911	4.950	0.495	16025
19	85	597	907	3.250	0.325	7516
19	87	596	896	7.179	0.718	17432
19	89	595	899	2.055	0.206	15275
19	91	579	883	14.707	1.471	12754
19	93	580	883	0.650	0.065	15809
19	95	587	893	7.934	0.793	16522
19	97	588	894	0.919	0.092	14730
19	99	581	880	10.174	1.017	18177
19	101	582	878	1.453	0.145	14716
19	103	595	893	12.902	1.290	18952
19	105	598	898	3.790	0.379	18687
19	107	605	916	12.553	1.255	21110
19	109	605	916	0.000	0.000	24354
19	111	606	920	2.680	0.268	16622
19	113	609	921	2.055	0.206	15959
19	115	609	920	0.650	0.065	15858
19	117	602	915	5.591	0.559	17501
19	119	601	909	3.954	0.395	24059
19	121	596	910	3.314	0.331	15814
19	123	592	911	2.680	0.268	11537
19	125	587	907	4.162	0.416	15912
19	127	583	903	3.677	0.368	20482
19	129	581	901	1.838	0.184	17028
19	131	590	901	5.850	0.585	20856
19	133	592	907	4.111	0.411	17241
19	135	585	906	4.596	0.460	25889
19	137	577	899	6.909	0.691	20670
19	139	582	892	5.591	0.559	19372
19	141	586	892	2.600	0.260	20715
19	143	584	906	9.192	0.919	18485
19	145	581	905	2.055	0.206	20653
19	147	569	891	11.985	1.199	15814
19	149	573	888	3.250	0.325	14943
19	151	579	889	3.954	0.395	19231
19	153	580	895	3.954	0.395	20386
19	155	579	901	3.954	0.395	17929
19	157	578	904	2.055	0.206	20797
19	159	572	897	5.993	0.599	20232
19	161	565	887	7.934	0.793	16598
19	163	570	881	5.077	0.508	18677
19	165	572	881	1.300	0.130	16877
19	167	577	884	3.790	0.379	18223
19	169	583	888	4.687	0.469	21066
19	171	583	894	3.900	0.390	26057
19	173	576	887	6.435	0.643	19655
19	175	577	880	4.596	0.460	18784
19	177	571	877	4.360	0.436	15965
19	179	562	889	9.750	0.975	17709
19	181	563	892	2.055	0.206	16834
19	183	563	887	3.250	0.325	14547
19	185	566	878	6.166	0.617	15345
19	187	569	872	4.360	0.436	18397
19	189	574	879	5.591	0.559	20910
19	191	572	886	4.732	0.473	18586
19	193	560	872	11.985	1.199	15577
20	1	116	780	-1.000	-1.000	17556
20	3	112	782	2.907	0.291	17037
20	5	102	782	6.500	0.650	17798
20	7	102	782	0.000	0.000	18289
20	9	99	782	1.950	0.195	17304
20	11	89	782	6.500	0.650	16671
20	13	96	779	4.950	0.495	17719
20	15	119	771	15.828	1.583	19478
20	17	122	769	2.344	0.234	17299
20	19	129	764	5.591	0.559	17709
20	21	135	761	4.360	0.436	19618
20	23	148	753	9.922	0.992	17910
20	25	141	757	5.240	0.524	19114
20	27	129	761	8.222	0.822	17592
20	29	112	767	11.718	1.172	19562
20	31	110	768	1.453	0.145	18884
20	33	106	772	3.677	0.368	18016
20	35	103	776	3.250	0.325	19161
20	37	101	776	1.300	0.130	18083
20	39	99	774	1.838	0.184	18164
20	41	96	776	2.344	0.234	18353
20	43	90	775	3.954	0.395	17138
20	45	97	770	5.591	0.559	18632
20	47	102	765	4.596	0.460	16606
20	49	104	763	1.838	0.184	16580
20	51	113	761	5.993	0.599	18367
20	53	118	761	3.250	0.325	19953
20	55	112	767	5.515	0.552	18745
20	57	98	772	9.663	0.966	18042
20	59	93	778	5.077	0.508	17913
20	61	89	783	4.162	0.416	21001
20	63	79	793	9.192	0.919	18090
20	65	71	798	6.132	0.613	23506
20	67	67	801	3.250	0.325	18873
20	69	64	802	2.055	0.206	20625
20	71	65	796	3.954	0.395	17352
20	73	81	785	12.620	1.262	18246
20	75	83	785	1.300	0.130	17291
20	77	90	781	5.240	0.524	19017
20	79	93	779	2.344	0.234	18095
20	81	97	776	3.250	0.325	16841
20	83	114	762	14.314	1.431	17764
20	85	122	756	6.500	0.650	18780
20	87	127	753	3.790	0.379	18374
20	89	128	754	0.919	0.092	17025
20	91	133	752	3.500	0.350	17845
20	93	136	750	2.344	0.234	19221
20	95	141	747	3.790	0.379	19577
20	97	144	743	3.250	0.325	19620
20	99	146	743	1.300	0.130	16658
20	101	146	743	0.000	0.000	17510
20	103	146	743	0.000	0.000	17653
20	105	145	745	1.453	0.145	18035
20	107	145	745	0.000	0.000	16546
20	109	140	751	5.077	0.508	20693
20	111	139	750	0.919	0.092	20645
20	113	151	737	11.499	1.150	14998
20	115	153	737	1.300	0.130	17638
20	117	156	737	1.950	0.195	20563
20	119	156	737	0.000	0.000	20458
20	121	156	737	0.000	0.000	20355
20	123	158	735	1.838	0.184	20686
20	125	163	730	4.596	0.460	22337
20	127	166	724	4.360	0.436	19103
20	129	166	718	3.900	0.390	17174
20	131	163	722	3.250	0.325	17562
20	133	162	725	2.055	0.206	17442
20	135	159	726	2.055	0.206	17987
20	137	156	732	4.360	0.436	18806
20	139	153	734	2.344	0.234	20562
20	141	153	729	3.250	0.325	20292
20	143	156	724	3.790	0.379	20807
20	145	159	712	8.040	0.804	15928
20	147	161	710	1.838	0.184	13670
20	149	164	706	3.250	0.325	19468
20	151	165	705	0.919	0.092	21736
20	153	165	710	3.250	0.325	24892
20	155	165	712	1.300	0.130	23912
20	157	166	706	3.954	0.395	17278
20	159	168	702	2.907	0.291	17328
20	161	149	736	25.316	2.532	22204
20	163	149	736	0.000	0.000	25982
20	165	149	736	0.000	0.000	26081
20	167	148	735	0.919	0.092	23075
21	1	444	557	-1.000	-1.000	16108
21	3	453	555	5.993	0.599	18031
21	5	462	555	5.850	0.585	20856
21	7	464	554	1.453	0.145	18663
21	9	463	552	1.453	0.145	17426
21	11	466	549	2.758	0.276	16732
21	13	468	549	1.300	0.130	17057
21	15	465	547	2.344	0.234	18054
21	17	458	550	4.950	0.495	16334
21	19	458	550	0.000	0.000	17226
21	21	454	548	2.907	0.291	17026
21	23	453	548	0.650	0.065	17779
21	25	437	542	11.107	1.111	15734
21	27	420	536	11.718	1.172	15560
21	29	413	531	5.591	0.559	15384
21	31	398	522	11.370	1.137	14723
21	33	387	516	8.144	0.814	14232
21	35	384	511	3.790	0.379	16248
21	37	427	524	29.199	2.920	17170
21	39	437	527	6.786	0.679	15546
21	41	410	526	17.562	1.756	18215
21	43	398	524	7.907	0.791	16889
21	45	383	523	9.771	0.977	15791
21	47	376	522	4.596	0.460	16076
21	49	365	524	7.267	0.727	16187
21	51	358	524	4.550	0.455	13779
21	53	358	522	1.300	0.130	12765
21	55	359	520	1.453	0.145	13741
21	57	347	525	8.450	0.845	17751
21	59	343	525	2.600	0.260	16534
21	61	349	522	4.360	0.436	9035
21	63	360	523	7.179	0.718	13874
21	65	376	522	10.420	1.042	17003
21	67	385	521	5.886	0.589	15936
21	69	353	522	20.810	2.081	16186
21	71	331	522	14.300	1.430	14246
21	73	331	522	0.000	0.000	15497
21	75	343	523	7.827	0.783	17406
21	77	348	530	5.591	0.559	19850
21	79	332	532	10.481	1.048	15444
21	81	327	534	3.500	0.350	17957
21	83	321	531	4.360	0.436	16031
21	85	319	532	1.453	0.145	17264
21	87	306	526	9.306	0.931	12859
21	89	299	528	4.732	0.473	15444
21	91	288	528	7.150	0.715	15788
21	93	284	533	4.162	0.416	14184
21	95	278	538	5.077	0.508	16008
21	97	273	542	4.162	0.416	16413
21	99	265	551	7.827	0.783	16351
21	101	262	557	4.360	0.436	18857
21	103	256	566	7.031	0.703	15603
21	105	248	575	7.827	0.783	21185
21	107	241	582	6.435	0.643	21392
21	109	234	590	6.909	0.691	17028
21	111	230	593	3.250	0.325	17983
21	113	222	600	6.909	0.691	16960
21	115	213	603	6.166	0.617	16970
21	117	211	606	2.344	0.234	17114
21	119	210	601	3.314	0.331	16778
21	121	215	594	5.591	0.559	20551
21	123	216	594	0.650	0.065	17987
21	125	216	599	3.250	0.325	17335
21	127	219	596	2.758	0.276	17036
21	129	226	590	5.993	0.599	18618
21	131	227	588	1.453	0.145	16867
21	133	223	595	5.240	0.524	17391
21	135	235	580	12.486	1.249	17192
21	137	238	576	3.250	0.325	16633
22	1	397	574	-1.000	-1.000	15517
22	3	398	574	0.650	0.065	16251
22	5	398	574	0.000	0.000	17747
22	7	401	574	1.950	0.195	14418
22	9	403	573	1.453	0.145	16069
22	11	403	576	1.950	0.195	18873
22	13	403	576	0.000	0.000	22345
22	15	397	570	5.515	0.552	15732
22	17	397	561	5.850	0.585	13816
22	19	402	569	6.132	0.613	18410
22	21	410	572	5.553	0.555	18095
22	23	415	573	3.314	0.331	16082
22	25	415	573	0.000	0.000	16366
22	27	412	563	6.786	0.679	13669
22	29	418	559	4.687	0.469	17658
22	31	429	560	7.179	0.718	16348
22	33	426	561	2.055	0.206	16679
22	35	418	556	6.132	0.613	16460
22	37	431	556	8.450	0.845	17397
22	39	438	558	4.732	0.473	19671
22	41	443	558	3.250	0.325	17719
22	43	447	558	2.600	0.260	18688
22	45	449	558	1.300	0.130	16477
22	47	452	552	4.360	0.436	15700
22	49	456	548	3.677	0.368	17403
22	51	458	547	1.453	0.145	16586
22	53	461	550	2.758	0.276	18404
22	55	459	551	1.453	0.145	17981
22	57	455	547	3.677	0.368	18231
22	59	456	547	0.650	0.065	18272
22	61	459	542	3.790	0.379	20149
22	63	469	538	7.001	0.700	17261
22	65	469	538	0.000	0.000	16330
22	67	458	535	7.411	0.741	24771
22	69	457	527	5.240	0.524	16854
22	71	458	521	3.954	0.395	16424
22	73	466	529	7.354	0.735	15412
22	75	469	539	6.786	0.679	18530
22	77	460	550	9.238	0.924	16592
22	79	454	559	7.031	0.703	15319
22	81	454	554	3.250	0.325	16578
22	83	469	543	12.090	1.209	15893
22	85	470	550	4.596	0.460	16105
22	87	450	556	13.572	1.357	16379
22	89	445	557	3.314	0.331	16958
22	91	439	553	4.687	0.469	16942
22	93	433	556	4.360	0.436	16643
22	95	424	547	8.273	0.827	10839
22	97	426	536	7.267	0.727	16446
22	99	455	545	19.736	1.974	11191
22	101	457	544	1.453	0.145	20392
22	103	460	542	2.344	0.234	16543
22	105	455	542	3.250	0.325	16225
22	107	449	541	3.954	0.395	17149
22	109	436	544	8.672	0.867	19191
22	111	428	542	5.360	0.536	7203
22	113	424	528	9.464	0.946	15310
22	115	412	512	13.000	1.300	12155
22	117	412	508	2.600	0.260	16466
22	119	441	543	29.544	2.954	15316
22	121	446	547	4.162	0.416	15037
22	123	450	551	3.677	0.368	24346
22	125	451	555	2.680	0.268	16296
22	127	431	541	15.868	1.587	12205
22	129	435	541	2.600	0.260	18101
22	131	432	532	6.166	0.617	16816
22	133	425	521	8.475	0.847	17247
22	135	421	510	7.608	0.761	17207
22	137	420	504	3.954	0.395	17952
22	139	427	516	9.030	0.903	16928
22	141	431	530	9.464	0.946	13791
22	143	433	534	2.907	0.291	16905
22	145	443	552	13.384	1.338	9702
22	147	443	552	0.000	0.000	14731
22	149	437	539	9.306	0.931	20425
22	151	430	529	7.934	0.793	18263
22	153	433	541	8.040	0.804	22361
22	155	436	543	2.344	0.234	17626
22	157	436	543	0.000	0.000	5784
22	159	431	533	7.267	0.727	21721
22	161	419	520	11.499	1.150	11722
22	163	428	532	9.750	0.975	24675
22	165	433	539	5.591	0.559	18084
22	167	436	541	2.344	0.234	15430
22	169	436	541	0.000	0.000	12427
22	171	446	543	6.629	0.663	15131
22	173	451	548	4.596	0.460	16095
22	175	452	547	0.919	0.092	16952
22	177	443	531	11.932	1.193	14630
22	179	443	528	1.950	0.195	13180
22	181	439	516	8.222	0.822	16714
22	183	449	532	12.264	1.226	22447
22	185	459	548	12.264	1.226	17927
22	187	461	553	3.500	0.350	16918
22	189	471	550	6.786	0.679	17405
22	191	457	550	9.100	0.910	18804
22	193	448	543	7.411	0.741	18058
23	1	346	514	-1.000	-1.000	18287
23	3	337	502	9.750	0.975	17258
23	5	329	496	6.500	0.650	19321
23	7	325	496	2.600	0.260	17947
23	9	318	492	5.240	0.524	15176
23	11	315	489	2.758	0.276	17938
23	13	314	489	0.650	0.065	16980
23	15	312	487	1.838	0.184	18018
23	17	308	484	3.250	0.325	18371
23	19	308	484	0.000	0.000	18708
23	21	308	484	0.000	0.000	15596
23	23	308	484	0.000	0.000	17077
23	25	306	481	2.344	0.234	15613
23	27	298	475	6.500	0.650	15927
23	29	298	475	0.000	0.000	19497
23	31	300	476	1.453	0.145	17396
23	33	301	476	0.650	0.065	18309
23	35	298	471	3.790	0.379	18752
23	37	295	465	4.360	0.436	18968
23	39	285	452	10.661	1.066	16858
23	41	282	442	6.786	0.679	17967
23	43	279	432	6.786	0.679	13965
23	45	277	422	6.629	0.663	18854
23	47	276	411	7.179	0.718	17658
23	49	275	407	2.680	0.268	17697
23	51	272	396	7.411	0.741	16200
23	53	269	388	5.553	0.555	13158
23	55	269	382	3.900	0.390	14497
23	57	271	380	1.838	0.184	16121
23	59	272	373	4.596	0.460	15458
23	61	272	373	0.000	0.000	16355
23	63	276	364	6.402	0.640	16924
23	65	276	355	5.850	0.585	16649
23	67	276	353	1.300	0.130	16607
23	69	275	370	11.069	1.107	16992
23	71	275	383	8.450	0.845	16673
23	73	280	414	20.410	2.041	17037
23	75	283	424	6.786	0.679	14159
23	77	286	433	6.166	0.617	16439
23	79	286	438	3.250	0.325	21798
23	81	287	444	3.954	0.395	29085
23	83	287	442	1.300	0.130	24151
23	85	281	427	10.501	1.050	9775
23	87	282	416	7.179	0.718	16139
23	89	278	396	13.257	1.326	21519
23	91	276	385	7.267	0.727	16667
23	93	278	405	13.065	1.306	17573
23	95	278	405	0.000	0.000	16941
23	97	278	407	1.300	0.130	16411
23	99	281	416	6.166	0.617	16326
23	101	281	418	1.300	0.130	28105
23	103	280	425	4.596	0.460	14946
23	105	269	416	9.238	0.924	18539
23	107	269	415	0.650	0.065	16958
23	109	269	417	1.300	0.130	24579
23	111	269	422	3.250	0.325	16407
23	113	268	424	1.453	0.145	19826
23	115	261	409	10.759	1.076	14839
23	117	265	379	19.672	1.967	16410
23	119	267	360	12.418	1.242	16618
23	121	268	353	4.596	0.460	19636
23	123	269	345	5.240	0.524	19746
23	125	271	334	7.267	0.727	16784
23	127	270	323	7.179	0.718	16713
23	129	270	322	0.650	0.065	16988
23	131	265	311	7.854	0.785	16980
23	133	261	302	6.402	0.640	16963
23	135	262	332	19.510	1.951	22780
23	137	267	344	8.450	0.845	22352
23	139	269	353	5.993	0.599	19341
23	141	270	365	7.827	0.783	16980
23	143	271	385	13.016	1.302	18134
23	145	272	407	14.314	1.431	17022
23	147	273	441	22.109	2.211	14131
23	149	273	448	4.550	0.455	18781
23	151	276	461	8.672	0.867	16515
23	153	281	481	13.400	1.340	17057
23	155	285	495	9.464	0.946	16207
23	157	297	513	14.061	1.406	15192
23	159	306	521	7.827	0.783	17903
23	161	317	528	8.475	0.847	16573
[truncated: 4,552 more rows]
