# Supplementary material for: The Arp2/3 complex is required for in situ haptotactic response of microglia to iC3b
Source: EMBO Rep. 2026 Feb 27;27(7):1666–95. doi: 10.1038/s44319-026-00720-9 (PMC13076747; doi:10.1038/s44319-026-00720-9)
Supplement: Supplementary file 13 — Source data Fig. 1 [file 44319_2026_720_MOESM13_ESM.zip › Figure 1/1A-E/24.06.12 BV2 iC3b random migration results.xlsx]

## Sheet: Velocity
FN well			1ug ic3b			10ug ic3b			20ug ic3b
Track Number	Velocity [µm/min]		Track Number	Velocity [µm/min]		Track Number	Velocity [µm/min]		Track Number	Velocity [µm/min]
1	0.56		1	0.61		1	0.4		1	0.94
2	0.23		2	0.31		2	0.87		2	0.52
3	0.74		3	0.52		3	0.44		3	0.38
4	0.57		4	0.93		4	0.25		4	0.36
5	0.69		5	0.67		5	0.13		5	0.32
6	0.38		6	0.32		6	0.2		6	0.19
7	0.44		7	0.72		7	0.92		7	0.4
8	0.47		8	0.34		8	0.3		8	0.68
9	0.35		9	0.97		9	0.31		9	0.66
10	0.79		10	0.69		10	0.27		10	0.32
11	0.34		11	1.01		11	0.78		11	0.92
12	0.64		12	0.53		12	0.59		12	0.37
13	0.25		13	0.37		13	0.35		13	1.25
14	0.53		14	0.27		14	0.81		14	0.62
15	0.16		15	0.87		15	0.62		15	0.49
16	0.19		16	0.64		16	0.36		16	0.6
17	0.92		17	0.28		17	0.92		17	0.98
18	0.65		18	0.49		18	0.89		18	0.67
19	0.51		19	0.64		19	1.03		19	0.45
20	0.46		20	0.5		20	0.97		20	0.42
21	0.66		21	0.36		21	0.62		21	0.61
22	0.92		22	0.39		22	0.57		22	0.58
23	0.54		23	0.56		23	0.35		23	0.69
24	0.5		24	0.4		24	0.98		24	0.61
25	0.47		25	0.26		25	0.34		25	0.48
26	0.77		26	0.56		26	0.6		26	1.06
27	0.48		27	0.72		27	0.66		27	0.7
28	0.53		28	0.71		28	0.93		28	0.75
29	0.47		29	0.4		29	0.97		29	0.38
30	0.71		30	0.26		30	1.07		30	0.76
31	0.42		31	0.44		31	0.48		31	0.47
32	0.48		32	0.44		32	0.41		32	0.39
33	0.76		33	0.58		33	0.37		33	0.39
34	0.39		34	0.53		34	1.01		34	0.3
35	0.39		35	0.69		35	0.56		35	0.6
36	0.88		36	0.87		36	0.6		36	0.44
37	0.51		37	1.02		37	0.77		37	0.65
38	0.48		38	0.57		38	1.1		38	0.88
39	0.52		39	0.93		39	0.51		39	0.55
40	0.42		40	0.93		40	0.73		40	0.55
41	0.71		41	0.83		41	0.41		41	0.65
42	0.58		42	1.04		42	0.54		42	0.69
43	0.7		43	0.53		43	0.41		43	0.36
44	0.65		44	0.61		44	0.36		44	0.43
45	0.64		45	0.76		45	0.41		45	0.59
46	0.59		46	0.59		46	0.61		46	1.25
47	1.16		47	0.87		47	0.85		47	0.81
48	1.02		48	0.57		48	0.77		48	0.65
49	0.75		49	0.54		49	0.57		49	0.67
50	0.88		50	1.11		50	0.59		50	0.43
51	0.55		51	1.04		51	1.12		51	0.54
52	0.68		52	0.58		52	1.01		52	0.41
53	0.75		53	0.27		53	0.72		53	0.4
54	0.76		54	0.77		54	0.36		54	0.35
55	0.43		55	0.51		55	0.73		55	0.54
56	0.79		56	0.57		56	0.75		56	0.57
57	0.66		57	0.66		57	0.95		57	0.87
58	0.79		58	0.58		58	0.49		58	0.53
59	0.51		59	0.92		59	0.58		59	0.18
60	0.68		60	0.59		60	1.46		60	0.46
61	1.04		61	0.43		61	0.49		61	0.47
62	0.46		62	0.39		62	0.45		62	0.5
63	0.75		63	0.63		63	1.2		63	0.57
64	0.55		64	0.5		64	0.74		64	0.41
65	0.86		65	0.61		65	1.01		65	0.45
66	0.66		66	0.45		66	0.85		66	0.04
67	0.82		67	0.65		67	0.88		67	0.96
68	0.85		68	0.38		68	0.46		68	0.41
69	0.72		69	0.45		69	0.61		69	0.34
70	0.57		70	0.61		70	0.29		70	0.45
71	0.66		71	0.78		71	0.92		71	0.28
72	0.56		72	0.66		72	1.01		72	0.78
73	0.25		73	0.98		73	0.55		73	0.34
74	0.24		74	0.34		74	0.69		74	0.56
75	0.28		75	0.33		75	0.8		75	0.39
76	0.89		76	0.59		76	0.84
77	0.49		77	0.64		77	1.01
78	0.95		78	0.41		78	0.89
79	0.62		79	0.92		79	0.54
80	1.08		80	0.69		80	0.83
81	0.72		81	0.66
82	0.85		82	0.47
83	0.86		83	0.56
84	0.69		84	1.16
85	0.67		85	0.34
86	0.6		86	0.48
87	0.78		87	0.71
88	0.77		88	0.58
89	0.49		89	0.7
90	0.77		90	0.45
91	0.43		91	0.74
92	0.81		92	0.63
93	0.52		93	0.43
94	0.97		94	0.96
95	0.86		95	0.74
96	0.76		96	0.95
97	1.05		97	0.79
98	1		98	1.11
99	0.76		99	0.64
100	0.98		100	1.02

## Sheet: Distance
FN well					1ug ic3b					10ug iC3b					20ug Ic3b
Track Number	Accumulated distance [µm]	Euclidean distance [µm]			Track Number	Accumulated distance [µm]	Euclidean distance [µm]			Track Number	Accumulated distance [µm]	Euclidean distance [µm]			Track Number	Accumulated distance [µm]	Euclidean distance [µm]
1	540.52	46.96			1	588.82	31.53			1	164.26	19.13			1	905.39	3.9
2	217.22	43.58			2	296.09	10.15			2	835.17	25.01			2	495.63	96.46
3	394.54	187.6			3	499.31	13.4			3	421.1	25.71			3	361.19	8.47
4	542.43	72.54			4	895.21	196.54			4	208.85	16.57			4	341.71	24.15
5	452.1	136.16			5	639.37	36.54			5	41.96	16.25			5	120.75	6.69
6	361.52	13.57			6	129.43	4.6			6	195.48	12.21			6	150.08	2.68
7	424.79	17.34			7	691.06	10.48			7	886.74	45.23			7	277.93	2.34
8	455.75	61.92			8	327.99	33.1			8	107.71	25.89			8	653.45	48.84
9	123.43	5.36			9	929.29	59.33			9	96.63	6.17			9	629.72	23.86
10	758.9	33.9			10	665.52	34.75			10	60.42	7.27			10	302.96	24.19
11	326.96	57.98			11	973.86	302			11	744.66	40.47			11	878.81	8.27
12	612.63	170.7			12	506.75	25.24			12	561.8	5.85			12	350.51	3.79
13	74.69	9.9			13	357.44	26.78			13	99.36	7.41			13	1201.4	149.77
14	506.09	79.39			14	92.85	7.93			14	348.27	12.5			14	591.83	41.91
15	70.59	30.01			15	833.09	119.32			15	592.66	12.9			15	468.31	18.48
16	71.56	17.1			16	615.92	107.11			16	285.73	30.6			16	143.93	56.95
17	885.41	187.46			17	110.07	6.79			17	880.22	16.3			17	942.33	91.67
18	620.69	159.9			18	390.53	53.32			18	461.37	135.5			18	644.82	21.8
19	485.87	61.11			19	614.1	41.28			19	989.04	167.55			19	433.42	28.54
20	298.67	45.07			20	483.31	11.72			20	930.46	280.12			20	348.27	35.89
21	439.24	105.5			21	129.28	14			21	592.81	66.77			21	416.62	134.46
22	878.54	286.73			22	349.14	7.58			22	550.16	14.74			22	555.78	38.79
23	491.24	84.65			23	539.95	78.97			23	95.15	9.66			23	665.82	147.13
24	179.53	5.36			24	388.53	51.81			24	939.98	95.69			24	584.59	17.88
25	389.77	106.96			25	92.1	16.4			25	94.42	1.3			25	456	254.65
26	641.81	184.26			26	539.96	19.13			26	580.11	11.99			26	680.64	222.69
27	457.78	105.31			27	694.85	219.94			27	390.4	11.77			27	672.9	44.2
28	509.92	122.42			28	680.09	42.5			28	649.37	262.15			28	722.92	117.58
29	402.33	112.32			29	121.15	7.03			29	563.67	269.35			29	173.88	18.21
30	476.93	137.88			30	66.49	4.16			30	1030.9	200.46			30	726.15	52.68
31	122.99	15.87			31	376.61	20.74			31	465	182.66			31	453.33	26.39
32	465.04	64.17			32	386.15	43.72			32	392.48	19.55			32	372.58	53.24
33	728.97	29.93			33	559.35	128.97			33	353.3	35.96			33	277.53	52.5
34	280.63	19.67			34	509.27	24.48			34	970.74	83.97			34	286.75	6.17
35	153.38	5.52			35	660.06	80.33			35	540.24	19.67			35	578.39	41.41
36	843.39	88.41			36	837.1	165.12			36	579.24	64.88			36	354.21	17.68
37	486.79	51.61			37	975.82	94.47			37	740.97	68.12			37	625.9	9.94
38	457.68	27.58			38	544.62	26.52			38	1051.92	28.06			38	413.83	173.36
39	497.98	100.7			39	888.07	59.32			39	490.47	22.68			39	524.42	36.61
40	402	95			40	890.3	24.13			40	612.08	11.72			40	221.61	1.95
41	668.79	79.43			41	721.62	89.75			41	274.68	28.67			41	624.72	39.7
42	328.5	68.64			42	994.75	291.08			42	360.1	13			42	662.89	140.85
43	674.92	190.79			43	439.72	32.95			43	140.87	12.62			43	262.71	33.58
44	619.91	105.36			44	589.33	65.99			44	345.54	13.96			44	191.38	9.12
45	462.87	75.93			45	730.17	48.31			45	331.14	12.33			45	570.99	13
46	564.19	283.63			46	565.44	61.43			46	586.01	42.75			46	1197.39	26.1
47	1114.45	282.74			47	839.18	75.58			47	816.85	37.18			47	781.1	165.69
48	974.83	14.36			48	542.68	19.84			48	734.98	42.77			48	628.09	42
49	473.4	37.9			49	518.2	40.38			49	543.34	17.49			49	643.42	5.2
50	846.41	94.07			50	1068.2	101.5			50	328.22	35.9			50	414.78	26.2
51	453.4	61.66			51	994.25	294.99			51	506.23	73.55			51	523.08	196.12
52	385.98	112.2			52	512.94	30.83			52	463.98	31.23			52	391.6	8.74
53	716.22	54.8			53	93.09	3.25			53	692.43	103.73			53	383.87	71.04
54	724.95	114.76			54	736.33	74.17			54	151.11	7			54	339.82	17.85
55	412.07	33.14			55	491.15	30.88			55	371.92	51.76			55	515.38	27.92
56	755.27	262.38			56	549.37	50.47			56	336.03	58.14			56	542.66	28.78
57	371.16	40.05			57	631.43	84.27			57	435.05	43.48			57	839.6	25.95
58	757.27	39.47			58	557.24	31.47			58	473.06	19.25			58	362.68	3.95
59	488.42	42.92			59	883.43	5.52			59	553.35	30.66			59	116.77	14.31
60	605.66	53.36			60	422.65	176.13			60	1399.94	113.97			60	446.02	25.11
61	999.33	68.25			61	186.28	12.77			61	392.13	20.55			61	449.68	19.94
62	437.28	33.3			62	143.9	8.22			62	432.71	17.55			62	478.57	21.53
63	719.32	205.66			63	600.58	269.48			63	1154.29	24.91			63	547.56	7.27
64	214.08	25.9			64	482.21	107.01			64	505.47	72.57			64	397.08	6.63
65	825.48	33.14			65	582.3	19.25			65	563.27	65.77			65	297.98	17.88
66	635.29	36.05			66	432.9	21.79			66	414.47	178.9			66	17.29	2.06
67	550.84	127.08			67	627.56	122.5			67	456.26	55.34			67	802.75	20.4
68	813.93	46.96			68	369.26	59.02			68	443.23	26.87			68	393.34	18.3
69	690.69	99.7			69	435.58	27.31			69	581.5	44.83			69	328.12	22.37
70	544.74	9.9			70	586.41	26.16			70	220.78	3.9			70	436.68	6.13
71	629.81	27.58			71	752.72	103.55			71	221.74	25.48			71	115.92	42.37
72	541.01	12.26			72	518.28	119.92			72	965.13	292.07			72	749.24	81.85
73	236.02	60.31			73	938.26	101.67			73	530.04	144.57			73	324.35	25.35
74	233.44	43.39			74	322.96	93.57			74	663.8	14.61			74	537.84	8.47
75	101.57	4.11			75	315.67	63.97			75	771.07	104.81			75	377.63	7.58
76	857.13	102.07			76	564.89	39.07			76	807.94	26.68
77	474.34	35.96			77	609.9	126.91			77	273.24	32.85
78	909.45	212.67			78	398.25	54.34			78	231.88	61.34
79	598.32	59.3			79	880.02	41.53			79	522.19	53.48
80	1039.05	193.39			80	664	46.98			80	215.59	34.6
81	565.8	98.2			81	637.56	252.08
82	815.79	78.04			82	452.07	130.53
83	828.18	121.74			83	534.6	102.73
84	661.61	20.22			84	1116.55	266.87
85	408.6	127.42			85	174.3	84.69
86	475.27	72.81			86	460.91	2.91
87	375.87	55.28			87	683.35	35.15
88	516.1	74.45			88	557.35	67.73
89	190.83	7.58			89	672.75	124.02
90	662.61	60.7			90	415.91	66.82
91	165.28	29.33			91	711.53	111.27
92	779.78	59.86			92	602.3	149.63
93	445.72	80.83			93	416.23	17.44
94	932.87	224.66			94	925.87	49.03
95	828.96	167.79			95	706.01	115.73
96	726.33	193.7			96	916.08	27.59
97	1008.33	221.54			97	692.93	74.82
98	963.96	241.35			98	1069.58	279.19
99	566.82	170.93			99	612.13	74.98
100	944.57	124.16			100	978.63	23.85

## Sheet: FMI
FN well						1ug Ic3b						10ug iC3b						20ug iC3b
Track Number	x FMI	y FMI	Endpoint X Value	Endpoint Y Value		Track Number	x FMI	y FMI	Endpoint X Value	Endpoint Y Value		Track Number	x FMI	y FMI	Endpoint X Value	Endpoint Y Value		Track Number	x FMI	y FMI	Endpoint X Value	Endpoint Y Value
1	-0.06	-0.06	-31.199	-35.099		1	0.01	0.05	4.55	31.199		1	-0.11	0.02	-18.85	3.25		1	0	0	0	3.9
2	-0.06	-0.19	-13	-41.599		2	0.02	0.03	6.5	7.8		2	-0.01	0.03	-10.4	22.749		2	0.16	0.1	81.248	51.999
3	-0.17	-0.44	-66.298	-175.496		3	-0.02	-0.01	-12.35	-5.2		3	-0.06	-0.02	-24.049	-9.1		3	-0.02	0	-8.45	0.65
4	0.08	0.11	42.899	58.499		4	0.18	-0.13	161.196	-112.447		4	-0.03	0.07	-7.15	14.95		4	0.03	0.06	9.75	22.099
5	-0.3	-0.05	-133.897	-24.699		5	-0.04	0.04	-22.749	28.599		5	0.31	0.23	13	9.75		5	-0.03	0.05	-3.25	5.85
6	0.04	-0.01	13	-3.9		6	0.03	-0.03	3.25	-3.25		6	0.06	0.03	11.05	5.2		6	-0.02	0	-2.6	-0.65
7	0.01	-0.04	3.9	-16.9		7	0.02	0	10.4	-1.3		7	0.05	-0.01	44.849	-5.85		7	0	0.01	1.3	1.95
8	0.09	0.11	38.999	48.099		8	-0.03	0.1	-11.05	31.199		8	-0.11	0.21	-12.35	22.749		8	0.03	0.07	22.099	43.549
9	-0.04	-0.01	-5.2	-1.3		9	-0.06	0.03	-53.949	24.699		9	-0.02	-0.06	-1.95	-5.85		9	-0.03	0.02	-20.799	11.7
10	0	-0.04	2.6	-33.799		10	0.05	-0.01	34.449	-4.55		10	0.05	0.11	3.25	6.5		10	-0.08	-0.01	-24.049	-2.6
11	0.17	0.06	54.599	19.5		11	-0.28	-0.13	-275.593	-123.497		11	-0.03	0.05	-20.149	35.099		11	-0.01	0.01	-5.85	5.85
12	-0.11	-0.26	-66.298	-157.296		12	0.04	-0.03	20.799	-14.3		12	-0.01	0	-5.85	0		12	-0.01	-0.01	-3.25	-1.95
13	0.12	0.05	9.1	3.9		13	-0.07	0.01	-26.649	2.6		13	-0.02	0.07	-1.95	7.15		13	0.12	0.03	145.596	35.099
14	-0.1	0.12	-50.699	61.098		14	0.07	0.05	6.5	4.55		14	-0.03	-0.02	-11.05	-5.85		14	0.06	0.03	38.349	16.9
15	0.04	-0.42	2.6	-29.899		15	0.14	0.02	118.297	15.6		15	0.02	0.01	9.75	8.45		15	0.03	0.02	14.3	11.7
16	0.04	0.24	2.6	16.9		16	0.13	-0.11	82.548	-68.248		16	0.1	0.02	29.899	6.5		16	-0.31	0.24	-44.849	35.099
17	0.07	0.2	58.499	178.096		17	-0.02	0.06	-1.95	6.5		17	-0.01	0.02	-6.5	14.95		17	0.01	-0.1	11.05	-90.998
18	-0.12	-0.23	-74.098	-141.696		18	0.13	0.02	52.649	8.45		18	0.02	-0.29	9.1	-135.197		18	-0.03	0.02	-19.5	9.75
19	0.11	0.06	53.299	29.899		19	0.03	0.06	18.2	37.049		19	-0.03	0.17	-28.599	165.096		19	-0.06	0.03	-24.699	14.3
20	-0.08	0.13	-24.699	37.699		20	-0.01	0.02	-3.9	11.05		20	-0.23	0.19	-215.145	179.396		20	0.06	0.08	20.799	29.249
21	0.01	0.24	6.5	105.297		21	-0.1	0.04	-13	5.2		21	-0.08	-0.07	-50.049	-44.199		21	-0.32	-0.03	-133.897	-12.35
22	0.14	-0.3	120.897	-259.993		22	0.01	0.02	3.9	6.5		22	0.02	0.02	9.75	11.05		22	0.06	0.04	33.149	20.149
23	0.17	-0.03	83.198	-15.6		23	-0.14	0.05	-74.098	27.299		23	0.03	-0.1	3.25	-9.1		23	0.13	-0.18	83.848	-120.897
24	-0.03	-0.01	-5.2	-1.3		24	-0.13	0.05	-48.749	17.55		24	-0.1	0.02	-92.948	22.749		24	-0.03	-0.01	-16.9	-5.85
25	-0.26	-0.08	-102.697	-29.899		25	-0.1	0.15	-9.1	13.65		25	0.01	0	1.3	0		25	-0.47	0.3	-215.795	135.197
26	-0.27	-0.1	-172.896	-63.698		26	-0.01	0.03	-3.25	18.85		26	0.01	0.02	7.8	9.1		26	-0.29	-0.15	-197.595	-102.697
27	0.23	0	105.297	-1.3		27	-0.18	0.26	-123.497	181.995		27	0	-0.03	-1.3	-11.7		27	-0.02	0.06	-14.95	41.599
28	0.18	0.16	90.998	81.898		28	-0.02	0.06	-16.9	38.999		28	-0.33	-0.23	-215.795	-148.846		28	-0.15	0.05	-111.147	38.349
29	-0.27	-0.08	-107.897	-31.199		29	0.05	0.03	5.85	3.9		29	-0.38	-0.29	-215.795	-161.196		29	-0.1	0	-18.2	0.65
30	0.04	0.29	19.5	136.497		30	0.05	0.04	3.25	2.6		30	0.19	0.03	197.595	33.799		30	0.02	0.07	14.3	50.699
31	-0.07	-0.11	-9.1	-13		31	0.05	-0.03	17.55	-11.05		31	-0.39	0.01	-182.645	2.6		31	0.01	0.06	4.55	25.999
32	-0.02	0.14	-7.8	63.698		32	0.01	-0.11	3.9	-43.549		32	0.02	0.05	7.15	18.2		32	0.14	-0.04	50.699	-16.25
33	-0.02	-0.03	-16.9	-24.699		33	-0.23	0.02	-128.697	8.45		33	0.1	0.01	35.749	3.9		33	0.05	0.18	13.65	50.699
34	-0.01	-0.07	-2.6	-19.5		34	0.05	-0.01	24.049	-4.55		34	-0.09	0	-83.848	4.55		34	0.01	0.02	1.95	5.85
35	-0.03	0.03	-3.9	3.9		35	0.01	0.12	7.8	79.948		35	0.04	0	19.5	-2.6		35	0.05	0.05	27.949	30.549
36	0.03	0.1	25.999	84.498		36	0.07	0.18	61.098	153.396		36	0.08	0.08	48.099	43.549		36	-0.01	-0.05	-5.2	-16.9
37	-0.07	0.08	-33.799	38.999		37	0.09	-0.04	84.498	-42.249		37	-0.07	-0.06	-50.699	-45.499		37	-0.02	0	-9.75	-1.95
38	0.04	0.04	19.5	19.5		38	0.03	-0.04	15.6	-21.449		38	-0.03	0.01	-27.299	6.5		38	-0.41	0.06	-171.596	24.699
39	-0.13	0.16	-63.698	77.998		39	-0.07	0.01	-59.149	4.55		39	0.02	0.04	10.4	20.15		39	0.02	-0.07	10.4	-35.099
40	-0.07	0.23	-27.299	90.998		40	-0.01	-0.02	-11.05	-21.449		40	-0.02	0.01	-11.05	3.9		40	0	0.01	0	1.95
41	-0.04	-0.11	-28.599	-74.098		41	0.03	-0.12	18.85	-87.748		41	-0.01	0.1	-1.95	28.599		41	0	0.06	-1.95	39.649
42	-0.13	0.17	-41.599	54.599		42	0.09	-0.28	87.748	-277.543		42	0.02	0.03	7.8	10.4		42	0.1	-0.19	68.898	-122.847
43	-0.13	0.25	-90.998	167.696		43	-0.07	0.03	-30.549	12.35		43	0.09	0.02	12.35	2.6		43	-0.03	0.12	-8.45	32.499
44	0.03	0.17	16.9	103.997		44	-0.09	0.07	-50.699	42.249		44	-0.02	0.04	-6.5	12.35		44	0	0.05	0.65	9.1
45	0.13	0.1	59.798	46.799		45	0.06	0.02	46.149	14.3		45	-0.04	0.01	-11.7	3.9		45	0	0.02	0	13
46	0.02	0.5	11.7	283.393		46	0.09	-0.05	53.299	-30.549		46	-0.01	0.07	-6.5	42.249		46	0.01	0.02	8.45	24.699
47	-0.05	0.25	-57.199	276.893		47	0.04	-0.08	33.799	-67.598		47	0.04	-0.03	29.899	-22.099		47	0.19	0.09	148.846	72.798
48	0	0.01	-1.3	14.3		48	0.03	0.02	16.9	10.4		48	-0.04	-0.04	-29.249	-31.199		48	-0.06	-0.02	-38.999	-15.6
49	-0.03	0.07	-14.3	35.099		49	0.04	-0.07	22.099	-33.799		49	-0.02	0.02	-13	11.7		49	0.01	0	5.2	0
50	0.02	0.11	18.2	92.298		50	0.09	0	101.397	4.55		50	0.08	0.07	26.649	24.049		50	0.03	0.06	10.4	24.049
51	-0.08	0.11	-35.099	50.699		51	0.08	-0.29	81.898	-283.393		51	-0.03	-0.14	-14.3	-72.148		51	0.36	-0.09	189.795	-49.399
52	-0.13	0.26	-50.699	100.098		52	0.02	-0.06	9.75	-29.249		52	0	-0.07	1.3	-31.199		52	-0.02	0.01	-6.5	5.85
53	-0.03	-0.07	-20.799	-50.699		53	0.03	0	3.25	0		53	-0.04	-0.15	-24.699	-100.747		53	0.1	-0.15	40.299	-58.499
54	0.16	-0.01	114.397	-9.1		54	0	-0.1	-3.25	-74.098		54	-0.02	0.04	-2.6	6.5		54	0.05	-0.01	17.55	-3.25
55	-0.02	0.08	-6.5	32.499		55	0.05	0.04	23.399	20.149		55	0.02	-0.14	6.5	-51.349		55	0.01	-0.05	5.85	-27.299
56	0.3	-0.17	230.094	-126.097		56	0.09	0.01	50.049	6.5		56	-0.15	0.08	-51.999	25.999		56	-0.01	-0.05	-3.25	-28.599
57	-0.11	0.02	-38.999	9.1		57	-0.13	-0.04	-79.948	-26.649		57	0.09	-0.05	37.049	-22.749		57	0.01	0.03	9.75	24.049
58	-0.05	-0.02	-37.699	-11.7		58	-0.04	0.03	-24.699	19.5		58	-0.01	-0.04	-3.9	-18.85		58	0	-0.01	0.65	-3.9
59	0	0.09	1.3	42.899		59	0	0	3.9	3.9		59	-0.03	0.05	-16.25	25.999		59	0.01	0.12	0.65	14.3
60	-0.09	0	-53.299	2.6		60	-0.3	0.28	-128.697	120.247		60	-0.01	0.08	-7.15	113.747		60	-0.02	0.05	-9.1	23.399
61	-0.05	-0.04	-51.999	-44.199		61	-0.07	0.02	-12.35	3.25		61	0.02	-0.05	6.5	-19.5		61	0.01	-0.04	6.5	-18.85
62	-0.06	-0.05	-25.999	-20.799		62	0.02	0.05	2.6	7.8		62	0	0.04	0	17.55		62	0.04	-0.02	18.85	-10.4
63	0.29	0.01	205.395	10.4		63	-0.09	0.44	-51.349	264.543		63	0	0.02	3.25	24.699		63	0	0.01	-1.3	7.15
64	-0.12	-0.04	-24.699	-7.8		64	0.19	-0.11	91.648	-55.249		64	-0.02	-0.14	-7.8	-72.148		64	0	0.02	-1.3	6.5
65	-0.03	-0.03	-24.699	-22.099		65	0.01	0.03	3.9	18.85		65	0.04	0.11	20.799	62.398		65	-0.06	0.02	-16.9	5.85
66	0.05	-0.02	32.499	-15.6		66	-0.02	0.05	-6.5	20.799		66	-0.17	-0.4	-68.898	-165.096		66	0.11	-0.04	1.95	-0.65
67	-0.2	0.12	-109.197	64.998		67	-0.19	-0.04	-120.247	-23.399		67	-0.12	-0.03	-53.949	-12.35		67	0.01	-0.02	10.4	-17.55
68	-0.04	-0.04	-35.099	-31.199		68	-0.1	-0.13	-35.099	-47.449		68	-0.05	-0.03	-22.749	-14.3		68	0	-0.05	1.95	-18.2
69	0.05	-0.13	37.699	-92.298		69	-0.06	0	-27.299	0.65		69	-0.07	0.04	-38.999	22.099		69	0.04	0.06	13	18.2
70	-0.01	0.02	-3.9	9.1		70	0.02	-0.04	11.7	-23.399		70	-0.02	0	-3.9	0		70	0.01	0.01	5.2	3.25
71	0.01	-0.04	3.9	-27.299		71	0.13	0.06	94.248	42.899		71	-0.11	0.01	-25.349	2.6		71	-0.13	0.34	-14.95	39.649
72	0.01	-0.02	6.5	-10.4		72	-0.21	-0.09	-109.847	-48.099		72	0.16	-0.26	152.746	-248.944		72	-0.06	0.09	-46.149	67.598
73	0.03	0.25	7.8	59.799		73	-0.11	0.01	-100.747	13.65		73	-0.07	0.26	-37.049	139.747		73	-0.07	0.03	-23.399	9.75
74	-0.03	0.18	-6.5	42.899		74	0.06	0.28	18.85	91.648		74	-0.02	0.01	-13.65	5.2		74	-0.01	-0.01	-4.55	-7.15
75	0.01	-0.04	1.3	-3.9		75	-0.2	-0.02	-63.698	-5.85		75	0.1	0.09	75.398	72.798		75	0.02	0.01	6.5	3.9
76	0.01	-0.12	11.7	-101.397		76	0.05	-0.05	27.949	-27.299		76	0.02	-0.03	14.95	-22.099
77	-0.06	0.05	-27.299	23.399		77	-0.15	0.14	-92.298	87.098		77	0.05	0.11	14.95	29.249
78	0.22	-0.07	204.095	-59.798		78	-0.02	0.14	-6.5	53.949		78	-0.2	0.17	-46.799	39.649
79	0.09	0.04	53.299	25.999		79	-0.04	0.03	-31.849	26.649		79	-0.03	-0.1	-14.95	-51.349
80	0.17	0.07	180.695	68.898		80	-0.07	0.02	-45.499	11.7		80	0.14	0.07	31.199	14.95
81	0.17	-0.02	97.498	-11.7		81	0.3	0.25	194.345	160.546
82	0.08	-0.05	67.598	-38.999		82	-0.29	0.04	-129.347	17.55
83	0.13	0.07	105.297	61.098		83	0.19	0	102.697	-2.6
84	-0.02	0.02	-14.3	14.3		84	0.12	-0.21	135.197	-230.094
85	0.31	-0.01	127.397	-2.6		85	0.15	0.46	25.999	80.598
86	0.15	0	72.798	-1.3		86	0	-0.01	-1.3	-2.6
87	-0.11	0.1	-41.599	36.399		87	-0.04	0.03	-29.249	19.5
88	-0.13	-0.06	-67.598	-31.199		88	0.1	-0.07	53.949	-40.949
89	0.02	0.03	3.9	6.5		89	-0.15	-0.11	-99.448	-74.098
90	-0.06	-0.07	-41.599	-44.199		90	0.13	0.1	53.299	40.299
91	-0.17	0.04	-28.599	6.5		91	-0.1	-0.12	-70.848	-85.798
92	0	0.08	2.6	59.799		92	-0.17	-0.19	-99.448	-111.797
93	0.08	0.16	37.699	71.498		93	-0.02	0.04	-7.8	15.6
94	0.03	0.24	32.499	222.294		94	-0.05	0.01	-47.449	12.35
95	0.2	0.04	163.796	36.399		95	-0.1	0.13	-71.498	90.998
96	0.27	0	193.695	1.3		96	0.02	-0.02	18.85	-20.15
97	0.19	0.1	196.295	102.697		97	0.09	-0.06	61.748	-42.249
98	0.24	0.08	227.494	80.598		98	-0.12	0.23	-132.597	245.694
99	-0.25	-0.17	-140.396	-97.498		99	-0.01	-0.12	-5.85	-74.748
100	0.13	-0.04	118.297	-37.699		100	0.02	0.01	22.749	7.15

## Sheet: Directionality
FN well					1ug iC3b					10ug iC3b					20ug Ic3b
Track Number	Directionality	Endpoint X Value	Endpoint Y Value		Track Number	Directionality	Endpoint X Value	Endpoint Y Value		Track Number	Directionality	Endpoint X Value	Endpoint Y Value		Track Number	Directionality	Endpoint X Value	Endpoint Y Value
1	0.087	-31.199	-35.099		1	0.054	4.55	31.199		1	0.116	-18.85	3.25		1	0.004	0	3.9
2	0.201	-13	-41.599		2	0.034	6.5	7.8		2	0.03	-10.4	22.749		2	0.195	81.248	51.999
3	0.475	-66.298	-175.496		3	0.027	-12.35	-5.2		3	0.061	-24.049	-9.1		3	0.023	-8.45	0.65
4	0.134	42.899	58.499		4	0.22	161.196	-112.447		4	0.079	-7.15	14.95		4	0.071	9.75	22.099
5	0.301	-133.897	-24.699		5	0.057	-22.749	28.599		5	0.387	13	9.75		5	0.055	-3.25	5.85
6	0.038	13	-3.9		6	0.036	3.25	-3.25		6	0.062	11.05	5.2		6	0.018	-2.6	-0.65
7	0.041	3.9	-16.9		7	0.015	10.4	-1.3		7	0.051	44.849	-5.85		7	0.008	1.3	1.95
8	0.136	38.999	48.099		8	0.101	-11.05	31.199		8	0.24	-12.35	22.749		8	0.075	22.099	43.549
9	0.043	-5.2	-1.3		9	0.064	-53.949	24.699		9	0.064	-1.95	-5.85		9	0.038	-20.799	11.7
10	0.045	2.6	-33.799		10	0.052	34.449	-4.55		10	0.12	3.25	6.5		10	0.08	-24.049	-2.6
11	0.177	54.599	19.5		11	0.31	-275.593	-123.497		11	0.054	-20.149	35.099		11	0.009	-5.85	5.85
12	0.279	-66.298	-157.296		12	0.05	20.799	-14.3		12	0.01	-5.85	0		12	0.011	-3.25	-1.95
13	0.133	9.1	3.9		13	0.075	-26.649	2.6		13	0.075	-1.95	7.15		13	0.125	145.596	35.099
14	0.157	-50.699	61.098		14	0.085	6.5	4.55		14	0.036	-11.05	-5.85		14	0.071	38.349	16.9
15	0.425	2.6	-29.899		15	0.143	118.297	15.6		15	0.022	9.75	8.45		15	0.039	14.3	11.7
16	0.239	2.6	16.9		16	0.174	82.548	-68.248		16	0.107	29.899	6.5		16	0.396	-44.849	35.099
17	0.212	58.499	178.096		17	0.062	-1.95	6.5		17	0.019	-6.5	14.95		17	0.097	11.05	-90.998
18	0.258	-74.098	-141.696		18	0.137	52.649	8.45		18	0.294	9.1	-135.197		18	0.034	-19.5	9.75
19	0.126	53.299	29.899		19	0.067	18.2	37.049		19	0.169	-28.599	165.096		19	0.066	-24.699	14.3
20	0.151	-24.699	37.699		20	0.024	-3.9	11.05		20	0.301	-215.145	179.396		20	0.103	20.799	29.249
21	0.24	6.5	105.297		21	0.108	-13	5.2		21	0.113	-50.049	-44.199		21	0.323	-133.897	-12.35
22	0.326	120.897	-259.993		22	0.022	3.9	6.5		22	0.027	9.75	11.05		22	0.07	33.149	20.149
23	0.172	83.198	-15.6		23	0.146	-74.098	27.299		23	0.102	3.25	-9.1		23	0.221	83.848	-120.897
24	0.03	-5.2	-1.3		24	0.133	-48.749	17.55		24	0.102	-92.948	22.749		24	0.031	-16.9	-5.85
25	0.274	-102.697	-29.899		25	0.178	-9.1	13.65		25	0.014	1.3	0		25	0.558	-215.795	135.197
26	0.287	-172.896	-63.698		26	0.035	-3.25	18.85		26	0.021	7.8	9.1		26	0.327	-197.595	-102.697
27	0.23	105.297	-1.3		27	0.317	-123.497	181.995		27	0.03	-1.3	-11.7		27	0.066	-14.95	41.599
28	0.24	90.998	81.898		28	0.062	-16.9	38.999		28	0.404	-215.795	-148.846		28	0.163	-111.147	38.349
29	0.279	-107.897	-31.199		29	0.058	5.85	3.9		29	0.478	-215.795	-161.196		29	0.105	-18.2	0.65
30	0.289	19.5	136.497		30	0.063	3.25	2.6		30	0.194	197.595	33.799		30	0.073	14.3	50.699
31	0.129	-9.1	-13		31	0.055	17.55	-11.05		31	0.393	-182.645	2.6		31	0.058	4.55	25.999
32	0.138	-7.8	63.698		32	0.113	3.9	-43.549		32	0.05	7.15	18.2		32	0.143	50.699	-16.25
33	0.041	-16.9	-24.699		33	0.231	-128.697	8.45		33	0.102	35.749	3.9		33	0.189	13.65	50.699
34	0.07	-2.6	-19.5		34	0.048	24.049	-4.55		34	0.087	-83.848	4.55		34	0.022	1.95	5.85
35	0.036	-3.9	3.9		35	0.122	7.8	79.948		35	0.036	19.5	-2.6		35	0.072	27.949	30.549
36	0.105	25.999	84.498		36	0.197	61.098	153.396		36	0.112	48.099	43.549		36	0.05	-5.2	-16.9
37	0.106	-33.799	38.999		37	0.097	84.498	-42.249		37	0.092	-50.699	-45.499		37	0.016	-9.75	-1.95
38	0.06	19.5	19.5		38	0.049	15.6	-21.449		38	0.027	-27.299	6.5		38	0.419	-171.596	24.699
39	0.202	-63.698	77.998		39	0.067	-59.149	4.55		39	0.046	10.4	20.15		39	0.07	10.4	-35.099
40	0.236	-27.299	90.998		40	0.027	-11.05	-21.449		40	0.019	-11.05	3.9		40	0.009	0	1.95
41	0.119	-28.599	-74.098		41	0.124	18.85	-87.748		41	0.104	-1.95	28.599		41	0.064	-1.95	39.649
42	0.209	-41.599	54.599		42	0.293	87.748	-277.543		42	0.036	7.8	10.4		42	0.212	68.898	-122.847
43	0.283	-90.998	167.696		43	0.075	-30.549	12.35		43	0.09	12.35	2.6		43	0.128	-8.45	32.499
44	0.17	16.9	103.997		44	0.112	-50.699	42.249		44	0.04	-6.5	12.35		44	0.048	0.65	9.1
45	0.164	59.798	46.799		45	0.066	46.149	14.3		45	0.037	-11.7	3.9		45	0.023	0	13
46	0.503	11.7	283.393		46	0.109	53.299	-30.549		46	0.073	-6.5	42.249		46	0.022	8.45	24.699
47	0.254	-57.199	276.893		47	0.09	33.799	-67.598		47	0.046	29.899	-22.099		47	0.212	148.846	72.798
48	0.015	-1.3	14.3		48	0.037	16.9	10.4		48	0.058	-29.249	-31.199		48	0.067	-38.999	-15.6
49	0.08	-14.3	35.099		49	0.078	22.099	-33.799		49	0.032	-13	11.7		49	0.008	5.2	0
50	0.111	18.2	92.298		50	0.095	101.397	4.55		50	0.109	26.649	24.049		50	0.063	10.4	24.049
51	0.136	-35.099	50.699		51	0.297	81.898	-283.393		51	0.145	-14.3	-72.148		51	0.375	189.795	-49.399
52	0.291	-50.699	100.098		52	0.06	9.75	-29.249		52	0.067	1.3	-31.199		52	0.022	-6.5	5.85
53	0.077	-20.799	-50.699		53	0.035	3.25	0		53	0.15	-24.699	-100.747		53	0.185	40.299	-58.499
54	0.158	114.397	-9.1		54	0.101	-3.25	-74.098		54	0.046	-2.6	6.5		54	0.053	17.55	-3.25
55	0.08	-6.5	32.499		55	0.063	23.399	20.149		55	0.139	6.5	-51.349		55	0.054	5.85	-27.299
56	0.347	230.094	-126.097		56	0.092	50.049	6.5		56	0.173	-51.999	25.999		56	0.053	-3.25	-28.599
57	0.108	-38.999	9.1		57	0.133	-79.948	-26.649		57	0.1	37.049	-22.749		57	0.031	9.75	24.049
58	0.052	-37.699	-11.7		58	0.056	-24.699	19.5		58	0.041	-3.9	-18.85		58	0.011	0.65	-3.9
59	0.088	1.3	42.899		59	0.006	3.9	3.9		59	0.055	-16.25	25.999		59	0.123	0.65	14.3
60	0.088	-53.299	2.6		60	0.417	-128.697	120.247		60	0.081	-7.15	113.747		60	0.056	-9.1	23.399
61	0.068	-51.999	-44.199		61	0.069	-12.35	3.25		61	0.052	6.5	-19.5		61	0.044	6.5	-18.85
62	0.076	-25.999	-20.799		62	0.057	2.6	7.8		62	0.041	0	17.55		62	0.045	18.85	-10.4
63	0.286	205.395	10.4		63	0.449	-51.349	264.543		63	0.022	3.25	24.699		63	0.013	-1.3	7.15
64	0.121	-24.699	-7.8		64	0.222	91.648	-55.249		64	0.144	-7.8	-72.148		64	0.017	-1.3	6.5
65	0.04	-24.699	-22.099		65	0.033	3.9	18.85		65	0.117	20.799	62.398		65	0.06	-16.9	5.85
66	0.057	32.499	-15.6		66	0.05	-6.5	20.799		66	0.432	-68.898	-165.096		66	0.119	1.95	-0.65
67	0.231	-109.197	64.998		67	0.195	-120.247	-23.399		67	0.121	-53.949	-12.35		67	0.025	10.4	-17.55
68	0.058	-35.099	-31.199		68	0.16	-35.099	-47.449		68	0.061	-22.749	-14.3		68	0.047	1.95	-18.2
69	0.144	37.699	-92.298		69	0.063	-27.299	0.65		69	0.077	-38.999	22.099		69	0.068	13	18.2
70	0.018	-3.9	9.1		70	0.045	11.7	-23.399		70	0.018	-3.9	0		70	0.014	5.2	3.25
71	0.044	3.9	-27.299		71	0.138	94.248	42.899		71	0.115	-25.349	2.6		71	0.366	-14.95	39.649
72	0.023	6.5	-10.4		72	0.231	-109.847	-48.099		72	0.303	152.746	-248.944		72	0.109	-46.149	67.598
73	0.256	7.8	59.799		73	0.108	-100.747	13.65		73	0.273	-37.049	139.747		73	0.078	-23.399	9.75
74	0.186	-6.5	42.899		74	0.29	18.85	91.648		74	0.022	-13.65	5.2		74	0.016	-4.55	-7.15
75	0.04	1.3	-3.9		75	0.203	-63.698	-5.85		75	0.136	75.398	72.798		75	0.02	6.5	3.9
76	0.119	11.7	-101.397		76	0.069	27.949	-27.299		76	0.033	14.95	-22.099
77	0.076	-27.299	23.399		77	0.208	-92.298	87.098		77	0.12	14.95	29.249
78	0.234	204.095	-59.798		78	0.136	-6.5	53.949		78	0.265	-46.799	39.649
79	0.099	53.299	25.999		79	0.047	-31.849	26.649		79	0.102	-14.95	-51.349
80	0.186	180.695	68.898		80	0.071	-45.499	11.7		80	0.16	31.199	14.95
81	0.174	97.498	-11.7		81	0.395	194.345	160.546
82	0.096	67.598	-38.999		82	0.289	-129.347	17.55
83	0.147	105.297	61.098		83	0.192	102.697	-2.6
84	0.031	-14.3	14.3		84	0.239	135.197	-230.094
85	0.312	127.397	-2.6		85	0.486	25.999	80.598
86	0.153	72.798	-1.3		86	0.006	-1.3	-2.6
87	0.147	-41.599	36.399		87	0.051	-29.249	19.5
88	0.144	-67.598	-31.199		88	0.122	53.949	-40.949
89	0.04	3.9	6.5		89	0.184	-99.448	-74.098
90	0.092	-41.599	-44.199		90	0.161	53.299	40.299
91	0.177	-28.599	6.5		91	0.156	-70.848	-85.798
92	0.077	2.6	59.799		92	0.248	-99.448	-111.797
93	0.181	37.699	71.498		93	0.042	-7.8	15.6
94	0.241	32.499	222.294		94	0.053	-47.449	12.35
95	0.202	163.796	36.399		95	0.164	-71.498	90.998
96	0.267	193.695	1.3		96	0.03	18.85	-20.15
97	0.22	196.295	102.697		97	0.108	61.748	-42.249
98	0.25	227.494	80.598		98	0.261	-132.597	245.694
99	0.302	-140.396	-97.498		99	0.122	-5.85	-74.748
100	0.131	118.297	-37.699		100	0.024	22.749	7.15
