# Supplementary material for: The Arp2/3 complex is required for in situ haptotactic response of microglia to iC3b
Source: EMBO Rep. 2026 Feb 27;27(7):1666–95. doi: 10.1038/s44319-026-00720-9 (PMC13076747; doi:10.1038/s44319-026-00720-9)
Supplement: Supplementary file 13 — Source data Fig. 1 [file 44319_2026_720_MOESM13_ESM.zip › Figure 1/1A-E/24.09.06 BV2 iC3b no FN masking raw results NEW.xlsx]

## Sheet: Sheet1
	Area	Mean	Min	Max	XM	YM	Perim.	Circ.	IntDen	RawIntDen	AR	Round	Solidity	MinThr	MaxThr
1	152.523	255	255	255	318.791	526.175	4096	0.0001142	38893.2	92055	4.283	0.233	1	255	255			odd numbers are frame 1
2	2101.51	255	255	255	294.667	338.106	4096	0.002	535886	1268370	1.165	0.859	1	255	255			even numbers are frame 97
3	596.993	255	255	255	25.392	191.25	4096	0.0004472	152233	360315	3.571	0.28	1	255	255
4	12828.8	255	255	255	238.751	270.404	4096	0.01	3.27134e+06	7742820	1.229	0.814	1	255	255
5	29.575	255	255	255	196.764	438.769	4096	2.215e-05	7541.62	17850	34.708	0.029	1	255	255
6	13504.4	255	255	255	290.11	326.147	4096	0.01	3.44361e+06	8150565	1.45	0.69	1	255	255
7	384.898	255	255	255	563.806	411.685	4096	0.0002883	98148.9	232305	2.703	0.37	1	255	255
8	19512.7	255	255	255	396.831	345.466	4096	0.015	4.97575e+06	11776920	1.254	0.797	1	255	255
9	12.253	255	255	255	612.244	401.711	4096	9.177e-06	3124.39	7395	1.507	0.664	1	255	255
10	13279.6	255	255	255	296.41	303.39	4096	0.01	3.3863e+06	8014905	1.203	0.831	1	255	255
11	0.845	255	255	255	237.575	150.8	4096	6.329e-07	215.475	510	2	0.5	1	255	255
12	25510.5	255	255	255	374.833	273.281	4096	0.019	6.50519e+06	15396900	1.359	0.736	1	255	255
13	47.32	255	255	255	231.475	52.221	4096	3.544e-05	12066.6	28560	1.549	0.646	1	255	255
14	17058.4	255	255	255	309.752	285.285	4096	0.013	4.3499e+06	10295625	1.096	0.913	1	255	255
15	8.028	255	255	255	416.736	559.051	4096	6.013e-06	2047.01	4845	53.981	0.019	1	255	255
16	18018.4	255	255	255	334.515	306.688	4096	0.013	4.59468e+06	10874985	1.187	0.842	1	255	255
17	215.475	255	255	255	651.639	232.955	4096	0.0001614	54946.1	130050	5.372	0.186	1	255	255
18	25819.8	255	255	255	377.22	317.201	4096	0.019	6.58405e+06	15583560	1.111	0.9	1	255	255
19	499.395	255	255	255	134.896	245.404	4096	0.0003741	127346	301410	1.795	0.557	1	255	255
20	17974	255	255	255	323.954	323.818	4096	0.013	4.58337e+06	10848210	1.438	0.696	1	255	255
21	6791.27	255	255	255	551.34	266.329	4096	0.005	1.73177e+06	4098870	4.827	0.207	1	255	255
22	26683.4	255	255	255	354.686	295.304	4096	0.02	6.80427e+06	16104780	1.436	0.696	1	255	255
23	593.19	255	255	255	278.463	564.575	4096	0.0004443	151263	358020	1.491	0.671	1	255	255
24	22929.1	255	255	255	346.139	345.83	4096	0.017	5.84691e+06	13838850	1.187	0.842	1	255	255
25	184.633	255	255	255	402.022	183.98	4096	0.0001383	47081.3	111435	1.512	0.661	1	255	255
26	16843.8	255	255	255	414.13	298.807	4096	0.013	4.29517e+06	10166085	1.219	0.82	1	255	255
27	430.528	255	255	255	88.671	547.777	4096	0.0003225	109785	259845	1.739	0.575	1	255	255
28	14183.7	255	255	255	328.895	317.257	4096	0.011	3.61686e+06	8560605	1.229	0.814	1	255	255
29	179.985	255	255	255	560.903	451.588	4096	0.0001348	45896.2	108630	4.058	0.246	1	255	255
30	13427.5	255	255	255	330.52	326.599	4096	0.01	3.42401e+06	8104155	1.154	0.867	1	255	255
31	909.22	255	255	255	149.708	585.594	4096	0.000681	231851	548760	2.089	0.479	1	255	255
32	19746	255	255	255	264.279	437.854	4096	0.015	5.03522e+06	11917680	1.123	0.89	1	255	255
33	69.29	255	255	255	529.179	93.636	4096	5.19e-05	17669	41820	1.767	0.566	1	255	255
34	13430	255	255	255	338.147	329.895	4096	0.01	3.42465e+06	8105685	1.267	0.789	1	255	255
35	169.423	255	255	255	267.58	328.439	4096	0.0001269	43202.7	102255	2.005	0.499	1	255	255
36	20229.7	255	255	255	353.135	255.785	4096	0.015	5.15858e+06	12209655	1.209	0.827	1	255	255
37	125.06	255	255	255	521.719	471.566	4096	9.367e-05	31890.3	75480	8.678	0.115	1	255	255
38	12059	255	255	255	419.123	362.745	4096	0.009	3.07504e+06	7278210	1.099	0.91	1	255	255
39	301.243	255	255	255	249.253	101.853	4096	0.0002256	76816.8	181815	2.53	0.395	1	255	255
40	15114.1	255	255	255	338.216	356.348	4096	0.011	3.85409e+06	9122115	1.141	0.877	1	255	255
41	0	NaN	NaN	NaN	NaN	NaN	4096	0	NaN	NaN	NaN	NaN	NaN	255	255
42	15790.9	255	255	255	336.15	354.646	4096	0.012	4.02669e+06	9530625	1.275	0.784	1	255	255
43	949.78	255	255	255	316.998	161.12	4096	0.0007114	242194	573240	3.136	0.319	1	255	255
44	13647.2	255	255	255	429.733	267.467	4096	0.01	3.48003e+06	8236755	1.069	0.935	1	255	255
45	5359.84	255	255	255	201.863	343.63	4096	0.004	1.36676e+06	3234930	2.055	0.487	1	255	255
46	24954.5	255	255	255	288.911	389.637	4096	0.019	6.36341e+06	15061320	1.172	0.853	1	255	255
47	972.595	255	255	255	113.324	549.354	4096	0.0007285	248012	587010	2.375	0.421	1	255	255
48	21597.4	255	255	255	370.687	322.307	4096	0.016	5.50733e+06	13035090	1.074	0.931	1	255	255
49	0	NaN	NaN	NaN	NaN	NaN	4096	0	NaN	NaN	NaN	NaN	NaN	255	255
50	8060.03	255	255	255	439.737	468.078	4096	0.006	2.05531e+06	4864635	1.2	0.833	1	255	255
51	0	NaN	NaN	NaN	NaN	NaN	4096	0	NaN	NaN	NaN	NaN	NaN	255	255
52	5402.93	255	255	255	337.611	319.339	4096	0.004	1.37775e+06	3260940	1.394	0.717	1	255	255
53	2634.29	255	255	255	214.84	277.224	4096	0.002	671743	1589925	1.267	0.789	1	255	255
54	19144.3	255	255	255	366.707	359.383	4096	0.014	4.8818e+06	11554560	1.395	0.717	1	255	255
55	2050.39	255	255	255	252.567	399.423	4096	0.002	522850	1237515	2.232	0.448	1	255	255
56	18158.6	255	255	255	322.193	372.256	4096	0.014	4.63045e+06	10959645	1.404	0.712	1	255	255
57	70.558	255	255	255	163.152	104.718	4096	5.285e-05	17992.2	42585	4.762	0.21	1	255	255
58	9900.44	255	255	255	268.256	390.216	4096	0.007	2.52461e+06	5975415	1.32	0.758	1	255	255
59	667.973	255	255	255	164.346	284.47	4096	0.0005003	170333	403155	1.269	0.788	1	255	255
60	11558.3	255	255	255	215.971	347.63	4096	0.009	2.94737e+06	6976035	1.451	0.689	1	255	255

## Sheet: RawIntDen
RawIntDen				Frame 1	Frame 97						1uM iC3b	10uM iC3b	20uM iC3b
92055			File Number	RawIntDen	RawIntDen		Difference	Difference edited			1176315	12005910	9530625
1268370			11	92055	1268370		1176315	1176315			7382505	13480830	7663515
360315			12	360315	7742820		7382505	7382505			8132715	10054650	11826390
7742820			13	17850	8150565		8132715	8132715			11544615	8300760	12448080
17850			14	232305	11776920		11544615	11544615			8007510	7995525	4864635
8150565			15	7395	8014905		8007510	8007510			15396390	11368920	3260940
232305			16	510	15396900		15396390	15396390			10267065	8063865	9964635
11776920			17	28560	10295625		10267065	10267065			10870140	12107400	9722130
7395			18	4845	10874985		10870140	10870140			15453510	7202730	5932830
8014905			19	130050	15583560		15453510	15453510			10546800	8940300	6572880
510			20	301410	10848210		10546800	10546800
15396900			21	4098870	16104780		12005910	12005910		average	9.87776e+06	9952089	8178666
28560			22	358020	13838850		13480830	13480830
10295625			23	111435	10166085		10054650	10054650
4845			24	259845	8560605		8300760	8300760
10874985			25	108630	8104155		7995525	7995525
130050			26	548760	11917680		11368920	11368920
15583560			27	41820	8105685		8063865	8063865
301410			28	102255	12209655		12107400	12107400
10848210			29	75480	7278210		7202730	7202730
4098870			30	181815	9122115		8940300	8940300
16104780			31	0	9530625		9530625	9530625
358020			32	573240	8236755		7663515	7663515
13838850			33	3234930	15061320		11826390	11826390
111435			34	587010	13035090		12448080	12448080
10166085			35	0	4864635		4864635	4864635
259845			36	0	3260940		3260940	3260940
8560605			37	1589925	11554560		9964635	9964635
108630			38	1237515	10959645		9722130	9722130
8104155			39	42585	5975415		5932830	5932830
548760			40	403155	6976035		6572880	6572880
11917680
41820
8105685
102255
12209655
75480
7278210
181815
9122115
0
9530625
573240
8236755
3234930
15061320
587010
13035090
0
4864635
0
3260940
1589925
11554560
1237515
10959645
42585
5975415
403155
6976035
