# Supplementary material for: The Arp2/3 complex is required for in situ haptotactic response of microglia to iC3b
Source: EMBO Rep. 2026 Feb 27;27(7):1666–95. doi: 10.1038/s44319-026-00720-9 (PMC13076747; doi:10.1038/s44319-026-00720-9)
Supplement: Supplementary file 13 — Source data Fig. 1 [file 44319_2026_720_MOESM13_ESM.zip › Figure 1/1A-E/24.09.06 BV2 iC3b random migration FN well raw data 7760.txt]

	Track n�	Slice n�	X	Y	Distance	Velocity	Pixel Value
1	1	1	528	174	-1	-1	30709
2	1	3	524	170	3.677	0.368	32147
3	1	5	517	169	4.596	0.46	30129
4	1	7	509	160	7.827	0.783	27697
5	1	9	509	160	0	0	26848
6	1	11	506	155	3.79	0.379	32567
7	1	13	504	152	2.344	0.234	30898
8	1	15	499	145	5.591	0.559	26064
9	1	17	496	141	3.25	0.325	33116
10	1	19	495	137	2.68	0.268	31211
11	1	21	493	129	5.36	0.536	31774
12	1	23	493	126	1.95	0.195	31837
13	1	25	494	121	3.314	0.331	30173
14	1	27	498	117	3.677	0.368	32595
15	1	29	505	109	6.909	0.691	29909
16	1	31	507	106	2.344	0.234	33734
17	1	33	510	102	3.25	0.325	31103
18	1	35	516	95	5.993	0.599	32054
19	1	37	517	94	0.919	0.092	31806
20	1	39	519	105	7.267	0.727	31994
21	1	41	517	114	5.993	0.599	31085
22	1	43	513	122	5.814	0.581	29559
23	1	45	511	126	2.907	0.291	32012
24	1	47	507	139	8.841	0.884	33070
25	1	49	505	145	4.111	0.411	32058
26	1	51	504	155	6.532	0.653	33365
27	1	53	504	155	0	0	33661
28	1	55	509	147	6.132	0.613	31348
29	1	57	512	141	4.36	0.436	29978
30	1	59	515	136	3.79	0.379	29354
31	1	61	522	127	7.411	0.741	31834
32	1	63	522	124	1.95	0.195	30091
33	1	65	528	108	11.107	1.111	28482
34	1	67	533	102	5.077	0.508	32491
35	1	69	538	94	6.132	0.613	31041
36	1	71	542	83	7.608	0.761	32746
37	1	73	542	86	1.95	0.195	32002
38	1	75	534	96	8.324	0.832	32191
39	1	77	526	111	11.05	1.105	31666
40	1	79	524	119	5.36	0.536	34139
41	1	81	522	126	4.732	0.473	32059
42	1	83	522	137	7.15	0.715	33122
43	1	85	522	145	5.2	0.52	32747
44	1	87	515	148	4.95	0.495	32752
45	1	89	512	146	2.344	0.234	50007
46	1	91	510	142	2.907	0.291	28511
47	1	93	510	136	3.9	0.39	32365
48	1	95	503	133	4.95	0.495	32174
49	1	97	506	147	9.306	0.931	24642
50	1	99	506	149	1.3	0.13	26069
51	1	101	507	151	1.453	0.145	35442
52	1	103	505	148	2.344	0.234	25672
53	1	105	490	138	11.718	1.172	37896
54	1	107	472	133	12.143	1.214	34484
55	1	109	448	125	16.443	1.644	30729
56	1	111	437	126	7.179	0.718	33621
57	1	113	432	127	3.314	0.331	29688
58	1	115	429	128	2.055	0.206	29995
59	1	117	424	131	3.79	0.379	33333
60	1	119	424	132	0.65	0.065	36492
61	1	121	426	129	2.344	0.234	35302
62	1	123	428	119	6.629	0.663	32069
63	1	125	420	118	5.24	0.524	29962
64	1	127	415	118	3.25	0.325	31560
65	1	129	416	117	0.919	0.092	34706
66	1	131	424	109	7.354	0.735	32923
67	1	133	436	105	8.222	0.822	28096
68	1	135	436	113	5.2	0.52	25310
69	1	137	437	123	6.532	0.653	27573
70	1	139	439	127	2.907	0.291	35042
71	1	141	443	128	2.68	0.268	33494
72	1	143	451	132	5.814	0.581	34738
73	1	145	452	136	2.68	0.268	30156
74	1	147	450	136	1.3	0.13	37967
75	1	149	450	128	5.2	0.52	29543
76	1	151	448	120	5.36	0.536	31854
77	1	153	446	115	3.5	0.35	27681
78	1	155	449	117	2.344	0.234	29125
79	1	157	453	126	6.402	0.64	24281
80	1	159	456	132	4.36	0.436	32983
81	1	161	457	134	1.453	0.145	30390
82	1	163	457	134	0	0	24361
83	1	165	453	134	2.6	0.26	26824
84	1	167	449	126	5.814	0.581	36775
85	1	169	442	130	5.24	0.524	24943
86	1	171	441	131	0.919	0.092	23311
87	1	173	442	130	0.919	0.092	37105
88	1	175	443	125	3.314	0.331	28393
89	1	177	444	120	3.314	0.331	30366
90	1	179	447	120	1.95	0.195	21682
91	1	181	448	122	1.453	0.145	31100
92	1	183	448	123	0.65	0.065	32607
93	1	185	448	123	0	0	23369
94	1	187	450	125	1.838	0.184	23691
95	1	189	454	130	4.162	0.416	33064
96	1	191	454	130	0	0	33542
97	1	193	458	136	4.687	0.469	22755
98	2	1	583	418	-1	-1	32064
99	2	3	583	418	0	0	21756
100	2	5	583	418	0	0	31097
101	2	7	586	412	4.36	0.436	27184
102	2	9	586	410	1.3	0.13	25790
103	2	11	590	401	6.402	0.64	32858
104	2	13	590	394	4.55	0.455	33719
105	2	15	590	385	5.85	0.585	24828
106	2	17	595	377	6.132	0.613	32122
107	2	19	615	376	13.016	1.302	28613
108	2	21	616	375	0.919	0.092	31173
109	2	23	616	375	0	0	36083
110	2	25	619	369	4.36	0.436	31160
111	2	27	627	362	6.909	0.691	32752
112	2	29	629	355	4.732	0.473	30199
113	2	31	632	337	11.861	1.186	35420
114	2	33	632	323	9.1	0.91	31770
115	2	35	633	323	0.65	0.065	33093
116	2	37	637	332	6.402	0.64	28431
117	2	39	643	342	7.58	0.758	36401
118	2	41	645	341	1.453	0.145	31942
119	2	43	655	329	10.153	1.015	31766
120	2	45	656	325	2.68	0.268	31490
121	2	47	651	314	7.854	0.785	31284
122	2	49	644	314	4.55	0.455	28247
123	2	51	638	306	6.5	0.65	31699
124	2	53	635	308	2.344	0.234	33164
125	2	55	630	303	4.596	0.46	36291
126	2	57	638	301	5.36	0.536	27398
127	2	59	649	301	7.15	0.715	28402
128	2	61	657	308	6.909	0.691	33859
129	2	63	657	308	0	0	37124
130	2	65	648	303	6.692	0.669	36115
131	2	67	639	296	7.411	0.741	32950
132	2	69	632	295	4.596	0.46	32161
133	2	71	620	308	11.499	1.15	33300
134	2	73	619	319	7.179	0.718	32248
135	2	75	617	329	6.629	0.663	29837
136	2	77	621	326	3.25	0.325	32538
137	2	79	630	321	6.692	0.669	32433
138	2	81	644	309	11.985	1.199	28857
139	2	83	652	307	5.36	0.536	32803
140	2	85	680	303	18.384	1.838	32488
141	2	87	695	303	9.75	0.975	35190
142	2	89	726	299	20.317	2.032	30712
143	2	91	745	295	12.62	1.262	35045
144	2	93	730	307	12.486	1.249	31962
145	2	95	723	310	4.95	0.495	32238
146	2	97	722	308	1.453	0.145	32722
147	2	99	731	299	8.273	0.827	32707
148	2	101	747	294	10.896	1.09	33678
149	2	103	735	298	8.222	0.822	35625
150	2	105	718	312	14.314	1.431	31775
151	2	107	701	337	19.651	1.965	30990
152	2	109	700	339	1.453	0.145	30511
153	2	111	691	342	6.166	0.617	31779
154	2	113	687	331	7.608	0.761	32728
155	2	115	691	330	2.68	0.268	32597
156	2	117	710	316	15.34	1.534	33230
157	2	119	720	303	10.661	1.066	35075
158	2	121	709	286	13.161	1.316	31869
159	2	123	690	267	17.465	1.747	32760
160	2	125	686	255	8.222	0.822	32475
161	2	127	684	253	1.838	0.184	28061
162	2	129	713	250	18.95	1.895	41961
163	2	131	741	244	18.613	1.861	32696
164	2	133	737	240	3.677	0.368	26276
165	2	135	700	249	24.751	2.475	27699
166	2	137	672	249	18.2	1.82	30866
167	2	139	669	246	2.758	0.276	31209
168	2	141	667	254	5.36	0.536	26156
169	2	143	702	267	24.268	2.427	41452
170	2	145	659	256	28.849	2.885	31510
171	2	147	647	257	7.827	0.783	31933
172	2	149	623	253	15.815	1.581	28002
173	2	151	624	257	2.68	0.268	36456
174	2	153	641	254	11.22	1.122	29414
175	2	155	647	253	3.954	0.395	26161
176	2	157	651	252	2.68	0.268	24094
177	2	159	665	250	9.192	0.919	26072
178	2	161	686	254	13.895	1.39	33405
179	2	163	690	256	2.907	0.291	24920
180	2	165	697	252	5.24	0.524	23600
181	2	167	701	271	12.62	1.262	27201
182	2	169	701	279	5.2	0.52	23867
183	2	171	701	289	6.5	0.65	22342
184	2	173	701	290	0.65	0.065	35478
185	2	175	702	273	11.069	1.107	27436
186	2	177	693	240	22.233	2.223	33349
187	2	179	693	230	6.5	0.65	23264
188	2	181	695	248	11.772	1.177	28648
189	2	183	695	249	0.65	0.065	34553
190	2	185	695	239	6.5	0.65	21654
191	2	187	692	228	7.411	0.741	23341
192	2	189	696	235	5.24	0.524	33427
193	2	191	697	240	3.314	0.331	37628
194	2	193	697	238	1.3	0.13	22947
195	3	1	629	679	-1	-1	29510
196	3	3	629	679	0	0	31577
197	3	5	629	679	0	0	28936
198	3	7	633	680	2.68	0.268	24983
199	3	9	640	681	4.596	0.46	26089
200	3	11	631	681	5.85	0.585	29678
201	3	13	627	682	2.68	0.268	20930
202	3	15	627	682	0	0	23439
203	3	17	631	674	5.814	0.581	28213
204	3	19	637	669	5.077	0.508	29329
205	3	21	641	667	2.907	0.291	31851
206	3	23	643	667	1.3	0.13	29418
207	3	25	648	663	4.162	0.416	29297
208	3	27	659	663	7.15	0.715	33822
209	3	29	660	664	0.919	0.092	32345
210	3	31	665	664	3.25	0.325	32617
211	3	33	666	665	0.919	0.092	31362
212	3	35	660	666	3.954	0.395	32414
213	3	37	641	671	12.77	1.277	29778
214	3	39	624	669	11.126	1.113	30895
215	3	41	612	670	7.827	0.783	32083
216	3	43	597	669	9.771	0.977	30003
217	3	45	585	671	7.907	0.791	24013
218	3	47	580	670	3.314	0.331	26527
219	3	49	580	670	0	0	28644
220	3	51	557	673	15.076	1.508	28419
221	3	53	556	673	0.65	0.065	23753
222	3	55	576	671	13.065	1.306	21820
223	3	57	598	670	14.314	1.431	29863
224	3	59	633	668	22.787	2.279	28839
225	3	61	639	669	3.954	0.395	32463
226	3	63	642	672	2.758	0.276	29650
227	3	65	640	680	5.36	0.536	35693
228	3	67	640	684	2.6	0.26	28382
229	3	69	641	681	2.055	0.206	33962
230	3	71	641	686	3.25	0.325	31875
231	3	73	641	691	3.25	0.325	32635
232	3	75	637	696	4.162	0.416	35819
233	3	77	628	694	5.993	0.599	27229
234	3	79	621	690	5.24	0.524	32771
235	3	81	619	691	1.453	0.145	25144
236	3	83	622	690	2.055	0.206	29623
237	3	85	635	691	8.475	0.847	31560
238	3	87	635	701	6.5	0.65	31768
239	3	89	635	701	0	0	30445
240	3	91	623	702	7.827	0.783	25307
241	3	93	619	699	3.25	0.325	27627
242	3	95	632	694	9.053	0.905	33331
243	3	97	641	696	5.993	0.599	31570
244	3	99	650	696	5.85	0.585	31581
245	3	101	671	698	13.711	1.371	31778
246	3	103	661	703	7.267	0.727	31950
247	3	105	645	693	12.264	1.226	30127
248	3	107	645	692	0.65	0.065	12592
249	3	109	644	691	0.919	0.092	28520
250	3	111	648	682	6.402	0.64	25978
251	3	113	648	681	0.65	0.065	26458
252	3	115	645	680	2.055	0.206	30717
253	3	117	644	682	1.453	0.145	32384
254	3	119	653	681	5.886	0.589	34842
255	3	121	655	690	5.993	0.599	28739
256	3	123	657	706	10.481	1.048	35320
257	3	125	657	706	0	0	35576
258	3	127	656	700	3.954	0.395	29733
259	3	129	642	707	10.174	1.017	33880
260	3	131	627	702	10.277	1.028	23794
261	3	133	615	696	8.72	0.872	32921
262	3	135	626	695	7.179	0.718	23963
263	3	137	629	703	5.553	0.555	29662
264	3	139	632	718	9.943	0.994	27136
265	3	141	632	720	1.3	0.13	30911
266	3	143	632	722	1.3	0.13	32135
267	3	145	631	732	6.532	0.653	32223
268	3	147	630	721	7.179	0.718	35467
269	3	149	627	712	6.166	0.617	29172
270	3	151	639	703	9.75	0.975	28945
271	3	153	644	699	4.162	0.416	32928
272	3	155	640	700	2.68	0.268	25901
273	3	157	635	705	4.596	0.46	23648
274	3	159	627	711	6.5	0.65	32864
275	3	161	597	701	20.554	2.055	32484
276	3	163	587	700	6.532	0.653	22999
277	3	165	585	699	1.453	0.145	24702
278	3	167	596	689	9.663	0.966	32159
279	3	169	600	671	11.985	1.199	23630
280	3	171	600	669	1.3	0.13	24684
281	3	173	605	682	9.053	0.905	29364
282	3	175	610	689	5.591	0.559	25554
283	3	177	612	693	2.907	0.291	33094
284	3	179	610	704	7.267	0.727	22574
285	3	181	604	713	7.031	0.703	27609
286	3	183	604	714	0.65	0.065	32793
287	3	185	603	710	2.68	0.268	20108
288	3	187	600	689	13.788	1.379	23652
289	3	189	597	676	8.672	0.867	32010
290	3	191	597	669	4.55	0.455	25200
291	3	193	597	669	0	0	22649
292	4	1	192	628	-1	-1	27724
293	4	3	176	641	13.4	1.34	28569
294	4	5	170	642	3.954	0.395	27838
295	4	7	151	640	12.418	1.242	26614
296	4	9	146	637	3.79	0.379	23741
297	4	11	142	636	2.68	0.268	22430
298	4	13	138	633	3.25	0.325	22610
299	4	15	132	629	4.687	0.469	24301
300	4	17	134	628	1.453	0.145	26343
301	4	19	139	629	3.314	0.331	26907
302	4	21	145	629	3.9	0.39	25803
303	4	23	167	634	14.664	1.466	26860
304	4	25	183	636	10.481	1.048	28190
305	4	27	201	637	11.718	1.172	25955
306	4	29	217	644	11.351	1.135	26844
307	4	31	231	642	9.192	0.919	26190
308	4	33	236	639	3.79	0.379	29529
309	4	35	237	640	0.919	0.092	26374
310	4	37	237	640	0	0	31161
311	4	39	227	642	6.629	0.663	27598
312	4	41	214	635	9.597	0.96	28367
313	4	43	220	635	3.9	0.39	27464
314	4	45	220	635	0	0	29704
315	4	47	221	635	0.65	0.065	29010
316	4	49	224	643	5.553	0.555	29754
317	4	51	224	644	0.65	0.065	28353
318	4	53	220	644	2.6	0.26	31545
319	4	55	219	643	0.919	0.092	32393
320	4	57	227	631	9.374	0.937	27695
321	4	59	227	629	1.3	0.13	30048
322	4	61	226	636	4.596	0.46	33792
323	4	63	226	639	1.95	0.195	29986
324	4	65	226	644	3.25	0.325	28425
325	4	67	226	650	3.9	0.39	29955
326	4	69	223	654	3.25	0.325	30497
327	4	71	220	647	4.95	0.495	30531
328	4	73	220	634	8.45	0.845	31968
329	4	75	224	639	4.162	0.416	30700
330	4	77	224	638	0.65	0.065	30490
331	4	79	225	637	0.919	0.092	29264
332	4	81	224	638	0.919	0.092	31455
333	4	83	224	633	3.25	0.325	28690
334	4	85	225	631	1.453	0.145	30385
335	4	87	227	645	9.192	0.919	30426
336	4	89	228	643	1.453	0.145	30544
337	4	91	223	642	3.314	0.331	40797
338	4	93	213	642	6.5	0.65	28069
339	4	95	217	635	5.24	0.524	23942
340	4	97	227	634	6.532	0.653	33323
341	4	99	232	644	7.267	0.727	29632
342	4	101	233	650	3.954	0.395	21286
343	4	103	232	652	1.453	0.145	32369
344	4	105	234	655	2.344	0.234	31576
345	4	107	241	650	5.591	0.559	23413
346	4	109	244	646	3.25	0.325	29895
347	4	111	245	645	0.919	0.092	25254
348	4	113	242	655	6.786	0.679	29280
349	4	115	242	656	0.65	0.065	29362
350	4	117	242	647	5.85	0.585	33878
351	4	119	248	639	6.5	0.65	33614
352	4	121	252	637	2.907	0.291	21929
353	4	123	253	647	6.532	0.653	30675
354	4	125	263	645	6.629	0.663	31497
355	4	127	295	656	21.994	2.199	29967
356	4	129	311	678	17.681	1.768	34077
357	4	131	324	691	11.95	1.195	30141
358	4	133	329	677	9.663	0.966	28595
359	4	135	329	682	3.25	0.325	29117
360	4	137	280	702	34.4	3.44	28776
361	4	139	272	706	5.814	0.581	31259
362	4	141	267	714	6.132	0.613	32114
363	4	143	288	719	14.031	1.403	33105
364	4	145	279	705	10.818	1.082	30356
365	4	147	272	690	10.759	1.076	31104
366	4	149	257	687	9.943	0.994	30423
367	4	151	236	668	18.407	1.841	30367
368	4	153	237	646	14.314	1.431	28769
369	4	155	237	629	11.05	1.105	28140
370	4	157	236	629	0.65	0.065	24736
371	4	159	236	642	8.45	0.845	27568
372	4	161	236	648	3.9	0.39	21318
373	4	163	234	647	1.453	0.145	24352
374	4	165	230	640	5.24	0.524	22723
375	4	167	230	640	0	0	29257
376	4	169	240	651	9.663	0.966	23987
377	4	171	237	654	2.758	0.276	25074
378	4	173	236	654	0.65	0.065	36962
379	4	175	235	663	5.886	0.589	27772
380	4	177	232	668	3.79	0.379	26616
381	4	179	231	669	0.919	0.092	21568
382	4	181	229	658	7.267	0.727	32548
383	4	183	232	652	4.36	0.436	30791
384	4	185	232	650	1.3	0.13	24251
385	4	187	232	656	3.9	0.39	23376
386	4	189	232	643	8.45	0.845	26757
387	4	191	236	640	3.25	0.325	23095
388	4	193	238	648	5.36	0.536	20756
389	5	1	58	311	-1	-1	30558
390	5	3	59	324	8.475	0.847	28090
391	5	5	59	324	0	0	30100
392	5	7	60	311	8.475	0.847	27559
393	5	9	60	298	8.45	0.845	27356
394	5	11	48	292	8.72	0.872	26058
395	5	13	40	314	15.216	1.522	25790
396	5	15	34	320	5.515	0.552	24767
397	5	17	29	328	6.132	0.613	35704
398	5	19	27	321	4.732	0.473	21836
399	5	21	19	329	7.354	0.735	25799
400	5	23	16	330	2.055	0.206	28978
401	5	25	15	348	11.718	1.172	27633
402	5	27	14	363	9.771	0.977	30553
403	5	29	13	373	6.532	0.653	29269
404	5	31	12	373	0.65	0.065	29274
405	5	33	10	376	2.344	0.234	28895
406	5	35	6	360	10.72	1.072	29390
407	5	37	6	348	7.8	0.78	26329
408	5	39	11	339	6.692	0.669	18857
409	5	41	21	332	7.934	0.793	29136
410	5	43	18	346	9.306	0.931	29732
411	5	45	14	358	8.222	0.822	29127
412	5	47	12	363	3.5	0.35	29452
413	5	49	10	374	7.267	0.727	29015
414	5	51	10	385	7.15	0.715	29157
415	5	53	6	399	9.464	0.946	30452
416	5	55	5	408	5.886	0.589	29417
417	5	57	6	414	3.954	0.395	31058
418	5	59	20	393	16.405	1.64	24225
419	5	61	27	398	5.591	0.559	29494
420	5	63	28	429	20.16	2.016	29245
421	5	65	31	438	6.166	0.617	29243
422	5	67	32	441	2.055	0.206	29305
423	5	69	29	428	8.672	0.867	29241
424	5	71	30	394	22.109	2.211	23336
425	5	73	30	375	12.35	1.235	25068
426	5	75	61	387	21.606	2.161	36562
427	5	77	71	404	12.82	1.282	29466
428	5	79	71	406	1.3	0.13	41393
429	5	81	69	415	5.993	0.599	29475
430	5	83	69	420	3.25	0.325	29218
431	5	85	57	418	7.907	0.791	34158
432	5	87	57	418	0	0	32033
433	5	89	52	396	14.664	1.466	39287
434	5	91	58	384	8.72	0.872	41648
435	5	93	54	373	7.608	0.761	29988
436	5	95	48	354	12.951	1.295	31606
437	5	97	34	331	17.501	1.75	29701
438	5	99	29	353	14.664	1.466	36462
439	5	101	25	358	4.162	0.416	29476
440	5	103	16	334	16.66	1.666	30555
441	5	105	9	308	17.501	1.75	24883
442	5	107	6	295	8.672	0.867	29406
443	5	109	8	285	6.629	0.663	28722
444	5	111	10	274	7.267	0.727	30587
445	5	113	13	264	6.786	0.679	27414
446	5	115	15	267	2.344	0.234	28002
447	5	117	19	286	12.62	1.262	26208
448	5	119	40	295	14.85	1.485	31932
449	5	121	62	296	14.314	1.431	25657
450	5	123	85	285	16.571	1.657	30473
451	5	125	100	273	12.486	1.249	32081
452	5	127	114	264	10.818	1.082	29803
453	5	129	130	263	10.42	1.042	25435
454	5	131	147	263	11.05	1.105	23495
455	5	133	165	264	11.718	1.172	35097
456	5	135	186	277	16.053	1.605	31741
457	5	137	204	286	13.081	1.308	30536
458	5	139	214	288	6.629	0.663	28300
459	5	141	227	284	8.841	0.884	40019
460	5	143	248	285	13.665	1.367	33813
461	5	145	251	292	4.95	0.495	29745
462	5	147	256	296	4.162	0.416	34713
463	5	149	258	297	1.453	0.145	30061
464	5	151	233	305	17.061	1.706	30138
465	5	153	215	302	11.861	1.186	34039
466	5	155	212	302	1.95	0.195	28277
467	5	157	202	286	12.264	1.226	20726
468	5	159	217	300	13.337	1.334	24449
469	5	161	219	304	2.907	0.291	33420
470	5	163	219	304	0	0	23261
471	5	165	207	301	8.04	0.804	27028
472	5	167	230	299	15.006	1.501	30702
473	5	169	251	296	13.788	1.379	22762
474	5	171	274	284	16.862	1.686	22389
475	5	173	301	273	18.95	1.895	29882
476	5	175	323	262	15.987	1.599	27324
477	5	177	323	269	4.55	0.455	30080
478	5	179	301	272	14.432	1.443	22331
479	5	181	289	266	8.72	0.872	34722
480	5	183	289	266	0	0	26124
481	5	185	291	273	4.732	0.473	23476
482	5	187	293	276	2.344	0.234	25761
483	5	189	296	277	2.055	0.206	29418
484	5	191	298	309	20.84	2.084	25897
485	5	193	298	301	5.2	0.52	22025
486	6	1	29	99	-1	-1	25332
487	6	3	29	103	2.6	0.26	28429
488	6	5	29	104	0.65	0.065	31215
489	6	7	29	104	0	0	26084
490	6	9	29	94	6.5	0.65	25570
491	6	11	31	76	11.772	1.177	27758
492	6	13	31	82	3.9	0.39	27378
493	6	15	31	84	1.3	0.13	27202
494	6	17	31	90	3.9	0.39	30577
495	6	19	31	93	1.95	0.195	27119
496	6	21	32	96	2.055	0.206	29337
497	6	23	32	107	7.15	0.715	25081
498	6	25	32	113	3.9	0.39	29504
499	6	27	32	117	2.6	0.26	29395
500	6	29	32	118	0.65	0.065	35490
501	6	31	29	114	3.25	0.325	33416
502	6	33	27	106	5.36	0.536	29866
503	6	35	30	99	4.95	0.495	32272
504	6	37	37	106	6.435	0.643	27277
505	6	39	41	111	4.162	0.416	31822
506	6	41	55	115	9.464	0.946	26419
507	6	43	64	120	6.692	0.669	26674
508	6	45	72	112	7.354	0.735	27481
509	6	47	71	99	8.475	0.847	28671
510	6	49	71	94	3.25	0.325	28213
511	6	51	70	108	9.123	0.912	28355
512	6	53	72	114	4.111	0.411	27149
513	6	55	72	125	7.15	0.715	31851
514	6	57	72	125	0	0	32807
515	6	59	67	114	7.854	0.785	25220
516	6	61	64	109	3.79	0.379	28153
517	6	63	59	83	17.209	1.721	28895
518	6	65	59	83	0	0	31453
519	6	67	59	76	4.55	0.455	30854
520	6	69	59	74	1.3	0.13	31156
521	6	71	66	80	5.993	0.599	30312
522	6	73	74	93	9.922	0.992	28778
523	6	75	80	110	11.718	1.172	35483
524	6	77	79	121	7.179	0.718	29729
525	6	79	77	133	7.907	0.791	30253
526	6	81	75	137	2.907	0.291	29904
527	6	83	74	144	4.596	0.46	30211
528	6	85	65	151	7.411	0.741	30156
529	6	87	58	151	4.55	0.455	29935
530	6	89	58	125	16.9	1.69	30067
531	6	91	64	110	10.501	1.05	30090
532	6	93	74	96	11.183	1.118	26521
533	6	95	80	84	8.72	0.872	26994
534	6	97	75	76	6.132	0.613	28193
535	6	99	63	79	8.04	0.804	27058
536	6	101	54	80	5.886	0.589	29891
537	6	103	43	74	8.144	0.814	30238
538	6	105	30	73	8.475	0.847	30192
539	6	107	21	74	5.886	0.589	29628
540	6	109	18	81	4.95	0.495	29776
541	6	111	15	91	6.786	0.679	30610
542	6	113	12	95	3.25	0.325	30447
543	6	115	2	86	8.745	0.874	29709
544	6	117	6	77	6.402	0.64	30036
545	6	119	7	77	0.65	0.065	30887
546	6	121	5	68	5.993	0.599	30010
547	6	123	13	56	9.374	0.937	30177
548	6	125	17	51	4.162	0.416	31077
549	6	127	17	42	5.85	0.585	31648
550	6	129	21	30	8.222	0.822	30040
551	6	131	21	24	3.9	0.39	30020
552	6	133	28	20	5.24	0.524	32625
553	6	135	19	30	8.745	0.874	33491
554	6	137	10	57	18.499	1.85	27937
555	6	139	12	69	7.907	0.791	29759
556	6	141	18	75	5.515	0.552	28127
557	6	143	20	78	2.344	0.234	30307
558	6	145	22	78	1.3	0.13	31109
559	6	147	25	73	3.79	0.379	28065
560	6	149	35	68	7.267	0.727	31581
561	6	151	33	72	2.907	0.291	33001
562	6	153	33	72	0	0	32380
563	6	155	36	70	2.344	0.234	34285
564	6	157	44	64	6.5	0.65	28054
565	6	159	49	56	6.132	0.613	31549
566	6	161	34	66	11.718	1.172	32550
567	6	163	33	67	0.919	0.092	25930
568	6	165	30	71	3.25	0.325	29900
569	6	167	27	74	2.758	0.276	29557
570	6	169	25	62	7.907	0.791	23551
571	6	171	23	56	4.111	0.411	24943
572	6	173	24	56	0.65	0.065	30425
573	6	175	30	61	5.077	0.508	27901
574	6	177	26	76	10.09	1.009	29738
575	6	179	27	77	0.919	0.092	22638
576	6	181	34	82	5.591	0.559	30589
577	6	183	34	84	1.3	0.13	27503
578	6	185	35	95	7.179	0.718	26022
579	6	187	28	73	15.006	1.501	25537
580	6	189	31	68	3.79	0.379	37693
581	6	191	31	69	0.65	0.065	34828
582	6	193	35	61	5.814	0.581	25696
583	7	1	835	473	-1	-1	32568
584	7	3	834	475	1.453	0.145	35729
585	7	5	833	477	1.453	0.145	28888
586	7	7	833	477	0	0	26274
587	7	9	837	473	3.677	0.368	23875
588	7	11	840	473	1.95	0.195	29673
589	7	13	848	465	7.354	0.735	31784
590	7	15	849	466	0.919	0.092	24816
591	7	17	838	464	7.267	0.727	28244
592	7	19	835	463	2.055	0.206	30217
593	7	21	834	457	3.954	0.395	34070
594	7	23	833	458	0.919	0.092	30701
595	7	25	833	458	0	0	32508
596	7	27	833	459	0.65	0.065	17900
597	7	29	833	459	0	0	29460
598	7	31	833	451	5.2	0.52	33401
599	7	33	833	449	1.3	0.13	32020
600	7	35	833	448	0.65	0.065	31703
601	7	37	847	451	9.306	0.931	32934
602	7	39	849	455	2.907	0.291	30046
603	7	41	851	457	1.838	0.184	31931
604	7	43	853	460	2.344	0.234	32715
605	7	45	848	464	4.162	0.416	28692
606	7	47	830	460	11.985	1.199	28865
607	7	49	820	458	6.629	0.663	28168
608	7	51	821	458	0.65	0.065	31023
609	7	53	824	457	2.055	0.206	30463
610	7	55	825	457	0.65	0.065	30007
611	7	57	825	457	0	0	29487
612	7	59	822	459	2.344	0.234	28590
613	7	61	813	456	6.166	0.617	34457
614	7	63	805	451	6.132	0.613	31858
615	7	65	813	456	6.132	0.613	29588
616	7	67	824	463	8.475	0.847	31905
617	7	69	827	461	2.344	0.234	29981
618	7	71	845	452	13.081	1.308	32686
619	7	73	847	458	4.111	0.411	29239
620	7	75	847	464	3.9	0.39	33506
621	7	77	846	465	0.919	0.092	28436
622	7	79	856	462	6.786	0.679	30997
623	7	81	848	467	6.132	0.613	29097
624	7	83	844	473	4.687	0.469	31389
625	7	85	842	477	2.907	0.291	31647
626	7	87	840	478	1.453	0.145	30819
627	7	89	835	471	5.591	0.559	30875
628	7	91	829	467	4.687	0.469	29213
629	7	93	808	462	14.031	1.403	30622
630	7	95	800	455	6.909	0.691	32377
631	7	97	834	455	22.099	2.21	31461
632	7	99	837	459	3.25	0.325	30647
633	7	101	816	456	13.788	1.379	31465
634	7	103	811	453	3.79	0.379	31372
635	7	105	811	453	0	0	33423
636	7	107	826	458	10.277	1.028	34923
637	7	109	808	461	11.861	1.186	29031
638	7	111	799	459	5.993	0.599	31864
639	7	113	831	460	20.81	2.081	31440
640	7	115	859	461	18.211	1.821	30171
641	7	117	881	459	14.359	1.436	35197
642	7	119	882	460	0.919	0.092	28248
643	7	121	882	467	4.55	0.455	35779
644	7	123	882	471	2.6	0.26	30272
645	7	125	886	473	2.907	0.291	34060
646	7	127	895	464	8.273	0.827	27481
647	7	129	908	458	9.306	0.931	33671
648	7	131	916	448	8.324	0.832	32455
649	7	133	907	451	6.166	0.617	24100
650	7	135	896	455	7.608	0.761	25852
651	7	137	887	464	8.273	0.827	30320
652	7	139	884	466	2.344	0.234	34976
653	7	141	883	466	0.65	0.065	32789
654	7	143	881	468	1.838	0.184	34626
655	7	145	866	482	13.337	1.334	30974
656	7	147	864	485	2.344	0.234	32939
657	7	149	858	501	11.107	1.111	28373
658	7	151	854	510	6.402	0.64	35290
659	7	153	853	516	3.954	0.395	30987
660	7	155	852	521	3.314	0.331	25157
661	7	157	849	523	2.344	0.234	26135
662	7	159	843	520	4.36	0.436	32899
663	7	161	830	525	9.053	0.905	32334
664	7	163	804	532	17.501	1.75	26305
665	7	165	783	540	14.607	1.461	22978
666	7	167	763	543	13.145	1.315	31160
667	7	169	758	545	3.5	0.35	22242
668	7	171	755	547	2.344	0.234	21502
669	7	173	754	549	1.453	0.145	45635
670	7	175	750	555	4.687	0.469	26263
671	7	177	738	558	8.04	0.804	29746
672	7	179	733	554	4.162	0.416	22038
673	7	181	735	538	10.481	1.048	32140
674	7	183	759	522	18.748	1.875	31554
675	7	185	773	517	9.663	0.966	23097
676	7	187	779	515	4.111	0.411	23940
677	7	189	780	514	0.919	0.092	30864
678	7	191	771	518	6.402	0.64	31426
679	7	193	767	518	2.6	0.26	23192
680	8	1	582	422	-1	-1	29612
681	8	3	581	420	1.453	0.145	25298
682	8	5	577	412	5.814	0.581	27686
683	8	7	576	409	2.055	0.206	25949
684	8	9	589	397	11.499	1.15	25102
685	8	11	592	390	4.95	0.495	30912
686	8	13	594	381	5.993	0.599	28397
687	8	15	601	375	5.993	0.599	26483
688	8	17	612	367	8.841	0.884	31483
689	8	19	627	364	9.943	0.994	30350
690	8	21	627	364	0	0	31871
691	8	23	630	361	2.758	0.276	31371
692	8	25	633	354	4.95	0.495	31689
693	8	27	637	349	4.162	0.416	32536
694	8	29	634	329	13.145	1.315	31621
695	8	31	636	319	6.629	0.663	31818
696	8	33	637	310	5.886	0.589	31513
697	8	35	637	306	2.6	0.26	33001
698	8	37	651	333	19.768	1.977	26890
699	8	39	657	341	6.5	0.65	35956
700	8	41	668	337	7.608	0.761	31156
701	8	43	672	324	8.841	0.884	34754
702	8	45	651	312	15.721	1.572	33678
703	8	47	632	302	13.956	1.396	31691
704	8	49	629	297	3.79	0.379	29765
705	8	51	628	292	3.314	0.331	30435
706	8	53	629	292	0.65	0.065	29557
707	8	55	632	288	3.25	0.325	30982
708	8	57	648	299	12.62	1.262	23767
709	8	59	649	300	0.919	0.092	31387
710	8	61	655	304	4.687	0.469	31956
711	8	63	661	310	5.515	0.552	35610
712	8	65	666	313	3.79	0.379	32604
713	8	67	667	313	0.65	0.065	31933
714	8	69	670	310	2.758	0.276	31183
715	8	71	663	313	4.95	0.495	32140
716	8	73	656	315	4.732	0.473	32253
717	8	75	648	318	5.553	0.555	31290
718	8	77	636	316	7.907	0.791	30135
719	8	79	637	318	1.453	0.145	32399
720	8	81	647	315	6.786	0.679	32444
721	8	83	668	303	15.721	1.572	33141
722	8	85	694	300	17.012	1.701	30130
723	8	87	704	300	6.5	0.65	31217
724	8	89	722	293	12.553	1.255	30717
725	8	91	732	287	7.58	0.758	32760
726	8	93	736	286	2.68	0.268	32278
727	8	95	720	304	15.654	1.565	39714
728	8	97	720	304	0	0	39747
729	8	99	756	300	23.543	2.354	32500
730	8	101	773	300	11.05	1.105	33369
731	8	103	760	301	8.475	0.847	32679
732	8	105	736	301	15.6	1.56	32854
733	8	107	721	322	16.774	1.677	31439
734	8	109	714	334	9.03	0.903	33935
735	8	111	710	336	2.907	0.291	32099
736	8	113	708	337	1.453	0.145	43781
737	8	115	707	342	3.314	0.331	32384
738	8	117	718	324	13.711	1.371	33080
739	8	119	727	308	11.932	1.193	35024
740	8	121	715	294	11.985	1.199	35113
741	8	123	692	267	23.054	2.305	32898
742	8	125	679	248	14.964	1.496	32961
743	8	127	678	244	2.68	0.268	30361
744	8	129	703	240	16.456	1.646	33124
745	8	131	740	234	24.364	2.436	32722
746	8	133	731	229	6.692	0.669	27050
747	8	135	681	241	33.422	3.342	28362
748	8	137	676	246	4.596	0.46	29845
749	8	139	681	244	3.5	0.35	29764
750	8	141	685	254	7.001	0.7	38320
751	8	143	682	257	2.758	0.276	33475
752	8	145	657	251	16.711	1.671	31874
753	8	147	650	253	4.732	0.473	34417
754	8	149	639	260	8.475	0.847	27082
755	8	151	647	257	5.553	0.555	30583
756	8	153	662	256	9.771	0.977	27247
757	8	155	684	254	14.359	1.436	27423
758	8	157	680	254	2.6	0.26	25371
759	8	159	687	265	8.475	0.847	30679
760	8	161	691	282	11.351	1.135	33155
761	8	163	686	292	7.267	0.727	24383
762	8	165	677	289	6.166	0.617	25129
763	8	167	673	268	13.895	1.39	37796
764	8	169	681	256	9.374	0.937	24532
765	8	171	681	254	1.3	0.13	24411
766	8	173	681	254	0	0	57297
767	8	175	681	246	5.2	0.52	34076
768	8	177	681	242	2.6	0.26	26466
769	8	179	678	256	9.306	0.931	21139
770	8	181	675	268	8.04	0.804	33332
771	8	183	678	281	8.672	0.867	21235
772	8	185	683	289	6.132	0.613	23701
773	8	187	687	290	2.68	0.268	22044
774	8	189	690	295	3.79	0.379	31853
775	8	191	696	297	4.111	0.411	34472
776	8	193	708	291	8.72	0.872	23213
777	9	1	285	819	-1	-1	28558
778	9	3	288	814	3.79	0.379	26680
779	9	5	288	814	0	0	29256
780	9	7	288	817	1.95	0.195	27452
781	9	9	287	813	2.68	0.268	26265
782	9	11	286	800	8.475	0.847	28280
783	9	13	285	795	3.314	0.331	33919
784	9	15	286	796	0.919	0.092	23884
785	9	17	286	795	0.65	0.065	31497
786	9	19	298	785	10.153	1.015	31588
787	9	21	309	783	7.267	0.727	32390
788	9	23	324	780	9.943	0.994	27243
789	9	25	333	783	6.166	0.617	28893
790	9	27	343	792	8.745	0.874	35700
791	9	29	340	785	4.95	0.495	30120
792	9	31	333	780	5.591	0.559	26261
793	9	33	320	774	9.306	0.931	30233
794	9	35	320	774	0	0	30807
795	9	37	317	774	1.95	0.195	25124
796	9	39	304	777	8.672	0.867	25745
797	9	41	307	771	4.36	0.436	25222
798	9	43	308	767	2.68	0.268	28225
799	9	45	309	765	1.453	0.145	25938
800	9	47	313	759	4.687	0.469	29915
801	9	49	328	745	13.337	1.334	32023
802	9	51	328	745	0	0	30529
803	9	53	315	750	9.053	0.905	29222
804	9	55	315	750	0	0	30118
805	9	57	322	746	5.24	0.524	27694
806	9	59	338	732	13.819	1.382	28365
807	9	61	346	739	6.909	0.691	36418
808	9	63	349	739	1.95	0.195	30096
809	9	65	359	735	7.001	0.7	34688
810	9	67	370	733	7.267	0.727	30363
811	9	69	373	729	3.25	0.325	30627
812	9	71	380	725	5.24	0.524	28310
813	9	73	373	727	4.732	0.473	29170
814	9	75	358	728	9.771	0.977	30509
815	9	77	355	737	6.166	0.617	32627
816	9	79	359	746	6.402	0.64	28236
817	9	81	359	739	4.55	0.455	32588
818	9	83	359	730	5.85	0.585	28122
819	9	85	356	728	2.344	0.234	11409
820	9	87	353	725	2.758	0.276	24985
821	9	89	349	727	2.907	0.291	27675
822	9	91	347	734	4.732	0.473	30892
823	9	93	344	737	2.758	0.276	27379
824	9	95	342	747	6.629	0.663	25507
825	9	97	342	749	1.3	0.13	36531
826	9	99	348	749	3.9	0.39	25256
827	9	101	346	741	5.36	0.536	28420
828	9	103	341	731	7.267	0.727	26804
829	9	105	341	723	5.2	0.52	26495
830	9	107	345	714	6.402	0.64	30705
831	9	109	349	707	5.24	0.524	30687
832	9	111	355	707	3.9	0.39	28782
833	9	113	358	703	3.25	0.325	28726
834	9	115	361	699	3.25	0.325	27464
835	9	117	362	698	0.919	0.092	30844
836	9	119	362	698	0	0	32025
837	9	121	360	704	4.111	0.411	33137
838	9	123	357	706	2.344	0.234	31054
839	9	125	349	710	5.814	0.581	32059
840	9	127	345	711	2.68	0.268	36808
841	9	129	334	711	7.15	0.715	32617
842	9	131	329	711	3.25	0.325	31211
843	9	133	323	712	3.954	0.395	25538
844	9	135	316	715	4.95	0.495	27152
845	9	137	329	727	11.499	1.15	31979
846	9	139	333	731	3.677	0.368	32942
847	9	141	337	738	5.24	0.524	31580
848	9	143	342	747	6.692	0.669	30951
849	9	145	348	761	9.9	0.99	31513
850	9	147	355	776	10.759	1.076	30728
851	9	149	357	785	5.993	0.599	27803
852	9	151	357	786	0.65	0.065	31109
853	9	153	349	773	9.922	0.992	31089
854	9	155	333	733	28.002	2.8	29423
855	9	157	333	713	13	1.3	24941
856	9	159	335	700	8.549	0.855	26616
857	9	161	339	701	2.68	0.268	34200
858	9	163	339	702	0.65	0.065	24903
859	9	165	339	700	1.3	0.13	29238
860	9	167	336	692	5.553	0.555	32632
861	9	169	336	692	0	0	24269
862	9	171	336	692	0	0	25632
863	9	173	336	703	7.15	0.715	30701
864	9	175	332	714	7.608	0.761	30018
865	9	177	332	715	0.65	0.065	29931
866	9	179	332	715	0	0	22607
867	9	181	332	715	0	0	30000
868	9	183	328	717	2.907	0.291	32120
869	9	185	325	720	2.758	0.276	22260
870	9	187	321	724	3.677	0.368	24566
871	9	189	307	718	9.9	0.99	26235
872	9	191	306	715	2.055	0.206	30931
873	9	193	310	711	3.677	0.368	21855
874	10	1	269	496	-1	-1	26076
875	10	3	269	495	0.65	0.065	24774
876	10	5	269	495	0	0	30340
877	10	7	274	498	3.79	0.379	30694
878	10	9	279	499	3.314	0.331	27216
879	10	11	283	498	2.68	0.268	31143
880	10	13	287	494	3.677	0.368	30651
881	10	15	288	492	1.453	0.145	26191
882	10	17	274	500	10.481	1.048	30433
883	10	19	266	510	8.324	0.832	27122
884	10	21	263	521	7.411	0.741	32627
885	10	23	260	527	4.36	0.436	30300
886	10	25	252	540	9.922	0.992	30699
887	10	27	249	544	3.25	0.325	30778
888	10	29	246	535	6.166	0.617	30775
889	10	31	246	523	7.8	0.78	32328
890	10	33	252	519	4.687	0.469	27434
891	10	35	256	514	4.162	0.416	28260
892	10	37	261	508	5.077	0.508	25594
893	10	39	253	512	5.814	0.581	28759
894	10	41	253	512	0	0	16954
895	10	43	249	510	2.907	0.291	36145
896	10	45	252	504	4.36	0.436	28484
897	10	47	263	504	7.15	0.715	34405
898	10	49	264	517	8.475	0.847	29626
899	10	51	260	521	3.677	0.368	27489
900	10	53	256	533	8.222	0.822	30014
901	10	55	256	536	1.95	0.195	30111
902	10	57	260	512	15.815	1.581	29176
903	10	59	250	491	15.118	1.512	29847
904	10	61	243	487	5.24	0.524	29697
905	10	63	248	492	4.596	0.46	34344
906	10	65	259	499	8.475	0.847	29601
907	10	67	270	502	7.411	0.741	32010
908	10	69	273	512	6.786	0.679	32473
909	10	71	275	515	2.344	0.234	27747
910	10	73	277	515	1.3	0.13	31020
911	10	75	262	504	12.09	1.209	33029
912	10	77	256	500	4.687	0.469	33765
913	10	79	244	495	8.45	0.845	31663
914	10	81	244	495	0	0	28946
915	10	83	248	488	5.24	0.524	27257
916	10	85	248	492	2.6	0.26	29616
917	10	87	246	497	3.5	0.35	29958
918	10	89	246	506	5.85	0.585	24498
919	10	91	247	505	0.919	0.092	26651
920	10	93	240	491	10.174	1.017	30406
921	10	95	228	479	11.031	1.103	29069
922	10	97	229	487	5.24	0.524	29298
923	10	99	234	496	6.692	0.669	29730
924	10	101	243	498	5.993	0.599	31877
925	10	103	250	505	6.435	0.643	29557
926	10	105	258	512	6.909	0.691	25626
927	10	107	261	514	2.344	0.234	32351
928	10	109	266	527	9.053	0.905	30361
929	10	111	266	526	0.65	0.065	29516
930	10	113	251	509	14.736	1.474	29907
931	10	115	248	513	3.25	0.325	31248
932	10	117	245	521	5.553	0.555	25493
933	10	119	245	533	7.8	0.78	30795
934	10	121	236	556	16.053	1.605	29905
935	10	123	231	570	9.663	0.966	26233
936	10	125	231	570	0	0	29005
937	10	127	228	563	4.95	0.495	33488
938	10	129	227	544	12.367	1.237	28946
939	10	131	233	532	8.72	0.872	26486
940	10	133	241	517	11.05	1.105	26782
941	10	135	246	510	5.591	0.559	31757
942	10	137	259	518	9.922	0.992	29989
943	10	139	263	516	2.907	0.291	27063
944	10	141	270	509	6.435	0.643	30185
945	10	143	275	512	3.79	0.379	32223
946	10	145	275	513	0.65	0.065	32091
947	10	147	264	523	9.663	0.966	30627
948	10	149	251	531	9.922	0.992	33611
949	10	151	244	536	5.591	0.559	30499
950	10	153	225	549	14.964	1.496	31834
951	10	155	225	551	1.3	0.13	28492
952	10	157	229	548	3.25	0.325	25217
953	10	159	230	555	4.596	0.46	31689
954	10	161	230	561	3.9	0.39	30277
955	10	163	235	561	3.25	0.325	24608
956	10	165	251	562	10.42	1.042	27509
957	10	167	253	555	4.732	0.473	31535
958	10	169	272	552	12.503	1.25	24488
959	10	171	276	556	3.677	0.368	27022
960	10	173	279	560	3.25	0.325	31374
961	10	175	280	561	0.919	0.092	30883
962	10	177	282	566	3.5	0.35	31547
963	10	179	282	576	6.5	0.65	22918
964	10	181	281	586	6.532	0.653	30316
965	10	183	281	587	0.65	0.065	31680
966	10	185	276	568	12.77	1.277	24332
967	10	187	271	558	7.267	0.727	24664
968	10	189	258	537	16.053	1.605	31764
969	10	191	270	549	11.031	1.103	27998
970	10	193	277	563	10.174	1.017	22824
971	11	1	108	422	-1	-1	29576
972	11	3	108	422	0	0	31955
973	11	5	108	422	0	0	27307
974	11	7	111	412	6.786	0.679	30492
975	11	9	111	412	0	0	26152
976	11	11	117	410	4.111	0.411	24783
977	11	13	118	401	5.886	0.589	27800
978	11	15	111	402	4.596	0.46	27235
979	11	17	112	409	4.596	0.46	16974
980	11	19	111	408	0.919	0.092	23520
981	11	21	113	405	2.344	0.234	30098
982	11	23	113	405	0	0	29730
983	11	25	112	402	2.055	0.206	40731
984	11	27	108	400	2.907	0.291	21855
985	11	29	98	396	7.001	0.7	31366
986	11	31	82	414	15.654	1.565	24830
987	11	33	79	418	3.25	0.325	25738
988	11	35	61	442	19.5	1.95	29390
989	11	37	61	442	0	0	29098
990	11	39	73	420	16.289	1.629	24501
991	11	41	92	405	15.734	1.573	21745
992	11	43	102	394	9.663	0.966	28327
993	11	45	101	398	2.68	0.268	32971
994	11	47	101	398	0	0	34761
995	11	49	103	387	7.267	0.727	26428
996	11	51	104	386	0.919	0.092	36051
997	11	53	98	409	15.45	1.545	28718
998	11	55	88	417	8.324	0.832	28943
999	11	57	75	425	9.922	0.992	29047
1000	11	59	60	439	13.337	1.334	29214
1001	11	61	51	450	9.238	0.924	27459
1002	11	63	40	460	9.663	0.966	28103
1003	11	65	34	471	8.144	0.814	29334
1004	11	67	28	478	5.993	0.599	29658
1005	11	69	23	491	9.053	0.905	29058
1006	11	71	21	498	4.732	0.473	29330
1007	11	73	18	506	5.553	0.555	29133
1008	11	75	14	514	5.814	0.581	29206
1009	11	77	12	520	4.111	0.411	29352
1010	11	79	9	526	4.36	0.436	29102
1011	11	81	10	523	2.055	0.206	28880
1012	11	83	12	506	11.126	1.113	29549
1013	11	85	13	498	5.24	0.524	20956
1014	11	87	17	494	3.677	0.368	36696
1015	11	89	16	505	7.179	0.718	29269
1016	11	91	11	511	5.077	0.508	29262
1017	11	93	6	531	13.4	1.34	29243
1018	11	95	5	531	0.65	0.065	29117
1019	11	97	10	536	4.596	0.46	29309
1020	11	99	11	545	5.886	0.589	29238
1021	11	101	6	556	7.854	0.785	28594
1022	11	103	11	568	8.45	0.845	28847
1023	11	105	11	579	7.15	0.715	28905
1024	11	107	15	590	7.608	0.761	29534
1025	11	109	18	598	5.553	0.555	29065
1026	11	111	20	603	3.5	0.35	29220
1027	11	113	20	608	3.25	0.325	28653
1028	11	115	21	615	4.596	0.46	29054
1029	11	117	16	630	10.277	1.028	29161
1030	11	119	12	645	10.09	1.009	29830
1031	11	121	10	659	9.192	0.919	29422
1032	11	123	12	679	13.065	1.306	29276
1033	11	125	12	680	0.65	0.065	29698
1034	11	127	13	683	2.055	0.206	31746
1035	11	129	13	686	1.95	0.195	29392
1036	11	131	13	686	0	0	29285
1037	11	133	10	678	5.553	0.555	32483
1038	11	135	6	666	8.222	0.822	33020
1039	11	137	6	653	8.45	0.845	28410
1040	11	139	6	642	7.15	0.715	29069
1041	11	141	6	632	6.5	0.65	29795
1042	11	143	6	624	5.2	0.52	30682
1043	11	145	6	615	5.85	0.585	29784
1044	11	147	6	608	4.55	0.455	29629
1045	11	149	7	602	3.954	0.395	30922
1046	11	151	8	593	5.886	0.589	28891
1047	11	153	8	588	3.25	0.325	29345
1048	11	155	9	583	3.314	0.331	33486
1049	11	157	11	575	5.36	0.536	26183
1050	11	159	13	556	12.418	1.242	28982
1051	11	161	15	549	4.732	0.473	29204
1052	11	163	17	543	4.111	0.411	24666
1053	11	165	18	543	0.65	0.065	30333
1054	11	167	19	539	2.68	0.268	29626
1055	11	169	21	528	7.267	0.727	23904
1056	11	171	22	526	1.453	0.145	27481
1057	11	173	22	526	0	0	29549
1058	11	175	34	524	7.907	0.791	29519
1059	11	177	34	524	0	0	31037
1060	11	179	30	516	5.814	0.581	23015
1061	11	181	26	515	2.68	0.268	29489
1062	11	183	22	527	8.222	0.822	29532
1063	11	185	21	528	0.919	0.092	24681
1064	11	187	14	538	7.934	0.793	24177
1065	11	189	14	538	0	0	29058
1066	11	191	14	536	1.3	0.13	29552
1067	11	193	14	536	0	0	22366
1068	12	1	545	612	-1	-1	25462
1069	12	3	545	617	3.25	0.325	27420
1070	12	5	541	622	4.162	0.416	46759
1071	12	7	541	622	0	0	31397
1072	12	9	541	621	0.65	0.065	26177
1073	12	11	542	621	0.65	0.065	30137
1074	12	13	543	619	1.453	0.145	22456
1075	12	15	545	614	3.5	0.35	26692
1076	12	17	545	612	1.3	0.13	32208
1077	12	19	528	604	12.212	1.221	46756
1078	12	21	523	604	3.25	0.325	35842
1079	12	23	519	602	2.907	0.291	31218
1080	12	25	504	598	10.09	1.009	34729
1081	12	27	502	605	4.732	0.473	32044
1082	12	29	502	605	0	0	31470
1083	12	31	507	601	4.162	0.416	31259
1084	12	33	511	597	3.677	0.368	31041
1085	12	35	523	595	7.907	0.791	31503
1086	12	37	535	604	9.75	0.975	29878
1087	12	39	542	606	4.732	0.473	27305
1088	12	41	557	613	10.759	1.076	24757
1089	12	43	563	615	4.111	0.411	34049
1090	12	45	568	615	3.25	0.325	35603
1091	12	47	573	612	3.79	0.379	30208
1092	12	49	560	612	8.45	0.845	30952
1093	12	51	556	616	3.677	0.368	29721
1094	12	53	552	618	2.907	0.291	28209
1095	12	55	537	618	9.75	0.975	29099
1096	12	57	531	618	3.9	0.39	32245
1097	12	59	526	629	7.854	0.785	39589
1098	12	61	525	628	0.919	0.092	20569
1099	12	63	509	637	11.932	1.193	31726
1100	12	65	506	641	3.25	0.325	22074
1101	12	67	503	648	4.95	0.495	26331
1102	12	69	507	648	2.6	0.26	26984
1103	12	71	518	643	7.854	0.785	26423
1104	12	73	530	624	14.607	1.461	33668
1105	12	75	533	621	2.758	0.276	32822
1106	12	77	555	616	14.664	1.466	22314
1107	12	79	563	613	5.553	0.555	33942
1108	12	81	576	609	8.841	0.884	34061
1109	12	83	581	613	4.162	0.416	29961
1110	12	85	589	626	9.922	0.992	32435
1111	12	87	593	632	4.687	0.469	30528
1112	12	89	597	640	5.814	0.581	33464
1113	12	91	600	644	3.25	0.325	28432
1114	12	93	603	649	3.79	0.379	34262
1115	12	95	603	649	0	0	31317
1116	12	97	585	632	16.093	1.609	31932
1117	12	99	570	621	12.09	1.209	34626
1118	12	101	559	613	8.841	0.884	32876
1119	12	103	561	615	1.838	0.184	28498
1120	12	105	569	620	6.132	0.613	33388
1121	12	107	585	635	14.255	1.426	29638
1122	12	109	589	639	3.677	0.368	30486
1123	12	111	593	641	2.907	0.291	29681
1124	12	113	593	641	0	0	30183
1125	12	115	580	618	17.172	1.717	32737
1126	12	117	577	609	6.166	0.617	30774
1127	12	119	585	618	7.827	0.783	33411
1128	12	121	588	622	3.25	0.325	44557
1129	12	123	597	643	14.85	1.485	28386
1130	12	125	592	636	5.591	0.559	31591
1131	12	127	582	616	14.534	1.453	36751
1132	12	129	580	613	2.344	0.234	33923
1133	12	131	582	615	1.838	0.184	35713
1134	12	133	565	587	21.291	2.129	29956
1135	12	135	561	582	4.162	0.416	31060
1136	12	137	555	582	3.9	0.39	32434
1137	12	139	532	580	15.006	1.501	32320
1138	12	141	533	586	3.954	0.395	33252
1139	12	143	543	596	9.192	0.919	31988
1140	12	145	538	605	6.692	0.669	30454
1141	12	147	534	606	2.68	0.268	30104
1142	12	149	528	607	3.954	0.395	27754
1143	12	151	526	607	1.3	0.13	28048
1144	12	153	526	607	0	0	29662
1145	12	155	522	609	2.907	0.291	27983
1146	12	157	517	614	4.596	0.46	24378
1147	12	159	516	614	0.65	0.065	33836
1148	12	161	523	610	5.24	0.524	25013
1149	12	163	527	606	3.677	0.368	22439
1150	12	165	534	604	4.732	0.473	26704
1151	12	167	538	602	2.907	0.291	29333
1152	12	169	541	583	12.503	1.25	24963
1153	12	171	546	578	4.596	0.46	25487
1154	12	173	548	576	1.838	0.184	28231
1155	12	175	551	570	4.36	0.436	30600
1156	12	177	551	570	0	0	41527
1157	12	179	552	566	2.68	0.268	22368
1158	12	181	551	566	0.65	0.065	32573
1159	12	183	539	580	11.985	1.199	52188
1160	12	185	538	589	5.886	0.589	24123
1161	12	187	534	598	6.402	0.64	23628
1162	12	189	533	598	0.65	0.065	28174
1163	12	191	529	602	3.677	0.368	29923
1164	12	193	526	608	4.36	0.436	22515
1165	13	1	761	787	-1	-1	31212
1166	13	3	761	788	0.65	0.065	32049
1167	13	5	759	788	1.3	0.13	30282
1168	13	7	755	785	3.25	0.325	27230
1169	13	9	760	792	5.591	0.559	24159
1170	13	11	763	795	2.758	0.276	33505
1171	13	13	769	796	3.954	0.395	30474
1172	13	15	772	798	2.344	0.234	23790
1173	13	17	779	804	5.993	0.599	34310
1174	13	19	789	810	7.58	0.758	31716
1175	13	21	798	813	6.166	0.617	25269
1176	13	23	802	814	2.68	0.268	29273
1177	13	25	811	821	7.411	0.741	26780
1178	13	27	815	822	2.68	0.268	27114
1179	13	29	818	823	2.055	0.206	31512
1180	13	31	820	819	2.907	0.291	31090
1181	13	33	827	817	4.732	0.473	26064
1182	13	35	834	822	5.591	0.559	38966
1183	13	37	837	822	1.95	0.195	25467
1184	13	39	849	825	8.04	0.804	26801
1185	13	41	858	834	8.273	0.827	37509
1186	13	43	862	834	2.6	0.26	35599
1187	13	45	870	834	5.2	0.52	34236
1188	13	47	873	834	1.95	0.195	27399
1189	13	49	885	841	9.03	0.903	27033
1190	13	51	903	848	12.553	1.255	31445
1191	13	53	914	863	12.09	1.209	31960
1192	13	55	915	868	3.314	0.331	30137
1193	13	57	915	872	2.6	0.26	32556
1194	13	59	907	877	6.132	0.613	31731
1195	13	61	887	849	22.365	2.237	32907
1196	13	63	879	835	10.481	1.048	39981
1197	13	65	866	829	9.306	0.931	31560
1198	13	67	835	808	24.338	2.434	32149
1199	13	69	799	788	26.768	2.677	29453
1200	13	71	785	783	9.663	0.966	40266
1201	13	73	774	782	7.179	0.718	31326
1202	13	75	762	781	7.827	0.783	32333
1203	13	77	758	781	2.6	0.26	31477
1204	13	79	766	781	5.2	0.52	25106
1205	13	81	756	787	7.58	0.758	29398
1206	13	83	746	786	6.532	0.653	32167
1207	13	85	786	780	26.29	2.629	32079
1208	13	87	811	786	16.711	1.671	29847
1209	13	89	828	788	11.126	1.113	38385
1210	13	91	841	788	8.45	0.845	32131
1211	13	93	856	787	9.771	0.977	31960
1212	13	95	885	790	18.95	1.895	31922
1213	13	97	905	797	13.773	1.377	36744
1214	13	99	915	799	6.629	0.663	27063
1215	13	101	932	795	11.351	1.135	31750
1216	13	103	905	792	17.658	1.766	33011
1217	13	105	892	789	8.672	0.867	32330
1218	13	107	861	777	21.606	2.161	32767
1219	13	109	840	782	14.031	1.403	32132
1220	13	111	829	775	8.475	0.847	30246
1221	13	113	820	767	7.827	0.783	33096
1222	13	115	814	795	18.613	1.861	33224
1223	13	117	809	825	19.768	1.977	30151
1224	13	119	816	838	9.597	0.96	33213
1225	13	121	827	854	12.62	1.262	34188
1226	13	123	830	861	4.95	0.495	32349
1227	13	125	804	865	17.098	1.71	33550
1228	13	127	798	864	3.954	0.395	31695
1229	13	129	787	855	9.238	0.924	35267
1230	13	131	783	849	4.687	0.469	40659
1231	13	133	822	842	25.754	2.575	30578
1232	13	135	830	835	6.909	0.691	24988
1233	13	137	828	836	1.453	0.145	32587
1234	13	139	807	839	13.788	1.379	29812
1235	13	141	798	836	6.166	0.617	28396
1236	13	143	828	827	20.358	2.036	31013
1237	13	145	827	828	0.919	0.092	31898
1238	13	147	822	831	3.79	0.379	34458
1239	13	149	825	821	6.786	0.679	28731
1240	13	151	856	809	21.606	2.161	31088
1241	13	153	884	812	18.304	1.83	31116
1242	13	155	909	821	17.27	1.727	23622
1243	13	157	926	818	11.22	1.122	19823
1244	13	159	928	824	4.111	0.411	26252
1245	13	161	928	824	0	0	31682
1246	13	163	943	812	12.486	1.249	24513
1247	13	165	949	798	9.9	0.99	23783
1248	13	167	957	784	10.481	1.048	33748
1249	13	169	964	773	8.475	0.847	25308
1250	13	171	965	764	5.886	0.589	27819
1251	13	173	964	756	5.24	0.524	31261
1252	13	175	965	755	0.919	0.092	34502
1253	13	177	966	753	1.453	0.145	31976
1254	13	179	969	750	2.758	0.276	22034
1255	13	181	978	770	14.255	1.426	32909
1256	13	183	984	793	15.45	1.545	35303
1257	13	185	985	809	10.42	1.042	22320
1258	13	187	989	820	7.608	0.761	23299
1259	13	189	996	831	8.475	0.847	36515
1260	13	191	999	842	7.411	0.741	32551
1261	13	193	999	842	0	0	23113
1262	14	1	697	257	-1	-1	35998
1263	14	3	697	257	0	0	33381
1264	14	5	693	261	3.677	0.368	35057
1265	14	7	693	261	0	0	29000
1266	14	9	700	252	7.411	0.741	24230
1267	14	11	701	244	5.24	0.524	27815
1268	14	13	701	244	0	0	37537
1269	14	15	703	242	1.838	0.184	29895
1270	14	17	706	240	2.344	0.234	34351
1271	14	19	709	239	2.055	0.206	31743
1272	14	21	708	241	1.453	0.145	28422
1273	14	23	705	243	2.344	0.234	32550
1274	14	25	701	249	4.687	0.469	34517
1275	14	27	703	249	1.3	0.13	32690
1276	14	29	711	248	5.24	0.524	28910
1277	14	31	718	245	4.95	0.495	35104
1278	14	33	723	241	4.162	0.416	25889
1279	14	35	723	237	2.6	0.26	32005
1280	14	37	725	233	2.907	0.291	24820
1281	14	39	729	229	3.677	0.368	32121
1282	14	41	731	219	6.629	0.663	33376
1283	14	43	720	227	8.841	0.884	33463
1284	14	45	715	238	7.854	0.785	42747
1285	14	47	714	245	4.596	0.46	32716
1286	14	49	713	257	7.827	0.783	32126
1287	14	51	708	260	3.79	0.379	22338
1288	14	53	710	258	1.838	0.184	25345
1289	14	55	724	248	11.183	1.118	31965
1290	14	57	708	252	10.72	1.072	33487
1291	14	59	691	259	11.95	1.195	30694
1292	14	61	687	260	2.68	0.268	36146
1293	14	63	682	261	3.314	0.331	38219
1294	14	65	690	260	5.24	0.524	34043
1295	14	67	706	261	10.42	1.042	17271
1296	14	69	712	251	7.58	0.758	32618
1297	14	71	693	249	12.418	1.242	32540
1298	14	73	686	259	7.934	0.793	34423
1299	14	75	678	262	5.553	0.555	36964
1300	14	77	676	263	1.453	0.145	30262
1301	14	79	676	268	3.25	0.325	33889
1302	14	81	673	264	3.25	0.325	28408
1303	14	83	667	253	8.144	0.814	27349
1304	14	85	672	258	4.596	0.46	36245
1305	14	87	675	261	2.758	0.276	33654
1306	14	89	675	264	1.95	0.195	32826
1307	14	91	668	264	4.55	0.455	34193
1308	14	93	658	254	9.192	0.919	26804
1309	14	95	657	254	0.65	0.065	29405
1310	14	97	658	250	2.68	0.268	31783
1311	14	99	661	263	8.672	0.867	29692
1312	14	101	663	266	2.344	0.234	28618
1313	14	103	663	266	0	0	44426
1314	14	105	665	262	2.907	0.291	40922
1315	14	107	672	249	9.597	0.96	38667
1316	14	109	681	244	6.692	0.669	26627
1317	14	111	675	241	4.36	0.436	24389
1318	14	113	663	244	8.04	0.804	32621
1319	14	115	663	240	2.6	0.26	28358
1320	14	117	646	240	11.05	1.105	33505
1321	14	119	658	244	8.222	0.822	33086
1322	14	121	652	252	6.5	0.65	34340
1323	14	123	648	251	2.68	0.268	28822
1324	14	125	650	256	3.5	0.35	30971
1325	14	127	652	262	4.111	0.411	35143
1326	14	129	651	266	2.68	0.268	31025
1327	14	131	650	278	7.827	0.783	33843
1328	14	133	651	291	8.475	0.847	29214
1329	14	135	652	297	3.954	0.395	25554
1330	14	137	661	295	5.993	0.599	36776
1331	14	139	679	301	12.333	1.233	31598
1332	14	141	685	289	8.72	0.872	19064
1333	14	143	686	290	0.919	0.092	33745
1334	14	145	681	273	11.518	1.152	29399
1335	14	147	681	268	3.25	0.325	29094
1336	14	149	680	262	3.954	0.395	33374
1337	14	151	679	259	2.055	0.206	38136
1338	14	153	685	241	12.333	1.233	30649
1339	14	155	687	256	9.836	0.984	34510
1340	14	157	687	258	1.3	0.13	23237
1341	14	159	682	271	9.053	0.905	36453
1342	14	161	681	275	2.68	0.268	38083
1343	14	163	678	274	2.055	0.206	24005
1344	14	165	678	274	0	0	23102
1345	14	167	677	275	0.919	0.092	40682
1346	14	169	681	263	8.222	0.822	25322
1347	14	171	682	256	4.596	0.46	29815
1348	14	173	678	242	9.464	0.946	37142
1349	14	175	678	235	4.55	0.455	31850
1350	14	177	677	231	2.68	0.268	35836
1351	14	179	687	227	7.001	0.7	22960
1352	14	181	684	239	8.04	0.804	30591
1353	14	183	678	242	4.36	0.436	32010
1354	14	185	678	246	2.6	0.26	22082
1355	14	187	679	254	5.24	0.524	23428
1356	14	189	685	255	3.954	0.395	31201
1357	14	191	697	257	7.907	0.791	27363
1358	14	193	707	253	7.001	0.7	23651
1359	15	1	904	124	-1	-1	31170
1360	15	3	904	124	0	0	34125
1361	15	5	905	120	2.68	0.268	31626
1362	15	7	906	115	3.314	0.331	27915
1363	15	9	892	116	9.123	0.912	27740
1364	15	11	892	116	0	0	32771
1365	15	13	893	114	1.453	0.145	36201
1366	15	15	889	109	4.162	0.416	26012
1367	15	17	881	103	6.5	0.65	28143
1368	15	19	879	101	1.838	0.184	30033
1369	15	21	869	95	7.58	0.758	32522
1370	15	23	873	94	2.68	0.268	30484
1371	15	25	884	98	7.608	0.761	34726
1372	15	27	903	100	12.418	1.242	28554
1373	15	29	906	102	2.344	0.234	31487
1374	15	31	898	104	5.36	0.536	28005
1375	15	33	887	102	7.267	0.727	26437
1376	15	35	872	92	11.718	1.172	30508
1377	15	37	869	90	2.344	0.234	29586
1378	15	39	866	77	8.672	0.867	32067
1379	15	41	890	91	18.06	1.806	34996
1380	15	43	890	91	0	0	36238
1381	15	45	891	95	2.68	0.268	25025
1382	15	47	879	95	7.8	0.78	31237
1383	15	49	875	91	3.677	0.368	26329
1384	15	51	875	90	0.65	0.065	34321
1385	15	53	869	89	3.954	0.395	29889
1386	15	55	862	84	5.591	0.559	31131
1387	15	57	865	86	2.344	0.234	29536
1388	15	59	873	90	5.814	0.581	27745
1389	15	61	877	92	2.907	0.291	34590
1390	15	63	885	94	5.36	0.536	30078
1391	15	65	882	94	1.95	0.195	36571
1392	15	67	877	92	3.5	0.35	40375
1393	15	69	877	92	0	0	33492
1394	15	71	877	92	0	0	31200
1395	15	73	879	94	1.838	0.184	34106
1396	15	75	886	94	4.55	0.455	27294
1397	15	77	877	91	6.166	0.617	27416
1398	15	79	872	76	10.277	1.028	33944
1399	15	81	864	74	5.36	0.536	29769
1400	15	83	862	77	2.344	0.234	33812
1401	15	85	856	89	8.72	0.872	26651
1402	15	87	856	94	3.25	0.325	40839
1403	15	89	860	100	4.687	0.469	28909
1404	15	91	863	101	2.055	0.206	29023
1405	15	93	870	96	5.591	0.559	27021
1406	15	95	874	93	3.25	0.325	30312
1407	15	97	884	89	7.001	0.7	30034
1408	15	99	888	84	4.162	0.416	29175
1409	15	101	882	81	4.36	0.436	22938
1410	15	103	881	87	3.954	0.395	21823
1411	15	105	876	95	6.132	0.613	29823
1412	15	107	874	100	3.5	0.35	26419
1413	15	109	876	101	1.453	0.145	32809
1414	15	111	874	100	1.453	0.145	32115
1415	15	113	870	89	7.608	0.761	32902
1416	15	115	866	77	8.222	0.822	18951
1417	15	117	870	71	4.687	0.469	32596
1418	15	119	880	49	15.708	1.571	30275
1419	15	121	882	41	5.36	0.536	28534
1420	15	123	876	40	3.954	0.395	32550
1421	15	125	870	42	4.111	0.411	34812
1422	15	127	862	48	6.5	0.65	30556
1423	15	129	858	55	5.24	0.524	36539
1424	15	131	853	63	6.132	0.613	36462
1425	15	133	851	76	8.549	0.855	27433
1426	15	135	851	78	1.3	0.13	24517
1427	15	137	857	90	8.72	0.872	32351
1428	15	139	860	93	2.758	0.276	28350
1429	15	141	862	92	1.453	0.145	30487
1430	15	143	861	91	0.919	0.092	34064
1431	15	145	854	94	4.95	0.495	29448
1432	15	147	854	97	1.95	0.195	39066
1433	15	149	853	99	1.453	0.145	26862
1434	15	151	853	99	0	0	33622
1435	15	153	852	103	2.68	0.268	27938
1436	15	155	851	103	0.65	0.065	26291
1437	15	157	851	103	0	0	23285
1438	15	159	850	107	2.68	0.268	35377
1439	15	161	850	109	1.3	0.13	34969
1440	15	163	874	107	15.654	1.565	24842
1441	15	165	868	109	4.111	0.411	23591
1442	15	167	864	110	2.68	0.268	40826
1443	15	169	865	117	4.596	0.46	25404
1444	15	171	865	117	0	0	22358
1445	15	173	868	117	1.95	0.195	33136
1446	15	175	868	119	1.3	0.13	30876
1447	15	177	865	131	8.04	0.804	30439
1448	15	179	865	134	1.95	0.195	23092
1449	15	181	863	145	7.267	0.727	30108
1450	15	183	862	153	5.24	0.524	30487
1451	15	185	862	157	2.6	0.26	22939
1452	15	187	861	162	3.314	0.331	23869
1453	15	189	861	162	0	0	29576
1454	15	191	869	154	7.354	0.735	19919
1455	15	193	868	150	2.68	0.268	23302
1456	16	1	199	981	-1	-1	28819
1457	16	3	196	977	3.25	0.325	30384
1458	16	5	197	975	1.453	0.145	29419
1459	16	7	195	974	1.453	0.145	30561
1460	16	9	187	975	5.24	0.524	26083
1461	16	11	168	968	13.161	1.316	28598
1462	16	13	166	965	2.344	0.234	26093
1463	16	15	166	964	0.65	0.065	24775
1464	16	17	164	964	1.3	0.13	29421
1465	16	19	147	963	11.069	1.107	27406
1466	16	21	132	954	11.37	1.137	26957
1467	16	23	132	954	0	0	29953
1468	16	25	133	954	0.65	0.065	38171
1469	16	27	138	951	3.79	0.379	28329
1470	16	29	137	948	2.055	0.206	24221
1471	16	31	133	974	17.098	1.71	23103
1472	16	33	131	970	2.907	0.291	28748
1473	16	35	131	971	0.65	0.065	21957
1474	16	37	135	962	6.402	0.64	22224
1475	16	39	138	961	2.055	0.206	28537
1476	16	41	147	957	6.402	0.64	27232
1477	16	43	158	961	7.608	0.761	29114
1478	16	45	159	966	3.314	0.331	29425
1479	16	47	163	967	2.68	0.268	28902
1480	16	49	165	977	6.629	0.663	29286
1481	16	51	171	989	8.72	0.872	28960
1482	16	53	174	990	2.055	0.206	30506
1483	16	55	182	990	5.2	0.52	30055
1484	16	57	198	990	10.4	1.04	30466
1485	16	59	199	991	0.919	0.092	29977
1486	16	61	213	986	9.663	0.966	29335
1487	16	63	210	999	8.672	0.867	33635
1488	16	65	211	1000	0.919	0.092	25697
1489	16	67	214	996	3.25	0.325	37879
1490	16	69	221	993	4.95	0.495	20561
1491	16	71	233	995	7.907	0.791	36620
1492	16	73	233	1001	3.9	0.39	27411
1493	16	75	239	997	4.687	0.469	24963
1494	16	77	238	976	13.665	1.367	29535
1495	16	79	249	967	9.238	0.924	30070
1496	16	81	255	969	4.111	0.411	28483
1497	16	83	253	971	1.838	0.184	20161
1498	16	85	253	964	4.55	0.455	31633
1499	16	87	248	976	8.45	0.845	25627
1500	16	89	248	982	3.9	0.39	26659
1501	16	91	243	989	5.591	0.559	30702
1502	16	93	240	982	4.95	0.495	30621
1503	16	95	235	974	6.132	0.613	37810
1504	16	97	240	957	11.518	1.152	27201
1505	16	99	246	956	3.954	0.395	24355
1506	16	101	245	965	5.886	0.589	31101
1507	16	103	239	958	5.993	0.599	25174
1508	16	105	254	948	11.718	1.172	34181
1509	16	107	263	953	6.692	0.669	30197
1510	16	109	269	974	14.196	1.42	19728
1511	16	111	283	987	12.418	1.242	28179
1512	16	113	288	988	3.314	0.331	28075
1513	16	115	287	988	0.65	0.065	28522
1514	16	117	272	964	18.396	1.84	34912
1515	16	119	256	947	15.174	1.517	33148
1516	16	121	251	936	7.854	0.785	34864
1517	16	123	248	933	2.758	0.276	28367
1518	16	125	241	936	4.95	0.495	34908
1519	16	127	228	935	8.475	0.847	27032
1520	16	129	219	947	9.75	0.975	31065
1521	16	131	215	948	2.68	0.268	34936
1522	16	133	213	942	4.111	0.411	37564
1523	16	135	208	959	11.518	1.152	32837
1524	16	137	212	975	10.72	1.072	30255
1525	16	139	214	982	4.732	0.473	27527
1526	16	141	222	976	6.5	0.65	27914
1527	16	143	228	974	4.111	0.411	28944
1528	16	145	240	986	11.031	1.103	30749
1529	16	147	240	986	0	0	29940
1530	16	149	230	953	22.413	2.241	28412
1531	16	151	227	957	3.25	0.325	34543
1532	16	153	227	955	1.3	0.13	36106
1533	16	155	253	937	20.554	2.055	28150
1534	16	157	264	932	7.854	0.785	24113
1535	16	159	270	930	4.111	0.411	31382
1536	16	161	279	926	6.402	0.64	29542
1537	16	163	284	937	7.854	0.785	25347
1538	16	165	292	949	9.374	0.937	27917
1539	16	167	292	949	0	0	30846
1540	16	169	276	941	11.627	1.163	23855
1541	16	171	271	937	4.162	0.416	24154
1542	16	173	271	937	0	0	28378
1543	16	175	271	937	0	0	28941
1544	16	177	271	937	0	0	35315
1545	16	179	261	950	10.661	1.066	22565
1546	16	181	260	950	0.65	0.065	38769
1547	16	183	254	961	8.144	0.814	25720
1548	16	185	252	965	2.907	0.291	23732
1549	16	187	236	1000	25.014	2.501	23288
1550	16	189	235	1000	0.65	0.065	31210
1551	16	191	235	998	1.3	0.13	26848
1552	16	193	239	993	4.162	0.416	21109
1553	17	1	654	750	-1	-1	26060
1554	17	3	657	765	9.943	0.994	27233
1555	17	5	657	762	1.95	0.195	33375
1556	17	7	657	762	0	0	30013
1557	17	9	654	749	8.672	0.867	25770
1558	17	11	654	749	0	0	22649
1559	17	13	654	752	1.95	0.195	28658
1560	17	15	649	755	3.79	0.379	28318
1561	17	17	648	755	0.65	0.065	27636
1562	17	19	646	756	1.453	0.145	30785
1563	17	21	665	769	14.964	1.496	33388
1564	17	23	665	766	1.95	0.195	26901
1565	17	25	670	775	6.692	0.669	27984
1566	17	27	688	792	16.093	1.609	30706
1567	17	29	688	788	2.6	0.26	30900
1568	17	31	689	783	3.314	0.331	30578
1569	17	33	694	768	10.277	1.028	31766
1570	17	35	686	766	5.36	0.536	30966
1571	17	37	681	767	3.314	0.331	30989
1572	17	39	675	772	5.077	0.508	30681
1573	17	41	668	775	4.95	0.495	34066
1574	17	43	657	767	8.841	0.884	36650
1575	17	45	655	762	3.5	0.35	24583
1576	17	47	650	751	7.854	0.785	28786
1577	17	49	652	744	4.732	0.473	31330
1578	17	51	657	749	4.596	0.46	23583
1579	17	53	660	754	3.79	0.379	27856
1580	17	55	663	763	6.166	0.617	31236
1581	17	57	663	762	0.65	0.065	34361
1582	17	59	658	751	7.854	0.785	20729
1583	17	61	658	751	0	0	34987
1584	17	63	651	746	5.591	0.559	29688
1585	17	65	643	739	6.909	0.691	32663
1586	17	67	642	738	0.919	0.092	28893
1587	17	69	651	759	14.85	1.485	29811
1588	17	71	656	761	3.5	0.35	28740
1589	17	73	661	767	5.077	0.508	32378
1590	17	75	678	774	11.95	1.195	36190
1591	17	77	693	782	11.05	1.105	29956
1592	17	79	701	786	5.814	0.581	28599
1593	17	81	714	804	14.432	1.443	31192
1594	17	83	714	804	0	0	33643
1595	17	85	722	812	7.354	0.735	32024
1596	17	87	722	811	0.65	0.065	33313
1597	17	89	722	810	0.65	0.065	25330
1598	17	91	725	810	1.95	0.195	31661
1599	17	93	726	809	0.919	0.092	32288
1600	17	95	730	809	2.6	0.26	31954
1601	17	97	732	811	1.838	0.184	31395
1602	17	99	736	809	2.907	0.291	33437
1603	17	101	732	809	2.6	0.26	31954
1604	17	103	723	813	6.402	0.64	27269
1605	17	105	723	827	9.1	0.91	34184
1606	17	107	724	813	9.123	0.912	33255
1607	17	109	731	795	12.553	1.255	31700
1608	17	111	728	800	3.79	0.379	29490
1609	17	113	725	809	6.166	0.617	42634
1610	17	115	722	813	3.25	0.325	32698
1611	17	117	721	813	0.65	0.065	33607
1612	17	119	727	797	11.107	1.111	31584
1613	17	121	731	787	7.001	0.7	34927
1614	17	123	731	780	4.55	0.455	35279
1615	17	125	725	778	4.111	0.411	40322
1616	17	127	721	779	2.68	0.268	33710
1617	17	129	717	794	10.09	1.009	29672
1618	17	131	716	804	6.532	0.653	30995
1619	17	133	716	805	0.65	0.065	30131
1620	17	135	712	795	7.001	0.7	25053
1621	17	137	713	780	9.771	0.977	29547
1622	17	139	714	760	13.016	1.302	26894
1623	17	141	714	754	3.9	0.39	26962
1624	17	143	715	749	3.314	0.331	32340
1625	17	145	714	753	2.68	0.268	29043
1626	17	147	726	739	11.985	1.199	26089
1627	17	149	722	749	7.001	0.7	30375
1628	17	151	720	755	4.111	0.411	31348
1629	17	153	720	759	2.6	0.26	30026
1630	17	155	720	759	0	0	30814
1631	17	157	720	751	5.2	0.52	25188
1632	17	159	720	747	2.6	0.26	25875
1633	17	161	721	741	3.954	0.395	27881
1634	17	163	723	742	1.453	0.145	24444
1635	17	165	721	761	12.418	1.242	30778
1636	17	167	719	782	13.711	1.371	30312
1637	17	169	716	795	8.672	0.867	25582
1638	17	171	716	801	3.9	0.39	22914
1639	17	173	715	801	0.65	0.065	31479
1640	17	175	711	786	10.09	1.009	32739
1641	17	177	712	770	10.42	1.042	35353
1642	17	179	717	758	8.45	0.845	23991
1643	17	181	724	754	5.24	0.524	30177
1644	17	183	728	752	2.907	0.291	34838
1645	17	185	722	776	16.08	1.608	23321
1646	17	187	719	785	6.166	0.617	24455
1647	17	189	712	802	11.95	1.195	29533
1648	17	191	711	806	2.68	0.268	32010
1649	17	193	704	822	11.351	1.135	23683
1650	18	1	782	585	-1	-1	32284
1651	18	3	781	585	0.65	0.065	30918
1652	18	5	781	585	0	0	30847
1653	18	7	783	573	7.907	0.791	26779
1654	18	9	783	568	3.25	0.325	26908
1655	18	11	786	559	6.166	0.617	29729
1656	18	13	786	559	0	0	29196
1657	18	15	786	551	5.2	0.52	24033
1658	18	17	787	532	12.367	1.237	30070
1659	18	19	788	527	3.314	0.331	24516
1660	18	21	794	510	11.718	1.172	29877
1661	18	23	801	495	10.759	1.076	32579
1662	18	25	797	496	2.68	0.268	29376
1663	18	27	792	503	5.591	0.559	34085
1664	18	29	789	493	6.786	0.679	30983
1665	18	31	790	490	2.055	0.206	30246
1666	18	33	793	480	6.786	0.679	32593
1667	18	35	793	480	0	0	28496
1668	18	37	793	482	1.3	0.13	32436
1669	18	39	793	480	1.3	0.13	30414
1670	18	41	793	479	0.65	0.065	33631
1671	18	43	791	480	1.453	0.145	34843
1672	18	45	791	481	0.65	0.065	29803
1673	18	47	791	481	0	0	35853
1674	18	49	796	443	24.912	2.491	30303
1675	18	51	796	443	0	0	31967
1676	18	53	798	448	3.5	0.35	31909
1677	18	55	794	459	7.608	0.761	31002
1678	18	57	790	471	8.222	0.822	31412
1679	18	59	783	492	14.388	1.439	29125
1680	18	61	782	506	9.123	0.912	33535
1681	18	63	788	492	9.9	0.99	26668
1682	18	65	803	476	14.255	1.426	31091
1683	18	67	805	473	2.344	0.234	34800
1684	18	69	817	464	9.75	0.975	30399
1685	18	71	824	457	6.435	0.643	32628
1686	18	73	818	452	5.077	0.508	31802
1687	18	75	812	451	3.954	0.395	31045
1688	18	77	808	458	5.24	0.524	31294
1689	18	79	807	464	3.954	0.395	27623
1690	18	81	806	464	0.65	0.065	27473
1691	18	83	804	457	4.732	0.473	30253
1692	18	85	810	446	8.144	0.814	31232
1693	18	87	810	446	0	0	40693
1694	18	89	817	446	4.55	0.455	31108
1695	18	91	821	448	2.907	0.291	25914
1696	18	93	829	456	7.354	0.735	26731
1697	18	95	835	461	5.077	0.508	32829
1698	18	97	833	464	2.344	0.234	33336
1699	18	99	829	463	2.68	0.268	39168
1700	18	101	820	456	7.411	0.741	30898
1701	18	103	816	454	2.907	0.291	22756
1702	18	105	813	446	5.553	0.555	34758
1703	18	107	819	432	9.9	0.99	32574
1704	18	109	818	448	10.42	1.042	32696
1705	18	111	819	454	3.954	0.395	38235
1706	18	113	809	444	9.192	0.919	29636
1707	18	115	805	441	3.25	0.325	30443
1708	18	117	791	431	11.183	1.118	27547
1709	18	119	789	436	3.5	0.35	29314
1710	18	121	797	452	11.627	1.163	32441
1711	18	123	799	448	2.907	0.291	30799
1712	18	125	801	461	8.549	0.855	25556
1713	18	127	797	465	3.677	0.368	46960
1714	18	129	784	462	8.672	0.867	28768
1715	18	131	777	460	4.732	0.473	35280
1716	18	133	781	463	3.25	0.325	30238
1717	18	135	788	460	4.95	0.495	27863
1718	18	137	798	473	10.661	1.066	28054
1719	18	139	802	471	2.907	0.291	29476
1720	18	141	819	455	15.174	1.517	33331
1721	18	143	833	449	9.9	0.99	31212
1722	18	145	834	455	3.954	0.395	32968
1723	18	147	836	456	1.453	0.145	41077
1724	18	149	844	448	7.354	0.735	36079
1725	18	151	846	451	2.344	0.234	34047
1726	18	153	837	462	9.238	0.924	32444
1727	18	155	837	462	0	0	27388
1728	18	157	836	446	10.42	1.042	24633
1729	18	159	832	439	5.24	0.524	33748
1730	18	161	827	429	7.267	0.727	33494
1731	18	163	813	418	11.573	1.157	25669
1732	18	165	799	407	11.573	1.157	28885
1733	18	167	783	401	11.107	1.111	33123
1734	18	169	771	392	9.75	0.975	27013
1735	18	171	769	389	2.344	0.234	23457
1736	18	173	781	381	9.374	0.937	34024
1737	18	175	788	378	4.95	0.495	29321
1738	18	177	796	374	5.814	0.581	26802
1739	18	179	804	370	5.814	0.581	22871
1740	18	181	807	372	2.344	0.234	38070
1741	18	183	810	374	2.344	0.234	31428
1742	18	185	814	374	2.6	0.26	22861
1743	18	187	816	373	1.453	0.145	24322
1744	18	189	818	372	1.453	0.145	30134
1745	18	191	825	366	5.993	0.599	33861
1746	18	193	826	372	3.954	0.395	24352
1747	19	1	702	69	-1	-1	28768
1748	19	3	704	72	2.344	0.234	28074
1749	19	5	707	75	2.758	0.276	30813
1750	19	7	713	81	5.515	0.552	29259
1751	19	9	717	82	2.68	0.268	28341
1752	19	11	718	82	0.65	0.065	32784
1753	19	13	714	73	6.402	0.64	32269
1754	19	15	700	62	11.573	1.157	26897
1755	19	17	693	56	5.993	0.599	31805
1756	19	19	687	50	5.515	0.552	31319
1757	19	21	678	43	7.411	0.741	38222
1758	19	23	672	38	5.077	0.508	31477
1759	19	25	665	35	4.95	0.495	30799
1760	19	27	660	33	3.5	0.35	31324
1761	19	29	649	29	7.608	0.761	34705
1762	19	31	637	27	7.907	0.791	29409
1763	19	33	628	30	6.166	0.617	26867
1764	19	35	619	33	6.166	0.617	27821
1765	19	37	609	35	6.629	0.663	30047
1766	19	39	604	37	3.5	0.35	30809
1767	19	41	597	36	4.596	0.46	32200
1768	19	43	594	33	2.758	0.276	28454
1769	19	45	591	30	2.758	0.276	32175
1770	19	47	579	23	9.03	0.903	28340
1771	19	49	571	19	5.814	0.581	30724
1772	19	51	569	18	1.453	0.145	35890
1773	19	53	571	17	1.453	0.145	31596
1774	19	55	573	17	1.3	0.13	31571
1775	19	57	582	17	5.85	0.585	34342
1776	19	59	588	22	5.077	0.508	32488
1777	19	61	588	22	0	0	32200
1778	19	63	579	16	7.031	0.703	34728
1779	19	65	577	17	1.453	0.145	31110
1780	19	67	571	21	4.687	0.469	34327
1781	19	69	571	22	0.65	0.065	32385
1782	19	71	589	22	11.7	1.17	32511
1783	19	73	593	22	2.6	0.26	32807
1784	19	75	598	20	3.5	0.35	31996
1785	19	77	605	15	5.591	0.559	32459
1786	19	79	609	15	2.6	0.26	34583
1787	19	81	615	19	4.687	0.469	33304
1788	19	83	620	25	5.077	0.508	32529
1789	19	85	619	25	0.65	0.065	32914
1790	19	87	596	23	15.006	1.501	23271
1791	19	89	610	20	9.306	0.931	33449
1792	19	91	612	18	1.838	0.184	30793
1793	19	93	599	18	8.45	0.845	32199
1794	19	95	595	20	2.907	0.291	34766
1795	19	97	604	20	5.85	0.585	29059
1796	19	99	611	20	4.55	0.455	27355
1797	19	101	614	18	2.344	0.234	35399
1798	19	103	596	20	11.772	1.177	31464
1799	19	105	593	25	3.79	0.379	29358
1800	19	107	594	40	9.771	0.977	23686
1801	19	109	593	41	0.919	0.092	36045
1802	19	111	591	48	4.732	0.473	34989
1803	19	113	594	49	2.055	0.206	31205
1804	19	115	582	59	10.153	1.015	33378
1805	19	117	584	66	4.732	0.473	34144
1806	19	119	591	73	6.435	0.643	36294
1807	19	121	591	73	0	0	34006
1808	19	123	588	75	2.344	0.234	35794
1809	19	125	574	75	9.1	0.91	29261
1810	19	127	573	80	3.314	0.331	34935
1811	19	129	574	88	5.24	0.524	29821
1812	19	131	574	89	0.65	0.065	36309
1813	19	133	573	79	6.532	0.653	31702
1814	19	135	571	65	9.192	0.919	31772
1815	19	137	577	53	8.72	0.872	32704
1816	19	139	597	45	14.001	1.4	36379
1817	19	141	606	43	5.993	0.599	32952
1818	19	143	606	50	4.55	0.455	36170
1819	19	145	612	40	7.58	0.758	30146
1820	19	147	620	27	9.922	0.992	38419
1821	19	149	616	33	4.687	0.469	30365
1822	19	151	606	48	11.718	1.172	31883
1823	19	153	601	65	11.518	1.152	35661
1824	19	155	602	81	10.42	1.042	35211
1825	19	157	601	89	5.24	0.524	24786
1826	19	159	599	96	4.732	0.473	32392
1827	19	161	598	99	2.055	0.206	30172
1828	19	163	593	105	5.077	0.508	27474
1829	19	165	590	111	4.36	0.436	32740
1830	19	167	590	113	1.3	0.13	33320
1831	19	169	589	119	3.954	0.395	26415
1832	19	171	589	123	2.6	0.26	25088
1833	19	173	586	129	4.36	0.436	34621
1834	19	175	574	138	9.75	0.975	38527
1835	19	177	570	139	2.68	0.268	29181
1836	19	179	565	143	4.162	0.416	26319
1837	19	181	565	143	0	0	30481
1838	19	183	560	121	14.664	1.466	28582
1839	19	185	558	116	3.5	0.35	26000
1840	19	187	557	112	2.68	0.268	25130
1841	19	189	563	103	7.031	0.703	29993
1842	19	191	568	99	4.162	0.416	39675
1843	19	193	572	93	4.687	0.469	24161
1844	20	1	216	279	-1	-1	31062
1845	20	3	219	281	2.344	0.234	29280
1846	20	5	219	281	0	0	30647
1847	20	7	219	282	0.65	0.065	29864
1848	20	9	221	292	6.629	0.663	25912
1849	20	11	218	316	15.721	1.572	26084
1850	20	13	215	307	6.166	0.617	32277
1851	20	15	218	273	22.185	2.219	22653
1852	20	17	221	264	6.166	0.617	28299
1853	20	19	221	262	1.3	0.13	22770
1854	20	21	221	249	8.45	0.845	24451
1855	20	23	216	243	5.077	0.508	21710
1856	20	25	213	236	4.95	0.495	34237
1857	20	27	205	216	14.001	1.4	28266
1858	20	29	201	205	7.608	0.761	27695
1859	20	31	196	205	3.25	0.325	26822
1860	20	33	190	202	4.36	0.436	22540
1861	20	35	184	196	5.515	0.552	30271
1862	20	37	180	193	3.25	0.325	27710
1863	20	39	177	184	6.166	0.617	31521
1864	20	41	172	168	10.896	1.09	32699
1865	20	43	165	156	9.03	0.903	26441
1866	20	45	163	148	5.36	0.536	25393
1867	20	47	162	142	3.954	0.395	27222
1868	20	49	158	134	5.814	0.581	34680
1869	20	51	156	129	3.5	0.35	29423
1870	20	53	152	121	5.814	0.581	32415
1871	20	55	148	115	4.687	0.469	31678
1872	20	57	143	115	3.25	0.325	35538
1873	20	59	140	114	2.055	0.206	25074
1874	20	61	132	105	7.827	0.783	25517
1875	20	63	132	112	4.55	0.455	28692
1876	20	65	132	119	4.55	0.455	28912
1877	20	67	135	142	15.076	1.508	33294
1878	20	69	135	142	0	0	26439
1879	20	71	135	142	0	0	23882
1880	20	73	135	143	0.65	0.065	28676
1881	20	75	136	143	0.65	0.065	34560
1882	20	77	139	150	4.95	0.495	32013
1883	20	79	139	150	0	0	33438
1884	20	81	142	137	8.672	0.867	25731
1885	20	83	142	138	0.65	0.065	29431
1886	20	85	140	153	9.836	0.984	28254
1887	20	87	143	146	4.95	0.495	25942
1888	20	89	148	132	9.663	0.966	33833
1889	20	91	151	135	2.758	0.276	33032
1890	20	93	156	132	3.79	0.379	28960
1891	20	95	152	135	3.25	0.325	33814
1892	20	97	152	136	0.65	0.065	34583
1893	20	99	148	144	5.814	0.581	16415
1894	20	101	162	133	11.573	1.157	40087
1895	20	103	169	129	5.24	0.524	28196
1896	20	105	164	122	5.591	0.559	38387
1897	20	107	166	127	3.5	0.35	26719
1898	20	109	166	129	1.3	0.13	26367
1899	20	111	161	133	4.162	0.416	33659
1900	20	113	156	131	3.5	0.35	29270
1901	20	115	162	144	9.306	0.931	29101
1902	20	117	152	152	8.324	0.832	32601
1903	20	119	151	145	4.596	0.46	26995
1904	20	121	140	172	18.95	1.895	25461
1905	20	123	141	171	0.919	0.092	26010
1906	20	125	150	157	10.818	1.082	26208
1907	20	127	157	150	6.435	0.643	27382
1908	20	129	171	143	10.174	1.017	30385
1909	20	131	171	156	8.45	0.845	21996
1910	20	133	174	157	2.055	0.206	30587
1911	20	135	161	147	10.661	1.066	32424
1912	20	137	162	157	6.532	0.653	32831
1913	20	139	173	163	8.144	0.814	22080
1914	20	141	184	163	7.15	0.715	30313
1915	20	143	184	167	2.6	0.26	31126
1916	20	145	184	174	4.55	0.455	39697
1917	20	147	188	174	2.6	0.26	16840
1918	20	149	193	177	3.79	0.379	31646
1919	20	151	194	181	2.68	0.268	31604
1920	20	153	194	180	0.65	0.065	29872
1921	20	155	196	185	3.5	0.35	32929
1922	20	157	184	182	8.04	0.804	31336
1923	20	159	169	180	9.836	0.984	21475
1924	20	161	164	185	4.596	0.46	30046
1925	20	163	163	183	1.453	0.145	26154
1926	20	165	155	183	5.2	0.52	29513
1927	20	167	164	176	7.411	0.741	30308
1928	20	169	176	170	8.72	0.872	27329
1929	20	171	152	171	15.613	1.561	27067
1930	20	173	152	171	0	0	26554
1931	20	175	144	165	6.5	0.65	28669
1932	20	177	144	168	1.95	0.195	33816
1933	20	179	146	168	1.3	0.13	24636
1934	20	181	160	160	10.481	1.048	28866
1935	20	183	177	148	13.525	1.353	36894
1936	20	185	194	131	15.627	1.563	28379
1937	20	187	203	113	13.081	1.308	25008
1938	20	189	204	100	8.475	0.847	31418
1939	20	191	199	71	19.128	1.913	32059
1940	20	193	198	65	3.954	0.395	24570
1941	21	1	178	710	-1	-1	21580
1942	21	3	177	707	2.055	0.206	25444
1943	21	5	171	701	5.515	0.552	24725
1944	21	7	163	696	6.132	0.613	26905
1945	21	9	158	694	3.5	0.35	26007
1946	21	11	154	694	2.6	0.26	28873
1947	21	13	147	691	4.95	0.495	28592
1948	21	15	144	688	2.758	0.276	25245
1949	21	17	144	687	0.65	0.065	27518
1950	21	19	147	684	2.758	0.276	26197
1951	21	21	158	683	7.179	0.718	27859
1952	21	23	166	683	5.2	0.52	33203
1953	21	25	172	685	4.111	0.411	25247
1954	21	27	179	689	5.24	0.524	26899
1955	21	29	180	692	2.055	0.206	29571
1956	21	31	182	692	1.3	0.13	33631
1957	21	33	172	686	7.58	0.758	27064
1958	21	35	156	687	10.42	1.042	27068
1959	21	37	150	690	4.36	0.436	26158
1960	21	39	131	689	12.367	1.237	31214
1961	21	41	124	688	4.596	0.46	27223
1962	21	43	115	690	5.993	0.599	27815
1963	21	45	109	692	4.111	0.411	23529
1964	21	47	104	697	4.596	0.46	28966
1965	21	49	101	693	3.25	0.325	15818
1966	21	51	106	683	7.267	0.727	29268
1967	21	53	117	682	7.179	0.718	33728
1968	21	55	131	685	9.306	0.931	31559
1969	21	57	137	683	4.111	0.411	47245
1970	21	59	128	681	5.993	0.599	24230
1971	21	61	122	683	4.111	0.411	30361
1972	21	63	119	685	2.344	0.234	26440
1973	21	65	118	685	0.65	0.065	24776
1974	21	67	128	679	7.58	0.758	17698
1975	21	69	146	673	12.333	1.233	24729
1976	21	71	150	683	7.001	0.7	19544
1977	21	73	151	684	0.919	0.092	19633
1978	21	75	143	691	6.909	0.691	24826
1979	21	77	143	699	5.2	0.52	43373
1980	21	79	145	707	5.36	0.536	31523
1981	21	81	149	714	5.24	0.524	31692
1982	21	83	145	709	4.162	0.416	28599
1983	21	85	147	686	15.006	1.501	24968
1984	21	87	155	675	8.841	0.884	31781
1985	21	89	162	665	7.934	0.793	26292
1986	21	91	163	656	5.886	0.589	25492
1987	21	93	165	656	1.3	0.13	23570
1988	21	95	165	655	0.65	0.065	26358
1989	21	97	153	635	15.16	1.516	30180
1990	21	99	148	623	8.45	0.845	24679
1991	21	101	141	616	6.435	0.643	24939
1992	21	103	133	606	8.324	0.832	26066
1993	21	105	121	595	10.581	1.058	20094
1994	21	107	114	587	6.909	0.691	26768
1995	21	109	98	562	19.293	1.929	29138
1996	21	111	100	531	20.191	2.019	26643
1997	21	113	101	527	2.68	0.268	32177
1998	21	115	101	528	0.65	0.065	38898
1999	21	117	97	533	4.162	0.416	35220
[truncated: 5,761 more rows]
