# Supplementary material for: The Arp2/3 complex is required for in situ haptotactic response of microglia to iC3b
Source: EMBO Rep. 2026 Feb 27;27(7):1666–95. doi: 10.1038/s44319-026-00720-9 (PMC13076747; doi:10.1038/s44319-026-00720-9)
Supplement: Supplementary file 13 — Source data Fig. 1 [file 44319_2026_720_MOESM13_ESM.zip › Figure 1/1A-E/24.09.06 BV2 iC3b random migration FN well raw data.csv]

Track n�	Slice n�	X	Y	Distance	Velocity	Pixel Value
1	1	528	174	-1.000	-1.000	30709
1	3	524	170	3.677	0.368	32147
1	5	517	169	4.596	0.460	30129
1	7	509	160	7.827	0.783	27697
1	9	509	160	0.000	0.000	26848
1	11	506	155	3.790	0.379	32567
1	13	504	152	2.344	0.234	30898
1	15	499	145	5.591	0.559	26064
1	17	496	141	3.250	0.325	33116
1	19	495	137	2.680	0.268	31211
1	21	493	129	5.360	0.536	31774
1	23	493	126	1.950	0.195	31837
1	25	494	121	3.314	0.331	30173
1	27	498	117	3.677	0.368	32595
1	29	505	109	6.909	0.691	29909
1	31	507	106	2.344	0.234	33734
1	33	510	102	3.250	0.325	31103
1	35	516	95	5.993	0.599	32054
1	37	517	94	0.919	0.092	31806
1	39	519	105	7.267	0.727	31994
1	41	517	114	5.993	0.599	31085
1	43	513	122	5.814	0.581	29559
1	45	511	126	2.907	0.291	32012
1	47	507	139	8.841	0.884	33070
1	49	505	145	4.111	0.411	32058
1	51	504	155	6.532	0.653	33365
1	53	504	155	0.000	0.000	33661
1	55	509	147	6.132	0.613	31348
1	57	512	141	4.360	0.436	29978
1	59	515	136	3.790	0.379	29354
1	61	522	127	7.411	0.741	31834
1	63	522	124	1.950	0.195	30091
1	65	528	108	11.107	1.111	28482
1	67	533	102	5.077	0.508	32491
1	69	538	94	6.132	0.613	31041
1	71	542	83	7.608	0.761	32746
1	73	542	86	1.950	0.195	32002
1	75	534	96	8.324	0.832	32191
1	77	526	111	11.050	1.105	31666
1	79	524	119	5.360	0.536	34139
1	81	522	126	4.732	0.473	32059
1	83	522	137	7.150	0.715	33122
1	85	522	145	5.200	0.520	32747
1	87	515	148	4.950	0.495	32752
1	89	512	146	2.344	0.234	50007
1	91	510	142	2.907	0.291	28511
1	93	510	136	3.900	0.390	32365
1	95	503	133	4.950	0.495	32174
1	97	506	147	9.306	0.931	24642
1	99	506	149	1.300	0.130	26069
1	101	507	151	1.453	0.145	35442
1	103	505	148	2.344	0.234	25672
1	105	490	138	11.718	1.172	37896
1	107	472	133	12.143	1.214	34484
1	109	448	125	16.443	1.644	30729
1	111	437	126	7.179	0.718	33621
1	113	432	127	3.314	0.331	29688
1	115	429	128	2.055	0.206	29995
1	117	424	131	3.790	0.379	33333
1	119	424	132	0.650	0.065	36492
1	121	426	129	2.344	0.234	35302
1	123	428	119	6.629	0.663	32069
1	125	420	118	5.240	0.524	29962
1	127	415	118	3.250	0.325	31560
1	129	416	117	0.919	0.092	34706
1	131	424	109	7.354	0.735	32923
1	133	436	105	8.222	0.822	28096
1	135	436	113	5.200	0.520	25310
1	137	437	123	6.532	0.653	27573
1	139	439	127	2.907	0.291	35042
1	141	443	128	2.680	0.268	33494
1	143	451	132	5.814	0.581	34738
1	145	452	136	2.680	0.268	30156
1	147	450	136	1.300	0.130	37967
1	149	450	128	5.200	0.520	29543
1	151	448	120	5.360	0.536	31854
1	153	446	115	3.500	0.350	27681
1	155	449	117	2.344	0.234	29125
1	157	453	126	6.402	0.640	24281
1	159	456	132	4.360	0.436	32983
1	161	457	134	1.453	0.145	30390
1	163	457	134	0.000	0.000	24361
1	165	453	134	2.600	0.260	26824
1	167	449	126	5.814	0.581	36775
1	169	442	130	5.240	0.524	24943
1	171	441	131	0.919	0.092	23311
1	173	442	130	0.919	0.092	37105
1	175	443	125	3.314	0.331	28393
1	177	444	120	3.314	0.331	30366
1	179	447	120	1.950	0.195	21682
1	181	448	122	1.453	0.145	31100
1	183	448	123	0.650	0.065	32607
1	185	448	123	0.000	0.000	23369
1	187	450	125	1.838	0.184	23691
1	189	454	130	4.162	0.416	33064
1	191	454	130	0.000	0.000	33542
1	193	458	136	4.687	0.469	22755
2	1	583	418	-1.000	-1.000	32064
2	3	583	418	0.000	0.000	21756
2	5	583	418	0.000	0.000	31097
2	7	586	412	4.360	0.436	27184
2	9	586	410	1.300	0.130	25790
2	11	590	401	6.402	0.640	32858
2	13	590	394	4.550	0.455	33719
2	15	590	385	5.850	0.585	24828
2	17	595	377	6.132	0.613	32122
2	19	615	376	13.016	1.302	28613
2	21	616	375	0.919	0.092	31173
2	23	616	375	0.000	0.000	36083
2	25	619	369	4.360	0.436	31160
2	27	627	362	6.909	0.691	32752
2	29	629	355	4.732	0.473	30199
2	31	632	337	11.861	1.186	35420
2	33	632	323	9.100	0.910	31770
2	35	633	323	0.650	0.065	33093
2	37	637	332	6.402	0.640	28431
2	39	643	342	7.580	0.758	36401
2	41	645	341	1.453	0.145	31942
2	43	655	329	10.153	1.015	31766
2	45	656	325	2.680	0.268	31490
2	47	651	314	7.854	0.785	31284
2	49	644	314	4.550	0.455	28247
2	51	638	306	6.500	0.650	31699
2	53	635	308	2.344	0.234	33164
2	55	630	303	4.596	0.460	36291
2	57	638	301	5.360	0.536	27398
2	59	649	301	7.150	0.715	28402
2	61	657	308	6.909	0.691	33859
2	63	657	308	0.000	0.000	37124
2	65	648	303	6.692	0.669	36115
2	67	639	296	7.411	0.741	32950
2	69	632	295	4.596	0.460	32161
2	71	620	308	11.499	1.150	33300
2	73	619	319	7.179	0.718	32248
2	75	617	329	6.629	0.663	29837
2	77	621	326	3.250	0.325	32538
2	79	630	321	6.692	0.669	32433
2	81	644	309	11.985	1.199	28857
2	83	652	307	5.360	0.536	32803
2	85	680	303	18.384	1.838	32488
2	87	695	303	9.750	0.975	35190
2	89	726	299	20.317	2.032	30712
2	91	745	295	12.620	1.262	35045
2	93	730	307	12.486	1.249	31962
2	95	723	310	4.950	0.495	32238
2	97	722	308	1.453	0.145	32722
2	99	731	299	8.273	0.827	32707
2	101	747	294	10.896	1.090	33678
2	103	735	298	8.222	0.822	35625
2	105	718	312	14.314	1.431	31775
2	107	701	337	19.651	1.965	30990
2	109	700	339	1.453	0.145	30511
2	111	691	342	6.166	0.617	31779
2	113	687	331	7.608	0.761	32728
2	115	691	330	2.680	0.268	32597
2	117	710	316	15.340	1.534	33230
2	119	720	303	10.661	1.066	35075
2	121	709	286	13.161	1.316	31869
2	123	690	267	17.465	1.747	32760
2	125	686	255	8.222	0.822	32475
2	127	684	253	1.838	0.184	28061
2	129	713	250	18.950	1.895	41961
2	131	741	244	18.613	1.861	32696
2	133	737	240	3.677	0.368	26276
2	135	700	249	24.751	2.475	27699
2	137	672	249	18.200	1.820	30866
2	139	669	246	2.758	0.276	31209
2	141	667	254	5.360	0.536	26156
2	143	702	267	24.268	2.427	41452
2	145	659	256	28.849	2.885	31510
2	147	647	257	7.827	0.783	31933
2	149	623	253	15.815	1.581	28002
2	151	624	257	2.680	0.268	36456
2	153	641	254	11.220	1.122	29414
2	155	647	253	3.954	0.395	26161
2	157	651	252	2.680	0.268	24094
2	159	665	250	9.192	0.919	26072
2	161	686	254	13.895	1.390	33405
2	163	690	256	2.907	0.291	24920
2	165	697	252	5.240	0.524	23600
2	167	701	271	12.620	1.262	27201
2	169	701	279	5.200	0.520	23867
2	171	701	289	6.500	0.650	22342
2	173	701	290	0.650	0.065	35478
2	175	702	273	11.069	1.107	27436
2	177	693	240	22.233	2.223	33349
2	179	693	230	6.500	0.650	23264
2	181	695	248	11.772	1.177	28648
2	183	695	249	0.650	0.065	34553
2	185	695	239	6.500	0.650	21654
2	187	692	228	7.411	0.741	23341
2	189	696	235	5.240	0.524	33427
2	191	697	240	3.314	0.331	37628
2	193	697	238	1.300	0.130	22947
3	1	629	679	-1.000	-1.000	29510
3	3	629	679	0.000	0.000	31577
3	5	629	679	0.000	0.000	28936
3	7	633	680	2.680	0.268	24983
3	9	640	681	4.596	0.460	26089
3	11	631	681	5.850	0.585	29678
3	13	627	682	2.680	0.268	20930
3	15	627	682	0.000	0.000	23439
3	17	631	674	5.814	0.581	28213
3	19	637	669	5.077	0.508	29329
3	21	641	667	2.907	0.291	31851
3	23	643	667	1.300	0.130	29418
3	25	648	663	4.162	0.416	29297
3	27	659	663	7.150	0.715	33822
3	29	660	664	0.919	0.092	32345
3	31	665	664	3.250	0.325	32617
3	33	666	665	0.919	0.092	31362
3	35	660	666	3.954	0.395	32414
3	37	641	671	12.770	1.277	29778
3	39	624	669	11.126	1.113	30895
3	41	612	670	7.827	0.783	32083
3	43	597	669	9.771	0.977	30003
3	45	585	671	7.907	0.791	24013
3	47	580	670	3.314	0.331	26527
3	49	580	670	0.000	0.000	28644
3	51	557	673	15.076	1.508	28419
3	53	556	673	0.650	0.065	23753
3	55	576	671	13.065	1.306	21820
3	57	598	670	14.314	1.431	29863
3	59	633	668	22.787	2.279	28839
3	61	639	669	3.954	0.395	32463
3	63	642	672	2.758	0.276	29650
3	65	640	680	5.360	0.536	35693
3	67	640	684	2.600	0.260	28382
3	69	641	681	2.055	0.206	33962
3	71	641	686	3.250	0.325	31875
3	73	641	691	3.250	0.325	32635
3	75	637	696	4.162	0.416	35819
3	77	628	694	5.993	0.599	27229
3	79	621	690	5.240	0.524	32771
3	81	619	691	1.453	0.145	25144
3	83	622	690	2.055	0.206	29623
3	85	635	691	8.475	0.847	31560
3	87	635	701	6.500	0.650	31768
3	89	635	701	0.000	0.000	30445
3	91	623	702	7.827	0.783	25307
3	93	619	699	3.250	0.325	27627
3	95	632	694	9.053	0.905	33331
3	97	641	696	5.993	0.599	31570
3	99	650	696	5.850	0.585	31581
3	101	671	698	13.711	1.371	31778
3	103	661	703	7.267	0.727	31950
3	105	645	693	12.264	1.226	30127
3	107	645	692	0.650	0.065	12592
3	109	644	691	0.919	0.092	28520
3	111	648	682	6.402	0.640	25978
3	113	648	681	0.650	0.065	26458
3	115	645	680	2.055	0.206	30717
3	117	644	682	1.453	0.145	32384
3	119	653	681	5.886	0.589	34842
3	121	655	690	5.993	0.599	28739
3	123	657	706	10.481	1.048	35320
3	125	657	706	0.000	0.000	35576
3	127	656	700	3.954	0.395	29733
3	129	642	707	10.174	1.017	33880
3	131	627	702	10.277	1.028	23794
3	133	615	696	8.720	0.872	32921
3	135	626	695	7.179	0.718	23963
3	137	629	703	5.553	0.555	29662
3	139	632	718	9.943	0.994	27136
3	141	632	720	1.300	0.130	30911
3	143	632	722	1.300	0.130	32135
3	145	631	732	6.532	0.653	32223
3	147	630	721	7.179	0.718	35467
3	149	627	712	6.166	0.617	29172
3	151	639	703	9.750	0.975	28945
3	153	644	699	4.162	0.416	32928
3	155	640	700	2.680	0.268	25901
3	157	635	705	4.596	0.460	23648
3	159	627	711	6.500	0.650	32864
3	161	597	701	20.554	2.055	32484
3	163	587	700	6.532	0.653	22999
3	165	585	699	1.453	0.145	24702
3	167	596	689	9.663	0.966	32159
3	169	600	671	11.985	1.199	23630
3	171	600	669	1.300	0.130	24684
3	173	605	682	9.053	0.905	29364
3	175	610	689	5.591	0.559	25554
3	177	612	693	2.907	0.291	33094
3	179	610	704	7.267	0.727	22574
3	181	604	713	7.031	0.703	27609
3	183	604	714	0.650	0.065	32793
3	185	603	710	2.680	0.268	20108
3	187	600	689	13.788	1.379	23652
3	189	597	676	8.672	0.867	32010
3	191	597	669	4.550	0.455	25200
3	193	597	669	0.000	0.000	22649
4	1	192	628	-1.000	-1.000	27724
4	3	176	641	13.400	1.340	28569
4	5	170	642	3.954	0.395	27838
4	7	151	640	12.418	1.242	26614
4	9	146	637	3.790	0.379	23741
4	11	142	636	2.680	0.268	22430
4	13	138	633	3.250	0.325	22610
4	15	132	629	4.687	0.469	24301
4	17	134	628	1.453	0.145	26343
4	19	139	629	3.314	0.331	26907
4	21	145	629	3.900	0.390	25803
4	23	167	634	14.664	1.466	26860
4	25	183	636	10.481	1.048	28190
4	27	201	637	11.718	1.172	25955
4	29	217	644	11.351	1.135	26844
4	31	231	642	9.192	0.919	26190
4	33	236	639	3.790	0.379	29529
4	35	237	640	0.919	0.092	26374
4	37	237	640	0.000	0.000	31161
4	39	227	642	6.629	0.663	27598
4	41	214	635	9.597	0.960	28367
4	43	220	635	3.900	0.390	27464
4	45	220	635	0.000	0.000	29704
4	47	221	635	0.650	0.065	29010
4	49	224	643	5.553	0.555	29754
4	51	224	644	0.650	0.065	28353
4	53	220	644	2.600	0.260	31545
4	55	219	643	0.919	0.092	32393
4	57	227	631	9.374	0.937	27695
4	59	227	629	1.300	0.130	30048
4	61	226	636	4.596	0.460	33792
4	63	226	639	1.950	0.195	29986
4	65	226	644	3.250	0.325	28425
4	67	226	650	3.900	0.390	29955
4	69	223	654	3.250	0.325	30497
4	71	220	647	4.950	0.495	30531
4	73	220	634	8.450	0.845	31968
4	75	224	639	4.162	0.416	30700
4	77	224	638	0.650	0.065	30490
4	79	225	637	0.919	0.092	29264
4	81	224	638	0.919	0.092	31455
4	83	224	633	3.250	0.325	28690
4	85	225	631	1.453	0.145	30385
4	87	227	645	9.192	0.919	30426
4	89	228	643	1.453	0.145	30544
4	91	223	642	3.314	0.331	40797
4	93	213	642	6.500	0.650	28069
4	95	217	635	5.240	0.524	23942
4	97	227	634	6.532	0.653	33323
4	99	232	644	7.267	0.727	29632
4	101	233	650	3.954	0.395	21286
4	103	232	652	1.453	0.145	32369
4	105	234	655	2.344	0.234	31576
4	107	241	650	5.591	0.559	23413
4	109	244	646	3.250	0.325	29895
4	111	245	645	0.919	0.092	25254
4	113	242	655	6.786	0.679	29280
4	115	242	656	0.650	0.065	29362
4	117	242	647	5.850	0.585	33878
4	119	248	639	6.500	0.650	33614
4	121	252	637	2.907	0.291	21929
4	123	253	647	6.532	0.653	30675
4	125	263	645	6.629	0.663	31497
4	127	295	656	21.994	2.199	29967
4	129	311	678	17.681	1.768	34077
4	131	324	691	11.950	1.195	30141
4	133	329	677	9.663	0.966	28595
4	135	329	682	3.250	0.325	29117
4	137	280	702	34.400	3.440	28776
4	139	272	706	5.814	0.581	31259
4	141	267	714	6.132	0.613	32114
4	143	288	719	14.031	1.403	33105
4	145	279	705	10.818	1.082	30356
4	147	272	690	10.759	1.076	31104
4	149	257	687	9.943	0.994	30423
4	151	236	668	18.407	1.841	30367
4	153	237	646	14.314	1.431	28769
4	155	237	629	11.050	1.105	28140
4	157	236	629	0.650	0.065	24736
4	159	236	642	8.450	0.845	27568
4	161	236	648	3.900	0.390	21318
4	163	234	647	1.453	0.145	24352
4	165	230	640	5.240	0.524	22723
4	167	230	640	0.000	0.000	29257
4	169	240	651	9.663	0.966	23987
4	171	237	654	2.758	0.276	25074
4	173	236	654	0.650	0.065	36962
4	175	235	663	5.886	0.589	27772
4	177	232	668	3.790	0.379	26616
4	179	231	669	0.919	0.092	21568
4	181	229	658	7.267	0.727	32548
4	183	232	652	4.360	0.436	30791
4	185	232	650	1.300	0.130	24251
4	187	232	656	3.900	0.390	23376
4	189	232	643	8.450	0.845	26757
4	191	236	640	3.250	0.325	23095
4	193	238	648	5.360	0.536	20756
5	1	58	311	-1.000	-1.000	30558
5	3	59	324	8.475	0.847	28090
5	5	59	324	0.000	0.000	30100
5	7	60	311	8.475	0.847	27559
5	9	60	298	8.450	0.845	27356
5	11	48	292	8.720	0.872	26058
5	13	40	314	15.216	1.522	25790
5	15	34	320	5.515	0.552	24767
5	17	29	328	6.132	0.613	35704
5	19	27	321	4.732	0.473	21836
5	21	19	329	7.354	0.735	25799
5	23	16	330	2.055	0.206	28978
5	25	15	348	11.718	1.172	27633
5	27	14	363	9.771	0.977	30553
5	29	13	373	6.532	0.653	29269
5	31	12	373	0.650	0.065	29274
5	33	10	376	2.344	0.234	28895
5	35	6	360	10.720	1.072	29390
5	37	6	348	7.800	0.780	26329
5	39	11	339	6.692	0.669	18857
5	41	21	332	7.934	0.793	29136
5	43	18	346	9.306	0.931	29732
5	45	14	358	8.222	0.822	29127
5	47	12	363	3.500	0.350	29452
5	49	10	374	7.267	0.727	29015
5	51	10	385	7.150	0.715	29157
5	53	6	399	9.464	0.946	30452
5	55	5	408	5.886	0.589	29417
5	57	6	414	3.954	0.395	31058
5	59	20	393	16.405	1.640	24225
5	61	27	398	5.591	0.559	29494
5	63	28	429	20.160	2.016	29245
5	65	31	438	6.166	0.617	29243
5	67	32	441	2.055	0.206	29305
5	69	29	428	8.672	0.867	29241
5	71	30	394	22.109	2.211	23336
5	73	30	375	12.350	1.235	25068
5	75	61	387	21.606	2.161	36562
5	77	71	404	12.820	1.282	29466
5	79	71	406	1.300	0.130	41393
5	81	69	415	5.993	0.599	29475
5	83	69	420	3.250	0.325	29218
5	85	57	418	7.907	0.791	34158
5	87	57	418	0.000	0.000	32033
5	89	52	396	14.664	1.466	39287
5	91	58	384	8.720	0.872	41648
5	93	54	373	7.608	0.761	29988
5	95	48	354	12.951	1.295	31606
5	97	34	331	17.501	1.750	29701
5	99	29	353	14.664	1.466	36462
5	101	25	358	4.162	0.416	29476
5	103	16	334	16.660	1.666	30555
5	105	9	308	17.501	1.750	24883
5	107	6	295	8.672	0.867	29406
5	109	8	285	6.629	0.663	28722
5	111	10	274	7.267	0.727	30587
5	113	13	264	6.786	0.679	27414
5	115	15	267	2.344	0.234	28002
5	117	19	286	12.620	1.262	26208
5	119	40	295	14.850	1.485	31932
5	121	62	296	14.314	1.431	25657
5	123	85	285	16.571	1.657	30473
5	125	100	273	12.486	1.249	32081
5	127	114	264	10.818	1.082	29803
5	129	130	263	10.420	1.042	25435
5	131	147	263	11.050	1.105	23495
5	133	165	264	11.718	1.172	35097
5	135	186	277	16.053	1.605	31741
5	137	204	286	13.081	1.308	30536
5	139	214	288	6.629	0.663	28300
5	141	227	284	8.841	0.884	40019
5	143	248	285	13.665	1.367	33813
5	145	251	292	4.950	0.495	29745
5	147	256	296	4.162	0.416	34713
5	149	258	297	1.453	0.145	30061
5	151	233	305	17.061	1.706	30138
5	153	215	302	11.861	1.186	34039
5	155	212	302	1.950	0.195	28277
5	157	202	286	12.264	1.226	20726
5	159	217	300	13.337	1.334	24449
5	161	219	304	2.907	0.291	33420
5	163	219	304	0.000	0.000	23261
5	165	207	301	8.040	0.804	27028
5	167	230	299	15.006	1.501	30702
5	169	251	296	13.788	1.379	22762
5	171	274	284	16.862	1.686	22389
5	173	301	273	18.950	1.895	29882
5	175	323	262	15.987	1.599	27324
5	177	323	269	4.550	0.455	30080
5	179	301	272	14.432	1.443	22331
5	181	289	266	8.720	0.872	34722
5	183	289	266	0.000	0.000	26124
5	185	291	273	4.732	0.473	23476
5	187	293	276	2.344	0.234	25761
5	189	296	277	2.055	0.206	29418
5	191	298	309	20.840	2.084	25897
5	193	298	301	5.200	0.520	22025
6	1	29	99	-1.000	-1.000	25332
6	3	29	103	2.600	0.260	28429
6	5	29	104	0.650	0.065	31215
6	7	29	104	0.000	0.000	26084
6	9	29	94	6.500	0.650	25570
6	11	31	76	11.772	1.177	27758
6	13	31	82	3.900	0.390	27378
6	15	31	84	1.300	0.130	27202
6	17	31	90	3.900	0.390	30577
6	19	31	93	1.950	0.195	27119
6	21	32	96	2.055	0.206	29337
6	23	32	107	7.150	0.715	25081
6	25	32	113	3.900	0.390	29504
6	27	32	117	2.600	0.260	29395
6	29	32	118	0.650	0.065	35490
6	31	29	114	3.250	0.325	33416
6	33	27	106	5.360	0.536	29866
6	35	30	99	4.950	0.495	32272
6	37	37	106	6.435	0.643	27277
6	39	41	111	4.162	0.416	31822
6	41	55	115	9.464	0.946	26419
6	43	64	120	6.692	0.669	26674
6	45	72	112	7.354	0.735	27481
6	47	71	99	8.475	0.847	28671
6	49	71	94	3.250	0.325	28213
6	51	70	108	9.123	0.912	28355
6	53	72	114	4.111	0.411	27149
6	55	72	125	7.150	0.715	31851
6	57	72	125	0.000	0.000	32807
6	59	67	114	7.854	0.785	25220
6	61	64	109	3.790	0.379	28153
6	63	59	83	17.209	1.721	28895
6	65	59	83	0.000	0.000	31453
6	67	59	76	4.550	0.455	30854
6	69	59	74	1.300	0.130	31156
6	71	66	80	5.993	0.599	30312
6	73	74	93	9.922	0.992	28778
6	75	80	110	11.718	1.172	35483
6	77	79	121	7.179	0.718	29729
6	79	77	133	7.907	0.791	30253
6	81	75	137	2.907	0.291	29904
6	83	74	144	4.596	0.460	30211
6	85	65	151	7.411	0.741	30156
6	87	58	151	4.550	0.455	29935
6	89	58	125	16.900	1.690	30067
6	91	64	110	10.501	1.050	30090
6	93	74	96	11.183	1.118	26521
6	95	80	84	8.720	0.872	26994
6	97	75	76	6.132	0.613	28193
6	99	63	79	8.040	0.804	27058
6	101	54	80	5.886	0.589	29891
6	103	43	74	8.144	0.814	30238
6	105	30	73	8.475	0.847	30192
6	107	21	74	5.886	0.589	29628
6	109	18	81	4.950	0.495	29776
6	111	15	91	6.786	0.679	30610
6	113	12	95	3.250	0.325	30447
6	115	2	86	8.745	0.874	29709
6	117	6	77	6.402	0.640	30036
6	119	7	77	0.650	0.065	30887
6	121	5	68	5.993	0.599	30010
6	123	13	56	9.374	0.937	30177
6	125	17	51	4.162	0.416	31077
6	127	17	42	5.850	0.585	31648
6	129	21	30	8.222	0.822	30040
6	131	21	24	3.900	0.390	30020
6	133	28	20	5.240	0.524	32625
6	135	19	30	8.745	0.874	33491
6	137	10	57	18.499	1.850	27937
6	139	12	69	7.907	0.791	29759
6	141	18	75	5.515	0.552	28127
6	143	20	78	2.344	0.234	30307
6	145	22	78	1.300	0.130	31109
6	147	25	73	3.790	0.379	28065
6	149	35	68	7.267	0.727	31581
6	151	33	72	2.907	0.291	33001
6	153	33	72	0.000	0.000	32380
6	155	36	70	2.344	0.234	34285
6	157	44	64	6.500	0.650	28054
6	159	49	56	6.132	0.613	31549
6	161	34	66	11.718	1.172	32550
6	163	33	67	0.919	0.092	25930
6	165	30	71	3.250	0.325	29900
6	167	27	74	2.758	0.276	29557
6	169	25	62	7.907	0.791	23551
6	171	23	56	4.111	0.411	24943
6	173	24	56	0.650	0.065	30425
6	175	30	61	5.077	0.508	27901
6	177	26	76	10.090	1.009	29738
6	179	27	77	0.919	0.092	22638
6	181	34	82	5.591	0.559	30589
6	183	34	84	1.300	0.130	27503
6	185	35	95	7.179	0.718	26022
6	187	28	73	15.006	1.501	25537
6	189	31	68	3.790	0.379	37693
6	191	31	69	0.650	0.065	34828
6	193	35	61	5.814	0.581	25696
7	1	835	473	-1.000	-1.000	32568
7	3	834	475	1.453	0.145	35729
7	5	833	477	1.453	0.145	28888
7	7	833	477	0.000	0.000	26274
7	9	837	473	3.677	0.368	23875
7	11	840	473	1.950	0.195	29673
7	13	848	465	7.354	0.735	31784
7	15	849	466	0.919	0.092	24816
7	17	838	464	7.267	0.727	28244
7	19	835	463	2.055	0.206	30217
7	21	834	457	3.954	0.395	34070
7	23	833	458	0.919	0.092	30701
7	25	833	458	0.000	0.000	32508
7	27	833	459	0.650	0.065	17900
7	29	833	459	0.000	0.000	29460
7	31	833	451	5.200	0.520	33401
7	33	833	449	1.300	0.130	32020
7	35	833	448	0.650	0.065	31703
7	37	847	451	9.306	0.931	32934
7	39	849	455	2.907	0.291	30046
7	41	851	457	1.838	0.184	31931
7	43	853	460	2.344	0.234	32715
7	45	848	464	4.162	0.416	28692
7	47	830	460	11.985	1.199	28865
7	49	820	458	6.629	0.663	28168
7	51	821	458	0.650	0.065	31023
7	53	824	457	2.055	0.206	30463
7	55	825	457	0.650	0.065	30007
7	57	825	457	0.000	0.000	29487
7	59	822	459	2.344	0.234	28590
7	61	813	456	6.166	0.617	34457
7	63	805	451	6.132	0.613	31858
7	65	813	456	6.132	0.613	29588
7	67	824	463	8.475	0.847	31905
7	69	827	461	2.344	0.234	29981
7	71	845	452	13.081	1.308	32686
7	73	847	458	4.111	0.411	29239
7	75	847	464	3.900	0.390	33506
7	77	846	465	0.919	0.092	28436
7	79	856	462	6.786	0.679	30997
7	81	848	467	6.132	0.613	29097
7	83	844	473	4.687	0.469	31389
7	85	842	477	2.907	0.291	31647
7	87	840	478	1.453	0.145	30819
7	89	835	471	5.591	0.559	30875
7	91	829	467	4.687	0.469	29213
7	93	808	462	14.031	1.403	30622
7	95	800	455	6.909	0.691	32377
7	97	834	455	22.099	2.210	31461
7	99	837	459	3.250	0.325	30647
7	101	816	456	13.788	1.379	31465
7	103	811	453	3.790	0.379	31372
7	105	811	453	0.000	0.000	33423
7	107	826	458	10.277	1.028	34923
7	109	808	461	11.861	1.186	29031
7	111	799	459	5.993	0.599	31864
7	113	831	460	20.810	2.081	31440
7	115	859	461	18.211	1.821	30171
7	117	881	459	14.359	1.436	35197
7	119	882	460	0.919	0.092	28248
7	121	882	467	4.550	0.455	35779
7	123	882	471	2.600	0.260	30272
7	125	886	473	2.907	0.291	34060
7	127	895	464	8.273	0.827	27481
7	129	908	458	9.306	0.931	33671
7	131	916	448	8.324	0.832	32455
7	133	907	451	6.166	0.617	24100
7	135	896	455	7.608	0.761	25852
7	137	887	464	8.273	0.827	30320
7	139	884	466	2.344	0.234	34976
7	141	883	466	0.650	0.065	32789
7	143	881	468	1.838	0.184	34626
7	145	866	482	13.337	1.334	30974
7	147	864	485	2.344	0.234	32939
7	149	858	501	11.107	1.111	28373
7	151	854	510	6.402	0.640	35290
7	153	853	516	3.954	0.395	30987
7	155	852	521	3.314	0.331	25157
7	157	849	523	2.344	0.234	26135
7	159	843	520	4.360	0.436	32899
7	161	830	525	9.053	0.905	32334
7	163	804	532	17.501	1.750	26305
7	165	783	540	14.607	1.461	22978
7	167	763	543	13.145	1.315	31160
7	169	758	545	3.500	0.350	22242
7	171	755	547	2.344	0.234	21502
7	173	754	549	1.453	0.145	45635
7	175	750	555	4.687	0.469	26263
7	177	738	558	8.040	0.804	29746
7	179	733	554	4.162	0.416	22038
7	181	735	538	10.481	1.048	32140
7	183	759	522	18.748	1.875	31554
7	185	773	517	9.663	0.966	23097
7	187	779	515	4.111	0.411	23940
7	189	780	514	0.919	0.092	30864
7	191	771	518	6.402	0.640	31426
7	193	767	518	2.600	0.260	23192
8	1	582	422	-1.000	-1.000	29612
8	3	581	420	1.453	0.145	25298
8	5	577	412	5.814	0.581	27686
8	7	576	409	2.055	0.206	25949
8	9	589	397	11.499	1.150	25102
8	11	592	390	4.950	0.495	30912
8	13	594	381	5.993	0.599	28397
8	15	601	375	5.993	0.599	26483
8	17	612	367	8.841	0.884	31483
8	19	627	364	9.943	0.994	30350
8	21	627	364	0.000	0.000	31871
8	23	630	361	2.758	0.276	31371
8	25	633	354	4.950	0.495	31689
8	27	637	349	4.162	0.416	32536
8	29	634	329	13.145	1.315	31621
8	31	636	319	6.629	0.663	31818
8	33	637	310	5.886	0.589	31513
8	35	637	306	2.600	0.260	33001
8	37	651	333	19.768	1.977	26890
8	39	657	341	6.500	0.650	35956
8	41	668	337	7.608	0.761	31156
8	43	672	324	8.841	0.884	34754
8	45	651	312	15.721	1.572	33678
8	47	632	302	13.956	1.396	31691
8	49	629	297	3.790	0.379	29765
8	51	628	292	3.314	0.331	30435
8	53	629	292	0.650	0.065	29557
8	55	632	288	3.250	0.325	30982
8	57	648	299	12.620	1.262	23767
8	59	649	300	0.919	0.092	31387
8	61	655	304	4.687	0.469	31956
8	63	661	310	5.515	0.552	35610
8	65	666	313	3.790	0.379	32604
8	67	667	313	0.650	0.065	31933
8	69	670	310	2.758	0.276	31183
8	71	663	313	4.950	0.495	32140
8	73	656	315	4.732	0.473	32253
8	75	648	318	5.553	0.555	31290
8	77	636	316	7.907	0.791	30135
8	79	637	318	1.453	0.145	32399
8	81	647	315	6.786	0.679	32444
8	83	668	303	15.721	1.572	33141
8	85	694	300	17.012	1.701	30130
8	87	704	300	6.500	0.650	31217
8	89	722	293	12.553	1.255	30717
8	91	732	287	7.580	0.758	32760
8	93	736	286	2.680	0.268	32278
8	95	720	304	15.654	1.565	39714
8	97	720	304	0.000	0.000	39747
8	99	756	300	23.543	2.354	32500
8	101	773	300	11.050	1.105	33369
8	103	760	301	8.475	0.847	32679
8	105	736	301	15.600	1.560	32854
8	107	721	322	16.774	1.677	31439
8	109	714	334	9.030	0.903	33935
8	111	710	336	2.907	0.291	32099
8	113	708	337	1.453	0.145	43781
8	115	707	342	3.314	0.331	32384
8	117	718	324	13.711	1.371	33080
8	119	727	308	11.932	1.193	35024
8	121	715	294	11.985	1.199	35113
8	123	692	267	23.054	2.305	32898
8	125	679	248	14.964	1.496	32961
8	127	678	244	2.680	0.268	30361
8	129	703	240	16.456	1.646	33124
8	131	740	234	24.364	2.436	32722
8	133	731	229	6.692	0.669	27050
8	135	681	241	33.422	3.342	28362
8	137	676	246	4.596	0.460	29845
8	139	681	244	3.500	0.350	29764
8	141	685	254	7.001	0.700	38320
8	143	682	257	2.758	0.276	33475
8	145	657	251	16.711	1.671	31874
8	147	650	253	4.732	0.473	34417
8	149	639	260	8.475	0.847	27082
8	151	647	257	5.553	0.555	30583
8	153	662	256	9.771	0.977	27247
8	155	684	254	14.359	1.436	27423
8	157	680	254	2.600	0.260	25371
8	159	687	265	8.475	0.847	30679
8	161	691	282	11.351	1.135	33155
8	163	686	292	7.267	0.727	24383
8	165	677	289	6.166	0.617	25129
8	167	673	268	13.895	1.390	37796
8	169	681	256	9.374	0.937	24532
8	171	681	254	1.300	0.130	24411
8	173	681	254	0.000	0.000	57297
8	175	681	246	5.200	0.520	34076
8	177	681	242	2.600	0.260	26466
8	179	678	256	9.306	0.931	21139
8	181	675	268	8.040	0.804	33332
8	183	678	281	8.672	0.867	21235
8	185	683	289	6.132	0.613	23701
8	187	687	290	2.680	0.268	22044
8	189	690	295	3.790	0.379	31853
8	191	696	297	4.111	0.411	34472
8	193	708	291	8.720	0.872	23213
9	1	285	819	-1.000	-1.000	28558
9	3	288	814	3.790	0.379	26680
9	5	288	814	0.000	0.000	29256
9	7	288	817	1.950	0.195	27452
9	9	287	813	2.680	0.268	26265
9	11	286	800	8.475	0.847	28280
9	13	285	795	3.314	0.331	33919
9	15	286	796	0.919	0.092	23884
9	17	286	795	0.650	0.065	31497
9	19	298	785	10.153	1.015	31588
9	21	309	783	7.267	0.727	32390
9	23	324	780	9.943	0.994	27243
9	25	333	783	6.166	0.617	28893
9	27	343	792	8.745	0.874	35700
9	29	340	785	4.950	0.495	30120
9	31	333	780	5.591	0.559	26261
9	33	320	774	9.306	0.931	30233
9	35	320	774	0.000	0.000	30807
9	37	317	774	1.950	0.195	25124
9	39	304	777	8.672	0.867	25745
9	41	307	771	4.360	0.436	25222
9	43	308	767	2.680	0.268	28225
9	45	309	765	1.453	0.145	25938
9	47	313	759	4.687	0.469	29915
9	49	328	745	13.337	1.334	32023
9	51	328	745	0.000	0.000	30529
9	53	315	750	9.053	0.905	29222
9	55	315	750	0.000	0.000	30118
9	57	322	746	5.240	0.524	27694
9	59	338	732	13.819	1.382	28365
9	61	346	739	6.909	0.691	36418
9	63	349	739	1.950	0.195	30096
9	65	359	735	7.001	0.700	34688
9	67	370	733	7.267	0.727	30363
9	69	373	729	3.250	0.325	30627
9	71	380	725	5.240	0.524	28310
9	73	373	727	4.732	0.473	29170
9	75	358	728	9.771	0.977	30509
9	77	355	737	6.166	0.617	32627
9	79	359	746	6.402	0.640	28236
9	81	359	739	4.550	0.455	32588
9	83	359	730	5.850	0.585	28122
9	85	356	728	2.344	0.234	11409
9	87	353	725	2.758	0.276	24985
9	89	349	727	2.907	0.291	27675
9	91	347	734	4.732	0.473	30892
9	93	344	737	2.758	0.276	27379
9	95	342	747	6.629	0.663	25507
9	97	342	749	1.300	0.130	36531
9	99	348	749	3.900	0.390	25256
9	101	346	741	5.360	0.536	28420
9	103	341	731	7.267	0.727	26804
9	105	341	723	5.200	0.520	26495
9	107	345	714	6.402	0.640	30705
9	109	349	707	5.240	0.524	30687
9	111	355	707	3.900	0.390	28782
9	113	358	703	3.250	0.325	28726
9	115	361	699	3.250	0.325	27464
9	117	362	698	0.919	0.092	30844
9	119	362	698	0.000	0.000	32025
9	121	360	704	4.111	0.411	33137
9	123	357	706	2.344	0.234	31054
9	125	349	710	5.814	0.581	32059
9	127	345	711	2.680	0.268	36808
9	129	334	711	7.150	0.715	32617
9	131	329	711	3.250	0.325	31211
9	133	323	712	3.954	0.395	25538
9	135	316	715	4.950	0.495	27152
9	137	329	727	11.499	1.150	31979
9	139	333	731	3.677	0.368	32942
9	141	337	738	5.240	0.524	31580
9	143	342	747	6.692	0.669	30951
9	145	348	761	9.900	0.990	31513
9	147	355	776	10.759	1.076	30728
9	149	357	785	5.993	0.599	27803
9	151	357	786	0.650	0.065	31109
9	153	349	773	9.922	0.992	31089
9	155	333	733	28.002	2.800	29423
9	157	333	713	13.000	1.300	24941
9	159	335	700	8.549	0.855	26616
9	161	339	701	2.680	0.268	34200
9	163	339	702	0.650	0.065	24903
9	165	339	700	1.300	0.130	29238
9	167	336	692	5.553	0.555	32632
9	169	336	692	0.000	0.000	24269
9	171	336	692	0.000	0.000	25632
9	173	336	703	7.150	0.715	30701
9	175	332	714	7.608	0.761	30018
9	177	332	715	0.650	0.065	29931
9	179	332	715	0.000	0.000	22607
9	181	332	715	0.000	0.000	30000
9	183	328	717	2.907	0.291	32120
9	185	325	720	2.758	0.276	22260
9	187	321	724	3.677	0.368	24566
9	189	307	718	9.900	0.990	26235
9	191	306	715	2.055	0.206	30931
9	193	310	711	3.677	0.368	21855
10	1	269	496	-1.000	-1.000	26076
10	3	269	495	0.650	0.065	24774
10	5	269	495	0.000	0.000	30340
10	7	274	498	3.790	0.379	30694
10	9	279	499	3.314	0.331	27216
10	11	283	498	2.680	0.268	31143
10	13	287	494	3.677	0.368	30651
10	15	288	492	1.453	0.145	26191
10	17	274	500	10.481	1.048	30433
10	19	266	510	8.324	0.832	27122
10	21	263	521	7.411	0.741	32627
10	23	260	527	4.360	0.436	30300
10	25	252	540	9.922	0.992	30699
10	27	249	544	3.250	0.325	30778
10	29	246	535	6.166	0.617	30775
10	31	246	523	7.800	0.780	32328
10	33	252	519	4.687	0.469	27434
10	35	256	514	4.162	0.416	28260
10	37	261	508	5.077	0.508	25594
10	39	253	512	5.814	0.581	28759
10	41	253	512	0.000	0.000	16954
10	43	249	510	2.907	0.291	36145
10	45	252	504	4.360	0.436	28484
10	47	263	504	7.150	0.715	34405
10	49	264	517	8.475	0.847	29626
10	51	260	521	3.677	0.368	27489
10	53	256	533	8.222	0.822	30014
10	55	256	536	1.950	0.195	30111
10	57	260	512	15.815	1.581	29176
10	59	250	491	15.118	1.512	29847
10	61	243	487	5.240	0.524	29697
10	63	248	492	4.596	0.460	34344
10	65	259	499	8.475	0.847	29601
10	67	270	502	7.411	0.741	32010
10	69	273	512	6.786	0.679	32473
10	71	275	515	2.344	0.234	27747
10	73	277	515	1.300	0.130	31020
10	75	262	504	12.090	1.209	33029
10	77	256	500	4.687	0.469	33765
10	79	244	495	8.450	0.845	31663
10	81	244	495	0.000	0.000	28946
10	83	248	488	5.240	0.524	27257
10	85	248	492	2.600	0.260	29616
10	87	246	497	3.500	0.350	29958
10	89	246	506	5.850	0.585	24498
10	91	247	505	0.919	0.092	26651
10	93	240	491	10.174	1.017	30406
10	95	228	479	11.031	1.103	29069
10	97	229	487	5.240	0.524	29298
10	99	234	496	6.692	0.669	29730
10	101	243	498	5.993	0.599	31877
10	103	250	505	6.435	0.643	29557
10	105	258	512	6.909	0.691	25626
10	107	261	514	2.344	0.234	32351
10	109	266	527	9.053	0.905	30361
10	111	266	526	0.650	0.065	29516
10	113	251	509	14.736	1.474	29907
10	115	248	513	3.250	0.325	31248
10	117	245	521	5.553	0.555	25493
10	119	245	533	7.800	0.780	30795
10	121	236	556	16.053	1.605	29905
10	123	231	570	9.663	0.966	26233
10	125	231	570	0.000	0.000	29005
10	127	228	563	4.950	0.495	33488
10	129	227	544	12.367	1.237	28946
10	131	233	532	8.720	0.872	26486
10	133	241	517	11.050	1.105	26782
10	135	246	510	5.591	0.559	31757
10	137	259	518	9.922	0.992	29989
10	139	263	516	2.907	0.291	27063
10	141	270	509	6.435	0.643	30185
10	143	275	512	3.790	0.379	32223
10	145	275	513	0.650	0.065	32091
10	147	264	523	9.663	0.966	30627
10	149	251	531	9.922	0.992	33611
10	151	244	536	5.591	0.559	30499
10	153	225	549	14.964	1.496	31834
10	155	225	551	1.300	0.130	28492
10	157	229	548	3.250	0.325	25217
10	159	230	555	4.596	0.460	31689
10	161	230	561	3.900	0.390	30277
10	163	235	561	3.250	0.325	24608
10	165	251	562	10.420	1.042	27509
10	167	253	555	4.732	0.473	31535
10	169	272	552	12.503	1.250	24488
10	171	276	556	3.677	0.368	27022
10	173	279	560	3.250	0.325	31374
10	175	280	561	0.919	0.092	30883
10	177	282	566	3.500	0.350	31547
10	179	282	576	6.500	0.650	22918
10	181	281	586	6.532	0.653	30316
10	183	281	587	0.650	0.065	31680
10	185	276	568	12.770	1.277	24332
10	187	271	558	7.267	0.727	24664
10	189	258	537	16.053	1.605	31764
10	191	270	549	11.031	1.103	27998
10	193	277	563	10.174	1.017	22824
11	1	108	422	-1.000	-1.000	29576
11	3	108	422	0.000	0.000	31955
11	5	108	422	0.000	0.000	27307
11	7	111	412	6.786	0.679	30492
11	9	111	412	0.000	0.000	26152
11	11	117	410	4.111	0.411	24783
11	13	118	401	5.886	0.589	27800
11	15	111	402	4.596	0.460	27235
11	17	112	409	4.596	0.460	16974
11	19	111	408	0.919	0.092	23520
11	21	113	405	2.344	0.234	30098
11	23	113	405	0.000	0.000	29730
11	25	112	402	2.055	0.206	40731
11	27	108	400	2.907	0.291	21855
11	29	98	396	7.001	0.700	31366
11	31	82	414	15.654	1.565	24830
11	33	79	418	3.250	0.325	25738
11	35	61	442	19.500	1.950	29390
11	37	61	442	0.000	0.000	29098
11	39	73	420	16.289	1.629	24501
11	41	92	405	15.734	1.573	21745
11	43	102	394	9.663	0.966	28327
11	45	101	398	2.680	0.268	32971
11	47	101	398	0.000	0.000	34761
11	49	103	387	7.267	0.727	26428
11	51	104	386	0.919	0.092	36051
11	53	98	409	15.450	1.545	28718
11	55	88	417	8.324	0.832	28943
11	57	75	425	9.922	0.992	29047
11	59	60	439	13.337	1.334	29214
11	61	51	450	9.238	0.924	27459
11	63	40	460	9.663	0.966	28103
11	65	34	471	8.144	0.814	29334
11	67	28	478	5.993	0.599	29658
11	69	23	491	9.053	0.905	29058
11	71	21	498	4.732	0.473	29330
11	73	18	506	5.553	0.555	29133
11	75	14	514	5.814	0.581	29206
11	77	12	520	4.111	0.411	29352
11	79	9	526	4.360	0.436	29102
11	81	10	523	2.055	0.206	28880
11	83	12	506	11.126	1.113	29549
11	85	13	498	5.240	0.524	20956
11	87	17	494	3.677	0.368	36696
11	89	16	505	7.179	0.718	29269
11	91	11	511	5.077	0.508	29262
11	93	6	531	13.400	1.340	29243
11	95	5	531	0.650	0.065	29117
11	97	10	536	4.596	0.460	29309
11	99	11	545	5.886	0.589	29238
11	101	6	556	7.854	0.785	28594
11	103	11	568	8.450	0.845	28847
11	105	11	579	7.150	0.715	28905
11	107	15	590	7.608	0.761	29534
11	109	18	598	5.553	0.555	29065
11	111	20	603	3.500	0.350	29220
11	113	20	608	3.250	0.325	28653
11	115	21	615	4.596	0.460	29054
11	117	16	630	10.277	1.028	29161
11	119	12	645	10.090	1.009	29830
11	121	10	659	9.192	0.919	29422
11	123	12	679	13.065	1.306	29276
11	125	12	680	0.650	0.065	29698
11	127	13	683	2.055	0.206	31746
11	129	13	686	1.950	0.195	29392
11	131	13	686	0.000	0.000	29285
11	133	10	678	5.553	0.555	32483
11	135	6	666	8.222	0.822	33020
11	137	6	653	8.450	0.845	28410
11	139	6	642	7.150	0.715	29069
11	141	6	632	6.500	0.650	29795
11	143	6	624	5.200	0.520	30682
11	145	6	615	5.850	0.585	29784
11	147	6	608	4.550	0.455	29629
11	149	7	602	3.954	0.395	30922
11	151	8	593	5.886	0.589	28891
11	153	8	588	3.250	0.325	29345
11	155	9	583	3.314	0.331	33486
11	157	11	575	5.360	0.536	26183
11	159	13	556	12.418	1.242	28982
11	161	15	549	4.732	0.473	29204
11	163	17	543	4.111	0.411	24666
11	165	18	543	0.650	0.065	30333
11	167	19	539	2.680	0.268	29626
11	169	21	528	7.267	0.727	23904
11	171	22	526	1.453	0.145	27481
11	173	22	526	0.000	0.000	29549
11	175	34	524	7.907	0.791	29519
11	177	34	524	0.000	0.000	31037
11	179	30	516	5.814	0.581	23015
11	181	26	515	2.680	0.268	29489
11	183	22	527	8.222	0.822	29532
11	185	21	528	0.919	0.092	24681
11	187	14	538	7.934	0.793	24177
11	189	14	538	0.000	0.000	29058
11	191	14	536	1.300	0.130	29552
11	193	14	536	0.000	0.000	22366
12	1	545	612	-1.000	-1.000	25462
12	3	545	617	3.250	0.325	27420
12	5	541	622	4.162	0.416	46759
12	7	541	622	0.000	0.000	31397
12	9	541	621	0.650	0.065	26177
12	11	542	621	0.650	0.065	30137
12	13	543	619	1.453	0.145	22456
12	15	545	614	3.500	0.350	26692
12	17	545	612	1.300	0.130	32208
12	19	528	604	12.212	1.221	46756
12	21	523	604	3.250	0.325	35842
12	23	519	602	2.907	0.291	31218
12	25	504	598	10.090	1.009	34729
12	27	502	605	4.732	0.473	32044
12	29	502	605	0.000	0.000	31470
12	31	507	601	4.162	0.416	31259
12	33	511	597	3.677	0.368	31041
12	35	523	595	7.907	0.791	31503
12	37	535	604	9.750	0.975	29878
12	39	542	606	4.732	0.473	27305
12	41	557	613	10.759	1.076	24757
12	43	563	615	4.111	0.411	34049
12	45	568	615	3.250	0.325	35603
12	47	573	612	3.790	0.379	30208
12	49	560	612	8.450	0.845	30952
12	51	556	616	3.677	0.368	29721
12	53	552	618	2.907	0.291	28209
12	55	537	618	9.750	0.975	29099
12	57	531	618	3.900	0.390	32245
12	59	526	629	7.854	0.785	39589
12	61	525	628	0.919	0.092	20569
12	63	509	637	11.932	1.193	31726
12	65	506	641	3.250	0.325	22074
12	67	503	648	4.950	0.495	26331
12	69	507	648	2.600	0.260	26984
12	71	518	643	7.854	0.785	26423
12	73	530	624	14.607	1.461	33668
12	75	533	621	2.758	0.276	32822
12	77	555	616	14.664	1.466	22314
12	79	563	613	5.553	0.555	33942
12	81	576	609	8.841	0.884	34061
12	83	581	613	4.162	0.416	29961
12	85	589	626	9.922	0.992	32435
12	87	593	632	4.687	0.469	30528
12	89	597	640	5.814	0.581	33464
12	91	600	644	3.250	0.325	28432
12	93	603	649	3.790	0.379	34262
12	95	603	649	0.000	0.000	31317
12	97	585	632	16.093	1.609	31932
12	99	570	621	12.090	1.209	34626
12	101	559	613	8.841	0.884	32876
12	103	561	615	1.838	0.184	28498
12	105	569	620	6.132	0.613	33388
12	107	585	635	14.255	1.426	29638
12	109	589	639	3.677	0.368	30486
12	111	593	641	2.907	0.291	29681
12	113	593	641	0.000	0.000	30183
12	115	580	618	17.172	1.717	32737
12	117	577	609	6.166	0.617	30774
12	119	585	618	7.827	0.783	33411
12	121	588	622	3.250	0.325	44557
12	123	597	643	14.850	1.485	28386
12	125	592	636	5.591	0.559	31591
12	127	582	616	14.534	1.453	36751
12	129	580	613	2.344	0.234	33923
12	131	582	615	1.838	0.184	35713
12	133	565	587	21.291	2.129	29956
12	135	561	582	4.162	0.416	31060
12	137	555	582	3.900	0.390	32434
12	139	532	580	15.006	1.501	32320
12	141	533	586	3.954	0.395	33252
12	143	543	596	9.192	0.919	31988
12	145	538	605	6.692	0.669	30454
12	147	534	606	2.680	0.268	30104
12	149	528	607	3.954	0.395	27754
12	151	526	607	1.300	0.130	28048
12	153	526	607	0.000	0.000	29662
12	155	522	609	2.907	0.291	27983
12	157	517	614	4.596	0.460	24378
12	159	516	614	0.650	0.065	33836
12	161	523	610	5.240	0.524	25013
12	163	527	606	3.677	0.368	22439
12	165	534	604	4.732	0.473	26704
12	167	538	602	2.907	0.291	29333
12	169	541	583	12.503	1.250	24963
12	171	546	578	4.596	0.460	25487
12	173	548	576	1.838	0.184	28231
12	175	551	570	4.360	0.436	30600
12	177	551	570	0.000	0.000	41527
12	179	552	566	2.680	0.268	22368
12	181	551	566	0.650	0.065	32573
12	183	539	580	11.985	1.199	52188
12	185	538	589	5.886	0.589	24123
12	187	534	598	6.402	0.640	23628
12	189	533	598	0.650	0.065	28174
12	191	529	602	3.677	0.368	29923
12	193	526	608	4.360	0.436	22515
13	1	761	787	-1.000	-1.000	31212
13	3	761	788	0.650	0.065	32049
13	5	759	788	1.300	0.130	30282
13	7	755	785	3.250	0.325	27230
13	9	760	792	5.591	0.559	24159
13	11	763	795	2.758	0.276	33505
13	13	769	796	3.954	0.395	30474
13	15	772	798	2.344	0.234	23790
13	17	779	804	5.993	0.599	34310
13	19	789	810	7.580	0.758	31716
13	21	798	813	6.166	0.617	25269
13	23	802	814	2.680	0.268	29273
13	25	811	821	7.411	0.741	26780
13	27	815	822	2.680	0.268	27114
13	29	818	823	2.055	0.206	31512
13	31	820	819	2.907	0.291	31090
13	33	827	817	4.732	0.473	26064
13	35	834	822	5.591	0.559	38966
13	37	837	822	1.950	0.195	25467
13	39	849	825	8.040	0.804	26801
13	41	858	834	8.273	0.827	37509
13	43	862	834	2.600	0.260	35599
13	45	870	834	5.200	0.520	34236
13	47	873	834	1.950	0.195	27399
13	49	885	841	9.030	0.903	27033
13	51	903	848	12.553	1.255	31445
13	53	914	863	12.090	1.209	31960
13	55	915	868	3.314	0.331	30137
13	57	915	872	2.600	0.260	32556
13	59	907	877	6.132	0.613	31731
13	61	887	849	22.365	2.237	32907
13	63	879	835	10.481	1.048	39981
13	65	866	829	9.306	0.931	31560
13	67	835	808	24.338	2.434	32149
13	69	799	788	26.768	2.677	29453
13	71	785	783	9.663	0.966	40266
13	73	774	782	7.179	0.718	31326
13	75	762	781	7.827	0.783	32333
13	77	758	781	2.600	0.260	31477
13	79	766	781	5.200	0.520	25106
13	81	756	787	7.580	0.758	29398
13	83	746	786	6.532	0.653	32167
13	85	786	780	26.290	2.629	32079
13	87	811	786	16.711	1.671	29847
13	89	828	788	11.126	1.113	38385
13	91	841	788	8.450	0.845	32131
13	93	856	787	9.771	0.977	31960
13	95	885	790	18.950	1.895	31922
13	97	905	797	13.773	1.377	36744
13	99	915	799	6.629	0.663	27063
13	101	932	795	11.351	1.135	31750
13	103	905	792	17.658	1.766	33011
13	105	892	789	8.672	0.867	32330
13	107	861	777	21.606	2.161	32767
13	109	840	782	14.031	1.403	32132
13	111	829	775	8.475	0.847	30246
13	113	820	767	7.827	0.783	33096
13	115	814	795	18.613	1.861	33224
13	117	809	825	19.768	1.977	30151
13	119	816	838	9.597	0.960	33213
13	121	827	854	12.620	1.262	34188
13	123	830	861	4.950	0.495	32349
13	125	804	865	17.098	1.710	33550
13	127	798	864	3.954	0.395	31695
13	129	787	855	9.238	0.924	35267
13	131	783	849	4.687	0.469	40659
13	133	822	842	25.754	2.575	30578
13	135	830	835	6.909	0.691	24988
13	137	828	836	1.453	0.145	32587
13	139	807	839	13.788	1.379	29812
13	141	798	836	6.166	0.617	28396
13	143	828	827	20.358	2.036	31013
13	145	827	828	0.919	0.092	31898
13	147	822	831	3.790	0.379	34458
13	149	825	821	6.786	0.679	28731
13	151	856	809	21.606	2.161	31088
13	153	884	812	18.304	1.830	31116
13	155	909	821	17.270	1.727	23622
13	157	926	818	11.220	1.122	19823
13	159	928	824	4.111	0.411	26252
13	161	928	824	0.000	0.000	31682
13	163	943	812	12.486	1.249	24513
13	165	949	798	9.900	0.990	23783
13	167	957	784	10.481	1.048	33748
13	169	964	773	8.475	0.847	25308
13	171	965	764	5.886	0.589	27819
13	173	964	756	5.240	0.524	31261
13	175	965	755	0.919	0.092	34502
13	177	966	753	1.453	0.145	31976
13	179	969	750	2.758	0.276	22034
13	181	978	770	14.255	1.426	32909
13	183	984	793	15.450	1.545	35303
13	185	985	809	10.420	1.042	22320
13	187	989	820	7.608	0.761	23299
13	189	996	831	8.475	0.847	36515
13	191	999	842	7.411	0.741	32551
13	193	999	842	0.000	0.000	23113
14	1	697	257	-1.000	-1.000	35998
14	3	697	257	0.000	0.000	33381
14	5	693	261	3.677	0.368	35057
14	7	693	261	0.000	0.000	29000
14	9	700	252	7.411	0.741	24230
14	11	701	244	5.240	0.524	27815
14	13	701	244	0.000	0.000	37537
14	15	703	242	1.838	0.184	29895
14	17	706	240	2.344	0.234	34351
14	19	709	239	2.055	0.206	31743
14	21	708	241	1.453	0.145	28422
14	23	705	243	2.344	0.234	32550
14	25	701	249	4.687	0.469	34517
14	27	703	249	1.300	0.130	32690
14	29	711	248	5.240	0.524	28910
14	31	718	245	4.950	0.495	35104
14	33	723	241	4.162	0.416	25889
14	35	723	237	2.600	0.260	32005
14	37	725	233	2.907	0.291	24820
14	39	729	229	3.677	0.368	32121
14	41	731	219	6.629	0.663	33376
14	43	720	227	8.841	0.884	33463
14	45	715	238	7.854	0.785	42747
14	47	714	245	4.596	0.460	32716
14	49	713	257	7.827	0.783	32126
14	51	708	260	3.790	0.379	22338
14	53	710	258	1.838	0.184	25345
14	55	724	248	11.183	1.118	31965
14	57	708	252	10.720	1.072	33487
14	59	691	259	11.950	1.195	30694
14	61	687	260	2.680	0.268	36146
14	63	682	261	3.314	0.331	38219
14	65	690	260	5.240	0.524	34043
14	67	706	261	10.420	1.042	17271
14	69	712	251	7.580	0.758	32618
14	71	693	249	12.418	1.242	32540
14	73	686	259	7.934	0.793	34423
14	75	678	262	5.553	0.555	36964
14	77	676	263	1.453	0.145	30262
14	79	676	268	3.250	0.325	33889
14	81	673	264	3.250	0.325	28408
14	83	667	253	8.144	0.814	27349
14	85	672	258	4.596	0.460	36245
14	87	675	261	2.758	0.276	33654
14	89	675	264	1.950	0.195	32826
14	91	668	264	4.550	0.455	34193
14	93	658	254	9.192	0.919	26804
14	95	657	254	0.650	0.065	29405
14	97	658	250	2.680	0.268	31783
14	99	661	263	8.672	0.867	29692
14	101	663	266	2.344	0.234	28618
14	103	663	266	0.000	0.000	44426
14	105	665	262	2.907	0.291	40922
14	107	672	249	9.597	0.960	38667
14	109	681	244	6.692	0.669	26627
14	111	675	241	4.360	0.436	24389
14	113	663	244	8.040	0.804	32621
14	115	663	240	2.600	0.260	28358
14	117	646	240	11.050	1.105	33505
14	119	658	244	8.222	0.822	33086
14	121	652	252	6.500	0.650	34340
14	123	648	251	2.680	0.268	28822
14	125	650	256	3.500	0.350	30971
14	127	652	262	4.111	0.411	35143
14	129	651	266	2.680	0.268	31025
14	131	650	278	7.827	0.783	33843
14	133	651	291	8.475	0.847	29214
14	135	652	297	3.954	0.395	25554
14	137	661	295	5.993	0.599	36776
14	139	679	301	12.333	1.233	31598
14	141	685	289	8.720	0.872	19064
14	143	686	290	0.919	0.092	33745
14	145	681	273	11.518	1.152	29399
14	147	681	268	3.250	0.325	29094
14	149	680	262	3.954	0.395	33374
14	151	679	259	2.055	0.206	38136
14	153	685	241	12.333	1.233	30649
14	155	687	256	9.836	0.984	34510
14	157	687	258	1.300	0.130	23237
14	159	682	271	9.053	0.905	36453
14	161	681	275	2.680	0.268	38083
14	163	678	274	2.055	0.206	24005
14	165	678	274	0.000	0.000	23102
14	167	677	275	0.919	0.092	40682
14	169	681	263	8.222	0.822	25322
14	171	682	256	4.596	0.460	29815
14	173	678	242	9.464	0.946	37142
14	175	678	235	4.550	0.455	31850
14	177	677	231	2.680	0.268	35836
14	179	687	227	7.001	0.700	22960
14	181	684	239	8.040	0.804	30591
14	183	678	242	4.360	0.436	32010
14	185	678	246	2.600	0.260	22082
14	187	679	254	5.240	0.524	23428
14	189	685	255	3.954	0.395	31201
14	191	697	257	7.907	0.791	27363
14	193	707	253	7.001	0.700	23651
15	1	904	124	-1.000	-1.000	31170
15	3	904	124	0.000	0.000	34125
15	5	905	120	2.680	0.268	31626
15	7	906	115	3.314	0.331	27915
15	9	892	116	9.123	0.912	27740
15	11	892	116	0.000	0.000	32771
15	13	893	114	1.453	0.145	36201
15	15	889	109	4.162	0.416	26012
15	17	881	103	6.500	0.650	28143
15	19	879	101	1.838	0.184	30033
15	21	869	95	7.580	0.758	32522
15	23	873	94	2.680	0.268	30484
15	25	884	98	7.608	0.761	34726
15	27	903	100	12.418	1.242	28554
15	29	906	102	2.344	0.234	31487
15	31	898	104	5.360	0.536	28005
15	33	887	102	7.267	0.727	26437
15	35	872	92	11.718	1.172	30508
15	37	869	90	2.344	0.234	29586
15	39	866	77	8.672	0.867	32067
15	41	890	91	18.060	1.806	34996
15	43	890	91	0.000	0.000	36238
15	45	891	95	2.680	0.268	25025
15	47	879	95	7.800	0.780	31237
15	49	875	91	3.677	0.368	26329
15	51	875	90	0.650	0.065	34321
15	53	869	89	3.954	0.395	29889
15	55	862	84	5.591	0.559	31131
15	57	865	86	2.344	0.234	29536
15	59	873	90	5.814	0.581	27745
15	61	877	92	2.907	0.291	34590
15	63	885	94	5.360	0.536	30078
15	65	882	94	1.950	0.195	36571
15	67	877	92	3.500	0.350	40375
15	69	877	92	0.000	0.000	33492
15	71	877	92	0.000	0.000	31200
15	73	879	94	1.838	0.184	34106
15	75	886	94	4.550	0.455	27294
15	77	877	91	6.166	0.617	27416
15	79	872	76	10.277	1.028	33944
15	81	864	74	5.360	0.536	29769
15	83	862	77	2.344	0.234	33812
15	85	856	89	8.720	0.872	26651
15	87	856	94	3.250	0.325	40839
15	89	860	100	4.687	0.469	28909
15	91	863	101	2.055	0.206	29023
15	93	870	96	5.591	0.559	27021
15	95	874	93	3.250	0.325	30312
15	97	884	89	7.001	0.700	30034
15	99	888	84	4.162	0.416	29175
15	101	882	81	4.360	0.436	22938
15	103	881	87	3.954	0.395	21823
15	105	876	95	6.132	0.613	29823
15	107	874	100	3.500	0.350	26419
15	109	876	101	1.453	0.145	32809
15	111	874	100	1.453	0.145	32115
15	113	870	89	7.608	0.761	32902
15	115	866	77	8.222	0.822	18951
15	117	870	71	4.687	0.469	32596
15	119	880	49	15.708	1.571	30275
15	121	882	41	5.360	0.536	28534
15	123	876	40	3.954	0.395	32550
15	125	870	42	4.111	0.411	34812
15	127	862	48	6.500	0.650	30556
15	129	858	55	5.240	0.524	36539
15	131	853	63	6.132	0.613	36462
15	133	851	76	8.549	0.855	27433
15	135	851	78	1.300	0.130	24517
15	137	857	90	8.720	0.872	32351
15	139	860	93	2.758	0.276	28350
15	141	862	92	1.453	0.145	30487
15	143	861	91	0.919	0.092	34064
15	145	854	94	4.950	0.495	29448
15	147	854	97	1.950	0.195	39066
15	149	853	99	1.453	0.145	26862
15	151	853	99	0.000	0.000	33622
15	153	852	103	2.680	0.268	27938
15	155	851	103	0.650	0.065	26291
15	157	851	103	0.000	0.000	23285
15	159	850	107	2.680	0.268	35377
15	161	850	109	1.300	0.130	34969
15	163	874	107	15.654	1.565	24842
15	165	868	109	4.111	0.411	23591
15	167	864	110	2.680	0.268	40826
15	169	865	117	4.596	0.460	25404
15	171	865	117	0.000	0.000	22358
15	173	868	117	1.950	0.195	33136
15	175	868	119	1.300	0.130	30876
15	177	865	131	8.040	0.804	30439
15	179	865	134	1.950	0.195	23092
15	181	863	145	7.267	0.727	30108
15	183	862	153	5.240	0.524	30487
15	185	862	157	2.600	0.260	22939
15	187	861	162	3.314	0.331	23869
15	189	861	162	0.000	0.000	29576
15	191	869	154	7.354	0.735	19919
15	193	868	150	2.680	0.268	23302
16	1	199	981	-1.000	-1.000	28819
16	3	196	977	3.250	0.325	30384
16	5	197	975	1.453	0.145	29419
16	7	195	974	1.453	0.145	30561
16	9	187	975	5.240	0.524	26083
16	11	168	968	13.161	1.316	28598
16	13	166	965	2.344	0.234	26093
16	15	166	964	0.650	0.065	24775
16	17	164	964	1.300	0.130	29421
16	19	147	963	11.069	1.107	27406
16	21	132	954	11.370	1.137	26957
16	23	132	954	0.000	0.000	29953
16	25	133	954	0.650	0.065	38171
16	27	138	951	3.790	0.379	28329
16	29	137	948	2.055	0.206	24221
16	31	133	974	17.098	1.710	23103
16	33	131	970	2.907	0.291	28748
16	35	131	971	0.650	0.065	21957
16	37	135	962	6.402	0.640	22224
16	39	138	961	2.055	0.206	28537
16	41	147	957	6.402	0.640	27232
16	43	158	961	7.608	0.761	29114
16	45	159	966	3.314	0.331	29425
16	47	163	967	2.680	0.268	28902
16	49	165	977	6.629	0.663	29286
16	51	171	989	8.720	0.872	28960
16	53	174	990	2.055	0.206	30506
16	55	182	990	5.200	0.520	30055
16	57	198	990	10.400	1.040	30466
16	59	199	991	0.919	0.092	29977
16	61	213	986	9.663	0.966	29335
16	63	210	999	8.672	0.867	33635
16	65	211	1000	0.919	0.092	25697
16	67	214	996	3.250	0.325	37879
16	69	221	993	4.950	0.495	20561
16	71	233	995	7.907	0.791	36620
16	73	233	1001	3.900	0.390	27411
16	75	239	997	4.687	0.469	24963
16	77	238	976	13.665	1.367	29535
16	79	249	967	9.238	0.924	30070
16	81	255	969	4.111	0.411	28483
16	83	253	971	1.838	0.184	20161
16	85	253	964	4.550	0.455	31633
16	87	248	976	8.450	0.845	25627
16	89	248	982	3.900	0.390	26659
16	91	243	989	5.591	0.559	30702
16	93	240	982	4.950	0.495	30621
16	95	235	974	6.132	0.613	37810
16	97	240	957	11.518	1.152	27201
16	99	246	956	3.954	0.395	24355
16	101	245	965	5.886	0.589	31101
16	103	239	958	5.993	0.599	25174
16	105	254	948	11.718	1.172	34181
16	107	263	953	6.692	0.669	30197
16	109	269	974	14.196	1.420	19728
16	111	283	987	12.418	1.242	28179
16	113	288	988	3.314	0.331	28075
16	115	287	988	0.650	0.065	28522
16	117	272	964	18.396	1.840	34912
16	119	256	947	15.174	1.517	33148
16	121	251	936	7.854	0.785	34864
16	123	248	933	2.758	0.276	28367
16	125	241	936	4.950	0.495	34908
16	127	228	935	8.475	0.847	27032
16	129	219	947	9.750	0.975	31065
16	131	215	948	2.680	0.268	34936
16	133	213	942	4.111	0.411	37564
16	135	208	959	11.518	1.152	32837
16	137	212	975	10.720	1.072	30255
16	139	214	982	4.732	0.473	27527
16	141	222	976	6.500	0.650	27914
16	143	228	974	4.111	0.411	28944
16	145	240	986	11.031	1.103	30749
16	147	240	986	0.000	0.000	29940
16	149	230	953	22.413	2.241	28412
16	151	227	957	3.250	0.325	34543
16	153	227	955	1.300	0.130	36106
16	155	253	937	20.554	2.055	28150
16	157	264	932	7.854	0.785	24113
16	159	270	930	4.111	0.411	31382
16	161	279	926	6.402	0.640	29542
16	163	284	937	7.854	0.785	25347
16	165	292	949	9.374	0.937	27917
16	167	292	949	0.000	0.000	30846
16	169	276	941	11.627	1.163	23855
16	171	271	937	4.162	0.416	24154
16	173	271	937	0.000	0.000	28378
16	175	271	937	0.000	0.000	28941
16	177	271	937	0.000	0.000	35315
16	179	261	950	10.661	1.066	22565
16	181	260	950	0.650	0.065	38769
16	183	254	961	8.144	0.814	25720
16	185	252	965	2.907	0.291	23732
16	187	236	1000	25.014	2.501	23288
16	189	235	1000	0.650	0.065	31210
16	191	235	998	1.300	0.130	26848
16	193	239	993	4.162	0.416	21109
17	1	654	750	-1.000	-1.000	26060
17	3	657	765	9.943	0.994	27233
17	5	657	762	1.950	0.195	33375
17	7	657	762	0.000	0.000	30013
17	9	654	749	8.672	0.867	25770
17	11	654	749	0.000	0.000	22649
17	13	654	752	1.950	0.195	28658
17	15	649	755	3.790	0.379	28318
17	17	648	755	0.650	0.065	27636
17	19	646	756	1.453	0.145	30785
17	21	665	769	14.964	1.496	33388
17	23	665	766	1.950	0.195	26901
17	25	670	775	6.692	0.669	27984
17	27	688	792	16.093	1.609	30706
17	29	688	788	2.600	0.260	30900
17	31	689	783	3.314	0.331	30578
17	33	694	768	10.277	1.028	31766
17	35	686	766	5.360	0.536	30966
17	37	681	767	3.314	0.331	30989
17	39	675	772	5.077	0.508	30681
17	41	668	775	4.950	0.495	34066
17	43	657	767	8.841	0.884	36650
17	45	655	762	3.500	0.350	24583
17	47	650	751	7.854	0.785	28786
17	49	652	744	4.732	0.473	31330
17	51	657	749	4.596	0.460	23583
17	53	660	754	3.790	0.379	27856
17	55	663	763	6.166	0.617	31236
17	57	663	762	0.650	0.065	34361
17	59	658	751	7.854	0.785	20729
17	61	658	751	0.000	0.000	34987
17	63	651	746	5.591	0.559	29688
17	65	643	739	6.909	0.691	32663
17	67	642	738	0.919	0.092	28893
17	69	651	759	14.850	1.485	29811
17	71	656	761	3.500	0.350	28740
17	73	661	767	5.077	0.508	32378
17	75	678	774	11.950	1.195	36190
17	77	693	782	11.050	1.105	29956
17	79	701	786	5.814	0.581	28599
17	81	714	804	14.432	1.443	31192
17	83	714	804	0.000	0.000	33643
17	85	722	812	7.354	0.735	32024
17	87	722	811	0.650	0.065	33313
17	89	722	810	0.650	0.065	25330
17	91	725	810	1.950	0.195	31661
17	93	726	809	0.919	0.092	32288
17	95	730	809	2.600	0.260	31954
17	97	732	811	1.838	0.184	31395
17	99	736	809	2.907	0.291	33437
17	101	732	809	2.600	0.260	31954
17	103	723	813	6.402	0.640	27269
17	105	723	827	9.100	0.910	34184
17	107	724	813	9.123	0.912	33255
17	109	731	795	12.553	1.255	31700
17	111	728	800	3.790	0.379	29490
17	113	725	809	6.166	0.617	42634
17	115	722	813	3.250	0.325	32698
17	117	721	813	0.650	0.065	33607
17	119	727	797	11.107	1.111	31584
17	121	731	787	7.001	0.700	34927
17	123	731	780	4.550	0.455	35279
17	125	725	778	4.111	0.411	40322
17	127	721	779	2.680	0.268	33710
17	129	717	794	10.090	1.009	29672
17	131	716	804	6.532	0.653	30995
17	133	716	805	0.650	0.065	30131
17	135	712	795	7.001	0.700	25053
17	137	713	780	9.771	0.977	29547
17	139	714	760	13.016	1.302	26894
17	141	714	754	3.900	0.390	26962
17	143	715	749	3.314	0.331	32340
17	145	714	753	2.680	0.268	29043
17	147	726	739	11.985	1.199	26089
17	149	722	749	7.001	0.700	30375
17	151	720	755	4.111	0.411	31348
17	153	720	759	2.600	0.260	30026
17	155	720	759	0.000	0.000	30814
17	157	720	751	5.200	0.520	25188
17	159	720	747	2.600	0.260	25875
17	161	721	741	3.954	0.395	27881
17	163	723	742	1.453	0.145	24444
17	165	721	761	12.418	1.242	30778
17	167	719	782	13.711	1.371	30312
17	169	716	795	8.672	0.867	25582
17	171	716	801	3.900	0.390	22914
17	173	715	801	0.650	0.065	31479
17	175	711	786	10.090	1.009	32739
17	177	712	770	10.420	1.042	35353
17	179	717	758	8.450	0.845	23991
17	181	724	754	5.240	0.524	30177
17	183	728	752	2.907	0.291	34838
17	185	722	776	16.080	1.608	23321
17	187	719	785	6.166	0.617	24455
17	189	712	802	11.950	1.195	29533
17	191	711	806	2.680	0.268	32010
17	193	704	822	11.351	1.135	23683
18	1	782	585	-1.000	-1.000	32284
18	3	781	585	0.650	0.065	30918
18	5	781	585	0.000	0.000	30847
18	7	783	573	7.907	0.791	26779
18	9	783	568	3.250	0.325	26908
18	11	786	559	6.166	0.617	29729
18	13	786	559	0.000	0.000	29196
18	15	786	551	5.200	0.520	24033
18	17	787	532	12.367	1.237	30070
18	19	788	527	3.314	0.331	24516
18	21	794	510	11.718	1.172	29877
18	23	801	495	10.759	1.076	32579
18	25	797	496	2.680	0.268	29376
18	27	792	503	5.591	0.559	34085
18	29	789	493	6.786	0.679	30983
18	31	790	490	2.055	0.206	30246
18	33	793	480	6.786	0.679	32593
18	35	793	480	0.000	0.000	28496
18	37	793	482	1.300	0.130	32436
18	39	793	480	1.300	0.130	30414
18	41	793	479	0.650	0.065	33631
18	43	791	480	1.453	0.145	34843
18	45	791	481	0.650	0.065	29803
18	47	791	481	0.000	0.000	35853
18	49	796	443	24.912	2.491	30303
18	51	796	443	0.000	0.000	31967
18	53	798	448	3.500	0.350	31909
18	55	794	459	7.608	0.761	31002
18	57	790	471	8.222	0.822	31412
18	59	783	492	14.388	1.439	29125
18	61	782	506	9.123	0.912	33535
18	63	788	492	9.900	0.990	26668
18	65	803	476	14.255	1.426	31091
18	67	805	473	2.344	0.234	34800
18	69	817	464	9.750	0.975	30399
18	71	824	457	6.435	0.643	32628
18	73	818	452	5.077	0.508	31802
18	75	812	451	3.954	0.395	31045
18	77	808	458	5.240	0.524	31294
18	79	807	464	3.954	0.395	27623
18	81	806	464	0.650	0.065	27473
18	83	804	457	4.732	0.473	30253
18	85	810	446	8.144	0.814	31232
18	87	810	446	0.000	0.000	40693
18	89	817	446	4.550	0.455	31108
18	91	821	448	2.907	0.291	25914
18	93	829	456	7.354	0.735	26731
18	95	835	461	5.077	0.508	32829
18	97	833	464	2.344	0.234	33336
18	99	829	463	2.680	0.268	39168
18	101	820	456	7.411	0.741	30898
18	103	816	454	2.907	0.291	22756
18	105	813	446	5.553	0.555	34758
18	107	819	432	9.900	0.990	32574
18	109	818	448	10.420	1.042	32696
18	111	819	454	3.954	0.395	38235
18	113	809	444	9.192	0.919	29636
18	115	805	441	3.250	0.325	30443
18	117	791	431	11.183	1.118	27547
18	119	789	436	3.500	0.350	29314
18	121	797	452	11.627	1.163	32441
18	123	799	448	2.907	0.291	30799
18	125	801	461	8.549	0.855	25556
18	127	797	465	3.677	0.368	46960
18	129	784	462	8.672	0.867	28768
18	131	777	460	4.732	0.473	35280
18	133	781	463	3.250	0.325	30238
18	135	788	460	4.950	0.495	27863
18	137	798	473	10.661	1.066	28054
18	139	802	471	2.907	0.291	29476
18	141	819	455	15.174	1.517	33331
18	143	833	449	9.900	0.990	31212
18	145	834	455	3.954	0.395	32968
18	147	836	456	1.453	0.145	41077
18	149	844	448	7.354	0.735	36079
18	151	846	451	2.344	0.234	34047
18	153	837	462	9.238	0.924	32444
18	155	837	462	0.000	0.000	27388
18	157	836	446	10.420	1.042	24633
18	159	832	439	5.240	0.524	33748
18	161	827	429	7.267	0.727	33494
18	163	813	418	11.573	1.157	25669
18	165	799	407	11.573	1.157	28885
18	167	783	401	11.107	1.111	33123
18	169	771	392	9.750	0.975	27013
18	171	769	389	2.344	0.234	23457
18	173	781	381	9.374	0.937	34024
18	175	788	378	4.950	0.495	29321
18	177	796	374	5.814	0.581	26802
18	179	804	370	5.814	0.581	22871
18	181	807	372	2.344	0.234	38070
18	183	810	374	2.344	0.234	31428
18	185	814	374	2.600	0.260	22861
18	187	816	373	1.453	0.145	24322
18	189	818	372	1.453	0.145	30134
18	191	825	366	5.993	0.599	33861
18	193	826	372	3.954	0.395	24352
19	1	702	69	-1.000	-1.000	28768
19	3	704	72	2.344	0.234	28074
19	5	707	75	2.758	0.276	30813
19	7	713	81	5.515	0.552	29259
19	9	717	82	2.680	0.268	28341
19	11	718	82	0.650	0.065	32784
19	13	714	73	6.402	0.640	32269
19	15	700	62	11.573	1.157	26897
19	17	693	56	5.993	0.599	31805
19	19	687	50	5.515	0.552	31319
19	21	678	43	7.411	0.741	38222
19	23	672	38	5.077	0.508	31477
19	25	665	35	4.950	0.495	30799
19	27	660	33	3.500	0.350	31324
19	29	649	29	7.608	0.761	34705
19	31	637	27	7.907	0.791	29409
19	33	628	30	6.166	0.617	26867
19	35	619	33	6.166	0.617	27821
19	37	609	35	6.629	0.663	30047
19	39	604	37	3.500	0.350	30809
19	41	597	36	4.596	0.460	32200
19	43	594	33	2.758	0.276	28454
19	45	591	30	2.758	0.276	32175
19	47	579	23	9.030	0.903	28340
19	49	571	19	5.814	0.581	30724
19	51	569	18	1.453	0.145	35890
19	53	571	17	1.453	0.145	31596
19	55	573	17	1.300	0.130	31571
19	57	582	17	5.850	0.585	34342
19	59	588	22	5.077	0.508	32488
19	61	588	22	0.000	0.000	32200
19	63	579	16	7.031	0.703	34728
19	65	577	17	1.453	0.145	31110
19	67	571	21	4.687	0.469	34327
19	69	571	22	0.650	0.065	32385
19	71	589	22	11.700	1.170	32511
19	73	593	22	2.600	0.260	32807
19	75	598	20	3.500	0.350	31996
19	77	605	15	5.591	0.559	32459
19	79	609	15	2.600	0.260	34583
19	81	615	19	4.687	0.469	33304
19	83	620	25	5.077	0.508	32529
19	85	619	25	0.650	0.065	32914
19	87	596	23	15.006	1.501	23271
19	89	610	20	9.306	0.931	33449
19	91	612	18	1.838	0.184	30793
19	93	599	18	8.450	0.845	32199
19	95	595	20	2.907	0.291	34766
19	97	604	20	5.850	0.585	29059
19	99	611	20	4.550	0.455	27355
19	101	614	18	2.344	0.234	35399
19	103	596	20	11.772	1.177	31464
19	105	593	25	3.790	0.379	29358
19	107	594	40	9.771	0.977	23686
19	109	593	41	0.919	0.092	36045
19	111	591	48	4.732	0.473	34989
19	113	594	49	2.055	0.206	31205
19	115	582	59	10.153	1.015	33378
19	117	584	66	4.732	0.473	34144
19	119	591	73	6.435	0.643	36294
19	121	591	73	0.000	0.000	34006
19	123	588	75	2.344	0.234	35794
19	125	574	75	9.100	0.910	29261
19	127	573	80	3.314	0.331	34935
19	129	574	88	5.240	0.524	29821
19	131	574	89	0.650	0.065	36309
19	133	573	79	6.532	0.653	31702
19	135	571	65	9.192	0.919	31772
19	137	577	53	8.720	0.872	32704
19	139	597	45	14.001	1.400	36379
19	141	606	43	5.993	0.599	32952
19	143	606	50	4.550	0.455	36170
19	145	612	40	7.580	0.758	30146
19	147	620	27	9.922	0.992	38419
19	149	616	33	4.687	0.469	30365
19	151	606	48	11.718	1.172	31883
19	153	601	65	11.518	1.152	35661
19	155	602	81	10.420	1.042	35211
19	157	601	89	5.240	0.524	24786
19	159	599	96	4.732	0.473	32392
19	161	598	99	2.055	0.206	30172
19	163	593	105	5.077	0.508	27474
19	165	590	111	4.360	0.436	32740
19	167	590	113	1.300	0.130	33320
19	169	589	119	3.954	0.395	26415
19	171	589	123	2.600	0.260	25088
19	173	586	129	4.360	0.436	34621
19	175	574	138	9.750	0.975	38527
19	177	570	139	2.680	0.268	29181
19	179	565	143	4.162	0.416	26319
19	181	565	143	0.000	0.000	30481
19	183	560	121	14.664	1.466	28582
19	185	558	116	3.500	0.350	26000
19	187	557	112	2.680	0.268	25130
19	189	563	103	7.031	0.703	29993
19	191	568	99	4.162	0.416	39675
19	193	572	93	4.687	0.469	24161
20	1	216	279	-1.000	-1.000	31062
20	3	219	281	2.344	0.234	29280
20	5	219	281	0.000	0.000	30647
20	7	219	282	0.650	0.065	29864
20	9	221	292	6.629	0.663	25912
20	11	218	316	15.721	1.572	26084
20	13	215	307	6.166	0.617	32277
20	15	218	273	22.185	2.219	22653
20	17	221	264	6.166	0.617	28299
20	19	221	262	1.300	0.130	22770
20	21	221	249	8.450	0.845	24451
20	23	216	243	5.077	0.508	21710
20	25	213	236	4.950	0.495	34237
20	27	205	216	14.001	1.400	28266
20	29	201	205	7.608	0.761	27695
20	31	196	205	3.250	0.325	26822
20	33	190	202	4.360	0.436	22540
20	35	184	196	5.515	0.552	30271
20	37	180	193	3.250	0.325	27710
20	39	177	184	6.166	0.617	31521
20	41	172	168	10.896	1.090	32699
20	43	165	156	9.030	0.903	26441
20	45	163	148	5.360	0.536	25393
20	47	162	142	3.954	0.395	27222
20	49	158	134	5.814	0.581	34680
20	51	156	129	3.500	0.350	29423
20	53	152	121	5.814	0.581	32415
20	55	148	115	4.687	0.469	31678
20	57	143	115	3.250	0.325	35538
20	59	140	114	2.055	0.206	25074
20	61	132	105	7.827	0.783	25517
20	63	132	112	4.550	0.455	28692
20	65	132	119	4.550	0.455	28912
20	67	135	142	15.076	1.508	33294
20	69	135	142	0.000	0.000	26439
20	71	135	142	0.000	0.000	23882
20	73	135	143	0.650	0.065	28676
20	75	136	143	0.650	0.065	34560
20	77	139	150	4.950	0.495	32013
20	79	139	150	0.000	0.000	33438
20	81	142	137	8.672	0.867	25731
20	83	142	138	0.650	0.065	29431
20	85	140	153	9.836	0.984	28254
20	87	143	146	4.950	0.495	25942
20	89	148	132	9.663	0.966	33833
20	91	151	135	2.758	0.276	33032
20	93	156	132	3.790	0.379	28960
20	95	152	135	3.250	0.325	33814
20	97	152	136	0.650	0.065	34583
20	99	148	144	5.814	0.581	16415
20	101	162	133	11.573	1.157	40087
20	103	169	129	5.240	0.524	28196
20	105	164	122	5.591	0.559	38387
20	107	166	127	3.500	0.350	26719
20	109	166	129	1.300	0.130	26367
20	111	161	133	4.162	0.416	33659
20	113	156	131	3.500	0.350	29270
20	115	162	144	9.306	0.931	29101
20	117	152	152	8.324	0.832	32601
20	119	151	145	4.596	0.460	26995
20	121	140	172	18.950	1.895	25461
20	123	141	171	0.919	0.092	26010
20	125	150	157	10.818	1.082	26208
20	127	157	150	6.435	0.643	27382
20	129	171	143	10.174	1.017	30385
20	131	171	156	8.450	0.845	21996
20	133	174	157	2.055	0.206	30587
20	135	161	147	10.661	1.066	32424
20	137	162	157	6.532	0.653	32831
20	139	173	163	8.144	0.814	22080
20	141	184	163	7.150	0.715	30313
20	143	184	167	2.600	0.260	31126
20	145	184	174	4.550	0.455	39697
20	147	188	174	2.600	0.260	16840
20	149	193	177	3.790	0.379	31646
20	151	194	181	2.680	0.268	31604
20	153	194	180	0.650	0.065	29872
20	155	196	185	3.500	0.350	32929
20	157	184	182	8.040	0.804	31336
20	159	169	180	9.836	0.984	21475
20	161	164	185	4.596	0.460	30046
20	163	163	183	1.453	0.145	26154
20	165	155	183	5.200	0.520	29513
20	167	164	176	7.411	0.741	30308
20	169	176	170	8.720	0.872	27329
20	171	152	171	15.613	1.561	27067
20	173	152	171	0.000	0.000	26554
20	175	144	165	6.500	0.650	28669
20	177	144	168	1.950	0.195	33816
20	179	146	168	1.300	0.130	24636
20	181	160	160	10.481	1.048	28866
20	183	177	148	13.525	1.353	36894
20	185	194	131	15.627	1.563	28379
20	187	203	113	13.081	1.308	25008
20	189	204	100	8.475	0.847	31418
20	191	199	71	19.128	1.913	32059
20	193	198	65	3.954	0.395	24570
21	1	178	710	-1.000	-1.000	21580
21	3	177	707	2.055	0.206	25444
21	5	171	701	5.515	0.552	24725
21	7	163	696	6.132	0.613	26905
21	9	158	694	3.500	0.350	26007
21	11	154	694	2.600	0.260	28873
21	13	147	691	4.950	0.495	28592
21	15	144	688	2.758	0.276	25245
21	17	144	687	0.650	0.065	27518
21	19	147	684	2.758	0.276	26197
21	21	158	683	7.179	0.718	27859
21	23	166	683	5.200	0.520	33203
21	25	172	685	4.111	0.411	25247
21	27	179	689	5.240	0.524	26899
21	29	180	692	2.055	0.206	29571
21	31	182	692	1.300	0.130	33631
21	33	172	686	7.580	0.758	27064
21	35	156	687	10.420	1.042	27068
21	37	150	690	4.360	0.436	26158
21	39	131	689	12.367	1.237	31214
21	41	124	688	4.596	0.460	27223
21	43	115	690	5.993	0.599	27815
21	45	109	692	4.111	0.411	23529
21	47	104	697	4.596	0.460	28966
21	49	101	693	3.250	0.325	15818
21	51	106	683	7.267	0.727	29268
21	53	117	682	7.179	0.718	33728
21	55	131	685	9.306	0.931	31559
21	57	137	683	4.111	0.411	47245
21	59	128	681	5.993	0.599	24230
21	61	122	683	4.111	0.411	30361
21	63	119	685	2.344	0.234	26440
21	65	118	685	0.650	0.065	24776
21	67	128	679	7.580	0.758	17698
21	69	146	673	12.333	1.233	24729
21	71	150	683	7.001	0.700	19544
21	73	151	684	0.919	0.092	19633
21	75	143	691	6.909	0.691	24826
21	77	143	699	5.200	0.520	43373
21	79	145	707	5.360	0.536	31523
21	81	149	714	5.240	0.524	31692
21	83	145	709	4.162	0.416	28599
21	85	147	686	15.006	1.501	24968
21	87	155	675	8.841	0.884	31781
21	89	162	665	7.934	0.793	26292
21	91	163	656	5.886	0.589	25492
21	93	165	656	1.300	0.130	23570
21	95	165	655	0.650	0.065	26358
21	97	153	635	15.160	1.516	30180
21	99	148	623	8.450	0.845	24679
21	101	141	616	6.435	0.643	24939
21	103	133	606	8.324	0.832	26066
21	105	121	595	10.581	1.058	20094
21	107	114	587	6.909	0.691	26768
21	109	98	562	19.293	1.929	29138
21	111	100	531	20.191	2.019	26643
21	113	101	527	2.680	0.268	32177
21	115	101	528	0.650	0.065	38898
21	117	97	533	4.162	0.416	35220
[truncated: 5,761 more rows]
