# Supplementary material for: The Arp2/3 complex is required for in situ haptotactic response of microglia to iC3b
Source: EMBO Rep. 2026 Feb 27;27(7):1666–95. doi: 10.1038/s44319-026-00720-9 (PMC13076747; doi:10.1038/s44319-026-00720-9)
Supplement: Supplementary file 13 — Source data Fig. 1 [file 44319_2026_720_MOESM13_ESM.zip › Figure 1/1A-E/24.09.06 BV2 iC3b random migration iC3b 10uM raw data 7748.txt]

	Track n�	Slice n�	X	Y	Distance	Velocity	Pixel Value
1	1	1	534	486	-1	-1	34670
2	1	3	539	487	3.314	0.331	33192
3	1	5	539	487	0	0	36915
4	1	7	539	487	0	0	34651
5	1	9	535	492	4.162	0.416	33394
6	1	11	530	497	4.596	0.46	37616
7	1	13	530	499	1.3	0.13	31478
8	1	15	535	499	3.25	0.325	36003
9	1	17	542	495	5.24	0.524	33259
10	1	19	542	490	3.25	0.325	32481
11	1	21	537	479	7.854	0.785	34886
12	1	23	536	472	4.596	0.46	32943
13	1	25	547	480	8.841	0.884	33507
14	1	27	559	493	11.499	1.15	29838
15	1	29	568	508	11.37	1.137	33875
16	1	31	571	511	2.758	0.276	34677
17	1	33	574	520	6.166	0.617	33918
18	1	35	579	529	6.692	0.669	37262
19	1	37	579	530	0.65	0.065	34528
20	1	39	578	536	3.954	0.395	35425
21	1	41	578	546	6.5	0.65	37576
22	1	43	578	546	0	0	34823
23	1	45	578	534	7.8	0.78	34249
24	1	47	578	518	10.4	1.04	34499
25	1	49	569	493	17.27	1.727	32412
26	1	51	563	481	8.72	0.872	17242
27	1	53	559	479	2.907	0.291	31233
28	1	55	565	495	11.107	1.111	33187
29	1	57	566	496	0.919	0.092	33287
30	1	59	567	502	3.954	0.395	34477
31	1	61	571	515	8.841	0.884	35486
32	1	63	571	517	1.3	0.13	33693
33	1	65	570	516	0.919	0.092	35087
34	1	67	574	496	13.257	1.326	36266
35	1	69	587	492	8.841	0.884	35463
36	1	71	595	492	5.2	0.52	35468
37	1	73	596	493	0.919	0.092	35720
38	1	75	602	488	5.077	0.508	42739
39	1	77	604	483	3.5	0.35	37902
40	1	79	608	476	5.24	0.524	36867
41	1	81	612	469	5.24	0.524	35315
42	1	83	617	463	5.077	0.508	34045
43	1	85	626	457	7.031	0.703	34805
44	1	87	633	458	4.596	0.46	33917
45	1	89	637	457	2.68	0.268	31876
46	1	91	637	457	0	0	33436
47	1	93	642	448	6.692	0.669	38124
48	1	95	645	435	8.672	0.867	36430
49	1	97	652	427	6.909	0.691	38734
50	1	99	656	420	5.24	0.524	37231
51	1	101	657	412	5.24	0.524	41631
52	1	103	651	413	3.954	0.395	33924
53	1	105	623	455	32.81	3.281	30224
54	1	107	598	489	27.431	2.743	22401
55	1	109	579	532	30.556	3.056	33769
56	1	111	574	556	15.935	1.593	35540
57	1	113	565	580	16.66	1.666	40354
58	1	115	562	586	4.36	0.436	38168
59	1	117	555	591	5.591	0.559	39956
60	1	119	546	605	10.818	1.082	27940
61	1	121	538	621	11.627	1.163	26036
62	1	123	539	629	5.24	0.524	31042
63	1	125	544	632	3.79	0.379	42047
64	1	127	557	636	8.841	0.884	39003
65	1	129	559	656	13.065	1.306	34970
66	1	131	562	660	3.25	0.325	32202
67	1	133	572	660	6.5	0.65	34187
68	1	135	569	660	1.95	0.195	36503
69	1	137	564	662	3.5	0.35	34551
70	1	139	559	666	4.162	0.416	35125
71	1	141	557	665	1.453	0.145	34839
72	1	143	552	640	16.571	1.657	32702
73	1	145	546	651	8.144	0.814	35047
74	1	147	547	648	2.055	0.206	32299
75	1	149	575	645	18.304	1.83	34727
76	1	151	562	643	8.549	0.855	35535
77	1	153	549	648	9.053	0.905	28674
78	1	155	543	654	5.515	0.552	25408
79	1	157	542	653	0.919	0.092	27688
80	1	159	561	656	12.503	1.25	34274
81	1	161	572	671	12.09	1.209	35063
82	1	163	568	684	8.841	0.884	34797
83	1	165	551	676	12.212	1.221	34349
84	1	167	546	675	3.314	0.331	35137
85	1	169	534	650	18.025	1.802	31796
86	1	171	523	629	15.409	1.541	30382
87	1	173	523	626	1.95	0.195	33715
88	1	175	531	636	8.324	0.832	22354
89	1	177	534	645	6.166	0.617	35767
90	1	179	551	633	13.525	1.353	34762
91	1	181	565	630	9.306	0.931	37911
92	1	183	560	642	8.45	0.845	48174
93	1	185	553	650	6.909	0.691	41666
94	1	187	550	654	3.25	0.325	39364
95	1	189	554	667	8.841	0.884	33090
96	1	191	561	665	4.732	0.473	37507
97	1	193	570	658	7.411	0.741	33622
98	2	1	374	689	-1	-1	33765
99	2	3	374	687	1.3	0.13	32713
100	2	5	370	685	2.907	0.291	36651
101	2	7	359	680	7.854	0.785	30596
102	2	9	340	675	12.77	1.277	37513
103	2	11	329	674	7.179	0.718	34048
104	2	13	332	674	1.95	0.195	35483
105	2	15	338	672	4.111	0.411	31483
106	2	17	358	674	13.065	1.306	33853
107	2	19	389	672	20.191	2.019	34716
108	2	21	390	671	0.919	0.092	42640
109	2	23	391	670	0.919	0.092	34705
110	2	25	399	664	6.5	0.65	31558
111	2	27	398	656	5.24	0.524	33805
112	2	29	391	642	10.174	1.017	36263
113	2	31	390	641	0.919	0.092	33268
114	2	33	389	641	0.65	0.065	35061
115	2	35	374	654	12.902	1.29	36766
116	2	37	371	657	2.758	0.276	33119
117	2	39	370	657	0.65	0.065	41655
118	2	41	371	652	3.314	0.331	31650
119	2	43	374	650	2.344	0.234	32301
120	2	45	368	657	5.993	0.599	38323
121	2	47	360	662	6.132	0.613	32451
122	2	49	359	663	0.919	0.092	34258
123	2	51	364	656	5.591	0.559	35731
124	2	53	365	655	0.919	0.092	34275
125	2	55	405	647	26.514	2.651	32670
126	2	57	408	652	3.79	0.379	33788
127	2	59	416	656	5.814	0.581	41446
128	2	61	413	666	6.786	0.679	35318
129	2	63	421	665	5.24	0.524	35053
130	2	65	396	673	17.061	1.706	32721
131	2	67	379	677	11.351	1.135	46422
132	2	69	368	678	7.179	0.718	35071
133	2	71	373	668	7.267	0.727	34529
134	2	73	377	665	3.25	0.325	37307
135	2	75	381	658	5.24	0.524	38681
136	2	77	380	653	3.314	0.331	44812
137	2	79	371	656	6.166	0.617	34339
138	2	81	369	669	8.549	0.855	45465
139	2	83	375	670	3.954	0.395	30242
140	2	85	385	659	9.663	0.966	30812
141	2	87	372	667	9.922	0.992	43428
142	2	89	360	677	10.153	1.015	34425
143	2	91	352	689	9.374	0.937	38405
144	2	93	352	689	0	0	33724
145	2	95	362	692	6.786	0.679	29183
146	2	97	359	696	3.25	0.325	32262
147	2	99	349	703	7.934	0.793	26204
148	2	101	345	708	4.162	0.416	35301
149	2	103	345	703	3.25	0.325	30149
150	2	105	345	693	6.5	0.65	39398
151	2	107	350	688	4.596	0.46	35255
152	2	109	355	684	4.162	0.416	28919
153	2	111	359	680	3.677	0.368	31028
154	2	113	359	672	5.2	0.52	32329
155	2	115	352	659	9.597	0.96	31080
156	2	117	365	671	11.499	1.15	32030
157	2	119	378	686	12.902	1.29	30639
158	2	121	402	670	18.748	1.875	32995
159	2	123	403	665	3.314	0.331	40082
160	2	125	405	659	4.111	0.411	37765
161	2	127	407	653	4.111	0.411	42731
162	2	129	411	646	5.24	0.524	38181
163	2	131	417	642	4.687	0.469	35529
164	2	133	415	644	1.838	0.184	35645
165	2	135	404	658	11.573	1.157	26716
166	2	137	391	675	13.91	1.391	39884
167	2	139	389	676	1.453	0.145	32905
168	2	141	384	671	4.596	0.46	43207
169	2	143	378	664	5.993	0.599	40206
170	2	145	374	654	7.001	0.7	34353
171	2	147	379	638	10.896	1.09	31972
172	2	149	380	633	3.314	0.331	32317
173	2	151	381	632	0.919	0.092	30649
174	2	153	396	631	9.771	0.977	37709
175	2	155	405	636	6.692	0.669	41396
176	2	157	408	635	2.055	0.206	32506
177	2	159	410	642	4.732	0.473	34539
178	2	161	415	649	5.591	0.559	34522
179	2	163	406	652	6.166	0.617	23587
180	2	165	391	656	10.09	1.009	38956
181	2	167	388	655	2.055	0.206	35669
182	2	169	384	660	4.162	0.416	30594
183	2	171	377	669	7.411	0.741	32609
184	2	173	383	664	5.077	0.508	34347
185	2	175	390	657	6.435	0.643	39489
186	2	177	381	678	14.85	1.485	32933
187	2	179	377	681	3.25	0.325	37977
188	2	181	373	682	2.68	0.268	38282
189	2	183	363	685	6.786	0.679	35881
190	2	185	353	686	6.532	0.653	32895
191	2	187	346	684	4.732	0.473	33704
192	2	189	340	682	4.111	0.411	36568
193	2	191	338	678	2.907	0.291	31610
194	2	193	335	671	4.95	0.495	37118
195	3	1	507	778	-1	-1	34423
196	3	3	508	772	3.954	0.395	31585
197	3	5	511	761	7.411	0.741	35967
198	3	7	512	762	0.919	0.092	28857
199	3	9	526	790	20.348	2.035	36723
200	3	11	526	789	0.65	0.065	34542
201	3	13	526	789	0	0	35906
202	3	15	529	783	4.36	0.436	39103
203	3	17	530	775	5.24	0.524	30542
204	3	19	517	773	8.549	0.855	36038
205	3	21	512	764	6.692	0.669	41687
206	3	23	512	762	1.3	0.13	36146
207	3	25	512	759	1.95	0.195	39987
208	3	27	512	766	4.55	0.455	34818
209	3	29	515	774	5.553	0.555	34179
210	3	31	516	775	0.919	0.092	34030
211	3	33	519	782	4.95	0.495	34850
212	3	35	524	791	6.692	0.669	33805
213	3	37	527	797	4.36	0.436	34227
214	3	39	528	805	5.24	0.524	34763
215	3	41	535	820	10.759	1.076	34404
216	3	43	537	825	3.5	0.35	34799
217	3	45	538	837	7.827	0.783	34037
218	3	47	539	840	2.055	0.206	34566
219	3	49	547	850	8.324	0.832	35494
220	3	51	548	857	4.596	0.46	34079
221	3	53	551	849	5.553	0.555	36052
222	3	55	546	844	4.596	0.46	35559
223	3	57	545	851	4.596	0.46	35477
224	3	59	550	867	10.896	1.09	34167
225	3	61	560	876	8.745	0.874	33734
226	3	63	569	884	7.827	0.783	34071
227	3	65	574	882	3.5	0.35	34159
228	3	67	567	873	7.411	0.741	35497
229	3	69	531	820	41.645	4.164	35423
230	3	71	518	778	28.577	2.858	34852
231	3	73	514	760	11.985	1.199	36816
232	3	75	504	745	11.718	1.172	32838
233	3	77	500	745	2.6	0.26	40495
234	3	79	497	737	5.553	0.555	35725
235	3	81	485	740	8.04	0.804	34197
236	3	83	485	743	1.95	0.195	33766
237	3	85	477	756	9.922	0.992	33672
238	3	87	473	741	10.09	1.009	34718
239	3	89	492	747	12.951	1.295	34019
240	3	91	500	768	14.607	1.461	34177
241	3	93	510	771	6.786	0.679	31616
242	3	95	499	756	12.09	1.209	35101
243	3	97	517	762	12.333	1.233	40557
244	3	99	531	763	9.123	0.912	38210
245	3	101	529	769	4.111	0.411	35513
246	3	103	499	767	19.543	1.954	36213
247	3	105	493	762	5.077	0.508	32975
248	3	107	487	757	5.077	0.508	34256
249	3	109	486	756	0.919	0.092	34617
250	3	111	486	744	7.8	0.78	32960
251	3	113	485	733	7.179	0.718	35138
252	3	115	487	753	13.065	1.306	33920
253	3	117	515	795	32.81	3.281	30164
254	3	119	518	796	2.055	0.206	33884
255	3	121	528	775	15.118	1.512	35026
256	3	123	519	773	5.993	0.599	35135
257	3	125	517	782	5.993	0.599	39281
258	3	127	517	782	0	0	41897
259	3	129	516	781	0.919	0.092	34430
260	3	131	500	761	16.648	1.665	35186
261	3	133	507	791	20.023	2.002	22150
262	3	135	520	805	12.418	1.242	26878
263	3	137	532	822	13.525	1.353	35379
264	3	139	535	826	3.25	0.325	34469
265	3	141	522	795	21.85	2.185	38663
266	3	143	511	775	14.836	1.484	41834
267	3	145	526	812	25.951	2.595	32780
268	3	147	540	839	19.768	1.977	26586
269	3	149	545	846	5.591	0.559	33963
270	3	151	557	853	9.03	0.903	35638
271	3	153	557	851	1.3	0.13	33454
272	3	155	550	839	9.03	0.903	31994
273	3	157	550	844	3.25	0.325	40629
274	3	159	570	868	20.306	2.031	37196
275	3	161	582	877	9.75	0.975	34756
276	3	163	591	884	7.411	0.741	34519
277	3	165	554	849	33.105	3.31	35007
278	3	167	497	782	57.176	5.718	30499
279	3	169	486	767	12.09	1.209	26113
280	3	171	481	754	9.053	0.905	38440
281	3	173	478	744	6.786	0.679	33529
282	3	175	473	739	4.596	0.46	30910
283	3	177	473	739	0	0	33475
284	3	179	473	743	2.6	0.26	33132
285	3	181	474	744	0.919	0.092	30216
286	3	183	482	752	7.354	0.735	42021
287	3	185	482	752	0	0	27068
288	3	187	475	743	7.411	0.741	30839
289	3	189	467	736	6.909	0.691	35288
290	3	191	465	737	1.453	0.145	32630
291	3	193	498	791	41.134	4.113	35355
292	4	1	832	844	-1	-1	34445
293	4	3	829	853	6.166	0.617	33654
294	4	5	828	854	0.919	0.092	33178
295	4	7	829	842	7.827	0.783	35299
296	4	9	831	833	5.993	0.599	33376
297	4	11	838	821	9.03	0.903	38388
298	4	13	840	812	5.993	0.599	36040
299	4	15	843	802	6.786	0.679	31335
300	4	17	844	791	7.179	0.718	35682
301	4	19	845	783	5.24	0.524	35292
302	4	21	847	776	4.732	0.473	33804
303	4	23	850	769	4.95	0.495	35261
304	4	25	853	756	8.672	0.867	33241
305	4	27	843	804	31.869	3.187	32228
306	4	29	839	824	13.257	1.326	43062
307	4	31	830	837	10.277	1.028	33867
308	4	33	827	837	1.95	0.195	37946
309	4	35	820	845	6.909	0.691	31784
310	4	37	817	850	3.79	0.379	31331
311	4	39	815	859	5.993	0.599	22004
312	4	41	814	866	4.596	0.46	33149
313	4	43	811	877	7.411	0.741	32721
314	4	45	809	884	4.732	0.473	33029
315	4	47	822	869	12.902	1.29	32930
316	4	49	811	879	9.663	0.966	32750
317	4	51	807	878	2.68	0.268	29353
318	4	53	803	870	5.814	0.581	34181
319	4	55	800	868	2.344	0.234	28280
320	4	57	799	868	0.65	0.065	33325
321	4	59	794	870	3.5	0.35	33559
322	4	61	789	874	4.162	0.416	33394
323	4	63	799	875	6.532	0.653	30777
324	4	65	799	870	3.25	0.325	26513
325	4	67	806	864	5.993	0.599	44357
326	4	69	808	882	11.772	1.177	32895
327	4	71	797	882	7.15	0.715	32963
328	4	73	804	878	5.24	0.524	33015
329	4	75	810	882	4.687	0.469	31664
330	4	77	812	876	4.111	0.411	34113
331	4	79	806	864	8.72	0.872	32607
332	4	81	805	863	0.919	0.092	32630
333	4	83	783	849	16.95	1.695	33393
334	4	85	791	856	6.909	0.691	33282
335	4	87	800	858	5.993	0.599	30129
336	4	89	805	857	3.314	0.331	33512
337	4	91	819	857	9.1	0.91	39289
338	4	93	815	860	3.25	0.325	36919
339	4	95	817	859	1.453	0.145	38051
340	4	97	800	867	12.212	1.221	45893
341	4	99	796	876	6.402	0.64	36604
342	4	101	798	885	5.993	0.599	39813
343	4	103	800	890	3.5	0.35	40543
344	4	105	814	890	9.1	0.91	34459
345	4	107	816	896	4.111	0.411	30309
346	4	109	814	894	1.838	0.184	28432
347	4	111	831	889	11.518	1.152	33814
348	4	113	839	894	6.132	0.613	33432
349	4	115	847	897	5.553	0.555	32826
350	4	117	834	894	8.672	0.867	32718
351	4	119	820	885	10.818	1.082	37188
352	4	121	799	885	13.65	1.365	38324
353	4	123	791	890	6.132	0.613	25342
354	4	125	786	890	3.25	0.325	34268
355	4	127	782	887	3.25	0.325	42829
356	4	129	805	882	15.299	1.53	29554
357	4	131	819	887	9.663	0.966	28722
358	4	133	816	892	3.79	0.379	35887
359	4	135	804	890	7.907	0.791	32076
360	4	137	797	887	4.95	0.495	37636
361	4	139	787	882	7.267	0.727	32105
362	4	141	780	878	5.24	0.524	32518
363	4	143	776	878	2.6	0.26	28316
364	4	145	759	886	12.212	1.221	27579
365	4	147	754	884	3.5	0.35	33727
366	4	149	751	884	1.95	0.195	34417
367	4	151	754	880	3.25	0.325	32247
368	4	153	783	875	19.128	1.913	36113
369	4	155	793	883	8.324	0.832	34175
370	4	157	789	888	4.162	0.416	29210
371	4	159	794	886	3.5	0.35	41096
372	4	161	830	884	23.435	2.344	38156
373	4	163	846	886	10.481	1.048	33255
374	4	165	852	891	5.077	0.508	33143
375	4	167	858	904	9.306	0.931	33281
376	4	169	843	908	10.09	1.009	33382
377	4	171	830	900	9.922	0.992	31743
378	4	173	824	901	3.954	0.395	33860
379	4	175	811	889	11.499	1.15	38531
380	4	177	797	890	9.123	0.912	42152
381	4	179	789	879	8.841	0.884	35191
382	4	181	780	875	6.402	0.64	29640
383	4	183	771	876	5.886	0.589	24181
384	4	185	742	882	19.249	1.925	30753
385	4	187	742	886	2.6	0.26	33829
386	4	189	785	892	28.22	2.822	35682
387	4	191	815	892	19.5	1.95	36586
388	4	193	826	893	7.179	0.718	40999
389	5	1	916	646	-1	-1	34282
390	5	3	915	645	0.919	0.092	35097
391	5	5	914	644	0.919	0.092	29416
392	5	7	918	639	4.162	0.416	34058
393	5	9	928	641	6.629	0.663	34720
394	5	11	934	645	4.687	0.469	32384
395	5	13	948	651	9.9	0.99	32763
396	5	15	948	651	0	0	32622
397	5	17	951	648	2.758	0.276	33083
398	5	19	960	653	6.692	0.669	32719
399	5	21	966	654	3.954	0.395	32392
400	5	23	975	657	6.166	0.617	32256
401	5	25	976	655	1.453	0.145	29213
402	5	27	955	649	14.196	1.42	32143
403	5	29	936	645	12.62	1.262	33841
404	5	31	921	641	10.09	1.009	32967
405	5	33	908	638	8.672	0.867	33130
406	5	35	885	632	15.45	1.545	33654
407	5	37	876	630	5.993	0.599	36193
408	5	39	868	628	5.36	0.536	31923
409	5	41	867	629	0.919	0.092	34184
410	5	43	880	628	8.475	0.847	33868
411	5	45	886	629	3.954	0.395	34662
412	5	47	878	631	5.36	0.536	33591
413	5	49	870	633	5.36	0.536	32720
414	5	51	887	651	16.093	1.609	20516
415	5	53	917	655	19.672	1.967	28185
416	5	55	926	664	8.273	0.827	32182
417	5	57	933	681	11.95	1.195	33879
418	5	59	932	685	2.68	0.268	32966
419	5	61	935	696	7.411	0.741	32406
420	5	63	930	693	3.79	0.379	32232
421	5	65	924	683	7.58	0.758	32351
422	5	67	923	676	4.596	0.46	32643
423	5	69	929	665	8.144	0.814	40005
424	5	71	930	653	7.827	0.783	32651
425	5	73	929	659	3.954	0.395	26335
426	5	75	929	673	9.1	0.91	40239
427	5	77	924	685	8.45	0.845	32204
428	5	79	910	686	9.123	0.912	35256
429	5	81	906	687	2.68	0.268	32238
430	5	83	900	684	4.36	0.436	38502
431	5	85	891	682	5.993	0.599	16772
432	5	87	888	684	2.344	0.234	35197
433	5	89	890	689	3.5	0.35	31960
434	5	91	889	700	7.179	0.718	32934
435	5	93	876	691	10.277	1.028	27683
436	5	95	877	688	2.055	0.206	32206
437	5	97	892	690	9.836	0.984	30888
438	5	99	887	693	3.79	0.379	28241
439	5	101	883	693	2.6	0.26	27677
440	5	103	877	691	4.111	0.411	33740
441	5	105	882	690	3.314	0.331	15513
442	5	107	906	691	15.613	1.561	17631
443	5	109	921	691	9.75	0.975	30302
444	5	111	926	690	3.314	0.331	33979
445	5	113	926	700	6.5	0.65	31228
446	5	115	925	701	0.919	0.092	29049
447	5	117	925	700	0.65	0.065	32625
448	5	119	928	694	4.36	0.436	32940
449	5	121	918	695	6.532	0.653	45232
450	5	123	917	695	0.65	0.065	33293
451	5	125	911	707	8.72	0.872	32778
452	5	127	908	709	2.344	0.234	47974
453	5	129	908	704	3.25	0.325	35555
454	5	131	909	703	0.919	0.092	24604
455	5	133	904	705	3.5	0.35	35309
456	5	135	899	711	5.077	0.508	32826
457	5	137	897	710	1.453	0.145	33360
458	5	139	901	695	10.09	1.009	36978
459	5	141	910	682	10.277	1.028	53594
460	5	143	914	676	4.687	0.469	26863
461	5	145	904	680	7.001	0.7	34378
462	5	147	896	691	8.841	0.884	30608
463	5	149	896	700	5.85	0.585	32998
464	5	151	904	703	5.553	0.555	32397
465	5	153	915	696	8.475	0.847	29313
466	5	155	919	683	8.841	0.884	42046
467	5	157	919	678	3.25	0.325	41244
468	5	159	917	676	1.838	0.184	27914
469	5	161	915	671	3.5	0.35	16437
470	5	163	932	685	14.314	1.431	51867
471	5	165	932	695	6.5	0.65	58851
472	5	167	929	700	3.79	0.379	40791
473	5	169	923	704	4.687	0.469	24275
474	5	171	933	690	11.183	1.118	46623
475	5	173	928	703	9.053	0.905	33515
476	5	175	923	702	3.314	0.331	29736
477	5	177	924	698	2.68	0.268	53740
478	5	179	926	694	2.907	0.291	34177
479	5	181	916	698	7.001	0.7	36870
480	5	183	911	704	5.077	0.508	32792
481	5	185	913	704	1.3	0.13	33517
482	5	187	930	697	11.95	1.195	26862
483	5	189	928	691	4.111	0.411	39466
484	5	191	938	689	6.629	0.663	32295
485	5	193	930	691	5.36	0.536	37702
486	6	1	933	336	-1	-1	33593
487	6	3	922	338	7.267	0.727	34446
488	6	5	916	339	3.954	0.395	37278
489	6	7	899	341	11.126	1.113	42491
490	6	9	887	344	8.04	0.804	31016
491	6	11	883	346	2.907	0.291	32958
492	6	13	870	347	8.475	0.847	35588
493	6	15	869	346	0.919	0.092	33503
494	6	17	868	345	0.919	0.092	29938
495	6	19	908	330	27.767	2.777	34497
496	6	21	910	326	2.907	0.291	41347
497	6	23	919	317	8.273	0.827	31071
498	6	25	922	316	2.055	0.206	36289
499	6	27	934	305	10.581	1.058	31761
500	6	29	942	302	5.553	0.555	34412
501	6	31	951	299	6.166	0.617	39329
502	6	33	953	303	2.907	0.291	43929
503	6	35	953	303	0	0	32151
504	6	37	953	303	0	0	43166
505	6	39	953	303	0	0	36135
506	6	41	957	294	6.402	0.64	34483
507	6	43	964	285	7.411	0.741	39982
508	6	45	976	271	11.985	1.199	32482
509	6	47	967	277	7.031	0.703	33373
510	6	49	960	282	5.591	0.559	39127
511	6	51	954	289	5.993	0.599	34803
512	6	53	952	288	1.453	0.145	33041
513	6	55	945	286	4.732	0.473	35240
514	6	57	939	288	4.111	0.411	24209
515	6	59	940	289	0.919	0.092	34487
516	6	61	950	296	7.934	0.793	33064
517	6	63	951	298	1.453	0.145	32923
518	6	65	947	304	4.687	0.469	42249
519	6	67	942	309	4.596	0.46	23424
520	6	69	942	302	4.55	0.455	33717
521	6	71	945	291	7.411	0.741	39596
522	6	73	942	287	3.25	0.325	37558
523	6	75	933	284	6.166	0.617	29122
524	6	77	934	281	2.055	0.206	28096
525	6	79	949	277	10.09	1.009	47326
526	6	81	950	287	6.532	0.653	35866
527	6	83	950	288	0.65	0.065	38533
528	6	85	950	291	1.95	0.195	12964
529	6	87	952	298	4.732	0.473	35794
530	6	89	953	303	3.314	0.331	38065
531	6	91	960	303	4.55	0.455	34807
532	6	93	963	303	1.95	0.195	33211
533	6	95	954	309	7.031	0.703	45840
534	6	97	939	311	9.836	0.984	31377
535	6	99	925	314	9.306	0.931	30287
536	6	101	921	316	2.907	0.291	40884
537	6	103	937	312	10.72	1.072	19579
538	6	105	954	308	11.351	1.135	35654
539	6	107	955	314	3.954	0.395	38780
540	6	109	962	303	8.475	0.847	50031
541	6	111	963	296	4.596	0.46	44216
542	6	113	967	278	11.985	1.199	34308
543	6	115	964	279	2.055	0.206	32240
544	6	117	957	297	12.553	1.255	34269
545	6	119	958	298	0.919	0.092	37998
546	6	121	963	293	4.596	0.46	34550
547	6	123	955	288	6.132	0.613	35419
548	6	125	955	287	0.65	0.065	32543
549	6	127	957	280	4.732	0.473	31530
550	6	129	959	280	1.3	0.13	31572
551	6	131	957	303	15.006	1.501	40565
552	6	133	955	311	5.36	0.536	37441
553	6	135	953	319	5.36	0.536	33639
554	6	137	951	322	2.344	0.234	32330
555	6	139	951	326	2.6	0.26	34305
556	6	141	951	332	3.9	0.39	34319
557	6	143	957	323	7.031	0.703	32349
558	6	145	959	307	10.481	1.048	43174
559	6	147	961	292	9.836	0.984	36998
560	6	149	964	279	8.672	0.867	35255
561	6	151	963	271	5.24	0.524	26839
562	6	153	963	293	14.3	1.43	23214
563	6	155	959	310	11.351	1.135	42040
564	6	157	954	320	7.267	0.727	36560
565	6	159	953	322	1.453	0.145	31960
566	6	161	953	320	1.3	0.13	31181
567	6	163	959	308	8.72	0.872	34124
568	6	165	961	307	1.453	0.145	32156
569	6	167	967	286	14.196	1.42	38434
570	6	169	967	291	3.25	0.325	31553
571	6	171	967	297	3.9	0.39	38715
572	6	173	967	281	10.4	1.04	34551
573	6	175	961	268	9.306	0.931	22922
574	6	177	964	286	11.861	1.186	37897
575	6	179	972	298	9.374	0.937	43012
576	6	181	972	307	5.85	0.585	27988
577	6	183	966	306	3.954	0.395	27719
578	6	185	948	306	11.7	1.17	39021
579	6	187	939	312	7.031	0.703	42888
580	6	189	927	315	8.04	0.804	30259
581	6	191	920	311	5.24	0.524	31934
582	6	193	919	306	3.314	0.331	20749
583	7	1	476	186	-1	-1	34680
584	7	3	475	187	0.919	0.092	35154
585	7	5	473	176	7.267	0.727	33915
586	7	7	476	194	11.861	1.186	32502
587	7	9	478	201	4.732	0.473	35400
588	7	11	482	216	10.09	1.009	37207
589	7	13	488	220	4.687	0.469	37126
590	7	15	504	218	10.481	1.048	37605
591	7	17	508	220	2.907	0.291	34332
592	7	19	511	219	2.055	0.206	37087
593	7	21	518	213	5.993	0.599	38121
594	7	23	528	207	7.58	0.758	29939
595	7	25	534	202	5.077	0.508	35526
596	7	27	540	200	4.111	0.411	36520
597	7	29	542	200	1.3	0.13	35318
598	7	31	514	200	18.2	1.82	39261
599	7	33	484	200	19.5	1.95	33908
600	7	35	469	201	9.771	0.977	34734
601	7	37	457	203	7.907	0.791	37243
602	7	39	436	202	13.665	1.367	36469
603	7	41	420	205	10.581	1.058	35787
604	7	43	414	208	4.36	0.436	36345
605	7	45	405	213	6.692	0.669	36239
606	7	47	402	214	2.055	0.206	34856
607	7	49	408	213	3.954	0.395	37877
608	7	51	416	207	6.5	0.65	39080
609	7	53	417	207	0.65	0.065	35549
610	7	55	430	205	8.549	0.855	35549
611	7	57	424	208	4.36	0.436	48982
612	7	59	439	203	10.277	1.028	35209
613	7	61	403	210	23.838	2.384	38397
614	7	63	387	211	10.42	1.042	35152
615	7	65	380	211	4.55	0.455	34984
616	7	67	405	208	16.366	1.637	40843
617	7	69	422	209	11.069	1.107	41557
618	7	71	434	206	8.04	0.804	34304
619	7	73	449	202	10.09	1.009	43151
620	7	75	466	197	11.518	1.152	35591
621	7	77	468	197	1.3	0.13	36927
622	7	79	451	206	12.503	1.25	43528
623	7	81	433	214	12.803	1.28	36736
624	7	83	430	216	2.344	0.234	22396
625	7	85	443	208	9.922	0.992	36836
626	7	87	469	196	18.613	1.861	35758
627	7	89	475	195	3.954	0.395	35925
628	7	91	428	208	31.696	3.17	36411
629	7	93	396	217	21.606	2.161	36487
630	7	95	384	217	7.8	0.78	41575
631	7	97	372	213	8.222	0.822	21932
632	7	99	360	209	8.222	0.822	36400
633	7	101	353	208	4.596	0.46	41012
634	7	103	334	211	12.503	1.25	37997
635	7	105	322	211	7.8	0.78	34625
636	7	107	308	213	9.192	0.919	36554
637	7	109	298	212	6.532	0.653	34751
638	7	111	288	209	6.786	0.679	36345
639	7	113	296	208	5.24	0.524	36547
640	7	115	325	216	19.554	1.955	36638
641	7	117	369	216	28.599	2.86	34091
642	7	119	389	216	13	1.3	36763
643	7	121	407	214	11.772	1.177	31803
644	7	123	429	215	14.314	1.431	33858
645	7	125	443	215	9.1	0.91	38271
646	7	127	466	213	15.006	1.501	36786
647	7	129	473	211	4.732	0.473	38612
648	7	131	482	212	5.886	0.589	34299
649	7	133	502	213	13.016	1.302	35635
650	7	135	456	219	30.153	3.015	36080
651	7	137	416	221	26.032	2.603	38805
652	7	139	398	227	12.333	1.233	40063
653	7	141	381	241	14.314	1.431	25562
654	7	143	378	249	5.553	0.555	21998
655	7	145	374	260	7.608	0.761	23368
656	7	147	367	266	5.993	0.599	28792
657	7	149	373	261	5.077	0.508	22316
658	7	151	400	235	24.364	2.436	37951
659	7	153	430	219	22.099	2.21	38648
660	7	155	468	211	25.241	2.524	35376
661	7	157	455	216	9.053	0.905	35744
662	7	159	386	232	46.039	4.604	39734
663	7	161	368	234	11.772	1.177	36406
664	7	163	360	226	7.354	0.735	37028
665	7	165	345	225	9.771	0.977	29762
666	7	167	324	223	13.711	1.371	37524
667	7	169	314	216	7.934	0.793	36859
668	7	171	310	212	3.677	0.368	33549
669	7	173	310	212	0	0	37787
670	7	175	287	208	15.174	1.517	35903
671	7	177	276	209	7.179	0.718	36656
672	7	179	267	217	7.827	0.783	36857
673	7	181	264	224	4.95	0.495	37637
674	7	183	260	225	2.68	0.268	36171
675	7	185	274	226	9.123	0.912	37026
676	7	187	328	224	35.123	3.512	34784
677	7	189	362	229	22.337	2.234	40855
678	7	191	374	257	19.801	1.98	14655
679	7	193	375	278	13.665	1.367	52643
680	8	1	180	536	-1	-1	36551
681	8	3	179	536	0.65	0.065	36830
682	8	5	177	530	4.111	0.411	36474
683	8	7	172	516	9.663	0.966	33315
684	8	9	171	507	5.886	0.589	33632
685	8	11	171	514	4.55	0.455	35073
686	8	13	178	530	11.351	1.135	35870
687	8	15	181	534	3.25	0.325	38445
688	8	17	183	538	2.907	0.291	39108
689	8	19	190	546	6.909	0.691	37938
690	8	21	199	547	5.886	0.589	33276
691	8	23	214	548	9.771	0.977	35762
692	8	25	196	549	11.718	1.172	35858
693	8	27	185	541	8.841	0.884	30819
694	8	29	185	539	1.3	0.13	31108
695	8	31	197	541	7.907	0.791	37560
696	8	33	203	548	5.993	0.599	34657
697	8	35	201	554	4.111	0.411	34686
698	8	37	201	554	0	0	36319
699	8	39	201	548	3.9	0.39	41366
700	8	41	196	553	4.596	0.46	36652
701	8	43	195	562	5.886	0.589	32185
702	8	45	195	566	2.6	0.26	35137
703	8	47	215	568	13.065	1.306	35605
704	8	49	210	574	5.077	0.508	35421
705	8	51	198	560	11.985	1.199	29456
706	8	53	187	550	9.663	0.966	30410
707	8	55	190	547	2.758	0.276	32852
708	8	57	208	541	12.333	1.233	56314
709	8	59	201	549	6.909	0.691	45533
710	8	61	206	559	7.267	0.727	44128
711	8	63	204	566	4.732	0.473	33890
712	8	65	200	558	5.814	0.581	37959
713	8	67	197	549	6.166	0.617	38027
714	8	69	195	544	3.5	0.35	37144
715	8	71	191	551	5.24	0.524	32621
716	8	73	194	557	4.36	0.436	34787
717	8	75	202	574	12.212	1.221	33032
718	8	77	205	581	4.95	0.495	39242
719	8	79	205	585	2.6	0.26	38233
720	8	81	206	589	2.68	0.268	34576
721	8	83	213	592	4.95	0.495	39428
722	8	85	215	597	3.5	0.35	40626
723	8	87	216	603	3.954	0.395	35701
724	8	89	216	603	0	0	36665
725	8	91	209	588	10.759	1.076	37255
726	8	93	208	584	2.68	0.268	37924
727	8	95	203	571	9.053	0.905	38876
728	8	97	195	545	17.681	1.768	39821
729	8	99	194	536	5.886	0.589	36735
730	8	101	192	534	1.838	0.184	35167
731	8	103	182	526	8.324	0.832	33831
732	8	105	184	522	2.907	0.291	29946
733	8	107	186	533	7.267	0.727	39290
734	8	109	196	559	18.106	1.811	38541
735	8	111	206	578	13.956	1.396	40295
736	8	113	211	597	12.77	1.277	38768
737	8	115	216	613	10.896	1.09	34615
738	8	117	217	625	7.827	0.783	39566
739	8	119	217	630	3.25	0.325	38098
740	8	121	221	649	12.62	1.262	33220
741	8	123	221	648	0.65	0.065	36088
742	8	125	220	632	10.42	1.042	40250
743	8	127	221	626	3.954	0.395	24471
744	8	129	227	632	5.515	0.552	30024
745	8	131	228	638	3.954	0.395	24139
746	8	133	230	639	1.453	0.145	39734
747	8	135	229	643	2.68	0.268	47295
748	8	137	226	649	4.36	0.436	56533
749	8	139	223	655	4.36	0.436	24077
750	8	141	220	659	3.25	0.325	14579
751	8	143	211	662	6.166	0.617	32461
752	8	145	210	663	0.919	0.092	33891
753	8	147	209	666	2.055	0.206	35230
754	8	149	214	658	6.132	0.613	33725
755	8	151	226	640	14.061	1.406	33798
756	8	153	233	628	9.03	0.903	37652
757	8	155	231	611	11.126	1.113	38601
758	8	157	229	596	9.836	0.984	40579
759	8	159	223	592	4.687	0.469	37690
760	8	161	198	589	16.366	1.637	26341
761	8	163	200	607	11.772	1.177	46054
762	8	165	198	614	4.732	0.473	36197
763	8	167	193	611	3.79	0.379	33834
764	8	169	197	606	4.162	0.416	34095
765	8	171	212	612	10.501	1.05	34710
766	8	173	221	614	5.993	0.599	32621
767	8	175	214	608	5.993	0.599	39453
768	8	177	209	598	7.267	0.727	33852
769	8	179	208	591	4.596	0.46	40421
770	8	181	204	584	5.24	0.524	32904
771	8	183	197	573	8.475	0.847	32200
772	8	185	197	566	4.55	0.455	35587
773	8	187	197	561	3.25	0.325	40481
774	8	189	194	549	8.04	0.804	47117
775	8	191	192	541	5.36	0.536	40969
776	8	193	193	527	9.123	0.912	40566
777	9	1	524	467	-1	-1	34944
778	9	3	537	461	9.306	0.931	35064
779	9	5	539	456	3.5	0.35	37434
780	9	7	540	456	0.65	0.065	38508
781	9	9	547	450	5.993	0.599	38734
782	9	11	549	447	2.344	0.234	40705
783	9	13	555	439	6.5	0.65	41519
784	9	15	560	433	5.077	0.508	37671
785	9	17	562	428	3.5	0.35	36285
786	9	19	562	427	0.65	0.065	35291
787	9	21	573	417	9.663	0.966	34086
788	9	23	576	413	3.25	0.325	37779
789	9	25	583	405	6.909	0.691	34983
790	9	27	584	404	0.919	0.092	35619
791	9	29	586	387	11.126	1.113	34947
792	9	31	579	377	7.934	0.793	35402
793	9	33	574	383	5.077	0.508	35469
794	9	35	572	395	7.907	0.791	36454
795	9	37	566	406	8.144	0.814	37945
796	9	39	564	408	1.838	0.184	29241
797	9	41	564	408	0	0	35994
798	9	43	572	403	6.132	0.613	30709
799	9	45	577	398	4.596	0.46	36394
800	9	47	585	390	7.354	0.735	37550
801	9	49	588	387	2.758	0.276	34917
802	9	51	589	384	2.055	0.206	38360
803	9	53	597	376	7.354	0.735	35462
804	9	55	600	373	2.758	0.276	35908
805	9	57	605	370	3.79	0.379	31247
806	9	59	608	367	2.758	0.276	34128
807	9	61	619	363	7.608	0.761	35780
808	9	63	626	362	4.596	0.46	36087
809	9	65	639	357	9.053	0.905	37243
810	9	67	648	352	6.692	0.669	38141
811	9	69	655	346	5.993	0.599	35341
812	9	71	663	341	6.132	0.613	35940
813	9	73	667	336	4.162	0.416	35245
814	9	75	657	342	7.58	0.758	35147
815	9	77	623	363	25.975	2.597	37928
816	9	79	617	367	4.687	0.469	37800
817	9	81	608	374	7.411	0.741	39012
818	9	83	608	375	0.65	0.065	34542
819	9	85	619	366	9.238	0.924	35623
820	9	87	633	358	10.481	1.048	35820
821	9	89	643	349	8.745	0.874	41076
822	9	91	649	343	5.515	0.552	35589
823	9	93	655	334	7.031	0.703	35200
824	9	95	647	336	5.36	0.536	34674
825	9	97	646	336	0.65	0.065	36542
826	9	99	648	335	1.453	0.145	37456
827	9	101	652	332	3.25	0.325	36008
828	9	103	660	325	6.909	0.691	35548
829	9	105	654	332	5.993	0.599	36505
830	9	107	649	338	5.077	0.508	36031
831	9	109	643	346	6.5	0.65	32634
832	9	111	641	349	2.344	0.234	38428
833	9	113	641	350	0.65	0.065	44354
834	9	115	642	355	3.314	0.331	40072
835	9	117	638	372	11.351	1.135	50134
836	9	119	635	375	2.758	0.276	34131
837	9	121	636	369	3.954	0.395	30098
838	9	123	629	381	9.03	0.903	35186
839	9	125	621	385	5.814	0.581	35797
840	9	127	600	401	17.16	1.716	48538
841	9	129	591	408	7.411	0.741	28538
842	9	131	569	427	18.894	1.889	40217
843	9	133	556	441	12.418	1.242	37114
844	9	135	542	454	12.418	1.242	36125
845	9	137	536	463	7.031	0.703	36379
846	9	139	527	474	9.238	0.924	35709
847	9	141	524	479	3.79	0.379	40756
848	9	143	531	470	7.411	0.741	40060
849	9	145	537	461	7.031	0.703	31391
850	9	147	549	455	8.72	0.872	38813
851	9	149	548	467	7.827	0.783	45837
852	9	151	541	478	8.475	0.847	36212
853	9	153	539	478	1.3	0.13	35425
854	9	155	536	485	4.95	0.495	36440
855	9	157	538	470	9.836	0.984	34847
856	9	159	552	451	15.34	1.534	36286
857	9	161	558	444	5.993	0.599	38961
858	9	163	563	458	9.663	0.966	27454
859	9	165	559	478	13.257	1.326	34807
860	9	167	556	484	4.36	0.436	36073
861	9	169	554	483	1.453	0.145	35676
862	9	171	551	487	3.25	0.325	30224
863	9	173	551	479	5.2	0.52	38146
864	9	175	550	483	2.68	0.268	43177
865	9	177	546	490	5.24	0.524	46373
866	9	179	544	494	2.907	0.291	43006
867	9	181	541	502	5.553	0.555	36093
868	9	183	539	496	4.111	0.411	36436
869	9	185	528	482	11.573	1.157	43714
870	9	187	520	473	7.827	0.783	34201
871	9	189	525	468	4.596	0.46	40735
872	9	191	521	455	8.841	0.884	35701
873	9	193	519	458	2.344	0.234	37052
874	10	1	443	255	-1	-1	34027
875	10	3	434	255	5.85	0.585	38431
876	10	5	428	253	4.111	0.411	37396
877	10	7	413	252	9.771	0.977	30798
878	10	9	405	247	6.132	0.613	45445
879	10	11	401	243	3.677	0.368	35752
880	10	13	394	231	9.03	0.903	37453
881	10	15	388	221	7.58	0.758	38901
882	10	17	387	220	0.919	0.092	38989
883	10	19	385	209	7.267	0.727	35929
884	10	21	376	193	11.932	1.193	35317
885	10	23	369	175	12.553	1.255	34384
886	10	25	358	158	13.161	1.316	33910
887	10	27	358	157	0.65	0.065	36260
888	10	29	363	148	6.692	0.669	35392
889	10	31	362	148	0.65	0.065	39105
890	10	33	364	145	2.344	0.234	36312
891	10	35	344	149	13.257	1.326	39054
892	10	37	336	146	5.553	0.555	43252
893	10	39	332	146	2.6	0.26	33225
894	10	41	318	142	9.464	0.946	36214
895	10	43	304	136	9.9	0.99	39029
896	10	45	293	135	7.179	0.718	36778
897	10	47	293	135	0	0	37072
898	10	49	294	135	0.65	0.065	37233
899	10	51	296	126	5.993	0.599	39928
900	10	53	299	128	2.344	0.234	41027
901	10	55	304	135	5.591	0.559	35526
902	10	57	318	140	9.663	0.966	35245
903	10	59	326	145	6.132	0.613	50493
904	10	61	324	146	1.453	0.145	38413
905	10	63	310	140	9.9	0.99	45312
906	10	65	303	135	5.591	0.559	28648
907	10	67	303	133	1.3	0.13	28793
908	10	69	309	129	4.687	0.469	41726
909	10	71	311	129	1.3	0.13	41606
910	10	73	311	135	3.9	0.39	39178
911	10	75	305	143	6.5	0.65	34416
912	10	77	299	149	5.515	0.552	31795
913	10	79	299	150	0.65	0.065	40591
914	10	81	299	149	0.65	0.065	38886
915	10	83	299	156	4.55	0.455	24384
916	10	85	299	156	0	0	37700
917	10	87	301	143	8.549	0.855	31032
918	10	89	311	128	11.718	1.172	37972
919	10	91	308	128	1.95	0.195	37136
920	10	93	310	146	11.772	1.177	37219
921	10	95	307	173	17.658	1.766	31357
922	10	97	307	173	0	0	40818
923	10	99	320	176	8.672	0.867	57326
924	10	101	331	176	7.15	0.715	44132
925	10	103	342	175	7.179	0.718	39341
926	10	105	349	162	9.597	0.96	38006
927	10	107	352	150	8.04	0.804	34883
928	10	109	366	150	9.1	0.91	36356
929	10	111	381	151	9.771	0.977	35904
930	10	113	386	156	4.596	0.46	34927
931	10	115	383	159	2.758	0.276	38825
932	10	117	339	164	28.783	2.878	42904
933	10	119	326	168	8.841	0.884	42828
934	10	121	311	160	11.05	1.105	39863
935	10	123	300	160	7.15	0.715	42188
936	10	125	288	162	7.907	0.791	38149
937	10	127	284	162	2.6	0.26	31451
938	10	129	297	169	9.597	0.96	32980
939	10	131	322	177	17.061	1.706	23427
940	10	133	340	175	11.772	1.177	37666
941	10	135	372	177	20.84	2.084	36831
942	10	137	374	177	1.3	0.13	37072
943	10	139	380	173	4.687	0.469	37453
944	10	141	361	167	12.951	1.295	42718
945	10	143	347	161	9.9	0.99	32444
946	10	145	336	170	9.238	0.924	37482
947	10	147	331	172	3.5	0.35	40009
948	10	149	307	167	15.935	1.593	42818
949	10	151	302	164	3.79	0.379	44305
950	10	153	301	162	1.453	0.145	33809
951	10	155	315	178	13.819	1.382	37439
952	10	157	325	176	6.629	0.663	24144
953	10	159	303	172	14.534	1.453	34944
954	10	161	298	169	3.79	0.379	39728
955	10	163	296	169	1.3	0.13	48417
956	10	165	282	170	9.123	0.912	36354
957	10	167	288	172	4.111	0.411	29427
958	10	169	305	177	11.518	1.152	37988
959	10	171	322	186	12.503	1.25	45659
960	10	173	328	189	4.36	0.436	29635
961	10	175	336	187	5.36	0.536	41346
962	10	177	346	165	15.708	1.571	34516
963	10	179	338	148	12.212	1.221	28989
964	10	181	312	161	18.894	1.889	37940
965	10	183	303	164	6.166	0.617	36642
966	10	185	307	171	5.24	0.524	36822
967	10	187	326	172	12.367	1.237	38239
968	10	189	366	174	26.032	2.603	36966
969	10	191	369	181	4.95	0.495	37480
970	10	193	386	185	11.351	1.135	37028
971	11	1	756	135	-1	-1	35405
972	11	3	756	129	3.9	0.39	35393
973	11	5	758	128	1.453	0.145	37683
974	11	7	770	118	10.153	1.015	38345
975	11	9	777	105	9.597	0.96	35304
976	11	11	781	100	4.162	0.416	34466
977	11	13	778	100	1.95	0.195	35471
978	11	15	747	120	23.979	2.398	37378
979	11	17	737	132	10.153	1.015	34645
980	11	19	723	140	10.481	1.048	38902
981	11	21	714	148	7.827	0.783	33983
982	11	23	704	153	7.267	0.727	30901
983	11	25	698	152	3.954	0.395	35981
984	11	27	700	162	6.629	0.663	34857
985	11	29	697	164	2.344	0.234	36032
986	11	31	673	157	16.25	1.625	38248
987	11	33	668	159	3.5	0.35	30708
988	11	35	651	156	11.22	1.122	36303
989	11	37	641	150	7.58	0.758	35889
990	11	39	639	150	1.3	0.13	33979
991	11	41	658	144	12.951	1.295	37162
992	11	43	679	143	13.665	1.367	39495
993	11	45	694	146	9.943	0.994	36303
994	11	47	714	143	13.145	1.315	39311
995	11	49	758	133	29.329	2.933	35032
996	11	51	770	129	8.222	0.822	38471
997	11	53	777	122	6.435	0.643	37609
998	11	55	777	112	6.5	0.65	24837
999	11	57	772	100	8.45	0.845	35738
1000	11	59	775	94	4.36	0.436	35310
1001	11	61	776	87	4.596	0.46	35040
1002	11	63	785	78	8.273	0.827	34917
1003	11	65	786	84	3.954	0.395	34327
1004	11	67	789	93	6.166	0.617	35671
1005	11	69	812	101	15.828	1.583	36816
1006	11	71	814	98	2.344	0.234	40889
1007	11	73	815	97	0.919	0.092	33999
1008	11	75	823	88	7.827	0.783	31940
1009	11	77	829	80	6.5	0.65	34069
1010	11	79	835	75	5.077	0.508	33047
1011	11	81	852	71	11.351	1.135	33499
1012	11	83	868	73	10.481	1.048	34668
1013	11	85	877	76	6.166	0.617	34584
1014	11	87	881	81	4.162	0.416	32706
1015	11	89	889	86	6.132	0.613	34337
1016	11	91	894	81	4.596	0.46	34546
1017	11	93	866	73	18.928	1.893	36016
1018	11	95	857	67	7.031	0.703	36973
1019	11	97	847	54	10.661	1.066	35087
1020	11	99	828	86	24.19	2.419	33799
1021	11	101	814	99	12.418	1.242	35286
1022	11	103	808	105	5.515	0.552	34635
1023	11	105	790	107	11.772	1.177	35397
1024	11	107	786	110	3.25	0.325	11477
1025	11	109	782	127	11.351	1.135	11489
1026	11	111	789	133	5.993	0.599	32942
1027	11	113	791	151	11.772	1.177	45135
1028	11	115	790	156	3.314	0.331	32082
1029	11	117	771	158	12.418	1.242	35651
1030	11	119	761	153	7.267	0.727	34913
1031	11	121	752	152	5.886	0.589	28690
1032	11	123	751	153	0.919	0.092	26051
1033	11	125	756	145	6.132	0.613	34785
1034	11	127	769	141	8.841	0.884	36180
1035	11	129	776	137	5.24	0.524	39981
1036	11	131	783	130	6.435	0.643	34313
1037	11	133	756	131	17.562	1.756	35004
1038	11	135	771	112	15.734	1.573	30851
1039	11	137	780	109	6.166	0.617	35086
1040	11	139	785	110	3.314	0.331	42043
1041	11	141	795	110	6.5	0.65	35762
1042	11	143	789	116	5.515	0.552	36413
1043	11	145	786	124	5.553	0.555	30721
1044	11	147	781	136	8.45	0.845	26213
1045	11	149	782	136	0.65	0.065	24417
1046	11	151	806	132	15.815	1.581	49685
1047	11	153	813	113	13.161	1.316	31988
1048	11	155	808	100	9.053	0.905	38874
1049	11	157	814	87	9.306	0.931	39638
1050	11	159	826	95	9.374	0.937	40495
1051	11	161	807	122	21.459	2.146	37173
1052	11	163	806	129	4.596	0.46	35327
1053	11	165	808	131	1.838	0.184	40594
1054	11	167	795	138	9.597	0.96	32294
1055	11	169	779	143	10.896	1.09	20725
1056	11	171	773	142	3.954	0.395	34073
1057	11	173	788	132	11.718	1.172	36874
1058	11	175	805	130	11.126	1.113	38273
1059	11	177	809	133	3.25	0.325	31727
1060	11	179	817	137	5.814	0.581	52085
1061	11	181	821	138	2.68	0.268	36909
1062	11	183	832	141	7.411	0.741	35461
1063	11	185	838	147	5.515	0.552	32680
1064	11	187	843	155	6.132	0.613	26602
1065	11	189	844	158	2.055	0.206	62110
1066	11	191	846	157	1.453	0.145	27665
1067	11	193	848	158	1.453	0.145	32955
1068	12	1	883	552	-1	-1	35698
1069	12	3	878	558	5.077	0.508	36727
1070	12	5	872	561	4.36	0.436	30394
1071	12	7	872	561	0	0	35062
1072	12	9	865	556	5.591	0.559	34996
1073	12	11	856	552	6.402	0.64	22499
1074	12	13	847	547	6.692	0.669	41569
1075	12	15	844	546	2.055	0.206	37039
1076	12	17	841	543	2.758	0.276	32354
1077	12	19	838	543	1.95	0.195	34116
1078	12	21	836	544	1.453	0.145	31099
1079	12	23	833	545	2.055	0.206	33847
1080	12	25	830	547	2.344	0.234	34610
1081	12	27	826	549	2.907	0.291	34121
1082	12	29	823	553	3.25	0.325	31746
1083	12	31	822	553	0.65	0.065	34264
1084	12	33	819	558	3.79	0.379	33164
1085	12	35	820	557	0.919	0.092	33674
1086	12	37	824	552	4.162	0.416	34551
1087	12	39	857	548	21.606	2.161	39576
1088	12	41	863	547	3.954	0.395	23284
1089	12	43	861	547	1.3	0.13	27763
1090	12	45	848	549	8.549	0.855	44273
1091	12	47	847	549	0.65	0.065	45032
1092	12	49	843	540	6.402	0.64	38080
1093	12	51	838	544	4.162	0.416	34392
1094	12	53	836	545	1.453	0.145	37939
1095	12	55	836	545	0	0	22961
1096	12	57	838	534	7.267	0.727	47837
1097	12	59	839	526	5.24	0.524	41557
1098	12	61	839	527	0.65	0.065	40648
1099	12	63	838	538	7.179	0.718	39600
1100	12	65	838	544	3.9	0.39	45236
1101	12	67	838	548	2.6	0.26	49583
1102	12	69	836	555	4.732	0.473	22424
1103	12	71	836	556	0.65	0.065	30612
1104	12	73	836	556	0	0	34755
1105	12	75	836	553	1.95	0.195	31163
1106	12	77	839	545	5.553	0.555	43621
1107	12	79	840	542	2.055	0.206	42358
1108	12	81	841	536	3.954	0.395	44144
1109	12	83	838	535	2.055	0.206	38304
1110	12	85	834	531	3.677	0.368	35104
1111	12	87	829	527	4.162	0.416	33635
1112	12	89	831	524	2.344	0.234	31203
1113	12	91	831	527	1.95	0.195	30020
1114	12	93	833	530	2.344	0.234	37448
1115	12	95	836	541	7.411	0.741	33222
1116	12	97	832	553	8.222	0.822	42733
1117	12	99	832	554	0.65	0.065	32844
1118	12	101	834	540	9.192	0.919	38139
1119	12	103	834	540	0	0	33682
1120	12	105	834	539	0.65	0.065	36618
1121	12	107	831	528	7.411	0.741	30465
1122	12	109	828	520	5.553	0.555	28598
1123	12	111	827	528	5.24	0.524	37854
1124	12	113	828	549	13.665	1.367	33353
1125	12	115	828	554	3.25	0.325	38906
1126	12	117	828	559	3.25	0.325	35328
1127	12	119	827	563	2.68	0.268	38355
1128	12	121	823	569	4.687	0.469	31207
1129	12	123	823	571	1.3	0.13	36230
1130	12	125	822	575	2.68	0.268	34962
1131	12	127	821	578	2.055	0.206	35112
1132	12	129	823	581	2.344	0.234	34879
1133	12	131	835	573	9.374	0.937	33580
1134	12	133	839	566	5.24	0.524	61572
1135	12	135	840	559	4.596	0.46	18016
1136	12	137	839	555	2.68	0.268	49992
1137	12	139	839	553	1.3	0.13	41930
1138	12	141	837	558	3.5	0.35	41939
1139	12	143	836	564	3.954	0.395	26982
1140	12	145	831	571	5.591	0.559	48397
1141	12	147	829	570	1.453	0.145	45537
1142	12	149	823	573	4.36	0.436	38118
1143	12	151	822	575	1.453	0.145	39905
1144	12	153	819	583	5.553	0.555	23929
1145	12	155	826	577	5.993	0.599	44663
1146	12	157	829	572	3.79	0.379	39194
1147	12	159	832	567	3.79	0.379	48168
1148	12	161	832	568	0.65	0.065	43937
1149	12	163	830	560	5.36	0.536	44962
1150	12	165	829	560	0.65	0.065	41621
1151	12	167	828	565	3.314	0.331	38198
1152	12	169	827	571	3.954	0.395	30611
1153	12	171	827	572	0.65	0.065	42225
1154	12	173	833	563	7.031	0.703	41025
1155	12	175	844	552	10.111	1.011	58040
1156	12	177	843	555	2.055	0.206	33921
1157	12	179	834	559	6.402	0.64	47995
1158	12	181	834	559	0	0	35063
1159	12	183	838	558	2.68	0.268	33226
1160	12	185	851	554	8.841	0.884	38360
1161	12	187	859	553	5.24	0.524	36638
1162	12	189	868	551	5.993	0.599	31196
1163	12	191	863	558	5.591	0.559	34102
1164	12	193	851	563	8.45	0.845	32461
1165	13	1	279	735	-1	-1	38710
1166	13	3	254	739	16.456	1.646	34232
1167	13	5	257	737	2.344	0.234	27396
1168	13	7	262	732	4.596	0.46	39931
1169	13	9	266	727	4.162	0.416	31499
1170	13	11	271	718	6.692	0.669	37926
1171	13	13	273	711	4.732	0.473	39714
1172	13	15	267	727	11.107	1.111	37309
1173	13	17	268	730	2.055	0.206	33811
1174	13	19	269	743	8.475	0.847	36049
1175	13	21	275	727	11.107	1.111	35476
1176	13	23	282	717	7.934	0.793	37870
1177	13	25	296	713	9.464	0.946	37015
1178	13	27	302	721	6.5	0.65	35149
1179	13	29	308	727	5.515	0.552	33655
1180	13	31	323	728	9.771	0.977	35984
1181	13	33	331	727	5.24	0.524	35504
1182	13	35	319	730	8.04	0.804	36305
1183	13	37	303	732	10.481	1.048	34900
1184	13	39	289	728	9.464	0.946	34208
1185	13	41	286	724	3.25	0.325	34690
1186	13	43	280	713	8.144	0.814	36917
1187	13	45	278	705	5.36	0.536	37307
1188	13	47	289	711	8.144	0.814	33664
1189	13	49	292	712	2.055	0.206	35497
1190	13	51	295	727	9.943	0.994	30263
1191	13	53	297	726	1.453	0.145	32172
1192	13	55	293	723	3.25	0.325	39058
1193	13	57	294	719	2.68	0.268	36609
1194	13	59	287	717	4.732	0.473	37832
1195	13	61	281	714	4.36	0.436	32407
1196	13	63	281	714	0	0	34021
1197	13	65	282	710	2.68	0.268	32583
1198	13	67	286	712	2.907	0.291	37138
1199	13	69	299	716	8.841	0.884	38208
1200	13	71	311	719	8.04	0.804	36531
1201	13	73	310	725	3.954	0.395	36959
1202	13	75	294	729	10.72	1.072	35833
1203	13	77	289	730	3.314	0.331	36009
1204	13	79	280	719	9.238	0.924	33274
1205	13	81	276	704	10.09	1.009	37600
1206	13	83	277	693	7.179	0.718	40822
1207	13	85	276	697	2.68	0.268	40661
1208	13	87	272	706	6.402	0.64	35045
1209	13	89	270	711	3.5	0.35	37534
1210	13	91	270	716	3.25	0.325	26841
1211	13	93	270	718	1.3	0.13	29946
1212	13	95	272	720	1.838	0.184	39091
1213	13	97	274	720	1.3	0.13	28073
1214	13	99	277	708	8.04	0.804	36497
1215	13	101	278	708	0.65	0.065	37953
1216	13	103	276	718	6.629	0.663	34459
1217	13	105	271	731	9.053	0.905	37557
1218	13	107	271	730	0.65	0.065	36607
1219	13	109	270	732	1.453	0.145	36197
1220	13	111	268	735	2.344	0.234	35628
1221	13	113	267	722	8.475	0.847	34533
1222	13	115	268	712	6.532	0.653	35117
1223	13	117	270	704	5.36	0.536	34286
1224	13	119	271	715	7.179	0.718	43013
1225	13	121	272	725	6.532	0.653	39311
1226	13	123	270	733	5.36	0.536	39755
1227	13	125	266	742	6.402	0.64	32416
1228	13	127	265	745	2.055	0.206	30460
1229	13	129	271	750	5.077	0.508	27166
1230	13	131	283	754	8.222	0.822	37014
1231	13	133	282	762	5.24	0.524	36709
1232	13	135	267	751	12.09	1.209	29386
1233	13	137	260	743	6.909	0.691	34403
1234	13	139	257	725	11.861	1.186	39004
1235	13	141	257	719	3.9	0.39	41067
1236	13	143	261	712	5.24	0.524	39182
1237	13	145	267	702	7.58	0.758	40921
1238	13	147	268	701	0.919	0.092	39956
1239	13	149	259	714	10.277	1.028	35600
1240	13	151	242	736	18.071	1.807	27247
1241	13	153	246	740	3.677	0.368	30864
1242	13	155	247	740	0.65	0.065	32215
1243	13	157	243	743	3.25	0.325	37609
1244	13	159	242	754	7.179	0.718	30661
1245	13	161	242	750	2.6	0.26	36634
1246	13	163	256	730	15.868	1.587	37256
1247	13	165	259	716	9.306	0.931	49482
1248	13	167	252	717	4.596	0.46	39100
1249	13	169	252	712	3.25	0.325	39382
1250	13	171	256	704	5.814	0.581	36563
1251	13	173	259	703	2.055	0.206	34334
1252	13	175	268	698	6.692	0.669	36413
1253	13	177	270	702	2.907	0.291	39830
1254	13	179	263	711	7.411	0.741	41392
1255	13	181	263	717	3.9	0.39	39546
1256	13	183	260	721	3.25	0.325	39926
1257	13	185	255	727	5.077	0.508	32554
1258	13	187	250	735	6.132	0.613	35020
1259	13	189	249	743	5.24	0.524	37030
1260	13	191	252	738	3.79	0.379	35125
1261	13	193	262	718	14.534	1.453	36619
1262	14	1	518	471	-1	-1	32513
1263	14	3	523	465	5.077	0.508	35442
1264	14	5	533	457	8.324	0.832	36881
1265	14	7	551	449	12.803	1.28	34324
1266	14	9	558	444	5.591	0.559	31738
1267	14	11	564	438	5.515	0.552	42543
1268	14	13	572	429	7.827	0.783	33420
1269	14	15	578	424	5.077	0.508	34397
1270	14	17	583	419	4.596	0.46	35889
1271	14	19	588	414	4.596	0.46	38524
1272	14	21	590	407	4.732	0.473	32212
1273	14	23	595	398	6.692	0.669	36275
1274	14	25	597	395	2.344	0.234	35728
1275	14	27	601	389	4.687	0.469	35416
1276	14	29	593	390	5.24	0.524	35896
1277	14	31	590	385	3.79	0.379	35430
1278	14	33	577	385	8.45	0.845	35026
1279	14	35	576	386	0.919	0.092	35455
1280	14	37	552	412	22.999	2.3	22426
1281	14	39	543	423	9.238	0.924	38128
1282	14	41	543	423	0	0	36182
1283	14	43	561	406	16.093	1.609	38313
1284	14	45	570	394	9.75	0.975	28227
1285	14	47	585	384	11.718	1.172	37126
1286	14	49	595	380	7.001	0.7	35648
1287	14	51	605	374	7.58	0.758	35055
1288	14	53	600	377	3.79	0.379	42783
1289	14	55	621	368	14.85	1.485	35623
1290	14	57	626	361	5.591	0.559	34934
1291	14	59	628	359	1.838	0.184	34776
1292	14	61	635	353	5.993	0.599	35355
1293	14	63	644	348	6.692	0.669	35525
1294	14	65	652	347	5.24	0.524	35352
1295	14	67	659	344	4.95	0.495	35660
1296	14	69	664	341	3.79	0.379	34834
1297	14	71	667	339	2.344	0.234	35365
1298	14	73	667	339	0	0	35440
1299	14	75	666	336	2.055	0.206	35320
1300	14	77	649	347	13.161	1.316	34992
1301	14	79	641	351	5.814	0.581	36346
1302	14	81	637	354	3.25	0.325	37630
1303	14	83	631	359	5.077	0.508	40834
1304	14	85	625	362	4.36	0.436	36905
1305	14	87	636	356	8.144	0.814	32807
1306	14	89	645	349	7.411	0.741	35450
1307	14	91	654	342	7.411	0.741	35739
1308	14	93	657	340	2.344	0.234	35086
1309	14	95	654	340	1.95	0.195	36011
1310	14	97	657	336	3.25	0.325	36364
1311	14	99	657	333	1.95	0.195	35906
1312	14	101	658	332	0.919	0.092	35706
1313	14	103	663	328	4.162	0.416	35526
1314	14	105	658	332	4.162	0.416	36118
1315	14	107	656	333	1.453	0.145	32820
1316	14	109	664	322	8.841	0.884	35754
1317	14	111	653	315	8.475	0.847	36466
1318	14	113	650	318	2.758	0.276	36075
1319	14	115	648	344	16.95	1.695	36455
1320	14	117	640	364	14.001	1.4	54583
1321	14	119	634	370	5.515	0.552	43702
1322	14	121	635	369	0.919	0.092	38255
1323	14	123	633	372	2.344	0.234	35766
1324	14	125	611	388	17.681	1.768	39803
1325	14	127	597	397	10.818	1.082	36631
1326	14	129	584	410	11.95	1.195	36885
1327	14	131	571	426	13.4	1.34	33669
1328	14	133	563	433	6.909	0.691	33777
1329	14	135	550	447	12.418	1.242	39008
1330	14	137	548	454	4.732	0.473	37724
1331	14	139	543	462	6.132	0.613	36728
1332	14	141	541	466	2.907	0.291	35787
1333	14	143	541	469	1.95	0.195	37438
1334	14	145	539	476	4.732	0.473	37168
1335	14	147	539	482	3.9	0.39	36087
1336	14	149	542	476	4.36	0.436	29908
1337	14	151	547	468	6.132	0.613	39981
1338	14	153	547	467	0.65	0.065	37906
1339	14	155	549	464	2.344	0.234	29206
1340	14	157	555	455	7.031	0.703	41185
1341	14	159	574	432	19.391	1.939	27908
1342	14	161	586	418	11.985	1.199	35878
1343	14	163	571	450	22.971	2.297	35643
1344	14	165	565	460	7.58	0.758	35433
1345	14	167	553	473	11.499	1.15	51760
1346	14	169	549	479	4.687	0.469	49335
1347	14	171	546	480	2.055	0.206	38416
1348	14	173	540	496	11.107	1.111	35841
1349	14	175	537	500	3.25	0.325	34961
1350	14	177	539	496	2.907	0.291	28530
1351	14	179	541	493	2.344	0.234	45047
1352	14	181	545	487	4.687	0.469	39649
1353	14	183	547	484	2.344	0.234	35143
1354	14	185	540	479	5.591	0.559	46978
1355	14	187	527	473	9.306	0.931	42024
1356	14	189	520	469	5.24	0.524	41528
1357	14	191	516	460	6.402	0.64	35128
1358	14	193	510	462	4.111	0.411	29944
1359	15	1	800	670	-1	-1	33652
1360	15	3	800	671	0.65	0.065	42883
1361	15	5	800	670	0.65	0.065	34542
1362	15	7	807	665	5.591	0.559	36707
1363	15	9	818	661	7.608	0.761	34848
1364	15	11	828	655	7.58	0.758	35336
1365	15	13	839	652	7.411	0.741	37025
1366	15	15	842	651	2.055	0.206	36691
1367	15	17	849	650	4.596	0.46	35527
1368	15	19	853	650	2.6	0.26	33277
1369	15	21	868	652	9.836	0.984	33015
1370	15	23	875	654	4.732	0.473	34232
1371	15	25	886	661	8.475	0.847	32464
1372	15	27	888	663	1.838	0.184	35669
1373	15	29	888	667	2.6	0.26	31288
1374	15	31	856	668	20.81	2.081	34294
1375	15	33	831	672	16.456	1.646	35229
1376	15	35	803	670	18.246	1.825	35877
1377	15	37	791	666	8.222	0.822	31290
1378	15	39	777	663	9.306	0.931	36491
1379	15	41	772	661	3.5	0.35	33316
1380	15	43	769	658	2.758	0.276	32681
1381	15	45	779	658	6.5	0.65	33633
1382	15	47	807	657	18.211	1.821	33615
1383	15	49	796	657	7.15	0.715	35769
1384	15	51	773	656	14.964	1.496	33640
1385	15	53	765	654	5.36	0.536	30879
1386	15	55	765	649	3.25	0.325	30362
1387	15	57	765	646	1.95	0.195	39520
1388	15	59	761	641	4.162	0.416	33482
1389	15	61	756	639	3.5	0.35	36900
1390	15	63	750	636	4.36	0.436	34041
1391	15	65	749	634	1.453	0.145	32035
1392	15	67	743	632	4.111	0.411	34545
1393	15	69	735	630	5.36	0.536	34434
1394	15	71	733	629	1.453	0.145	31388
1395	15	73	732	628	0.919	0.092	44376
1396	15	75	750	631	11.861	1.186	33162
1397	15	77	755	632	3.314	0.331	34786
1398	15	79	771	636	10.72	1.072	33831
1399	15	81	777	640	4.687	0.469	34945
1400	15	83	774	643	2.758	0.276	37591
1401	15	85	742	639	20.961	2.096	30587
1402	15	87	687	637	35.773	3.577	35206
1403	15	89	686	635	1.453	0.145	35011
1404	15	91	720	613	26.322	2.632	33906
1405	15	93	717	608	3.79	0.379	34147
1406	15	95	717	600	5.2	0.52	37182
1407	15	97	727	589	9.663	0.966	34554
1408	15	99	728	582	4.596	0.46	32555
1409	15	101	740	572	10.153	1.015	35979
1410	15	103	734	575	4.36	0.436	40540
1411	15	105	724	594	13.956	1.396	34486
1412	15	107	723	597	2.055	0.206	30212
1413	15	109	721	603	4.111	0.411	27568
1414	15	111	723	609	4.111	0.411	32601
1415	15	113	730	621	9.03	0.903	33450
1416	15	115	734	624	3.25	0.325	35560
1417	15	117	747	628	8.841	0.884	33875
1418	15	119	748	628	0.65	0.065	32268
1419	15	121	736	623	8.45	0.845	19989
1420	15	123	727	617	7.031	0.703	30852
1421	15	125	704	624	15.627	1.563	26868
1422	15	127	704	624	0	0	31309
1423	15	129	721	617	11.95	1.195	31087
1424	15	131	750	609	19.554	1.955	37198
1425	15	133	766	611	10.481	1.048	40430
1426	15	135	772	611	3.9	0.39	39958
1427	15	137	775	612	2.055	0.206	38502
1428	15	139	779	619	5.24	0.524	39707
1429	15	141	780	627	5.24	0.524	29370
1430	15	143	782	635	5.36	0.536	37706
1431	15	145	783	641	3.954	0.395	31643
1432	15	147	782	644	2.055	0.206	30462
1433	15	149	787	649	4.596	0.46	48990
1434	15	151	789	652	2.344	0.234	41259
1435	15	153	790	658	3.954	0.395	39618
1436	15	155	793	661	2.758	0.276	35190
1437	15	157	802	642	13.665	1.367	18591
1438	15	159	805	631	7.411	0.741	40217
1439	15	161	805	628	1.95	0.195	47373
1440	15	163	813	616	9.374	0.937	44273
1441	15	165	817	612	3.677	0.368	40833
1442	15	167	821	610	2.907	0.291	30219
1443	15	169	827	612	4.111	0.411	42857
1444	15	171	828	614	1.453	0.145	41238
1445	15	173	827	624	6.532	0.653	34834
1446	15	175	828	624	0.65	0.065	35706
1447	15	177	799	622	18.894	1.889	42884
1448	15	179	794	622	3.25	0.325	37345
1449	15	181	809	620	9.836	0.984	41819
1450	15	183	816	620	4.55	0.455	50691
1451	15	185	771	622	29.278	2.928	37143
1452	15	187	766	622	3.25	0.325	33877
1453	15	189	761	625	3.79	0.379	38836
1454	15	191	754	630	5.591	0.559	36184
1455	15	193	750	633	3.25	0.325	19528
1456	16	1	679	759	-1	-1	36066
1457	16	3	679	759	0	0	38174
1458	16	5	679	757	1.3	0.13	37246
1459	16	7	680	752	3.314	0.331	35661
1460	16	9	685	740	8.45	0.845	37217
1461	16	11	689	732	5.814	0.581	33093
1462	16	13	706	721	13.161	1.316	34538
1463	16	15	719	720	8.475	0.847	34586
1464	16	17	721	721	1.453	0.145	29000
1465	16	19	727	722	3.954	0.395	33184
1466	16	21	745	726	11.985	1.199	35187
1467	16	23	754	725	5.886	0.589	36087
1468	16	25	769	721	10.09	1.009	36759
1469	16	27	774	716	4.596	0.46	34925
1470	16	29	759	719	9.943	0.994	34392
1471	16	31	752	725	5.993	0.599	33805
1472	16	33	750	728	2.344	0.234	33031
1473	16	35	745	738	7.267	0.727	33574
1474	16	37	745	738	0	0	34184
1475	16	39	754	729	8.273	0.827	36248
1476	16	41	760	724	5.077	0.508	32883
1477	16	43	766	721	4.36	0.436	37534
1478	16	45	778	714	9.03	0.903	35718
1479	16	47	783	712	3.5	0.35	34588
1480	16	49	790	706	5.993	0.599	33150
1481	16	51	793	703	2.758	0.276	35402
1482	16	53	766	721	21.092	2.109	30632
1483	16	55	760	725	4.687	0.469	38402
1484	16	57	757	725	1.95	0.195	45114
1485	16	59	748	725	5.85	0.585	34306
1486	16	61	737	725	7.15	0.715	31914
1487	16	63	728	726	5.886	0.589	32315
1488	16	65	718	723	6.786	0.679	34793
1489	16	67	687	733	21.172	2.117	37842
1490	16	69	685	732	1.453	0.145	35890
1491	16	71	658	730	17.598	1.76	36470
1492	16	73	646	726	8.222	0.822	35301
1493	16	75	641	744	12.143	1.214	39401
1494	16	77	637	746	2.907	0.291	33903
1495	16	79	627	753	7.934	0.793	33565
1496	16	81	625	758	3.5	0.35	34495
1497	16	83	623	767	5.993	0.599	33174
1498	16	85	623	768	0.65	0.065	33798
1499	16	87	623	781	8.45	0.845	35690
1500	16	89	623	780	0.65	0.065	35479
1501	16	91	621	777	2.344	0.234	35056
1502	16	93	618	768	6.166	0.617	29603
1503	16	95	617	761	4.596	0.46	26531
1504	16	97	612	759	3.5	0.35	32349
1505	16	99	610	759	1.3	0.13	29383
1506	16	101	622	757	7.907	0.791	32578
1507	16	103	629	750	6.435	0.643	33008
1508	16	105	630	757	4.596	0.46	36744
1509	16	107	632	760	2.344	0.234	41771
1510	16	109	632	763	1.95	0.195	38008
1511	16	111	633	770	4.596	0.46	37656
1512	16	113	633	770	0	0	39842
1513	16	115	633	776	3.9	0.39	32870
1514	16	117	632	778	1.453	0.145	34055
1515	16	119	632	773	3.25	0.325	28536
1516	16	121	640	769	5.814	0.581	32468
1517	16	123	652	762	9.03	0.903	36109
1518	16	125	653	767	3.314	0.331	43957
1519	16	127	645	775	7.354	0.735	37838
1520	16	129	628	808	24.128	2.413	35992
1521	16	131	628	808	0	0	35280
1522	16	133	627	796	7.827	0.783	35274
1523	16	135	633	777	12.951	1.295	32713
1524	16	137	640	767	7.934	0.793	41754
1525	16	139	649	767	5.85	0.585	29972
1526	16	141	645	771	3.677	0.368	36175
1527	16	143	652	761	7.934	0.793	35774
1528	16	145	671	756	12.77	1.277	32736
1529	16	147	675	753	3.25	0.325	34723
1530	16	149	680	750	3.79	0.379	41903
1531	16	151	681	745	3.314	0.331	33621
1532	16	153	695	726	15.34	1.534	36015
1533	16	155	693	733	4.732	0.473	39677
1534	16	157	693	734	0.65	0.065	38339
1535	16	159	693	733	0.65	0.065	38782
1536	16	161	690	727	4.36	0.436	31623
1537	16	163	688	721	4.111	0.411	35555
1538	16	165	704	726	10.896	1.09	28065
1539	16	167	724	728	13.065	1.306	25175
1540	16	169	743	741	14.964	1.496	31616
1541	16	171	755	741	7.8	0.78	34785
1542	16	173	779	735	16.08	1.608	35024
1543	16	175	778	736	0.919	0.092	44740
1544	16	177	783	729	5.591	0.559	29589
1545	16	179	780	730	2.055	0.206	40089
1546	16	181	753	749	21.459	2.146	32875
1547	16	183	750	752	2.758	0.276	32247
1548	16	185	745	757	4.596	0.46	22734
1549	16	187	744	778	13.665	1.367	30078
1550	16	189	726	790	14.061	1.406	39985
1551	16	191	715	795	7.854	0.785	37403
1552	16	193	707	795	5.2	0.52	35382
1553	17	1	9	784	-1	-1	32297
1554	17	3	9	784	0	0	33495
1555	17	5	13	779	4.162	0.416	44233
1556	17	7	13	779	0	0	37643
1557	17	9	14	778	0.919	0.092	35291
1558	17	11	18	773	4.162	0.416	39707
1559	17	13	21	766	4.95	0.495	37800
1560	17	15	21	763	1.95	0.195	37213
1561	17	17	22	758	3.314	0.331	36723
1562	17	19	22	758	0	0	36725
1563	17	21	22	751	4.55	0.455	35670
1564	17	23	22	750	0.65	0.065	36713
1565	17	25	26	737	8.841	0.884	37375
1566	17	27	26	733	2.6	0.26	36560
1567	17	29	24	757	15.654	1.565	36150
1568	17	31	21	771	9.306	0.931	36099
1569	17	33	16	783	8.45	0.845	36252
1570	17	35	11	791	6.132	0.613	35881
1571	17	37	7	799	5.814	0.581	35812
1572	17	39	0	805	5.993	0.599	36671
1573	17	41	-1	811	3.954	0.395	0
1574	17	43	1	826	9.836	0.984	38704
1575	17	45	29	837	19.554	1.955	36879
1576	17	47	30	838	0.919	0.092	34403
1577	17	49	32	839	1.453	0.145	35179
1578	17	51	35	845	4.36	0.436	35934
1579	17	53	35	846	0.65	0.065	36213
1580	17	55	28	848	4.732	0.473	36016
1581	17	57	20	838	8.324	0.832	34508
1582	17	59	20	838	0	0	35923
1583	17	61	20	841	1.95	0.195	35638
1584	17	63	17	844	2.758	0.276	35721
1585	17	65	14	842	2.344	0.234	36039
1586	17	67	5	833	8.273	0.827	36079
1587	17	69	1	825	5.814	0.581	38792
1588	17	71	3	832	4.732	0.473	37692
1589	17	73	6	835	2.758	0.276	21379
1590	17	75	6	846	7.15	0.715	35092
1591	17	77	5	846	0.65	0.065	26732
1592	17	79	11	835	8.144	0.814	38344
1593	17	81	17	833	4.111	0.411	43433
1594	17	83	23	835	4.111	0.411	46745
1595	17	85	25	834	1.453	0.145	37878
1596	17	87	26	841	4.596	0.46	36499
1597	17	89	23	842	2.055	0.206	42930
1598	17	91	21	842	1.3	0.13	40512
1599	17	93	29	838	5.814	0.581	36849
1600	17	95	43	831	10.174	1.017	36546
1601	17	97	49	834	4.36	0.436	35866
1602	17	99	45	840	4.687	0.469	36099
1603	17	101	29	843	10.581	1.058	36570
1604	17	103	20	839	6.402	0.64	35842
1605	17	105	12	830	7.827	0.783	38494
1606	17	107	9	814	10.581	1.058	40923
1607	17	109	12	809	3.79	0.379	51744
1608	17	111	13	811	1.453	0.145	43861
1609	17	113	12	801	6.532	0.653	39262
1610	17	115	19	813	9.03	0.903	36375
1611	17	117	23	835	14.534	1.453	37744
1612	17	119	26	844	6.166	0.617	39190
1613	17	121	30	849	4.162	0.416	36554
1614	17	123	37	854	5.591	0.559	36437
1615	17	125	56	850	12.62	1.262	36302
1616	17	127	53	855	3.79	0.379	36138
1617	17	129	32	851	13.895	1.39	36336
1618	17	131	28	847	3.677	0.368	38099
1619	17	133	19	844	6.166	0.617	31826
1620	17	135	8	828	12.62	1.262	42241
1621	17	137	13	841	9.053	0.905	37636
1622	17	139	15	847	4.111	0.411	39907
1623	17	141	22	849	4.732	0.473	40034
1624	17	143	44	845	14.534	1.453	39646
1625	17	145	50	841	4.687	0.469	33694
1626	17	147	59	839	5.993	0.599	36753
1627	17	149	78	837	12.418	1.242	36223
1628	17	151	96	835	11.772	1.177	36006
1629	17	153	84	840	8.45	0.845	36244
1630	17	155	32	852	34.687	3.469	40449
1631	17	157	29	854	2.344	0.234	39011
1632	17	159	26	854	1.95	0.195	37682
1633	17	161	18	848	6.5	0.65	41505
1634	17	163	9	840	7.827	0.783	32645
1635	17	165	8	839	0.919	0.092	38758
1636	17	167	19	848	9.238	0.924	43641
1637	17	169	21	851	2.344	0.234	35418
1638	17	171	28	855	5.24	0.524	36478
1639	17	173	33	859	4.162	0.416	36655
1640	17	175	48	862	9.943	0.994	36878
1641	17	177	91	868	28.22	2.822	36003
1642	17	179	56	866	22.787	2.279	36018
1643	17	181	41	857	11.37	1.137	35490
1644	17	183	29	852	8.45	0.845	36550
1645	17	185	24	849	3.79	0.379	29906
1646	17	187	19	846	3.79	0.379	49815
1647	17	189	13	839	5.993	0.599	42851
1648	17	191	15	837	1.838	0.184	41124
1649	17	193	16	845	5.24	0.524	40707
1650	18	1	132	266	-1	-1	40256
1651	18	3	133	270	2.68	0.268	37060
1652	18	5	134	274	2.68	0.268	37087
1653	18	7	130	252	14.534	1.453	37052
1654	18	9	118	225	19.205	1.92	36832
1655	18	11	113	195	19.768	1.977	37212
1656	18	13	108	169	17.209	1.721	32022
1657	18	15	100	150	13.4	1.34	32706
1658	18	17	93	133	11.95	1.195	37035
1659	18	19	95	133	1.3	0.13	39184
1660	18	21	98	143	6.786	0.679	35148
1661	18	23	98	150	4.55	0.455	38214
1662	18	25	98	156	3.9	0.39	47650
1663	18	27	100	168	7.907	0.791	27142
1664	18	29	100	168	0	0	31830
1665	18	31	99	158	6.532	0.653	47959
1666	18	33	98	148	6.532	0.653	59330
1667	18	35	98	144	2.6	0.26	47524
1668	18	37	96	148	2.907	0.291	30986
1669	18	39	97	150	1.453	0.145	43634
1670	18	41	98	143	4.596	0.46	28351
1671	18	43	98	137	3.9	0.39	50627
1672	18	45	99	129	5.24	0.524	38101
1673	18	47	93	116	9.306	0.931	31726
1674	18	49	92	105	7.179	0.718	39074
1675	18	51	93	97	5.24	0.524	28763
1676	18	53	95	87	6.629	0.663	36069
1677	18	55	80	78	11.37	1.137	39741
1678	18	57	60	64	15.868	1.587	34763
1679	18	59	54	59	5.077	0.508	39675
1680	18	61	50	55	3.677	0.368	41487
1681	18	63	41	50	6.692	0.669	31708
1682	18	65	34	47	4.95	0.495	37851
1683	18	67	29	51	4.162	0.416	37574
1684	18	69	27	65	9.192	0.919	37296
1685	18	71	27	67	1.3	0.13	32699
1686	18	73	36	72	6.692	0.669	39532
1687	18	75	52	68	10.72	1.072	34121
1688	18	77	78	59	17.883	1.788	34351
1689	18	79	96	51	12.803	1.28	40703
1690	18	81	110	47	9.464	0.946	42134
1691	18	83	118	44	5.553	0.555	43418
1692	18	85	131	40	8.841	0.884	38181
1693	18	87	130	36	2.68	0.268	35928
1694	18	89	129	35	0.919	0.092	40219
1695	18	91	122	34	4.596	0.46	37854
1696	18	93	121	33	0.919	0.092	31575
1697	18	95	149	26	18.76	1.876	33432
1698	18	97	154	25	3.314	0.331	35902
1699	18	99	163	24	5.886	0.589	41990
1700	18	101	179	21	10.581	1.058	37846
1701	18	103	165	31	11.183	1.118	37298
1702	18	105	129	39	23.97	2.397	46181
1703	18	107	119	43	7.001	0.7	40479
1704	18	109	100	50	13.161	1.316	32194
1705	18	111	95	55	4.596	0.46	39576
1706	18	113	96	61	3.954	0.395	38609
1707	18	115	102	62	3.954	0.395	36097
1708	18	117	109	54	6.909	0.691	46445
1709	18	119	102	42	9.03	0.903	41666
1710	18	121	88	37	9.663	0.966	33150
1711	18	123	88	38	0.65	0.065	27981
1712	18	125	106	40	11.772	1.177	43670
1713	18	127	118	45	8.45	0.845	41812
1714	18	129	138	47	13.065	1.306	38113
1715	18	131	106	59	22.214	2.221	49423
1716	18	133	104	59	1.3	0.13	37060
1717	18	135	101	54	3.79	0.379	21122
1718	18	137	116	43	12.09	1.209	38908
1719	18	139	121	29	9.663	0.966	37910
1720	18	141	118	27	2.344	0.234	49772
1721	18	143	119	46	12.367	1.237	29750
1722	18	145	116	56	6.786	0.679	26880
1723	18	147	116	59	1.95	0.195	37602
1724	18	149	124	51	7.354	0.735	29386
1725	18	151	135	44	8.475	0.847	37131
1726	18	153	140	41	3.79	0.379	36059
1727	18	155	152	43	7.907	0.791	45469
1728	18	157	149	49	4.36	0.436	29732
1729	18	159	144	52	3.79	0.379	37905
1730	18	161	128	66	13.819	1.382	31667
1731	18	163	128	66	0	0	32105
1732	18	165	128	60	3.9	0.39	46112
1733	18	167	131	55	3.79	0.379	43661
1734	18	169	136	50	4.596	0.46	32408
1735	18	171	139	46	3.25	0.325	51761
1736	18	173	140	45	0.919	0.092	46884
1737	18	175	139	45	0.65	0.065	33396
1738	18	177	114	64	20.41	2.041	36171
1739	18	179	94	61	13.145	1.315	37915
1740	18	181	92	59	1.838	0.184	44079
1741	18	183	115	60	14.964	1.496	31592
1742	18	185	147	55	21.052	2.105	29289
1743	18	187	160	47	9.922	0.992	43564
1744	18	189	171	44	7.411	0.741	32930
1745	18	191	195	44	15.6	1.56	37665
1746	18	193	195	44	0	0	43556
1747	19	1	465	225	-1	-1	34337
1748	19	3	459	210	10.501	1.05	38151
1749	19	5	459	209	0.65	0.065	39080
1750	19	7	459	217	5.2	0.52	38032
1751	19	9	459	221	2.6	0.26	35493
1752	19	11	464	202	12.77	1.277	35402
1753	19	13	474	181	15.118	1.512	36561
1754	19	15	494	163	17.489	1.749	36155
1755	19	17	511	141	18.071	1.807	33002
1756	19	19	523	125	13	1.3	36998
1757	19	21	527	120	4.162	0.416	34852
1758	19	23	527	123	1.95	0.195	35833
1759	19	25	506	153	23.802	2.38	27457
1760	19	27	473	197	35.749	3.575	40092
1761	19	29	449	213	18.748	1.875	35805
1762	19	31	448	213	0.65	0.065	34788
1763	19	33	442	202	8.144	0.814	35016
1764	19	35	418	172	24.972	2.497	34564
1765	19	37	410	162	8.324	0.832	36190
1766	19	39	416	186	16.08	1.608	39353
1767	19	41	421	190	4.162	0.416	35476
1768	19	43	445	187	15.721	1.572	43807
1769	19	45	443	167	13.065	1.306	34831
1770	19	47	433	147	14.534	1.453	35272
1771	19	49	432	125	14.314	1.431	32544
1772	19	51	437	140	10.277	1.028	41353
1773	19	53	450	191	34.209	3.421	37519
1774	19	55	451	216	16.263	1.626	38334
1775	19	57	451	234	11.7	1.17	34141
1776	19	59	452	238	2.68	0.268	35056
1777	19	61	458	230	6.5	0.65	36881
1778	19	63	454	201	19.028	1.903	39848
1779	19	65	464	213	10.153	1.015	54290
1780	19	67	456	217	5.814	0.581	31129
1781	19	69	448	212	6.132	0.613	19809
1782	19	71	446	204	5.36	0.536	47766
1783	19	73	471	208	16.456	1.646	49046
1784	19	75	469	221	8.549	0.855	40582
1785	19	77	468	225	2.68	0.268	45193
1786	19	79	476	219	6.5	0.65	34771
1787	19	81	467	230	9.238	0.924	40469
1788	19	83	460	234	5.24	0.524	31152
1789	19	85	456	236	2.907	0.291	34414
1790	19	87	457	240	2.68	0.268	36055
1791	19	89	467	224	12.264	1.226	35511
1792	19	91	505	190	33.143	3.314	41117
1793	19	93	509	184	4.687	0.469	37074
1794	19	95	514	180	4.162	0.416	38949
1795	19	97	519	170	7.267	0.727	37998
1796	19	99	521	164	4.111	0.411	36730
1797	19	101	517	171	5.24	0.524	37436
1798	19	103	517	172	0.65	0.065	38250
1799	19	105	512	185	9.053	0.905	39713
1800	19	107	511	194	5.886	0.589	42664
1801	19	109	513	194	1.3	0.13	34328
1802	19	111	510	188	4.36	0.436	40490
1803	19	113	510	167	13.65	1.365	31885
1804	19	115	508	159	5.36	0.536	47455
1805	19	117	511	172	8.672	0.867	38755
1806	19	119	510	174	1.453	0.145	43869
1807	19	121	503	151	15.627	1.563	36237
1808	19	123	508	125	17.209	1.721	44815
1809	19	125	503	180	35.897	3.59	37488
1810	19	127	505	208	18.246	1.825	39623
1811	19	129	487	232	19.5	1.95	29151
1812	19	131	482	241	6.692	0.669	31890
1813	19	133	475	243	4.732	0.473	47921
1814	19	135	456	255	14.607	1.461	35548
1815	19	137	446	267	10.153	1.015	36247
1816	19	139	446	268	0.65	0.065	35167
1817	19	141	457	248	14.836	1.484	37089
1818	19	143	469	233	12.486	1.249	33656
1819	19	145	451	261	21.636	2.164	38069
1820	19	147	448	267	4.36	0.436	39370
1821	19	149	448	269	1.3	0.13	34751
1822	19	151	452	266	3.25	0.325	37450
1823	19	153	452	266	0	0	35565
1824	19	155	453	271	3.314	0.331	36203
1825	19	157	455	273	1.838	0.184	36317
1826	19	159	466	245	19.554	1.955	36497
1827	19	161	472	232	9.306	0.931	36675
1828	19	163	482	211	15.118	1.512	34697
1829	19	165	490	197	10.481	1.048	34834
1830	19	167	498	185	9.374	0.937	32003
1831	19	169	503	173	8.45	0.845	30189
1832	19	171	516	170	8.672	0.867	35577
1833	19	173	515	184	9.123	0.912	39969
1834	19	175	516	182	1.453	0.145	35901
1835	19	177	525	160	15.45	1.545	36366
1836	19	179	518	191	20.657	2.066	35778
1837	19	181	491	209	21.092	2.109	35182
1838	19	183	486	235	17.209	1.721	38738
1839	19	185	477	249	10.818	1.082	37176
1840	19	187	469	255	6.5	0.65	38376
1841	19	189	448	269	16.405	1.64	36234
1842	19	191	440	269	5.2	0.52	36038
1843	19	193	440	270	0.65	0.065	36140
1844	20	1	843	314	-1	-1	28146
1845	20	3	843	314	0	0	30362
1846	20	5	861	313	11.718	1.172	34099
1847	20	7	866	307	5.077	0.508	33021
1848	20	9	883	289	16.093	1.609	32206
1849	20	11	895	270	14.607	1.461	41934
1850	20	13	908	259	11.069	1.107	34100
1851	20	15	919	245	11.573	1.157	35370
1852	20	17	926	238	6.435	0.643	35855
1853	20	19	930	234	3.677	0.368	33970
1854	20	21	919	238	7.608	0.761	34274
1855	20	23	926	228	7.934	0.793	30953
1856	20	25	949	218	16.302	1.63	34043
1857	20	27	950	217	0.919	0.092	31488
1858	20	29	957	206	8.475	0.847	35780
1859	20	31	958	203	2.055	0.206	40762
1860	20	33	913	237	36.659	3.666	33789
1861	20	35	900	246	10.277	1.028	29767
1862	20	37	875	270	22.525	2.253	35309
1863	20	39	852	291	20.244	2.024	37666
1864	20	41	848	296	4.162	0.416	33708
1865	20	43	845	308	8.04	0.804	39782
1866	20	45	843	313	3.5	0.35	34068
1867	20	47	839	320	5.24	0.524	33342
1868	20	49	834	329	6.692	0.669	33942
1869	20	51	832	330	1.453	0.145	35664
1870	20	53	827	339	6.692	0.669	31541
1871	20	55	824	344	3.79	0.379	33128
1872	20	57	816	356	9.374	0.937	33396
1873	20	59	810	366	7.58	0.758	33521
1874	20	61	807	369	2.758	0.276	34201
1875	20	63	805	373	2.907	0.291	33733
1876	20	65	804	369	2.68	0.268	33853
1877	20	67	806	355	9.192	0.919	32850
1878	20	69	808	352	2.344	0.234	31959
1879	20	71	810	358	4.111	0.411	30837
1880	20	73	799	373	12.09	1.209	33283
1881	20	75	806	363	7.934	0.793	33801
1882	20	77	817	346	13.161	1.316	33100
1883	20	79	829	328	14.061	1.406	33469
1884	20	81	845	310	15.654	1.565	32890
1885	20	83	867	290	19.325	1.933	37578
1886	20	85	869	285	3.5	0.35	33604
1887	20	87	857	311	18.613	1.861	20124
1888	20	89	846	337	18.35	1.835	23850
1889	20	91	846	338	0.65	0.065	33846
1890	20	93	859	325	11.95	1.195	21081
1891	20	95	865	323	4.111	0.411	20533
1892	20	97	857	332	7.827	0.783	22297
1893	20	99	827	345	21.252	2.125	29552
1894	20	101	819	348	5.553	0.555	37358
1895	20	103	812	355	6.435	0.643	37060
1896	20	105	805	366	8.475	0.847	35275
1897	20	107	801	370	3.677	0.368	33486
1898	20	109	803	368	1.838	0.184	34114
1899	20	111	816	340	20.065	2.007	36585
1900	20	113	801	367	20.076	2.008	35134
1901	20	115	796	379	8.45	0.845	30976
1902	20	117	795	383	2.68	0.268	33497
1903	20	119	804	360	16.053	1.605	35316
1904	20	121	814	341	13.956	1.396	19107
1905	20	123	822	329	9.374	0.937	18022
1906	20	125	829	304	16.875	1.687	27674
1907	20	127	833	294	7.001	0.7	27871
1908	20	129	842	283	9.238	0.924	35466
1909	20	131	842	283	0	0	29526
1910	20	133	846	282	2.68	0.268	33277
1911	20	135	851	275	5.591	0.559	32292
1912	20	137	854	270	3.79	0.379	41261
1913	20	139	857	261	6.166	0.617	33172
1914	20	141	853	270	6.402	0.64	34200
1915	20	143	847	283	9.306	0.931	32317
1916	20	145	834	315	22.45	2.245	29841
1917	20	147	834	316	0.65	0.065	32517
1918	20	149	842	301	11.05	1.105	26195
1919	20	151	849	282	13.161	1.316	33188
1920	20	153	852	269	8.672	0.867	35328
1921	20	155	856	254	10.09	1.009	32436
1922	20	157	853	247	4.95	0.495	35187
1923	20	159	847	279	21.162	2.116	30029
1924	20	161	845	301	14.359	1.436	34033
1925	20	163	851	281	13.572	1.357	34335
1926	20	165	854	263	11.861	1.186	34242
1927	20	167	843	271	8.841	0.884	34172
1928	20	169	836	308	24.476	2.448	27263
1929	20	171	834	315	4.732	0.473	24158
1930	20	173	844	319	7.001	0.7	38045
1931	20	175	832	345	18.613	1.861	38103
1932	20	177	828	351	4.687	0.469	46182
1933	20	179	832	343	5.814	0.581	43887
1934	20	181	846	306	25.713	2.571	24095
1935	20	183	847	299	4.596	0.46	31315
1936	20	185	853	286	9.306	0.931	15672
1937	20	187	843	308	15.708	1.571	37089
1938	20	189	838	324	10.896	1.09	32913
1939	20	191	832	334	7.58	0.758	36801
1940	20	193	829	334	1.95	0.195	33773
1941	21	1	180	344	-1	-1	34230
1942	21	3	182	341	2.344	0.234	35014
1943	21	5	188	336	5.077	0.508	33309
1944	21	7	192	330	4.687	0.469	36182
1945	21	9	198	324	5.515	0.552	37990
1946	21	11	194	321	3.25	0.325	39657
1947	21	13	186	322	5.24	0.524	28978
1948	21	15	183	319	2.758	0.276	34636
1949	21	17	177	311	6.5	0.65	32926
1950	21	19	169	303	7.354	0.735	36974
1951	21	21	163	292	8.144	0.814	37171
1952	21	23	171	314	15.216	1.522	31345
1953	21	25	173	314	1.3	0.13	39273
1954	21	27	183	315	6.532	0.653	35426
1955	21	29	188	318	3.79	0.379	41250
1956	21	31	192	322	3.677	0.368	36615
1957	21	33	200	333	8.841	0.884	36454
1958	21	35	199	339	3.954	0.395	36441
1959	21	37	194	329	7.267	0.727	38574
1960	21	39	188	335	5.515	0.552	35324
1961	21	41	186	335	1.3	0.13	37117
1962	21	43	174	325	10.153	1.015	36362
1963	21	45	163	310	12.09	1.209	40693
1964	21	47	161	306	2.907	0.291	34799
1965	21	49	177	324	15.654	1.565	38365
1966	21	51	189	330	8.72	0.872	37405
1967	21	53	203	329	9.123	0.912	35550
1968	21	55	203	326	1.95	0.195	38602
1969	21	57	193	321	7.267	0.727	34947
1970	21	59	187	335	9.9	0.99	35250
1971	21	61	190	325	6.786	0.679	39610
1972	21	63	204	322	9.306	0.931	35952
1973	21	65	189	334	12.486	1.249	40257
1974	21	67	180	341	7.411	0.741	29044
1975	21	69	178	337	2.907	0.291	46166
1976	21	71	178	327	6.5	0.65	43288
1977	21	73	170	327	5.2	0.52	37940
1978	21	75	169	323	2.68	0.268	35980
1979	21	77	169	317	3.9	0.39	34459
1980	21	79	164	306	7.854	0.785	35516
1981	21	81	160	300	4.687	0.469	35670
1982	21	83	154	297	4.36	0.436	34918
1983	21	85	162	322	17.061	1.706	33010
1984	21	87	164	321	1.453	0.145	36377
1985	21	89	170	326	5.077	0.508	32352
1986	21	91	174	332	4.687	0.469	36041
1987	21	93	176	339	4.732	0.473	37856
1988	21	95	175	347	5.24	0.524	36958
1989	21	97	175	345	1.3	0.13	36158
1990	21	99	169	329	11.107	1.111	33648
1991	21	101	168	310	12.367	1.237	33338
1992	21	103	165	310	1.95	0.195	44660
1993	21	105	163	308	1.838	0.184	39116
1994	21	107	157	299	7.031	0.703	36049
1995	21	109	155	300	1.453	0.145	38538
1996	21	111	167	322	16.289	1.629	35475
1997	21	113	174	328	5.993	0.599	37714
1998	21	115	185	336	8.841	0.884	37779
1999	21	117	187	337	1.453	0.145	36132
[truncated: 5,749 more rows]
