# Supplementary material for: The Arp2/3 complex is required for in situ haptotactic response of microglia to iC3b
Source: EMBO Rep. 2026 Feb 27;27(7):1666–95. doi: 10.1038/s44319-026-00720-9 (PMC13076747; doi:10.1038/s44319-026-00720-9)
Supplement: Supplementary file 13 — Source data Fig. 1 [file 44319_2026_720_MOESM13_ESM.zip › Figure 1/1A-E/24.09.06 BV2 iC3b random migration iC3b 10uM raw data.csv]

Track n�	Slice n�	X	Y	Distance	Velocity	Pixel Value
1	1	534	486	-1.000	-1.000	34670
1	3	539	487	3.314	0.331	33192
1	5	539	487	0.000	0.000	36915
1	7	539	487	0.000	0.000	34651
1	9	535	492	4.162	0.416	33394
1	11	530	497	4.596	0.460	37616
1	13	530	499	1.300	0.130	31478
1	15	535	499	3.250	0.325	36003
1	17	542	495	5.240	0.524	33259
1	19	542	490	3.250	0.325	32481
1	21	537	479	7.854	0.785	34886
1	23	536	472	4.596	0.460	32943
1	25	547	480	8.841	0.884	33507
1	27	559	493	11.499	1.150	29838
1	29	568	508	11.370	1.137	33875
1	31	571	511	2.758	0.276	34677
1	33	574	520	6.166	0.617	33918
1	35	579	529	6.692	0.669	37262
1	37	579	530	0.650	0.065	34528
1	39	578	536	3.954	0.395	35425
1	41	578	546	6.500	0.650	37576
1	43	578	546	0.000	0.000	34823
1	45	578	534	7.800	0.780	34249
1	47	578	518	10.400	1.040	34499
1	49	569	493	17.270	1.727	32412
1	51	563	481	8.720	0.872	17242
1	53	559	479	2.907	0.291	31233
1	55	565	495	11.107	1.111	33187
1	57	566	496	0.919	0.092	33287
1	59	567	502	3.954	0.395	34477
1	61	571	515	8.841	0.884	35486
1	63	571	517	1.300	0.130	33693
1	65	570	516	0.919	0.092	35087
1	67	574	496	13.257	1.326	36266
1	69	587	492	8.841	0.884	35463
1	71	595	492	5.200	0.520	35468
1	73	596	493	0.919	0.092	35720
1	75	602	488	5.077	0.508	42739
1	77	604	483	3.500	0.350	37902
1	79	608	476	5.240	0.524	36867
1	81	612	469	5.240	0.524	35315
1	83	617	463	5.077	0.508	34045
1	85	626	457	7.031	0.703	34805
1	87	633	458	4.596	0.460	33917
1	89	637	457	2.680	0.268	31876
1	91	637	457	0.000	0.000	33436
1	93	642	448	6.692	0.669	38124
1	95	645	435	8.672	0.867	36430
1	97	652	427	6.909	0.691	38734
1	99	656	420	5.240	0.524	37231
1	101	657	412	5.240	0.524	41631
1	103	651	413	3.954	0.395	33924
1	105	623	455	32.810	3.281	30224
1	107	598	489	27.431	2.743	22401
1	109	579	532	30.556	3.056	33769
1	111	574	556	15.935	1.593	35540
1	113	565	580	16.660	1.666	40354
1	115	562	586	4.360	0.436	38168
1	117	555	591	5.591	0.559	39956
1	119	546	605	10.818	1.082	27940
1	121	538	621	11.627	1.163	26036
1	123	539	629	5.240	0.524	31042
1	125	544	632	3.790	0.379	42047
1	127	557	636	8.841	0.884	39003
1	129	559	656	13.065	1.306	34970
1	131	562	660	3.250	0.325	32202
1	133	572	660	6.500	0.650	34187
1	135	569	660	1.950	0.195	36503
1	137	564	662	3.500	0.350	34551
1	139	559	666	4.162	0.416	35125
1	141	557	665	1.453	0.145	34839
1	143	552	640	16.571	1.657	32702
1	145	546	651	8.144	0.814	35047
1	147	547	648	2.055	0.206	32299
1	149	575	645	18.304	1.830	34727
1	151	562	643	8.549	0.855	35535
1	153	549	648	9.053	0.905	28674
1	155	543	654	5.515	0.552	25408
1	157	542	653	0.919	0.092	27688
1	159	561	656	12.503	1.250	34274
1	161	572	671	12.090	1.209	35063
1	163	568	684	8.841	0.884	34797
1	165	551	676	12.212	1.221	34349
1	167	546	675	3.314	0.331	35137
1	169	534	650	18.025	1.802	31796
1	171	523	629	15.409	1.541	30382
1	173	523	626	1.950	0.195	33715
1	175	531	636	8.324	0.832	22354
1	177	534	645	6.166	0.617	35767
1	179	551	633	13.525	1.353	34762
1	181	565	630	9.306	0.931	37911
1	183	560	642	8.450	0.845	48174
1	185	553	650	6.909	0.691	41666
1	187	550	654	3.250	0.325	39364
1	189	554	667	8.841	0.884	33090
1	191	561	665	4.732	0.473	37507
1	193	570	658	7.411	0.741	33622
2	1	374	689	-1.000	-1.000	33765
2	3	374	687	1.300	0.130	32713
2	5	370	685	2.907	0.291	36651
2	7	359	680	7.854	0.785	30596
2	9	340	675	12.770	1.277	37513
2	11	329	674	7.179	0.718	34048
2	13	332	674	1.950	0.195	35483
2	15	338	672	4.111	0.411	31483
2	17	358	674	13.065	1.306	33853
2	19	389	672	20.191	2.019	34716
2	21	390	671	0.919	0.092	42640
2	23	391	670	0.919	0.092	34705
2	25	399	664	6.500	0.650	31558
2	27	398	656	5.240	0.524	33805
2	29	391	642	10.174	1.017	36263
2	31	390	641	0.919	0.092	33268
2	33	389	641	0.650	0.065	35061
2	35	374	654	12.902	1.290	36766
2	37	371	657	2.758	0.276	33119
2	39	370	657	0.650	0.065	41655
2	41	371	652	3.314	0.331	31650
2	43	374	650	2.344	0.234	32301
2	45	368	657	5.993	0.599	38323
2	47	360	662	6.132	0.613	32451
2	49	359	663	0.919	0.092	34258
2	51	364	656	5.591	0.559	35731
2	53	365	655	0.919	0.092	34275
2	55	405	647	26.514	2.651	32670
2	57	408	652	3.790	0.379	33788
2	59	416	656	5.814	0.581	41446
2	61	413	666	6.786	0.679	35318
2	63	421	665	5.240	0.524	35053
2	65	396	673	17.061	1.706	32721
2	67	379	677	11.351	1.135	46422
2	69	368	678	7.179	0.718	35071
2	71	373	668	7.267	0.727	34529
2	73	377	665	3.250	0.325	37307
2	75	381	658	5.240	0.524	38681
2	77	380	653	3.314	0.331	44812
2	79	371	656	6.166	0.617	34339
2	81	369	669	8.549	0.855	45465
2	83	375	670	3.954	0.395	30242
2	85	385	659	9.663	0.966	30812
2	87	372	667	9.922	0.992	43428
2	89	360	677	10.153	1.015	34425
2	91	352	689	9.374	0.937	38405
2	93	352	689	0.000	0.000	33724
2	95	362	692	6.786	0.679	29183
2	97	359	696	3.250	0.325	32262
2	99	349	703	7.934	0.793	26204
2	101	345	708	4.162	0.416	35301
2	103	345	703	3.250	0.325	30149
2	105	345	693	6.500	0.650	39398
2	107	350	688	4.596	0.460	35255
2	109	355	684	4.162	0.416	28919
2	111	359	680	3.677	0.368	31028
2	113	359	672	5.200	0.520	32329
2	115	352	659	9.597	0.960	31080
2	117	365	671	11.499	1.150	32030
2	119	378	686	12.902	1.290	30639
2	121	402	670	18.748	1.875	32995
2	123	403	665	3.314	0.331	40082
2	125	405	659	4.111	0.411	37765
2	127	407	653	4.111	0.411	42731
2	129	411	646	5.240	0.524	38181
2	131	417	642	4.687	0.469	35529
2	133	415	644	1.838	0.184	35645
2	135	404	658	11.573	1.157	26716
2	137	391	675	13.910	1.391	39884
2	139	389	676	1.453	0.145	32905
2	141	384	671	4.596	0.460	43207
2	143	378	664	5.993	0.599	40206
2	145	374	654	7.001	0.700	34353
2	147	379	638	10.896	1.090	31972
2	149	380	633	3.314	0.331	32317
2	151	381	632	0.919	0.092	30649
2	153	396	631	9.771	0.977	37709
2	155	405	636	6.692	0.669	41396
2	157	408	635	2.055	0.206	32506
2	159	410	642	4.732	0.473	34539
2	161	415	649	5.591	0.559	34522
2	163	406	652	6.166	0.617	23587
2	165	391	656	10.090	1.009	38956
2	167	388	655	2.055	0.206	35669
2	169	384	660	4.162	0.416	30594
2	171	377	669	7.411	0.741	32609
2	173	383	664	5.077	0.508	34347
2	175	390	657	6.435	0.643	39489
2	177	381	678	14.850	1.485	32933
2	179	377	681	3.250	0.325	37977
2	181	373	682	2.680	0.268	38282
2	183	363	685	6.786	0.679	35881
2	185	353	686	6.532	0.653	32895
2	187	346	684	4.732	0.473	33704
2	189	340	682	4.111	0.411	36568
2	191	338	678	2.907	0.291	31610
2	193	335	671	4.950	0.495	37118
3	1	507	778	-1.000	-1.000	34423
3	3	508	772	3.954	0.395	31585
3	5	511	761	7.411	0.741	35967
3	7	512	762	0.919	0.092	28857
3	9	526	790	20.348	2.035	36723
3	11	526	789	0.650	0.065	34542
3	13	526	789	0.000	0.000	35906
3	15	529	783	4.360	0.436	39103
3	17	530	775	5.240	0.524	30542
3	19	517	773	8.549	0.855	36038
3	21	512	764	6.692	0.669	41687
3	23	512	762	1.300	0.130	36146
3	25	512	759	1.950	0.195	39987
3	27	512	766	4.550	0.455	34818
3	29	515	774	5.553	0.555	34179
3	31	516	775	0.919	0.092	34030
3	33	519	782	4.950	0.495	34850
3	35	524	791	6.692	0.669	33805
3	37	527	797	4.360	0.436	34227
3	39	528	805	5.240	0.524	34763
3	41	535	820	10.759	1.076	34404
3	43	537	825	3.500	0.350	34799
3	45	538	837	7.827	0.783	34037
3	47	539	840	2.055	0.206	34566
3	49	547	850	8.324	0.832	35494
3	51	548	857	4.596	0.460	34079
3	53	551	849	5.553	0.555	36052
3	55	546	844	4.596	0.460	35559
3	57	545	851	4.596	0.460	35477
3	59	550	867	10.896	1.090	34167
3	61	560	876	8.745	0.874	33734
3	63	569	884	7.827	0.783	34071
3	65	574	882	3.500	0.350	34159
3	67	567	873	7.411	0.741	35497
3	69	531	820	41.645	4.164	35423
3	71	518	778	28.577	2.858	34852
3	73	514	760	11.985	1.199	36816
3	75	504	745	11.718	1.172	32838
3	77	500	745	2.600	0.260	40495
3	79	497	737	5.553	0.555	35725
3	81	485	740	8.040	0.804	34197
3	83	485	743	1.950	0.195	33766
3	85	477	756	9.922	0.992	33672
3	87	473	741	10.090	1.009	34718
3	89	492	747	12.951	1.295	34019
3	91	500	768	14.607	1.461	34177
3	93	510	771	6.786	0.679	31616
3	95	499	756	12.090	1.209	35101
3	97	517	762	12.333	1.233	40557
3	99	531	763	9.123	0.912	38210
3	101	529	769	4.111	0.411	35513
3	103	499	767	19.543	1.954	36213
3	105	493	762	5.077	0.508	32975
3	107	487	757	5.077	0.508	34256
3	109	486	756	0.919	0.092	34617
3	111	486	744	7.800	0.780	32960
3	113	485	733	7.179	0.718	35138
3	115	487	753	13.065	1.306	33920
3	117	515	795	32.810	3.281	30164
3	119	518	796	2.055	0.206	33884
3	121	528	775	15.118	1.512	35026
3	123	519	773	5.993	0.599	35135
3	125	517	782	5.993	0.599	39281
3	127	517	782	0.000	0.000	41897
3	129	516	781	0.919	0.092	34430
3	131	500	761	16.648	1.665	35186
3	133	507	791	20.023	2.002	22150
3	135	520	805	12.418	1.242	26878
3	137	532	822	13.525	1.353	35379
3	139	535	826	3.250	0.325	34469
3	141	522	795	21.850	2.185	38663
3	143	511	775	14.836	1.484	41834
3	145	526	812	25.951	2.595	32780
3	147	540	839	19.768	1.977	26586
3	149	545	846	5.591	0.559	33963
3	151	557	853	9.030	0.903	35638
3	153	557	851	1.300	0.130	33454
3	155	550	839	9.030	0.903	31994
3	157	550	844	3.250	0.325	40629
3	159	570	868	20.306	2.031	37196
3	161	582	877	9.750	0.975	34756
3	163	591	884	7.411	0.741	34519
3	165	554	849	33.105	3.310	35007
3	167	497	782	57.176	5.718	30499
3	169	486	767	12.090	1.209	26113
3	171	481	754	9.053	0.905	38440
3	173	478	744	6.786	0.679	33529
3	175	473	739	4.596	0.460	30910
3	177	473	739	0.000	0.000	33475
3	179	473	743	2.600	0.260	33132
3	181	474	744	0.919	0.092	30216
3	183	482	752	7.354	0.735	42021
3	185	482	752	0.000	0.000	27068
3	187	475	743	7.411	0.741	30839
3	189	467	736	6.909	0.691	35288
3	191	465	737	1.453	0.145	32630
3	193	498	791	41.134	4.113	35355
4	1	832	844	-1.000	-1.000	34445
4	3	829	853	6.166	0.617	33654
4	5	828	854	0.919	0.092	33178
4	7	829	842	7.827	0.783	35299
4	9	831	833	5.993	0.599	33376
4	11	838	821	9.030	0.903	38388
4	13	840	812	5.993	0.599	36040
4	15	843	802	6.786	0.679	31335
4	17	844	791	7.179	0.718	35682
4	19	845	783	5.240	0.524	35292
4	21	847	776	4.732	0.473	33804
4	23	850	769	4.950	0.495	35261
4	25	853	756	8.672	0.867	33241
4	27	843	804	31.869	3.187	32228
4	29	839	824	13.257	1.326	43062
4	31	830	837	10.277	1.028	33867
4	33	827	837	1.950	0.195	37946
4	35	820	845	6.909	0.691	31784
4	37	817	850	3.790	0.379	31331
4	39	815	859	5.993	0.599	22004
4	41	814	866	4.596	0.460	33149
4	43	811	877	7.411	0.741	32721
4	45	809	884	4.732	0.473	33029
4	47	822	869	12.902	1.290	32930
4	49	811	879	9.663	0.966	32750
4	51	807	878	2.680	0.268	29353
4	53	803	870	5.814	0.581	34181
4	55	800	868	2.344	0.234	28280
4	57	799	868	0.650	0.065	33325
4	59	794	870	3.500	0.350	33559
4	61	789	874	4.162	0.416	33394
4	63	799	875	6.532	0.653	30777
4	65	799	870	3.250	0.325	26513
4	67	806	864	5.993	0.599	44357
4	69	808	882	11.772	1.177	32895
4	71	797	882	7.150	0.715	32963
4	73	804	878	5.240	0.524	33015
4	75	810	882	4.687	0.469	31664
4	77	812	876	4.111	0.411	34113
4	79	806	864	8.720	0.872	32607
4	81	805	863	0.919	0.092	32630
4	83	783	849	16.950	1.695	33393
4	85	791	856	6.909	0.691	33282
4	87	800	858	5.993	0.599	30129
4	89	805	857	3.314	0.331	33512
4	91	819	857	9.100	0.910	39289
4	93	815	860	3.250	0.325	36919
4	95	817	859	1.453	0.145	38051
4	97	800	867	12.212	1.221	45893
4	99	796	876	6.402	0.640	36604
4	101	798	885	5.993	0.599	39813
4	103	800	890	3.500	0.350	40543
4	105	814	890	9.100	0.910	34459
4	107	816	896	4.111	0.411	30309
4	109	814	894	1.838	0.184	28432
4	111	831	889	11.518	1.152	33814
4	113	839	894	6.132	0.613	33432
4	115	847	897	5.553	0.555	32826
4	117	834	894	8.672	0.867	32718
4	119	820	885	10.818	1.082	37188
4	121	799	885	13.650	1.365	38324
4	123	791	890	6.132	0.613	25342
4	125	786	890	3.250	0.325	34268
4	127	782	887	3.250	0.325	42829
4	129	805	882	15.299	1.530	29554
4	131	819	887	9.663	0.966	28722
4	133	816	892	3.790	0.379	35887
4	135	804	890	7.907	0.791	32076
4	137	797	887	4.950	0.495	37636
4	139	787	882	7.267	0.727	32105
4	141	780	878	5.240	0.524	32518
4	143	776	878	2.600	0.260	28316
4	145	759	886	12.212	1.221	27579
4	147	754	884	3.500	0.350	33727
4	149	751	884	1.950	0.195	34417
4	151	754	880	3.250	0.325	32247
4	153	783	875	19.128	1.913	36113
4	155	793	883	8.324	0.832	34175
4	157	789	888	4.162	0.416	29210
4	159	794	886	3.500	0.350	41096
4	161	830	884	23.435	2.344	38156
4	163	846	886	10.481	1.048	33255
4	165	852	891	5.077	0.508	33143
4	167	858	904	9.306	0.931	33281
4	169	843	908	10.090	1.009	33382
4	171	830	900	9.922	0.992	31743
4	173	824	901	3.954	0.395	33860
4	175	811	889	11.499	1.150	38531
4	177	797	890	9.123	0.912	42152
4	179	789	879	8.841	0.884	35191
4	181	780	875	6.402	0.640	29640
4	183	771	876	5.886	0.589	24181
4	185	742	882	19.249	1.925	30753
4	187	742	886	2.600	0.260	33829
4	189	785	892	28.220	2.822	35682
4	191	815	892	19.500	1.950	36586
4	193	826	893	7.179	0.718	40999
5	1	916	646	-1.000	-1.000	34282
5	3	915	645	0.919	0.092	35097
5	5	914	644	0.919	0.092	29416
5	7	918	639	4.162	0.416	34058
5	9	928	641	6.629	0.663	34720
5	11	934	645	4.687	0.469	32384
5	13	948	651	9.900	0.990	32763
5	15	948	651	0.000	0.000	32622
5	17	951	648	2.758	0.276	33083
5	19	960	653	6.692	0.669	32719
5	21	966	654	3.954	0.395	32392
5	23	975	657	6.166	0.617	32256
5	25	976	655	1.453	0.145	29213
5	27	955	649	14.196	1.420	32143
5	29	936	645	12.620	1.262	33841
5	31	921	641	10.090	1.009	32967
5	33	908	638	8.672	0.867	33130
5	35	885	632	15.450	1.545	33654
5	37	876	630	5.993	0.599	36193
5	39	868	628	5.360	0.536	31923
5	41	867	629	0.919	0.092	34184
5	43	880	628	8.475	0.847	33868
5	45	886	629	3.954	0.395	34662
5	47	878	631	5.360	0.536	33591
5	49	870	633	5.360	0.536	32720
5	51	887	651	16.093	1.609	20516
5	53	917	655	19.672	1.967	28185
5	55	926	664	8.273	0.827	32182
5	57	933	681	11.950	1.195	33879
5	59	932	685	2.680	0.268	32966
5	61	935	696	7.411	0.741	32406
5	63	930	693	3.790	0.379	32232
5	65	924	683	7.580	0.758	32351
5	67	923	676	4.596	0.460	32643
5	69	929	665	8.144	0.814	40005
5	71	930	653	7.827	0.783	32651
5	73	929	659	3.954	0.395	26335
5	75	929	673	9.100	0.910	40239
5	77	924	685	8.450	0.845	32204
5	79	910	686	9.123	0.912	35256
5	81	906	687	2.680	0.268	32238
5	83	900	684	4.360	0.436	38502
5	85	891	682	5.993	0.599	16772
5	87	888	684	2.344	0.234	35197
5	89	890	689	3.500	0.350	31960
5	91	889	700	7.179	0.718	32934
5	93	876	691	10.277	1.028	27683
5	95	877	688	2.055	0.206	32206
5	97	892	690	9.836	0.984	30888
5	99	887	693	3.790	0.379	28241
5	101	883	693	2.600	0.260	27677
5	103	877	691	4.111	0.411	33740
5	105	882	690	3.314	0.331	15513
5	107	906	691	15.613	1.561	17631
5	109	921	691	9.750	0.975	30302
5	111	926	690	3.314	0.331	33979
5	113	926	700	6.500	0.650	31228
5	115	925	701	0.919	0.092	29049
5	117	925	700	0.650	0.065	32625
5	119	928	694	4.360	0.436	32940
5	121	918	695	6.532	0.653	45232
5	123	917	695	0.650	0.065	33293
5	125	911	707	8.720	0.872	32778
5	127	908	709	2.344	0.234	47974
5	129	908	704	3.250	0.325	35555
5	131	909	703	0.919	0.092	24604
5	133	904	705	3.500	0.350	35309
5	135	899	711	5.077	0.508	32826
5	137	897	710	1.453	0.145	33360
5	139	901	695	10.090	1.009	36978
5	141	910	682	10.277	1.028	53594
5	143	914	676	4.687	0.469	26863
5	145	904	680	7.001	0.700	34378
5	147	896	691	8.841	0.884	30608
5	149	896	700	5.850	0.585	32998
5	151	904	703	5.553	0.555	32397
5	153	915	696	8.475	0.847	29313
5	155	919	683	8.841	0.884	42046
5	157	919	678	3.250	0.325	41244
5	159	917	676	1.838	0.184	27914
5	161	915	671	3.500	0.350	16437
5	163	932	685	14.314	1.431	51867
5	165	932	695	6.500	0.650	58851
5	167	929	700	3.790	0.379	40791
5	169	923	704	4.687	0.469	24275
5	171	933	690	11.183	1.118	46623
5	173	928	703	9.053	0.905	33515
5	175	923	702	3.314	0.331	29736
5	177	924	698	2.680	0.268	53740
5	179	926	694	2.907	0.291	34177
5	181	916	698	7.001	0.700	36870
5	183	911	704	5.077	0.508	32792
5	185	913	704	1.300	0.130	33517
5	187	930	697	11.950	1.195	26862
5	189	928	691	4.111	0.411	39466
5	191	938	689	6.629	0.663	32295
5	193	930	691	5.360	0.536	37702
6	1	933	336	-1.000	-1.000	33593
6	3	922	338	7.267	0.727	34446
6	5	916	339	3.954	0.395	37278
6	7	899	341	11.126	1.113	42491
6	9	887	344	8.040	0.804	31016
6	11	883	346	2.907	0.291	32958
6	13	870	347	8.475	0.847	35588
6	15	869	346	0.919	0.092	33503
6	17	868	345	0.919	0.092	29938
6	19	908	330	27.767	2.777	34497
6	21	910	326	2.907	0.291	41347
6	23	919	317	8.273	0.827	31071
6	25	922	316	2.055	0.206	36289
6	27	934	305	10.581	1.058	31761
6	29	942	302	5.553	0.555	34412
6	31	951	299	6.166	0.617	39329
6	33	953	303	2.907	0.291	43929
6	35	953	303	0.000	0.000	32151
6	37	953	303	0.000	0.000	43166
6	39	953	303	0.000	0.000	36135
6	41	957	294	6.402	0.640	34483
6	43	964	285	7.411	0.741	39982
6	45	976	271	11.985	1.199	32482
6	47	967	277	7.031	0.703	33373
6	49	960	282	5.591	0.559	39127
6	51	954	289	5.993	0.599	34803
6	53	952	288	1.453	0.145	33041
6	55	945	286	4.732	0.473	35240
6	57	939	288	4.111	0.411	24209
6	59	940	289	0.919	0.092	34487
6	61	950	296	7.934	0.793	33064
6	63	951	298	1.453	0.145	32923
6	65	947	304	4.687	0.469	42249
6	67	942	309	4.596	0.460	23424
6	69	942	302	4.550	0.455	33717
6	71	945	291	7.411	0.741	39596
6	73	942	287	3.250	0.325	37558
6	75	933	284	6.166	0.617	29122
6	77	934	281	2.055	0.206	28096
6	79	949	277	10.090	1.009	47326
6	81	950	287	6.532	0.653	35866
6	83	950	288	0.650	0.065	38533
6	85	950	291	1.950	0.195	12964
6	87	952	298	4.732	0.473	35794
6	89	953	303	3.314	0.331	38065
6	91	960	303	4.550	0.455	34807
6	93	963	303	1.950	0.195	33211
6	95	954	309	7.031	0.703	45840
6	97	939	311	9.836	0.984	31377
6	99	925	314	9.306	0.931	30287
6	101	921	316	2.907	0.291	40884
6	103	937	312	10.720	1.072	19579
6	105	954	308	11.351	1.135	35654
6	107	955	314	3.954	0.395	38780
6	109	962	303	8.475	0.847	50031
6	111	963	296	4.596	0.460	44216
6	113	967	278	11.985	1.199	34308
6	115	964	279	2.055	0.206	32240
6	117	957	297	12.553	1.255	34269
6	119	958	298	0.919	0.092	37998
6	121	963	293	4.596	0.460	34550
6	123	955	288	6.132	0.613	35419
6	125	955	287	0.650	0.065	32543
6	127	957	280	4.732	0.473	31530
6	129	959	280	1.300	0.130	31572
6	131	957	303	15.006	1.501	40565
6	133	955	311	5.360	0.536	37441
6	135	953	319	5.360	0.536	33639
6	137	951	322	2.344	0.234	32330
6	139	951	326	2.600	0.260	34305
6	141	951	332	3.900	0.390	34319
6	143	957	323	7.031	0.703	32349
6	145	959	307	10.481	1.048	43174
6	147	961	292	9.836	0.984	36998
6	149	964	279	8.672	0.867	35255
6	151	963	271	5.240	0.524	26839
6	153	963	293	14.300	1.430	23214
6	155	959	310	11.351	1.135	42040
6	157	954	320	7.267	0.727	36560
6	159	953	322	1.453	0.145	31960
6	161	953	320	1.300	0.130	31181
6	163	959	308	8.720	0.872	34124
6	165	961	307	1.453	0.145	32156
6	167	967	286	14.196	1.420	38434
6	169	967	291	3.250	0.325	31553
6	171	967	297	3.900	0.390	38715
6	173	967	281	10.400	1.040	34551
6	175	961	268	9.306	0.931	22922
6	177	964	286	11.861	1.186	37897
6	179	972	298	9.374	0.937	43012
6	181	972	307	5.850	0.585	27988
6	183	966	306	3.954	0.395	27719
6	185	948	306	11.700	1.170	39021
6	187	939	312	7.031	0.703	42888
6	189	927	315	8.040	0.804	30259
6	191	920	311	5.240	0.524	31934
6	193	919	306	3.314	0.331	20749
7	1	476	186	-1.000	-1.000	34680
7	3	475	187	0.919	0.092	35154
7	5	473	176	7.267	0.727	33915
7	7	476	194	11.861	1.186	32502
7	9	478	201	4.732	0.473	35400
7	11	482	216	10.090	1.009	37207
7	13	488	220	4.687	0.469	37126
7	15	504	218	10.481	1.048	37605
7	17	508	220	2.907	0.291	34332
7	19	511	219	2.055	0.206	37087
7	21	518	213	5.993	0.599	38121
7	23	528	207	7.580	0.758	29939
7	25	534	202	5.077	0.508	35526
7	27	540	200	4.111	0.411	36520
7	29	542	200	1.300	0.130	35318
7	31	514	200	18.200	1.820	39261
7	33	484	200	19.500	1.950	33908
7	35	469	201	9.771	0.977	34734
7	37	457	203	7.907	0.791	37243
7	39	436	202	13.665	1.367	36469
7	41	420	205	10.581	1.058	35787
7	43	414	208	4.360	0.436	36345
7	45	405	213	6.692	0.669	36239
7	47	402	214	2.055	0.206	34856
7	49	408	213	3.954	0.395	37877
7	51	416	207	6.500	0.650	39080
7	53	417	207	0.650	0.065	35549
7	55	430	205	8.549	0.855	35549
7	57	424	208	4.360	0.436	48982
7	59	439	203	10.277	1.028	35209
7	61	403	210	23.838	2.384	38397
7	63	387	211	10.420	1.042	35152
7	65	380	211	4.550	0.455	34984
7	67	405	208	16.366	1.637	40843
7	69	422	209	11.069	1.107	41557
7	71	434	206	8.040	0.804	34304
7	73	449	202	10.090	1.009	43151
7	75	466	197	11.518	1.152	35591
7	77	468	197	1.300	0.130	36927
7	79	451	206	12.503	1.250	43528
7	81	433	214	12.803	1.280	36736
7	83	430	216	2.344	0.234	22396
7	85	443	208	9.922	0.992	36836
7	87	469	196	18.613	1.861	35758
7	89	475	195	3.954	0.395	35925
7	91	428	208	31.696	3.170	36411
7	93	396	217	21.606	2.161	36487
7	95	384	217	7.800	0.780	41575
7	97	372	213	8.222	0.822	21932
7	99	360	209	8.222	0.822	36400
7	101	353	208	4.596	0.460	41012
7	103	334	211	12.503	1.250	37997
7	105	322	211	7.800	0.780	34625
7	107	308	213	9.192	0.919	36554
7	109	298	212	6.532	0.653	34751
7	111	288	209	6.786	0.679	36345
7	113	296	208	5.240	0.524	36547
7	115	325	216	19.554	1.955	36638
7	117	369	216	28.599	2.860	34091
7	119	389	216	13.000	1.300	36763
7	121	407	214	11.772	1.177	31803
7	123	429	215	14.314	1.431	33858
7	125	443	215	9.100	0.910	38271
7	127	466	213	15.006	1.501	36786
7	129	473	211	4.732	0.473	38612
7	131	482	212	5.886	0.589	34299
7	133	502	213	13.016	1.302	35635
7	135	456	219	30.153	3.015	36080
7	137	416	221	26.032	2.603	38805
7	139	398	227	12.333	1.233	40063
7	141	381	241	14.314	1.431	25562
7	143	378	249	5.553	0.555	21998
7	145	374	260	7.608	0.761	23368
7	147	367	266	5.993	0.599	28792
7	149	373	261	5.077	0.508	22316
7	151	400	235	24.364	2.436	37951
7	153	430	219	22.099	2.210	38648
7	155	468	211	25.241	2.524	35376
7	157	455	216	9.053	0.905	35744
7	159	386	232	46.039	4.604	39734
7	161	368	234	11.772	1.177	36406
7	163	360	226	7.354	0.735	37028
7	165	345	225	9.771	0.977	29762
7	167	324	223	13.711	1.371	37524
7	169	314	216	7.934	0.793	36859
7	171	310	212	3.677	0.368	33549
7	173	310	212	0.000	0.000	37787
7	175	287	208	15.174	1.517	35903
7	177	276	209	7.179	0.718	36656
7	179	267	217	7.827	0.783	36857
7	181	264	224	4.950	0.495	37637
7	183	260	225	2.680	0.268	36171
7	185	274	226	9.123	0.912	37026
7	187	328	224	35.123	3.512	34784
7	189	362	229	22.337	2.234	40855
7	191	374	257	19.801	1.980	14655
7	193	375	278	13.665	1.367	52643
8	1	180	536	-1.000	-1.000	36551
8	3	179	536	0.650	0.065	36830
8	5	177	530	4.111	0.411	36474
8	7	172	516	9.663	0.966	33315
8	9	171	507	5.886	0.589	33632
8	11	171	514	4.550	0.455	35073
8	13	178	530	11.351	1.135	35870
8	15	181	534	3.250	0.325	38445
8	17	183	538	2.907	0.291	39108
8	19	190	546	6.909	0.691	37938
8	21	199	547	5.886	0.589	33276
8	23	214	548	9.771	0.977	35762
8	25	196	549	11.718	1.172	35858
8	27	185	541	8.841	0.884	30819
8	29	185	539	1.300	0.130	31108
8	31	197	541	7.907	0.791	37560
8	33	203	548	5.993	0.599	34657
8	35	201	554	4.111	0.411	34686
8	37	201	554	0.000	0.000	36319
8	39	201	548	3.900	0.390	41366
8	41	196	553	4.596	0.460	36652
8	43	195	562	5.886	0.589	32185
8	45	195	566	2.600	0.260	35137
8	47	215	568	13.065	1.306	35605
8	49	210	574	5.077	0.508	35421
8	51	198	560	11.985	1.199	29456
8	53	187	550	9.663	0.966	30410
8	55	190	547	2.758	0.276	32852
8	57	208	541	12.333	1.233	56314
8	59	201	549	6.909	0.691	45533
8	61	206	559	7.267	0.727	44128
8	63	204	566	4.732	0.473	33890
8	65	200	558	5.814	0.581	37959
8	67	197	549	6.166	0.617	38027
8	69	195	544	3.500	0.350	37144
8	71	191	551	5.240	0.524	32621
8	73	194	557	4.360	0.436	34787
8	75	202	574	12.212	1.221	33032
8	77	205	581	4.950	0.495	39242
8	79	205	585	2.600	0.260	38233
8	81	206	589	2.680	0.268	34576
8	83	213	592	4.950	0.495	39428
8	85	215	597	3.500	0.350	40626
8	87	216	603	3.954	0.395	35701
8	89	216	603	0.000	0.000	36665
8	91	209	588	10.759	1.076	37255
8	93	208	584	2.680	0.268	37924
8	95	203	571	9.053	0.905	38876
8	97	195	545	17.681	1.768	39821
8	99	194	536	5.886	0.589	36735
8	101	192	534	1.838	0.184	35167
8	103	182	526	8.324	0.832	33831
8	105	184	522	2.907	0.291	29946
8	107	186	533	7.267	0.727	39290
8	109	196	559	18.106	1.811	38541
8	111	206	578	13.956	1.396	40295
8	113	211	597	12.770	1.277	38768
8	115	216	613	10.896	1.090	34615
8	117	217	625	7.827	0.783	39566
8	119	217	630	3.250	0.325	38098
8	121	221	649	12.620	1.262	33220
8	123	221	648	0.650	0.065	36088
8	125	220	632	10.420	1.042	40250
8	127	221	626	3.954	0.395	24471
8	129	227	632	5.515	0.552	30024
8	131	228	638	3.954	0.395	24139
8	133	230	639	1.453	0.145	39734
8	135	229	643	2.680	0.268	47295
8	137	226	649	4.360	0.436	56533
8	139	223	655	4.360	0.436	24077
8	141	220	659	3.250	0.325	14579
8	143	211	662	6.166	0.617	32461
8	145	210	663	0.919	0.092	33891
8	147	209	666	2.055	0.206	35230
8	149	214	658	6.132	0.613	33725
8	151	226	640	14.061	1.406	33798
8	153	233	628	9.030	0.903	37652
8	155	231	611	11.126	1.113	38601
8	157	229	596	9.836	0.984	40579
8	159	223	592	4.687	0.469	37690
8	161	198	589	16.366	1.637	26341
8	163	200	607	11.772	1.177	46054
8	165	198	614	4.732	0.473	36197
8	167	193	611	3.790	0.379	33834
8	169	197	606	4.162	0.416	34095
8	171	212	612	10.501	1.050	34710
8	173	221	614	5.993	0.599	32621
8	175	214	608	5.993	0.599	39453
8	177	209	598	7.267	0.727	33852
8	179	208	591	4.596	0.460	40421
8	181	204	584	5.240	0.524	32904
8	183	197	573	8.475	0.847	32200
8	185	197	566	4.550	0.455	35587
8	187	197	561	3.250	0.325	40481
8	189	194	549	8.040	0.804	47117
8	191	192	541	5.360	0.536	40969
8	193	193	527	9.123	0.912	40566
9	1	524	467	-1.000	-1.000	34944
9	3	537	461	9.306	0.931	35064
9	5	539	456	3.500	0.350	37434
9	7	540	456	0.650	0.065	38508
9	9	547	450	5.993	0.599	38734
9	11	549	447	2.344	0.234	40705
9	13	555	439	6.500	0.650	41519
9	15	560	433	5.077	0.508	37671
9	17	562	428	3.500	0.350	36285
9	19	562	427	0.650	0.065	35291
9	21	573	417	9.663	0.966	34086
9	23	576	413	3.250	0.325	37779
9	25	583	405	6.909	0.691	34983
9	27	584	404	0.919	0.092	35619
9	29	586	387	11.126	1.113	34947
9	31	579	377	7.934	0.793	35402
9	33	574	383	5.077	0.508	35469
9	35	572	395	7.907	0.791	36454
9	37	566	406	8.144	0.814	37945
9	39	564	408	1.838	0.184	29241
9	41	564	408	0.000	0.000	35994
9	43	572	403	6.132	0.613	30709
9	45	577	398	4.596	0.460	36394
9	47	585	390	7.354	0.735	37550
9	49	588	387	2.758	0.276	34917
9	51	589	384	2.055	0.206	38360
9	53	597	376	7.354	0.735	35462
9	55	600	373	2.758	0.276	35908
9	57	605	370	3.790	0.379	31247
9	59	608	367	2.758	0.276	34128
9	61	619	363	7.608	0.761	35780
9	63	626	362	4.596	0.460	36087
9	65	639	357	9.053	0.905	37243
9	67	648	352	6.692	0.669	38141
9	69	655	346	5.993	0.599	35341
9	71	663	341	6.132	0.613	35940
9	73	667	336	4.162	0.416	35245
9	75	657	342	7.580	0.758	35147
9	77	623	363	25.975	2.597	37928
9	79	617	367	4.687	0.469	37800
9	81	608	374	7.411	0.741	39012
9	83	608	375	0.650	0.065	34542
9	85	619	366	9.238	0.924	35623
9	87	633	358	10.481	1.048	35820
9	89	643	349	8.745	0.874	41076
9	91	649	343	5.515	0.552	35589
9	93	655	334	7.031	0.703	35200
9	95	647	336	5.360	0.536	34674
9	97	646	336	0.650	0.065	36542
9	99	648	335	1.453	0.145	37456
9	101	652	332	3.250	0.325	36008
9	103	660	325	6.909	0.691	35548
9	105	654	332	5.993	0.599	36505
9	107	649	338	5.077	0.508	36031
9	109	643	346	6.500	0.650	32634
9	111	641	349	2.344	0.234	38428
9	113	641	350	0.650	0.065	44354
9	115	642	355	3.314	0.331	40072
9	117	638	372	11.351	1.135	50134
9	119	635	375	2.758	0.276	34131
9	121	636	369	3.954	0.395	30098
9	123	629	381	9.030	0.903	35186
9	125	621	385	5.814	0.581	35797
9	127	600	401	17.160	1.716	48538
9	129	591	408	7.411	0.741	28538
9	131	569	427	18.894	1.889	40217
9	133	556	441	12.418	1.242	37114
9	135	542	454	12.418	1.242	36125
9	137	536	463	7.031	0.703	36379
9	139	527	474	9.238	0.924	35709
9	141	524	479	3.790	0.379	40756
9	143	531	470	7.411	0.741	40060
9	145	537	461	7.031	0.703	31391
9	147	549	455	8.720	0.872	38813
9	149	548	467	7.827	0.783	45837
9	151	541	478	8.475	0.847	36212
9	153	539	478	1.300	0.130	35425
9	155	536	485	4.950	0.495	36440
9	157	538	470	9.836	0.984	34847
9	159	552	451	15.340	1.534	36286
9	161	558	444	5.993	0.599	38961
9	163	563	458	9.663	0.966	27454
9	165	559	478	13.257	1.326	34807
9	167	556	484	4.360	0.436	36073
9	169	554	483	1.453	0.145	35676
9	171	551	487	3.250	0.325	30224
9	173	551	479	5.200	0.520	38146
9	175	550	483	2.680	0.268	43177
9	177	546	490	5.240	0.524	46373
9	179	544	494	2.907	0.291	43006
9	181	541	502	5.553	0.555	36093
9	183	539	496	4.111	0.411	36436
9	185	528	482	11.573	1.157	43714
9	187	520	473	7.827	0.783	34201
9	189	525	468	4.596	0.460	40735
9	191	521	455	8.841	0.884	35701
9	193	519	458	2.344	0.234	37052
10	1	443	255	-1.000	-1.000	34027
10	3	434	255	5.850	0.585	38431
10	5	428	253	4.111	0.411	37396
10	7	413	252	9.771	0.977	30798
10	9	405	247	6.132	0.613	45445
10	11	401	243	3.677	0.368	35752
10	13	394	231	9.030	0.903	37453
10	15	388	221	7.580	0.758	38901
10	17	387	220	0.919	0.092	38989
10	19	385	209	7.267	0.727	35929
10	21	376	193	11.932	1.193	35317
10	23	369	175	12.553	1.255	34384
10	25	358	158	13.161	1.316	33910
10	27	358	157	0.650	0.065	36260
10	29	363	148	6.692	0.669	35392
10	31	362	148	0.650	0.065	39105
10	33	364	145	2.344	0.234	36312
10	35	344	149	13.257	1.326	39054
10	37	336	146	5.553	0.555	43252
10	39	332	146	2.600	0.260	33225
10	41	318	142	9.464	0.946	36214
10	43	304	136	9.900	0.990	39029
10	45	293	135	7.179	0.718	36778
10	47	293	135	0.000	0.000	37072
10	49	294	135	0.650	0.065	37233
10	51	296	126	5.993	0.599	39928
10	53	299	128	2.344	0.234	41027
10	55	304	135	5.591	0.559	35526
10	57	318	140	9.663	0.966	35245
10	59	326	145	6.132	0.613	50493
10	61	324	146	1.453	0.145	38413
10	63	310	140	9.900	0.990	45312
10	65	303	135	5.591	0.559	28648
10	67	303	133	1.300	0.130	28793
10	69	309	129	4.687	0.469	41726
10	71	311	129	1.300	0.130	41606
10	73	311	135	3.900	0.390	39178
10	75	305	143	6.500	0.650	34416
10	77	299	149	5.515	0.552	31795
10	79	299	150	0.650	0.065	40591
10	81	299	149	0.650	0.065	38886
10	83	299	156	4.550	0.455	24384
10	85	299	156	0.000	0.000	37700
10	87	301	143	8.549	0.855	31032
10	89	311	128	11.718	1.172	37972
10	91	308	128	1.950	0.195	37136
10	93	310	146	11.772	1.177	37219
10	95	307	173	17.658	1.766	31357
10	97	307	173	0.000	0.000	40818
10	99	320	176	8.672	0.867	57326
10	101	331	176	7.150	0.715	44132
10	103	342	175	7.179	0.718	39341
10	105	349	162	9.597	0.960	38006
10	107	352	150	8.040	0.804	34883
10	109	366	150	9.100	0.910	36356
10	111	381	151	9.771	0.977	35904
10	113	386	156	4.596	0.460	34927
10	115	383	159	2.758	0.276	38825
10	117	339	164	28.783	2.878	42904
10	119	326	168	8.841	0.884	42828
10	121	311	160	11.050	1.105	39863
10	123	300	160	7.150	0.715	42188
10	125	288	162	7.907	0.791	38149
10	127	284	162	2.600	0.260	31451
10	129	297	169	9.597	0.960	32980
10	131	322	177	17.061	1.706	23427
10	133	340	175	11.772	1.177	37666
10	135	372	177	20.840	2.084	36831
10	137	374	177	1.300	0.130	37072
10	139	380	173	4.687	0.469	37453
10	141	361	167	12.951	1.295	42718
10	143	347	161	9.900	0.990	32444
10	145	336	170	9.238	0.924	37482
10	147	331	172	3.500	0.350	40009
10	149	307	167	15.935	1.593	42818
10	151	302	164	3.790	0.379	44305
10	153	301	162	1.453	0.145	33809
10	155	315	178	13.819	1.382	37439
10	157	325	176	6.629	0.663	24144
10	159	303	172	14.534	1.453	34944
10	161	298	169	3.790	0.379	39728
10	163	296	169	1.300	0.130	48417
10	165	282	170	9.123	0.912	36354
10	167	288	172	4.111	0.411	29427
10	169	305	177	11.518	1.152	37988
10	171	322	186	12.503	1.250	45659
10	173	328	189	4.360	0.436	29635
10	175	336	187	5.360	0.536	41346
10	177	346	165	15.708	1.571	34516
10	179	338	148	12.212	1.221	28989
10	181	312	161	18.894	1.889	37940
10	183	303	164	6.166	0.617	36642
10	185	307	171	5.240	0.524	36822
10	187	326	172	12.367	1.237	38239
10	189	366	174	26.032	2.603	36966
10	191	369	181	4.950	0.495	37480
10	193	386	185	11.351	1.135	37028
11	1	756	135	-1.000	-1.000	35405
11	3	756	129	3.900	0.390	35393
11	5	758	128	1.453	0.145	37683
11	7	770	118	10.153	1.015	38345
11	9	777	105	9.597	0.960	35304
11	11	781	100	4.162	0.416	34466
11	13	778	100	1.950	0.195	35471
11	15	747	120	23.979	2.398	37378
11	17	737	132	10.153	1.015	34645
11	19	723	140	10.481	1.048	38902
11	21	714	148	7.827	0.783	33983
11	23	704	153	7.267	0.727	30901
11	25	698	152	3.954	0.395	35981
11	27	700	162	6.629	0.663	34857
11	29	697	164	2.344	0.234	36032
11	31	673	157	16.250	1.625	38248
11	33	668	159	3.500	0.350	30708
11	35	651	156	11.220	1.122	36303
11	37	641	150	7.580	0.758	35889
11	39	639	150	1.300	0.130	33979
11	41	658	144	12.951	1.295	37162
11	43	679	143	13.665	1.367	39495
11	45	694	146	9.943	0.994	36303
11	47	714	143	13.145	1.315	39311
11	49	758	133	29.329	2.933	35032
11	51	770	129	8.222	0.822	38471
11	53	777	122	6.435	0.643	37609
11	55	777	112	6.500	0.650	24837
11	57	772	100	8.450	0.845	35738
11	59	775	94	4.360	0.436	35310
11	61	776	87	4.596	0.460	35040
11	63	785	78	8.273	0.827	34917
11	65	786	84	3.954	0.395	34327
11	67	789	93	6.166	0.617	35671
11	69	812	101	15.828	1.583	36816
11	71	814	98	2.344	0.234	40889
11	73	815	97	0.919	0.092	33999
11	75	823	88	7.827	0.783	31940
11	77	829	80	6.500	0.650	34069
11	79	835	75	5.077	0.508	33047
11	81	852	71	11.351	1.135	33499
11	83	868	73	10.481	1.048	34668
11	85	877	76	6.166	0.617	34584
11	87	881	81	4.162	0.416	32706
11	89	889	86	6.132	0.613	34337
11	91	894	81	4.596	0.460	34546
11	93	866	73	18.928	1.893	36016
11	95	857	67	7.031	0.703	36973
11	97	847	54	10.661	1.066	35087
11	99	828	86	24.190	2.419	33799
11	101	814	99	12.418	1.242	35286
11	103	808	105	5.515	0.552	34635
11	105	790	107	11.772	1.177	35397
11	107	786	110	3.250	0.325	11477
11	109	782	127	11.351	1.135	11489
11	111	789	133	5.993	0.599	32942
11	113	791	151	11.772	1.177	45135
11	115	790	156	3.314	0.331	32082
11	117	771	158	12.418	1.242	35651
11	119	761	153	7.267	0.727	34913
11	121	752	152	5.886	0.589	28690
11	123	751	153	0.919	0.092	26051
11	125	756	145	6.132	0.613	34785
11	127	769	141	8.841	0.884	36180
11	129	776	137	5.240	0.524	39981
11	131	783	130	6.435	0.643	34313
11	133	756	131	17.562	1.756	35004
11	135	771	112	15.734	1.573	30851
11	137	780	109	6.166	0.617	35086
11	139	785	110	3.314	0.331	42043
11	141	795	110	6.500	0.650	35762
11	143	789	116	5.515	0.552	36413
11	145	786	124	5.553	0.555	30721
11	147	781	136	8.450	0.845	26213
11	149	782	136	0.650	0.065	24417
11	151	806	132	15.815	1.581	49685
11	153	813	113	13.161	1.316	31988
11	155	808	100	9.053	0.905	38874
11	157	814	87	9.306	0.931	39638
11	159	826	95	9.374	0.937	40495
11	161	807	122	21.459	2.146	37173
11	163	806	129	4.596	0.460	35327
11	165	808	131	1.838	0.184	40594
11	167	795	138	9.597	0.960	32294
11	169	779	143	10.896	1.090	20725
11	171	773	142	3.954	0.395	34073
11	173	788	132	11.718	1.172	36874
11	175	805	130	11.126	1.113	38273
11	177	809	133	3.250	0.325	31727
11	179	817	137	5.814	0.581	52085
11	181	821	138	2.680	0.268	36909
11	183	832	141	7.411	0.741	35461
11	185	838	147	5.515	0.552	32680
11	187	843	155	6.132	0.613	26602
11	189	844	158	2.055	0.206	62110
11	191	846	157	1.453	0.145	27665
11	193	848	158	1.453	0.145	32955
12	1	883	552	-1.000	-1.000	35698
12	3	878	558	5.077	0.508	36727
12	5	872	561	4.360	0.436	30394
12	7	872	561	0.000	0.000	35062
12	9	865	556	5.591	0.559	34996
12	11	856	552	6.402	0.640	22499
12	13	847	547	6.692	0.669	41569
12	15	844	546	2.055	0.206	37039
12	17	841	543	2.758	0.276	32354
12	19	838	543	1.950	0.195	34116
12	21	836	544	1.453	0.145	31099
12	23	833	545	2.055	0.206	33847
12	25	830	547	2.344	0.234	34610
12	27	826	549	2.907	0.291	34121
12	29	823	553	3.250	0.325	31746
12	31	822	553	0.650	0.065	34264
12	33	819	558	3.790	0.379	33164
12	35	820	557	0.919	0.092	33674
12	37	824	552	4.162	0.416	34551
12	39	857	548	21.606	2.161	39576
12	41	863	547	3.954	0.395	23284
12	43	861	547	1.300	0.130	27763
12	45	848	549	8.549	0.855	44273
12	47	847	549	0.650	0.065	45032
12	49	843	540	6.402	0.640	38080
12	51	838	544	4.162	0.416	34392
12	53	836	545	1.453	0.145	37939
12	55	836	545	0.000	0.000	22961
12	57	838	534	7.267	0.727	47837
12	59	839	526	5.240	0.524	41557
12	61	839	527	0.650	0.065	40648
12	63	838	538	7.179	0.718	39600
12	65	838	544	3.900	0.390	45236
12	67	838	548	2.600	0.260	49583
12	69	836	555	4.732	0.473	22424
12	71	836	556	0.650	0.065	30612
12	73	836	556	0.000	0.000	34755
12	75	836	553	1.950	0.195	31163
12	77	839	545	5.553	0.555	43621
12	79	840	542	2.055	0.206	42358
12	81	841	536	3.954	0.395	44144
12	83	838	535	2.055	0.206	38304
12	85	834	531	3.677	0.368	35104
12	87	829	527	4.162	0.416	33635
12	89	831	524	2.344	0.234	31203
12	91	831	527	1.950	0.195	30020
12	93	833	530	2.344	0.234	37448
12	95	836	541	7.411	0.741	33222
12	97	832	553	8.222	0.822	42733
12	99	832	554	0.650	0.065	32844
12	101	834	540	9.192	0.919	38139
12	103	834	540	0.000	0.000	33682
12	105	834	539	0.650	0.065	36618
12	107	831	528	7.411	0.741	30465
12	109	828	520	5.553	0.555	28598
12	111	827	528	5.240	0.524	37854
12	113	828	549	13.665	1.367	33353
12	115	828	554	3.250	0.325	38906
12	117	828	559	3.250	0.325	35328
12	119	827	563	2.680	0.268	38355
12	121	823	569	4.687	0.469	31207
12	123	823	571	1.300	0.130	36230
12	125	822	575	2.680	0.268	34962
12	127	821	578	2.055	0.206	35112
12	129	823	581	2.344	0.234	34879
12	131	835	573	9.374	0.937	33580
12	133	839	566	5.240	0.524	61572
12	135	840	559	4.596	0.460	18016
12	137	839	555	2.680	0.268	49992
12	139	839	553	1.300	0.130	41930
12	141	837	558	3.500	0.350	41939
12	143	836	564	3.954	0.395	26982
12	145	831	571	5.591	0.559	48397
12	147	829	570	1.453	0.145	45537
12	149	823	573	4.360	0.436	38118
12	151	822	575	1.453	0.145	39905
12	153	819	583	5.553	0.555	23929
12	155	826	577	5.993	0.599	44663
12	157	829	572	3.790	0.379	39194
12	159	832	567	3.790	0.379	48168
12	161	832	568	0.650	0.065	43937
12	163	830	560	5.360	0.536	44962
12	165	829	560	0.650	0.065	41621
12	167	828	565	3.314	0.331	38198
12	169	827	571	3.954	0.395	30611
12	171	827	572	0.650	0.065	42225
12	173	833	563	7.031	0.703	41025
12	175	844	552	10.111	1.011	58040
12	177	843	555	2.055	0.206	33921
12	179	834	559	6.402	0.640	47995
12	181	834	559	0.000	0.000	35063
12	183	838	558	2.680	0.268	33226
12	185	851	554	8.841	0.884	38360
12	187	859	553	5.240	0.524	36638
12	189	868	551	5.993	0.599	31196
12	191	863	558	5.591	0.559	34102
12	193	851	563	8.450	0.845	32461
13	1	279	735	-1.000	-1.000	38710
13	3	254	739	16.456	1.646	34232
13	5	257	737	2.344	0.234	27396
13	7	262	732	4.596	0.460	39931
13	9	266	727	4.162	0.416	31499
13	11	271	718	6.692	0.669	37926
13	13	273	711	4.732	0.473	39714
13	15	267	727	11.107	1.111	37309
13	17	268	730	2.055	0.206	33811
13	19	269	743	8.475	0.847	36049
13	21	275	727	11.107	1.111	35476
13	23	282	717	7.934	0.793	37870
13	25	296	713	9.464	0.946	37015
13	27	302	721	6.500	0.650	35149
13	29	308	727	5.515	0.552	33655
13	31	323	728	9.771	0.977	35984
13	33	331	727	5.240	0.524	35504
13	35	319	730	8.040	0.804	36305
13	37	303	732	10.481	1.048	34900
13	39	289	728	9.464	0.946	34208
13	41	286	724	3.250	0.325	34690
13	43	280	713	8.144	0.814	36917
13	45	278	705	5.360	0.536	37307
13	47	289	711	8.144	0.814	33664
13	49	292	712	2.055	0.206	35497
13	51	295	727	9.943	0.994	30263
13	53	297	726	1.453	0.145	32172
13	55	293	723	3.250	0.325	39058
13	57	294	719	2.680	0.268	36609
13	59	287	717	4.732	0.473	37832
13	61	281	714	4.360	0.436	32407
13	63	281	714	0.000	0.000	34021
13	65	282	710	2.680	0.268	32583
13	67	286	712	2.907	0.291	37138
13	69	299	716	8.841	0.884	38208
13	71	311	719	8.040	0.804	36531
13	73	310	725	3.954	0.395	36959
13	75	294	729	10.720	1.072	35833
13	77	289	730	3.314	0.331	36009
13	79	280	719	9.238	0.924	33274
13	81	276	704	10.090	1.009	37600
13	83	277	693	7.179	0.718	40822
13	85	276	697	2.680	0.268	40661
13	87	272	706	6.402	0.640	35045
13	89	270	711	3.500	0.350	37534
13	91	270	716	3.250	0.325	26841
13	93	270	718	1.300	0.130	29946
13	95	272	720	1.838	0.184	39091
13	97	274	720	1.300	0.130	28073
13	99	277	708	8.040	0.804	36497
13	101	278	708	0.650	0.065	37953
13	103	276	718	6.629	0.663	34459
13	105	271	731	9.053	0.905	37557
13	107	271	730	0.650	0.065	36607
13	109	270	732	1.453	0.145	36197
13	111	268	735	2.344	0.234	35628
13	113	267	722	8.475	0.847	34533
13	115	268	712	6.532	0.653	35117
13	117	270	704	5.360	0.536	34286
13	119	271	715	7.179	0.718	43013
13	121	272	725	6.532	0.653	39311
13	123	270	733	5.360	0.536	39755
13	125	266	742	6.402	0.640	32416
13	127	265	745	2.055	0.206	30460
13	129	271	750	5.077	0.508	27166
13	131	283	754	8.222	0.822	37014
13	133	282	762	5.240	0.524	36709
13	135	267	751	12.090	1.209	29386
13	137	260	743	6.909	0.691	34403
13	139	257	725	11.861	1.186	39004
13	141	257	719	3.900	0.390	41067
13	143	261	712	5.240	0.524	39182
13	145	267	702	7.580	0.758	40921
13	147	268	701	0.919	0.092	39956
13	149	259	714	10.277	1.028	35600
13	151	242	736	18.071	1.807	27247
13	153	246	740	3.677	0.368	30864
13	155	247	740	0.650	0.065	32215
13	157	243	743	3.250	0.325	37609
13	159	242	754	7.179	0.718	30661
13	161	242	750	2.600	0.260	36634
13	163	256	730	15.868	1.587	37256
13	165	259	716	9.306	0.931	49482
13	167	252	717	4.596	0.460	39100
13	169	252	712	3.250	0.325	39382
13	171	256	704	5.814	0.581	36563
13	173	259	703	2.055	0.206	34334
13	175	268	698	6.692	0.669	36413
13	177	270	702	2.907	0.291	39830
13	179	263	711	7.411	0.741	41392
13	181	263	717	3.900	0.390	39546
13	183	260	721	3.250	0.325	39926
13	185	255	727	5.077	0.508	32554
13	187	250	735	6.132	0.613	35020
13	189	249	743	5.240	0.524	37030
13	191	252	738	3.790	0.379	35125
13	193	262	718	14.534	1.453	36619
14	1	518	471	-1.000	-1.000	32513
14	3	523	465	5.077	0.508	35442
14	5	533	457	8.324	0.832	36881
14	7	551	449	12.803	1.280	34324
14	9	558	444	5.591	0.559	31738
14	11	564	438	5.515	0.552	42543
14	13	572	429	7.827	0.783	33420
14	15	578	424	5.077	0.508	34397
14	17	583	419	4.596	0.460	35889
14	19	588	414	4.596	0.460	38524
14	21	590	407	4.732	0.473	32212
14	23	595	398	6.692	0.669	36275
14	25	597	395	2.344	0.234	35728
14	27	601	389	4.687	0.469	35416
14	29	593	390	5.240	0.524	35896
14	31	590	385	3.790	0.379	35430
14	33	577	385	8.450	0.845	35026
14	35	576	386	0.919	0.092	35455
14	37	552	412	22.999	2.300	22426
14	39	543	423	9.238	0.924	38128
14	41	543	423	0.000	0.000	36182
14	43	561	406	16.093	1.609	38313
14	45	570	394	9.750	0.975	28227
14	47	585	384	11.718	1.172	37126
14	49	595	380	7.001	0.700	35648
14	51	605	374	7.580	0.758	35055
14	53	600	377	3.790	0.379	42783
14	55	621	368	14.850	1.485	35623
14	57	626	361	5.591	0.559	34934
14	59	628	359	1.838	0.184	34776
14	61	635	353	5.993	0.599	35355
14	63	644	348	6.692	0.669	35525
14	65	652	347	5.240	0.524	35352
14	67	659	344	4.950	0.495	35660
14	69	664	341	3.790	0.379	34834
14	71	667	339	2.344	0.234	35365
14	73	667	339	0.000	0.000	35440
14	75	666	336	2.055	0.206	35320
14	77	649	347	13.161	1.316	34992
14	79	641	351	5.814	0.581	36346
14	81	637	354	3.250	0.325	37630
14	83	631	359	5.077	0.508	40834
14	85	625	362	4.360	0.436	36905
14	87	636	356	8.144	0.814	32807
14	89	645	349	7.411	0.741	35450
14	91	654	342	7.411	0.741	35739
14	93	657	340	2.344	0.234	35086
14	95	654	340	1.950	0.195	36011
14	97	657	336	3.250	0.325	36364
14	99	657	333	1.950	0.195	35906
14	101	658	332	0.919	0.092	35706
14	103	663	328	4.162	0.416	35526
14	105	658	332	4.162	0.416	36118
14	107	656	333	1.453	0.145	32820
14	109	664	322	8.841	0.884	35754
14	111	653	315	8.475	0.847	36466
14	113	650	318	2.758	0.276	36075
14	115	648	344	16.950	1.695	36455
14	117	640	364	14.001	1.400	54583
14	119	634	370	5.515	0.552	43702
14	121	635	369	0.919	0.092	38255
14	123	633	372	2.344	0.234	35766
14	125	611	388	17.681	1.768	39803
14	127	597	397	10.818	1.082	36631
14	129	584	410	11.950	1.195	36885
14	131	571	426	13.400	1.340	33669
14	133	563	433	6.909	0.691	33777
14	135	550	447	12.418	1.242	39008
14	137	548	454	4.732	0.473	37724
14	139	543	462	6.132	0.613	36728
14	141	541	466	2.907	0.291	35787
14	143	541	469	1.950	0.195	37438
14	145	539	476	4.732	0.473	37168
14	147	539	482	3.900	0.390	36087
14	149	542	476	4.360	0.436	29908
14	151	547	468	6.132	0.613	39981
14	153	547	467	0.650	0.065	37906
14	155	549	464	2.344	0.234	29206
14	157	555	455	7.031	0.703	41185
14	159	574	432	19.391	1.939	27908
14	161	586	418	11.985	1.199	35878
14	163	571	450	22.971	2.297	35643
14	165	565	460	7.580	0.758	35433
14	167	553	473	11.499	1.150	51760
14	169	549	479	4.687	0.469	49335
14	171	546	480	2.055	0.206	38416
14	173	540	496	11.107	1.111	35841
14	175	537	500	3.250	0.325	34961
14	177	539	496	2.907	0.291	28530
14	179	541	493	2.344	0.234	45047
14	181	545	487	4.687	0.469	39649
14	183	547	484	2.344	0.234	35143
14	185	540	479	5.591	0.559	46978
14	187	527	473	9.306	0.931	42024
14	189	520	469	5.240	0.524	41528
14	191	516	460	6.402	0.640	35128
14	193	510	462	4.111	0.411	29944
15	1	800	670	-1.000	-1.000	33652
15	3	800	671	0.650	0.065	42883
15	5	800	670	0.650	0.065	34542
15	7	807	665	5.591	0.559	36707
15	9	818	661	7.608	0.761	34848
15	11	828	655	7.580	0.758	35336
15	13	839	652	7.411	0.741	37025
15	15	842	651	2.055	0.206	36691
15	17	849	650	4.596	0.460	35527
15	19	853	650	2.600	0.260	33277
15	21	868	652	9.836	0.984	33015
15	23	875	654	4.732	0.473	34232
15	25	886	661	8.475	0.847	32464
15	27	888	663	1.838	0.184	35669
15	29	888	667	2.600	0.260	31288
15	31	856	668	20.810	2.081	34294
15	33	831	672	16.456	1.646	35229
15	35	803	670	18.246	1.825	35877
15	37	791	666	8.222	0.822	31290
15	39	777	663	9.306	0.931	36491
15	41	772	661	3.500	0.350	33316
15	43	769	658	2.758	0.276	32681
15	45	779	658	6.500	0.650	33633
15	47	807	657	18.211	1.821	33615
15	49	796	657	7.150	0.715	35769
15	51	773	656	14.964	1.496	33640
15	53	765	654	5.360	0.536	30879
15	55	765	649	3.250	0.325	30362
15	57	765	646	1.950	0.195	39520
15	59	761	641	4.162	0.416	33482
15	61	756	639	3.500	0.350	36900
15	63	750	636	4.360	0.436	34041
15	65	749	634	1.453	0.145	32035
15	67	743	632	4.111	0.411	34545
15	69	735	630	5.360	0.536	34434
15	71	733	629	1.453	0.145	31388
15	73	732	628	0.919	0.092	44376
15	75	750	631	11.861	1.186	33162
15	77	755	632	3.314	0.331	34786
15	79	771	636	10.720	1.072	33831
15	81	777	640	4.687	0.469	34945
15	83	774	643	2.758	0.276	37591
15	85	742	639	20.961	2.096	30587
15	87	687	637	35.773	3.577	35206
15	89	686	635	1.453	0.145	35011
15	91	720	613	26.322	2.632	33906
15	93	717	608	3.790	0.379	34147
15	95	717	600	5.200	0.520	37182
15	97	727	589	9.663	0.966	34554
15	99	728	582	4.596	0.460	32555
15	101	740	572	10.153	1.015	35979
15	103	734	575	4.360	0.436	40540
15	105	724	594	13.956	1.396	34486
15	107	723	597	2.055	0.206	30212
15	109	721	603	4.111	0.411	27568
15	111	723	609	4.111	0.411	32601
15	113	730	621	9.030	0.903	33450
15	115	734	624	3.250	0.325	35560
15	117	747	628	8.841	0.884	33875
15	119	748	628	0.650	0.065	32268
15	121	736	623	8.450	0.845	19989
15	123	727	617	7.031	0.703	30852
15	125	704	624	15.627	1.563	26868
15	127	704	624	0.000	0.000	31309
15	129	721	617	11.950	1.195	31087
15	131	750	609	19.554	1.955	37198
15	133	766	611	10.481	1.048	40430
15	135	772	611	3.900	0.390	39958
15	137	775	612	2.055	0.206	38502
15	139	779	619	5.240	0.524	39707
15	141	780	627	5.240	0.524	29370
15	143	782	635	5.360	0.536	37706
15	145	783	641	3.954	0.395	31643
15	147	782	644	2.055	0.206	30462
15	149	787	649	4.596	0.460	48990
15	151	789	652	2.344	0.234	41259
15	153	790	658	3.954	0.395	39618
15	155	793	661	2.758	0.276	35190
15	157	802	642	13.665	1.367	18591
15	159	805	631	7.411	0.741	40217
15	161	805	628	1.950	0.195	47373
15	163	813	616	9.374	0.937	44273
15	165	817	612	3.677	0.368	40833
15	167	821	610	2.907	0.291	30219
15	169	827	612	4.111	0.411	42857
15	171	828	614	1.453	0.145	41238
15	173	827	624	6.532	0.653	34834
15	175	828	624	0.650	0.065	35706
15	177	799	622	18.894	1.889	42884
15	179	794	622	3.250	0.325	37345
15	181	809	620	9.836	0.984	41819
15	183	816	620	4.550	0.455	50691
15	185	771	622	29.278	2.928	37143
15	187	766	622	3.250	0.325	33877
15	189	761	625	3.790	0.379	38836
15	191	754	630	5.591	0.559	36184
15	193	750	633	3.250	0.325	19528
16	1	679	759	-1.000	-1.000	36066
16	3	679	759	0.000	0.000	38174
16	5	679	757	1.300	0.130	37246
16	7	680	752	3.314	0.331	35661
16	9	685	740	8.450	0.845	37217
16	11	689	732	5.814	0.581	33093
16	13	706	721	13.161	1.316	34538
16	15	719	720	8.475	0.847	34586
16	17	721	721	1.453	0.145	29000
16	19	727	722	3.954	0.395	33184
16	21	745	726	11.985	1.199	35187
16	23	754	725	5.886	0.589	36087
16	25	769	721	10.090	1.009	36759
16	27	774	716	4.596	0.460	34925
16	29	759	719	9.943	0.994	34392
16	31	752	725	5.993	0.599	33805
16	33	750	728	2.344	0.234	33031
16	35	745	738	7.267	0.727	33574
16	37	745	738	0.000	0.000	34184
16	39	754	729	8.273	0.827	36248
16	41	760	724	5.077	0.508	32883
16	43	766	721	4.360	0.436	37534
16	45	778	714	9.030	0.903	35718
16	47	783	712	3.500	0.350	34588
16	49	790	706	5.993	0.599	33150
16	51	793	703	2.758	0.276	35402
16	53	766	721	21.092	2.109	30632
16	55	760	725	4.687	0.469	38402
16	57	757	725	1.950	0.195	45114
16	59	748	725	5.850	0.585	34306
16	61	737	725	7.150	0.715	31914
16	63	728	726	5.886	0.589	32315
16	65	718	723	6.786	0.679	34793
16	67	687	733	21.172	2.117	37842
16	69	685	732	1.453	0.145	35890
16	71	658	730	17.598	1.760	36470
16	73	646	726	8.222	0.822	35301
16	75	641	744	12.143	1.214	39401
16	77	637	746	2.907	0.291	33903
16	79	627	753	7.934	0.793	33565
16	81	625	758	3.500	0.350	34495
16	83	623	767	5.993	0.599	33174
16	85	623	768	0.650	0.065	33798
16	87	623	781	8.450	0.845	35690
16	89	623	780	0.650	0.065	35479
16	91	621	777	2.344	0.234	35056
16	93	618	768	6.166	0.617	29603
16	95	617	761	4.596	0.460	26531
16	97	612	759	3.500	0.350	32349
16	99	610	759	1.300	0.130	29383
16	101	622	757	7.907	0.791	32578
16	103	629	750	6.435	0.643	33008
16	105	630	757	4.596	0.460	36744
16	107	632	760	2.344	0.234	41771
16	109	632	763	1.950	0.195	38008
16	111	633	770	4.596	0.460	37656
16	113	633	770	0.000	0.000	39842
16	115	633	776	3.900	0.390	32870
16	117	632	778	1.453	0.145	34055
16	119	632	773	3.250	0.325	28536
16	121	640	769	5.814	0.581	32468
16	123	652	762	9.030	0.903	36109
16	125	653	767	3.314	0.331	43957
16	127	645	775	7.354	0.735	37838
16	129	628	808	24.128	2.413	35992
16	131	628	808	0.000	0.000	35280
16	133	627	796	7.827	0.783	35274
16	135	633	777	12.951	1.295	32713
16	137	640	767	7.934	0.793	41754
16	139	649	767	5.850	0.585	29972
16	141	645	771	3.677	0.368	36175
16	143	652	761	7.934	0.793	35774
16	145	671	756	12.770	1.277	32736
16	147	675	753	3.250	0.325	34723
16	149	680	750	3.790	0.379	41903
16	151	681	745	3.314	0.331	33621
16	153	695	726	15.340	1.534	36015
16	155	693	733	4.732	0.473	39677
16	157	693	734	0.650	0.065	38339
16	159	693	733	0.650	0.065	38782
16	161	690	727	4.360	0.436	31623
16	163	688	721	4.111	0.411	35555
16	165	704	726	10.896	1.090	28065
16	167	724	728	13.065	1.306	25175
16	169	743	741	14.964	1.496	31616
16	171	755	741	7.800	0.780	34785
16	173	779	735	16.080	1.608	35024
16	175	778	736	0.919	0.092	44740
16	177	783	729	5.591	0.559	29589
16	179	780	730	2.055	0.206	40089
16	181	753	749	21.459	2.146	32875
16	183	750	752	2.758	0.276	32247
16	185	745	757	4.596	0.460	22734
16	187	744	778	13.665	1.367	30078
16	189	726	790	14.061	1.406	39985
16	191	715	795	7.854	0.785	37403
16	193	707	795	5.200	0.520	35382
17	1	9	784	-1.000	-1.000	32297
17	3	9	784	0.000	0.000	33495
17	5	13	779	4.162	0.416	44233
17	7	13	779	0.000	0.000	37643
17	9	14	778	0.919	0.092	35291
17	11	18	773	4.162	0.416	39707
17	13	21	766	4.950	0.495	37800
17	15	21	763	1.950	0.195	37213
17	17	22	758	3.314	0.331	36723
17	19	22	758	0.000	0.000	36725
17	21	22	751	4.550	0.455	35670
17	23	22	750	0.650	0.065	36713
17	25	26	737	8.841	0.884	37375
17	27	26	733	2.600	0.260	36560
17	29	24	757	15.654	1.565	36150
17	31	21	771	9.306	0.931	36099
17	33	16	783	8.450	0.845	36252
17	35	11	791	6.132	0.613	35881
17	37	7	799	5.814	0.581	35812
17	39	0	805	5.993	0.599	36671
17	41	-1	811	3.954	0.395	0
17	43	1	826	9.836	0.984	38704
17	45	29	837	19.554	1.955	36879
17	47	30	838	0.919	0.092	34403
17	49	32	839	1.453	0.145	35179
17	51	35	845	4.360	0.436	35934
17	53	35	846	0.650	0.065	36213
17	55	28	848	4.732	0.473	36016
17	57	20	838	8.324	0.832	34508
17	59	20	838	0.000	0.000	35923
17	61	20	841	1.950	0.195	35638
17	63	17	844	2.758	0.276	35721
17	65	14	842	2.344	0.234	36039
17	67	5	833	8.273	0.827	36079
17	69	1	825	5.814	0.581	38792
17	71	3	832	4.732	0.473	37692
17	73	6	835	2.758	0.276	21379
17	75	6	846	7.150	0.715	35092
17	77	5	846	0.650	0.065	26732
17	79	11	835	8.144	0.814	38344
17	81	17	833	4.111	0.411	43433
17	83	23	835	4.111	0.411	46745
17	85	25	834	1.453	0.145	37878
17	87	26	841	4.596	0.460	36499
17	89	23	842	2.055	0.206	42930
17	91	21	842	1.300	0.130	40512
17	93	29	838	5.814	0.581	36849
17	95	43	831	10.174	1.017	36546
17	97	49	834	4.360	0.436	35866
17	99	45	840	4.687	0.469	36099
17	101	29	843	10.581	1.058	36570
17	103	20	839	6.402	0.640	35842
17	105	12	830	7.827	0.783	38494
17	107	9	814	10.581	1.058	40923
17	109	12	809	3.790	0.379	51744
17	111	13	811	1.453	0.145	43861
17	113	12	801	6.532	0.653	39262
17	115	19	813	9.030	0.903	36375
17	117	23	835	14.534	1.453	37744
17	119	26	844	6.166	0.617	39190
17	121	30	849	4.162	0.416	36554
17	123	37	854	5.591	0.559	36437
17	125	56	850	12.620	1.262	36302
17	127	53	855	3.790	0.379	36138
17	129	32	851	13.895	1.390	36336
17	131	28	847	3.677	0.368	38099
17	133	19	844	6.166	0.617	31826
17	135	8	828	12.620	1.262	42241
17	137	13	841	9.053	0.905	37636
17	139	15	847	4.111	0.411	39907
17	141	22	849	4.732	0.473	40034
17	143	44	845	14.534	1.453	39646
17	145	50	841	4.687	0.469	33694
17	147	59	839	5.993	0.599	36753
17	149	78	837	12.418	1.242	36223
17	151	96	835	11.772	1.177	36006
17	153	84	840	8.450	0.845	36244
17	155	32	852	34.687	3.469	40449
17	157	29	854	2.344	0.234	39011
17	159	26	854	1.950	0.195	37682
17	161	18	848	6.500	0.650	41505
17	163	9	840	7.827	0.783	32645
17	165	8	839	0.919	0.092	38758
17	167	19	848	9.238	0.924	43641
17	169	21	851	2.344	0.234	35418
17	171	28	855	5.240	0.524	36478
17	173	33	859	4.162	0.416	36655
17	175	48	862	9.943	0.994	36878
17	177	91	868	28.220	2.822	36003
17	179	56	866	22.787	2.279	36018
17	181	41	857	11.370	1.137	35490
17	183	29	852	8.450	0.845	36550
17	185	24	849	3.790	0.379	29906
17	187	19	846	3.790	0.379	49815
17	189	13	839	5.993	0.599	42851
17	191	15	837	1.838	0.184	41124
17	193	16	845	5.240	0.524	40707
18	1	132	266	-1.000	-1.000	40256
18	3	133	270	2.680	0.268	37060
18	5	134	274	2.680	0.268	37087
18	7	130	252	14.534	1.453	37052
18	9	118	225	19.205	1.920	36832
18	11	113	195	19.768	1.977	37212
18	13	108	169	17.209	1.721	32022
18	15	100	150	13.400	1.340	32706
18	17	93	133	11.950	1.195	37035
18	19	95	133	1.300	0.130	39184
18	21	98	143	6.786	0.679	35148
18	23	98	150	4.550	0.455	38214
18	25	98	156	3.900	0.390	47650
18	27	100	168	7.907	0.791	27142
18	29	100	168	0.000	0.000	31830
18	31	99	158	6.532	0.653	47959
18	33	98	148	6.532	0.653	59330
18	35	98	144	2.600	0.260	47524
18	37	96	148	2.907	0.291	30986
18	39	97	150	1.453	0.145	43634
18	41	98	143	4.596	0.460	28351
18	43	98	137	3.900	0.390	50627
18	45	99	129	5.240	0.524	38101
18	47	93	116	9.306	0.931	31726
18	49	92	105	7.179	0.718	39074
18	51	93	97	5.240	0.524	28763
18	53	95	87	6.629	0.663	36069
18	55	80	78	11.370	1.137	39741
18	57	60	64	15.868	1.587	34763
18	59	54	59	5.077	0.508	39675
18	61	50	55	3.677	0.368	41487
18	63	41	50	6.692	0.669	31708
18	65	34	47	4.950	0.495	37851
18	67	29	51	4.162	0.416	37574
18	69	27	65	9.192	0.919	37296
18	71	27	67	1.300	0.130	32699
18	73	36	72	6.692	0.669	39532
18	75	52	68	10.720	1.072	34121
18	77	78	59	17.883	1.788	34351
18	79	96	51	12.803	1.280	40703
18	81	110	47	9.464	0.946	42134
18	83	118	44	5.553	0.555	43418
18	85	131	40	8.841	0.884	38181
18	87	130	36	2.680	0.268	35928
18	89	129	35	0.919	0.092	40219
18	91	122	34	4.596	0.460	37854
18	93	121	33	0.919	0.092	31575
18	95	149	26	18.760	1.876	33432
18	97	154	25	3.314	0.331	35902
18	99	163	24	5.886	0.589	41990
18	101	179	21	10.581	1.058	37846
18	103	165	31	11.183	1.118	37298
18	105	129	39	23.970	2.397	46181
18	107	119	43	7.001	0.700	40479
18	109	100	50	13.161	1.316	32194
18	111	95	55	4.596	0.460	39576
18	113	96	61	3.954	0.395	38609
18	115	102	62	3.954	0.395	36097
18	117	109	54	6.909	0.691	46445
18	119	102	42	9.030	0.903	41666
18	121	88	37	9.663	0.966	33150
18	123	88	38	0.650	0.065	27981
18	125	106	40	11.772	1.177	43670
18	127	118	45	8.450	0.845	41812
18	129	138	47	13.065	1.306	38113
18	131	106	59	22.214	2.221	49423
18	133	104	59	1.300	0.130	37060
18	135	101	54	3.790	0.379	21122
18	137	116	43	12.090	1.209	38908
18	139	121	29	9.663	0.966	37910
18	141	118	27	2.344	0.234	49772
18	143	119	46	12.367	1.237	29750
18	145	116	56	6.786	0.679	26880
18	147	116	59	1.950	0.195	37602
18	149	124	51	7.354	0.735	29386
18	151	135	44	8.475	0.847	37131
18	153	140	41	3.790	0.379	36059
18	155	152	43	7.907	0.791	45469
18	157	149	49	4.360	0.436	29732
18	159	144	52	3.790	0.379	37905
18	161	128	66	13.819	1.382	31667
18	163	128	66	0.000	0.000	32105
18	165	128	60	3.900	0.390	46112
18	167	131	55	3.790	0.379	43661
18	169	136	50	4.596	0.460	32408
18	171	139	46	3.250	0.325	51761
18	173	140	45	0.919	0.092	46884
18	175	139	45	0.650	0.065	33396
18	177	114	64	20.410	2.041	36171
18	179	94	61	13.145	1.315	37915
18	181	92	59	1.838	0.184	44079
18	183	115	60	14.964	1.496	31592
18	185	147	55	21.052	2.105	29289
18	187	160	47	9.922	0.992	43564
18	189	171	44	7.411	0.741	32930
18	191	195	44	15.600	1.560	37665
18	193	195	44	0.000	0.000	43556
19	1	465	225	-1.000	-1.000	34337
19	3	459	210	10.501	1.050	38151
19	5	459	209	0.650	0.065	39080
19	7	459	217	5.200	0.520	38032
19	9	459	221	2.600	0.260	35493
19	11	464	202	12.770	1.277	35402
19	13	474	181	15.118	1.512	36561
19	15	494	163	17.489	1.749	36155
19	17	511	141	18.071	1.807	33002
19	19	523	125	13.000	1.300	36998
19	21	527	120	4.162	0.416	34852
19	23	527	123	1.950	0.195	35833
19	25	506	153	23.802	2.380	27457
19	27	473	197	35.749	3.575	40092
19	29	449	213	18.748	1.875	35805
19	31	448	213	0.650	0.065	34788
19	33	442	202	8.144	0.814	35016
19	35	418	172	24.972	2.497	34564
19	37	410	162	8.324	0.832	36190
19	39	416	186	16.080	1.608	39353
19	41	421	190	4.162	0.416	35476
19	43	445	187	15.721	1.572	43807
19	45	443	167	13.065	1.306	34831
19	47	433	147	14.534	1.453	35272
19	49	432	125	14.314	1.431	32544
19	51	437	140	10.277	1.028	41353
19	53	450	191	34.209	3.421	37519
19	55	451	216	16.263	1.626	38334
19	57	451	234	11.700	1.170	34141
19	59	452	238	2.680	0.268	35056
19	61	458	230	6.500	0.650	36881
19	63	454	201	19.028	1.903	39848
19	65	464	213	10.153	1.015	54290
19	67	456	217	5.814	0.581	31129
19	69	448	212	6.132	0.613	19809
19	71	446	204	5.360	0.536	47766
19	73	471	208	16.456	1.646	49046
19	75	469	221	8.549	0.855	40582
19	77	468	225	2.680	0.268	45193
19	79	476	219	6.500	0.650	34771
19	81	467	230	9.238	0.924	40469
19	83	460	234	5.240	0.524	31152
19	85	456	236	2.907	0.291	34414
19	87	457	240	2.680	0.268	36055
19	89	467	224	12.264	1.226	35511
19	91	505	190	33.143	3.314	41117
19	93	509	184	4.687	0.469	37074
19	95	514	180	4.162	0.416	38949
19	97	519	170	7.267	0.727	37998
19	99	521	164	4.111	0.411	36730
19	101	517	171	5.240	0.524	37436
19	103	517	172	0.650	0.065	38250
19	105	512	185	9.053	0.905	39713
19	107	511	194	5.886	0.589	42664
19	109	513	194	1.300	0.130	34328
19	111	510	188	4.360	0.436	40490
19	113	510	167	13.650	1.365	31885
19	115	508	159	5.360	0.536	47455
19	117	511	172	8.672	0.867	38755
19	119	510	174	1.453	0.145	43869
19	121	503	151	15.627	1.563	36237
19	123	508	125	17.209	1.721	44815
19	125	503	180	35.897	3.590	37488
19	127	505	208	18.246	1.825	39623
19	129	487	232	19.500	1.950	29151
19	131	482	241	6.692	0.669	31890
19	133	475	243	4.732	0.473	47921
19	135	456	255	14.607	1.461	35548
19	137	446	267	10.153	1.015	36247
19	139	446	268	0.650	0.065	35167
19	141	457	248	14.836	1.484	37089
19	143	469	233	12.486	1.249	33656
19	145	451	261	21.636	2.164	38069
19	147	448	267	4.360	0.436	39370
19	149	448	269	1.300	0.130	34751
19	151	452	266	3.250	0.325	37450
19	153	452	266	0.000	0.000	35565
19	155	453	271	3.314	0.331	36203
19	157	455	273	1.838	0.184	36317
19	159	466	245	19.554	1.955	36497
19	161	472	232	9.306	0.931	36675
19	163	482	211	15.118	1.512	34697
19	165	490	197	10.481	1.048	34834
19	167	498	185	9.374	0.937	32003
19	169	503	173	8.450	0.845	30189
19	171	516	170	8.672	0.867	35577
19	173	515	184	9.123	0.912	39969
19	175	516	182	1.453	0.145	35901
19	177	525	160	15.450	1.545	36366
19	179	518	191	20.657	2.066	35778
19	181	491	209	21.092	2.109	35182
19	183	486	235	17.209	1.721	38738
19	185	477	249	10.818	1.082	37176
19	187	469	255	6.500	0.650	38376
19	189	448	269	16.405	1.640	36234
19	191	440	269	5.200	0.520	36038
19	193	440	270	0.650	0.065	36140
20	1	843	314	-1.000	-1.000	28146
20	3	843	314	0.000	0.000	30362
20	5	861	313	11.718	1.172	34099
20	7	866	307	5.077	0.508	33021
20	9	883	289	16.093	1.609	32206
20	11	895	270	14.607	1.461	41934
20	13	908	259	11.069	1.107	34100
20	15	919	245	11.573	1.157	35370
20	17	926	238	6.435	0.643	35855
20	19	930	234	3.677	0.368	33970
20	21	919	238	7.608	0.761	34274
20	23	926	228	7.934	0.793	30953
20	25	949	218	16.302	1.630	34043
20	27	950	217	0.919	0.092	31488
20	29	957	206	8.475	0.847	35780
20	31	958	203	2.055	0.206	40762
20	33	913	237	36.659	3.666	33789
20	35	900	246	10.277	1.028	29767
20	37	875	270	22.525	2.253	35309
20	39	852	291	20.244	2.024	37666
20	41	848	296	4.162	0.416	33708
20	43	845	308	8.040	0.804	39782
20	45	843	313	3.500	0.350	34068
20	47	839	320	5.240	0.524	33342
20	49	834	329	6.692	0.669	33942
20	51	832	330	1.453	0.145	35664
20	53	827	339	6.692	0.669	31541
20	55	824	344	3.790	0.379	33128
20	57	816	356	9.374	0.937	33396
20	59	810	366	7.580	0.758	33521
20	61	807	369	2.758	0.276	34201
20	63	805	373	2.907	0.291	33733
20	65	804	369	2.680	0.268	33853
20	67	806	355	9.192	0.919	32850
20	69	808	352	2.344	0.234	31959
20	71	810	358	4.111	0.411	30837
20	73	799	373	12.090	1.209	33283
20	75	806	363	7.934	0.793	33801
20	77	817	346	13.161	1.316	33100
20	79	829	328	14.061	1.406	33469
20	81	845	310	15.654	1.565	32890
20	83	867	290	19.325	1.933	37578
20	85	869	285	3.500	0.350	33604
20	87	857	311	18.613	1.861	20124
20	89	846	337	18.350	1.835	23850
20	91	846	338	0.650	0.065	33846
20	93	859	325	11.950	1.195	21081
20	95	865	323	4.111	0.411	20533
20	97	857	332	7.827	0.783	22297
20	99	827	345	21.252	2.125	29552
20	101	819	348	5.553	0.555	37358
20	103	812	355	6.435	0.643	37060
20	105	805	366	8.475	0.847	35275
20	107	801	370	3.677	0.368	33486
20	109	803	368	1.838	0.184	34114
20	111	816	340	20.065	2.007	36585
20	113	801	367	20.076	2.008	35134
20	115	796	379	8.450	0.845	30976
20	117	795	383	2.680	0.268	33497
20	119	804	360	16.053	1.605	35316
20	121	814	341	13.956	1.396	19107
20	123	822	329	9.374	0.937	18022
20	125	829	304	16.875	1.687	27674
20	127	833	294	7.001	0.700	27871
20	129	842	283	9.238	0.924	35466
20	131	842	283	0.000	0.000	29526
20	133	846	282	2.680	0.268	33277
20	135	851	275	5.591	0.559	32292
20	137	854	270	3.790	0.379	41261
20	139	857	261	6.166	0.617	33172
20	141	853	270	6.402	0.640	34200
20	143	847	283	9.306	0.931	32317
20	145	834	315	22.450	2.245	29841
20	147	834	316	0.650	0.065	32517
20	149	842	301	11.050	1.105	26195
20	151	849	282	13.161	1.316	33188
20	153	852	269	8.672	0.867	35328
20	155	856	254	10.090	1.009	32436
20	157	853	247	4.950	0.495	35187
20	159	847	279	21.162	2.116	30029
20	161	845	301	14.359	1.436	34033
20	163	851	281	13.572	1.357	34335
20	165	854	263	11.861	1.186	34242
20	167	843	271	8.841	0.884	34172
20	169	836	308	24.476	2.448	27263
20	171	834	315	4.732	0.473	24158
20	173	844	319	7.001	0.700	38045
20	175	832	345	18.613	1.861	38103
20	177	828	351	4.687	0.469	46182
20	179	832	343	5.814	0.581	43887
20	181	846	306	25.713	2.571	24095
20	183	847	299	4.596	0.460	31315
20	185	853	286	9.306	0.931	15672
20	187	843	308	15.708	1.571	37089
20	189	838	324	10.896	1.090	32913
20	191	832	334	7.580	0.758	36801
20	193	829	334	1.950	0.195	33773
21	1	180	344	-1.000	-1.000	34230
21	3	182	341	2.344	0.234	35014
21	5	188	336	5.077	0.508	33309
21	7	192	330	4.687	0.469	36182
21	9	198	324	5.515	0.552	37990
21	11	194	321	3.250	0.325	39657
21	13	186	322	5.240	0.524	28978
21	15	183	319	2.758	0.276	34636
21	17	177	311	6.500	0.650	32926
21	19	169	303	7.354	0.735	36974
21	21	163	292	8.144	0.814	37171
21	23	171	314	15.216	1.522	31345
21	25	173	314	1.300	0.130	39273
21	27	183	315	6.532	0.653	35426
21	29	188	318	3.790	0.379	41250
21	31	192	322	3.677	0.368	36615
21	33	200	333	8.841	0.884	36454
21	35	199	339	3.954	0.395	36441
21	37	194	329	7.267	0.727	38574
21	39	188	335	5.515	0.552	35324
21	41	186	335	1.300	0.130	37117
21	43	174	325	10.153	1.015	36362
21	45	163	310	12.090	1.209	40693
21	47	161	306	2.907	0.291	34799
21	49	177	324	15.654	1.565	38365
21	51	189	330	8.720	0.872	37405
21	53	203	329	9.123	0.912	35550
21	55	203	326	1.950	0.195	38602
21	57	193	321	7.267	0.727	34947
21	59	187	335	9.900	0.990	35250
21	61	190	325	6.786	0.679	39610
21	63	204	322	9.306	0.931	35952
21	65	189	334	12.486	1.249	40257
21	67	180	341	7.411	0.741	29044
21	69	178	337	2.907	0.291	46166
21	71	178	327	6.500	0.650	43288
21	73	170	327	5.200	0.520	37940
21	75	169	323	2.680	0.268	35980
21	77	169	317	3.900	0.390	34459
21	79	164	306	7.854	0.785	35516
21	81	160	300	4.687	0.469	35670
21	83	154	297	4.360	0.436	34918
21	85	162	322	17.061	1.706	33010
21	87	164	321	1.453	0.145	36377
21	89	170	326	5.077	0.508	32352
21	91	174	332	4.687	0.469	36041
21	93	176	339	4.732	0.473	37856
21	95	175	347	5.240	0.524	36958
21	97	175	345	1.300	0.130	36158
21	99	169	329	11.107	1.111	33648
21	101	168	310	12.367	1.237	33338
21	103	165	310	1.950	0.195	44660
21	105	163	308	1.838	0.184	39116
21	107	157	299	7.031	0.703	36049
21	109	155	300	1.453	0.145	38538
21	111	167	322	16.289	1.629	35475
21	113	174	328	5.993	0.599	37714
21	115	185	336	8.841	0.884	37779
21	117	187	337	1.453	0.145	36132
[truncated: 5,749 more rows]
