# Supplementary material for: The Arp2/3 complex is required for in situ haptotactic response of microglia to iC3b
Source: EMBO Rep. 2026 Feb 27;27(7):1666–95. doi: 10.1038/s44319-026-00720-9 (PMC13076747; doi:10.1038/s44319-026-00720-9)
Supplement: Supplementary file 13 — Source data Fig. 1 [file 44319_2026_720_MOESM13_ESM.zip › Figure 1/1A-E/24.09.06 BV2 iC3b random migration iC3b 1uM raw data 7730.txt]

	Track n�	Slice n�	X	Y	Distance	Velocity	Pixel Value
1	1	1	227	134	-1	-1	31248
2	1	3	247	143	14.255	1.426	28579
3	1	5	247	143	0	0	31655
4	1	7	251	136	5.24	0.524	35865
5	1	9	252	133	2.055	0.206	38294
6	1	11	255	129	3.25	0.325	33930
7	1	13	254	129	0.65	0.065	35075
8	1	15	253	128	0.919	0.092	36543
9	1	17	258	125	3.79	0.379	35990
10	1	19	260	122	2.344	0.234	31325
11	1	21	271	120	7.267	0.727	36903
12	1	23	275	118	2.907	0.291	33912
13	1	25	283	115	5.553	0.555	37966
14	1	27	284	114	0.919	0.092	39376
15	1	29	267	115	11.069	1.107	36552
16	1	31	250	119	11.351	1.135	37463
17	1	33	226	121	15.654	1.565	38262
18	1	35	197	116	19.128	1.913	36679
19	1	37	193	114	2.907	0.291	41805
20	1	39	219	113	16.912	1.691	43667
21	1	41	244	115	16.302	1.63	36555
22	1	43	273	118	18.95	1.895	32227
23	1	45	279	118	3.9	0.39	34292
24	1	47	304	119	16.263	1.626	37441
25	1	49	308	121	2.907	0.291	38670
26	1	51	323	124	9.943	0.994	37303
27	1	53	324	124	0.65	0.065	38171
28	1	55	311	122	8.549	0.855	38411
29	1	57	310	122	0.65	0.065	38481
30	1	59	325	127	10.277	1.028	36027
31	1	61	327	127	1.3	0.13	40812
32	1	63	327	128	0.65	0.065	28783
33	1	65	312	128	9.75	0.975	34073
34	1	67	310	128	1.3	0.13	27569
35	1	69	315	124	4.162	0.416	34011
36	1	71	314	128	2.68	0.268	33781
37	1	73	313	127	0.919	0.092	34992
38	1	75	334	114	16.053	1.605	35280
39	1	77	345	114	7.15	0.715	35208
40	1	79	360	115	9.771	0.977	37648
41	1	81	369	118	6.166	0.617	41147
42	1	83	376	118	4.55	0.455	33283
43	1	85	380	114	3.677	0.368	38431
44	1	87	391	110	7.608	0.761	37854
45	1	89	398	114	5.24	0.524	39032
46	1	91	399	114	0.65	0.065	32695
47	1	93	402	111	2.758	0.276	38940
48	1	95	404	111	1.3	0.13	40988
49	1	97	415	117	8.144	0.814	36833
50	1	99	418	120	2.758	0.276	33189
51	1	101	424	124	4.687	0.469	43714
52	1	103	428	124	2.6	0.26	38101
53	1	105	420	124	5.2	0.52	46693
54	1	107	417	127	2.758	0.276	56310
55	1	109	414	130	2.758	0.276	39588
56	1	111	414	130	0	0	55698
57	1	113	414	130	0	0	24033
58	1	115	415	123	4.596	0.46	42108
59	1	117	421	121	4.111	0.411	38514
60	1	119	434	117	8.841	0.884	40086
61	1	121	448	113	9.464	0.946	31942
62	1	123	457	105	7.827	0.783	34195
63	1	125	478	94	15.409	1.541	38365
64	1	127	463	102	11.05	1.105	40940
65	1	129	459	105	3.25	0.325	38235
66	1	131	444	109	10.09	1.009	38532
67	1	133	431	113	8.841	0.884	38800
68	1	135	409	117	14.534	1.453	56439
69	1	137	397	117	7.8	0.78	38752
70	1	139	380	118	11.069	1.107	43560
71	1	141	366	118	9.1	0.91	40054
72	1	143	363	119	2.055	0.206	32834
73	1	145	367	121	2.907	0.291	35695
74	1	147	376	132	9.238	0.924	42555
75	1	149	389	137	9.053	0.905	30591
76	1	151	390	140	2.055	0.206	35585
77	1	153	390	148	5.2	0.52	37680
78	1	155	380	151	6.786	0.679	37452
79	1	157	371	149	5.993	0.599	33160
80	1	159	375	145	3.677	0.368	31643
81	1	161	379	142	3.25	0.325	20854
82	1	163	383	139	3.25	0.325	29290
83	1	165	388	134	4.596	0.46	27839
84	1	167	401	131	8.672	0.867	34141
85	1	169	404	128	2.758	0.276	36488
86	1	171	404	123	3.25	0.325	60815
87	1	173	402	131	5.36	0.536	35483
88	1	175	402	136	3.25	0.325	30839
89	1	177	401	128	5.24	0.524	25515
90	1	179	401	127	0.65	0.065	28869
91	1	181	406	124	3.79	0.379	31857
92	1	183	414	117	6.909	0.691	39337
93	1	185	414	117	0	0	30687
94	1	187	420	114	4.36	0.436	31149
95	1	189	421	113	0.919	0.092	38695
96	1	191	418	119	4.36	0.436	37122
97	1	193	406	149	21.002	2.1	33412
98	2	1	316	538	-1	-1	29346
99	2	3	316	539	0.65	0.065	44749
100	2	5	313	546	4.95	0.495	36687
101	2	7	313	544	1.3	0.13	39266
102	2	9	323	532	10.153	1.015	34347
103	2	11	338	521	12.09	1.209	37001
104	2	13	337	519	1.453	0.145	35796
105	2	15	337	512	4.55	0.455	34937
106	2	17	331	512	3.9	0.39	33506
107	2	19	325	517	5.077	0.508	34028
108	2	21	311	531	12.869	1.287	34194
109	2	23	305	539	6.5	0.65	34846
110	2	25	304	543	2.68	0.268	35208
111	2	27	301	546	2.758	0.276	36773
112	2	29	301	548	1.3	0.13	34611
113	2	31	301	543	3.25	0.325	34555
114	2	33	302	538	3.314	0.331	34947
115	2	35	303	537	0.919	0.092	36051
116	2	37	311	530	6.909	0.691	33589
117	2	39	330	529	12.367	1.237	31128
118	2	41	347	529	11.05	1.105	44820
119	2	43	373	530	16.912	1.691	35460
120	2	45	381	529	5.24	0.524	36974
121	2	47	387	529	3.9	0.39	36622
122	2	49	385	527	1.838	0.184	42558
123	2	51	375	526	6.532	0.653	36878
124	2	53	366	524	5.993	0.599	40386
125	2	55	349	523	11.069	1.107	31563
126	2	57	349	523	0	0	32349
127	2	59	353	516	5.24	0.524	35391
128	2	61	360	502	10.174	1.017	36052
129	2	63	363	497	3.79	0.379	38421
130	2	65	363	497	0	0	37351
131	2	67	357	493	4.687	0.469	36127
132	2	69	352	498	4.596	0.46	36589
133	2	71	344	493	6.132	0.613	31393
134	2	73	342	483	6.629	0.663	53547
135	2	75	343	478	3.314	0.331	30934
136	2	77	344	474	2.68	0.268	35703
137	2	79	343	478	2.68	0.268	31048
138	2	81	338	497	12.77	1.277	51296
139	2	83	334	507	7.001	0.7	37712
140	2	85	321	529	16.61	1.661	36937
141	2	87	313	538	7.827	0.783	23038
142	2	89	305	544	6.5	0.65	21907
143	2	91	300	549	4.596	0.46	16323
144	2	93	293	558	7.411	0.741	33056
145	2	95	288	563	4.596	0.46	49883
146	2	97	286	566	2.344	0.234	42800
147	2	99	283	567	2.055	0.206	42120
148	2	101	271	574	9.03	0.903	38065
149	2	103	262	579	6.692	0.669	33206
150	2	105	255	584	5.591	0.559	29478
151	2	107	249	592	6.5	0.65	35254
152	2	109	247	595	2.344	0.234	37689
153	2	111	242	597	3.5	0.35	37663
154	2	113	232	600	6.786	0.679	36400
155	2	115	218	606	9.9	0.99	36111
156	2	117	195	616	16.302	1.63	31214
157	2	119	183	631	12.486	1.249	38673
158	2	121	178	637	5.077	0.508	35161
159	2	123	171	649	9.03	0.903	38569
160	2	125	168	652	2.758	0.276	43735
161	2	127	168	652	0	0	32631
162	2	129	167	645	4.596	0.46	32942
163	2	131	143	673	23.97	2.397	35268
164	2	133	143	673	0	0	30684
165	2	135	143	673	0	0	37446
166	2	137	153	662	9.663	0.966	52087
167	2	139	167	644	14.822	1.482	38920
168	2	141	171	632	8.222	0.822	39437
169	2	143	174	628	3.25	0.325	29309
170	2	145	177	620	5.553	0.555	33770
171	2	147	184	614	5.993	0.599	37845
172	2	149	187	611	2.758	0.276	37636
173	2	151	175	641	21.002	2.1	34275
174	2	153	169	648	5.993	0.599	33184
175	2	155	151	668	17.489	1.749	30718
176	2	157	150	672	2.68	0.268	30792
177	2	159	149	675	2.055	0.206	33777
178	2	161	148	683	5.24	0.524	28161
179	2	163	148	684	0.65	0.065	48567
180	2	165	171	669	17.848	1.785	47219
181	2	167	171	664	3.25	0.325	60616
182	2	169	169	655	5.993	0.599	36661
183	2	171	169	646	5.85	0.585	34445
184	2	173	171	643	2.344	0.234	34674
185	2	175	175	637	4.687	0.469	35065
186	2	177	179	638	2.68	0.268	33393
187	2	179	165	668	21.518	2.152	28177
188	2	181	164	670	1.453	0.145	44438
189	2	183	162	672	1.838	0.184	41597
190	2	185	159	675	2.758	0.276	35256
191	2	187	155	680	4.162	0.416	32952
192	2	189	149	687	5.993	0.599	37392
193	2	191	146	692	3.79	0.379	31017
194	2	193	145	694	1.453	0.145	33093
195	3	1	417	745	-1	-1	30444
196	3	3	417	745	0	0	27948
197	3	5	417	745	0	0	28126
198	3	7	413	731	9.464	0.946	39279
199	3	9	412	723	5.24	0.524	38115
200	3	11	411	719	2.68	0.268	32666
201	3	13	411	714	3.25	0.325	30086
202	3	15	415	707	5.24	0.524	33241
203	3	17	417	703	2.907	0.291	30057
204	3	19	420	700	2.758	0.276	31309
205	3	21	422	708	5.36	0.536	32236
206	3	23	423	713	3.314	0.331	23459
207	3	25	419	736	15.174	1.517	25088
208	3	27	411	748	9.374	0.937	35940
209	3	29	406	755	5.591	0.559	38325
210	3	31	405	752	2.055	0.206	51050
211	3	33	402	753	2.055	0.206	51161
212	3	35	402	753	0	0	34774
213	3	37	405	742	7.411	0.741	23468
214	3	39	406	734	5.24	0.524	31383
215	3	41	409	726	5.553	0.555	33884
216	3	43	414	724	3.5	0.35	35946
217	3	45	417	726	2.344	0.234	33310
218	3	47	421	736	7.001	0.7	33819
219	3	49	421	738	1.3	0.13	28136
220	3	51	421	738	0	0	59427
221	3	53	420	728	6.532	0.653	35770
222	3	55	420	723	3.25	0.325	43347
223	3	57	420	722	0.65	0.065	27944
224	3	59	419	714	5.24	0.524	37701
225	3	61	418	704	6.532	0.653	31273
226	3	63	421	696	5.553	0.555	32455
227	3	65	429	695	5.24	0.524	29678
228	3	67	429	695	0	0	37182
229	3	69	435	683	8.72	0.872	36705
230	3	71	434	687	2.68	0.268	37543
231	3	73	431	697	6.786	0.679	44439
232	3	75	429	702	3.5	0.35	50566
233	3	77	422	714	9.03	0.903	36374
234	3	79	419	724	6.786	0.679	47928
235	3	81	417	728	2.907	0.291	43990
236	3	83	416	723	3.314	0.331	51665
237	3	85	412	715	5.814	0.581	39685
238	3	87	405	722	6.435	0.643	33168
239	3	89	406	721	0.919	0.092	33667
240	3	91	412	716	5.077	0.508	36584
241	3	93	423	697	14.27	1.427	37676
242	3	95	426	691	4.36	0.436	30934
243	3	97	426	688	1.95	0.195	33106
244	3	99	426	689	0.65	0.065	32645
245	3	101	424	695	4.111	0.411	30961
246	3	103	424	695	0	0	31393
247	3	105	429	691	4.162	0.416	34247
248	3	107	436	683	6.909	0.691	37396
249	3	109	439	678	3.79	0.379	37297
250	3	111	436	684	4.36	0.436	37204
251	3	113	427	709	17.27	1.727	31592
252	3	115	422	724	10.277	1.028	40418
253	3	117	422	736	7.8	0.78	27673
254	3	119	423	743	4.596	0.46	52805
255	3	121	427	747	3.677	0.368	32349
256	3	123	431	752	4.162	0.416	31121
257	3	125	431	758	3.9	0.39	30629
258	3	127	431	762	2.6	0.26	33598
259	3	129	431	772	6.5	0.65	36423
260	3	131	431	769	1.95	0.195	36835
261	3	133	431	747	14.3	1.43	33709
262	3	135	434	732	9.943	0.994	37133
263	3	137	425	756	16.66	1.666	28010
264	3	139	424	760	2.68	0.268	31642
265	3	141	433	765	6.692	0.669	37319
266	3	143	434	730	22.759	2.276	37734
267	3	145	432	718	7.907	0.791	47125
268	3	147	427	692	17.209	1.721	32148
269	3	149	426	688	2.68	0.268	43093
270	3	151	431	701	9.053	0.905	33770
271	3	153	434	703	2.344	0.234	42662
272	3	155	438	710	5.24	0.524	23662
273	3	157	439	716	3.954	0.395	34855
274	3	159	438	720	2.68	0.268	30750
275	3	161	438	719	0.65	0.065	29041
276	3	163	437	712	4.596	0.46	33752
277	3	165	435	704	5.36	0.536	37545
278	3	167	415	682	19.325	1.933	36893
279	3	169	418	688	4.36	0.436	39136
280	3	171	419	692	2.68	0.268	26817
281	3	173	425	707	10.501	1.05	35082
282	3	175	425	707	0	0	35808
283	3	177	429	714	5.24	0.524	31954
284	3	179	429	714	0	0	27739
285	3	181	430	714	0.65	0.065	32632
286	3	183	435	710	4.162	0.416	30188
287	3	185	435	708	1.3	0.13	29197
288	3	187	437	718	6.629	0.663	35600
289	3	189	437	719	0.65	0.065	39708
290	3	191	435	732	8.549	0.855	29416
291	3	193	434	732	0.65	0.065	35052
292	4	1	924	561	-1	-1	30987
293	4	3	924	564	1.95	0.195	29303
294	4	5	924	564	0	0	28244
295	4	7	924	565	0.65	0.065	33121
296	4	9	930	568	4.36	0.436	30708
297	4	11	936	572	4.687	0.469	34251
298	4	13	939	573	2.055	0.206	46784
299	4	15	941	574	1.453	0.145	31585
300	4	17	940	570	2.68	0.268	35208
301	4	19	939	568	1.453	0.145	29368
302	4	21	937	563	3.5	0.35	34768
303	4	23	932	558	4.596	0.46	45028
304	4	25	928	552	4.687	0.469	34108
305	4	27	925	545	4.95	0.495	35563
306	4	29	922	541	3.25	0.325	35257
307	4	31	907	536	10.277	1.028	25174
308	4	33	901	539	4.36	0.436	25173
309	4	35	900	539	0.65	0.065	26872
310	4	37	900	539	0	0	36571
311	4	39	898	540	1.453	0.145	32171
312	4	41	897	539	0.919	0.092	39169
313	4	43	892	531	6.132	0.613	35125
314	4	45	884	527	5.814	0.581	36485
315	4	47	884	527	0	0	25610
316	4	49	886	528	1.453	0.145	23257
317	4	51	888	528	1.3	0.13	35280
318	4	53	889	530	1.453	0.145	33383
319	4	55	889	534	2.6	0.26	30208
320	4	57	886	541	4.95	0.495	16663
321	4	59	888	540	1.453	0.145	30636
322	4	61	894	538	4.111	0.411	32851
323	4	63	899	534	4.162	0.416	33323
324	4	65	907	527	6.909	0.691	41621
325	4	67	910	524	2.758	0.276	36587
326	4	69	900	533	8.745	0.874	29041
327	4	71	895	539	5.077	0.508	43834
328	4	73	887	547	7.354	0.735	24977
329	4	75	886	547	0.65	0.065	30010
330	4	77	897	534	11.069	1.107	35015
331	4	79	900	529	3.79	0.379	36191
332	4	81	903	520	6.166	0.617	38561
333	4	83	903	519	0.65	0.065	32548
334	4	85	901	513	4.111	0.411	30872
335	4	87	901	513	0	0	39687
336	4	89	893	537	16.443	1.644	28928
337	4	91	890	536	2.055	0.206	25375
338	4	93	884	540	4.687	0.469	34063
339	4	95	879	543	3.79	0.379	26492
340	4	97	864	560	14.736	1.474	25431
341	4	99	859	567	5.591	0.559	24514
342	4	101	859	573	3.9	0.39	33285
343	4	103	859	579	3.9	0.39	29921
344	4	105	859	593	9.1	0.91	32803
345	4	107	859	593	0	0	32378
346	4	109	855	602	6.402	0.64	35774
347	4	111	855	602	0	0	35703
348	4	113	856	588	9.123	0.912	35430
349	4	115	856	583	3.25	0.325	35988
350	4	117	860	570	8.841	0.884	36449
351	4	119	871	555	12.09	1.209	27308
352	4	121	872	555	0.65	0.065	30355
353	4	123	874	555	1.3	0.13	32397
354	4	125	876	555	1.3	0.13	31326
355	4	127	879	553	2.344	0.234	29905
356	4	129	881	555	1.838	0.184	27512
357	4	131	876	560	4.596	0.46	47904
358	4	133	870	561	3.954	0.395	38615
359	4	135	868	562	1.453	0.145	40961
360	4	137	864	564	2.907	0.291	35892
361	4	139	862	566	1.838	0.184	34639
362	4	141	859	569	2.758	0.276	35768
363	4	143	858	572	2.055	0.206	31098
364	4	145	857	574	1.453	0.145	27068
365	4	147	857	574	0	0	31878
366	4	149	864	568	5.993	0.599	35188
367	4	151	870	564	4.687	0.469	35264
368	4	153	887	551	13.91	1.391	31181
369	4	155	887	551	0	0	33859
370	4	157	884	554	2.758	0.276	34611
371	4	159	877	558	5.24	0.524	31693
372	4	161	876	562	2.68	0.268	35056
373	4	163	879	550	8.04	0.804	33888
374	4	165	872	561	8.475	0.847	32339
375	4	167	868	568	5.24	0.524	39273
376	4	169	866	578	6.629	0.663	33847
377	4	171	866	578	0	0	33636
378	4	173	864	599	13.711	1.371	20017
379	4	175	865	599	0.65	0.065	20452
380	4	177	865	599	0	0	29985
381	4	179	865	593	3.9	0.39	28359
382	4	181	865	594	0.65	0.065	27069
383	4	183	860	602	6.132	0.613	33385
384	4	185	859	605	2.055	0.206	26968
385	4	187	856	606	2.055	0.206	30070
386	4	189	876	570	26.768	2.677	36428
387	4	191	884	554	11.627	1.163	35843
388	4	193	887	547	4.95	0.495	27857
389	5	1	737	524	-1	-1	32458
390	5	3	737	524	0	0	35368
391	5	5	736	524	0.65	0.065	32048
392	5	7	731	524	3.25	0.325	38305
393	5	9	729	524	1.3	0.13	34788
394	5	11	719	518	7.58	0.758	35614
395	5	13	716	515	2.758	0.276	29898
396	5	15	716	516	0.65	0.065	32228
397	5	17	719	520	3.25	0.325	31580
398	5	19	722	520	1.95	0.195	30657
399	5	21	724	522	1.838	0.184	33027
400	5	23	735	533	10.111	1.011	31061
401	5	25	740	540	5.591	0.559	40494
402	5	27	743	542	2.344	0.234	24977
403	5	29	734	538	6.402	0.64	42266
404	5	31	725	531	7.411	0.741	40804
405	5	33	717	523	7.354	0.735	43373
406	5	35	714	518	3.79	0.379	29052
407	5	37	710	513	4.162	0.416	30319
408	5	39	704	505	6.5	0.65	33404
409	5	41	700	501	3.677	0.368	29698
410	5	43	697	499	2.344	0.234	27506
411	5	45	688	494	6.692	0.669	33569
412	5	47	683	491	3.79	0.379	32074
413	5	49	674	483	7.827	0.783	31724
414	5	51	670	477	4.687	0.469	33187
415	5	53	666	469	5.814	0.581	34036
416	5	55	661	460	6.692	0.669	37370
417	5	57	659	452	5.36	0.536	36568
418	5	59	658	448	2.68	0.268	36882
419	5	61	664	460	8.72	0.872	28278
420	5	63	681	479	16.571	1.657	30907
421	5	65	691	487	8.324	0.832	31343
422	5	67	705	498	11.573	1.157	31304
423	5	69	708	502	3.25	0.325	29105
424	5	71	722	515	12.418	1.242	33231
425	5	73	731	523	7.827	0.783	37280
426	5	75	734	524	2.055	0.206	31386
427	5	77	743	522	5.993	0.599	47127
428	5	79	745	505	11.126	1.113	35811
429	5	81	740	494	7.854	0.785	39632
430	5	83	729	481	11.069	1.107	40419
431	5	85	720	464	12.503	1.25	41217
432	5	87	711	457	7.411	0.741	31538
433	5	89	703	444	9.922	0.992	32825
434	5	91	698	433	7.854	0.785	33644
435	5	93	696	425	5.36	0.536	35420
436	5	95	695	419	3.954	0.395	30705
437	5	97	697	431	7.907	0.791	37725
438	5	99	702	443	8.45	0.845	33981
439	5	101	718	469	19.843	1.984	31164
440	5	103	723	481	8.45	0.845	33446
441	5	105	743	514	25.081	2.508	34046
442	5	107	753	533	13.956	1.396	34012
443	5	109	760	544	8.475	0.847	32282
444	5	111	762	548	2.907	0.291	36913
445	5	113	766	559	7.608	0.761	35578
446	5	115	766	560	0.65	0.065	34122
447	5	117	767	560	0.65	0.065	47580
448	5	119	768	554	3.954	0.395	37968
449	5	121	761	552	4.732	0.473	38370
450	5	123	741	532	18.384	1.838	32206
451	5	125	740	524	5.24	0.524	31722
452	5	127	740	520	2.6	0.26	32146
453	5	129	742	513	4.732	0.473	34232
454	5	131	742	520	4.55	0.455	31599
455	5	133	742	520	0	0	27937
456	5	135	742	523	1.95	0.195	29519
457	5	137	742	519	2.6	0.26	34317
458	5	139	742	529	6.5	0.65	42727
459	5	141	742	531	1.3	0.13	43450
460	5	143	747	523	6.132	0.613	33389
461	5	145	750	518	3.79	0.379	37341
462	5	147	752	515	2.344	0.234	39307
463	5	149	753	514	0.919	0.092	40491
464	5	151	747	528	9.9	0.99	40960
465	5	153	747	532	2.6	0.26	36847
466	5	155	746	535	2.055	0.206	22357
467	5	157	746	542	4.55	0.455	41205
468	5	159	747	543	0.919	0.092	31034
469	5	161	750	541	2.344	0.234	31715
470	5	163	753	548	4.95	0.495	38338
471	5	165	753	553	3.25	0.325	38249
472	5	167	755	558	3.5	0.35	42127
473	5	169	759	561	3.25	0.325	33752
474	5	171	761	573	7.907	0.791	38765
475	5	173	762	576	2.055	0.206	35348
476	5	175	761	576	0.65	0.065	34907
477	5	177	758	579	2.758	0.276	49490
478	5	179	754	582	3.25	0.325	28642
479	5	181	752	584	1.838	0.184	37118
480	5	183	752	587	1.95	0.195	37384
481	5	185	757	589	3.5	0.35	29204
482	5	187	759	590	1.453	0.145	30593
483	5	189	763	590	2.6	0.26	42244
484	5	191	770	589	4.596	0.46	42349
485	5	193	772	589	1.3	0.13	29026
486	6	1	814	630	-1	-1	26074
487	6	3	815	630	0.65	0.065	35291
488	6	5	817	627	2.344	0.234	35162
489	6	7	818	626	0.919	0.092	51939
490	6	9	819	622	2.68	0.268	34932
491	6	11	816	622	1.95	0.195	37490
492	6	13	811	624	3.5	0.35	55160
493	6	15	810	622	1.453	0.145	29035
494	6	17	810	615	4.55	0.455	37937
495	6	19	813	609	4.36	0.436	32252
496	6	21	816	608	2.055	0.206	33341
497	6	23	826	604	7.001	0.7	24256
498	6	25	829	602	2.344	0.234	43433
499	6	27	829	601	0.65	0.065	49221
500	6	29	829	600	0.65	0.065	39582
501	6	31	827	596	2.907	0.291	51900
502	6	33	826	596	0.65	0.065	36454
503	6	35	819	603	6.435	0.643	30550
504	6	37	814	611	6.132	0.613	29588
505	6	39	807	620	7.411	0.741	31491
506	6	41	805	627	4.732	0.473	34585
507	6	43	803	642	9.836	0.984	31150
508	6	45	803	643	0.65	0.065	28277
509	6	47	804	656	8.475	0.847	35478
510	6	49	804	656	0	0	35266
511	6	51	807	654	2.344	0.234	34894
512	6	53	812	643	7.854	0.785	35521
513	6	55	814	636	4.732	0.473	34130
514	6	57	817	628	5.553	0.555	32447
515	6	59	819	621	4.732	0.473	36265
516	6	61	819	602	12.35	1.235	38183
517	6	63	819	601	0.65	0.065	36338
518	6	65	820	619	11.718	1.172	35026
519	6	67	822	633	9.192	0.919	30770
520	6	69	823	635	1.453	0.145	33686
521	6	71	822	646	7.179	0.718	30339
522	6	73	820	651	3.5	0.35	34465
523	6	75	814	636	10.501	1.05	29118
524	6	77	812	631	3.5	0.35	26307
525	6	79	818	630	3.954	0.395	29255
526	6	81	821	640	6.786	0.679	31596
527	6	83	821	644	2.6	0.26	31480
528	6	85	822	657	8.475	0.847	33084
529	6	87	821	663	3.954	0.395	35962
530	6	89	819	634	18.894	1.889	33851
531	6	91	816	610	15.721	1.572	40391
532	6	93	816	603	4.55	0.455	37922
533	6	95	813	596	4.95	0.495	35757
534	6	97	811	595	1.453	0.145	33375
535	6	99	814	599	3.25	0.325	40384
536	6	101	817	599	1.95	0.195	29704
537	6	103	822	602	3.79	0.379	39325
538	6	105	822	602	0	0	28268
539	6	107	823	600	1.453	0.145	37816
540	6	109	818	612	8.45	0.845	30701
541	6	111	816	637	16.302	1.63	36740
542	6	113	817	642	3.314	0.331	31249
543	6	115	822	623	12.77	1.277	39301
544	6	117	822	610	8.45	0.845	46812
545	6	119	823	613	2.055	0.206	27987
546	6	121	823	623	6.5	0.65	38863
547	6	123	821	621	1.838	0.184	37868
548	6	125	814	608	9.597	0.96	26433
549	6	127	814	602	3.9	0.39	33114
550	6	129	817	619	11.22	1.122	33484
551	6	131	825	639	14.001	1.4	34563
552	6	133	825	638	0.65	0.065	30210
553	6	135	823	623	9.836	0.984	26547
554	6	137	823	609	9.1	0.91	31380
555	6	139	821	603	4.111	0.411	30867
556	6	141	821	599	2.6	0.26	33320
557	6	143	817	595	3.677	0.368	35751
558	6	145	810	593	4.732	0.473	28177
559	6	147	811	604	7.179	0.718	24365
560	6	149	815	601	3.25	0.325	34159
561	6	151	819	594	5.24	0.524	34983
562	6	153	822	616	14.432	1.443	39018
563	6	155	825	643	17.658	1.766	43486
564	6	157	826	652	5.886	0.589	31830
565	6	159	826	660	5.2	0.52	33124
566	6	161	826	663	1.95	0.195	31980
567	6	163	825	656	4.596	0.46	33376
568	6	165	826	655	0.919	0.092	35498
569	6	167	828	659	2.907	0.291	31779
570	6	169	829	672	8.475	0.847	35690
571	6	171	830	681	5.886	0.589	32102
572	6	173	830	681	0	0	36706
573	6	175	830	675	3.9	0.39	36930
574	6	177	830	663	7.8	0.78	31880
575	6	179	830	656	4.55	0.455	30440
576	6	181	827	648	5.553	0.555	37897
577	6	183	826	644	2.68	0.268	33103
578	6	185	824	636	5.36	0.536	30219
579	6	187	822	632	2.907	0.291	29055
580	6	189	820	620	7.907	0.791	33949
581	6	191	820	616	2.6	0.26	41029
582	6	193	818	610	4.111	0.411	27883
583	7	1	418	739	-1	-1	34436
584	7	3	418	738	0.65	0.065	36663
585	7	5	419	737	0.919	0.092	33799
586	7	7	421	733	2.907	0.291	31056
587	7	9	424	723	6.786	0.679	36242
588	7	11	424	723	0	0	39583
589	7	13	424	723	0	0	31820
590	7	15	424	723	0	0	37273
591	7	17	424	723	0	0	40157
592	7	19	417	733	7.934	0.793	34368
593	7	21	417	735	1.3	0.13	26217
594	7	23	416	737	1.453	0.145	33861
595	7	25	412	727	7.001	0.7	28438
596	7	27	409	724	2.758	0.276	30138
597	7	29	407	723	1.453	0.145	35914
598	7	31	407	723	0	0	31459
599	7	33	398	737	10.818	1.082	29882
600	7	35	401	733	3.25	0.325	40898
601	7	37	407	725	6.5	0.65	40666
602	7	39	407	725	0	0	33532
603	7	41	413	723	4.111	0.411	36579
604	7	43	414	723	0.65	0.065	36060
605	7	45	420	720	4.36	0.436	32891
606	7	47	422	731	7.267	0.727	34837
607	7	49	420	734	2.344	0.234	29586
608	7	51	420	734	0	0	26213
609	7	53	424	724	7.001	0.7	40145
610	7	55	422	719	3.5	0.35	25874
611	7	57	418	722	3.25	0.325	36164
612	7	59	418	724	1.3	0.13	33119
613	7	61	412	698	17.344	1.734	29495
614	7	63	412	696	1.3	0.13	25128
615	7	65	415	688	5.553	0.555	42276
616	7	67	418	684	3.25	0.325	39641
617	7	69	422	681	3.25	0.325	37907
618	7	71	423	682	0.919	0.092	41211
619	7	73	424	682	0.65	0.065	38116
620	7	75	429	693	7.854	0.785	37144
621	7	77	425	707	9.464	0.946	29727
622	7	79	423	716	5.993	0.599	32256
623	7	81	421	722	4.111	0.411	36888
624	7	83	420	723	0.919	0.092	36459
625	7	85	416	721	2.907	0.291	17108
626	7	87	419	719	2.344	0.234	28309
627	7	89	417	725	4.111	0.411	36938
628	7	91	420	720	3.79	0.379	36472
629	7	93	426	708	8.72	0.872	22236
630	7	95	429	697	7.411	0.741	27306
631	7	97	428	703	3.954	0.395	23852
632	7	99	422	714	8.144	0.814	39437
633	7	101	422	714	0	0	40287
634	7	103	422	714	0	0	45136
635	7	105	422	714	0	0	25230
636	7	107	422	714	0	0	41499
637	7	109	421	717	2.055	0.206	37111
638	7	111	420	727	6.532	0.653	31880
639	7	113	420	732	3.25	0.325	31617
640	7	115	421	739	4.596	0.46	39170
641	7	117	421	742	1.95	0.195	37202
642	7	119	422	744	1.453	0.145	52961
643	7	121	424	744	1.3	0.13	27950
644	7	123	428	748	3.677	0.368	38800
645	7	125	430	761	8.549	0.855	32543
646	7	127	430	767	3.9	0.39	22939
647	7	129	431	775	5.24	0.524	36978
648	7	131	432	777	1.453	0.145	36624
649	7	133	434	768	5.993	0.599	36681
650	7	135	435	756	7.827	0.783	36533
651	7	137	434	744	7.827	0.783	28525
652	7	139	433	735	5.886	0.589	34442
653	7	141	432	732	2.055	0.206	36907
654	7	143	432	729	1.95	0.195	37169
655	7	145	432	714	9.75	0.975	26694
656	7	147	430	700	9.192	0.919	32401
657	7	149	428	690	6.629	0.663	35370
658	7	151	428	688	1.3	0.13	45287
659	7	153	428	699	7.15	0.715	33355
660	7	155	430	713	9.192	0.919	34975
661	7	157	431	722	5.886	0.589	34770
662	7	159	432	722	0.65	0.065	29354
663	7	161	435	716	4.36	0.436	31792
664	7	163	438	713	2.758	0.276	35306
665	7	165	427	701	10.581	1.058	30235
666	7	167	424	695	4.36	0.436	29933
667	7	169	424	695	0	0	35694
668	7	171	430	712	11.718	1.172	33235
669	7	173	430	719	4.55	0.455	22498
670	7	175	432	717	1.838	0.184	26752
671	7	177	430	707	6.629	0.663	35146
672	7	179	428	706	1.453	0.145	31675
673	7	181	425	710	3.25	0.325	31961
674	7	183	426	706	2.68	0.268	30796
675	7	185	426	703	1.95	0.195	29369
676	7	187	429	701	2.344	0.234	37102
677	7	189	437	722	14.607	1.461	32385
678	7	191	436	726	2.68	0.268	32860
679	7	193	435	726	0.65	0.065	27612
680	8	1	249	968	-1	-1	28790
681	8	3	247	969	1.453	0.145	34070
682	8	5	240	969	4.55	0.455	35795
683	8	7	230	967	6.629	0.663	35711
684	8	9	223	965	4.732	0.473	33368
685	8	11	217	961	4.687	0.469	34377
686	8	13	210	953	6.909	0.691	38316
687	8	15	207	945	5.553	0.555	33323
688	8	17	204	939	4.36	0.436	35793
689	8	19	206	941	1.838	0.184	34913
690	8	21	219	948	9.597	0.96	33460
691	8	23	240	949	13.665	1.367	37338
692	8	25	251	947	7.267	0.727	29026
693	8	27	261	951	7.001	0.7	37275
694	8	29	272	954	7.411	0.741	35825
695	8	31	283	953	7.179	0.718	36151
696	8	33	289	956	4.36	0.436	35835
697	8	35	292	962	4.36	0.436	35769
698	8	37	297	967	4.596	0.46	35849
699	8	39	298	973	3.954	0.395	35750
700	8	41	292	975	4.111	0.411	35702
701	8	43	264	973	18.246	1.825	35673
702	8	45	244	963	14.534	1.453	33349
703	8	47	233	959	7.608	0.761	33208
704	8	49	224	957	5.993	0.599	35630
705	8	51	224	961	2.6	0.26	37057
706	8	53	244	964	13.145	1.315	26256
707	8	55	270	966	16.95	1.695	31821
708	8	57	287	970	11.351	1.135	40245
709	8	59	289	973	2.344	0.234	44255
710	8	61	287	983	6.629	0.663	36967
711	8	63	287	983	0	0	35800
712	8	65	264	974	16.053	1.605	36089
713	8	67	241	968	15.45	1.545	40563
714	8	69	224	963	11.518	1.152	35860
715	8	71	222	962	1.453	0.145	37078
716	8	73	246	966	15.815	1.581	31230
717	8	75	257	971	7.854	0.785	27861
718	8	77	261	971	2.6	0.26	35821
719	8	79	256	967	4.162	0.416	36191
720	8	81	249	966	4.596	0.46	35966
721	8	83	242	965	4.596	0.46	45440
722	8	85	231	964	7.179	0.718	35262
723	8	87	220	961	7.411	0.741	28790
724	8	89	202	948	14.432	1.443	33413
725	8	91	202	949	0.65	0.065	31672
726	8	93	215	956	9.597	0.96	26898
727	8	95	225	960	7.001	0.7	37729
728	8	97	240	967	10.759	1.076	49338
729	8	99	243	970	2.758	0.276	30063
730	8	101	250	974	5.24	0.524	35843
731	8	103	246	972	2.907	0.291	32367
732	8	105	238	967	6.132	0.613	28104
733	8	107	221	953	14.314	1.431	30330
734	8	109	218	947	4.36	0.436	39898
735	8	111	204	934	12.418	1.242	44501
736	8	113	206	934	1.3	0.13	33060
737	8	115	212	948	9.9	0.99	35572
738	8	117	221	959	9.238	0.924	44703
739	8	119	223	961	1.838	0.184	36607
740	8	121	231	950	8.841	0.884	36144
741	8	123	224	949	4.596	0.46	20778
742	8	125	218	949	3.9	0.39	25355
743	8	127	214	956	5.24	0.524	30183
744	8	129	213	956	0.65	0.065	35789
745	8	131	206	959	4.95	0.495	50445
746	8	133	206	955	2.6	0.26	52197
747	8	135	203	955	1.95	0.195	20672
748	8	137	193	959	7.001	0.7	36143
749	8	139	189	958	2.68	0.268	37309
750	8	141	193	947	7.608	0.761	15319
751	8	143	206	934	11.95	1.195	29369
752	8	145	216	940	7.58	0.758	33258
753	8	147	218	949	5.993	0.599	29416
754	8	149	220	953	2.907	0.291	31808
755	8	151	223	961	5.553	0.555	48442
756	8	153	221	973	7.907	0.791	37801
757	8	155	218	976	2.758	0.276	36770
758	8	157	217	979	2.055	0.206	32948
759	8	159	228	972	8.475	0.847	43082
760	8	161	238	966	7.58	0.758	28901
761	8	163	233	976	7.267	0.727	33313
762	8	165	224	978	5.993	0.599	36484
763	8	167	223	974	2.68	0.268	31279
764	8	169	222	957	11.069	1.107	34107
765	8	171	216	956	3.954	0.395	35814
766	8	173	211	956	3.25	0.325	37574
767	8	175	204	953	4.95	0.495	42070
768	8	177	203	946	4.596	0.46	29828
769	8	179	203	941	3.25	0.325	30387
770	8	181	207	948	5.24	0.524	36065
771	8	183	211	958	7.001	0.7	37040
772	8	185	210	968	6.532	0.653	29553
773	8	187	208	973	3.5	0.35	31861
774	8	189	209	973	0.65	0.065	31860
775	8	191	226	970	11.22	1.122	38765
776	8	193	232	966	4.687	0.469	28123
777	9	1	183	695	-1	-1	31771
778	9	3	183	704	5.85	0.585	34419
779	9	5	183	706	1.3	0.13	33794
780	9	7	183	718	7.8	0.78	34064
781	9	9	183	722	2.6	0.26	34455
782	9	11	187	734	8.222	0.822	31940
783	9	13	189	737	2.344	0.234	30413
784	9	15	195	746	7.031	0.703	37089
785	9	17	196	746	0.65	0.065	34048
786	9	19	196	746	0	0	37423
787	9	21	199	746	1.95	0.195	36806
788	9	23	201	745	1.453	0.145	44291
789	9	25	207	747	4.111	0.411	35639
790	9	27	211	748	2.68	0.268	36155
791	9	29	222	748	7.15	0.715	36409
792	9	31	225	748	1.95	0.195	37249
793	9	33	219	747	3.954	0.395	37746
794	9	35	213	739	6.5	0.65	33065
795	9	37	213	739	0	0	35240
796	9	39	222	741	5.993	0.599	34767
797	9	41	227	745	4.162	0.416	37483
798	9	43	233	749	4.687	0.469	38744
799	9	45	233	752	1.95	0.195	35959
800	9	47	231	757	3.5	0.35	36466
801	9	49	229	759	1.838	0.184	36166
802	9	51	227	758	1.453	0.145	36995
803	9	53	216	753	7.854	0.785	36070
804	9	55	211	747	5.077	0.508	36121
805	9	57	204	738	7.411	0.741	40907
806	9	59	199	732	5.077	0.508	32708
807	9	61	195	726	4.687	0.469	25317
808	9	63	192	721	3.79	0.379	29503
809	9	65	189	715	4.36	0.436	27063
810	9	67	189	715	0	0	31229
811	9	69	188	712	2.055	0.206	27233
812	9	71	187	711	0.919	0.092	37221
813	9	73	184	705	4.36	0.436	37852
814	9	75	178	699	5.515	0.552	31861
815	9	77	174	695	3.677	0.368	36795
816	9	79	164	686	8.745	0.874	37333
817	9	81	157	681	5.591	0.559	38224
818	9	83	142	670	12.09	1.209	40297
819	9	85	130	657	11.499	1.15	30148
820	9	87	123	649	6.909	0.691	36583
821	9	89	120	644	3.79	0.379	32884
822	9	91	115	634	7.267	0.727	35100
823	9	93	111	623	7.608	0.761	36990
824	9	95	114	633	6.786	0.679	29349
825	9	97	118	646	8.841	0.884	36506
826	9	99	123	651	4.596	0.46	36688
827	9	101	128	657	5.077	0.508	16854
828	9	103	136	664	6.909	0.691	31734
829	9	105	140	671	5.24	0.524	37610
830	9	107	145	682	7.854	0.785	34416
831	9	109	151	685	4.36	0.436	18447
832	9	111	156	690	4.596	0.46	40722
833	9	113	160	693	3.25	0.325	41082
834	9	115	167	699	5.993	0.599	35036
835	9	117	173	707	6.5	0.65	33465
836	9	119	173	707	0	0	27517
837	9	121	157	691	14.707	1.471	33293
838	9	123	134	674	18.59	1.859	14457
839	9	125	118	659	14.255	1.426	46012
840	9	127	112	653	5.515	0.552	31849
841	9	129	98	649	9.464	0.946	31923
842	9	131	91	646	4.95	0.495	36976
843	9	133	91	646	0	0	40577
844	9	135	91	640	3.9	0.39	35126
845	9	137	90	634	3.954	0.395	39296
846	9	139	88	634	1.3	0.13	37051
847	9	141	84	634	2.6	0.26	37255
848	9	143	83	636	1.453	0.145	37136
849	9	145	81	638	1.838	0.184	40931
850	9	147	79	642	2.907	0.291	33369
851	9	149	82	645	2.758	0.276	32760
852	9	151	84	645	1.3	0.13	40864
853	9	153	74	646	6.532	0.653	30721
854	9	155	65	643	6.166	0.617	34523
855	9	157	64	642	0.919	0.092	35464
856	9	159	64	643	0.65	0.065	41502
857	9	161	69	643	3.25	0.325	30218
858	9	163	69	644	0.65	0.065	35564
859	9	165	61	639	6.132	0.613	37248
860	9	167	58	642	2.758	0.276	38195
861	9	169	70	651	9.75	0.975	33725
862	9	171	79	656	6.692	0.669	33452
863	9	173	81	659	2.344	0.234	34826
864	9	175	86	662	3.79	0.379	38510
865	9	177	89	664	2.344	0.234	38231
866	9	179	83	664	3.9	0.39	31265
867	9	181	83	664	0	0	33527
868	9	183	75	660	5.814	0.581	33173
869	9	185	60	657	9.943	0.994	33440
870	9	187	58	653	2.907	0.291	32484
871	9	189	57	653	0.65	0.065	30941
872	9	191	57	648	3.25	0.325	32063
873	9	193	55	647	1.453	0.145	30226
874	10	1	451	616	-1	-1	35835
875	10	3	450	618	1.453	0.145	29242
876	10	5	444	622	4.687	0.469	36089
877	10	7	444	622	0	0	36980
878	10	9	443	622	0.65	0.065	31302
879	10	11	439	616	4.687	0.469	38108
880	10	13	439	616	0	0	33537
881	10	15	439	616	0	0	28003
882	10	17	439	604	7.8	0.78	42159
883	10	19	439	597	4.55	0.455	41737
884	10	21	439	581	10.4	1.04	36052
885	10	23	429	580	6.532	0.653	30392
886	10	25	415	573	10.174	1.017	33743
887	10	27	411	567	4.687	0.469	36376
888	10	29	409	561	4.111	0.411	30783
889	10	31	408	550	7.179	0.718	36617
890	10	33	408	543	4.55	0.455	39042
891	10	35	407	534	5.886	0.589	39427
892	10	37	401	525	7.031	0.703	41891
893	10	39	396	518	5.591	0.559	43906
894	10	41	393	517	2.055	0.206	30222
895	10	43	391	514	2.344	0.234	37294
896	10	45	386	508	5.077	0.508	37501
897	10	47	381	503	4.596	0.46	43015
898	10	49	377	499	3.677	0.368	45287
899	10	51	369	491	7.354	0.735	35808
900	10	53	364	485	5.077	0.508	35257
901	10	55	363	482	2.055	0.206	36319
902	10	57	361	481	1.453	0.145	36039
903	10	59	360	484	2.055	0.206	35998
904	10	61	363	493	6.166	0.617	32504
905	10	63	367	499	4.687	0.469	34107
906	10	65	373	509	7.58	0.758	30236
907	10	67	374	513	2.68	0.268	29748
908	10	69	380	532	12.951	1.295	31869
909	10	71	380	532	0	0	36407
910	10	73	389	521	9.238	0.924	31533
911	10	75	395	510	8.144	0.814	36229
912	10	77	395	510	0	0	35933
913	10	79	388	507	4.95	0.495	46604
914	10	81	380	506	5.24	0.524	32525
915	10	83	378	507	1.453	0.145	29824
916	10	85	378	507	0	0	34582
917	10	87	381	514	4.95	0.495	33051
918	10	89	384	518	3.25	0.325	31452
919	10	91	384	518	0	0	35335
920	10	93	381	514	3.25	0.325	29381
921	10	95	378	511	2.758	0.276	27783
922	10	97	382	512	2.68	0.268	41664
923	10	99	384	513	1.453	0.145	28640
924	10	101	391	519	5.993	0.599	37889
925	10	103	398	524	5.591	0.559	36153
926	10	105	399	530	3.954	0.395	36440
927	10	107	395	535	4.162	0.416	36310
928	10	109	366	511	24.467	2.447	36537
929	10	111	356	500	9.663	0.966	35706
930	10	113	341	486	13.337	1.334	36551
931	10	115	326	473	12.902	1.29	36466
932	10	117	307	463	13.956	1.396	36622
933	10	119	288	458	12.77	1.277	36059
934	10	121	273	460	9.836	0.984	44905
935	10	123	247	460	16.9	1.69	36819
936	10	125	230	458	11.126	1.113	47044
937	10	127	219	457	7.179	0.718	30206
938	10	129	209	459	6.629	0.663	50927
939	10	131	192	461	11.126	1.113	43930
940	10	133	183	461	5.85	0.585	53620
941	10	135	162	457	13.895	1.39	34539
942	10	137	144	454	11.861	1.186	35000
943	10	139	115	456	18.894	1.889	40337
944	10	141	107	454	5.36	0.536	48535
945	10	143	99	455	5.24	0.524	36464
946	10	145	97	453	1.838	0.184	36038
947	10	147	86	445	8.841	0.884	39940
948	10	149	73	432	11.95	1.195	26444
949	10	151	71	430	1.838	0.184	32445
950	10	153	71	429	0.65	0.065	30395
951	10	155	72	429	0.65	0.065	33509
952	10	157	77	425	4.162	0.416	33295
953	10	159	82	424	3.314	0.331	36036
954	10	161	90	433	7.827	0.783	36681
955	10	163	92	437	2.907	0.291	38690
956	10	165	93	441	2.68	0.268	36967
957	10	167	93	450	5.85	0.585	30360
958	10	169	89	464	9.464	0.946	33473
959	10	171	89	470	3.9	0.39	33360
960	10	173	89	474	2.6	0.26	26916
961	10	175	93	479	4.162	0.416	34162
962	10	177	91	456	15.006	1.501	35495
963	10	179	88	443	8.672	0.867	34515
964	10	181	82	432	8.144	0.814	36288
965	10	183	77	425	5.591	0.559	36043
966	10	185	75	420	3.5	0.35	33047
967	10	187	69	413	5.993	0.599	33183
968	10	189	62	399	10.174	1.017	35545
969	10	191	58	391	5.814	0.581	47904
970	10	193	58	391	0	0	29252
971	11	1	637	375	-1	-1	29822
972	11	3	634	374	2.055	0.206	35477
973	11	5	632	369	3.5	0.35	43237
974	11	7	635	357	8.04	0.804	35020
975	11	9	644	343	10.818	1.082	35000
976	11	11	647	337	4.36	0.436	34444
977	11	13	647	336	0.65	0.065	35718
978	11	15	650	332	3.25	0.325	28970
979	11	17	652	331	1.453	0.145	28533
980	11	19	662	324	7.934	0.793	34127
981	11	21	662	324	0	0	37346
982	11	23	662	324	0	0	35586
983	11	25	662	324	0	0	34463
984	11	27	662	324	0	0	34612
985	11	29	662	324	0	0	37158
986	11	31	662	324	0	0	35173
987	11	33	662	324	0	0	34238
988	11	35	663	323	0.919	0.092	34741
989	11	37	663	323	0	0	37720
990	11	39	661	327	2.907	0.291	33607
991	11	41	664	328	2.055	0.206	34068
992	11	43	669	328	3.25	0.325	38200
993	11	45	675	331	4.36	0.436	33742
994	11	47	682	330	4.596	0.46	30140
995	11	49	682	331	0.65	0.065	34160
996	11	51	676	332	3.954	0.395	34470
997	11	53	675	332	0.65	0.065	32847
998	11	55	680	327	4.596	0.46	29711
999	11	57	686	323	4.687	0.469	35202
1000	11	59	678	329	6.5	0.65	34862
1001	11	61	655	336	15.627	1.563	39699
1002	11	63	636	348	14.607	1.461	36140
1003	11	65	630	351	4.36	0.436	35873
1004	11	67	629	352	0.919	0.092	35965
1005	11	69	630	351	0.919	0.092	36810
1006	11	71	631	348	2.055	0.206	35761
1007	11	73	634	343	3.79	0.379	39054
1008	11	75	643	339	6.402	0.64	29505
1009	11	77	649	336	4.36	0.436	29845
1010	11	79	652	338	2.344	0.234	38890
1011	11	81	655	338	1.95	0.195	33665
1012	11	83	660	339	3.314	0.331	33152
1013	11	85	663	338	2.055	0.206	29737
1014	11	87	675	334	8.222	0.822	34256
1015	11	89	679	333	2.68	0.268	35478
1016	11	91	688	333	5.85	0.585	34749
1017	11	93	678	338	7.267	0.727	35030
1018	11	95	652	345	17.501	1.75	35603
1019	11	97	635	357	13.525	1.353	39163
1020	11	99	629	363	5.515	0.552	39784
1021	11	101	625	365	2.907	0.291	33938
1022	11	103	619	372	5.993	0.599	42310
1023	11	105	618	372	0.65	0.065	36100
1024	11	107	627	359	10.277	1.028	34680
1025	11	109	637	351	8.324	0.832	35144
1026	11	111	626	363	10.581	1.058	36391
1027	11	113	625	367	2.68	0.268	43550
1028	11	115	621	376	6.402	0.64	42348
1029	11	117	621	375	0.65	0.065	34279
1030	11	119	630	365	8.745	0.874	37012
1031	11	121	639	358	7.411	0.741	30763
1032	11	123	647	352	6.5	0.65	37606
1033	11	125	636	366	11.573	1.157	41312
1034	11	127	632	371	4.162	0.416	25754
1035	11	129	628	377	4.687	0.469	29115
1036	11	131	620	387	8.324	0.832	36636
1037	11	133	617	389	2.344	0.234	38071
1038	11	135	615	389	1.3	0.13	33615
1039	11	137	611	390	2.68	0.268	36685
1040	11	139	610	389	0.919	0.092	36353
1041	11	141	610	389	0	0	34747
1042	11	143	609	390	0.919	0.092	36149
1043	11	145	605	392	2.907	0.291	37302
1044	11	147	619	372	15.868	1.587	43429
1045	11	149	632	362	10.661	1.066	28557
1046	11	151	644	356	8.72	0.872	28612
1047	11	153	654	349	7.934	0.793	36229
1048	11	155	657	348	2.055	0.206	30191
1049	11	157	643	367	15.34	1.534	36661
1050	11	159	633	377	9.192	0.919	38917
1051	11	161	621	388	10.581	1.058	32740
1052	11	163	617	394	4.687	0.469	34070
1053	11	165	613	398	3.677	0.368	34712
1054	11	167	613	399	0.65	0.065	35553
1055	11	169	609	405	4.687	0.469	31327
1056	11	171	609	405	0	0	32954
1057	11	173	607	408	2.344	0.234	32066
1058	11	175	605	409	1.453	0.145	33950
1059	11	177	603	411	1.838	0.184	34848
1060	11	179	596	418	6.435	0.643	30626
1061	11	181	596	418	0	0	35752
1062	11	183	596	417	0.65	0.065	33834
1063	11	185	597	411	3.954	0.395	27896
1064	11	187	597	410	0.65	0.065	29931
1065	11	189	602	402	6.132	0.613	33985
1066	11	191	605	399	2.758	0.276	33060
1067	11	193	618	388	11.069	1.107	29202
1068	12	1	787	387	-1	-1	25488
1069	12	3	787	387	0	0	34893
1070	12	5	787	394	4.55	0.455	29630
1071	12	7	787	393	0.65	0.065	31778
1072	12	9	792	385	6.132	0.613	34364
1073	12	11	795	378	4.95	0.495	33543
1074	12	13	798	374	3.25	0.325	34259
1075	12	15	798	374	0	0	28360
1076	12	17	802	372	2.907	0.291	32271
1077	12	19	805	368	3.25	0.325	35302
1078	12	21	812	372	5.24	0.524	33893
1079	12	23	813	372	0.65	0.065	34561
1080	12	25	813	372	0	0	34416
1081	12	27	804	397	17.27	1.727	33642
1082	12	29	798	405	6.5	0.65	33505
1083	12	31	790	406	5.24	0.524	34217
1084	12	33	787	399	4.95	0.495	34166
1085	12	35	785	386	8.549	0.855	24743
1086	12	37	788	380	4.36	0.436	33440
1087	12	39	785	390	6.786	0.679	34099
1088	12	41	784	393	2.055	0.206	33075
1089	12	43	784	394	0.65	0.065	24501
1090	12	45	779	403	6.692	0.669	35412
1091	12	47	778	404	0.919	0.092	35958
1092	12	49	777	403	0.919	0.092	34581
1093	12	51	777	401	1.3	0.13	35197
1094	12	53	781	395	4.687	0.469	34606
1095	12	55	781	389	3.9	0.39	50863
1096	12	57	784	371	11.861	1.186	40459
1097	12	59	784	371	0	0	34911
1098	12	61	785	364	4.596	0.46	35396
1099	12	63	785	364	0	0	35173
1100	12	65	789	364	2.6	0.26	29497
1101	12	67	793	362	2.907	0.291	30847
1102	12	69	796	370	5.553	0.555	33900
1103	12	71	796	370	0	0	37680
1104	12	73	795	370	0.65	0.065	33803
1105	12	75	787	356	10.481	1.048	32402
1106	12	77	788	356	0.65	0.065	33455
1107	12	79	790	360	2.907	0.291	27781
1108	12	81	794	370	7.001	0.7	27945
1109	12	83	796	371	1.453	0.145	26417
1110	12	85	791	360	7.854	0.785	33674
1111	12	87	787	350	7.001	0.7	24147
1112	12	89	785	341	5.993	0.599	26895
1113	12	91	784	332	5.886	0.589	20898
1114	12	93	788	326	4.687	0.469	24140
1115	12	95	794	317	7.031	0.703	30831
1116	12	97	800	314	4.36	0.436	29265
1117	12	99	811	330	12.62	1.262	33743
1118	12	101	812	333	2.055	0.206	34181
1119	12	103	810	336	2.344	0.234	37181
1120	12	105	805	334	3.5	0.35	32558
1121	12	107	804	334	0.65	0.065	33804
1122	12	109	807	345	7.411	0.741	36521
1123	12	111	809	348	2.344	0.234	28616
1124	12	113	809	347	0.65	0.065	33904
1125	12	115	807	350	2.344	0.234	31139
1126	12	117	807	357	4.55	0.455	33079
1127	12	119	806	363	3.954	0.395	31955
1128	12	121	799	350	9.597	0.96	27928
1129	12	123	797	344	4.111	0.411	36817
1130	12	125	798	336	5.24	0.524	33336
1131	12	127	804	337	3.954	0.395	35919
1132	12	129	808	347	7.001	0.7	36117
1133	12	131	807	354	4.596	0.46	31740
1134	12	133	805	354	1.3	0.13	32856
1135	12	135	792	341	11.95	1.195	27951
1136	12	137	792	337	2.6	0.26	30237
1137	12	139	795	339	2.344	0.234	34882
1138	12	141	799	348	6.402	0.64	36831
1139	12	143	801	352	2.907	0.291	32720
1140	12	145	805	360	5.814	0.581	30073
1141	12	147	808	375	9.943	0.994	39150
1142	12	149	809	375	0.65	0.065	36429
1143	12	151	809	375	0	0	34072
1144	12	153	801	363	9.374	0.937	30618
1145	12	155	800	362	0.919	0.092	29858
1146	12	157	797	349	8.672	0.867	29868
1147	12	159	805	348	5.24	0.524	32882
1148	12	161	809	350	2.907	0.291	31552
1149	12	163	813	353	3.25	0.325	33349
1150	12	165	813	359	3.9	0.39	31070
1151	12	167	816	367	5.553	0.555	35380
1152	12	169	816	369	1.3	0.13	33415
1153	12	171	814	363	4.111	0.411	33087
1154	12	173	811	350	8.672	0.867	33367
1155	12	175	808	345	3.79	0.379	37582
1156	12	177	799	333	9.75	0.975	36823
1157	12	179	794	331	3.5	0.35	30768
1158	12	181	789	325	5.077	0.508	35250
1159	12	183	800	344	14.27	1.427	33194
1160	12	185	815	363	15.734	1.573	27690
1161	12	187	825	379	12.264	1.226	33273
1162	12	189	826	386	4.596	0.46	28683
1163	12	191	826	395	5.85	0.585	34457
1164	12	193	809	390	11.518	1.152	27589
1165	13	1	752	161	-1	-1	30875
1166	13	3	749	159	2.344	0.234	37209
1167	13	5	738	154	7.854	0.785	39095
1168	13	7	730	148	6.5	0.65	33285
1169	13	9	713	138	12.82	1.282	33888
1170	13	11	717	142	3.677	0.368	35146
1171	13	13	734	153	13.161	1.316	29576
1172	13	15	750	171	15.654	1.565	27956
1173	13	17	755	177	5.077	0.508	33925
1174	13	19	762	191	10.174	1.017	33820
1175	13	21	765	199	5.553	0.555	32328
1176	13	23	768	208	6.166	0.617	36938
1177	13	25	771	219	7.411	0.741	38552
1178	13	27	770	226	4.596	0.46	34199
1179	13	29	766	242	10.72	1.072	33842
1180	13	31	766	247	3.25	0.325	32187
1181	13	33	766	257	6.5	0.65	33736
1182	13	35	765	264	4.596	0.46	33502
1183	13	37	760	282	12.143	1.214	34401
1184	13	39	760	294	7.8	0.78	27410
1185	13	41	760	299	3.25	0.325	33646
1186	13	43	762	310	7.267	0.727	33426
1187	13	45	768	323	9.306	0.931	33356
1188	13	47	780	332	9.75	0.975	33896
1189	13	49	791	335	7.411	0.741	35471
1190	13	51	818	341	17.978	1.798	36626
1191	13	53	824	351	7.58	0.758	34881
1192	13	55	823	366	9.771	0.977	39759
1193	13	57	817	385	12.951	1.295	33851
1194	13	59	806	393	8.841	0.884	34068
1195	13	61	803	396	2.758	0.276	34377
1196	13	63	801	382	9.192	0.919	33815
1197	13	65	802	367	9.771	0.977	33963
1198	13	67	802	358	5.85	0.585	37017
1199	13	69	805	353	3.79	0.379	28325
1200	13	71	807	349	2.907	0.291	32801
1201	13	73	808	345	2.68	0.268	34178
1202	13	75	809	340	3.314	0.331	28722
1203	13	77	806	330	6.786	0.679	31226
1204	13	79	805	329	0.919	0.092	35027
1205	13	81	812	338	7.411	0.741	31133
1206	13	83	816	346	5.814	0.581	36438
1207	13	85	816	347	0.65	0.065	32365
1208	13	87	810	339	6.5	0.65	30759
1209	13	89	806	332	5.24	0.524	20225
1210	13	91	806	324	5.2	0.52	32430
1211	13	93	818	336	11.031	1.103	36600
1212	13	95	815	355	12.503	1.25	32845
1213	13	97	813	366	7.267	0.727	26097
1214	13	99	804	371	6.692	0.669	37683
1215	13	101	800	371	2.6	0.26	19469
1216	13	103	800	370	0.65	0.065	34047
1217	13	105	790	368	6.629	0.663	25444
1218	13	107	786	362	4.687	0.469	37219
1219	13	109	777	346	11.932	1.193	31524
1220	13	111	773	341	4.162	0.416	37516
1221	13	113	770	346	3.79	0.379	31408
1222	13	115	773	354	5.553	0.555	35351
1223	13	117	776	362	5.553	0.555	41875
1224	13	119	776	369	4.55	0.455	42604
1225	13	121	776	377	5.2	0.52	40169
1226	13	123	776	389	7.8	0.78	33320
1227	13	125	779	394	3.79	0.379	27176
1228	13	127	779	391	1.95	0.195	34925
1229	13	129	772	374	11.95	1.195	34840
1230	13	131	770	357	11.126	1.113	20150
1231	13	133	764	346	8.144	0.814	33841
1232	13	135	764	341	3.25	0.325	34806
1233	13	137	763	333	5.24	0.524	17296
1234	13	139	764	347	9.123	0.912	28471
1235	13	141	767	359	8.04	0.804	24338
1236	13	143	772	361	3.5	0.35	42741
1237	13	145	772	370	5.85	0.585	30788
1238	13	147	772	377	4.55	0.455	34979
1239	13	149	772	376	0.65	0.065	37845
1240	13	151	769	365	7.411	0.741	50459
1241	13	153	762	374	7.411	0.741	33146
1242	13	155	760	380	4.111	0.411	33107
1243	13	157	756	386	4.687	0.469	27089
1244	13	159	756	389	1.95	0.195	25664
1245	13	161	762	389	3.9	0.39	32742
1246	13	163	764	391	1.838	0.184	33281
1247	13	165	765	384	4.596	0.46	32079
1248	13	167	772	372	9.03	0.903	36367
1249	13	169	777	365	5.591	0.559	33382
1250	13	171	787	358	7.934	0.793	33574
1251	13	173	803	351	11.351	1.135	32708
1252	13	175	814	349	7.267	0.727	38649
1253	13	177	819	348	3.314	0.331	31354
1254	13	179	822	344	3.25	0.325	31157
1255	13	181	823	340	2.68	0.268	42260
1256	13	183	823	335	3.25	0.325	36335
1257	13	185	823	331	2.6	0.26	29250
1258	13	187	822	343	7.827	0.783	30236
1259	13	189	822	343	0	0	38027
1260	13	191	822	348	3.25	0.325	37756
1261	13	193	820	361	8.549	0.855	28144
1262	14	1	513	92	-1	-1	31380
1263	14	3	497	89	10.581	1.058	36126
1264	14	5	496	89	0.65	0.065	36131
1265	14	7	473	93	15.174	1.517	39982
1266	14	9	470	94	2.055	0.206	39044
1267	14	11	459	94	7.15	0.715	38989
1268	14	13	447	89	8.45	0.845	36540
1269	14	15	437	82	7.934	0.793	36137
1270	14	17	425	76	8.72	0.872	33774
1271	14	19	418	70	5.993	0.599	36107
1272	14	21	429	67	7.411	0.741	29873
1273	14	23	441	64	8.04	0.804	18165
1274	14	25	447	70	5.515	0.552	31139
1275	14	27	449	70	1.3	0.13	36725
1276	14	29	455	73	4.36	0.436	33741
1277	14	31	460	75	3.5	0.35	47888
1278	14	33	460	75	0	0	51246
1279	14	35	447	68	9.597	0.96	37083
1280	14	37	455	85	12.212	1.221	44789
1281	14	39	457	95	6.629	0.663	35654
1282	14	41	464	105	7.934	0.793	35006
1283	14	43	475	117	10.581	1.058	36730
1284	14	45	483	119	5.36	0.536	36454
1285	14	47	454	104	21.222	2.122	37060
1286	14	49	447	97	6.435	0.643	36415
1287	14	51	435	84	11.499	1.15	39969
1288	14	53	429	79	5.077	0.508	34709
1289	14	55	420	69	8.745	0.874	36806
1290	14	57	418	68	1.453	0.145	39765
1291	14	59	407	65	7.411	0.741	37276
1292	14	61	396	62	7.411	0.741	32521
1293	14	63	396	61	0.65	0.065	37887
1294	14	65	392	56	4.162	0.416	36054
1295	14	67	382	53	6.786	0.679	37520
1296	14	69	366	46	11.351	1.135	33877
1297	14	71	360	46	3.9	0.39	34420
1298	14	73	352	46	5.2	0.52	34713
1299	14	75	348	46	2.6	0.26	32486
1300	14	77	343	45	3.314	0.331	39345
1301	14	79	357	49	9.464	0.946	34358
1302	14	81	365	50	5.24	0.524	38783
1303	14	83	365	50	0	0	35973
1304	14	85	347	39	13.711	1.371	33652
1305	14	87	341	35	4.687	0.469	34859
1306	14	89	334	28	6.435	0.643	37080
1307	14	91	331	36	5.553	0.555	39794
1308	14	93	324	38	4.732	0.473	39756
1309	14	95	319	39	3.314	0.331	38197
1310	14	97	301	32	12.553	1.255	46011
1311	14	99	289	27	8.45	0.845	38319
1312	14	101	279	21	7.58	0.758	37274
1313	14	103	272	19	4.732	0.473	37414
1314	14	105	261	12	8.475	0.847	37694
1315	14	107	251	7	7.267	0.727	40352
1316	14	109	244	5	4.732	0.473	42630
1317	14	111	230	2	9.306	0.931	35787
1318	14	113	220	4	6.629	0.663	32127
1319	14	115	209	8	7.608	0.761	38831
1320	14	117	204	9	3.314	0.331	41194
1321	14	119	198	12	4.36	0.436	41498
1322	14	121	183	15	9.943	0.994	40245
1323	14	123	168	17	9.836	0.984	41624
1324	14	125	154	19	9.192	0.919	41009
1325	14	127	141	19	8.45	0.845	37918
1326	14	129	137	29	7.001	0.7	29679
1327	14	131	137	42	8.45	0.845	31817
1328	14	133	135	54	7.907	0.791	35450
1329	14	135	133	65	7.267	0.727	30680
1330	14	137	132	74	5.886	0.589	37186
1331	14	139	131	87	8.475	0.847	36400
1332	14	141	131	94	4.55	0.455	30115
1333	14	143	130	98	2.68	0.268	35011
1334	14	145	130	98	0	0	36663
1335	14	147	127	100	2.344	0.234	36889
1336	14	149	125	103	2.344	0.234	29668
1337	14	151	124	106	2.055	0.206	32140
1338	14	153	124	121	9.75	0.975	27596
1339	14	155	124	125	2.6	0.26	37665
1340	14	157	128	132	5.24	0.524	36352
1341	14	159	131	125	4.95	0.495	35137
1342	14	161	134	92	21.538	2.154	44913
1343	14	163	136	69	15.006	1.501	33831
1344	14	165	139	52	11.22	1.122	35268
1345	14	167	150	40	10.581	1.058	35952
1346	14	169	165	30	11.718	1.172	37498
1347	14	171	183	20	13.384	1.338	60545
1348	14	173	189	15	5.077	0.508	37699
1349	14	175	181	18	5.553	0.555	37107
1350	14	177	167	19	9.123	0.912	45104
1351	14	179	160	18	4.596	0.46	29911
1352	14	181	158	13	3.5	0.35	34019
1353	14	183	166	17	5.814	0.581	40335
1354	14	185	170	17	2.6	0.26	37648
1355	14	187	174	17	2.6	0.26	43120
1356	14	189	169	22	4.596	0.46	35166
1357	14	191	161	23	5.24	0.524	45591
1358	14	193	156	32	6.692	0.669	30443
1359	15	1	239	253	-1	-1	31025
1360	15	3	240	254	0.919	0.092	34052
1361	15	5	250	261	7.934	0.793	38455
1362	15	7	252	264	2.344	0.234	37206
1363	15	9	261	265	5.886	0.589	40214
1364	15	11	273	267	7.907	0.791	37034
1365	15	13	270	267	1.95	0.195	36782
1366	15	15	249	254	16.053	1.605	36550
1367	15	17	245	251	3.25	0.325	39141
1368	15	19	238	245	5.993	0.599	37580
1369	15	21	238	245	0	0	34269
1370	15	23	235	254	6.166	0.617	36544
1371	15	25	235	261	4.55	0.455	37133
1372	15	27	237	265	2.907	0.291	36630
1373	15	29	231	262	4.36	0.436	37477
1374	15	31	227	258	3.677	0.368	35409
1375	15	33	224	254	3.25	0.325	34331
1376	15	35	245	270	17.16	1.716	34563
1377	15	37	250	275	4.596	0.46	35405
1378	15	39	258	273	5.36	0.536	34131
1379	15	41	278	263	14.534	1.453	34592
1380	15	43	299	260	13.788	1.379	41346
1381	15	45	313	259	9.123	0.912	32685
1382	15	47	318	260	3.314	0.331	39528
1383	15	49	322	260	2.6	0.26	36173
1384	15	51	324	261	1.453	0.145	36378
1385	15	53	312	261	7.8	0.78	34881
1386	15	55	305	261	4.55	0.455	34508
1387	15	57	297	262	5.24	0.524	36121
1388	15	59	292	265	3.79	0.379	38083
1389	15	61	292	267	1.3	0.13	39251
1390	15	63	302	262	7.267	0.727	38290
1391	15	65	314	273	10.581	1.058	36733
1392	15	67	303	268	7.854	0.785	42325
1393	15	69	294	268	5.85	0.585	37949
1394	15	71	287	263	5.591	0.559	36072
1395	15	73	279	256	6.909	0.691	37403
1396	15	75	265	262	9.9	0.99	38419
1397	15	77	263	271	5.993	0.599	32489
1398	15	79	263	274	1.95	0.195	37010
1399	15	81	263	277	1.95	0.195	26159
1400	15	83	263	277	0	0	19215
1401	15	85	266	270	4.95	0.495	31805
1402	15	87	269	267	2.758	0.276	17584
1403	15	89	270	267	0.65	0.065	29334
1404	15	91	275	262	4.596	0.46	38756
1405	15	93	276	261	0.919	0.092	38692
1406	15	95	278	257	2.907	0.291	37588
1407	15	97	270	260	5.553	0.555	38027
1408	15	99	267	261	2.055	0.206	39056
1409	15	101	260	264	4.95	0.495	35225
1410	15	103	246	264	9.1	0.91	34056
1411	15	105	233	261	8.672	0.867	31171
1412	15	107	233	261	0	0	38773
1413	15	109	230	267	4.36	0.436	33611
1414	15	111	229	268	0.919	0.092	33081
1415	15	113	228	272	2.68	0.268	30264
1416	15	115	228	272	0	0	36937
1417	15	117	256	265	18.76	1.876	41856
1418	15	119	267	265	7.15	0.715	36202
1419	15	121	281	263	9.192	0.919	36542
1420	15	123	284	262	2.055	0.206	35428
1421	15	125	287	259	2.758	0.276	38233
1422	15	127	291	254	4.162	0.416	36474
1423	15	129	291	254	0	0	42686
1424	15	131	291	253	0.65	0.065	48396
1425	15	133	293	246	4.732	0.473	32841
1426	15	135	295	243	2.344	0.234	36612
1427	15	137	302	240	4.95	0.495	36997
1428	15	139	305	242	2.344	0.234	37010
1429	15	141	305	242	0	0	37267
1430	15	143	301	246	3.677	0.368	36277
1431	15	145	295	251	5.077	0.508	36103
1432	15	147	280	264	12.902	1.29	37644
1433	15	149	279	266	1.453	0.145	43762
1434	15	151	280	268	1.453	0.145	25094
1435	15	153	269	268	7.15	0.715	35513
1436	15	155	273	264	3.677	0.368	41214
1437	15	157	286	260	8.841	0.884	35544
1438	15	159	307	259	13.665	1.367	48425
1439	15	161	300	261	4.732	0.473	32589
1440	15	163	297	261	1.95	0.195	35715
1441	15	165	297	261	0	0	33716
1442	15	167	299	257	2.907	0.291	29605
1443	15	169	305	251	5.515	0.552	37680
1444	15	171	302	254	2.758	0.276	36718
1445	15	173	288	257	9.306	0.931	39420
1446	15	175	286	258	1.453	0.145	37576
1447	15	177	283	263	3.79	0.379	35047
1448	15	179	279	265	2.907	0.291	30969
1449	15	181	271	267	5.36	0.536	40178
1450	15	183	259	271	8.222	0.822	35760
1451	15	185	245	277	9.9	0.99	26711
1452	15	187	243	278	1.453	0.145	23959
1453	15	189	243	281	1.95	0.195	29501
1454	15	191	245	285	2.907	0.291	33790
1455	15	193	245	286	0.65	0.065	28012
1456	16	1	135	398	-1	-1	33157
1457	16	3	134	399	0.919	0.092	39329
1458	16	5	131	396	2.758	0.276	37209
1459	16	7	127	390	4.687	0.469	37445
1460	16	9	119	370	14.001	1.4	33721
1461	16	11	112	351	13.161	1.316	34667
1462	16	13	106	342	7.031	0.703	33798
1463	16	15	97	331	9.238	0.924	33319
1464	16	17	89	316	11.05	1.105	36283
1465	16	19	86	307	6.166	0.617	39720
1466	16	21	83	304	2.758	0.276	35050
1467	16	23	76	294	7.934	0.793	35706
1468	16	25	72	288	4.687	0.469	38184
1469	16	27	65	280	6.909	0.691	39481
1470	16	29	61	285	4.162	0.416	35586
1471	16	31	60	287	1.453	0.145	36918
1472	16	33	59	287	0.65	0.065	34688
1473	16	35	55	286	2.68	0.268	36672
1474	16	37	53	284	1.838	0.184	36732
1475	16	39	57	280	3.677	0.368	37024
1476	16	41	67	289	8.745	0.874	36964
1477	16	43	72	297	6.132	0.613	36975
1478	16	45	77	304	5.591	0.559	33602
1479	16	47	81	307	3.25	0.325	36331
1480	16	49	84	311	3.25	0.325	38246
1481	16	51	81	311	1.95	0.195	38147
1482	16	53	73	306	6.132	0.613	33574
1483	16	55	60	296	10.661	1.066	37320
1484	16	57	49	286	9.663	0.966	37543
1485	16	59	44	280	5.077	0.508	35459
1486	16	61	40	275	4.162	0.416	35437
1487	16	63	35	270	4.596	0.46	36900
1488	16	65	31	266	3.677	0.368	34510
1489	16	67	27	254	8.222	0.822	35323
1490	16	69	26	250	2.68	0.268	37997
1491	16	71	26	245	3.25	0.325	40050
1492	16	73	26	238	4.55	0.455	39405
1493	16	75	26	236	1.3	0.13	37890
1494	16	77	26	234	1.3	0.13	38733
1495	16	79	30	228	4.687	0.469	38820
1496	16	81	35	221	5.591	0.559	30246
1497	16	83	39	213	5.814	0.581	40663
1498	16	85	41	195	11.772	1.177	37050
1499	16	87	42	189	3.954	0.395	35427
1500	16	89	43	185	2.68	0.268	37943
1501	16	91	45	174	7.267	0.727	44254
1502	16	93	47	171	2.344	0.234	45479
1503	16	95	47	171	0	0	46322
1504	16	97	47	171	0	0	43974
1505	16	99	48	169	1.453	0.145	37453
1506	16	101	50	164	3.5	0.35	37721
1507	16	103	51	159	3.314	0.331	37279
1508	16	105	52	152	4.596	0.46	40300
1509	16	107	51	160	5.24	0.524	37450
1510	16	109	46	184	15.935	1.593	37019
1511	16	111	37	218	22.861	2.286	37497
1512	16	113	34	259	26.721	2.672	37048
1513	16	115	39	295	23.624	2.362	37348
1514	16	117	48	324	19.736	1.974	47516
1515	16	119	52	332	5.814	0.581	37665
1516	16	121	56	340	5.814	0.581	38029
1517	16	123	62	354	9.9	0.99	38513
1518	16	125	79	362	12.212	1.221	38133
1519	16	127	96	368	11.718	1.172	36803
1520	16	129	103	370	4.732	0.473	37494
1521	16	131	86	385	14.736	1.474	37011
1522	16	133	64	395	15.708	1.571	37396
1523	16	135	56	398	5.553	0.555	39366
1524	16	137	42	397	9.123	0.912	38824
1525	16	139	37	395	3.5	0.35	35814
1526	16	141	29	395	5.2	0.52	38903
1527	16	143	21	397	5.36	0.536	37124
1528	16	145	20	397	0.65	0.065	39948
1529	16	147	22	397	1.3	0.13	41280
1530	16	149	28	394	4.36	0.436	39404
1531	16	151	33	393	3.314	0.331	53619
1532	16	153	44	404	10.111	1.011	37429
1533	16	155	46	405	1.453	0.145	37636
1534	16	157	49	405	1.95	0.195	36578
1535	16	159	61	403	7.907	0.791	38601
1536	16	161	73	396	9.03	0.903	37262
1537	16	163	81	390	6.5	0.65	38233
1538	16	165	98	374	15.174	1.517	26731
1539	16	167	104	367	5.993	0.599	31586
1540	16	169	109	363	4.162	0.416	28492
1541	16	171	116	359	5.24	0.524	23833
1542	16	173	125	345	10.818	1.082	39823
1543	16	175	127	342	2.344	0.234	41823
1544	16	177	131	334	5.814	0.581	48139
1545	16	179	127	338	3.677	0.368	47313
1546	16	181	124	345	4.95	0.495	38729
1547	16	183	124	346	0.65	0.065	35454
1548	16	185	121	341	3.79	0.379	35434
1549	16	187	117	341	2.6	0.26	34665
1550	16	189	109	352	8.841	0.884	44231
1551	16	191	107	357	3.5	0.35	29161
1552	16	193	105	360	2.344	0.234	32836
1553	17	1	403	319	-1	-1	32002
1554	17	3	398	310	6.692	0.669	32906
1555	17	5	398	310	0	0	34323
1556	17	7	398	310	0	0	35659
1557	17	9	398	309	0.65	0.065	31291
1558	17	11	398	309	0	0	32749
1559	17	13	398	313	2.6	0.26	36835
1560	17	15	397	319	3.954	0.395	28376
1561	17	17	397	330	7.15	0.715	24028
1562	17	19	400	345	9.943	0.994	35752
1563	17	21	400	345	0	0	35451
1564	17	23	412	315	21.002	2.1	35457
1565	17	25	413	314	0.919	0.092	36252
1566	17	27	415	307	4.732	0.473	36550
1567	17	29	415	295	7.8	0.78	42953
1568	17	31	413	281	9.192	0.919	30285
1569	17	33	414	266	9.771	0.977	34748
1570	17	35	416	258	5.36	0.536	36176
1571	17	37	417	268	6.532	0.653	33627
1572	17	39	414	278	6.786	0.679	27625
1573	17	41	411	286	5.553	0.555	29391
1574	17	43	411	286	0	0	36883
1575	17	45	411	286	0	0	29240
1576	17	47	411	288	1.3	0.13	33695
1577	17	49	410	293	3.314	0.331	44526
1578	17	51	408	300	4.732	0.473	35270
1579	17	53	407	311	7.179	0.718	43953
1580	17	55	403	329	11.985	1.199	31936
1581	17	57	398	342	9.053	0.905	34134
1582	17	59	397	346	2.68	0.268	34986
1583	17	61	390	360	10.174	1.017	37565
1584	17	63	387	367	4.95	0.495	34686
1585	17	65	389	362	3.5	0.35	33843
1586	17	67	390	359	2.055	0.206	35529
1587	17	69	390	359	0	0	32028
1588	17	71	390	359	0	0	36053
1589	17	73	387	375	10.581	1.058	35066
1590	17	75	392	395	13.4	1.34	36233
1591	17	77	393	396	0.919	0.092	29237
1592	17	79	393	415	12.35	1.235	35311
1593	17	81	393	413	1.3	0.13	34786
1594	17	83	398	405	6.132	0.613	37077
1595	17	85	403	394	7.854	0.785	38891
1596	17	87	405	388	4.111	0.411	44480
1597	17	89	401	402	9.464	0.946	41635
1598	17	91	399	406	2.907	0.291	35179
1599	17	93	399	407	0.65	0.065	38966
1600	17	95	397	412	3.5	0.35	35240
1601	17	97	401	404	5.814	0.581	36083
1602	17	99	401	391	8.45	0.845	39550
1603	17	101	399	395	2.907	0.291	39912
1604	17	103	400	412	11.069	1.107	36085
1605	17	105	393	409	4.95	0.495	35072
1606	17	107	384	409	5.85	0.585	36016
1607	17	109	370	398	11.573	1.157	42132
1608	17	111	344	399	16.912	1.691	33556
1609	17	113	324	398	13.016	1.302	34142
1610	17	115	317	399	4.596	0.46	44496
1611	17	117	315	399	1.3	0.13	38327
1612	17	119	315	398	0.65	0.065	35766
1613	17	121	315	395	1.95	0.195	31296
1614	17	123	314	390	3.314	0.331	33835
1615	17	125	308	391	3.954	0.395	32915
1616	17	127	291	393	11.126	1.113	32267
1617	17	129	288	393	1.95	0.195	34027
1618	17	131	287	393	0.65	0.065	33639
1619	17	133	281	389	4.687	0.469	45568
1620	17	135	279	396	4.732	0.473	43922
1621	17	137	283	396	2.6	0.26	41625
1622	17	139	308	394	16.302	1.63	24939
1623	17	141	338	388	19.886	1.989	27907
1624	17	143	359	379	14.85	1.485	35968
1625	17	145	382	361	18.984	1.898	40911
1626	17	147	401	328	24.751	2.475	35941
1627	17	149	406	314	9.663	0.966	29664
1628	17	151	411	300	9.663	0.966	30632
1629	17	153	412	289	7.179	0.718	34225
1630	17	155	408	280	6.402	0.64	35287
1631	17	157	408	273	4.55	0.455	35760
1632	17	159	412	265	5.814	0.581	36666
1633	17	161	415	257	5.553	0.555	31327
1634	17	163	418	251	4.36	0.436	35394
1635	17	165	420	275	15.654	1.565	36072
1636	17	167	415	287	8.45	0.845	29808
1637	17	169	414	292	3.314	0.331	38415
1638	17	171	413	300	5.24	0.524	36228
1639	17	173	411	307	4.732	0.473	24968
1640	17	175	403	319	9.374	0.937	35526
1641	17	177	401	327	5.36	0.536	36445
1642	17	179	399	332	3.5	0.35	28378
1643	17	181	398	337	3.314	0.331	47761
1644	17	183	397	337	0.65	0.065	35604
1645	17	185	397	330	4.55	0.455	30261
1646	17	187	400	320	6.786	0.679	36216
1647	17	189	409	307	10.277	1.028	35046
1648	17	191	422	292	12.902	1.29	43546
1649	17	193	426	283	6.402	0.64	29651
1650	18	1	625	312	-1	-1	28890
1651	18	3	628	311	2.055	0.206	30414
1652	18	5	638	304	7.934	0.793	34220
1653	18	7	638	304	0	0	31252
1654	18	9	638	304	0	0	36022
1655	18	11	644	303	3.954	0.395	35337
1656	18	13	655	298	7.854	0.785	33137
1657	18	15	658	298	1.95	0.195	37340
1658	18	17	669	294	7.608	0.761	33812
1659	18	19	663	297	4.36	0.436	36803
1660	18	21	656	297	4.55	0.455	41113
1661	18	23	650	299	4.111	0.411	32557
1662	18	25	650	304	3.25	0.325	32060
1663	18	27	650	304	0	0	32698
1664	18	29	651	304	0.65	0.065	28214
1665	18	31	652	301	2.055	0.206	31547
1666	18	33	652	301	0	0	34303
1667	18	35	652	302	0.65	0.065	42130
1668	18	37	652	302	0	0	36246
1669	18	39	652	302	0	0	27981
1670	18	41	652	302	0	0	27192
1671	18	43	656	298	3.677	0.368	27289
1672	18	45	656	298	0	0	27664
1673	18	47	662	294	4.687	0.469	35024
1674	18	49	662	294	0	0	40080
1675	18	51	663	293	0.919	0.092	38928
1676	18	53	668	288	4.596	0.46	26052
1677	18	55	668	287	0.65	0.065	33734
1678	18	57	668	287	0	0	31629
1679	18	59	668	287	0	0	30199
1680	18	61	668	287	0	0	33201
1681	18	63	669	289	1.453	0.145	35013
1682	18	65	645	338	35.464	3.546	34396
1683	18	67	648	325	8.672	0.867	35055
1684	18	69	648	325	0	0	31142
1685	18	71	648	320	3.25	0.325	30795
1686	18	73	651	313	4.95	0.495	36586
1687	18	75	655	309	3.677	0.368	31100
1688	18	77	657	303	4.111	0.411	32012
1689	18	79	660	297	4.36	0.436	40397
1690	18	81	664	294	3.25	0.325	34403
1691	18	83	668	291	3.25	0.325	31463
1692	18	85	678	287	7.001	0.7	38724
1693	18	87	679	293	3.954	0.395	34422
1694	18	89	670	301	7.827	0.783	30572
1695	18	91	655	321	16.25	1.625	33201
1696	18	93	653	326	3.5	0.35	26593
1697	18	95	663	341	11.718	1.172	25095
1698	18	97	676	346	9.053	0.905	33770
1699	18	99	686	371	17.501	1.75	34017
1700	18	101	683	377	4.36	0.436	42862
1701	18	103	677	385	6.5	0.65	32739
1702	18	105	675	397	7.907	0.791	32113
1703	18	107	675	398	0.65	0.065	34532
1704	18	109	672	401	2.758	0.276	33934
1705	18	111	678	405	4.687	0.469	35288
1706	18	113	689	409	7.608	0.761	35371
1707	18	115	690	411	1.453	0.145	34010
1708	18	117	695	411	3.25	0.325	34406
1709	18	119	674	407	13.895	1.39	34369
1710	18	121	665	402	6.692	0.669	34596
1711	18	123	659	400	4.111	0.411	34424
1712	18	125	651	395	6.132	0.613	34501
1713	18	127	646	392	3.79	0.379	27749
1714	18	129	642	386	4.687	0.469	33888
1715	18	131	648	380	5.515	0.552	26149
1716	18	133	659	385	7.854	0.785	34970
1717	18	135	667	386	5.24	0.524	29576
1718	18	137	677	389	6.786	0.679	31979
1719	18	139	688	390	7.179	0.718	31432
1720	18	141	690	390	1.3	0.13	32739
1721	18	143	681	386	6.402	0.64	29568
1722	18	145	667	377	10.818	1.082	32974
1723	18	147	663	371	4.687	0.469	34468
1724	18	149	661	378	4.732	0.473	34183
1725	18	151	656	386	6.132	0.613	36576
1726	18	153	655	389	2.055	0.206	38715
1727	18	155	628	389	17.55	1.755	30204
1728	18	157	619	387	5.993	0.599	35334
1729	18	159	605	387	9.1	0.91	36452
1730	18	161	605	387	0	0	32659
1731	18	163	605	386	0.65	0.065	24244
1732	18	165	619	390	9.464	0.946	36127
1733	18	167	623	393	3.25	0.325	38497
1734	18	169	628	397	4.162	0.416	36081
1735	18	171	629	397	0.65	0.065	30724
1736	18	173	631	408	7.267	0.727	32205
1737	18	175	631	409	0.65	0.065	34981
1738	18	177	626	406	3.79	0.379	35147
1739	18	179	624	398	5.36	0.536	32122
1740	18	181	626	390	5.36	0.536	18723
1741	18	183	638	387	8.04	0.804	37948
1742	18	185	641	389	2.344	0.234	30810
1743	18	187	636	393	4.162	0.416	31892
1744	18	189	636	393	0	0	33036
1745	18	191	640	396	3.25	0.325	55155
1746	18	193	644	389	5.24	0.524	29884
1747	19	1	749	580	-1	-1	30159
1748	19	3	751	574	4.111	0.411	33636
1749	19	5	751	574	0	0	30398
1750	19	7	751	574	0	0	35488
1751	19	9	751	577	1.95	0.195	34055
1752	19	11	750	580	2.055	0.206	35814
1753	19	13	748	581	1.453	0.145	35183
1754	19	15	742	586	5.077	0.508	30819
1755	19	17	734	595	7.827	0.783	32864
1756	19	19	734	595	0	0	31870
1757	19	21	740	569	17.344	1.734	32857
1758	19	23	741	559	6.532	0.653	32319
1759	19	25	741	546	8.45	0.845	34557
1760	19	27	740	534	7.827	0.783	32777
1761	19	29	739	527	4.596	0.46	38078
1762	19	31	739	523	2.6	0.26	25750
1763	19	33	739	518	3.25	0.325	37172
1764	19	35	739	511	4.55	0.455	32054
1765	19	37	739	508	1.95	0.195	36668
1766	19	39	739	505	1.95	0.195	33196
1767	19	41	738	520	9.771	0.977	38109
1768	19	43	739	529	5.886	0.589	32304
1769	19	45	742	536	4.95	0.495	35464
1770	19	47	745	543	4.95	0.495	36456
1771	19	49	747	551	5.36	0.536	29557
1772	19	51	747	555	2.6	0.26	24884
1773	19	53	747	557	1.3	0.13	25266
1774	19	55	748	565	5.24	0.524	36149
1775	19	57	751	570	3.79	0.379	36801
1776	19	59	753	573	2.344	0.234	36938
1777	19	61	755	574	1.453	0.145	38431
1778	19	63	760	578	4.162	0.416	35750
1779	19	65	766	579	3.954	0.395	37908
1780	19	67	768	581	1.838	0.184	38238
1781	19	69	768	581	0	0	34638
1782	19	71	768	581	0	0	33775
1783	19	73	759	575	7.031	0.703	32440
1784	19	75	755	574	2.68	0.268	28867
1785	19	77	752	570	3.25	0.325	34491
1786	19	79	751	567	2.055	0.206	32651
1787	19	81	748	562	3.79	0.379	32438
1788	19	83	748	558	2.6	0.26	32493
1789	19	85	748	555	1.95	0.195	33545
1790	19	87	748	555	0	0	27943
1791	19	89	748	556	0.65	0.065	28563
1792	19	91	748	556	0	0	38590
1793	19	93	748	557	0.65	0.065	33797
1794	19	95	748	561	2.6	0.26	39406
1795	19	97	748	561	0	0	38370
1796	19	99	748	561	0	0	38084
1797	19	101	748	561	0	0	33155
1798	19	103	748	559	1.3	0.13	34578
1799	19	105	748	560	0.65	0.065	33814
1800	19	107	748	566	3.9	0.39	36152
1801	19	109	751	584	11.861	1.186	32952
1802	19	111	751	585	0.65	0.065	32766
1803	19	113	748	580	3.79	0.379	30671
1804	19	115	747	578	1.453	0.145	30147
1805	19	117	740	568	7.934	0.793	34447
1806	19	119	740	569	0.65	0.065	27850
1807	19	121	740	568	0.65	0.065	24118
1808	19	123	752	567	7.827	0.783	31175
1809	19	125	757	571	4.162	0.416	31158
1810	19	127	757	571	0	0	38770
1811	19	129	761	571	2.6	0.26	30298
1812	19	131	761	571	0	0	32292
1813	19	133	763	576	3.5	0.35	25522
1814	19	135	763	579	1.95	0.195	28153
1815	19	137	763	579	0	0	33491
1816	19	139	759	576	3.25	0.325	41978
1817	19	141	752	565	8.475	0.847	32583
1818	19	143	752	565	0	0	31486
1819	19	145	751	565	0.65	0.065	33425
1820	19	147	745	568	4.36	0.436	28899
1821	19	149	744	567	0.919	0.092	27105
1822	19	151	744	566	0.65	0.065	24775
1823	19	153	748	564	2.907	0.291	31719
1824	19	155	748	564	0	0	32887
1825	19	157	748	564	0	0	29308
1826	19	159	739	557	7.411	0.741	33083
1827	19	161	738	557	0.65	0.065	27141
1828	19	163	732	560	4.36	0.436	34448
1829	19	165	728	560	2.6	0.26	25626
1830	19	167	727	561	0.919	0.092	30802
1831	19	169	727	561	0	0	24644
1832	19	171	723	567	4.687	0.469	30304
1833	19	173	724	567	0.65	0.065	35873
1834	19	175	722	565	1.838	0.184	27977
1835	19	177	722	560	3.25	0.325	28719
1836	19	179	725	563	2.758	0.276	26308
1837	19	181	728	568	3.79	0.379	24741
1838	19	183	731	571	2.758	0.276	31733
1839	19	185	737	572	3.954	0.395	30876
1840	19	187	744	576	5.24	0.524	31436
1841	19	189	752	580	5.814	0.581	28788
1842	19	191	764	582	7.907	0.791	31059
1843	19	193	778	582	9.1	0.91	26762
1844	20	1	292	922	-1	-1	27568
1845	20	3	292	922	0	0	46530
1846	20	5	292	922	0	0	34972
1847	20	7	292	920	1.3	0.13	40742
1848	20	9	291	914	3.954	0.395	31132
1849	20	11	292	911	2.055	0.206	34455
1850	20	13	295	905	4.36	0.436	34603
1851	20	15	297	899	4.111	0.411	35875
1852	20	17	293	896	3.25	0.325	34217
1853	20	19	292	896	0.65	0.065	38469
1854	20	21	291	898	1.453	0.145	33797
1855	20	23	291	898	0	0	32421
1856	20	25	291	900	1.3	0.13	33781
1857	20	27	292	900	0.65	0.065	26932
1858	20	29	297	898	3.5	0.35	37452
1859	20	31	299	896	1.838	0.184	34634
1860	20	33	300	896	0.65	0.065	33833
1861	20	35	304	903	5.24	0.524	29674
1862	20	37	310	906	4.36	0.436	33389
1863	20	39	320	910	7.001	0.7	35076
1864	20	41	322	910	1.3	0.13	33912
1865	20	43	327	907	3.79	0.379	35932
1866	20	45	332	903	4.162	0.416	35774
1867	20	47	324	901	5.36	0.536	39853
1868	20	49	313	897	7.608	0.761	38235
1869	20	51	308	894	3.79	0.379	32216
1870	20	53	307	893	0.919	0.092	37585
1871	20	55	306	889	2.68	0.268	32032
1872	20	57	306	887	1.3	0.13	33132
1873	20	59	304	886	1.453	0.145	29480
1874	20	61	303	884	1.453	0.145	30948
1875	20	63	303	884	0	0	31158
1876	20	65	302	883	0.919	0.092	27953
1877	20	67	304	886	2.344	0.234	31358
1878	20	69	309	890	4.162	0.416	40094
1879	20	71	312	893	2.758	0.276	35712
1880	20	73	315	898	3.79	0.379	34989
1881	20	75	315	898	0	0	34528
1882	20	77	308	897	4.596	0.46	38188
1883	20	79	303	896	3.314	0.331	24275
1884	20	81	300	900	3.25	0.325	50855
1885	20	83	293	904	5.24	0.524	25337
1886	20	85	293	908	2.6	0.26	30773
1887	20	87	293	908	0	0	51496
1888	20	89	297	911	3.25	0.325	34683
1889	20	91	291	916	5.077	0.508	43522
1890	20	93	283	927	8.841	0.884	25592
1891	20	95	280	930	2.758	0.276	34288
1892	20	97	264	930	10.4	1.04	34409
1893	20	99	262	928	1.838	0.184	35557
1894	20	101	258	927	2.68	0.268	32076
1895	20	103	254	923	3.677	0.368	34350
1896	20	105	252	922	1.453	0.145	33218
1897	20	107	250	922	1.3	0.13	27054
1898	20	109	249	922	0.65	0.065	32102
1899	20	111	248	922	0.65	0.065	22681
1900	20	113	248	922	0	0	28441
1901	20	115	249	924	1.453	0.145	30709
1902	20	117	250	924	0.65	0.065	28452
1903	20	119	247	929	3.79	0.379	25973
1904	20	121	247	927	1.3	0.13	28540
1905	20	123	247	925	1.3	0.13	28964
1906	20	125	267	933	14.001	1.4	36106
1907	20	127	269	933	1.3	0.13	30687
1908	20	129	270	933	0.65	0.065	36771
1909	20	131	274	934	2.68	0.268	39814
1910	20	133	277	933	2.055	0.206	35543
1911	20	135	278	934	0.919	0.092	30011
1912	20	137	278	937	1.95	0.195	40048
1913	20	139	278	937	0	0	31487
1914	20	141	278	936	0.65	0.065	33955
1915	20	143	276	934	1.838	0.184	44158
1916	20	145	273	932	2.344	0.234	31639
1917	20	147	270	931	2.055	0.206	39602
1918	20	149	268	929	1.838	0.184	36829
1919	20	151	268	929	0	0	36301
1920	20	153	263	925	4.162	0.416	31158
1921	20	155	259	924	2.68	0.268	33692
1922	20	157	257	924	1.3	0.13	32182
1923	20	159	257	923	0.65	0.065	35598
1924	20	161	256	923	0.65	0.065	36047
1925	20	163	256	923	0	0	32821
1926	20	165	257	927	2.68	0.268	39031
1927	20	167	259	927	1.3	0.13	35425
1928	20	169	264	930	3.79	0.379	41055
1929	20	171	271	934	5.24	0.524	35231
1930	20	173	272	935	0.919	0.092	36678
1931	20	175	272	935	0	0	30832
1932	20	177	275	936	2.055	0.206	38382
1933	20	179	276	941	3.314	0.331	33792
1934	20	181	276	941	0	0	41791
1935	20	183	276	941	0	0	36352
1936	20	185	274	942	1.453	0.145	38738
1937	20	187	267	935	6.435	0.643	38052
1938	20	189	262	932	3.79	0.379	33657
1939	20	191	257	929	3.79	0.379	32136
1940	20	193	254	929	1.95	0.195	29810
1941	21	1	369	965	-1	-1	35300
1942	21	3	369	965	0	0	39902
1943	21	5	369	962	1.95	0.195	33851
1944	21	7	369	961	0.65	0.065	37896
1945	21	9	375	952	7.031	0.703	31758
1946	21	11	379	948	3.677	0.368	35768
1947	21	13	384	943	4.596	0.46	32405
1948	21	15	386	940	2.344	0.234	43819
1949	21	17	378	942	5.36	0.536	33454
1950	21	19	374	945	3.25	0.325	34176
1951	21	21	368	950	5.077	0.508	30318
1952	21	23	365	953	2.758	0.276	21539
1953	21	25	364	953	0.65	0.065	36545
1954	21	27	363	952	0.919	0.092	33679
1955	21	29	358	950	3.5	0.35	31943
1956	21	31	347	955	7.854	0.785	36080
1957	21	33	348	955	0.65	0.065	29282
1958	21	35	361	946	10.277	1.028	31568
1959	21	37	367	941	5.077	0.508	26167
1960	21	39	367	941	0	0	31713
1961	21	41	367	939	1.3	0.13	26323
1962	21	43	368	938	0.919	0.092	31861
1963	21	45	372	945	5.24	0.524	34590
1964	21	47	374	947	1.838	0.184	33447
1965	21	49	375	954	4.596	0.46	33024
1966	21	51	375	960	3.9	0.39	29855
1967	21	53	375	960	0	0	28661
1968	21	55	381	950	7.58	0.758	37626
1969	21	57	383	949	1.453	0.145	38296
1970	21	59	383	943	3.9	0.39	40147
1971	21	61	369	943	9.1	0.91	34674
1972	21	63	364	940	3.79	0.379	25796
1973	21	65	362	940	1.3	0.13	32839
1974	21	67	363	943	2.055	0.206	30107
1975	21	69	366	950	4.95	0.495	30599
1976	21	71	371	955	4.596	0.46	29358
1977	21	73	378	955	4.55	0.455	33511
1978	21	75	384	955	3.9	0.39	31263
1979	21	77	382	956	1.453	0.145	33416
1980	21	79	384	962	4.111	0.411	40098
1981	21	81	384	963	0.65	0.065	31847
1982	21	83	384	962	0.65	0.065	42232
1983	21	85	380	957	4.162	0.416	37086
1984	21	87	375	950	5.591	0.559	42788
1985	21	89	369	945	5.077	0.508	23873
1986	21	91	361	939	6.5	0.65	35772
1987	21	93	351	933	7.58	0.758	32175
1988	21	95	349	932	1.453	0.145	26559
1989	21	97	349	932	0	0	23582
1990	21	99	339	937	7.267	0.727	34773
1991	21	101	337	937	1.3	0.13	31531
1992	21	103	339	935	1.838	0.184	33742
1993	21	105	342	933	2.344	0.234	27807
1994	21	107	351	939	7.031	0.703	27236
1995	21	109	361	945	7.58	0.758	34538
1996	21	111	370	949	6.402	0.64	32375
1997	21	113	372	948	1.453	0.145	33626
1998	21	115	372	934	9.1	0.91	35817
1999	21	117	359	936	8.549	0.855	30057
[truncated: 5,731 more rows]
