# Supplementary material for: The Arp2/3 complex is required for in situ haptotactic response of microglia to iC3b
Source: EMBO Rep. 2026 Feb 27;27(7):1666–95. doi: 10.1038/s44319-026-00720-9 (PMC13076747; doi:10.1038/s44319-026-00720-9)
Supplement: Supplementary file 13 — Source data Fig. 1 [file 44319_2026_720_MOESM13_ESM.zip › Figure 1/1A-E/24.09.06 BV2 iC3b random migration iC3b 1uM raw data.csv]

Track n�	Slice n�	X	Y	Distance	Velocity	Pixel Value
1	1	227	134	-1.000	-1.000	31248
1	3	247	143	14.255	1.426	28579
1	5	247	143	0.000	0.000	31655
1	7	251	136	5.240	0.524	35865
1	9	252	133	2.055	0.206	38294
1	11	255	129	3.250	0.325	33930
1	13	254	129	0.650	0.065	35075
1	15	253	128	0.919	0.092	36543
1	17	258	125	3.790	0.379	35990
1	19	260	122	2.344	0.234	31325
1	21	271	120	7.267	0.727	36903
1	23	275	118	2.907	0.291	33912
1	25	283	115	5.553	0.555	37966
1	27	284	114	0.919	0.092	39376
1	29	267	115	11.069	1.107	36552
1	31	250	119	11.351	1.135	37463
1	33	226	121	15.654	1.565	38262
1	35	197	116	19.128	1.913	36679
1	37	193	114	2.907	0.291	41805
1	39	219	113	16.912	1.691	43667
1	41	244	115	16.302	1.630	36555
1	43	273	118	18.950	1.895	32227
1	45	279	118	3.900	0.390	34292
1	47	304	119	16.263	1.626	37441
1	49	308	121	2.907	0.291	38670
1	51	323	124	9.943	0.994	37303
1	53	324	124	0.650	0.065	38171
1	55	311	122	8.549	0.855	38411
1	57	310	122	0.650	0.065	38481
1	59	325	127	10.277	1.028	36027
1	61	327	127	1.300	0.130	40812
1	63	327	128	0.650	0.065	28783
1	65	312	128	9.750	0.975	34073
1	67	310	128	1.300	0.130	27569
1	69	315	124	4.162	0.416	34011
1	71	314	128	2.680	0.268	33781
1	73	313	127	0.919	0.092	34992
1	75	334	114	16.053	1.605	35280
1	77	345	114	7.150	0.715	35208
1	79	360	115	9.771	0.977	37648
1	81	369	118	6.166	0.617	41147
1	83	376	118	4.550	0.455	33283
1	85	380	114	3.677	0.368	38431
1	87	391	110	7.608	0.761	37854
1	89	398	114	5.240	0.524	39032
1	91	399	114	0.650	0.065	32695
1	93	402	111	2.758	0.276	38940
1	95	404	111	1.300	0.130	40988
1	97	415	117	8.144	0.814	36833
1	99	418	120	2.758	0.276	33189
1	101	424	124	4.687	0.469	43714
1	103	428	124	2.600	0.260	38101
1	105	420	124	5.200	0.520	46693
1	107	417	127	2.758	0.276	56310
1	109	414	130	2.758	0.276	39588
1	111	414	130	0.000	0.000	55698
1	113	414	130	0.000	0.000	24033
1	115	415	123	4.596	0.460	42108
1	117	421	121	4.111	0.411	38514
1	119	434	117	8.841	0.884	40086
1	121	448	113	9.464	0.946	31942
1	123	457	105	7.827	0.783	34195
1	125	478	94	15.409	1.541	38365
1	127	463	102	11.050	1.105	40940
1	129	459	105	3.250	0.325	38235
1	131	444	109	10.090	1.009	38532
1	133	431	113	8.841	0.884	38800
1	135	409	117	14.534	1.453	56439
1	137	397	117	7.800	0.780	38752
1	139	380	118	11.069	1.107	43560
1	141	366	118	9.100	0.910	40054
1	143	363	119	2.055	0.206	32834
1	145	367	121	2.907	0.291	35695
1	147	376	132	9.238	0.924	42555
1	149	389	137	9.053	0.905	30591
1	151	390	140	2.055	0.206	35585
1	153	390	148	5.200	0.520	37680
1	155	380	151	6.786	0.679	37452
1	157	371	149	5.993	0.599	33160
1	159	375	145	3.677	0.368	31643
1	161	379	142	3.250	0.325	20854
1	163	383	139	3.250	0.325	29290
1	165	388	134	4.596	0.460	27839
1	167	401	131	8.672	0.867	34141
1	169	404	128	2.758	0.276	36488
1	171	404	123	3.250	0.325	60815
1	173	402	131	5.360	0.536	35483
1	175	402	136	3.250	0.325	30839
1	177	401	128	5.240	0.524	25515
1	179	401	127	0.650	0.065	28869
1	181	406	124	3.790	0.379	31857
1	183	414	117	6.909	0.691	39337
1	185	414	117	0.000	0.000	30687
1	187	420	114	4.360	0.436	31149
1	189	421	113	0.919	0.092	38695
1	191	418	119	4.360	0.436	37122
1	193	406	149	21.002	2.100	33412
2	1	316	538	-1.000	-1.000	29346
2	3	316	539	0.650	0.065	44749
2	5	313	546	4.950	0.495	36687
2	7	313	544	1.300	0.130	39266
2	9	323	532	10.153	1.015	34347
2	11	338	521	12.090	1.209	37001
2	13	337	519	1.453	0.145	35796
2	15	337	512	4.550	0.455	34937
2	17	331	512	3.900	0.390	33506
2	19	325	517	5.077	0.508	34028
2	21	311	531	12.869	1.287	34194
2	23	305	539	6.500	0.650	34846
2	25	304	543	2.680	0.268	35208
2	27	301	546	2.758	0.276	36773
2	29	301	548	1.300	0.130	34611
2	31	301	543	3.250	0.325	34555
2	33	302	538	3.314	0.331	34947
2	35	303	537	0.919	0.092	36051
2	37	311	530	6.909	0.691	33589
2	39	330	529	12.367	1.237	31128
2	41	347	529	11.050	1.105	44820
2	43	373	530	16.912	1.691	35460
2	45	381	529	5.240	0.524	36974
2	47	387	529	3.900	0.390	36622
2	49	385	527	1.838	0.184	42558
2	51	375	526	6.532	0.653	36878
2	53	366	524	5.993	0.599	40386
2	55	349	523	11.069	1.107	31563
2	57	349	523	0.000	0.000	32349
2	59	353	516	5.240	0.524	35391
2	61	360	502	10.174	1.017	36052
2	63	363	497	3.790	0.379	38421
2	65	363	497	0.000	0.000	37351
2	67	357	493	4.687	0.469	36127
2	69	352	498	4.596	0.460	36589
2	71	344	493	6.132	0.613	31393
2	73	342	483	6.629	0.663	53547
2	75	343	478	3.314	0.331	30934
2	77	344	474	2.680	0.268	35703
2	79	343	478	2.680	0.268	31048
2	81	338	497	12.770	1.277	51296
2	83	334	507	7.001	0.700	37712
2	85	321	529	16.610	1.661	36937
2	87	313	538	7.827	0.783	23038
2	89	305	544	6.500	0.650	21907
2	91	300	549	4.596	0.460	16323
2	93	293	558	7.411	0.741	33056
2	95	288	563	4.596	0.460	49883
2	97	286	566	2.344	0.234	42800
2	99	283	567	2.055	0.206	42120
2	101	271	574	9.030	0.903	38065
2	103	262	579	6.692	0.669	33206
2	105	255	584	5.591	0.559	29478
2	107	249	592	6.500	0.650	35254
2	109	247	595	2.344	0.234	37689
2	111	242	597	3.500	0.350	37663
2	113	232	600	6.786	0.679	36400
2	115	218	606	9.900	0.990	36111
2	117	195	616	16.302	1.630	31214
2	119	183	631	12.486	1.249	38673
2	121	178	637	5.077	0.508	35161
2	123	171	649	9.030	0.903	38569
2	125	168	652	2.758	0.276	43735
2	127	168	652	0.000	0.000	32631
2	129	167	645	4.596	0.460	32942
2	131	143	673	23.970	2.397	35268
2	133	143	673	0.000	0.000	30684
2	135	143	673	0.000	0.000	37446
2	137	153	662	9.663	0.966	52087
2	139	167	644	14.822	1.482	38920
2	141	171	632	8.222	0.822	39437
2	143	174	628	3.250	0.325	29309
2	145	177	620	5.553	0.555	33770
2	147	184	614	5.993	0.599	37845
2	149	187	611	2.758	0.276	37636
2	151	175	641	21.002	2.100	34275
2	153	169	648	5.993	0.599	33184
2	155	151	668	17.489	1.749	30718
2	157	150	672	2.680	0.268	30792
2	159	149	675	2.055	0.206	33777
2	161	148	683	5.240	0.524	28161
2	163	148	684	0.650	0.065	48567
2	165	171	669	17.848	1.785	47219
2	167	171	664	3.250	0.325	60616
2	169	169	655	5.993	0.599	36661
2	171	169	646	5.850	0.585	34445
2	173	171	643	2.344	0.234	34674
2	175	175	637	4.687	0.469	35065
2	177	179	638	2.680	0.268	33393
2	179	165	668	21.518	2.152	28177
2	181	164	670	1.453	0.145	44438
2	183	162	672	1.838	0.184	41597
2	185	159	675	2.758	0.276	35256
2	187	155	680	4.162	0.416	32952
2	189	149	687	5.993	0.599	37392
2	191	146	692	3.790	0.379	31017
2	193	145	694	1.453	0.145	33093
3	1	417	745	-1.000	-1.000	30444
3	3	417	745	0.000	0.000	27948
3	5	417	745	0.000	0.000	28126
3	7	413	731	9.464	0.946	39279
3	9	412	723	5.240	0.524	38115
3	11	411	719	2.680	0.268	32666
3	13	411	714	3.250	0.325	30086
3	15	415	707	5.240	0.524	33241
3	17	417	703	2.907	0.291	30057
3	19	420	700	2.758	0.276	31309
3	21	422	708	5.360	0.536	32236
3	23	423	713	3.314	0.331	23459
3	25	419	736	15.174	1.517	25088
3	27	411	748	9.374	0.937	35940
3	29	406	755	5.591	0.559	38325
3	31	405	752	2.055	0.206	51050
3	33	402	753	2.055	0.206	51161
3	35	402	753	0.000	0.000	34774
3	37	405	742	7.411	0.741	23468
3	39	406	734	5.240	0.524	31383
3	41	409	726	5.553	0.555	33884
3	43	414	724	3.500	0.350	35946
3	45	417	726	2.344	0.234	33310
3	47	421	736	7.001	0.700	33819
3	49	421	738	1.300	0.130	28136
3	51	421	738	0.000	0.000	59427
3	53	420	728	6.532	0.653	35770
3	55	420	723	3.250	0.325	43347
3	57	420	722	0.650	0.065	27944
3	59	419	714	5.240	0.524	37701
3	61	418	704	6.532	0.653	31273
3	63	421	696	5.553	0.555	32455
3	65	429	695	5.240	0.524	29678
3	67	429	695	0.000	0.000	37182
3	69	435	683	8.720	0.872	36705
3	71	434	687	2.680	0.268	37543
3	73	431	697	6.786	0.679	44439
3	75	429	702	3.500	0.350	50566
3	77	422	714	9.030	0.903	36374
3	79	419	724	6.786	0.679	47928
3	81	417	728	2.907	0.291	43990
3	83	416	723	3.314	0.331	51665
3	85	412	715	5.814	0.581	39685
3	87	405	722	6.435	0.643	33168
3	89	406	721	0.919	0.092	33667
3	91	412	716	5.077	0.508	36584
3	93	423	697	14.270	1.427	37676
3	95	426	691	4.360	0.436	30934
3	97	426	688	1.950	0.195	33106
3	99	426	689	0.650	0.065	32645
3	101	424	695	4.111	0.411	30961
3	103	424	695	0.000	0.000	31393
3	105	429	691	4.162	0.416	34247
3	107	436	683	6.909	0.691	37396
3	109	439	678	3.790	0.379	37297
3	111	436	684	4.360	0.436	37204
3	113	427	709	17.270	1.727	31592
3	115	422	724	10.277	1.028	40418
3	117	422	736	7.800	0.780	27673
3	119	423	743	4.596	0.460	52805
3	121	427	747	3.677	0.368	32349
3	123	431	752	4.162	0.416	31121
3	125	431	758	3.900	0.390	30629
3	127	431	762	2.600	0.260	33598
3	129	431	772	6.500	0.650	36423
3	131	431	769	1.950	0.195	36835
3	133	431	747	14.300	1.430	33709
3	135	434	732	9.943	0.994	37133
3	137	425	756	16.660	1.666	28010
3	139	424	760	2.680	0.268	31642
3	141	433	765	6.692	0.669	37319
3	143	434	730	22.759	2.276	37734
3	145	432	718	7.907	0.791	47125
3	147	427	692	17.209	1.721	32148
3	149	426	688	2.680	0.268	43093
3	151	431	701	9.053	0.905	33770
3	153	434	703	2.344	0.234	42662
3	155	438	710	5.240	0.524	23662
3	157	439	716	3.954	0.395	34855
3	159	438	720	2.680	0.268	30750
3	161	438	719	0.650	0.065	29041
3	163	437	712	4.596	0.460	33752
3	165	435	704	5.360	0.536	37545
3	167	415	682	19.325	1.933	36893
3	169	418	688	4.360	0.436	39136
3	171	419	692	2.680	0.268	26817
3	173	425	707	10.501	1.050	35082
3	175	425	707	0.000	0.000	35808
3	177	429	714	5.240	0.524	31954
3	179	429	714	0.000	0.000	27739
3	181	430	714	0.650	0.065	32632
3	183	435	710	4.162	0.416	30188
3	185	435	708	1.300	0.130	29197
3	187	437	718	6.629	0.663	35600
3	189	437	719	0.650	0.065	39708
3	191	435	732	8.549	0.855	29416
3	193	434	732	0.650	0.065	35052
4	1	924	561	-1.000	-1.000	30987
4	3	924	564	1.950	0.195	29303
4	5	924	564	0.000	0.000	28244
4	7	924	565	0.650	0.065	33121
4	9	930	568	4.360	0.436	30708
4	11	936	572	4.687	0.469	34251
4	13	939	573	2.055	0.206	46784
4	15	941	574	1.453	0.145	31585
4	17	940	570	2.680	0.268	35208
4	19	939	568	1.453	0.145	29368
4	21	937	563	3.500	0.350	34768
4	23	932	558	4.596	0.460	45028
4	25	928	552	4.687	0.469	34108
4	27	925	545	4.950	0.495	35563
4	29	922	541	3.250	0.325	35257
4	31	907	536	10.277	1.028	25174
4	33	901	539	4.360	0.436	25173
4	35	900	539	0.650	0.065	26872
4	37	900	539	0.000	0.000	36571
4	39	898	540	1.453	0.145	32171
4	41	897	539	0.919	0.092	39169
4	43	892	531	6.132	0.613	35125
4	45	884	527	5.814	0.581	36485
4	47	884	527	0.000	0.000	25610
4	49	886	528	1.453	0.145	23257
4	51	888	528	1.300	0.130	35280
4	53	889	530	1.453	0.145	33383
4	55	889	534	2.600	0.260	30208
4	57	886	541	4.950	0.495	16663
4	59	888	540	1.453	0.145	30636
4	61	894	538	4.111	0.411	32851
4	63	899	534	4.162	0.416	33323
4	65	907	527	6.909	0.691	41621
4	67	910	524	2.758	0.276	36587
4	69	900	533	8.745	0.874	29041
4	71	895	539	5.077	0.508	43834
4	73	887	547	7.354	0.735	24977
4	75	886	547	0.650	0.065	30010
4	77	897	534	11.069	1.107	35015
4	79	900	529	3.790	0.379	36191
4	81	903	520	6.166	0.617	38561
4	83	903	519	0.650	0.065	32548
4	85	901	513	4.111	0.411	30872
4	87	901	513	0.000	0.000	39687
4	89	893	537	16.443	1.644	28928
4	91	890	536	2.055	0.206	25375
4	93	884	540	4.687	0.469	34063
4	95	879	543	3.790	0.379	26492
4	97	864	560	14.736	1.474	25431
4	99	859	567	5.591	0.559	24514
4	101	859	573	3.900	0.390	33285
4	103	859	579	3.900	0.390	29921
4	105	859	593	9.100	0.910	32803
4	107	859	593	0.000	0.000	32378
4	109	855	602	6.402	0.640	35774
4	111	855	602	0.000	0.000	35703
4	113	856	588	9.123	0.912	35430
4	115	856	583	3.250	0.325	35988
4	117	860	570	8.841	0.884	36449
4	119	871	555	12.090	1.209	27308
4	121	872	555	0.650	0.065	30355
4	123	874	555	1.300	0.130	32397
4	125	876	555	1.300	0.130	31326
4	127	879	553	2.344	0.234	29905
4	129	881	555	1.838	0.184	27512
4	131	876	560	4.596	0.460	47904
4	133	870	561	3.954	0.395	38615
4	135	868	562	1.453	0.145	40961
4	137	864	564	2.907	0.291	35892
4	139	862	566	1.838	0.184	34639
4	141	859	569	2.758	0.276	35768
4	143	858	572	2.055	0.206	31098
4	145	857	574	1.453	0.145	27068
4	147	857	574	0.000	0.000	31878
4	149	864	568	5.993	0.599	35188
4	151	870	564	4.687	0.469	35264
4	153	887	551	13.910	1.391	31181
4	155	887	551	0.000	0.000	33859
4	157	884	554	2.758	0.276	34611
4	159	877	558	5.240	0.524	31693
4	161	876	562	2.680	0.268	35056
4	163	879	550	8.040	0.804	33888
4	165	872	561	8.475	0.847	32339
4	167	868	568	5.240	0.524	39273
4	169	866	578	6.629	0.663	33847
4	171	866	578	0.000	0.000	33636
4	173	864	599	13.711	1.371	20017
4	175	865	599	0.650	0.065	20452
4	177	865	599	0.000	0.000	29985
4	179	865	593	3.900	0.390	28359
4	181	865	594	0.650	0.065	27069
4	183	860	602	6.132	0.613	33385
4	185	859	605	2.055	0.206	26968
4	187	856	606	2.055	0.206	30070
4	189	876	570	26.768	2.677	36428
4	191	884	554	11.627	1.163	35843
4	193	887	547	4.950	0.495	27857
5	1	737	524	-1.000	-1.000	32458
5	3	737	524	0.000	0.000	35368
5	5	736	524	0.650	0.065	32048
5	7	731	524	3.250	0.325	38305
5	9	729	524	1.300	0.130	34788
5	11	719	518	7.580	0.758	35614
5	13	716	515	2.758	0.276	29898
5	15	716	516	0.650	0.065	32228
5	17	719	520	3.250	0.325	31580
5	19	722	520	1.950	0.195	30657
5	21	724	522	1.838	0.184	33027
5	23	735	533	10.111	1.011	31061
5	25	740	540	5.591	0.559	40494
5	27	743	542	2.344	0.234	24977
5	29	734	538	6.402	0.640	42266
5	31	725	531	7.411	0.741	40804
5	33	717	523	7.354	0.735	43373
5	35	714	518	3.790	0.379	29052
5	37	710	513	4.162	0.416	30319
5	39	704	505	6.500	0.650	33404
5	41	700	501	3.677	0.368	29698
5	43	697	499	2.344	0.234	27506
5	45	688	494	6.692	0.669	33569
5	47	683	491	3.790	0.379	32074
5	49	674	483	7.827	0.783	31724
5	51	670	477	4.687	0.469	33187
5	53	666	469	5.814	0.581	34036
5	55	661	460	6.692	0.669	37370
5	57	659	452	5.360	0.536	36568
5	59	658	448	2.680	0.268	36882
5	61	664	460	8.720	0.872	28278
5	63	681	479	16.571	1.657	30907
5	65	691	487	8.324	0.832	31343
5	67	705	498	11.573	1.157	31304
5	69	708	502	3.250	0.325	29105
5	71	722	515	12.418	1.242	33231
5	73	731	523	7.827	0.783	37280
5	75	734	524	2.055	0.206	31386
5	77	743	522	5.993	0.599	47127
5	79	745	505	11.126	1.113	35811
5	81	740	494	7.854	0.785	39632
5	83	729	481	11.069	1.107	40419
5	85	720	464	12.503	1.250	41217
5	87	711	457	7.411	0.741	31538
5	89	703	444	9.922	0.992	32825
5	91	698	433	7.854	0.785	33644
5	93	696	425	5.360	0.536	35420
5	95	695	419	3.954	0.395	30705
5	97	697	431	7.907	0.791	37725
5	99	702	443	8.450	0.845	33981
5	101	718	469	19.843	1.984	31164
5	103	723	481	8.450	0.845	33446
5	105	743	514	25.081	2.508	34046
5	107	753	533	13.956	1.396	34012
5	109	760	544	8.475	0.847	32282
5	111	762	548	2.907	0.291	36913
5	113	766	559	7.608	0.761	35578
5	115	766	560	0.650	0.065	34122
5	117	767	560	0.650	0.065	47580
5	119	768	554	3.954	0.395	37968
5	121	761	552	4.732	0.473	38370
5	123	741	532	18.384	1.838	32206
5	125	740	524	5.240	0.524	31722
5	127	740	520	2.600	0.260	32146
5	129	742	513	4.732	0.473	34232
5	131	742	520	4.550	0.455	31599
5	133	742	520	0.000	0.000	27937
5	135	742	523	1.950	0.195	29519
5	137	742	519	2.600	0.260	34317
5	139	742	529	6.500	0.650	42727
5	141	742	531	1.300	0.130	43450
5	143	747	523	6.132	0.613	33389
5	145	750	518	3.790	0.379	37341
5	147	752	515	2.344	0.234	39307
5	149	753	514	0.919	0.092	40491
5	151	747	528	9.900	0.990	40960
5	153	747	532	2.600	0.260	36847
5	155	746	535	2.055	0.206	22357
5	157	746	542	4.550	0.455	41205
5	159	747	543	0.919	0.092	31034
5	161	750	541	2.344	0.234	31715
5	163	753	548	4.950	0.495	38338
5	165	753	553	3.250	0.325	38249
5	167	755	558	3.500	0.350	42127
5	169	759	561	3.250	0.325	33752
5	171	761	573	7.907	0.791	38765
5	173	762	576	2.055	0.206	35348
5	175	761	576	0.650	0.065	34907
5	177	758	579	2.758	0.276	49490
5	179	754	582	3.250	0.325	28642
5	181	752	584	1.838	0.184	37118
5	183	752	587	1.950	0.195	37384
5	185	757	589	3.500	0.350	29204
5	187	759	590	1.453	0.145	30593
5	189	763	590	2.600	0.260	42244
5	191	770	589	4.596	0.460	42349
5	193	772	589	1.300	0.130	29026
6	1	814	630	-1.000	-1.000	26074
6	3	815	630	0.650	0.065	35291
6	5	817	627	2.344	0.234	35162
6	7	818	626	0.919	0.092	51939
6	9	819	622	2.680	0.268	34932
6	11	816	622	1.950	0.195	37490
6	13	811	624	3.500	0.350	55160
6	15	810	622	1.453	0.145	29035
6	17	810	615	4.550	0.455	37937
6	19	813	609	4.360	0.436	32252
6	21	816	608	2.055	0.206	33341
6	23	826	604	7.001	0.700	24256
6	25	829	602	2.344	0.234	43433
6	27	829	601	0.650	0.065	49221
6	29	829	600	0.650	0.065	39582
6	31	827	596	2.907	0.291	51900
6	33	826	596	0.650	0.065	36454
6	35	819	603	6.435	0.643	30550
6	37	814	611	6.132	0.613	29588
6	39	807	620	7.411	0.741	31491
6	41	805	627	4.732	0.473	34585
6	43	803	642	9.836	0.984	31150
6	45	803	643	0.650	0.065	28277
6	47	804	656	8.475	0.847	35478
6	49	804	656	0.000	0.000	35266
6	51	807	654	2.344	0.234	34894
6	53	812	643	7.854	0.785	35521
6	55	814	636	4.732	0.473	34130
6	57	817	628	5.553	0.555	32447
6	59	819	621	4.732	0.473	36265
6	61	819	602	12.350	1.235	38183
6	63	819	601	0.650	0.065	36338
6	65	820	619	11.718	1.172	35026
6	67	822	633	9.192	0.919	30770
6	69	823	635	1.453	0.145	33686
6	71	822	646	7.179	0.718	30339
6	73	820	651	3.500	0.350	34465
6	75	814	636	10.501	1.050	29118
6	77	812	631	3.500	0.350	26307
6	79	818	630	3.954	0.395	29255
6	81	821	640	6.786	0.679	31596
6	83	821	644	2.600	0.260	31480
6	85	822	657	8.475	0.847	33084
6	87	821	663	3.954	0.395	35962
6	89	819	634	18.894	1.889	33851
6	91	816	610	15.721	1.572	40391
6	93	816	603	4.550	0.455	37922
6	95	813	596	4.950	0.495	35757
6	97	811	595	1.453	0.145	33375
6	99	814	599	3.250	0.325	40384
6	101	817	599	1.950	0.195	29704
6	103	822	602	3.790	0.379	39325
6	105	822	602	0.000	0.000	28268
6	107	823	600	1.453	0.145	37816
6	109	818	612	8.450	0.845	30701
6	111	816	637	16.302	1.630	36740
6	113	817	642	3.314	0.331	31249
6	115	822	623	12.770	1.277	39301
6	117	822	610	8.450	0.845	46812
6	119	823	613	2.055	0.206	27987
6	121	823	623	6.500	0.650	38863
6	123	821	621	1.838	0.184	37868
6	125	814	608	9.597	0.960	26433
6	127	814	602	3.900	0.390	33114
6	129	817	619	11.220	1.122	33484
6	131	825	639	14.001	1.400	34563
6	133	825	638	0.650	0.065	30210
6	135	823	623	9.836	0.984	26547
6	137	823	609	9.100	0.910	31380
6	139	821	603	4.111	0.411	30867
6	141	821	599	2.600	0.260	33320
6	143	817	595	3.677	0.368	35751
6	145	810	593	4.732	0.473	28177
6	147	811	604	7.179	0.718	24365
6	149	815	601	3.250	0.325	34159
6	151	819	594	5.240	0.524	34983
6	153	822	616	14.432	1.443	39018
6	155	825	643	17.658	1.766	43486
6	157	826	652	5.886	0.589	31830
6	159	826	660	5.200	0.520	33124
6	161	826	663	1.950	0.195	31980
6	163	825	656	4.596	0.460	33376
6	165	826	655	0.919	0.092	35498
6	167	828	659	2.907	0.291	31779
6	169	829	672	8.475	0.847	35690
6	171	830	681	5.886	0.589	32102
6	173	830	681	0.000	0.000	36706
6	175	830	675	3.900	0.390	36930
6	177	830	663	7.800	0.780	31880
6	179	830	656	4.550	0.455	30440
6	181	827	648	5.553	0.555	37897
6	183	826	644	2.680	0.268	33103
6	185	824	636	5.360	0.536	30219
6	187	822	632	2.907	0.291	29055
6	189	820	620	7.907	0.791	33949
6	191	820	616	2.600	0.260	41029
6	193	818	610	4.111	0.411	27883
7	1	418	739	-1.000	-1.000	34436
7	3	418	738	0.650	0.065	36663
7	5	419	737	0.919	0.092	33799
7	7	421	733	2.907	0.291	31056
7	9	424	723	6.786	0.679	36242
7	11	424	723	0.000	0.000	39583
7	13	424	723	0.000	0.000	31820
7	15	424	723	0.000	0.000	37273
7	17	424	723	0.000	0.000	40157
7	19	417	733	7.934	0.793	34368
7	21	417	735	1.300	0.130	26217
7	23	416	737	1.453	0.145	33861
7	25	412	727	7.001	0.700	28438
7	27	409	724	2.758	0.276	30138
7	29	407	723	1.453	0.145	35914
7	31	407	723	0.000	0.000	31459
7	33	398	737	10.818	1.082	29882
7	35	401	733	3.250	0.325	40898
7	37	407	725	6.500	0.650	40666
7	39	407	725	0.000	0.000	33532
7	41	413	723	4.111	0.411	36579
7	43	414	723	0.650	0.065	36060
7	45	420	720	4.360	0.436	32891
7	47	422	731	7.267	0.727	34837
7	49	420	734	2.344	0.234	29586
7	51	420	734	0.000	0.000	26213
7	53	424	724	7.001	0.700	40145
7	55	422	719	3.500	0.350	25874
7	57	418	722	3.250	0.325	36164
7	59	418	724	1.300	0.130	33119
7	61	412	698	17.344	1.734	29495
7	63	412	696	1.300	0.130	25128
7	65	415	688	5.553	0.555	42276
7	67	418	684	3.250	0.325	39641
7	69	422	681	3.250	0.325	37907
7	71	423	682	0.919	0.092	41211
7	73	424	682	0.650	0.065	38116
7	75	429	693	7.854	0.785	37144
7	77	425	707	9.464	0.946	29727
7	79	423	716	5.993	0.599	32256
7	81	421	722	4.111	0.411	36888
7	83	420	723	0.919	0.092	36459
7	85	416	721	2.907	0.291	17108
7	87	419	719	2.344	0.234	28309
7	89	417	725	4.111	0.411	36938
7	91	420	720	3.790	0.379	36472
7	93	426	708	8.720	0.872	22236
7	95	429	697	7.411	0.741	27306
7	97	428	703	3.954	0.395	23852
7	99	422	714	8.144	0.814	39437
7	101	422	714	0.000	0.000	40287
7	103	422	714	0.000	0.000	45136
7	105	422	714	0.000	0.000	25230
7	107	422	714	0.000	0.000	41499
7	109	421	717	2.055	0.206	37111
7	111	420	727	6.532	0.653	31880
7	113	420	732	3.250	0.325	31617
7	115	421	739	4.596	0.460	39170
7	117	421	742	1.950	0.195	37202
7	119	422	744	1.453	0.145	52961
7	121	424	744	1.300	0.130	27950
7	123	428	748	3.677	0.368	38800
7	125	430	761	8.549	0.855	32543
7	127	430	767	3.900	0.390	22939
7	129	431	775	5.240	0.524	36978
7	131	432	777	1.453	0.145	36624
7	133	434	768	5.993	0.599	36681
7	135	435	756	7.827	0.783	36533
7	137	434	744	7.827	0.783	28525
7	139	433	735	5.886	0.589	34442
7	141	432	732	2.055	0.206	36907
7	143	432	729	1.950	0.195	37169
7	145	432	714	9.750	0.975	26694
7	147	430	700	9.192	0.919	32401
7	149	428	690	6.629	0.663	35370
7	151	428	688	1.300	0.130	45287
7	153	428	699	7.150	0.715	33355
7	155	430	713	9.192	0.919	34975
7	157	431	722	5.886	0.589	34770
7	159	432	722	0.650	0.065	29354
7	161	435	716	4.360	0.436	31792
7	163	438	713	2.758	0.276	35306
7	165	427	701	10.581	1.058	30235
7	167	424	695	4.360	0.436	29933
7	169	424	695	0.000	0.000	35694
7	171	430	712	11.718	1.172	33235
7	173	430	719	4.550	0.455	22498
7	175	432	717	1.838	0.184	26752
7	177	430	707	6.629	0.663	35146
7	179	428	706	1.453	0.145	31675
7	181	425	710	3.250	0.325	31961
7	183	426	706	2.680	0.268	30796
7	185	426	703	1.950	0.195	29369
7	187	429	701	2.344	0.234	37102
7	189	437	722	14.607	1.461	32385
7	191	436	726	2.680	0.268	32860
7	193	435	726	0.650	0.065	27612
8	1	249	968	-1.000	-1.000	28790
8	3	247	969	1.453	0.145	34070
8	5	240	969	4.550	0.455	35795
8	7	230	967	6.629	0.663	35711
8	9	223	965	4.732	0.473	33368
8	11	217	961	4.687	0.469	34377
8	13	210	953	6.909	0.691	38316
8	15	207	945	5.553	0.555	33323
8	17	204	939	4.360	0.436	35793
8	19	206	941	1.838	0.184	34913
8	21	219	948	9.597	0.960	33460
8	23	240	949	13.665	1.367	37338
8	25	251	947	7.267	0.727	29026
8	27	261	951	7.001	0.700	37275
8	29	272	954	7.411	0.741	35825
8	31	283	953	7.179	0.718	36151
8	33	289	956	4.360	0.436	35835
8	35	292	962	4.360	0.436	35769
8	37	297	967	4.596	0.460	35849
8	39	298	973	3.954	0.395	35750
8	41	292	975	4.111	0.411	35702
8	43	264	973	18.246	1.825	35673
8	45	244	963	14.534	1.453	33349
8	47	233	959	7.608	0.761	33208
8	49	224	957	5.993	0.599	35630
8	51	224	961	2.600	0.260	37057
8	53	244	964	13.145	1.315	26256
8	55	270	966	16.950	1.695	31821
8	57	287	970	11.351	1.135	40245
8	59	289	973	2.344	0.234	44255
8	61	287	983	6.629	0.663	36967
8	63	287	983	0.000	0.000	35800
8	65	264	974	16.053	1.605	36089
8	67	241	968	15.450	1.545	40563
8	69	224	963	11.518	1.152	35860
8	71	222	962	1.453	0.145	37078
8	73	246	966	15.815	1.581	31230
8	75	257	971	7.854	0.785	27861
8	77	261	971	2.600	0.260	35821
8	79	256	967	4.162	0.416	36191
8	81	249	966	4.596	0.460	35966
8	83	242	965	4.596	0.460	45440
8	85	231	964	7.179	0.718	35262
8	87	220	961	7.411	0.741	28790
8	89	202	948	14.432	1.443	33413
8	91	202	949	0.650	0.065	31672
8	93	215	956	9.597	0.960	26898
8	95	225	960	7.001	0.700	37729
8	97	240	967	10.759	1.076	49338
8	99	243	970	2.758	0.276	30063
8	101	250	974	5.240	0.524	35843
8	103	246	972	2.907	0.291	32367
8	105	238	967	6.132	0.613	28104
8	107	221	953	14.314	1.431	30330
8	109	218	947	4.360	0.436	39898
8	111	204	934	12.418	1.242	44501
8	113	206	934	1.300	0.130	33060
8	115	212	948	9.900	0.990	35572
8	117	221	959	9.238	0.924	44703
8	119	223	961	1.838	0.184	36607
8	121	231	950	8.841	0.884	36144
8	123	224	949	4.596	0.460	20778
8	125	218	949	3.900	0.390	25355
8	127	214	956	5.240	0.524	30183
8	129	213	956	0.650	0.065	35789
8	131	206	959	4.950	0.495	50445
8	133	206	955	2.600	0.260	52197
8	135	203	955	1.950	0.195	20672
8	137	193	959	7.001	0.700	36143
8	139	189	958	2.680	0.268	37309
8	141	193	947	7.608	0.761	15319
8	143	206	934	11.950	1.195	29369
8	145	216	940	7.580	0.758	33258
8	147	218	949	5.993	0.599	29416
8	149	220	953	2.907	0.291	31808
8	151	223	961	5.553	0.555	48442
8	153	221	973	7.907	0.791	37801
8	155	218	976	2.758	0.276	36770
8	157	217	979	2.055	0.206	32948
8	159	228	972	8.475	0.847	43082
8	161	238	966	7.580	0.758	28901
8	163	233	976	7.267	0.727	33313
8	165	224	978	5.993	0.599	36484
8	167	223	974	2.680	0.268	31279
8	169	222	957	11.069	1.107	34107
8	171	216	956	3.954	0.395	35814
8	173	211	956	3.250	0.325	37574
8	175	204	953	4.950	0.495	42070
8	177	203	946	4.596	0.460	29828
8	179	203	941	3.250	0.325	30387
8	181	207	948	5.240	0.524	36065
8	183	211	958	7.001	0.700	37040
8	185	210	968	6.532	0.653	29553
8	187	208	973	3.500	0.350	31861
8	189	209	973	0.650	0.065	31860
8	191	226	970	11.220	1.122	38765
8	193	232	966	4.687	0.469	28123
9	1	183	695	-1.000	-1.000	31771
9	3	183	704	5.850	0.585	34419
9	5	183	706	1.300	0.130	33794
9	7	183	718	7.800	0.780	34064
9	9	183	722	2.600	0.260	34455
9	11	187	734	8.222	0.822	31940
9	13	189	737	2.344	0.234	30413
9	15	195	746	7.031	0.703	37089
9	17	196	746	0.650	0.065	34048
9	19	196	746	0.000	0.000	37423
9	21	199	746	1.950	0.195	36806
9	23	201	745	1.453	0.145	44291
9	25	207	747	4.111	0.411	35639
9	27	211	748	2.680	0.268	36155
9	29	222	748	7.150	0.715	36409
9	31	225	748	1.950	0.195	37249
9	33	219	747	3.954	0.395	37746
9	35	213	739	6.500	0.650	33065
9	37	213	739	0.000	0.000	35240
9	39	222	741	5.993	0.599	34767
9	41	227	745	4.162	0.416	37483
9	43	233	749	4.687	0.469	38744
9	45	233	752	1.950	0.195	35959
9	47	231	757	3.500	0.350	36466
9	49	229	759	1.838	0.184	36166
9	51	227	758	1.453	0.145	36995
9	53	216	753	7.854	0.785	36070
9	55	211	747	5.077	0.508	36121
9	57	204	738	7.411	0.741	40907
9	59	199	732	5.077	0.508	32708
9	61	195	726	4.687	0.469	25317
9	63	192	721	3.790	0.379	29503
9	65	189	715	4.360	0.436	27063
9	67	189	715	0.000	0.000	31229
9	69	188	712	2.055	0.206	27233
9	71	187	711	0.919	0.092	37221
9	73	184	705	4.360	0.436	37852
9	75	178	699	5.515	0.552	31861
9	77	174	695	3.677	0.368	36795
9	79	164	686	8.745	0.874	37333
9	81	157	681	5.591	0.559	38224
9	83	142	670	12.090	1.209	40297
9	85	130	657	11.499	1.150	30148
9	87	123	649	6.909	0.691	36583
9	89	120	644	3.790	0.379	32884
9	91	115	634	7.267	0.727	35100
9	93	111	623	7.608	0.761	36990
9	95	114	633	6.786	0.679	29349
9	97	118	646	8.841	0.884	36506
9	99	123	651	4.596	0.460	36688
9	101	128	657	5.077	0.508	16854
9	103	136	664	6.909	0.691	31734
9	105	140	671	5.240	0.524	37610
9	107	145	682	7.854	0.785	34416
9	109	151	685	4.360	0.436	18447
9	111	156	690	4.596	0.460	40722
9	113	160	693	3.250	0.325	41082
9	115	167	699	5.993	0.599	35036
9	117	173	707	6.500	0.650	33465
9	119	173	707	0.000	0.000	27517
9	121	157	691	14.707	1.471	33293
9	123	134	674	18.590	1.859	14457
9	125	118	659	14.255	1.426	46012
9	127	112	653	5.515	0.552	31849
9	129	98	649	9.464	0.946	31923
9	131	91	646	4.950	0.495	36976
9	133	91	646	0.000	0.000	40577
9	135	91	640	3.900	0.390	35126
9	137	90	634	3.954	0.395	39296
9	139	88	634	1.300	0.130	37051
9	141	84	634	2.600	0.260	37255
9	143	83	636	1.453	0.145	37136
9	145	81	638	1.838	0.184	40931
9	147	79	642	2.907	0.291	33369
9	149	82	645	2.758	0.276	32760
9	151	84	645	1.300	0.130	40864
9	153	74	646	6.532	0.653	30721
9	155	65	643	6.166	0.617	34523
9	157	64	642	0.919	0.092	35464
9	159	64	643	0.650	0.065	41502
9	161	69	643	3.250	0.325	30218
9	163	69	644	0.650	0.065	35564
9	165	61	639	6.132	0.613	37248
9	167	58	642	2.758	0.276	38195
9	169	70	651	9.750	0.975	33725
9	171	79	656	6.692	0.669	33452
9	173	81	659	2.344	0.234	34826
9	175	86	662	3.790	0.379	38510
9	177	89	664	2.344	0.234	38231
9	179	83	664	3.900	0.390	31265
9	181	83	664	0.000	0.000	33527
9	183	75	660	5.814	0.581	33173
9	185	60	657	9.943	0.994	33440
9	187	58	653	2.907	0.291	32484
9	189	57	653	0.650	0.065	30941
9	191	57	648	3.250	0.325	32063
9	193	55	647	1.453	0.145	30226
10	1	451	616	-1.000	-1.000	35835
10	3	450	618	1.453	0.145	29242
10	5	444	622	4.687	0.469	36089
10	7	444	622	0.000	0.000	36980
10	9	443	622	0.650	0.065	31302
10	11	439	616	4.687	0.469	38108
10	13	439	616	0.000	0.000	33537
10	15	439	616	0.000	0.000	28003
10	17	439	604	7.800	0.780	42159
10	19	439	597	4.550	0.455	41737
10	21	439	581	10.400	1.040	36052
10	23	429	580	6.532	0.653	30392
10	25	415	573	10.174	1.017	33743
10	27	411	567	4.687	0.469	36376
10	29	409	561	4.111	0.411	30783
10	31	408	550	7.179	0.718	36617
10	33	408	543	4.550	0.455	39042
10	35	407	534	5.886	0.589	39427
10	37	401	525	7.031	0.703	41891
10	39	396	518	5.591	0.559	43906
10	41	393	517	2.055	0.206	30222
10	43	391	514	2.344	0.234	37294
10	45	386	508	5.077	0.508	37501
10	47	381	503	4.596	0.460	43015
10	49	377	499	3.677	0.368	45287
10	51	369	491	7.354	0.735	35808
10	53	364	485	5.077	0.508	35257
10	55	363	482	2.055	0.206	36319
10	57	361	481	1.453	0.145	36039
10	59	360	484	2.055	0.206	35998
10	61	363	493	6.166	0.617	32504
10	63	367	499	4.687	0.469	34107
10	65	373	509	7.580	0.758	30236
10	67	374	513	2.680	0.268	29748
10	69	380	532	12.951	1.295	31869
10	71	380	532	0.000	0.000	36407
10	73	389	521	9.238	0.924	31533
10	75	395	510	8.144	0.814	36229
10	77	395	510	0.000	0.000	35933
10	79	388	507	4.950	0.495	46604
10	81	380	506	5.240	0.524	32525
10	83	378	507	1.453	0.145	29824
10	85	378	507	0.000	0.000	34582
10	87	381	514	4.950	0.495	33051
10	89	384	518	3.250	0.325	31452
10	91	384	518	0.000	0.000	35335
10	93	381	514	3.250	0.325	29381
10	95	378	511	2.758	0.276	27783
10	97	382	512	2.680	0.268	41664
10	99	384	513	1.453	0.145	28640
10	101	391	519	5.993	0.599	37889
10	103	398	524	5.591	0.559	36153
10	105	399	530	3.954	0.395	36440
10	107	395	535	4.162	0.416	36310
10	109	366	511	24.467	2.447	36537
10	111	356	500	9.663	0.966	35706
10	113	341	486	13.337	1.334	36551
10	115	326	473	12.902	1.290	36466
10	117	307	463	13.956	1.396	36622
10	119	288	458	12.770	1.277	36059
10	121	273	460	9.836	0.984	44905
10	123	247	460	16.900	1.690	36819
10	125	230	458	11.126	1.113	47044
10	127	219	457	7.179	0.718	30206
10	129	209	459	6.629	0.663	50927
10	131	192	461	11.126	1.113	43930
10	133	183	461	5.850	0.585	53620
10	135	162	457	13.895	1.390	34539
10	137	144	454	11.861	1.186	35000
10	139	115	456	18.894	1.889	40337
10	141	107	454	5.360	0.536	48535
10	143	99	455	5.240	0.524	36464
10	145	97	453	1.838	0.184	36038
10	147	86	445	8.841	0.884	39940
10	149	73	432	11.950	1.195	26444
10	151	71	430	1.838	0.184	32445
10	153	71	429	0.650	0.065	30395
10	155	72	429	0.650	0.065	33509
10	157	77	425	4.162	0.416	33295
10	159	82	424	3.314	0.331	36036
10	161	90	433	7.827	0.783	36681
10	163	92	437	2.907	0.291	38690
10	165	93	441	2.680	0.268	36967
10	167	93	450	5.850	0.585	30360
10	169	89	464	9.464	0.946	33473
10	171	89	470	3.900	0.390	33360
10	173	89	474	2.600	0.260	26916
10	175	93	479	4.162	0.416	34162
10	177	91	456	15.006	1.501	35495
10	179	88	443	8.672	0.867	34515
10	181	82	432	8.144	0.814	36288
10	183	77	425	5.591	0.559	36043
10	185	75	420	3.500	0.350	33047
10	187	69	413	5.993	0.599	33183
10	189	62	399	10.174	1.017	35545
10	191	58	391	5.814	0.581	47904
10	193	58	391	0.000	0.000	29252
11	1	637	375	-1.000	-1.000	29822
11	3	634	374	2.055	0.206	35477
11	5	632	369	3.500	0.350	43237
11	7	635	357	8.040	0.804	35020
11	9	644	343	10.818	1.082	35000
11	11	647	337	4.360	0.436	34444
11	13	647	336	0.650	0.065	35718
11	15	650	332	3.250	0.325	28970
11	17	652	331	1.453	0.145	28533
11	19	662	324	7.934	0.793	34127
11	21	662	324	0.000	0.000	37346
11	23	662	324	0.000	0.000	35586
11	25	662	324	0.000	0.000	34463
11	27	662	324	0.000	0.000	34612
11	29	662	324	0.000	0.000	37158
11	31	662	324	0.000	0.000	35173
11	33	662	324	0.000	0.000	34238
11	35	663	323	0.919	0.092	34741
11	37	663	323	0.000	0.000	37720
11	39	661	327	2.907	0.291	33607
11	41	664	328	2.055	0.206	34068
11	43	669	328	3.250	0.325	38200
11	45	675	331	4.360	0.436	33742
11	47	682	330	4.596	0.460	30140
11	49	682	331	0.650	0.065	34160
11	51	676	332	3.954	0.395	34470
11	53	675	332	0.650	0.065	32847
11	55	680	327	4.596	0.460	29711
11	57	686	323	4.687	0.469	35202
11	59	678	329	6.500	0.650	34862
11	61	655	336	15.627	1.563	39699
11	63	636	348	14.607	1.461	36140
11	65	630	351	4.360	0.436	35873
11	67	629	352	0.919	0.092	35965
11	69	630	351	0.919	0.092	36810
11	71	631	348	2.055	0.206	35761
11	73	634	343	3.790	0.379	39054
11	75	643	339	6.402	0.640	29505
11	77	649	336	4.360	0.436	29845
11	79	652	338	2.344	0.234	38890
11	81	655	338	1.950	0.195	33665
11	83	660	339	3.314	0.331	33152
11	85	663	338	2.055	0.206	29737
11	87	675	334	8.222	0.822	34256
11	89	679	333	2.680	0.268	35478
11	91	688	333	5.850	0.585	34749
11	93	678	338	7.267	0.727	35030
11	95	652	345	17.501	1.750	35603
11	97	635	357	13.525	1.353	39163
11	99	629	363	5.515	0.552	39784
11	101	625	365	2.907	0.291	33938
11	103	619	372	5.993	0.599	42310
11	105	618	372	0.650	0.065	36100
11	107	627	359	10.277	1.028	34680
11	109	637	351	8.324	0.832	35144
11	111	626	363	10.581	1.058	36391
11	113	625	367	2.680	0.268	43550
11	115	621	376	6.402	0.640	42348
11	117	621	375	0.650	0.065	34279
11	119	630	365	8.745	0.874	37012
11	121	639	358	7.411	0.741	30763
11	123	647	352	6.500	0.650	37606
11	125	636	366	11.573	1.157	41312
11	127	632	371	4.162	0.416	25754
11	129	628	377	4.687	0.469	29115
11	131	620	387	8.324	0.832	36636
11	133	617	389	2.344	0.234	38071
11	135	615	389	1.300	0.130	33615
11	137	611	390	2.680	0.268	36685
11	139	610	389	0.919	0.092	36353
11	141	610	389	0.000	0.000	34747
11	143	609	390	0.919	0.092	36149
11	145	605	392	2.907	0.291	37302
11	147	619	372	15.868	1.587	43429
11	149	632	362	10.661	1.066	28557
11	151	644	356	8.720	0.872	28612
11	153	654	349	7.934	0.793	36229
11	155	657	348	2.055	0.206	30191
11	157	643	367	15.340	1.534	36661
11	159	633	377	9.192	0.919	38917
11	161	621	388	10.581	1.058	32740
11	163	617	394	4.687	0.469	34070
11	165	613	398	3.677	0.368	34712
11	167	613	399	0.650	0.065	35553
11	169	609	405	4.687	0.469	31327
11	171	609	405	0.000	0.000	32954
11	173	607	408	2.344	0.234	32066
11	175	605	409	1.453	0.145	33950
11	177	603	411	1.838	0.184	34848
11	179	596	418	6.435	0.643	30626
11	181	596	418	0.000	0.000	35752
11	183	596	417	0.650	0.065	33834
11	185	597	411	3.954	0.395	27896
11	187	597	410	0.650	0.065	29931
11	189	602	402	6.132	0.613	33985
11	191	605	399	2.758	0.276	33060
11	193	618	388	11.069	1.107	29202
12	1	787	387	-1.000	-1.000	25488
12	3	787	387	0.000	0.000	34893
12	5	787	394	4.550	0.455	29630
12	7	787	393	0.650	0.065	31778
12	9	792	385	6.132	0.613	34364
12	11	795	378	4.950	0.495	33543
12	13	798	374	3.250	0.325	34259
12	15	798	374	0.000	0.000	28360
12	17	802	372	2.907	0.291	32271
12	19	805	368	3.250	0.325	35302
12	21	812	372	5.240	0.524	33893
12	23	813	372	0.650	0.065	34561
12	25	813	372	0.000	0.000	34416
12	27	804	397	17.270	1.727	33642
12	29	798	405	6.500	0.650	33505
12	31	790	406	5.240	0.524	34217
12	33	787	399	4.950	0.495	34166
12	35	785	386	8.549	0.855	24743
12	37	788	380	4.360	0.436	33440
12	39	785	390	6.786	0.679	34099
12	41	784	393	2.055	0.206	33075
12	43	784	394	0.650	0.065	24501
12	45	779	403	6.692	0.669	35412
12	47	778	404	0.919	0.092	35958
12	49	777	403	0.919	0.092	34581
12	51	777	401	1.300	0.130	35197
12	53	781	395	4.687	0.469	34606
12	55	781	389	3.900	0.390	50863
12	57	784	371	11.861	1.186	40459
12	59	784	371	0.000	0.000	34911
12	61	785	364	4.596	0.460	35396
12	63	785	364	0.000	0.000	35173
12	65	789	364	2.600	0.260	29497
12	67	793	362	2.907	0.291	30847
12	69	796	370	5.553	0.555	33900
12	71	796	370	0.000	0.000	37680
12	73	795	370	0.650	0.065	33803
12	75	787	356	10.481	1.048	32402
12	77	788	356	0.650	0.065	33455
12	79	790	360	2.907	0.291	27781
12	81	794	370	7.001	0.700	27945
12	83	796	371	1.453	0.145	26417
12	85	791	360	7.854	0.785	33674
12	87	787	350	7.001	0.700	24147
12	89	785	341	5.993	0.599	26895
12	91	784	332	5.886	0.589	20898
12	93	788	326	4.687	0.469	24140
12	95	794	317	7.031	0.703	30831
12	97	800	314	4.360	0.436	29265
12	99	811	330	12.620	1.262	33743
12	101	812	333	2.055	0.206	34181
12	103	810	336	2.344	0.234	37181
12	105	805	334	3.500	0.350	32558
12	107	804	334	0.650	0.065	33804
12	109	807	345	7.411	0.741	36521
12	111	809	348	2.344	0.234	28616
12	113	809	347	0.650	0.065	33904
12	115	807	350	2.344	0.234	31139
12	117	807	357	4.550	0.455	33079
12	119	806	363	3.954	0.395	31955
12	121	799	350	9.597	0.960	27928
12	123	797	344	4.111	0.411	36817
12	125	798	336	5.240	0.524	33336
12	127	804	337	3.954	0.395	35919
12	129	808	347	7.001	0.700	36117
12	131	807	354	4.596	0.460	31740
12	133	805	354	1.300	0.130	32856
12	135	792	341	11.950	1.195	27951
12	137	792	337	2.600	0.260	30237
12	139	795	339	2.344	0.234	34882
12	141	799	348	6.402	0.640	36831
12	143	801	352	2.907	0.291	32720
12	145	805	360	5.814	0.581	30073
12	147	808	375	9.943	0.994	39150
12	149	809	375	0.650	0.065	36429
12	151	809	375	0.000	0.000	34072
12	153	801	363	9.374	0.937	30618
12	155	800	362	0.919	0.092	29858
12	157	797	349	8.672	0.867	29868
12	159	805	348	5.240	0.524	32882
12	161	809	350	2.907	0.291	31552
12	163	813	353	3.250	0.325	33349
12	165	813	359	3.900	0.390	31070
12	167	816	367	5.553	0.555	35380
12	169	816	369	1.300	0.130	33415
12	171	814	363	4.111	0.411	33087
12	173	811	350	8.672	0.867	33367
12	175	808	345	3.790	0.379	37582
12	177	799	333	9.750	0.975	36823
12	179	794	331	3.500	0.350	30768
12	181	789	325	5.077	0.508	35250
12	183	800	344	14.270	1.427	33194
12	185	815	363	15.734	1.573	27690
12	187	825	379	12.264	1.226	33273
12	189	826	386	4.596	0.460	28683
12	191	826	395	5.850	0.585	34457
12	193	809	390	11.518	1.152	27589
13	1	752	161	-1.000	-1.000	30875
13	3	749	159	2.344	0.234	37209
13	5	738	154	7.854	0.785	39095
13	7	730	148	6.500	0.650	33285
13	9	713	138	12.820	1.282	33888
13	11	717	142	3.677	0.368	35146
13	13	734	153	13.161	1.316	29576
13	15	750	171	15.654	1.565	27956
13	17	755	177	5.077	0.508	33925
13	19	762	191	10.174	1.017	33820
13	21	765	199	5.553	0.555	32328
13	23	768	208	6.166	0.617	36938
13	25	771	219	7.411	0.741	38552
13	27	770	226	4.596	0.460	34199
13	29	766	242	10.720	1.072	33842
13	31	766	247	3.250	0.325	32187
13	33	766	257	6.500	0.650	33736
13	35	765	264	4.596	0.460	33502
13	37	760	282	12.143	1.214	34401
13	39	760	294	7.800	0.780	27410
13	41	760	299	3.250	0.325	33646
13	43	762	310	7.267	0.727	33426
13	45	768	323	9.306	0.931	33356
13	47	780	332	9.750	0.975	33896
13	49	791	335	7.411	0.741	35471
13	51	818	341	17.978	1.798	36626
13	53	824	351	7.580	0.758	34881
13	55	823	366	9.771	0.977	39759
13	57	817	385	12.951	1.295	33851
13	59	806	393	8.841	0.884	34068
13	61	803	396	2.758	0.276	34377
13	63	801	382	9.192	0.919	33815
13	65	802	367	9.771	0.977	33963
13	67	802	358	5.850	0.585	37017
13	69	805	353	3.790	0.379	28325
13	71	807	349	2.907	0.291	32801
13	73	808	345	2.680	0.268	34178
13	75	809	340	3.314	0.331	28722
13	77	806	330	6.786	0.679	31226
13	79	805	329	0.919	0.092	35027
13	81	812	338	7.411	0.741	31133
13	83	816	346	5.814	0.581	36438
13	85	816	347	0.650	0.065	32365
13	87	810	339	6.500	0.650	30759
13	89	806	332	5.240	0.524	20225
13	91	806	324	5.200	0.520	32430
13	93	818	336	11.031	1.103	36600
13	95	815	355	12.503	1.250	32845
13	97	813	366	7.267	0.727	26097
13	99	804	371	6.692	0.669	37683
13	101	800	371	2.600	0.260	19469
13	103	800	370	0.650	0.065	34047
13	105	790	368	6.629	0.663	25444
13	107	786	362	4.687	0.469	37219
13	109	777	346	11.932	1.193	31524
13	111	773	341	4.162	0.416	37516
13	113	770	346	3.790	0.379	31408
13	115	773	354	5.553	0.555	35351
13	117	776	362	5.553	0.555	41875
13	119	776	369	4.550	0.455	42604
13	121	776	377	5.200	0.520	40169
13	123	776	389	7.800	0.780	33320
13	125	779	394	3.790	0.379	27176
13	127	779	391	1.950	0.195	34925
13	129	772	374	11.950	1.195	34840
13	131	770	357	11.126	1.113	20150
13	133	764	346	8.144	0.814	33841
13	135	764	341	3.250	0.325	34806
13	137	763	333	5.240	0.524	17296
13	139	764	347	9.123	0.912	28471
13	141	767	359	8.040	0.804	24338
13	143	772	361	3.500	0.350	42741
13	145	772	370	5.850	0.585	30788
13	147	772	377	4.550	0.455	34979
13	149	772	376	0.650	0.065	37845
13	151	769	365	7.411	0.741	50459
13	153	762	374	7.411	0.741	33146
13	155	760	380	4.111	0.411	33107
13	157	756	386	4.687	0.469	27089
13	159	756	389	1.950	0.195	25664
13	161	762	389	3.900	0.390	32742
13	163	764	391	1.838	0.184	33281
13	165	765	384	4.596	0.460	32079
13	167	772	372	9.030	0.903	36367
13	169	777	365	5.591	0.559	33382
13	171	787	358	7.934	0.793	33574
13	173	803	351	11.351	1.135	32708
13	175	814	349	7.267	0.727	38649
13	177	819	348	3.314	0.331	31354
13	179	822	344	3.250	0.325	31157
13	181	823	340	2.680	0.268	42260
13	183	823	335	3.250	0.325	36335
13	185	823	331	2.600	0.260	29250
13	187	822	343	7.827	0.783	30236
13	189	822	343	0.000	0.000	38027
13	191	822	348	3.250	0.325	37756
13	193	820	361	8.549	0.855	28144
14	1	513	92	-1.000	-1.000	31380
14	3	497	89	10.581	1.058	36126
14	5	496	89	0.650	0.065	36131
14	7	473	93	15.174	1.517	39982
14	9	470	94	2.055	0.206	39044
14	11	459	94	7.150	0.715	38989
14	13	447	89	8.450	0.845	36540
14	15	437	82	7.934	0.793	36137
14	17	425	76	8.720	0.872	33774
14	19	418	70	5.993	0.599	36107
14	21	429	67	7.411	0.741	29873
14	23	441	64	8.040	0.804	18165
14	25	447	70	5.515	0.552	31139
14	27	449	70	1.300	0.130	36725
14	29	455	73	4.360	0.436	33741
14	31	460	75	3.500	0.350	47888
14	33	460	75	0.000	0.000	51246
14	35	447	68	9.597	0.960	37083
14	37	455	85	12.212	1.221	44789
14	39	457	95	6.629	0.663	35654
14	41	464	105	7.934	0.793	35006
14	43	475	117	10.581	1.058	36730
14	45	483	119	5.360	0.536	36454
14	47	454	104	21.222	2.122	37060
14	49	447	97	6.435	0.643	36415
14	51	435	84	11.499	1.150	39969
14	53	429	79	5.077	0.508	34709
14	55	420	69	8.745	0.874	36806
14	57	418	68	1.453	0.145	39765
14	59	407	65	7.411	0.741	37276
14	61	396	62	7.411	0.741	32521
14	63	396	61	0.650	0.065	37887
14	65	392	56	4.162	0.416	36054
14	67	382	53	6.786	0.679	37520
14	69	366	46	11.351	1.135	33877
14	71	360	46	3.900	0.390	34420
14	73	352	46	5.200	0.520	34713
14	75	348	46	2.600	0.260	32486
14	77	343	45	3.314	0.331	39345
14	79	357	49	9.464	0.946	34358
14	81	365	50	5.240	0.524	38783
14	83	365	50	0.000	0.000	35973
14	85	347	39	13.711	1.371	33652
14	87	341	35	4.687	0.469	34859
14	89	334	28	6.435	0.643	37080
14	91	331	36	5.553	0.555	39794
14	93	324	38	4.732	0.473	39756
14	95	319	39	3.314	0.331	38197
14	97	301	32	12.553	1.255	46011
14	99	289	27	8.450	0.845	38319
14	101	279	21	7.580	0.758	37274
14	103	272	19	4.732	0.473	37414
14	105	261	12	8.475	0.847	37694
14	107	251	7	7.267	0.727	40352
14	109	244	5	4.732	0.473	42630
14	111	230	2	9.306	0.931	35787
14	113	220	4	6.629	0.663	32127
14	115	209	8	7.608	0.761	38831
14	117	204	9	3.314	0.331	41194
14	119	198	12	4.360	0.436	41498
14	121	183	15	9.943	0.994	40245
14	123	168	17	9.836	0.984	41624
14	125	154	19	9.192	0.919	41009
14	127	141	19	8.450	0.845	37918
14	129	137	29	7.001	0.700	29679
14	131	137	42	8.450	0.845	31817
14	133	135	54	7.907	0.791	35450
14	135	133	65	7.267	0.727	30680
14	137	132	74	5.886	0.589	37186
14	139	131	87	8.475	0.847	36400
14	141	131	94	4.550	0.455	30115
14	143	130	98	2.680	0.268	35011
14	145	130	98	0.000	0.000	36663
14	147	127	100	2.344	0.234	36889
14	149	125	103	2.344	0.234	29668
14	151	124	106	2.055	0.206	32140
14	153	124	121	9.750	0.975	27596
14	155	124	125	2.600	0.260	37665
14	157	128	132	5.240	0.524	36352
14	159	131	125	4.950	0.495	35137
14	161	134	92	21.538	2.154	44913
14	163	136	69	15.006	1.501	33831
14	165	139	52	11.220	1.122	35268
14	167	150	40	10.581	1.058	35952
14	169	165	30	11.718	1.172	37498
14	171	183	20	13.384	1.338	60545
14	173	189	15	5.077	0.508	37699
14	175	181	18	5.553	0.555	37107
14	177	167	19	9.123	0.912	45104
14	179	160	18	4.596	0.460	29911
14	181	158	13	3.500	0.350	34019
14	183	166	17	5.814	0.581	40335
14	185	170	17	2.600	0.260	37648
14	187	174	17	2.600	0.260	43120
14	189	169	22	4.596	0.460	35166
14	191	161	23	5.240	0.524	45591
14	193	156	32	6.692	0.669	30443
15	1	239	253	-1.000	-1.000	31025
15	3	240	254	0.919	0.092	34052
15	5	250	261	7.934	0.793	38455
15	7	252	264	2.344	0.234	37206
15	9	261	265	5.886	0.589	40214
15	11	273	267	7.907	0.791	37034
15	13	270	267	1.950	0.195	36782
15	15	249	254	16.053	1.605	36550
15	17	245	251	3.250	0.325	39141
15	19	238	245	5.993	0.599	37580
15	21	238	245	0.000	0.000	34269
15	23	235	254	6.166	0.617	36544
15	25	235	261	4.550	0.455	37133
15	27	237	265	2.907	0.291	36630
15	29	231	262	4.360	0.436	37477
15	31	227	258	3.677	0.368	35409
15	33	224	254	3.250	0.325	34331
15	35	245	270	17.160	1.716	34563
15	37	250	275	4.596	0.460	35405
15	39	258	273	5.360	0.536	34131
15	41	278	263	14.534	1.453	34592
15	43	299	260	13.788	1.379	41346
15	45	313	259	9.123	0.912	32685
15	47	318	260	3.314	0.331	39528
15	49	322	260	2.600	0.260	36173
15	51	324	261	1.453	0.145	36378
15	53	312	261	7.800	0.780	34881
15	55	305	261	4.550	0.455	34508
15	57	297	262	5.240	0.524	36121
15	59	292	265	3.790	0.379	38083
15	61	292	267	1.300	0.130	39251
15	63	302	262	7.267	0.727	38290
15	65	314	273	10.581	1.058	36733
15	67	303	268	7.854	0.785	42325
15	69	294	268	5.850	0.585	37949
15	71	287	263	5.591	0.559	36072
15	73	279	256	6.909	0.691	37403
15	75	265	262	9.900	0.990	38419
15	77	263	271	5.993	0.599	32489
15	79	263	274	1.950	0.195	37010
15	81	263	277	1.950	0.195	26159
15	83	263	277	0.000	0.000	19215
15	85	266	270	4.950	0.495	31805
15	87	269	267	2.758	0.276	17584
15	89	270	267	0.650	0.065	29334
15	91	275	262	4.596	0.460	38756
15	93	276	261	0.919	0.092	38692
15	95	278	257	2.907	0.291	37588
15	97	270	260	5.553	0.555	38027
15	99	267	261	2.055	0.206	39056
15	101	260	264	4.950	0.495	35225
15	103	246	264	9.100	0.910	34056
15	105	233	261	8.672	0.867	31171
15	107	233	261	0.000	0.000	38773
15	109	230	267	4.360	0.436	33611
15	111	229	268	0.919	0.092	33081
15	113	228	272	2.680	0.268	30264
15	115	228	272	0.000	0.000	36937
15	117	256	265	18.760	1.876	41856
15	119	267	265	7.150	0.715	36202
15	121	281	263	9.192	0.919	36542
15	123	284	262	2.055	0.206	35428
15	125	287	259	2.758	0.276	38233
15	127	291	254	4.162	0.416	36474
15	129	291	254	0.000	0.000	42686
15	131	291	253	0.650	0.065	48396
15	133	293	246	4.732	0.473	32841
15	135	295	243	2.344	0.234	36612
15	137	302	240	4.950	0.495	36997
15	139	305	242	2.344	0.234	37010
15	141	305	242	0.000	0.000	37267
15	143	301	246	3.677	0.368	36277
15	145	295	251	5.077	0.508	36103
15	147	280	264	12.902	1.290	37644
15	149	279	266	1.453	0.145	43762
15	151	280	268	1.453	0.145	25094
15	153	269	268	7.150	0.715	35513
15	155	273	264	3.677	0.368	41214
15	157	286	260	8.841	0.884	35544
15	159	307	259	13.665	1.367	48425
15	161	300	261	4.732	0.473	32589
15	163	297	261	1.950	0.195	35715
15	165	297	261	0.000	0.000	33716
15	167	299	257	2.907	0.291	29605
15	169	305	251	5.515	0.552	37680
15	171	302	254	2.758	0.276	36718
15	173	288	257	9.306	0.931	39420
15	175	286	258	1.453	0.145	37576
15	177	283	263	3.790	0.379	35047
15	179	279	265	2.907	0.291	30969
15	181	271	267	5.360	0.536	40178
15	183	259	271	8.222	0.822	35760
15	185	245	277	9.900	0.990	26711
15	187	243	278	1.453	0.145	23959
15	189	243	281	1.950	0.195	29501
15	191	245	285	2.907	0.291	33790
15	193	245	286	0.650	0.065	28012
16	1	135	398	-1.000	-1.000	33157
16	3	134	399	0.919	0.092	39329
16	5	131	396	2.758	0.276	37209
16	7	127	390	4.687	0.469	37445
16	9	119	370	14.001	1.400	33721
16	11	112	351	13.161	1.316	34667
16	13	106	342	7.031	0.703	33798
16	15	97	331	9.238	0.924	33319
16	17	89	316	11.050	1.105	36283
16	19	86	307	6.166	0.617	39720
16	21	83	304	2.758	0.276	35050
16	23	76	294	7.934	0.793	35706
16	25	72	288	4.687	0.469	38184
16	27	65	280	6.909	0.691	39481
16	29	61	285	4.162	0.416	35586
16	31	60	287	1.453	0.145	36918
16	33	59	287	0.650	0.065	34688
16	35	55	286	2.680	0.268	36672
16	37	53	284	1.838	0.184	36732
16	39	57	280	3.677	0.368	37024
16	41	67	289	8.745	0.874	36964
16	43	72	297	6.132	0.613	36975
16	45	77	304	5.591	0.559	33602
16	47	81	307	3.250	0.325	36331
16	49	84	311	3.250	0.325	38246
16	51	81	311	1.950	0.195	38147
16	53	73	306	6.132	0.613	33574
16	55	60	296	10.661	1.066	37320
16	57	49	286	9.663	0.966	37543
16	59	44	280	5.077	0.508	35459
16	61	40	275	4.162	0.416	35437
16	63	35	270	4.596	0.460	36900
16	65	31	266	3.677	0.368	34510
16	67	27	254	8.222	0.822	35323
16	69	26	250	2.680	0.268	37997
16	71	26	245	3.250	0.325	40050
16	73	26	238	4.550	0.455	39405
16	75	26	236	1.300	0.130	37890
16	77	26	234	1.300	0.130	38733
16	79	30	228	4.687	0.469	38820
16	81	35	221	5.591	0.559	30246
16	83	39	213	5.814	0.581	40663
16	85	41	195	11.772	1.177	37050
16	87	42	189	3.954	0.395	35427
16	89	43	185	2.680	0.268	37943
16	91	45	174	7.267	0.727	44254
16	93	47	171	2.344	0.234	45479
16	95	47	171	0.000	0.000	46322
16	97	47	171	0.000	0.000	43974
16	99	48	169	1.453	0.145	37453
16	101	50	164	3.500	0.350	37721
16	103	51	159	3.314	0.331	37279
16	105	52	152	4.596	0.460	40300
16	107	51	160	5.240	0.524	37450
16	109	46	184	15.935	1.593	37019
16	111	37	218	22.861	2.286	37497
16	113	34	259	26.721	2.672	37048
16	115	39	295	23.624	2.362	37348
16	117	48	324	19.736	1.974	47516
16	119	52	332	5.814	0.581	37665
16	121	56	340	5.814	0.581	38029
16	123	62	354	9.900	0.990	38513
16	125	79	362	12.212	1.221	38133
16	127	96	368	11.718	1.172	36803
16	129	103	370	4.732	0.473	37494
16	131	86	385	14.736	1.474	37011
16	133	64	395	15.708	1.571	37396
16	135	56	398	5.553	0.555	39366
16	137	42	397	9.123	0.912	38824
16	139	37	395	3.500	0.350	35814
16	141	29	395	5.200	0.520	38903
16	143	21	397	5.360	0.536	37124
16	145	20	397	0.650	0.065	39948
16	147	22	397	1.300	0.130	41280
16	149	28	394	4.360	0.436	39404
16	151	33	393	3.314	0.331	53619
16	153	44	404	10.111	1.011	37429
16	155	46	405	1.453	0.145	37636
16	157	49	405	1.950	0.195	36578
16	159	61	403	7.907	0.791	38601
16	161	73	396	9.030	0.903	37262
16	163	81	390	6.500	0.650	38233
16	165	98	374	15.174	1.517	26731
16	167	104	367	5.993	0.599	31586
16	169	109	363	4.162	0.416	28492
16	171	116	359	5.240	0.524	23833
16	173	125	345	10.818	1.082	39823
16	175	127	342	2.344	0.234	41823
16	177	131	334	5.814	0.581	48139
16	179	127	338	3.677	0.368	47313
16	181	124	345	4.950	0.495	38729
16	183	124	346	0.650	0.065	35454
16	185	121	341	3.790	0.379	35434
16	187	117	341	2.600	0.260	34665
16	189	109	352	8.841	0.884	44231
16	191	107	357	3.500	0.350	29161
16	193	105	360	2.344	0.234	32836
17	1	403	319	-1.000	-1.000	32002
17	3	398	310	6.692	0.669	32906
17	5	398	310	0.000	0.000	34323
17	7	398	310	0.000	0.000	35659
17	9	398	309	0.650	0.065	31291
17	11	398	309	0.000	0.000	32749
17	13	398	313	2.600	0.260	36835
17	15	397	319	3.954	0.395	28376
17	17	397	330	7.150	0.715	24028
17	19	400	345	9.943	0.994	35752
17	21	400	345	0.000	0.000	35451
17	23	412	315	21.002	2.100	35457
17	25	413	314	0.919	0.092	36252
17	27	415	307	4.732	0.473	36550
17	29	415	295	7.800	0.780	42953
17	31	413	281	9.192	0.919	30285
17	33	414	266	9.771	0.977	34748
17	35	416	258	5.360	0.536	36176
17	37	417	268	6.532	0.653	33627
17	39	414	278	6.786	0.679	27625
17	41	411	286	5.553	0.555	29391
17	43	411	286	0.000	0.000	36883
17	45	411	286	0.000	0.000	29240
17	47	411	288	1.300	0.130	33695
17	49	410	293	3.314	0.331	44526
17	51	408	300	4.732	0.473	35270
17	53	407	311	7.179	0.718	43953
17	55	403	329	11.985	1.199	31936
17	57	398	342	9.053	0.905	34134
17	59	397	346	2.680	0.268	34986
17	61	390	360	10.174	1.017	37565
17	63	387	367	4.950	0.495	34686
17	65	389	362	3.500	0.350	33843
17	67	390	359	2.055	0.206	35529
17	69	390	359	0.000	0.000	32028
17	71	390	359	0.000	0.000	36053
17	73	387	375	10.581	1.058	35066
17	75	392	395	13.400	1.340	36233
17	77	393	396	0.919	0.092	29237
17	79	393	415	12.350	1.235	35311
17	81	393	413	1.300	0.130	34786
17	83	398	405	6.132	0.613	37077
17	85	403	394	7.854	0.785	38891
17	87	405	388	4.111	0.411	44480
17	89	401	402	9.464	0.946	41635
17	91	399	406	2.907	0.291	35179
17	93	399	407	0.650	0.065	38966
17	95	397	412	3.500	0.350	35240
17	97	401	404	5.814	0.581	36083
17	99	401	391	8.450	0.845	39550
17	101	399	395	2.907	0.291	39912
17	103	400	412	11.069	1.107	36085
17	105	393	409	4.950	0.495	35072
17	107	384	409	5.850	0.585	36016
17	109	370	398	11.573	1.157	42132
17	111	344	399	16.912	1.691	33556
17	113	324	398	13.016	1.302	34142
17	115	317	399	4.596	0.460	44496
17	117	315	399	1.300	0.130	38327
17	119	315	398	0.650	0.065	35766
17	121	315	395	1.950	0.195	31296
17	123	314	390	3.314	0.331	33835
17	125	308	391	3.954	0.395	32915
17	127	291	393	11.126	1.113	32267
17	129	288	393	1.950	0.195	34027
17	131	287	393	0.650	0.065	33639
17	133	281	389	4.687	0.469	45568
17	135	279	396	4.732	0.473	43922
17	137	283	396	2.600	0.260	41625
17	139	308	394	16.302	1.630	24939
17	141	338	388	19.886	1.989	27907
17	143	359	379	14.850	1.485	35968
17	145	382	361	18.984	1.898	40911
17	147	401	328	24.751	2.475	35941
17	149	406	314	9.663	0.966	29664
17	151	411	300	9.663	0.966	30632
17	153	412	289	7.179	0.718	34225
17	155	408	280	6.402	0.640	35287
17	157	408	273	4.550	0.455	35760
17	159	412	265	5.814	0.581	36666
17	161	415	257	5.553	0.555	31327
17	163	418	251	4.360	0.436	35394
17	165	420	275	15.654	1.565	36072
17	167	415	287	8.450	0.845	29808
17	169	414	292	3.314	0.331	38415
17	171	413	300	5.240	0.524	36228
17	173	411	307	4.732	0.473	24968
17	175	403	319	9.374	0.937	35526
17	177	401	327	5.360	0.536	36445
17	179	399	332	3.500	0.350	28378
17	181	398	337	3.314	0.331	47761
17	183	397	337	0.650	0.065	35604
17	185	397	330	4.550	0.455	30261
17	187	400	320	6.786	0.679	36216
17	189	409	307	10.277	1.028	35046
17	191	422	292	12.902	1.290	43546
17	193	426	283	6.402	0.640	29651
18	1	625	312	-1.000	-1.000	28890
18	3	628	311	2.055	0.206	30414
18	5	638	304	7.934	0.793	34220
18	7	638	304	0.000	0.000	31252
18	9	638	304	0.000	0.000	36022
18	11	644	303	3.954	0.395	35337
18	13	655	298	7.854	0.785	33137
18	15	658	298	1.950	0.195	37340
18	17	669	294	7.608	0.761	33812
18	19	663	297	4.360	0.436	36803
18	21	656	297	4.550	0.455	41113
18	23	650	299	4.111	0.411	32557
18	25	650	304	3.250	0.325	32060
18	27	650	304	0.000	0.000	32698
18	29	651	304	0.650	0.065	28214
18	31	652	301	2.055	0.206	31547
18	33	652	301	0.000	0.000	34303
18	35	652	302	0.650	0.065	42130
18	37	652	302	0.000	0.000	36246
18	39	652	302	0.000	0.000	27981
18	41	652	302	0.000	0.000	27192
18	43	656	298	3.677	0.368	27289
18	45	656	298	0.000	0.000	27664
18	47	662	294	4.687	0.469	35024
18	49	662	294	0.000	0.000	40080
18	51	663	293	0.919	0.092	38928
18	53	668	288	4.596	0.460	26052
18	55	668	287	0.650	0.065	33734
18	57	668	287	0.000	0.000	31629
18	59	668	287	0.000	0.000	30199
18	61	668	287	0.000	0.000	33201
18	63	669	289	1.453	0.145	35013
18	65	645	338	35.464	3.546	34396
18	67	648	325	8.672	0.867	35055
18	69	648	325	0.000	0.000	31142
18	71	648	320	3.250	0.325	30795
18	73	651	313	4.950	0.495	36586
18	75	655	309	3.677	0.368	31100
18	77	657	303	4.111	0.411	32012
18	79	660	297	4.360	0.436	40397
18	81	664	294	3.250	0.325	34403
18	83	668	291	3.250	0.325	31463
18	85	678	287	7.001	0.700	38724
18	87	679	293	3.954	0.395	34422
18	89	670	301	7.827	0.783	30572
18	91	655	321	16.250	1.625	33201
18	93	653	326	3.500	0.350	26593
18	95	663	341	11.718	1.172	25095
18	97	676	346	9.053	0.905	33770
18	99	686	371	17.501	1.750	34017
18	101	683	377	4.360	0.436	42862
18	103	677	385	6.500	0.650	32739
18	105	675	397	7.907	0.791	32113
18	107	675	398	0.650	0.065	34532
18	109	672	401	2.758	0.276	33934
18	111	678	405	4.687	0.469	35288
18	113	689	409	7.608	0.761	35371
18	115	690	411	1.453	0.145	34010
18	117	695	411	3.250	0.325	34406
18	119	674	407	13.895	1.390	34369
18	121	665	402	6.692	0.669	34596
18	123	659	400	4.111	0.411	34424
18	125	651	395	6.132	0.613	34501
18	127	646	392	3.790	0.379	27749
18	129	642	386	4.687	0.469	33888
18	131	648	380	5.515	0.552	26149
18	133	659	385	7.854	0.785	34970
18	135	667	386	5.240	0.524	29576
18	137	677	389	6.786	0.679	31979
18	139	688	390	7.179	0.718	31432
18	141	690	390	1.300	0.130	32739
18	143	681	386	6.402	0.640	29568
18	145	667	377	10.818	1.082	32974
18	147	663	371	4.687	0.469	34468
18	149	661	378	4.732	0.473	34183
18	151	656	386	6.132	0.613	36576
18	153	655	389	2.055	0.206	38715
18	155	628	389	17.550	1.755	30204
18	157	619	387	5.993	0.599	35334
18	159	605	387	9.100	0.910	36452
18	161	605	387	0.000	0.000	32659
18	163	605	386	0.650	0.065	24244
18	165	619	390	9.464	0.946	36127
18	167	623	393	3.250	0.325	38497
18	169	628	397	4.162	0.416	36081
18	171	629	397	0.650	0.065	30724
18	173	631	408	7.267	0.727	32205
18	175	631	409	0.650	0.065	34981
18	177	626	406	3.790	0.379	35147
18	179	624	398	5.360	0.536	32122
18	181	626	390	5.360	0.536	18723
18	183	638	387	8.040	0.804	37948
18	185	641	389	2.344	0.234	30810
18	187	636	393	4.162	0.416	31892
18	189	636	393	0.000	0.000	33036
18	191	640	396	3.250	0.325	55155
18	193	644	389	5.240	0.524	29884
19	1	749	580	-1.000	-1.000	30159
19	3	751	574	4.111	0.411	33636
19	5	751	574	0.000	0.000	30398
19	7	751	574	0.000	0.000	35488
19	9	751	577	1.950	0.195	34055
19	11	750	580	2.055	0.206	35814
19	13	748	581	1.453	0.145	35183
19	15	742	586	5.077	0.508	30819
19	17	734	595	7.827	0.783	32864
19	19	734	595	0.000	0.000	31870
19	21	740	569	17.344	1.734	32857
19	23	741	559	6.532	0.653	32319
19	25	741	546	8.450	0.845	34557
19	27	740	534	7.827	0.783	32777
19	29	739	527	4.596	0.460	38078
19	31	739	523	2.600	0.260	25750
19	33	739	518	3.250	0.325	37172
19	35	739	511	4.550	0.455	32054
19	37	739	508	1.950	0.195	36668
19	39	739	505	1.950	0.195	33196
19	41	738	520	9.771	0.977	38109
19	43	739	529	5.886	0.589	32304
19	45	742	536	4.950	0.495	35464
19	47	745	543	4.950	0.495	36456
19	49	747	551	5.360	0.536	29557
19	51	747	555	2.600	0.260	24884
19	53	747	557	1.300	0.130	25266
19	55	748	565	5.240	0.524	36149
19	57	751	570	3.790	0.379	36801
19	59	753	573	2.344	0.234	36938
19	61	755	574	1.453	0.145	38431
19	63	760	578	4.162	0.416	35750
19	65	766	579	3.954	0.395	37908
19	67	768	581	1.838	0.184	38238
19	69	768	581	0.000	0.000	34638
19	71	768	581	0.000	0.000	33775
19	73	759	575	7.031	0.703	32440
19	75	755	574	2.680	0.268	28867
19	77	752	570	3.250	0.325	34491
19	79	751	567	2.055	0.206	32651
19	81	748	562	3.790	0.379	32438
19	83	748	558	2.600	0.260	32493
19	85	748	555	1.950	0.195	33545
19	87	748	555	0.000	0.000	27943
19	89	748	556	0.650	0.065	28563
19	91	748	556	0.000	0.000	38590
19	93	748	557	0.650	0.065	33797
19	95	748	561	2.600	0.260	39406
19	97	748	561	0.000	0.000	38370
19	99	748	561	0.000	0.000	38084
19	101	748	561	0.000	0.000	33155
19	103	748	559	1.300	0.130	34578
19	105	748	560	0.650	0.065	33814
19	107	748	566	3.900	0.390	36152
19	109	751	584	11.861	1.186	32952
19	111	751	585	0.650	0.065	32766
19	113	748	580	3.790	0.379	30671
19	115	747	578	1.453	0.145	30147
19	117	740	568	7.934	0.793	34447
19	119	740	569	0.650	0.065	27850
19	121	740	568	0.650	0.065	24118
19	123	752	567	7.827	0.783	31175
19	125	757	571	4.162	0.416	31158
19	127	757	571	0.000	0.000	38770
19	129	761	571	2.600	0.260	30298
19	131	761	571	0.000	0.000	32292
19	133	763	576	3.500	0.350	25522
19	135	763	579	1.950	0.195	28153
19	137	763	579	0.000	0.000	33491
19	139	759	576	3.250	0.325	41978
19	141	752	565	8.475	0.847	32583
19	143	752	565	0.000	0.000	31486
19	145	751	565	0.650	0.065	33425
19	147	745	568	4.360	0.436	28899
19	149	744	567	0.919	0.092	27105
19	151	744	566	0.650	0.065	24775
19	153	748	564	2.907	0.291	31719
19	155	748	564	0.000	0.000	32887
19	157	748	564	0.000	0.000	29308
19	159	739	557	7.411	0.741	33083
19	161	738	557	0.650	0.065	27141
19	163	732	560	4.360	0.436	34448
19	165	728	560	2.600	0.260	25626
19	167	727	561	0.919	0.092	30802
19	169	727	561	0.000	0.000	24644
19	171	723	567	4.687	0.469	30304
19	173	724	567	0.650	0.065	35873
19	175	722	565	1.838	0.184	27977
19	177	722	560	3.250	0.325	28719
19	179	725	563	2.758	0.276	26308
19	181	728	568	3.790	0.379	24741
19	183	731	571	2.758	0.276	31733
19	185	737	572	3.954	0.395	30876
19	187	744	576	5.240	0.524	31436
19	189	752	580	5.814	0.581	28788
19	191	764	582	7.907	0.791	31059
19	193	778	582	9.100	0.910	26762
20	1	292	922	-1.000	-1.000	27568
20	3	292	922	0.000	0.000	46530
20	5	292	922	0.000	0.000	34972
20	7	292	920	1.300	0.130	40742
20	9	291	914	3.954	0.395	31132
20	11	292	911	2.055	0.206	34455
20	13	295	905	4.360	0.436	34603
20	15	297	899	4.111	0.411	35875
20	17	293	896	3.250	0.325	34217
20	19	292	896	0.650	0.065	38469
20	21	291	898	1.453	0.145	33797
20	23	291	898	0.000	0.000	32421
20	25	291	900	1.300	0.130	33781
20	27	292	900	0.650	0.065	26932
20	29	297	898	3.500	0.350	37452
20	31	299	896	1.838	0.184	34634
20	33	300	896	0.650	0.065	33833
20	35	304	903	5.240	0.524	29674
20	37	310	906	4.360	0.436	33389
20	39	320	910	7.001	0.700	35076
20	41	322	910	1.300	0.130	33912
20	43	327	907	3.790	0.379	35932
20	45	332	903	4.162	0.416	35774
20	47	324	901	5.360	0.536	39853
20	49	313	897	7.608	0.761	38235
20	51	308	894	3.790	0.379	32216
20	53	307	893	0.919	0.092	37585
20	55	306	889	2.680	0.268	32032
20	57	306	887	1.300	0.130	33132
20	59	304	886	1.453	0.145	29480
20	61	303	884	1.453	0.145	30948
20	63	303	884	0.000	0.000	31158
20	65	302	883	0.919	0.092	27953
20	67	304	886	2.344	0.234	31358
20	69	309	890	4.162	0.416	40094
20	71	312	893	2.758	0.276	35712
20	73	315	898	3.790	0.379	34989
20	75	315	898	0.000	0.000	34528
20	77	308	897	4.596	0.460	38188
20	79	303	896	3.314	0.331	24275
20	81	300	900	3.250	0.325	50855
20	83	293	904	5.240	0.524	25337
20	85	293	908	2.600	0.260	30773
20	87	293	908	0.000	0.000	51496
20	89	297	911	3.250	0.325	34683
20	91	291	916	5.077	0.508	43522
20	93	283	927	8.841	0.884	25592
20	95	280	930	2.758	0.276	34288
20	97	264	930	10.400	1.040	34409
20	99	262	928	1.838	0.184	35557
20	101	258	927	2.680	0.268	32076
20	103	254	923	3.677	0.368	34350
20	105	252	922	1.453	0.145	33218
20	107	250	922	1.300	0.130	27054
20	109	249	922	0.650	0.065	32102
20	111	248	922	0.650	0.065	22681
20	113	248	922	0.000	0.000	28441
20	115	249	924	1.453	0.145	30709
20	117	250	924	0.650	0.065	28452
20	119	247	929	3.790	0.379	25973
20	121	247	927	1.300	0.130	28540
20	123	247	925	1.300	0.130	28964
20	125	267	933	14.001	1.400	36106
20	127	269	933	1.300	0.130	30687
20	129	270	933	0.650	0.065	36771
20	131	274	934	2.680	0.268	39814
20	133	277	933	2.055	0.206	35543
20	135	278	934	0.919	0.092	30011
20	137	278	937	1.950	0.195	40048
20	139	278	937	0.000	0.000	31487
20	141	278	936	0.650	0.065	33955
20	143	276	934	1.838	0.184	44158
20	145	273	932	2.344	0.234	31639
20	147	270	931	2.055	0.206	39602
20	149	268	929	1.838	0.184	36829
20	151	268	929	0.000	0.000	36301
20	153	263	925	4.162	0.416	31158
20	155	259	924	2.680	0.268	33692
20	157	257	924	1.300	0.130	32182
20	159	257	923	0.650	0.065	35598
20	161	256	923	0.650	0.065	36047
20	163	256	923	0.000	0.000	32821
20	165	257	927	2.680	0.268	39031
20	167	259	927	1.300	0.130	35425
20	169	264	930	3.790	0.379	41055
20	171	271	934	5.240	0.524	35231
20	173	272	935	0.919	0.092	36678
20	175	272	935	0.000	0.000	30832
20	177	275	936	2.055	0.206	38382
20	179	276	941	3.314	0.331	33792
20	181	276	941	0.000	0.000	41791
20	183	276	941	0.000	0.000	36352
20	185	274	942	1.453	0.145	38738
20	187	267	935	6.435	0.643	38052
20	189	262	932	3.790	0.379	33657
20	191	257	929	3.790	0.379	32136
20	193	254	929	1.950	0.195	29810
21	1	369	965	-1.000	-1.000	35300
21	3	369	965	0.000	0.000	39902
21	5	369	962	1.950	0.195	33851
21	7	369	961	0.650	0.065	37896
21	9	375	952	7.031	0.703	31758
21	11	379	948	3.677	0.368	35768
21	13	384	943	4.596	0.460	32405
21	15	386	940	2.344	0.234	43819
21	17	378	942	5.360	0.536	33454
21	19	374	945	3.250	0.325	34176
21	21	368	950	5.077	0.508	30318
21	23	365	953	2.758	0.276	21539
21	25	364	953	0.650	0.065	36545
21	27	363	952	0.919	0.092	33679
21	29	358	950	3.500	0.350	31943
21	31	347	955	7.854	0.785	36080
21	33	348	955	0.650	0.065	29282
21	35	361	946	10.277	1.028	31568
21	37	367	941	5.077	0.508	26167
21	39	367	941	0.000	0.000	31713
21	41	367	939	1.300	0.130	26323
21	43	368	938	0.919	0.092	31861
21	45	372	945	5.240	0.524	34590
21	47	374	947	1.838	0.184	33447
21	49	375	954	4.596	0.460	33024
21	51	375	960	3.900	0.390	29855
21	53	375	960	0.000	0.000	28661
21	55	381	950	7.580	0.758	37626
21	57	383	949	1.453	0.145	38296
21	59	383	943	3.900	0.390	40147
21	61	369	943	9.100	0.910	34674
21	63	364	940	3.790	0.379	25796
21	65	362	940	1.300	0.130	32839
21	67	363	943	2.055	0.206	30107
21	69	366	950	4.950	0.495	30599
21	71	371	955	4.596	0.460	29358
21	73	378	955	4.550	0.455	33511
21	75	384	955	3.900	0.390	31263
21	77	382	956	1.453	0.145	33416
21	79	384	962	4.111	0.411	40098
21	81	384	963	0.650	0.065	31847
21	83	384	962	0.650	0.065	42232
21	85	380	957	4.162	0.416	37086
21	87	375	950	5.591	0.559	42788
21	89	369	945	5.077	0.508	23873
21	91	361	939	6.500	0.650	35772
21	93	351	933	7.580	0.758	32175
21	95	349	932	1.453	0.145	26559
21	97	349	932	0.000	0.000	23582
21	99	339	937	7.267	0.727	34773
21	101	337	937	1.300	0.130	31531
21	103	339	935	1.838	0.184	33742
21	105	342	933	2.344	0.234	27807
21	107	351	939	7.031	0.703	27236
21	109	361	945	7.580	0.758	34538
21	111	370	949	6.402	0.640	32375
21	113	372	948	1.453	0.145	33626
21	115	372	934	9.100	0.910	35817
21	117	359	936	8.549	0.855	30057
[truncated: 5,731 more rows]
