# Supplementary material for: The Arp2/3 complex is required for in situ haptotactic response of microglia to iC3b
Source: EMBO Rep. 2026 Feb 27;27(7):1666–95. doi: 10.1038/s44319-026-00720-9 (PMC13076747; doi:10.1038/s44319-026-00720-9)
Supplement: Supplementary file 13 — Source data Fig. 1 [file 44319_2026_720_MOESM13_ESM.zip › Figure 1/1A-E/24.09.06 BV2 iC3b random migration iC3b 20uM raw data 7712.txt]

	Track n�	Slice n�	X	Y	Distance	Velocity	Pixel Value
1	1	1	932	373	-1	-1	27411
2	1	3	938	373	3.9	0.39	27643
3	1	5	938	373	0	0	26264
4	1	7	930	374	5.24	0.524	22861
5	1	9	924	374	3.9	0.39	23152
6	1	11	911	375	8.475	0.847	24435
7	1	13	910	375	0.65	0.065	24860
8	1	15	916	372	4.36	0.436	24982
9	1	17	920	368	3.677	0.368	27437
10	1	19	927	364	5.24	0.524	25247
11	1	21	934	363	4.596	0.46	26931
12	1	23	943	361	5.993	0.599	19898
13	1	25	946	358	2.758	0.276	25459
14	1	27	952	350	6.5	0.65	20929
15	1	29	955	346	3.25	0.325	25237
16	1	31	956	345	0.919	0.092	30086
17	1	33	966	338	7.934	0.793	24425
18	1	35	971	335	3.79	0.379	24600
19	1	37	979	329	6.5	0.65	21509
20	1	39	984	326	3.79	0.379	28991
21	1	41	984	326	0	0	24988
22	1	43	989	317	6.692	0.669	25495
23	1	45	990	319	1.453	0.145	22412
24	1	47	990	322	1.95	0.195	28307
25	1	49	990	322	0	0	28781
26	1	51	994	325	3.25	0.325	20624
27	1	53	996	322	2.344	0.234	23543
28	1	55	994	319	2.344	0.234	24540
29	1	57	991	317	2.344	0.234	27415
30	1	59	985	318	3.954	0.395	24048
31	1	61	986	331	8.475	0.847	24447
32	1	63	985	337	3.954	0.395	23827
33	1	65	985	337	0	0	24739
34	1	67	992	333	5.24	0.524	19470
35	1	69	997	314	12.77	1.277	26780
36	1	71	995	309	3.5	0.35	26995
37	1	73	988	303	5.993	0.599	27601
38	1	75	989	314	7.179	0.718	30288
39	1	77	990	320	3.954	0.395	25181
40	1	79	990	329	5.85	0.585	20143
41	1	81	987	331	2.344	0.234	25271
42	1	83	990	331	1.95	0.195	37998
43	1	85	997	326	5.591	0.559	18638
44	1	87	1005	339	9.922	0.992	30258
45	1	89	1003	336	2.344	0.234	24270
46	1	91	998	338	3.5	0.35	20895
47	1	93	994	343	4.162	0.416	27569
48	1	95	986	350	6.909	0.691	35454
49	1	97	974	350	7.8	0.78	27811
50	1	99	971	349	2.055	0.206	27327
51	1	101	967	349	2.6	0.26	28079
52	1	103	975	343	6.5	0.65	35209
53	1	105	982	332	8.475	0.847	25216
54	1	107	985	321	7.411	0.741	24775
55	1	109	993	312	7.827	0.783	31328
56	1	111	984	321	8.273	0.827	25145
57	1	113	983	325	2.68	0.268	28511
58	1	115	979	335	7.001	0.7	17280
59	1	117	984	342	5.591	0.559	23616
60	1	119	974	356	11.183	1.118	27633
61	1	121	956	352	11.985	1.199	27902
62	1	123	975	335	16.571	1.657	19375
63	1	125	980	323	8.45	0.845	24927
64	1	127	984	316	5.24	0.524	19805
65	1	129	991	321	5.591	0.559	21511
66	1	131	998	329	6.909	0.691	26888
67	1	133	998	332	1.95	0.195	22492
68	1	135	998	338	3.9	0.39	34422
69	1	137	994	345	5.24	0.524	17135
70	1	139	990	345	2.6	0.26	38932
71	1	141	980	355	9.192	0.919	35391
72	1	143	976	357	2.907	0.291	27728
73	1	145	975	350	4.596	0.46	28798
74	1	147	968	337	9.597	0.96	25879
75	1	149	966	327	6.629	0.663	27649
76	1	151	958	315	9.374	0.937	29186
77	1	153	968	331	12.264	1.226	27418
78	1	155	975	341	7.934	0.793	20416
79	1	157	977	346	3.5	0.35	18244
80	1	159	992	348	9.836	0.984	37565
81	1	161	994	351	2.344	0.234	22677
82	1	163	996	356	3.5	0.35	16677
83	1	165	992	361	4.162	0.416	26411
84	1	167	982	342	13.956	1.396	30236
85	1	169	979	329	8.672	0.867	27985
86	1	171	983	317	8.222	0.822	26417
87	1	173	989	315	4.111	0.411	21745
88	1	175	1000	319	7.608	0.761	25334
89	1	177	1007	326	6.435	0.643	24999
90	1	179	1009	329	2.344	0.234	22616
91	1	181	1009	337	5.2	0.52	21857
92	1	183	1007	348	7.267	0.727	20981
93	1	185	1002	358	7.267	0.727	32559
94	1	187	1000	362	2.907	0.291	29014
95	1	189	994	376	9.9	0.99	20325
96	1	191	993	379	2.055	0.206	21247
97	1	193	993	379	0	0	30028
98	2	1	418	265	-1	-1	28898
99	2	3	414	259	4.687	0.469	23633
100	2	5	408	255	4.687	0.469	16505
101	2	7	403	251	4.162	0.416	20965
102	2	9	385	247	11.985	1.199	17774
103	2	11	383	246	1.453	0.145	17838
104	2	13	371	240	8.72	0.872	22495
105	2	15	366	238	3.5	0.35	23355
106	2	17	367	238	0.65	0.065	20819
107	2	19	376	238	5.85	0.585	22289
108	2	21	386	239	6.532	0.653	22489
109	2	23	387	240	0.919	0.092	22206
110	2	25	387	241	0.65	0.065	22532
111	2	27	377	240	6.532	0.653	22508
112	2	29	377	237	1.95	0.195	21699
113	2	31	374	231	4.36	0.436	24344
114	2	33	372	230	1.453	0.145	26914
115	2	35	366	224	5.515	0.552	18741
116	2	37	365	223	0.919	0.092	24328
117	2	39	362	218	3.79	0.379	25544
118	2	41	359	214	3.25	0.325	23059
119	2	43	353	208	5.515	0.552	25028
120	2	45	349	205	3.25	0.325	25530
121	2	47	349	205	0	0	25309
122	2	49	349	206	0.65	0.065	24479
123	2	51	351	209	2.344	0.234	23076
124	2	53	353	214	3.5	0.35	24133
125	2	55	354	214	0.65	0.065	25121
126	2	57	354	214	0	0	22436
127	2	59	354	215	0.65	0.065	22772
128	2	61	354	221	3.9	0.39	24831
129	2	63	351	222	2.055	0.206	26662
130	2	65	356	231	6.692	0.669	26121
131	2	67	365	241	8.745	0.874	26955
132	2	69	367	244	2.344	0.234	27365
133	2	71	372	246	3.5	0.35	28030
134	2	73	380	249	5.553	0.555	25661
135	2	75	388	255	6.5	0.65	21518
136	2	77	389	258	2.055	0.206	25561
137	2	79	387	268	6.629	0.663	29245
138	2	81	388	271	2.055	0.206	22678
139	2	83	397	284	10.277	1.028	24254
140	2	85	393	288	3.677	0.368	26206
141	2	87	383	294	7.58	0.758	24215
142	2	89	382	295	0.919	0.092	21430
143	2	91	380	295	1.3	0.13	20890
144	2	93	380	303	5.2	0.52	23299
145	2	95	382	309	4.111	0.411	24439
146	2	97	387	316	5.591	0.559	31204
147	2	99	387	324	5.2	0.52	25019
148	2	101	388	329	3.314	0.331	25681
149	2	103	388	328	0.65	0.065	26142
150	2	105	386	321	4.732	0.473	25383
151	2	107	386	317	2.6	0.26	22310
152	2	109	388	313	2.907	0.291	27439
153	2	111	386	326	8.549	0.855	28273
154	2	113	387	337	7.179	0.718	24789
155	2	115	387	339	1.3	0.13	25720
156	2	117	389	343	2.907	0.291	19875
157	2	119	391	348	3.5	0.35	23876
158	2	121	393	363	9.836	0.984	17609
159	2	123	395	364	1.453	0.145	25897
160	2	125	402	371	6.435	0.643	21769
161	2	127	408	373	4.111	0.411	23665
162	2	129	413	375	3.5	0.35	30700
163	2	131	418	391	10.896	1.09	22852
164	2	133	420	399	5.36	0.536	16970
165	2	135	420	395	2.6	0.26	18882
166	2	137	421	404	5.886	0.589	31203
167	2	139	421	405	0.65	0.065	23154
168	2	141	423	397	5.36	0.536	20087
169	2	143	425	397	1.3	0.13	22794
170	2	145	432	395	4.732	0.473	28340
171	2	147	433	396	0.919	0.092	29654
172	2	149	437	391	4.162	0.416	27246
173	2	151	439	389	1.838	0.184	22985
174	2	153	439	374	9.75	0.975	23489
175	2	155	441	375	1.453	0.145	25040
176	2	157	447	387	8.72	0.872	21643
177	2	159	447	391	2.6	0.26	29368
178	2	161	444	396	3.79	0.379	28005
179	2	163	438	404	6.5	0.65	20944
180	2	165	430	408	5.814	0.581	23720
181	2	167	426	411	3.25	0.325	22941
182	2	169	424	411	1.3	0.13	32898
183	2	171	409	392	15.734	1.573	24161
184	2	173	405	386	4.687	0.469	25436
185	2	175	402	376	6.786	0.679	24644
186	2	177	400	369	4.732	0.473	27414
187	2	179	407	366	4.95	0.495	20234
188	2	181	416	364	5.993	0.599	31290
189	2	183	430	375	11.573	1.157	25404
190	2	185	432	377	1.838	0.184	21912
191	2	187	440	387	8.324	0.832	26576
192	2	189	441	390	2.055	0.206	22723
193	2	191	438	392	2.344	0.234	22074
194	2	193	429	394	5.993	0.599	23296
195	3	1	472	612	-1	-1	22671
196	3	3	471	621	5.886	0.589	13944
197	3	5	471	621	0	0	17242
198	3	7	469	623	1.838	0.184	23183
199	3	9	469	623	0	0	20811
200	3	11	459	636	10.661	1.066	22632
201	3	13	459	636	0	0	26685
202	3	15	458	638	1.453	0.145	21607
203	3	17	457	642	2.68	0.268	20560
204	3	19	456	647	3.314	0.331	22509
205	3	21	450	658	8.144	0.814	21763
206	3	23	449	659	0.919	0.092	22561
207	3	25	446	664	3.79	0.379	23691
208	3	27	443	669	3.79	0.379	20734
209	3	29	443	674	3.25	0.325	20728
210	3	31	440	678	3.25	0.325	21225
211	3	33	438	691	8.549	0.855	31557
212	3	35	437	692	0.919	0.092	24254
213	3	37	437	693	0.65	0.065	24594
214	3	39	440	703	6.786	0.679	24755
215	3	41	447	706	4.95	0.495	25100
216	3	43	447	706	0	0	25207
217	3	45	453	689	11.718	1.172	19433
218	3	47	454	674	9.771	0.977	22215
219	3	49	453	636	24.708	2.471	22075
220	3	51	453	633	1.95	0.195	27453
221	3	53	452	626	4.596	0.46	17713
222	3	55	455	619	4.95	0.495	28075
223	3	57	455	619	0	0	23689
224	3	59	454	621	1.453	0.145	24237
225	3	61	459	614	5.591	0.559	31281
226	3	63	464	612	3.5	0.35	27915
227	3	65	457	638	17.501	1.75	25338
228	3	67	454	649	7.411	0.741	19291
229	3	69	451	659	6.786	0.679	20101
230	3	71	449	666	4.732	0.473	25074
231	3	73	446	672	4.36	0.436	27885
232	3	75	438	686	10.481	1.048	21652
233	3	77	433	699	9.053	0.905	25497
234	3	79	433	699	0	0	25603
235	3	81	436	693	4.36	0.436	13510
236	3	83	437	692	0.919	0.092	19924
237	3	85	436	695	2.055	0.206	21988
238	3	87	436	696	0.65	0.065	29928
239	3	89	444	699	5.553	0.555	32656
240	3	91	454	696	6.786	0.679	24173
241	3	93	463	690	7.031	0.703	18572
242	3	95	463	690	0	0	20565
243	3	97	452	704	11.573	1.157	36961
244	3	99	447	710	5.077	0.508	26105
245	3	101	446	704	3.954	0.395	28983
246	3	103	454	686	12.803	1.28	29668
247	3	105	469	677	11.37	1.137	29680
248	3	107	469	684	4.55	0.455	15964
249	3	109	469	687	1.95	0.195	26107
250	3	111	460	692	6.692	0.669	30914
251	3	113	446	683	10.818	1.082	31280
252	3	115	440	677	5.515	0.552	20347
253	3	117	424	672	10.896	1.09	25222
254	3	119	420	669	3.25	0.325	26977
255	3	121	418	659	6.629	0.663	28280
256	3	123	422	656	3.25	0.325	17240
257	3	125	426	654	2.907	0.291	14677
258	3	127	413	662	9.922	0.992	21765
259	3	129	403	671	8.745	0.874	25692
260	3	131	401	672	1.453	0.145	28458
261	3	133	404	668	3.25	0.325	20325
262	3	135	401	665	2.758	0.276	21896
263	3	137	396	662	3.79	0.379	26447
264	3	139	385	657	7.854	0.785	25831
265	3	141	378	652	5.591	0.559	20615
266	3	143	362	647	10.896	1.09	25455
267	3	145	360	645	1.838	0.184	25482
268	3	147	366	653	6.5	0.65	32458
269	3	149	367	661	5.24	0.524	33526
270	3	151	365	666	3.5	0.35	19691
271	3	153	361	666	2.6	0.26	16518
272	3	155	362	669	2.055	0.206	19526
273	3	157	369	670	4.596	0.46	25887
274	3	159	387	662	12.803	1.28	19824
275	3	161	387	661	0.65	0.065	19557
276	3	163	386	659	1.453	0.145	20319
277	3	165	380	657	4.111	0.411	27142
278	3	167	379	650	4.596	0.46	27229
279	3	169	379	645	3.25	0.325	22286
280	3	171	386	639	5.993	0.599	27603
281	3	173	385	638	0.919	0.092	25643
282	3	175	383	650	7.907	0.791	21624
283	3	177	383	653	1.95	0.195	34598
284	3	179	383	653	0	0	20689
285	3	181	387	653	2.6	0.26	26004
286	3	183	388	652	0.919	0.092	27393
287	3	185	391	650	2.344	0.234	23598
288	3	187	397	647	4.36	0.436	27783
289	3	189	398	646	0.919	0.092	29395
290	3	191	395	653	4.95	0.495	18262
291	3	193	393	654	1.453	0.145	19342
292	4	1	580	831	-1	-1	22548
293	4	3	573	840	7.411	0.741	29951
294	4	5	573	840	0	0	30700
295	4	7	573	838	1.3	0.13	31424
296	4	9	572	827	7.179	0.718	23586
297	4	11	575	822	3.79	0.379	25463
298	4	13	587	810	11.031	1.103	23844
299	4	15	580	818	6.909	0.691	18820
300	4	17	575	821	3.79	0.379	24652
301	4	19	572	827	4.36	0.436	21194
302	4	21	572	827	0	0	20088
303	4	23	567	819	6.132	0.613	22892
304	4	25	559	826	6.909	0.691	20862
305	4	27	551	831	6.132	0.613	24465
306	4	29	548	834	2.758	0.276	29594
307	4	31	547	834	0.65	0.065	25691
308	4	33	546	825	5.886	0.589	23344
309	4	35	546	824	0.65	0.065	18951
310	4	37	550	821	3.25	0.325	17407
311	4	39	553	820	2.055	0.206	23264
312	4	41	556	821	2.055	0.206	24066
313	4	43	554	824	2.344	0.234	24369
314	4	45	546	830	6.5	0.65	23643
315	4	47	546	831	0.65	0.065	24266
316	4	49	544	831	1.3	0.13	24184
317	4	51	541	825	4.36	0.436	23274
318	4	53	538	828	2.758	0.276	24873
319	4	55	535	830	2.344	0.234	20656
320	4	57	535	824	3.9	0.39	22597
321	4	59	536	820	2.68	0.268	23555
322	4	61	540	826	4.687	0.469	20302
323	4	63	546	831	5.077	0.508	23661
324	4	65	556	828	6.786	0.679	13435
325	4	67	566	821	7.934	0.793	30204
326	4	69	569	819	2.344	0.234	23366
327	4	71	583	816	9.306	0.931	35071
328	4	73	583	816	0	0	24632
329	4	75	587	813	3.25	0.325	26168
330	4	77	589	810	2.344	0.234	22823
331	4	79	578	815	7.854	0.785	21877
332	4	81	573	821	5.077	0.508	27931
333	4	83	562	827	8.144	0.814	30171
334	4	85	558	828	2.68	0.268	27843
335	4	87	550	829	5.24	0.524	17228
336	4	89	547	831	2.344	0.234	21437
337	4	91	541	838	5.993	0.599	24221
338	4	93	541	840	1.3	0.13	25012
339	4	95	549	831	7.827	0.783	24238
340	4	97	553	827	3.677	0.368	27996
341	4	99	563	818	8.745	0.874	20243
342	4	101	567	820	2.907	0.291	19285
343	4	103	566	826	3.954	0.395	18411
344	4	105	571	827	3.314	0.331	20684
345	4	107	578	823	5.24	0.524	24844
346	4	109	579	827	2.68	0.268	28963
347	4	111	579	829	1.3	0.13	23399
348	4	113	575	826	3.25	0.325	26135
349	4	115	573	818	5.36	0.536	23006
350	4	117	571	819	1.453	0.145	24506
351	4	119	566	817	3.5	0.35	16550
352	4	121	563	815	2.344	0.234	16523
353	4	123	568	817	3.5	0.35	26351
354	4	125	578	821	7.001	0.7	23481
355	4	127	583	826	4.596	0.46	31756
356	4	129	585	826	1.3	0.13	23976
357	4	131	590	826	3.25	0.325	16264
358	4	133	599	826	5.85	0.585	32882
359	4	135	591	829	5.553	0.555	25361
360	4	137	582	827	5.993	0.599	17417
361	4	139	580	824	2.344	0.234	29878
362	4	141	568	817	9.03	0.903	23610
363	4	143	561	816	4.596	0.46	25413
364	4	145	565	816	2.6	0.26	24685
365	4	147	570	821	4.596	0.46	23236
366	4	149	587	821	11.05	1.105	23662
367	4	151	587	822	0.65	0.065	26091
368	4	153	590	823	2.055	0.206	17230
369	4	155	593	824	2.055	0.206	25007
370	4	157	569	820	15.815	1.581	25738
371	4	159	564	819	3.314	0.331	22583
372	4	161	565	816	2.055	0.206	15901
373	4	163	565	813	1.95	0.195	19521
374	4	165	573	817	5.814	0.581	24726
375	4	167	589	830	13.4	1.34	13976
376	4	169	590	830	0.65	0.065	15420
377	4	171	601	833	7.411	0.741	27672
378	4	173	603	832	1.453	0.145	31404
379	4	175	575	818	20.348	2.035	22674
380	4	177	571	815	3.25	0.325	20593
381	4	179	569	814	1.453	0.145	22919
382	4	181	568	806	5.24	0.524	22867
383	4	183	574	811	5.077	0.508	27722
384	4	185	581	815	5.24	0.524	25555
385	4	187	592	818	7.411	0.741	27645
386	4	189	595	818	1.95	0.195	19297
387	4	191	596	820	1.453	0.145	26836
388	4	193	609	827	9.597	0.96	21423
389	5	1	189	862	-1	-1	21901
390	5	3	189	862	0	0	20595
391	5	5	188	862	0.65	0.065	17921
392	5	7	180	855	6.909	0.691	21110
393	5	9	172	848	6.909	0.691	20141
394	5	11	169	847	2.055	0.206	21503
395	5	13	166	845	2.344	0.234	15953
396	5	15	168	830	9.836	0.984	26408
397	5	17	172	824	4.687	0.469	23969
398	5	19	180	834	8.324	0.832	22457
399	5	21	187	844	7.934	0.793	20995
400	5	23	182	860	10.896	1.09	24887
401	5	25	170	867	9.03	0.903	23755
402	5	27	161	870	6.166	0.617	29983
403	5	29	154	876	5.993	0.599	23561
404	5	31	169	873	9.943	0.994	21902
405	5	33	176	868	5.591	0.559	23624
406	5	35	195	871	12.503	1.25	19579
407	5	37	204	877	7.031	0.703	24144
408	5	39	207	877	1.95	0.195	27488
409	5	41	209	873	2.907	0.291	27646
410	5	43	221	860	11.499	1.15	23179
411	5	45	224	859	2.055	0.206	27429
412	5	47	232	858	5.24	0.524	26616
413	5	49	229	857	2.055	0.206	25834
414	5	51	213	852	10.896	1.09	26662
415	5	53	197	848	10.72	1.072	20598
416	5	55	187	848	6.5	0.65	21659
417	5	57	174	848	8.45	0.845	27129
418	5	59	174	848	0	0	21931
419	5	61	173	849	0.919	0.092	22349
420	5	63	165	855	6.5	0.65	20072
421	5	65	164	855	0.65	0.065	24477
422	5	67	162	854	1.453	0.145	24180
423	5	69	143	849	12.77	1.277	21600
424	5	71	141	849	1.3	0.13	19381
425	5	73	131	846	6.786	0.679	22753
426	5	75	130	846	0.65	0.065	18659
427	5	77	128	843	2.344	0.234	21324
428	5	79	129	848	3.314	0.331	21999
429	5	81	130	849	0.919	0.092	27570
430	5	83	134	850	2.68	0.268	18342
431	5	85	114	864	15.868	1.587	29268
432	5	87	113	864	0.65	0.065	20340
433	5	89	115	862	1.838	0.184	18826
434	5	91	130	860	9.836	0.984	23904
435	5	93	131	860	0.65	0.065	22102
436	5	95	138	855	5.591	0.559	23558
437	5	97	157	846	13.665	1.367	23049
438	5	99	173	840	11.107	1.111	21915
439	5	101	178	836	4.162	0.416	16419
440	5	103	184	826	7.58	0.758	20934
441	5	105	181	827	2.055	0.206	22407
442	5	107	163	837	13.384	1.338	21127
443	5	109	157	840	4.36	0.436	31197
444	5	111	157	840	0	0	25758
445	5	113	152	840	3.25	0.325	28311
446	5	115	142	849	8.745	0.874	22045
447	5	117	141	850	0.919	0.092	21872
448	5	119	144	848	2.344	0.234	21071
449	5	121	148	840	5.814	0.581	20207
450	5	123	134	835	9.663	0.966	20121
451	5	125	121	835	8.45	0.845	21354
452	5	127	124	839	3.25	0.325	22430
453	5	129	129	841	3.5	0.35	24135
454	5	131	129	841	0	0	23146
455	5	133	138	842	5.886	0.589	20979
456	5	135	135	849	4.95	0.495	24842
457	5	137	135	849	0	0	32825
458	5	139	137	841	5.36	0.536	25793
459	5	141	125	853	11.031	1.103	22099
460	5	143	111	856	9.306	0.931	22019
461	5	145	100	857	7.179	0.718	25460
462	5	147	97	854	2.758	0.276	18304
463	5	149	96	855	0.919	0.092	24179
464	5	151	91	859	4.162	0.416	24207
465	5	153	88	859	1.95	0.195	22256
466	5	155	91	831	18.304	1.83	18641
467	5	157	85	847	11.107	1.111	15231
468	5	159	85	847	0	0	36203
469	5	161	89	858	7.608	0.761	15881
470	5	163	92	863	3.79	0.379	18253
471	5	165	93	866	2.055	0.206	19775
472	5	167	93	866	0	0	23783
473	5	169	95	870	2.907	0.291	23535
474	5	171	94	873	2.055	0.206	23224
475	5	173	92	876	2.344	0.234	26931
476	5	175	88	886	7.001	0.7	24242
477	5	177	81	892	5.993	0.599	24051
478	5	179	69	895	8.04	0.804	29718
479	5	181	64	899	4.162	0.416	27157
480	5	183	59	909	7.267	0.727	21162
481	5	185	58	915	3.954	0.395	30217
482	5	187	58	915	0	0	23631
483	5	189	63	901	9.663	0.966	23628
484	5	191	71	890	8.841	0.884	23663
485	5	193	71	883	4.55	0.455	13559
486	6	1	938	900	-1	-1	25912
487	6	3	938	900	0	0	24236
488	6	5	937	902	1.453	0.145	18039
489	6	7	935	903	1.453	0.145	26237
490	6	9	935	903	0	0	27039
491	6	11	941	899	4.687	0.469	27468
492	6	13	948	881	12.553	1.255	19881
493	6	15	953	879	3.5	0.35	29761
494	6	17	959	887	6.5	0.65	19240
495	6	19	960	890	2.055	0.206	22167
496	6	21	960	890	0	0	19234
497	6	23	964	902	8.222	0.822	21679
498	6	25	966	904	1.838	0.184	21334
499	6	27	968	901	2.344	0.234	20801
500	6	29	971	898	2.758	0.276	21864
501	6	31	971	897	0.65	0.065	22574
502	6	33	966	899	3.5	0.35	25497
503	6	35	965	890	5.886	0.589	28220
504	6	37	964	880	6.532	0.653	17388
505	6	39	959	871	6.692	0.669	23544
506	6	41	955	887	10.72	1.072	27380
507	6	43	955	890	1.95	0.195	26378
508	6	45	969	902	11.985	1.199	26052
509	6	47	970	914	7.827	0.783	25936
510	6	49	969	913	0.919	0.092	25314
511	6	51	958	918	7.854	0.785	24182
512	6	53	958	926	5.2	0.52	25742
513	6	55	951	926	4.55	0.455	22723
514	6	57	943	926	5.2	0.52	25778
515	6	59	951	916	8.324	0.832	23963
516	6	61	961	918	6.629	0.663	28669
517	6	63	967	922	4.687	0.469	26980
518	6	65	970	932	6.786	0.679	23969
519	6	67	970	935	1.95	0.195	30510
520	6	69	972	933	1.838	0.184	21889
521	6	71	977	922	7.854	0.785	27239
522	6	73	980	909	8.672	0.867	24567
523	6	75	982	900	5.993	0.599	25183
524	6	77	985	892	5.553	0.555	23660
525	6	79	994	875	12.503	1.25	22196
526	6	81	996	863	7.907	0.791	23256
527	6	83	996	858	3.25	0.325	30768
528	6	85	1000	842	10.72	1.072	32853
529	6	87	1003	831	7.411	0.741	33050
530	6	89	1007	820	7.608	0.761	26310
531	6	91	1008	816	2.68	0.268	24512
532	6	93	1009	811	3.314	0.331	21636
533	6	95	999	814	6.786	0.679	24044
534	6	97	991	825	8.841	0.884	25176
535	6	99	983	838	9.922	0.992	24328
536	6	101	985	854	10.481	1.048	30206
537	6	103	985	881	17.55	1.755	29087
538	6	105	985	887	3.9	0.39	26380
539	6	107	985	898	7.15	0.715	22540
540	6	109	984	898	0.65	0.065	22325
541	6	111	983	887	7.179	0.718	22286
542	6	113	983	880	4.55	0.455	25229
543	6	115	988	880	3.25	0.325	26604
544	6	117	994	881	3.954	0.395	27161
545	6	119	1004	881	6.5	0.65	23749
546	6	121	1009	888	5.591	0.559	24610
547	6	123	1012	892	3.25	0.325	24235
548	6	125	1017	900	6.132	0.613	30228
549	6	127	1017	899	0.65	0.065	25231
550	6	129	1017	891	5.2	0.52	26233
551	6	131	1017	889	1.3	0.13	24217
552	6	133	1020	894	3.79	0.379	25835
553	6	135	1021	894	0.65	0.065	31729
554	6	137	1015	898	4.687	0.469	22445
555	6	139	1011	895	3.25	0.325	32005
556	6	141	1006	891	4.162	0.416	20569
557	6	143	1000	895	4.687	0.469	17284
558	6	145	1004	891	3.677	0.368	28822
559	6	147	1005	883	5.24	0.524	20399
560	6	149	1005	879	2.6	0.26	21054
561	6	151	1005	874	3.25	0.325	26024
562	6	153	1004	857	11.069	1.107	27351
563	6	155	1002	850	4.732	0.473	19348
564	6	157	1001	848	1.453	0.145	21921
565	6	159	1000	849	0.919	0.092	22582
566	6	161	995	855	5.077	0.508	35481
567	6	163	992	862	4.95	0.495	17294
568	6	165	991	866	2.68	0.268	22781
569	6	167	994	873	4.95	0.495	27339
570	6	169	996	874	1.453	0.145	27179
571	6	171	998	881	4.732	0.473	22756
572	6	173	1001	888	4.95	0.495	28814
573	6	175	1001	888	0	0	23598
574	6	177	1001	892	2.6	0.26	25696
575	6	179	1001	902	6.5	0.65	23551
576	6	181	1001	902	0	0	26660
577	6	183	994	906	5.24	0.524	25009
578	6	185	992	908	1.838	0.184	33443
579	6	187	994	909	1.453	0.145	31907
580	6	189	1003	907	5.993	0.599	25361
581	6	191	1007	909	2.907	0.291	25301
582	6	193	998	912	6.166	0.617	30869
583	7	1	699	727	-1	-1	22323
584	7	3	699	726	0.65	0.065	22556
585	7	5	700	730	2.68	0.268	21537
586	7	7	701	730	0.65	0.065	27842
587	7	9	700	730	0.65	0.065	29479
588	7	11	694	727	4.36	0.436	22323
589	7	13	693	716	7.179	0.718	19445
590	7	15	694	717	0.919	0.092	17195
591	7	17	694	720	1.95	0.195	23214
592	7	19	714	729	14.255	1.426	26157
593	7	21	714	728	0.65	0.065	24666
594	7	23	714	728	0	0	20803
595	7	25	713	733	3.314	0.331	28845
596	7	27	717	748	10.09	1.009	26881
597	7	29	717	748	0	0	21997
598	7	31	725	740	7.354	0.735	24968
599	7	33	725	741	0.65	0.065	27146
600	7	35	726	750	5.886	0.589	19745
601	7	37	726	752	1.3	0.13	27152
602	7	39	726	752	0	0	27296
603	7	41	735	752	5.85	0.585	25507
604	7	43	736	752	0.65	0.065	24126
605	7	45	733	753	2.055	0.206	24631
606	7	47	730	752	2.055	0.206	22981
607	7	49	736	754	4.111	0.411	26197
608	7	51	747	751	7.411	0.741	25023
609	7	53	747	751	0	0	25954
610	7	55	730	748	11.22	1.122	25627
611	7	57	737	750	4.732	0.473	24018
612	7	59	732	750	3.25	0.325	23294
613	7	61	709	739	16.571	1.657	19762
614	7	63	710	735	2.68	0.268	23277
615	7	65	711	735	0.65	0.065	24364
616	7	67	721	747	10.153	1.015	23200
617	7	69	727	751	4.687	0.469	21552
618	7	71	732	757	5.077	0.508	24600
619	7	73	735	759	2.344	0.234	24424
620	7	75	738	765	4.36	0.436	30557
621	7	77	736	763	1.838	0.184	19639
622	7	79	739	772	6.166	0.617	22186
623	7	81	744	778	5.077	0.508	25546
624	7	83	745	778	0.65	0.065	19360
625	7	85	745	778	0	0	25519
626	7	87	731	759	15.34	1.534	24026
627	7	89	730	757	1.453	0.145	24872
628	7	91	727	753	3.25	0.325	19085
629	7	93	722	749	4.162	0.416	28480
630	7	95	721	748	0.919	0.092	30133
631	7	97	717	746	2.907	0.291	26222
632	7	99	714	742	3.25	0.325	24562
633	7	101	713	739	2.055	0.206	21229
634	7	103	707	734	5.077	0.508	25941
635	7	105	705	728	4.111	0.411	24461
636	7	107	705	733	3.25	0.325	21165
637	7	109	705	734	0.65	0.065	25997
638	7	111	704	737	2.055	0.206	33648
639	7	113	703	741	2.68	0.268	20888
640	7	115	702	736	3.314	0.331	20057
641	7	117	701	732	2.68	0.268	23227
642	7	119	702	729	2.055	0.206	18474
643	7	121	703	726	2.055	0.206	26248
644	7	123	709	722	4.687	0.469	21004
645	7	125	707	718	2.907	0.291	23047
646	7	127	707	718	0	0	24841
647	7	129	703	710	5.814	0.581	21166
648	7	131	703	712	1.3	0.13	22815
649	7	133	704	714	1.453	0.145	24694
650	7	135	703	715	0.919	0.092	25251
651	7	137	699	713	2.907	0.291	23616
652	7	139	697	728	9.836	0.984	21926
653	7	141	703	738	7.58	0.758	34363
654	7	143	715	752	11.985	1.199	16621
655	7	145	717	757	3.5	0.35	23720
656	7	147	719	766	5.993	0.599	23948
657	7	149	727	773	6.909	0.691	19776
658	7	151	736	780	7.411	0.741	29637
659	7	153	739	785	3.79	0.379	29377
660	7	155	744	788	3.79	0.379	26037
661	7	157	745	787	0.919	0.092	24382
662	7	159	749	789	2.907	0.291	20553
663	7	161	749	789	0	0	28001
664	7	163	749	789	0	0	24387
665	7	165	749	789	0	0	24746
666	7	167	747	781	5.36	0.536	17973
667	7	169	746	781	0.65	0.065	25634
668	7	171	749	787	4.36	0.436	26607
669	7	173	751	788	1.453	0.145	26404
670	7	175	751	788	0	0	26081
671	7	177	751	788	0	0	20636
672	7	179	750	788	0.65	0.065	24629
673	7	181	760	791	6.786	0.679	26851
674	7	183	766	791	3.9	0.39	26586
675	7	185	768	792	1.453	0.145	26819
676	7	187	771	799	4.95	0.495	26568
677	7	189	769	800	1.453	0.145	29657
678	7	191	763	798	4.111	0.411	27839
679	7	193	772	799	5.886	0.589	26939
680	8	1	574	836	-1	-1	29887
681	8	3	575	841	3.314	0.331	30068
682	8	5	577	838	2.344	0.234	26617
683	8	7	579	831	4.732	0.473	20492
684	8	9	584	837	5.077	0.508	25389
685	8	11	582	831	4.111	0.411	21788
686	8	13	581	831	0.65	0.065	19161
687	8	15	581	829	1.3	0.13	15282
688	8	17	580	828	0.919	0.092	16740
689	8	19	582	819	5.993	0.599	22711
690	8	21	585	815	3.25	0.325	24922
691	8	23	590	816	3.314	0.331	31362
692	8	25	593	811	3.79	0.379	25300
693	8	27	584	818	7.411	0.741	35496
694	8	29	577	821	4.95	0.495	20159
695	8	31	564	821	8.45	0.845	21477
696	8	33	546	824	11.861	1.186	23679
697	8	35	535	820	7.608	0.761	20756
698	8	37	532	819	2.055	0.206	18661
699	8	39	533	823	2.68	0.268	21981
700	8	41	542	830	7.411	0.741	21348
701	8	43	543	830	0.65	0.065	23207
702	8	45	562	823	13.161	1.316	22664
703	8	47	556	828	5.077	0.508	23086
704	8	49	546	834	7.58	0.758	19268
705	8	51	545	831	2.055	0.206	21249
706	8	53	543	827	2.907	0.291	23003
707	8	55	543	827	0	0	25711
708	8	57	543	827	0	0	20176
709	8	59	543	827	0	0	23285
710	8	61	544	825	1.453	0.145	24560
711	8	63	544	824	0.65	0.065	25006
712	8	65	536	830	6.5	0.65	23063
713	8	67	538	829	1.453	0.145	20179
714	8	69	543	826	3.79	0.379	22259
715	8	71	549	823	4.36	0.436	22717
716	8	73	554	819	4.162	0.416	23888
717	8	75	556	818	1.453	0.145	18941
718	8	77	557	818	0.65	0.065	27500
719	8	79	565	814	5.814	0.581	22881
720	8	81	574	813	5.886	0.589	18660
721	8	83	569	814	3.314	0.331	27580
722	8	85	567	820	4.111	0.411	20571
723	8	87	564	829	6.166	0.617	21517
724	8	89	554	832	6.786	0.679	28520
725	8	91	553	832	0.65	0.065	22949
726	8	93	548	830	3.5	0.35	21612
727	8	95	548	830	0	0	24661
728	8	97	556	822	7.354	0.735	24902
729	8	99	564	810	9.374	0.937	26623
730	8	101	568	829	12.62	1.262	19318
731	8	103	569	831	1.453	0.145	22974
732	8	105	574	826	4.596	0.46	27440
733	8	107	574	826	0	0	18797
734	8	109	570	829	3.25	0.325	26292
735	8	111	571	827	1.453	0.145	19517
736	8	113	572	821	3.954	0.395	23541
737	8	115	567	821	3.25	0.325	17942
738	8	117	567	821	0	0	18474
739	8	119	566	822	0.919	0.092	19994
740	8	121	568	822	1.3	0.13	21643
741	8	123	570	827	3.5	0.35	23752
742	8	125	561	833	7.031	0.703	39367
743	8	127	561	834	0.65	0.065	29076
744	8	129	568	830	5.24	0.524	13735
745	8	131	568	830	0	0	17156
746	8	133	571	829	2.055	0.206	14332
747	8	135	578	827	4.732	0.473	31472
748	8	137	582	825	2.907	0.291	20071
749	8	139	585	825	1.95	0.195	18461
750	8	141	587	826	1.453	0.145	23829
751	8	143	588	826	0.65	0.065	20598
752	8	145	590	826	1.3	0.13	17881
753	8	147	597	830	5.24	0.524	33970
754	8	149	598	830	0.65	0.065	32087
755	8	151	596	830	1.3	0.13	33311
756	8	153	594	828	1.838	0.184	31696
757	8	155	589	821	5.591	0.559	26982
758	8	157	583	819	4.111	0.411	16319
759	8	159	578	819	3.25	0.325	22022
760	8	161	576	817	1.838	0.184	26680
761	8	163	576	817	0	0	24826
762	8	165	574	817	1.3	0.13	25814
763	8	167	572	815	1.838	0.184	24372
764	8	169	564	810	6.132	0.613	23073
765	8	171	570	814	4.687	0.469	21700
766	8	173	579	815	5.886	0.589	24913
767	8	175	587	821	6.5	0.65	23238
768	8	177	605	831	13.384	1.338	27144
769	8	179	605	831	0	0	25678
770	8	181	610	834	3.79	0.379	27030
771	8	183	620	830	7.001	0.7	23160
772	8	185	619	830	0.65	0.065	29188
773	8	187	617	829	1.453	0.145	26427
774	8	189	609	824	6.132	0.613	28122
775	8	191	603	821	4.36	0.436	22876
776	8	193	593	819	6.629	0.663	24273
777	9	1	428	447	-1	-1	26337
778	9	3	427	428	12.367	1.237	29477
779	9	5	427	433	3.25	0.325	26389
780	9	7	428	437	2.68	0.268	28526
781	9	9	435	416	14.388	1.439	28381
782	9	11	436	407	5.886	0.589	29279
783	9	13	436	395	7.8	0.78	28950
784	9	15	439	385	6.786	0.679	26567
785	9	17	439	428	27.949	2.795	27672
786	9	19	442	443	9.943	0.994	28982
787	9	21	443	450	4.596	0.46	28695
788	9	23	444	464	9.123	0.912	31608
789	9	25	455	487	16.571	1.657	28060
790	9	27	456	489	1.453	0.145	29482
791	9	29	457	489	0.65	0.065	28735
792	9	31	449	486	5.553	0.555	26672
793	9	33	458	483	6.166	0.617	28306
794	9	35	467	494	9.238	0.924	27494
795	9	37	463	494	2.6	0.26	30755
796	9	39	453	480	11.183	1.118	32693
797	9	41	449	468	8.222	0.822	29811
798	9	43	444	479	7.854	0.785	26884
799	9	45	450	477	4.111	0.411	29733
800	9	47	464	470	10.174	1.017	27805
801	9	49	469	468	3.5	0.35	32009
802	9	51	471	463	3.5	0.35	31348
803	9	53	457	472	10.818	1.082	47425
804	9	55	450	470	4.732	0.473	27364
805	9	57	449	464	3.954	0.395	30834
806	9	59	450	478	9.123	0.912	29882
807	9	61	453	483	3.79	0.379	31292
808	9	63	460	498	10.759	1.076	30920
809	9	65	471	501	7.411	0.741	30642
810	9	67	482	514	11.069	1.107	32655
811	9	69	485	523	6.166	0.617	23403
812	9	71	483	525	1.838	0.184	28649
813	9	73	466	511	14.314	1.431	35725
814	9	75	472	522	8.144	0.814	31959
815	9	77	482	528	7.58	0.758	29778
816	9	79	488	533	5.077	0.508	31294
817	9	81	440	465	54.101	5.41	23892
818	9	83	436	454	7.608	0.761	33276
819	9	85	431	440	9.663	0.966	30832
820	9	87	428	426	9.306	0.931	34713
821	9	89	426	416	6.629	0.663	26850
822	9	91	435	454	25.383	2.538	32008
823	9	93	436	468	9.123	0.912	39983
824	9	95	433	487	12.503	1.25	31183
825	9	97	428	497	7.267	0.727	29513
826	9	99	423	500	3.79	0.379	30222
827	9	101	413	502	6.629	0.663	34846
828	9	103	425	499	8.04	0.804	23745
829	9	105	459	502	22.185	2.219	29848
830	9	107	474	513	12.09	1.209	33029
831	9	109	483	517	6.402	0.64	31533
832	9	111	470	516	8.475	0.847	25386
833	9	113	481	525	9.238	0.924	32657
834	9	115	495	528	9.306	0.931	30424
835	9	117	498	532	3.25	0.325	31626
836	9	119	499	538	3.954	0.395	31818
837	9	121	438	516	42.149	4.215	26262
838	9	123	413	520	16.456	1.646	28008
839	9	125	398	520	9.75	0.975	29210
840	9	127	386	527	9.03	0.903	22622
841	9	129	382	539	8.222	0.822	23942
842	9	131	370	567	19.801	1.98	28396
843	9	133	370	569	1.3	0.13	28054
844	9	135	383	573	8.841	0.884	33249
845	9	137	380	586	8.672	0.867	24184
846	9	139	371	602	11.932	1.193	26185
847	9	141	366	613	7.854	0.785	33763
848	9	143	357	629	11.932	1.193	37978
849	9	145	359	639	6.629	0.663	31219
850	9	147	365	646	5.993	0.599	31005
851	9	149	372	652	5.993	0.599	32843
852	9	151	382	662	9.192	0.919	33015
853	9	153	392	663	6.532	0.653	48486
854	9	155	396	672	6.402	0.64	26604
855	9	157	399	683	7.411	0.741	25529
856	9	159	399	688	3.25	0.325	27716
857	9	161	401	710	14.359	1.436	26130
858	9	163	397	717	5.24	0.524	28536
859	9	165	394	718	2.055	0.206	30835
860	9	167	391	722	3.25	0.325	29616
861	9	169	388	726	3.25	0.325	30935
862	9	171	387	730	2.68	0.268	27845
863	9	173	390	731	2.055	0.206	29316
864	9	175	390	732	0.65	0.065	30067
865	9	177	389	738	3.954	0.395	31748
866	9	179	384	744	5.077	0.508	35917
867	9	181	383	744	0.65	0.065	37118
868	9	183	381	693	33.175	3.317	31753
869	9	185	381	689	2.6	0.26	22923
870	9	187	381	684	3.25	0.325	28834
871	9	189	380	689	3.314	0.331	31352
872	9	191	380	696	4.55	0.455	26660
873	9	193	374	692	4.687	0.469	30016
874	10	1	781	384	-1	-1	21134
875	10	3	776	385	3.314	0.331	24786
876	10	5	773	388	2.758	0.276	22130
877	10	7	774	387	0.919	0.092	16459
878	10	9	785	375	10.581	1.058	32233
879	10	11	788	373	2.344	0.234	26739
880	10	13	790	372	1.453	0.145	33081
881	10	15	804	373	9.123	0.912	28683
882	10	17	810	376	4.36	0.436	28401
883	10	19	812	376	1.3	0.13	30605
884	10	21	816	376	2.6	0.26	30201
885	10	23	816	376	0	0	28725
886	10	25	809	372	5.24	0.524	24815
887	10	27	800	364	7.827	0.783	29718
888	10	29	791	365	5.886	0.589	29983
889	10	31	787	366	2.68	0.268	32304
890	10	33	782	369	3.79	0.379	37036
891	10	35	777	371	3.5	0.35	23374
892	10	37	773	367	3.677	0.368	23750
893	10	39	772	365	1.453	0.145	29360
894	10	41	772	365	0	0	27513
895	10	43	772	365	0	0	28878
896	10	45	772	365	0	0	30100
897	10	47	776	364	2.68	0.268	28857
898	10	49	776	364	0	0	27260
899	10	51	776	364	0	0	28825
900	10	53	777	364	0.65	0.065	27852
901	10	55	778	363	0.919	0.092	27683
902	10	57	787	364	5.886	0.589	34190
903	10	59	788	365	0.919	0.092	27945
904	10	61	789	368	2.055	0.206	33494
905	10	63	797	372	5.814	0.581	27523
906	10	65	795	374	1.838	0.184	27898
907	10	67	791	381	5.24	0.524	27676
908	10	69	791	393	7.8	0.78	32756
909	10	71	784	396	4.95	0.495	32630
910	10	73	778	397	3.954	0.395	29999
911	10	75	776	400	2.344	0.234	27361
912	10	77	783	407	6.435	0.643	27891
913	10	79	779	422	10.09	1.009	29448
914	10	81	779	427	3.25	0.325	25252
915	10	83	778	432	3.314	0.331	24766
916	10	85	775	439	4.95	0.495	42159
917	10	87	772	442	2.758	0.276	30918
918	10	89	774	439	2.344	0.234	33151
919	10	91	778	429	7.001	0.7	25436
920	10	93	780	424	3.5	0.35	27111
921	10	95	782	420	2.907	0.291	35836
922	10	97	769	438	14.432	1.443	25476
923	10	99	765	442	3.677	0.368	28263
924	10	101	765	456	9.1	0.91	31402
925	10	103	765	456	0	0	31325
926	10	105	767	440	10.481	1.048	31389
927	10	107	767	436	2.6	0.26	31469
928	10	109	782	414	17.307	1.731	31276
929	10	111	794	400	11.985	1.199	35383
930	10	113	804	393	7.934	0.793	24913
931	10	115	807	399	4.36	0.436	33342
932	10	117	805	403	2.907	0.291	34927
933	10	119	796	415	9.75	0.975	28326
934	10	121	789	427	9.03	0.903	32536
935	10	123	787	413	9.192	0.919	24465
936	10	125	796	385	19.117	1.912	26888
937	10	127	796	368	11.05	1.105	33358
938	10	129	796	373	3.25	0.325	32362
939	10	131	794	380	4.732	0.473	31879
940	10	133	790	383	3.25	0.325	29300
941	10	135	787	392	6.166	0.617	42020
942	10	137	797	386	7.58	0.758	23591
943	10	139	802	375	7.854	0.785	23488
944	10	141	803	360	9.771	0.977	28224
945	10	143	799	371	7.608	0.761	32428
946	10	145	797	377	4.111	0.411	24279
947	10	147	791	387	7.58	0.758	32960
948	10	149	788	394	4.95	0.495	36999
949	10	151	783	403	6.692	0.669	28997
950	10	153	777	415	8.72	0.872	32282
951	10	155	776	420	3.314	0.331	37304
952	10	157	776	430	6.5	0.65	30780
953	10	159	766	447	12.82	1.282	30843
954	10	161	766	443	2.6	0.26	31959
955	10	163	766	441	1.3	0.13	20672
956	10	165	773	432	7.411	0.741	29614
957	10	167	778	430	3.5	0.35	27835
958	10	169	780	430	1.3	0.13	27425
959	10	171	790	425	7.267	0.727	25447
960	10	173	792	420	3.5	0.35	34847
961	10	175	797	413	5.591	0.559	35302
962	10	177	802	406	5.591	0.559	30071
963	10	179	806	403	3.25	0.325	29093
964	10	181	815	397	7.031	0.703	15135
965	10	183	819	388	6.402	0.64	27882
966	10	185	815	375	8.841	0.884	36366
967	10	187	804	369	8.144	0.814	28302
968	10	189	800	364	4.162	0.416	31569
969	10	191	794	357	5.993	0.599	27790
970	10	193	793	357	0.65	0.065	29654
971	11	1	928	65	-1	-1	27864
972	11	3	927	65	0.65	0.065	28068
973	11	5	930	56	6.166	0.617	29700
974	11	7	929	48	5.24	0.524	25586
975	11	9	930	47	0.919	0.092	27931
976	11	11	938	43	5.814	0.581	17660
977	11	13	906	36	21.291	2.129	26796
978	11	15	913	34	4.732	0.473	28855
979	11	17	924	30	7.608	0.761	29851
980	11	19	926	32	1.838	0.184	28785
981	11	21	931	35	3.79	0.379	28882
982	11	23	938	40	5.591	0.559	28508
983	11	25	940	46	4.111	0.411	29445
984	11	27	950	54	8.324	0.832	29246
985	11	29	956	63	7.031	0.703	29810
986	11	31	957	65	1.453	0.145	30169
987	11	33	961	74	6.402	0.64	30495
988	11	35	966	77	3.79	0.379	30300
989	11	37	974	87	8.324	0.832	30163
990	11	39	975	92	3.314	0.331	29805
991	11	41	973	96	2.907	0.291	30500
992	11	43	971	92	2.907	0.291	29003
993	11	45	961	77	11.718	1.172	30544
994	11	47	956	67	7.267	0.727	30676
995	11	49	951	64	3.79	0.379	25790
996	11	51	949	58	4.111	0.411	31186
997	11	53	949	51	4.55	0.455	30353
998	11	55	950	40	7.179	0.718	31319
999	11	57	951	36	2.68	0.268	32278
1000	11	59	955	32	3.677	0.368	35432
1001	11	61	967	25	9.03	0.903	33586
1002	11	63	947	32	13.773	1.377	32104
1003	11	65	941	37	5.077	0.508	30949
1004	11	67	954	51	12.418	1.242	32305
1005	11	69	977	60	16.053	1.605	31353
1006	11	71	985	70	8.324	0.832	32276
1007	11	73	987	79	5.993	0.599	31539
1008	11	75	990	87	5.553	0.555	31540
1009	11	77	991	93	3.954	0.395	31690
1010	11	79	983	85	7.354	0.735	31399
1011	11	81	977	69	11.107	1.111	31443
1012	11	83	956	56	16.053	1.605	32792
1013	11	85	943	51	9.053	0.905	32551
1014	11	87	908	53	22.787	2.279	30576
1015	11	89	893	51	9.836	0.984	32670
1016	11	91	904	44	8.475	0.847	32684
1017	11	93	918	42	9.192	0.919	28512
1018	11	95	943	38	16.456	1.646	36028
1019	11	97	950	42	5.24	0.524	32919
1020	11	99	958	49	6.909	0.691	30939
1021	11	101	964	64	10.501	1.05	33305
1022	11	103	970	66	4.111	0.411	30665
1023	11	105	964	57	7.031	0.703	30644
1024	11	107	952	49	9.374	0.937	30834
1025	11	109	942	45	7.001	0.7	32454
1026	11	111	935	43	4.732	0.473	32026
1027	11	113	927	36	6.909	0.691	31646
1028	11	115	921	34	4.111	0.411	32313
1029	11	117	918	34	1.95	0.195	29011
1030	11	119	914	39	4.162	0.416	35096
1031	11	121	916	40	1.453	0.145	31097
1032	11	123	921	30	7.267	0.727	32012
1033	11	125	915	21	7.031	0.703	34826
1034	11	127	909	16	5.077	0.508	30239
1035	11	129	915	25	7.031	0.703	30579
1036	11	131	941	39	19.194	1.919	32894
1037	11	133	954	54	12.902	1.29	31782
1038	11	135	956	57	2.344	0.234	25170
1039	11	137	959	59	2.344	0.234	32211
1040	11	139	923	41	26.161	2.616	31047
1041	11	141	920	38	2.758	0.276	31106
1042	11	143	914	56	12.333	1.233	28761
1043	11	145	906	56	5.2	0.52	25009
1044	11	147	892	52	9.464	0.946	31253
1045	11	149	888	50	2.907	0.291	31319
1046	11	151	884	41	6.402	0.64	31046
1047	11	153	909	44	16.366	1.637	26268
1048	11	155	930	49	14.031	1.403	26929
1049	11	157	947	55	11.718	1.172	33088
1050	11	159	960	58	8.672	0.867	29819
1051	11	161	960	56	1.3	0.13	29193
1052	11	163	953	55	4.596	0.46	34556
1053	11	165	921	40	22.971	2.297	32343
1054	11	167	912	35	6.692	0.669	30283
1055	11	169	910	39	2.907	0.291	36297
1056	11	171	930	45	13.572	1.357	32960
1057	11	173	936	44	3.954	0.395	31279
1058	11	175	930	30	9.9	0.99	32398
1059	11	177	919	22	8.841	0.884	31720
1060	11	179	917	45	15.006	1.501	33793
1061	11	181	936	54	13.665	1.367	27627
1062	11	183	950	60	9.9	0.99	30024
1063	11	185	978	61	18.211	1.821	37642
1064	11	187	966	59	7.907	0.791	32458
1065	11	189	940	44	19.51	1.951	30121
1066	11	191	925	38	10.501	1.05	27713
1067	11	193	920	39	3.314	0.331	37754
1068	12	1	84	475	-1	-1	31594
1069	12	3	79	468	5.591	0.559	28838
1070	12	5	71	454	10.481	1.048	29823
1071	12	7	75	445	6.402	0.64	30147
1072	12	9	77	454	5.993	0.599	27391
1073	12	11	78	463	5.886	0.589	34022
1074	12	13	79	469	3.954	0.395	33002
1075	12	15	78	482	8.475	0.847	27348
1076	12	17	77	484	1.453	0.145	27050
1077	12	19	75	484	1.3	0.13	27214
1078	12	21	74	480	2.68	0.268	29931
1079	12	23	74	473	4.55	0.455	15746
1080	12	25	74	473	0	0	25915
1081	12	27	74	473	0	0	29512
1082	12	29	74	474	0.65	0.065	29351
1083	12	31	80	474	3.9	0.39	30111
1084	12	33	80	467	4.55	0.455	27447
1085	12	35	81	459	5.24	0.524	28082
1086	12	37	84	449	6.786	0.679	29126
1087	12	39	93	440	8.273	0.827	28846
1088	12	41	92	447	4.596	0.46	24853
1089	12	43	87	453	5.077	0.508	29021
1090	12	45	84	455	2.344	0.234	26715
1091	12	47	81	463	5.553	0.555	23599
1092	12	49	79	460	2.344	0.234	29629
1093	12	51	77	474	9.192	0.919	34635
1094	12	53	77	475	0.65	0.065	33119
1095	12	55	75	474	1.453	0.145	33000
1096	12	57	76	473	0.919	0.092	30231
1097	12	59	76	469	2.6	0.26	45579
1098	12	61	73	459	6.786	0.679	12541
1099	12	63	82	445	10.818	1.082	23208
1100	12	65	85	440	3.79	0.379	35583
1101	12	67	90	437	3.79	0.379	20274
1102	12	69	99	430	7.411	0.741	26057
1103	12	71	102	424	4.36	0.436	23178
1104	12	73	108	424	3.9	0.39	28342
1105	12	75	118	423	6.532	0.653	26626
1106	12	77	113	431	6.132	0.613	27370
1107	12	79	110	445	9.306	0.931	30866
1108	12	81	111	458	8.475	0.847	26714
1109	12	83	105	479	14.196	1.42	33470
1110	12	85	103	472	4.732	0.473	39289
1111	12	87	101	466	4.111	0.411	29420
1112	12	89	103	456	6.629	0.663	30834
1113	12	91	103	450	3.9	0.39	28313
1114	12	93	105	447	2.344	0.234	27995
1115	12	95	109	442	4.162	0.416	28852
1116	12	97	109	439	1.95	0.195	25717
1117	12	99	110	421	11.718	1.172	40062
1118	12	101	108	416	3.5	0.35	25783
1119	12	103	106	448	20.84	2.084	26746
1120	12	105	106	449	0.65	0.065	28318
1121	12	107	106	458	5.85	0.585	42930
1122	12	109	105	460	1.453	0.145	44486
1123	12	111	100	469	6.692	0.669	37478
1124	12	113	97	466	2.758	0.276	33848
1125	12	115	92	480	9.663	0.966	31789
1126	12	117	90	472	5.36	0.536	39767
1127	12	119	90	469	1.95	0.195	14656
1128	12	121	94	464	4.162	0.416	33424
1129	12	123	98	473	6.402	0.64	29901
1130	12	125	98	477	2.6	0.26	34970
1131	12	127	93	485	6.132	0.613	32284
1132	12	129	88	481	4.162	0.416	32070
1133	12	131	90	472	5.993	0.599	36247
1134	12	133	90	470	1.3	0.13	50935
1135	12	135	96	464	5.515	0.552	22821
1136	12	137	99	455	6.166	0.617	30254
1137	12	139	109	459	7.001	0.7	31113
1138	12	141	121	463	8.222	0.822	35588
1139	12	143	112	464	5.886	0.589	22308
1140	12	145	111	464	0.65	0.065	29987
1141	12	147	104	467	4.95	0.495	21758
1142	12	149	102	469	1.838	0.184	22252
1143	12	151	99	466	2.758	0.276	22650
1144	12	153	92	468	4.732	0.473	21099
1145	12	155	85	447	14.388	1.439	37053
1146	12	157	97	456	9.75	0.975	24844
1147	12	159	107	461	7.267	0.727	30507
1148	12	161	113	463	4.111	0.411	34979
1149	12	163	109	464	2.68	0.268	25885
1150	12	165	105	466	2.907	0.291	24281
1151	12	167	107	461	3.5	0.35	31687
1152	12	169	112	456	4.596	0.46	20814
1153	12	171	113	460	2.68	0.268	25967
1154	12	173	110	467	4.95	0.495	36497
1155	12	175	105	466	3.314	0.331	28971
1156	12	177	104	480	9.123	0.912	26388
1157	12	179	101	492	8.04	0.804	33109
1158	12	181	101	492	0	0	31811
1159	12	183	100	496	2.68	0.268	32188
1160	12	185	96	483	8.841	0.884	23891
1161	12	187	95	474	5.886	0.589	22637
1162	12	189	96	466	5.24	0.524	28217
1163	12	191	113	472	11.718	1.172	33413
1164	12	193	111	454	11.772	1.177	25857
1165	13	1	398	509	-1	-1	32315
1166	13	3	390	508	5.24	0.524	25459
1167	13	5	389	513	3.314	0.331	35580
1168	13	7	396	507	5.993	0.599	32827
1169	13	9	404	502	6.132	0.613	32307
1170	13	11	424	495	13.773	1.377	29914
1171	13	13	410	502	10.174	1.017	32737
1172	13	15	399	510	8.841	0.884	26479
1173	13	17	399	505	3.25	0.325	24662
1174	13	19	412	499	9.306	0.931	27864
1175	13	21	400	501	7.907	0.791	24949
1176	13	23	386	530	20.931	2.093	30177
1177	13	25	389	510	13.145	1.315	31245
1178	13	27	393	492	11.985	1.199	30256
1179	13	29	391	467	16.302	1.63	31514
1180	13	31	405	477	11.183	1.118	26525
1181	13	33	416	496	14.27	1.427	30354
1182	13	35	400	493	10.581	1.058	46072
1183	13	37	393	495	4.732	0.473	23504
1184	13	39	392	507	7.827	0.783	30913
1185	13	41	387	510	3.79	0.379	30907
1186	13	43	385	492	11.772	1.177	29928
1187	13	45	407	479	16.61	1.661	25544
1188	13	47	407	473	3.9	0.39	25527
1189	13	49	411	462	7.608	0.761	35273
1190	13	51	417	468	5.515	0.552	30965
1191	13	53	417	494	16.9	1.69	30206
1192	13	55	403	502	10.481	1.048	20360
1193	13	57	397	525	15.45	1.545	25139
1194	13	59	392	545	13.4	1.34	30364
1195	13	61	384	559	10.481	1.048	32259
1196	13	63	378	579	13.572	1.357	30978
1197	13	65	374	568	7.608	0.761	27495
1198	13	67	375	569	0.919	0.092	30718
1199	13	69	380	575	5.077	0.508	29586
1200	13	71	381	582	4.596	0.46	29591
1201	13	73	377	593	7.608	0.761	31647
1202	13	75	365	588	8.45	0.845	24475
1203	13	77	364	589	0.919	0.092	26152
1204	13	79	368	580	6.402	0.64	31731
1205	13	81	381	560	15.505	1.55	34050
1206	13	83	390	524	24.12	2.412	30433
1207	13	85	403	499	18.315	1.832	27872
1208	13	87	413	488	9.663	0.966	29274
1209	13	89	417	456	20.961	2.096	34442
1210	13	91	428	435	15.409	1.541	28457
1211	13	93	435	418	11.95	1.195	34775
1212	13	95	428	406	9.03	0.903	29287
1213	13	97	421	393	9.597	0.96	26612
1214	13	99	416	379	9.663	0.966	25621
1215	13	101	421	359	13.4	1.34	26119
1216	13	103	418	353	4.36	0.436	31420
1217	13	105	418	353	0	0	32129
1218	13	107	418	353	0	0	29889
1219	13	109	417	343	6.532	0.653	32242
1220	13	111	421	355	8.222	0.822	32069
1221	13	113	433	380	18.025	1.802	36250
1222	13	115	441	396	11.627	1.163	47063
1223	13	117	447	410	9.9	0.99	31959
1224	13	119	447	411	0.65	0.065	32389
1225	13	121	431	372	27.4	2.74	30520
1226	13	123	426	359	9.053	0.905	26248
1227	13	125	436	386	18.715	1.871	39618
1228	13	127	443	429	28.317	2.832	26322
1229	13	129	443	455	16.9	1.69	36326
1230	13	131	413	464	20.358	2.036	28882
1231	13	133	407	477	9.306	0.931	27351
1232	13	135	399	510	22.071	2.207	22727
1233	13	137	396	515	3.79	0.379	28844
1234	13	139	392	508	5.24	0.524	39338
1235	13	141	411	546	27.615	2.761	36303
1236	13	143	405	558	8.72	0.872	31558
1237	13	145	391	558	9.1	0.91	23548
1238	13	147	389	572	9.192	0.919	26633
1239	13	149	386	593	13.788	1.379	30233
1240	13	151	384	609	10.481	1.048	37126
1241	13	153	383	600	5.886	0.589	38874
1242	13	155	379	588	8.222	0.822	29025
1243	13	157	375	590	2.907	0.291	28346
1244	13	159	379	578	8.222	0.822	26672
1245	13	161	381	583	3.5	0.35	29182
1246	13	163	381	586	1.95	0.195	30183
1247	13	165	380	540	29.906	2.991	38820
1248	13	167	378	504	23.435	2.344	32824
1249	13	169	392	484	15.868	1.587	35600
1250	13	171	406	478	9.9	0.99	25657
1251	13	173	410	501	15.174	1.517	29588
1252	13	175	410	513	7.8	0.78	37756
1253	13	177	405	513	3.25	0.325	23798
1254	13	179	398	515	4.732	0.473	31292
1255	13	181	395	551	23.481	2.348	31135
1256	13	183	392	566	9.943	0.994	26415
1257	13	185	381	591	17.753	1.775	19803
1258	13	187	377	603	8.222	0.822	46962
1259	13	189	364	622	14.964	1.496	30768
1260	13	191	363	621	0.919	0.092	28750
1261	13	193	360	616	3.79	0.379	31983
1262	14	1	438	453	-1	-1	29538
1263	14	3	436	451	1.838	0.184	23956
1264	14	5	436	449	1.3	0.13	29716
1265	14	7	435	442	4.596	0.46	34211
1266	14	9	437	433	5.993	0.599	30553
1267	14	11	436	420	8.475	0.847	28424
1268	14	13	437	374	29.906	2.991	29511
1269	14	15	435	408	22.138	2.214	23886
1270	14	17	440	454	30.075	3.008	30088
1271	14	19	442	466	7.907	0.791	27818
1272	14	21	442	469	1.95	0.195	25840
1273	14	23	443	475	3.954	0.395	33854
1274	14	25	454	484	9.238	0.924	24415
1275	14	27	456	490	4.111	0.411	29974
1276	14	29	461	487	3.79	0.379	27153
1277	14	31	462	486	0.919	0.092	28531
1278	14	33	468	495	7.031	0.703	25822
1279	14	35	470	502	4.732	0.473	31584
1280	14	37	469	498	2.68	0.268	30675
1281	14	39	453	481	15.174	1.517	29299
1282	14	41	451	487	4.111	0.411	25406
1283	14	43	452	485	1.453	0.145	23014
1284	14	45	465	481	8.841	0.884	27498
1285	14	47	468	486	3.79	0.379	31179
1286	14	49	470	482	2.907	0.291	31027
1287	14	51	462	476	6.5	0.65	32453
1288	14	53	453	482	7.031	0.703	31427
1289	14	55	453	470	7.8	0.78	32869
1290	14	57	452	471	0.919	0.092	35140
1291	14	59	458	484	9.306	0.931	29518
1292	14	61	461	484	1.95	0.195	33127
1293	14	63	463	493	5.993	0.599	23815
1294	14	65	475	510	13.525	1.353	32590
1295	14	67	478	521	7.411	0.741	28080
1296	14	69	481	527	4.36	0.436	32666
1297	14	71	490	532	6.692	0.669	30935
1298	14	73	493	536	3.25	0.325	31673
1299	14	75	496	540	3.25	0.325	31469
1300	14	77	495	538	1.453	0.145	32312
1301	14	79	479	519	16.145	1.615	31963
1302	14	81	452	488	26.721	2.672	29108
1303	14	83	435	463	19.651	1.965	31441
1304	14	85	420	436	20.076	2.008	36841
1305	14	87	415	417	12.77	1.277	27793
1306	14	89	415	404	8.45	0.845	24378
1307	14	91	434	464	40.908	4.091	44191
1308	14	93	439	488	15.935	1.593	26069
1309	14	95	437	502	9.192	0.919	28459
1310	14	97	421	505	10.581	1.058	26975
1311	14	99	417	509	3.677	0.368	31346
1312	14	101	401	512	10.581	1.058	30782
1313	14	103	418	509	11.22	1.122	32573
1314	14	105	456	506	24.776	2.478	25021
1315	14	107	476	513	13.773	1.377	31849
1316	14	109	481	520	5.591	0.559	30139
1317	14	111	467	515	9.663	0.966	27153
1318	14	113	476	526	9.238	0.924	33882
1319	14	115	482	530	4.687	0.469	28078
1320	14	117	483	532	1.453	0.145	28586
1321	14	119	483	532	0	0	29481
1322	14	121	470	528	8.841	0.884	31679
1323	14	123	424	521	30.243	3.024	22695
1324	14	125	404	526	13.4	1.34	25956
1325	14	127	387	537	13.161	1.316	34839
1326	14	129	375	549	11.031	1.103	26837
1327	14	131	372	573	15.721	1.572	38545
1328	14	133	371	585	7.827	0.783	39323
1329	14	135	373	590	3.5	0.35	31902
1330	14	137	375	609	12.418	1.242	43726
1331	14	139	367	621	9.374	0.937	23283
1332	14	141	357	629	8.324	0.832	27400
1333	14	143	353	637	5.814	0.581	31950
1334	14	145	355	646	5.993	0.599	21266
1335	14	147	369	664	14.822	1.482	34494
1336	14	149	372	684	13.145	1.315	31409
1337	14	151	372	686	1.3	0.13	32173
1338	14	153	381	688	5.993	0.599	32010
1339	14	155	387	695	5.993	0.599	25252
1340	14	157	393	704	7.031	0.703	35999
1341	14	159	397	721	11.351	1.135	28387
1342	14	161	397	721	0	0	25035
1343	14	163	398	732	7.179	0.718	34116
1344	14	165	398	735	1.95	0.195	35951
1345	14	167	391	750	10.759	1.076	27379
1346	14	169	388	756	4.36	0.436	32075
1347	14	171	386	764	5.36	0.536	32193
1348	14	173	383	769	3.79	0.379	32652
1349	14	175	383	770	0.65	0.065	30715
1350	14	177	379	769	2.68	0.268	33191
1351	14	179	375	773	3.677	0.368	31855
1352	14	181	374	781	5.24	0.524	31663
1353	14	183	375	738	27.957	2.796	31754
1354	14	185	375	724	9.1	0.91	35550
1355	14	187	376	715	5.886	0.589	27433
1356	14	189	377	707	5.24	0.524	29533
1357	14	191	378	729	14.314	1.431	27476
1358	14	193	378	729	0	0	27476
1359	15	1	960	816	-1	-1	26474
1360	15	3	961	827	7.179	0.718	27048
1361	15	5	963	844	11.126	1.113	31355
1362	15	7	964	844	0.65	0.065	27195
1363	15	9	964	844	0	0	23930
1364	15	11	974	849	7.267	0.727	25438
1365	15	13	975	853	2.68	0.268	24102
1366	15	15	975	853	0	0	25359
1367	15	17	975	859	3.9	0.39	26707
1368	15	19	974	872	8.475	0.847	28150
1369	15	21	974	876	2.6	0.26	29089
1370	15	23	973	883	4.596	0.46	25181
1371	15	25	973	887	2.6	0.26	29252
1372	15	27	973	888	0.65	0.065	24714
1373	15	29	973	902	9.1	0.91	25275
1374	15	31	973	906	2.6	0.26	27605
1375	15	33	973	914	5.2	0.52	30831
1376	15	35	974	909	3.314	0.331	30878
1377	15	37	981	905	5.24	0.524	29483
1378	15	39	984	905	1.95	0.195	30118
1379	15	41	984	918	8.45	0.845	30168
1380	15	43	984	924	3.9	0.39	29864
1381	15	45	980	936	8.222	0.822	27105
1382	15	47	976	941	4.162	0.416	33467
1383	15	49	966	943	6.629	0.663	33960
1384	15	51	956	948	7.267	0.727	28611
1385	15	53	956	947	0.65	0.065	26369
1386	15	55	968	938	9.75	0.975	25243
1387	15	57	968	946	5.2	0.52	37389
1388	15	59	962	953	5.993	0.599	32352
1389	15	61	961	955	1.453	0.145	26571
1390	15	63	957	963	5.814	0.581	17223
1391	15	65	955	968	3.5	0.35	18613
1392	15	67	940	986	15.23	1.523	23903
1393	15	69	939	986	0.65	0.065	28678
1394	15	71	953	977	10.818	1.082	34561
1395	15	73	954	976	0.919	0.092	27492
1396	15	75	953	978	1.453	0.145	32839
1397	15	77	952	989	7.179	0.718	30353
1398	15	79	953	990	0.919	0.092	26808
1399	15	81	947	999	7.031	0.703	28599
1400	15	83	960	999	8.45	0.845	26433
1401	15	85	976	1001	10.481	1.048	25896
1402	15	87	980	1000	2.68	0.268	24546
1403	15	89	996	999	10.42	1.042	29359
1404	15	91	999	1005	4.36	0.436	31301
1405	15	93	999	1005	0	0	21115
1406	15	95	999	1000	3.25	0.325	24217
1407	15	97	999	995	3.25	0.325	31686
1408	15	99	999	997	1.3	0.13	29274
1409	15	101	999	995	1.3	0.13	32317
1410	15	103	980	1002	13.161	1.316	26745
1411	15	105	977	1002	1.95	0.195	32015
1412	15	107	977	997	3.25	0.325	25329
1413	15	109	977	994	1.95	0.195	31074
1414	15	111	977	989	3.25	0.325	28403
1415	15	113	982	985	4.162	0.416	28846
1416	15	115	996	988	9.306	0.931	29297
1417	15	117	1001	995	5.591	0.559	29191
1418	15	119	1003	995	1.3	0.13	22532
1419	15	121	1014	1004	9.238	0.924	19724
1420	15	123	1014	1004	0	0	23006
1421	15	125	1014	997	4.55	0.455	28224
1422	15	127	1013	992	3.314	0.331	32083
1423	15	129	1011	987	3.5	0.35	26799
1424	15	131	1003	994	6.909	0.691	26874
1425	15	133	1002	996	1.453	0.145	28838
1426	15	135	983	1003	13.161	1.316	30311
1427	15	137	977	1005	4.111	0.411	30467
1428	15	139	979	999	4.111	0.411	31424
1429	15	141	997	993	12.333	1.233	31166
1430	15	143	1005	998	6.132	0.613	28994
1431	15	145	1005	999	0.65	0.065	29038
1432	15	147	1008	988	7.411	0.741	29426
1433	15	149	1009	984	2.68	0.268	32291
1434	15	151	1007	971	8.549	0.855	28373
1435	15	153	1005	989	11.772	1.177	24138
1436	15	155	1014	998	8.273	0.827	30459
1437	15	157	1002	1006	9.374	0.937	28299
1438	15	159	997	1003	3.79	0.379	30056
1439	15	161	995	1000	2.344	0.234	26338
1440	15	163	988	999	4.596	0.46	26429
1441	15	165	977	998	7.179	0.718	30714
1442	15	167	975	997	1.453	0.145	27466
1443	15	169	971	992	4.162	0.416	29185
1444	15	171	976	991	3.314	0.331	31920
1445	15	173	988	1003	11.031	1.103	28106
1446	15	175	991	1006	2.758	0.276	25466
1447	15	177	996	991	10.277	1.028	27285
1448	15	179	1002	985	5.515	0.552	30443
1449	15	181	1007	998	9.053	0.905	32855
1450	15	183	1007	1000	1.3	0.13	32318
1451	15	185	1003	994	4.687	0.469	28928
1452	15	187	1000	981	8.672	0.867	30378
1453	15	189	999	974	4.596	0.46	28097
1454	15	191	997	965	5.993	0.599	28065
1455	15	193	998	964	0.919	0.092	32144
1456	16	1	897	784	-1	-1	21891
1457	16	3	899	784	1.3	0.13	14483
1458	16	5	905	784	3.9	0.39	23502
1459	16	7	903	787	2.344	0.234	15464
1460	16	9	903	785	1.3	0.13	27050
1461	16	11	911	793	7.354	0.735	19085
1462	16	13	911	793	0	0	17399
1463	16	15	912	780	8.475	0.847	25514
1464	16	17	912	786	3.9	0.39	27908
1465	16	19	905	768	12.553	1.255	30086
1466	16	21	904	763	3.314	0.331	29874
1467	16	23	901	758	3.79	0.379	28074
1468	16	25	899	754	2.907	0.291	24377
1469	16	27	895	752	2.907	0.291	27351
1470	16	29	895	766	9.1	0.91	22597
1471	16	31	897	775	5.993	0.599	25353
1472	16	33	902	785	7.267	0.727	29064
1473	16	35	909	786	4.596	0.46	26650
1474	16	37	916	782	5.24	0.524	30230
1475	16	39	913	777	3.79	0.379	24608
1476	16	41	908	771	5.077	0.508	38693
1477	16	43	904	769	2.907	0.291	30115
1478	16	45	901	766	2.758	0.276	33692
1479	16	47	897	756	7.001	0.7	27880
1480	16	49	896	749	4.596	0.46	30657
1481	16	51	890	739	7.58	0.758	29369
1482	16	53	888	735	2.907	0.291	25021
1483	16	55	885	731	3.25	0.325	28500
1484	16	57	879	728	4.36	0.436	28628
1485	16	59	879	727	0.65	0.065	30555
1486	16	61	876	720	4.95	0.495	27786
1487	16	63	874	713	4.732	0.473	26004
1488	16	65	874	712	0.65	0.065	31308
1489	16	67	874	711	0.65	0.065	31302
1490	16	69	874	708	1.95	0.195	30471
1491	16	71	883	713	6.692	0.669	30788
1492	16	73	887	719	4.687	0.469	38337
1493	16	75	893	729	7.58	0.758	37746
1494	16	77	894	731	1.453	0.145	33250
1495	16	79	899	749	12.143	1.214	28621
1496	16	81	902	755	4.36	0.436	29242
1497	16	83	904	758	2.344	0.234	31813
1498	16	85	903	770	7.827	0.783	25398
1499	16	87	903	770	0	0	26382
1500	16	89	904	774	2.68	0.268	33449
1501	16	91	905	804	19.51	1.951	31158
1502	16	93	905	803	0.65	0.065	31651
1503	16	95	905	794	5.85	0.585	34067
1504	16	97	906	778	10.42	1.042	28665
1505	16	99	907	770	5.24	0.524	25677
1506	16	101	900	772	4.732	0.473	28731
1507	16	103	899	772	0.65	0.065	29730
1508	16	105	892	760	9.03	0.903	28945
1509	16	107	887	753	5.591	0.559	30812
1510	16	109	885	745	5.36	0.536	28442
1511	16	111	880	750	4.596	0.46	34088
1512	16	113	880	763	8.45	0.845	30241
1513	16	115	882	776	8.549	0.855	33013
1514	16	117	882	777	0.65	0.065	27071
1515	16	119	881	783	3.954	0.395	30008
1516	16	121	880	785	1.453	0.145	26729
1517	16	123	880	794	5.85	0.585	35051
1518	16	125	880	797	1.95	0.195	34376
1519	16	127	880	801	2.6	0.26	29063
1520	16	129	881	790	7.179	0.718	30095
1521	16	131	881	787	1.95	0.195	35636
1522	16	133	882	778	5.886	0.589	27795
1523	16	135	884	764	9.192	0.919	23725
1524	16	137	889	753	7.854	0.785	28209
1525	16	139	893	747	4.687	0.469	30206
1526	16	141	897	740	5.24	0.524	28362
1527	16	143	898	737	2.055	0.206	29471
1528	16	145	900	731	4.111	0.411	31524
1529	16	147	904	731	2.6	0.26	31664
1530	16	149	904	742	7.15	0.715	32188
1531	16	151	898	752	7.58	0.758	23944
1532	16	153	890	764	9.374	0.937	22242
1533	16	155	887	781	11.22	1.122	24269
1534	16	157	882	787	5.077	0.508	33990
1535	16	159	879	796	6.166	0.617	28285
1536	16	161	876	802	4.36	0.436	27071
1537	16	163	876	802	0	0	29781
1538	16	165	874	775	17.598	1.76	28661
1539	16	167	874	762	8.45	0.845	23026
1540	16	169	870	779	11.351	1.135	21990
1541	16	171	868	791	7.907	0.791	21832
1542	16	173	869	806	9.771	0.977	28558
1543	16	175	870	809	2.055	0.206	28237
1544	16	177	870	814	3.25	0.325	29480
1545	16	179	871	819	3.314	0.331	18237
1546	16	181	871	823	2.6	0.26	38669
1547	16	183	871	826	1.95	0.195	31263
1548	16	185	876	815	7.854	0.785	26049
1549	16	187	890	796	15.34	1.534	37395
1550	16	189	895	793	3.79	0.379	30492
1551	16	191	901	795	4.111	0.411	28318
1552	16	193	901	796	0.65	0.065	30518
1553	17	1	328	362	-1	-1	31085
1554	17	3	321	355	6.435	0.643	30435
1555	17	5	322	360	3.314	0.331	30780
1556	17	7	304	361	11.718	1.172	33763
1557	17	9	295	361	5.85	0.585	31594
1558	17	11	289	368	5.993	0.599	32468
1559	17	13	282	375	6.435	0.643	30145
1560	17	15	281	375	0.65	0.065	31435
1561	17	17	297	367	11.627	1.163	30216
1562	17	19	312	354	12.902	1.29	32858
1563	17	21	327	338	14.255	1.426	33968
1564	17	23	323	317	13.895	1.39	32247
1565	17	25	322	317	0.65	0.065	32796
1566	17	27	322	302	9.75	0.975	34137
1567	17	29	323	312	6.532	0.653	33330
1568	17	31	329	312	3.9	0.39	33209
1569	17	33	338	325	10.277	1.028	32616
1570	17	35	348	329	7.001	0.7	33429
1571	17	37	348	329	0	0	31197
1572	17	39	351	327	2.344	0.234	31946
1573	17	41	356	318	6.692	0.669	33455
1574	17	43	351	318	3.25	0.325	32049
1575	17	45	323	338	22.365	2.237	35301
1576	17	47	300	376	28.871	2.887	33497
1577	17	49	296	369	5.24	0.524	33684
1578	17	51	297	360	5.886	0.589	33661
1579	17	53	293	341	12.62	1.262	33219
1580	17	55	323	343	19.543	1.954	33719
1581	17	57	344	370	22.233	2.223	33909
1582	17	59	344	368	1.3	0.13	33805
1583	17	61	351	360	6.909	0.691	35238
1584	17	63	349	338	14.359	1.436	32842
1585	17	65	348	339	0.919	0.092	33325
1586	17	67	328	339	13	1.3	29479
1587	17	69	321	336	4.95	0.495	33736
1588	17	71	312	333	6.166	0.617	30545
1589	17	73	316	338	4.162	0.416	32722
1590	17	75	324	349	8.841	0.884	27915
1591	17	77	325	352	2.055	0.206	17467
1592	17	79	325	351	0.65	0.065	34662
1593	17	81	315	342	8.745	0.874	49736
1594	17	83	315	340	1.3	0.13	30855
1595	17	85	315	340	0	0	24931
1596	17	87	320	344	4.162	0.416	36649
1597	17	89	329	349	6.692	0.669	31049
1598	17	91	333	351	2.907	0.291	34281
1599	17	93	331	348	2.344	0.234	31009
1600	17	95	314	361	13.91	1.391	32701
1601	17	97	297	371	12.82	1.282	29706
1602	17	99	295	371	1.3	0.13	33184
1603	17	101	293	384	8.549	0.855	38827
1604	17	103	305	376	9.374	0.937	34953
1605	17	105	341	373	23.481	2.348	41436
1606	17	107	355	367	9.9	0.99	35897
1607	17	109	376	358	14.85	1.485	31953
1608	17	111	390	355	9.306	0.931	34396
1609	17	113	363	362	18.13	1.813	34346
1610	17	115	339	369	16.25	1.625	34454
1611	17	117	312	375	17.978	1.798	33431
1612	17	119	303	384	8.273	0.827	37752
1613	17	121	306	381	2.758	0.276	38380
1614	17	123	343	364	26.466	2.647	27884
1615	17	125	362	363	12.367	1.237	30371
1616	17	127	368	362	3.954	0.395	28579
1617	17	129	381	358	8.841	0.884	26861
1618	17	131	385	359	2.68	0.268	33812
1619	17	133	398	354	9.053	0.905	36879
1620	17	135	393	348	5.077	0.508	30842
1621	17	137	391	342	4.111	0.411	30464
1622	17	139	388	331	7.411	0.741	31878
1623	17	141	398	327	7.001	0.7	34173
1624	17	143	384	337	11.183	1.118	36796
1625	17	145	369	352	13.788	1.379	27022
1626	17	147	358	359	8.475	0.847	39592
1627	17	149	334	350	16.66	1.666	29046
1628	17	151	320	358	10.481	1.048	36357
1629	17	153	313	362	5.24	0.524	32714
1630	17	155	297	364	10.481	1.048	37424
1631	17	157	298	352	7.827	0.783	31730
1632	17	159	302	346	4.687	0.469	41482
1633	17	161	310	346	5.2	0.52	28776
1634	17	163	337	353	18.13	1.813	37865
1635	17	165	348	355	7.267	0.727	32070
1636	17	167	365	355	11.05	1.105	27945
1637	17	169	349	360	10.896	1.09	47153
1638	17	171	332	363	11.22	1.122	26659
1639	17	173	317	357	10.501	1.05	34207
1640	17	175	316	364	4.596	0.46	26418
1641	17	177	317	366	1.453	0.145	28752
1642	17	179	320	368	2.344	0.234	43041
1643	17	181	334	358	11.183	1.118	33970
1644	17	183	348	355	9.306	0.931	31844
1645	17	185	360	356	7.827	0.783	25104
1646	17	187	364	355	2.68	0.268	34325
1647	17	189	354	358	6.786	0.679	30500
1648	17	191	322	360	20.84	2.084	28812
1649	17	193	321	358	1.453	0.145	35264
1650	18	1	429	331	-1	-1	22928
1651	18	3	427	327	2.907	0.291	24107
1652	18	5	420	331	5.24	0.524	32593
1653	18	7	419	335	2.68	0.268	29009
1654	18	9	419	334	0.65	0.065	36384
1655	18	11	400	322	14.607	1.461	30449
1656	18	13	395	315	5.591	0.559	31961
1657	18	15	391	307	5.814	0.581	38915
1658	18	17	386	310	3.79	0.379	30776
1659	18	19	367	295	15.734	1.573	33983
1660	18	21	361	300	5.077	0.508	30108
1661	18	23	363	307	4.732	0.473	29732
1662	18	25	381	315	12.803	1.28	24564
1663	18	27	390	327	9.75	0.975	38228
1664	18	29	401	335	8.841	0.884	30865
1665	18	31	420	357	18.894	1.889	27105
1666	18	33	423	363	4.36	0.436	30014
1667	18	35	434	367	7.608	0.761	36720
1668	18	37	438	374	5.24	0.524	28278
1669	18	39	437	375	0.919	0.092	29636
1670	18	41	434	382	4.95	0.495	28394
1671	18	43	433	386	2.68	0.268	30507
1672	18	45	430	394	5.553	0.555	33200
1673	18	47	429	403	5.886	0.589	37488
1674	18	49	429	409	3.9	0.39	37434
1675	18	51	428	416	4.596	0.46	40825
1676	18	53	429	421	3.314	0.331	38237
1677	18	55	429	422	0.65	0.065	26871
1678	18	57	432	432	6.786	0.679	41451
1679	18	59	433	427	3.314	0.331	33899
1680	18	61	437	403	15.815	1.581	30237
1681	18	63	438	389	9.123	0.912	33844
1682	18	65	438	390	0.65	0.065	31328
1683	18	67	438	398	5.2	0.52	25005
1684	18	69	438	398	0	0	33210
1685	18	71	438	392	3.9	0.39	28841
1686	18	73	437	404	7.827	0.783	31398
1687	18	75	436	407	2.055	0.206	44401
1688	18	77	442	399	6.5	0.65	51229
1689	18	79	445	393	4.36	0.436	35247
1690	18	81	439	394	3.954	0.395	32846
1691	18	83	439	388	3.9	0.39	33987
1692	18	85	438	379	5.886	0.589	30677
1693	18	87	438	377	1.3	0.13	31290
1694	18	89	435	374	2.758	0.276	29226
1695	18	91	435	383	5.85	0.585	33854
1696	18	93	438	384	2.055	0.206	33271
1697	18	95	435	373	7.411	0.741	33815
1698	18	97	435	367	3.9	0.39	31102
1699	18	99	438	356	7.411	0.741	47229
1700	18	101	437	345	7.179	0.718	29830
1701	18	103	432	368	15.299	1.53	30823
1702	18	105	429	401	21.538	2.154	31252
1703	18	107	429	433	20.799	2.08	35792
1704	18	109	429	435	1.3	0.13	34074
1705	18	111	427	445	6.629	0.663	25411
1706	18	113	427	449	2.6	0.26	41964
1707	18	115	426	449	0.65	0.065	30306
1708	18	117	426	416	21.449	2.145	28283
1709	18	119	426	385	20.149	2.015	29223
1710	18	121	433	372	9.597	0.96	32652
1711	18	123	438	356	10.896	1.09	30374
1712	18	125	440	352	2.907	0.291	40068
1713	18	127	437	343	6.166	0.617	29366
1714	18	129	434	337	4.36	0.436	29106
1715	18	131	434	355	11.7	1.17	31307
1716	18	133	427	391	23.838	2.384	34676
1717	18	135	426	397	3.954	0.395	30650
1718	18	137	426	406	5.85	0.585	37099
1719	18	139	422	421	10.09	1.009	34971
1720	18	141	420	429	5.36	0.536	30371
1721	18	143	419	435	3.954	0.395	26337
1722	18	145	418	443	5.24	0.524	30429
1723	18	147	418	448	3.25	0.325	36092
1724	18	149	417	450	1.453	0.145	35499
1725	18	151	415	452	1.838	0.184	26987
1726	18	153	414	452	0.65	0.065	35737
1727	18	155	425	429	16.571	1.657	29617
1728	18	157	426	415	9.123	0.912	30680
1729	18	159	421	398	11.518	1.152	27885
1730	18	161	421	401	1.95	0.195	28681
1731	18	163	422	402	0.919	0.092	35295
1732	18	165	422	405	1.95	0.195	27219
1733	18	167	432	387	13.384	1.338	31412
1734	18	169	436	372	10.09	1.009	45764
1735	18	171	427	398	17.883	1.788	32035
1736	18	173	426	415	11.069	1.107	27341
1737	18	175	423	419	3.25	0.325	31294
1738	18	177	419	417	2.907	0.291	30188
1739	18	179	419	411	3.9	0.39	35371
1740	18	181	424	427	10.896	1.09	33268
1741	18	183	416	433	6.5	0.65	29989
1742	18	185	414	439	4.111	0.411	30041
1743	18	187	414	440	0.65	0.065	27779
1744	18	189	414	440	0	0	27592
1745	18	191	422	409	20.81	2.081	33658
1746	18	193	424	404	3.5	0.35	35418
1747	19	1	578	712	-1	-1	32559
1748	19	3	573	709	3.79	0.379	30632
1749	19	5	572	715	3.954	0.395	28933
1750	19	7	578	722	5.993	0.599	31874
1751	19	9	578	727	3.25	0.325	32450
1752	19	11	578	727	0	0	31690
1753	19	13	577	721	3.954	0.395	30536
1754	19	15	586	726	6.692	0.669	31778
1755	19	17	588	728	1.838	0.184	30595
1756	19	19	611	725	15.076	1.508	26184
1757	19	21	630	715	13.956	1.396	32603
1758	19	23	649	704	14.27	1.427	28856
1759	19	25	673	695	16.66	1.666	22443
1760	19	27	689	682	13.4	1.34	29349
1761	19	29	711	670	16.289	1.629	31048
1762	19	31	738	649	22.233	2.223	32225
1763	19	33	749	641	8.841	0.884	30678
1764	19	35	753	637	3.677	0.368	29450
1765	19	37	796	633	28.07	2.807	34584
1766	19	39	801	626	5.591	0.559	36027
1767	19	41	813	613	11.499	1.15	29023
1768	19	43	833	598	16.25	1.625	32888
1769	19	45	849	582	14.707	1.471	33063
1770	19	47	864	577	10.277	1.028	30969
1771	19	49	900	564	24.878	2.488	27899
1772	19	51	924	557	16.25	1.625	31015
1773	19	53	936	551	8.72	0.872	33095
1774	19	55	933	554	2.758	0.276	27522
1775	19	57	911	562	15.216	1.522	34089
1776	19	59	825	596	60.109	6.011	27474
1777	19	61	812	605	10.277	1.028	24646
1778	19	63	775	631	29.393	2.939	22124
1779	19	65	755	650	17.931	1.793	43459
1780	19	67	739	663	13.4	1.34	32739
1781	19	69	728	667	7.608	0.761	32632
1782	19	71	713	675	11.05	1.105	34050
1783	19	73	704	678	6.166	0.617	42835
1784	19	75	675	684	19.249	1.925	35671
1785	19	77	670	687	3.79	0.379	26455
1786	19	79	654	699	13	1.3	38780
1787	19	81	642	707	9.374	0.937	33733
1788	19	83	628	715	10.481	1.048	34656
1789	19	85	607	721	14.196	1.42	30910
1790	19	87	601	722	3.954	0.395	28642
1791	19	89	599	727	3.5	0.35	39044
1792	19	91	604	727	3.25	0.325	35249
1793	19	93	611	723	5.24	0.524	34153
1794	19	95	620	713	8.745	0.874	29589
1795	19	97	631	706	8.475	0.847	25997
1796	19	99	645	700	9.9	0.99	32590
1797	19	101	645	704	2.6	0.26	33367
1798	19	103	623	718	16.95	1.695	35077
1799	19	105	613	723	7.267	0.727	34179
1800	19	107	636	710	17.172	1.717	31460
1801	19	109	661	699	17.753	1.775	32980
1802	19	111	681	693	13.572	1.357	31410
1803	19	113	681	685	5.2	0.52	30344
1804	19	115	687	679	5.515	0.552	33723
1805	19	117	693	670	7.031	0.703	30096
1806	19	119	698	666	4.162	0.416	31990
1807	19	121	696	672	4.111	0.411	28477
1808	19	123	687	680	7.827	0.783	32380
1809	19	125	676	697	13.161	1.316	40242
1810	19	127	675	696	0.919	0.092	39780
1811	19	129	696	681	16.774	1.677	44342
1812	19	131	732	659	27.423	2.742	23778
1813	19	133	750	648	13.711	1.371	29837
1814	19	135	770	637	14.836	1.484	31681
1815	19	137	802	621	23.255	2.325	34867
1816	19	139	829	605	20.4	2.04	34024
1817	19	141	848	597	13.4	1.34	31993
1818	19	143	862	586	11.573	1.157	32760
1819	19	145	869	574	9.03	0.903	32528
1820	19	147	869	576	1.3	0.13	27146
1821	19	149	877	578	5.36	0.536	32930
1822	19	151	886	579	5.886	0.589	28476
1823	19	153	893	579	4.55	0.455	35384
1824	19	155	900	571	6.909	0.691	29827
1825	19	157	905	560	7.854	0.785	27098
1826	19	159	917	565	8.45	0.845	34359
1827	19	161	914	564	2.055	0.206	27646
1828	19	163	914	564	0	0	37349
1829	19	165	911	565	2.055	0.206	31827
1830	19	167	909	566	1.453	0.145	22574
1831	19	169	921	548	14.061	1.406	34742
1832	19	171	908	557	10.277	1.028	28234
1833	19	173	891	568	13.161	1.316	26928
1834	19	175	890	574	3.954	0.395	31322
1835	19	177	899	571	6.166	0.617	31670
1836	19	179	873	588	20.191	2.019	31859
1837	19	181	868	596	6.132	0.613	34780
1838	19	183	849	604	13.4	1.34	28130
1839	19	185	845	604	2.6	0.26	28469
1840	19	187	841	600	3.677	0.368	31496
1841	19	189	831	584	12.264	1.226	35430
1842	19	191	822	572	9.75	0.975	32317
1843	19	193	808	574	9.192	0.919	41927
1844	20	1	951	607	-1	-1	31123
1845	20	3	948	610	2.758	0.276	30416
1846	20	5	942	610	3.9	0.39	29926
1847	20	7	917	624	18.624	1.862	23062
1848	20	9	917	624	0	0	32081
1849	20	11	929	615	9.75	0.975	29700
1850	20	13	937	606	7.827	0.783	35325
1851	20	15	950	603	8.672	0.867	32941
1852	20	17	957	600	4.95	0.495	32138
1853	20	19	959	601	1.453	0.145	29572
1854	20	21	964	599	3.5	0.35	28556
1855	20	23	945	604	12.77	1.277	31817
1856	20	25	945	603	0.65	0.065	30734
1857	20	27	954	598	6.692	0.669	33801
1858	20	29	957	597	2.055	0.206	27740
1859	20	31	960	594	2.758	0.276	28999
1860	20	33	972	587	9.03	0.903	30578
1861	20	35	973	587	0.65	0.065	30468
1862	20	37	946	600	19.478	1.948	30598
1863	20	39	944	598	1.838	0.184	27570
1864	20	41	943	598	0.65	0.065	30419
1865	20	43	936	599	4.596	0.46	31269
1866	20	45	926	605	7.58	0.758	25690
1867	20	47	921	604	3.314	0.331	27646
1868	20	49	908	605	8.475	0.847	29476
1869	20	51	897	611	8.144	0.814	32705
1870	20	53	894	612	2.055	0.206	32486
1871	20	55	900	603	7.031	0.703	28244
1872	20	57	921	598	14.031	1.403	30060
1873	20	59	933	597	7.827	0.783	28259
1874	20	61	957	592	15.935	1.593	30269
1875	20	63	960	591	2.055	0.206	30016
1876	20	65	966	589	4.111	0.411	31254
1877	20	67	974	589	5.2	0.52	31026
1878	20	69	977	590	2.055	0.206	32490
1879	20	71	990	588	8.549	0.855	32952
1880	20	73	991	588	0.65	0.065	33203
1881	20	75	985	588	3.9	0.39	34406
1882	20	77	982	590	2.344	0.234	30803
1883	20	79	983	590	0.65	0.065	33781
1884	20	81	995	590	7.8	0.78	35132
1885	20	83	988	591	4.596	0.46	32298
1886	20	85	974	597	9.9	0.99	30040
1887	20	87	967	595	4.732	0.473	29999
1888	20	89	964	589	4.36	0.436	29472
1889	20	91	970	599	7.58	0.758	17535
1890	20	93	959	604	7.854	0.785	29725
1891	20	95	956	602	2.344	0.234	30162
1892	20	97	952	600	2.907	0.291	31648
1893	20	99	945	593	6.435	0.643	31558
1894	20	101	928	599	11.718	1.172	33359
1895	20	103	937	594	6.692	0.669	33318
1896	20	105	945	590	5.814	0.581	31717
1897	20	107	953	588	5.36	0.536	25212
1898	20	109	949	585	3.25	0.325	32260
1899	20	111	948	583	1.453	0.145	27164
1900	20	113	956	585	5.36	0.536	34726
1901	20	115	956	592	4.55	0.455	34901
1902	20	117	964	598	6.5	0.65	31540
1903	20	119	969	598	3.25	0.325	31255
1904	20	121	971	598	1.3	0.13	35692
1905	20	123	971	598	0	0	37965
1906	20	125	979	596	5.36	0.536	38317
1907	20	127	993	591	9.663	0.966	33892
1908	20	129	993	592	0.65	0.065	28515
1909	20	131	992	595	2.055	0.206	33341
1910	20	133	993	595	0.65	0.065	28999
1911	20	135	999	591	4.687	0.469	25422
1912	20	137	1001	587	2.907	0.291	25414
1913	20	139	1000	591	2.68	0.268	25575
1914	20	141	997	597	4.36	0.436	32302
1915	20	143	992	595	3.5	0.35	31224
1916	20	145	991	595	0.65	0.065	31845
1917	20	147	993	590	3.5	0.35	28793
1918	20	149	989	599	6.402	0.64	33210
1919	20	151	980	599	5.85	0.585	30708
1920	20	153	974	595	4.687	0.469	27913
1921	20	155	974	597	1.3	0.13	30461
1922	20	157	982	600	5.553	0.555	32375
1923	20	159	970	599	7.827	0.783	35231
1924	20	161	966	605	4.687	0.469	25033
1925	20	163	956	599	7.58	0.758	34011
1926	20	165	953	598	2.055	0.206	26661
1927	20	167	950	605	4.95	0.495	28496
1928	20	169	944	608	4.36	0.436	24105
1929	20	171	936	606	5.36	0.536	23175
1930	20	173	931	605	3.314	0.331	35733
1931	20	175	946	604	9.771	0.977	29936
1932	20	177	953	602	4.732	0.473	24985
1933	20	179	961	598	5.814	0.581	29726
1934	20	181	967	600	4.111	0.411	33493
1935	20	183	973	600	3.9	0.39	30420
1936	20	185	987	601	9.123	0.912	34128
1937	20	187	989	605	2.907	0.291	31425
1938	20	189	991	610	3.5	0.35	24643
1939	20	191	994	609	2.055	0.206	26211
1940	20	193	996	610	1.453	0.145	28366
1941	21	1	733	624	-1	-1	29509
1942	21	3	733	625	0.65	0.065	27696
1943	21	5	734	626	0.919	0.092	30098
1944	21	7	734	627	0.65	0.065	19591
1945	21	9	736	623	2.907	0.291	24564
1946	21	11	741	608	10.277	1.028	34662
1947	21	13	745	596	8.222	0.822	33002
1948	21	15	745	595	0.65	0.065	29091
1949	21	17	741	579	10.72	1.072	31739
1950	21	19	735	570	7.031	0.703	29942
1951	21	21	733	561	5.993	0.599	30014
1952	21	23	734	552	5.886	0.589	29065
1953	21	25	736	544	5.36	0.536	31575
1954	21	27	743	540	5.24	0.524	30126
1955	21	29	754	527	11.069	1.107	32192
1956	21	31	757	530	2.758	0.276	28876
1957	21	33	761	533	3.25	0.325	34237
1958	21	35	773	536	8.04	0.804	33993
1959	21	37	773	529	4.55	0.455	31916
1960	21	39	774	518	7.179	0.718	32780
1961	21	41	791	531	13.91	1.391	32159
1962	21	43	798	544	9.597	0.96	33259
1963	21	45	797	551	4.596	0.46	33151
1964	21	47	803	552	3.954	0.395	34288
1965	21	49	811	548	5.814	0.581	32362
1966	21	51	814	544	3.25	0.325	33369
1967	21	53	827	534	10.661	1.066	33630
1968	21	55	834	531	4.95	0.495	33935
1969	21	57	842	528	5.553	0.555	32946
1970	21	59	830	536	9.374	0.937	31489
1971	21	61	825	534	3.5	0.35	32098
1972	21	63	831	528	5.515	0.552	27458
1973	21	65	813	515	14.432	1.443	32037
1974	21	67	809	511	3.677	0.368	32585
1975	21	69	805	504	5.24	0.524	32065
1976	21	71	800	494	7.267	0.727	33474
1977	21	73	799	504	6.532	0.653	32593
1978	21	75	800	513	5.886	0.589	30682
1979	21	77	802	521	5.36	0.536	32651
1980	21	79	801	527	3.954	0.395	32035
1981	21	81	789	552	18.025	1.802	41770
1982	21	83	782	570	12.553	1.255	34493
1983	21	85	780	576	4.111	0.411	27478
1984	21	87	776	583	5.24	0.524	29130
1985	21	89	776	595	7.8	0.78	31904
1986	21	91	773	612	11.22	1.122	35302
1987	21	93	769	633	13.895	1.39	40750
1988	21	95	767	643	6.629	0.663	26054
1989	21	97	761	652	7.031	0.703	39608
1990	21	99	751	667	11.718	1.172	30131
1991	21	101	743	675	7.354	0.735	33748
1992	21	103	731	682	9.03	0.903	36211
1993	21	105	719	689	9.03	0.903	33824
1994	21	107	709	691	6.629	0.663	24700
1995	21	109	701	695	5.814	0.581	20980
1996	21	111	689	701	8.72	0.872	23739
1997	21	113	683	706	5.077	0.508	34186
1998	21	115	676	703	4.95	0.495	33412
1999	21	117	718	668	35.536	3.554	32124
[truncated: 5,713 more rows]
