# Supplementary material for: The Arp2/3 complex is required for in situ haptotactic response of microglia to iC3b
Source: EMBO Rep. 2026 Feb 27;27(7):1666–95. doi: 10.1038/s44319-026-00720-9 (PMC13076747; doi:10.1038/s44319-026-00720-9)
Supplement: Supplementary file 13 — Source data Fig. 1 [file 44319_2026_720_MOESM13_ESM.zip › Figure 1/1A-E/24.09.06 BV2 iC3b random migration iC3b 20uM raw data.csv]

Track n�	Slice n�	X	Y	Distance	Velocity	Pixel Value
1	1	932	373	-1.000	-1.000	27411
1	3	938	373	3.900	0.390	27643
1	5	938	373	0.000	0.000	26264
1	7	930	374	5.240	0.524	22861
1	9	924	374	3.900	0.390	23152
1	11	911	375	8.475	0.847	24435
1	13	910	375	0.650	0.065	24860
1	15	916	372	4.360	0.436	24982
1	17	920	368	3.677	0.368	27437
1	19	927	364	5.240	0.524	25247
1	21	934	363	4.596	0.460	26931
1	23	943	361	5.993	0.599	19898
1	25	946	358	2.758	0.276	25459
1	27	952	350	6.500	0.650	20929
1	29	955	346	3.250	0.325	25237
1	31	956	345	0.919	0.092	30086
1	33	966	338	7.934	0.793	24425
1	35	971	335	3.790	0.379	24600
1	37	979	329	6.500	0.650	21509
1	39	984	326	3.790	0.379	28991
1	41	984	326	0.000	0.000	24988
1	43	989	317	6.692	0.669	25495
1	45	990	319	1.453	0.145	22412
1	47	990	322	1.950	0.195	28307
1	49	990	322	0.000	0.000	28781
1	51	994	325	3.250	0.325	20624
1	53	996	322	2.344	0.234	23543
1	55	994	319	2.344	0.234	24540
1	57	991	317	2.344	0.234	27415
1	59	985	318	3.954	0.395	24048
1	61	986	331	8.475	0.847	24447
1	63	985	337	3.954	0.395	23827
1	65	985	337	0.000	0.000	24739
1	67	992	333	5.240	0.524	19470
1	69	997	314	12.770	1.277	26780
1	71	995	309	3.500	0.350	26995
1	73	988	303	5.993	0.599	27601
1	75	989	314	7.179	0.718	30288
1	77	990	320	3.954	0.395	25181
1	79	990	329	5.850	0.585	20143
1	81	987	331	2.344	0.234	25271
1	83	990	331	1.950	0.195	37998
1	85	997	326	5.591	0.559	18638
1	87	1005	339	9.922	0.992	30258
1	89	1003	336	2.344	0.234	24270
1	91	998	338	3.500	0.350	20895
1	93	994	343	4.162	0.416	27569
1	95	986	350	6.909	0.691	35454
1	97	974	350	7.800	0.780	27811
1	99	971	349	2.055	0.206	27327
1	101	967	349	2.600	0.260	28079
1	103	975	343	6.500	0.650	35209
1	105	982	332	8.475	0.847	25216
1	107	985	321	7.411	0.741	24775
1	109	993	312	7.827	0.783	31328
1	111	984	321	8.273	0.827	25145
1	113	983	325	2.680	0.268	28511
1	115	979	335	7.001	0.700	17280
1	117	984	342	5.591	0.559	23616
1	119	974	356	11.183	1.118	27633
1	121	956	352	11.985	1.199	27902
1	123	975	335	16.571	1.657	19375
1	125	980	323	8.450	0.845	24927
1	127	984	316	5.240	0.524	19805
1	129	991	321	5.591	0.559	21511
1	131	998	329	6.909	0.691	26888
1	133	998	332	1.950	0.195	22492
1	135	998	338	3.900	0.390	34422
1	137	994	345	5.240	0.524	17135
1	139	990	345	2.600	0.260	38932
1	141	980	355	9.192	0.919	35391
1	143	976	357	2.907	0.291	27728
1	145	975	350	4.596	0.460	28798
1	147	968	337	9.597	0.960	25879
1	149	966	327	6.629	0.663	27649
1	151	958	315	9.374	0.937	29186
1	153	968	331	12.264	1.226	27418
1	155	975	341	7.934	0.793	20416
1	157	977	346	3.500	0.350	18244
1	159	992	348	9.836	0.984	37565
1	161	994	351	2.344	0.234	22677
1	163	996	356	3.500	0.350	16677
1	165	992	361	4.162	0.416	26411
1	167	982	342	13.956	1.396	30236
1	169	979	329	8.672	0.867	27985
1	171	983	317	8.222	0.822	26417
1	173	989	315	4.111	0.411	21745
1	175	1000	319	7.608	0.761	25334
1	177	1007	326	6.435	0.643	24999
1	179	1009	329	2.344	0.234	22616
1	181	1009	337	5.200	0.520	21857
1	183	1007	348	7.267	0.727	20981
1	185	1002	358	7.267	0.727	32559
1	187	1000	362	2.907	0.291	29014
1	189	994	376	9.900	0.990	20325
1	191	993	379	2.055	0.206	21247
1	193	993	379	0.000	0.000	30028
2	1	418	265	-1.000	-1.000	28898
2	3	414	259	4.687	0.469	23633
2	5	408	255	4.687	0.469	16505
2	7	403	251	4.162	0.416	20965
2	9	385	247	11.985	1.199	17774
2	11	383	246	1.453	0.145	17838
2	13	371	240	8.720	0.872	22495
2	15	366	238	3.500	0.350	23355
2	17	367	238	0.650	0.065	20819
2	19	376	238	5.850	0.585	22289
2	21	386	239	6.532	0.653	22489
2	23	387	240	0.919	0.092	22206
2	25	387	241	0.650	0.065	22532
2	27	377	240	6.532	0.653	22508
2	29	377	237	1.950	0.195	21699
2	31	374	231	4.360	0.436	24344
2	33	372	230	1.453	0.145	26914
2	35	366	224	5.515	0.552	18741
2	37	365	223	0.919	0.092	24328
2	39	362	218	3.790	0.379	25544
2	41	359	214	3.250	0.325	23059
2	43	353	208	5.515	0.552	25028
2	45	349	205	3.250	0.325	25530
2	47	349	205	0.000	0.000	25309
2	49	349	206	0.650	0.065	24479
2	51	351	209	2.344	0.234	23076
2	53	353	214	3.500	0.350	24133
2	55	354	214	0.650	0.065	25121
2	57	354	214	0.000	0.000	22436
2	59	354	215	0.650	0.065	22772
2	61	354	221	3.900	0.390	24831
2	63	351	222	2.055	0.206	26662
2	65	356	231	6.692	0.669	26121
2	67	365	241	8.745	0.874	26955
2	69	367	244	2.344	0.234	27365
2	71	372	246	3.500	0.350	28030
2	73	380	249	5.553	0.555	25661
2	75	388	255	6.500	0.650	21518
2	77	389	258	2.055	0.206	25561
2	79	387	268	6.629	0.663	29245
2	81	388	271	2.055	0.206	22678
2	83	397	284	10.277	1.028	24254
2	85	393	288	3.677	0.368	26206
2	87	383	294	7.580	0.758	24215
2	89	382	295	0.919	0.092	21430
2	91	380	295	1.300	0.130	20890
2	93	380	303	5.200	0.520	23299
2	95	382	309	4.111	0.411	24439
2	97	387	316	5.591	0.559	31204
2	99	387	324	5.200	0.520	25019
2	101	388	329	3.314	0.331	25681
2	103	388	328	0.650	0.065	26142
2	105	386	321	4.732	0.473	25383
2	107	386	317	2.600	0.260	22310
2	109	388	313	2.907	0.291	27439
2	111	386	326	8.549	0.855	28273
2	113	387	337	7.179	0.718	24789
2	115	387	339	1.300	0.130	25720
2	117	389	343	2.907	0.291	19875
2	119	391	348	3.500	0.350	23876
2	121	393	363	9.836	0.984	17609
2	123	395	364	1.453	0.145	25897
2	125	402	371	6.435	0.643	21769
2	127	408	373	4.111	0.411	23665
2	129	413	375	3.500	0.350	30700
2	131	418	391	10.896	1.090	22852
2	133	420	399	5.360	0.536	16970
2	135	420	395	2.600	0.260	18882
2	137	421	404	5.886	0.589	31203
2	139	421	405	0.650	0.065	23154
2	141	423	397	5.360	0.536	20087
2	143	425	397	1.300	0.130	22794
2	145	432	395	4.732	0.473	28340
2	147	433	396	0.919	0.092	29654
2	149	437	391	4.162	0.416	27246
2	151	439	389	1.838	0.184	22985
2	153	439	374	9.750	0.975	23489
2	155	441	375	1.453	0.145	25040
2	157	447	387	8.720	0.872	21643
2	159	447	391	2.600	0.260	29368
2	161	444	396	3.790	0.379	28005
2	163	438	404	6.500	0.650	20944
2	165	430	408	5.814	0.581	23720
2	167	426	411	3.250	0.325	22941
2	169	424	411	1.300	0.130	32898
2	171	409	392	15.734	1.573	24161
2	173	405	386	4.687	0.469	25436
2	175	402	376	6.786	0.679	24644
2	177	400	369	4.732	0.473	27414
2	179	407	366	4.950	0.495	20234
2	181	416	364	5.993	0.599	31290
2	183	430	375	11.573	1.157	25404
2	185	432	377	1.838	0.184	21912
2	187	440	387	8.324	0.832	26576
2	189	441	390	2.055	0.206	22723
2	191	438	392	2.344	0.234	22074
2	193	429	394	5.993	0.599	23296
3	1	472	612	-1.000	-1.000	22671
3	3	471	621	5.886	0.589	13944
3	5	471	621	0.000	0.000	17242
3	7	469	623	1.838	0.184	23183
3	9	469	623	0.000	0.000	20811
3	11	459	636	10.661	1.066	22632
3	13	459	636	0.000	0.000	26685
3	15	458	638	1.453	0.145	21607
3	17	457	642	2.680	0.268	20560
3	19	456	647	3.314	0.331	22509
3	21	450	658	8.144	0.814	21763
3	23	449	659	0.919	0.092	22561
3	25	446	664	3.790	0.379	23691
3	27	443	669	3.790	0.379	20734
3	29	443	674	3.250	0.325	20728
3	31	440	678	3.250	0.325	21225
3	33	438	691	8.549	0.855	31557
3	35	437	692	0.919	0.092	24254
3	37	437	693	0.650	0.065	24594
3	39	440	703	6.786	0.679	24755
3	41	447	706	4.950	0.495	25100
3	43	447	706	0.000	0.000	25207
3	45	453	689	11.718	1.172	19433
3	47	454	674	9.771	0.977	22215
3	49	453	636	24.708	2.471	22075
3	51	453	633	1.950	0.195	27453
3	53	452	626	4.596	0.460	17713
3	55	455	619	4.950	0.495	28075
3	57	455	619	0.000	0.000	23689
3	59	454	621	1.453	0.145	24237
3	61	459	614	5.591	0.559	31281
3	63	464	612	3.500	0.350	27915
3	65	457	638	17.501	1.750	25338
3	67	454	649	7.411	0.741	19291
3	69	451	659	6.786	0.679	20101
3	71	449	666	4.732	0.473	25074
3	73	446	672	4.360	0.436	27885
3	75	438	686	10.481	1.048	21652
3	77	433	699	9.053	0.905	25497
3	79	433	699	0.000	0.000	25603
3	81	436	693	4.360	0.436	13510
3	83	437	692	0.919	0.092	19924
3	85	436	695	2.055	0.206	21988
3	87	436	696	0.650	0.065	29928
3	89	444	699	5.553	0.555	32656
3	91	454	696	6.786	0.679	24173
3	93	463	690	7.031	0.703	18572
3	95	463	690	0.000	0.000	20565
3	97	452	704	11.573	1.157	36961
3	99	447	710	5.077	0.508	26105
3	101	446	704	3.954	0.395	28983
3	103	454	686	12.803	1.280	29668
3	105	469	677	11.370	1.137	29680
3	107	469	684	4.550	0.455	15964
3	109	469	687	1.950	0.195	26107
3	111	460	692	6.692	0.669	30914
3	113	446	683	10.818	1.082	31280
3	115	440	677	5.515	0.552	20347
3	117	424	672	10.896	1.090	25222
3	119	420	669	3.250	0.325	26977
3	121	418	659	6.629	0.663	28280
3	123	422	656	3.250	0.325	17240
3	125	426	654	2.907	0.291	14677
3	127	413	662	9.922	0.992	21765
3	129	403	671	8.745	0.874	25692
3	131	401	672	1.453	0.145	28458
3	133	404	668	3.250	0.325	20325
3	135	401	665	2.758	0.276	21896
3	137	396	662	3.790	0.379	26447
3	139	385	657	7.854	0.785	25831
3	141	378	652	5.591	0.559	20615
3	143	362	647	10.896	1.090	25455
3	145	360	645	1.838	0.184	25482
3	147	366	653	6.500	0.650	32458
3	149	367	661	5.240	0.524	33526
3	151	365	666	3.500	0.350	19691
3	153	361	666	2.600	0.260	16518
3	155	362	669	2.055	0.206	19526
3	157	369	670	4.596	0.460	25887
3	159	387	662	12.803	1.280	19824
3	161	387	661	0.650	0.065	19557
3	163	386	659	1.453	0.145	20319
3	165	380	657	4.111	0.411	27142
3	167	379	650	4.596	0.460	27229
3	169	379	645	3.250	0.325	22286
3	171	386	639	5.993	0.599	27603
3	173	385	638	0.919	0.092	25643
3	175	383	650	7.907	0.791	21624
3	177	383	653	1.950	0.195	34598
3	179	383	653	0.000	0.000	20689
3	181	387	653	2.600	0.260	26004
3	183	388	652	0.919	0.092	27393
3	185	391	650	2.344	0.234	23598
3	187	397	647	4.360	0.436	27783
3	189	398	646	0.919	0.092	29395
3	191	395	653	4.950	0.495	18262
3	193	393	654	1.453	0.145	19342
4	1	580	831	-1.000	-1.000	22548
4	3	573	840	7.411	0.741	29951
4	5	573	840	0.000	0.000	30700
4	7	573	838	1.300	0.130	31424
4	9	572	827	7.179	0.718	23586
4	11	575	822	3.790	0.379	25463
4	13	587	810	11.031	1.103	23844
4	15	580	818	6.909	0.691	18820
4	17	575	821	3.790	0.379	24652
4	19	572	827	4.360	0.436	21194
4	21	572	827	0.000	0.000	20088
4	23	567	819	6.132	0.613	22892
4	25	559	826	6.909	0.691	20862
4	27	551	831	6.132	0.613	24465
4	29	548	834	2.758	0.276	29594
4	31	547	834	0.650	0.065	25691
4	33	546	825	5.886	0.589	23344
4	35	546	824	0.650	0.065	18951
4	37	550	821	3.250	0.325	17407
4	39	553	820	2.055	0.206	23264
4	41	556	821	2.055	0.206	24066
4	43	554	824	2.344	0.234	24369
4	45	546	830	6.500	0.650	23643
4	47	546	831	0.650	0.065	24266
4	49	544	831	1.300	0.130	24184
4	51	541	825	4.360	0.436	23274
4	53	538	828	2.758	0.276	24873
4	55	535	830	2.344	0.234	20656
4	57	535	824	3.900	0.390	22597
4	59	536	820	2.680	0.268	23555
4	61	540	826	4.687	0.469	20302
4	63	546	831	5.077	0.508	23661
4	65	556	828	6.786	0.679	13435
4	67	566	821	7.934	0.793	30204
4	69	569	819	2.344	0.234	23366
4	71	583	816	9.306	0.931	35071
4	73	583	816	0.000	0.000	24632
4	75	587	813	3.250	0.325	26168
4	77	589	810	2.344	0.234	22823
4	79	578	815	7.854	0.785	21877
4	81	573	821	5.077	0.508	27931
4	83	562	827	8.144	0.814	30171
4	85	558	828	2.680	0.268	27843
4	87	550	829	5.240	0.524	17228
4	89	547	831	2.344	0.234	21437
4	91	541	838	5.993	0.599	24221
4	93	541	840	1.300	0.130	25012
4	95	549	831	7.827	0.783	24238
4	97	553	827	3.677	0.368	27996
4	99	563	818	8.745	0.874	20243
4	101	567	820	2.907	0.291	19285
4	103	566	826	3.954	0.395	18411
4	105	571	827	3.314	0.331	20684
4	107	578	823	5.240	0.524	24844
4	109	579	827	2.680	0.268	28963
4	111	579	829	1.300	0.130	23399
4	113	575	826	3.250	0.325	26135
4	115	573	818	5.360	0.536	23006
4	117	571	819	1.453	0.145	24506
4	119	566	817	3.500	0.350	16550
4	121	563	815	2.344	0.234	16523
4	123	568	817	3.500	0.350	26351
4	125	578	821	7.001	0.700	23481
4	127	583	826	4.596	0.460	31756
4	129	585	826	1.300	0.130	23976
4	131	590	826	3.250	0.325	16264
4	133	599	826	5.850	0.585	32882
4	135	591	829	5.553	0.555	25361
4	137	582	827	5.993	0.599	17417
4	139	580	824	2.344	0.234	29878
4	141	568	817	9.030	0.903	23610
4	143	561	816	4.596	0.460	25413
4	145	565	816	2.600	0.260	24685
4	147	570	821	4.596	0.460	23236
4	149	587	821	11.050	1.105	23662
4	151	587	822	0.650	0.065	26091
4	153	590	823	2.055	0.206	17230
4	155	593	824	2.055	0.206	25007
4	157	569	820	15.815	1.581	25738
4	159	564	819	3.314	0.331	22583
4	161	565	816	2.055	0.206	15901
4	163	565	813	1.950	0.195	19521
4	165	573	817	5.814	0.581	24726
4	167	589	830	13.400	1.340	13976
4	169	590	830	0.650	0.065	15420
4	171	601	833	7.411	0.741	27672
4	173	603	832	1.453	0.145	31404
4	175	575	818	20.348	2.035	22674
4	177	571	815	3.250	0.325	20593
4	179	569	814	1.453	0.145	22919
4	181	568	806	5.240	0.524	22867
4	183	574	811	5.077	0.508	27722
4	185	581	815	5.240	0.524	25555
4	187	592	818	7.411	0.741	27645
4	189	595	818	1.950	0.195	19297
4	191	596	820	1.453	0.145	26836
4	193	609	827	9.597	0.960	21423
5	1	189	862	-1.000	-1.000	21901
5	3	189	862	0.000	0.000	20595
5	5	188	862	0.650	0.065	17921
5	7	180	855	6.909	0.691	21110
5	9	172	848	6.909	0.691	20141
5	11	169	847	2.055	0.206	21503
5	13	166	845	2.344	0.234	15953
5	15	168	830	9.836	0.984	26408
5	17	172	824	4.687	0.469	23969
5	19	180	834	8.324	0.832	22457
5	21	187	844	7.934	0.793	20995
5	23	182	860	10.896	1.090	24887
5	25	170	867	9.030	0.903	23755
5	27	161	870	6.166	0.617	29983
5	29	154	876	5.993	0.599	23561
5	31	169	873	9.943	0.994	21902
5	33	176	868	5.591	0.559	23624
5	35	195	871	12.503	1.250	19579
5	37	204	877	7.031	0.703	24144
5	39	207	877	1.950	0.195	27488
5	41	209	873	2.907	0.291	27646
5	43	221	860	11.499	1.150	23179
5	45	224	859	2.055	0.206	27429
5	47	232	858	5.240	0.524	26616
5	49	229	857	2.055	0.206	25834
5	51	213	852	10.896	1.090	26662
5	53	197	848	10.720	1.072	20598
5	55	187	848	6.500	0.650	21659
5	57	174	848	8.450	0.845	27129
5	59	174	848	0.000	0.000	21931
5	61	173	849	0.919	0.092	22349
5	63	165	855	6.500	0.650	20072
5	65	164	855	0.650	0.065	24477
5	67	162	854	1.453	0.145	24180
5	69	143	849	12.770	1.277	21600
5	71	141	849	1.300	0.130	19381
5	73	131	846	6.786	0.679	22753
5	75	130	846	0.650	0.065	18659
5	77	128	843	2.344	0.234	21324
5	79	129	848	3.314	0.331	21999
5	81	130	849	0.919	0.092	27570
5	83	134	850	2.680	0.268	18342
5	85	114	864	15.868	1.587	29268
5	87	113	864	0.650	0.065	20340
5	89	115	862	1.838	0.184	18826
5	91	130	860	9.836	0.984	23904
5	93	131	860	0.650	0.065	22102
5	95	138	855	5.591	0.559	23558
5	97	157	846	13.665	1.367	23049
5	99	173	840	11.107	1.111	21915
5	101	178	836	4.162	0.416	16419
5	103	184	826	7.580	0.758	20934
5	105	181	827	2.055	0.206	22407
5	107	163	837	13.384	1.338	21127
5	109	157	840	4.360	0.436	31197
5	111	157	840	0.000	0.000	25758
5	113	152	840	3.250	0.325	28311
5	115	142	849	8.745	0.874	22045
5	117	141	850	0.919	0.092	21872
5	119	144	848	2.344	0.234	21071
5	121	148	840	5.814	0.581	20207
5	123	134	835	9.663	0.966	20121
5	125	121	835	8.450	0.845	21354
5	127	124	839	3.250	0.325	22430
5	129	129	841	3.500	0.350	24135
5	131	129	841	0.000	0.000	23146
5	133	138	842	5.886	0.589	20979
5	135	135	849	4.950	0.495	24842
5	137	135	849	0.000	0.000	32825
5	139	137	841	5.360	0.536	25793
5	141	125	853	11.031	1.103	22099
5	143	111	856	9.306	0.931	22019
5	145	100	857	7.179	0.718	25460
5	147	97	854	2.758	0.276	18304
5	149	96	855	0.919	0.092	24179
5	151	91	859	4.162	0.416	24207
5	153	88	859	1.950	0.195	22256
5	155	91	831	18.304	1.830	18641
5	157	85	847	11.107	1.111	15231
5	159	85	847	0.000	0.000	36203
5	161	89	858	7.608	0.761	15881
5	163	92	863	3.790	0.379	18253
5	165	93	866	2.055	0.206	19775
5	167	93	866	0.000	0.000	23783
5	169	95	870	2.907	0.291	23535
5	171	94	873	2.055	0.206	23224
5	173	92	876	2.344	0.234	26931
5	175	88	886	7.001	0.700	24242
5	177	81	892	5.993	0.599	24051
5	179	69	895	8.040	0.804	29718
5	181	64	899	4.162	0.416	27157
5	183	59	909	7.267	0.727	21162
5	185	58	915	3.954	0.395	30217
5	187	58	915	0.000	0.000	23631
5	189	63	901	9.663	0.966	23628
5	191	71	890	8.841	0.884	23663
5	193	71	883	4.550	0.455	13559
6	1	938	900	-1.000	-1.000	25912
6	3	938	900	0.000	0.000	24236
6	5	937	902	1.453	0.145	18039
6	7	935	903	1.453	0.145	26237
6	9	935	903	0.000	0.000	27039
6	11	941	899	4.687	0.469	27468
6	13	948	881	12.553	1.255	19881
6	15	953	879	3.500	0.350	29761
6	17	959	887	6.500	0.650	19240
6	19	960	890	2.055	0.206	22167
6	21	960	890	0.000	0.000	19234
6	23	964	902	8.222	0.822	21679
6	25	966	904	1.838	0.184	21334
6	27	968	901	2.344	0.234	20801
6	29	971	898	2.758	0.276	21864
6	31	971	897	0.650	0.065	22574
6	33	966	899	3.500	0.350	25497
6	35	965	890	5.886	0.589	28220
6	37	964	880	6.532	0.653	17388
6	39	959	871	6.692	0.669	23544
6	41	955	887	10.720	1.072	27380
6	43	955	890	1.950	0.195	26378
6	45	969	902	11.985	1.199	26052
6	47	970	914	7.827	0.783	25936
6	49	969	913	0.919	0.092	25314
6	51	958	918	7.854	0.785	24182
6	53	958	926	5.200	0.520	25742
6	55	951	926	4.550	0.455	22723
6	57	943	926	5.200	0.520	25778
6	59	951	916	8.324	0.832	23963
6	61	961	918	6.629	0.663	28669
6	63	967	922	4.687	0.469	26980
6	65	970	932	6.786	0.679	23969
6	67	970	935	1.950	0.195	30510
6	69	972	933	1.838	0.184	21889
6	71	977	922	7.854	0.785	27239
6	73	980	909	8.672	0.867	24567
6	75	982	900	5.993	0.599	25183
6	77	985	892	5.553	0.555	23660
6	79	994	875	12.503	1.250	22196
6	81	996	863	7.907	0.791	23256
6	83	996	858	3.250	0.325	30768
6	85	1000	842	10.720	1.072	32853
6	87	1003	831	7.411	0.741	33050
6	89	1007	820	7.608	0.761	26310
6	91	1008	816	2.680	0.268	24512
6	93	1009	811	3.314	0.331	21636
6	95	999	814	6.786	0.679	24044
6	97	991	825	8.841	0.884	25176
6	99	983	838	9.922	0.992	24328
6	101	985	854	10.481	1.048	30206
6	103	985	881	17.550	1.755	29087
6	105	985	887	3.900	0.390	26380
6	107	985	898	7.150	0.715	22540
6	109	984	898	0.650	0.065	22325
6	111	983	887	7.179	0.718	22286
6	113	983	880	4.550	0.455	25229
6	115	988	880	3.250	0.325	26604
6	117	994	881	3.954	0.395	27161
6	119	1004	881	6.500	0.650	23749
6	121	1009	888	5.591	0.559	24610
6	123	1012	892	3.250	0.325	24235
6	125	1017	900	6.132	0.613	30228
6	127	1017	899	0.650	0.065	25231
6	129	1017	891	5.200	0.520	26233
6	131	1017	889	1.300	0.130	24217
6	133	1020	894	3.790	0.379	25835
6	135	1021	894	0.650	0.065	31729
6	137	1015	898	4.687	0.469	22445
6	139	1011	895	3.250	0.325	32005
6	141	1006	891	4.162	0.416	20569
6	143	1000	895	4.687	0.469	17284
6	145	1004	891	3.677	0.368	28822
6	147	1005	883	5.240	0.524	20399
6	149	1005	879	2.600	0.260	21054
6	151	1005	874	3.250	0.325	26024
6	153	1004	857	11.069	1.107	27351
6	155	1002	850	4.732	0.473	19348
6	157	1001	848	1.453	0.145	21921
6	159	1000	849	0.919	0.092	22582
6	161	995	855	5.077	0.508	35481
6	163	992	862	4.950	0.495	17294
6	165	991	866	2.680	0.268	22781
6	167	994	873	4.950	0.495	27339
6	169	996	874	1.453	0.145	27179
6	171	998	881	4.732	0.473	22756
6	173	1001	888	4.950	0.495	28814
6	175	1001	888	0.000	0.000	23598
6	177	1001	892	2.600	0.260	25696
6	179	1001	902	6.500	0.650	23551
6	181	1001	902	0.000	0.000	26660
6	183	994	906	5.240	0.524	25009
6	185	992	908	1.838	0.184	33443
6	187	994	909	1.453	0.145	31907
6	189	1003	907	5.993	0.599	25361
6	191	1007	909	2.907	0.291	25301
6	193	998	912	6.166	0.617	30869
7	1	699	727	-1.000	-1.000	22323
7	3	699	726	0.650	0.065	22556
7	5	700	730	2.680	0.268	21537
7	7	701	730	0.650	0.065	27842
7	9	700	730	0.650	0.065	29479
7	11	694	727	4.360	0.436	22323
7	13	693	716	7.179	0.718	19445
7	15	694	717	0.919	0.092	17195
7	17	694	720	1.950	0.195	23214
7	19	714	729	14.255	1.426	26157
7	21	714	728	0.650	0.065	24666
7	23	714	728	0.000	0.000	20803
7	25	713	733	3.314	0.331	28845
7	27	717	748	10.090	1.009	26881
7	29	717	748	0.000	0.000	21997
7	31	725	740	7.354	0.735	24968
7	33	725	741	0.650	0.065	27146
7	35	726	750	5.886	0.589	19745
7	37	726	752	1.300	0.130	27152
7	39	726	752	0.000	0.000	27296
7	41	735	752	5.850	0.585	25507
7	43	736	752	0.650	0.065	24126
7	45	733	753	2.055	0.206	24631
7	47	730	752	2.055	0.206	22981
7	49	736	754	4.111	0.411	26197
7	51	747	751	7.411	0.741	25023
7	53	747	751	0.000	0.000	25954
7	55	730	748	11.220	1.122	25627
7	57	737	750	4.732	0.473	24018
7	59	732	750	3.250	0.325	23294
7	61	709	739	16.571	1.657	19762
7	63	710	735	2.680	0.268	23277
7	65	711	735	0.650	0.065	24364
7	67	721	747	10.153	1.015	23200
7	69	727	751	4.687	0.469	21552
7	71	732	757	5.077	0.508	24600
7	73	735	759	2.344	0.234	24424
7	75	738	765	4.360	0.436	30557
7	77	736	763	1.838	0.184	19639
7	79	739	772	6.166	0.617	22186
7	81	744	778	5.077	0.508	25546
7	83	745	778	0.650	0.065	19360
7	85	745	778	0.000	0.000	25519
7	87	731	759	15.340	1.534	24026
7	89	730	757	1.453	0.145	24872
7	91	727	753	3.250	0.325	19085
7	93	722	749	4.162	0.416	28480
7	95	721	748	0.919	0.092	30133
7	97	717	746	2.907	0.291	26222
7	99	714	742	3.250	0.325	24562
7	101	713	739	2.055	0.206	21229
7	103	707	734	5.077	0.508	25941
7	105	705	728	4.111	0.411	24461
7	107	705	733	3.250	0.325	21165
7	109	705	734	0.650	0.065	25997
7	111	704	737	2.055	0.206	33648
7	113	703	741	2.680	0.268	20888
7	115	702	736	3.314	0.331	20057
7	117	701	732	2.680	0.268	23227
7	119	702	729	2.055	0.206	18474
7	121	703	726	2.055	0.206	26248
7	123	709	722	4.687	0.469	21004
7	125	707	718	2.907	0.291	23047
7	127	707	718	0.000	0.000	24841
7	129	703	710	5.814	0.581	21166
7	131	703	712	1.300	0.130	22815
7	133	704	714	1.453	0.145	24694
7	135	703	715	0.919	0.092	25251
7	137	699	713	2.907	0.291	23616
7	139	697	728	9.836	0.984	21926
7	141	703	738	7.580	0.758	34363
7	143	715	752	11.985	1.199	16621
7	145	717	757	3.500	0.350	23720
7	147	719	766	5.993	0.599	23948
7	149	727	773	6.909	0.691	19776
7	151	736	780	7.411	0.741	29637
7	153	739	785	3.790	0.379	29377
7	155	744	788	3.790	0.379	26037
7	157	745	787	0.919	0.092	24382
7	159	749	789	2.907	0.291	20553
7	161	749	789	0.000	0.000	28001
7	163	749	789	0.000	0.000	24387
7	165	749	789	0.000	0.000	24746
7	167	747	781	5.360	0.536	17973
7	169	746	781	0.650	0.065	25634
7	171	749	787	4.360	0.436	26607
7	173	751	788	1.453	0.145	26404
7	175	751	788	0.000	0.000	26081
7	177	751	788	0.000	0.000	20636
7	179	750	788	0.650	0.065	24629
7	181	760	791	6.786	0.679	26851
7	183	766	791	3.900	0.390	26586
7	185	768	792	1.453	0.145	26819
7	187	771	799	4.950	0.495	26568
7	189	769	800	1.453	0.145	29657
7	191	763	798	4.111	0.411	27839
7	193	772	799	5.886	0.589	26939
8	1	574	836	-1.000	-1.000	29887
8	3	575	841	3.314	0.331	30068
8	5	577	838	2.344	0.234	26617
8	7	579	831	4.732	0.473	20492
8	9	584	837	5.077	0.508	25389
8	11	582	831	4.111	0.411	21788
8	13	581	831	0.650	0.065	19161
8	15	581	829	1.300	0.130	15282
8	17	580	828	0.919	0.092	16740
8	19	582	819	5.993	0.599	22711
8	21	585	815	3.250	0.325	24922
8	23	590	816	3.314	0.331	31362
8	25	593	811	3.790	0.379	25300
8	27	584	818	7.411	0.741	35496
8	29	577	821	4.950	0.495	20159
8	31	564	821	8.450	0.845	21477
8	33	546	824	11.861	1.186	23679
8	35	535	820	7.608	0.761	20756
8	37	532	819	2.055	0.206	18661
8	39	533	823	2.680	0.268	21981
8	41	542	830	7.411	0.741	21348
8	43	543	830	0.650	0.065	23207
8	45	562	823	13.161	1.316	22664
8	47	556	828	5.077	0.508	23086
8	49	546	834	7.580	0.758	19268
8	51	545	831	2.055	0.206	21249
8	53	543	827	2.907	0.291	23003
8	55	543	827	0.000	0.000	25711
8	57	543	827	0.000	0.000	20176
8	59	543	827	0.000	0.000	23285
8	61	544	825	1.453	0.145	24560
8	63	544	824	0.650	0.065	25006
8	65	536	830	6.500	0.650	23063
8	67	538	829	1.453	0.145	20179
8	69	543	826	3.790	0.379	22259
8	71	549	823	4.360	0.436	22717
8	73	554	819	4.162	0.416	23888
8	75	556	818	1.453	0.145	18941
8	77	557	818	0.650	0.065	27500
8	79	565	814	5.814	0.581	22881
8	81	574	813	5.886	0.589	18660
8	83	569	814	3.314	0.331	27580
8	85	567	820	4.111	0.411	20571
8	87	564	829	6.166	0.617	21517
8	89	554	832	6.786	0.679	28520
8	91	553	832	0.650	0.065	22949
8	93	548	830	3.500	0.350	21612
8	95	548	830	0.000	0.000	24661
8	97	556	822	7.354	0.735	24902
8	99	564	810	9.374	0.937	26623
8	101	568	829	12.620	1.262	19318
8	103	569	831	1.453	0.145	22974
8	105	574	826	4.596	0.460	27440
8	107	574	826	0.000	0.000	18797
8	109	570	829	3.250	0.325	26292
8	111	571	827	1.453	0.145	19517
8	113	572	821	3.954	0.395	23541
8	115	567	821	3.250	0.325	17942
8	117	567	821	0.000	0.000	18474
8	119	566	822	0.919	0.092	19994
8	121	568	822	1.300	0.130	21643
8	123	570	827	3.500	0.350	23752
8	125	561	833	7.031	0.703	39367
8	127	561	834	0.650	0.065	29076
8	129	568	830	5.240	0.524	13735
8	131	568	830	0.000	0.000	17156
8	133	571	829	2.055	0.206	14332
8	135	578	827	4.732	0.473	31472
8	137	582	825	2.907	0.291	20071
8	139	585	825	1.950	0.195	18461
8	141	587	826	1.453	0.145	23829
8	143	588	826	0.650	0.065	20598
8	145	590	826	1.300	0.130	17881
8	147	597	830	5.240	0.524	33970
8	149	598	830	0.650	0.065	32087
8	151	596	830	1.300	0.130	33311
8	153	594	828	1.838	0.184	31696
8	155	589	821	5.591	0.559	26982
8	157	583	819	4.111	0.411	16319
8	159	578	819	3.250	0.325	22022
8	161	576	817	1.838	0.184	26680
8	163	576	817	0.000	0.000	24826
8	165	574	817	1.300	0.130	25814
8	167	572	815	1.838	0.184	24372
8	169	564	810	6.132	0.613	23073
8	171	570	814	4.687	0.469	21700
8	173	579	815	5.886	0.589	24913
8	175	587	821	6.500	0.650	23238
8	177	605	831	13.384	1.338	27144
8	179	605	831	0.000	0.000	25678
8	181	610	834	3.790	0.379	27030
8	183	620	830	7.001	0.700	23160
8	185	619	830	0.650	0.065	29188
8	187	617	829	1.453	0.145	26427
8	189	609	824	6.132	0.613	28122
8	191	603	821	4.360	0.436	22876
8	193	593	819	6.629	0.663	24273
9	1	428	447	-1.000	-1.000	26337
9	3	427	428	12.367	1.237	29477
9	5	427	433	3.250	0.325	26389
9	7	428	437	2.680	0.268	28526
9	9	435	416	14.388	1.439	28381
9	11	436	407	5.886	0.589	29279
9	13	436	395	7.800	0.780	28950
9	15	439	385	6.786	0.679	26567
9	17	439	428	27.949	2.795	27672
9	19	442	443	9.943	0.994	28982
9	21	443	450	4.596	0.460	28695
9	23	444	464	9.123	0.912	31608
9	25	455	487	16.571	1.657	28060
9	27	456	489	1.453	0.145	29482
9	29	457	489	0.650	0.065	28735
9	31	449	486	5.553	0.555	26672
9	33	458	483	6.166	0.617	28306
9	35	467	494	9.238	0.924	27494
9	37	463	494	2.600	0.260	30755
9	39	453	480	11.183	1.118	32693
9	41	449	468	8.222	0.822	29811
9	43	444	479	7.854	0.785	26884
9	45	450	477	4.111	0.411	29733
9	47	464	470	10.174	1.017	27805
9	49	469	468	3.500	0.350	32009
9	51	471	463	3.500	0.350	31348
9	53	457	472	10.818	1.082	47425
9	55	450	470	4.732	0.473	27364
9	57	449	464	3.954	0.395	30834
9	59	450	478	9.123	0.912	29882
9	61	453	483	3.790	0.379	31292
9	63	460	498	10.759	1.076	30920
9	65	471	501	7.411	0.741	30642
9	67	482	514	11.069	1.107	32655
9	69	485	523	6.166	0.617	23403
9	71	483	525	1.838	0.184	28649
9	73	466	511	14.314	1.431	35725
9	75	472	522	8.144	0.814	31959
9	77	482	528	7.580	0.758	29778
9	79	488	533	5.077	0.508	31294
9	81	440	465	54.101	5.410	23892
9	83	436	454	7.608	0.761	33276
9	85	431	440	9.663	0.966	30832
9	87	428	426	9.306	0.931	34713
9	89	426	416	6.629	0.663	26850
9	91	435	454	25.383	2.538	32008
9	93	436	468	9.123	0.912	39983
9	95	433	487	12.503	1.250	31183
9	97	428	497	7.267	0.727	29513
9	99	423	500	3.790	0.379	30222
9	101	413	502	6.629	0.663	34846
9	103	425	499	8.040	0.804	23745
9	105	459	502	22.185	2.219	29848
9	107	474	513	12.090	1.209	33029
9	109	483	517	6.402	0.640	31533
9	111	470	516	8.475	0.847	25386
9	113	481	525	9.238	0.924	32657
9	115	495	528	9.306	0.931	30424
9	117	498	532	3.250	0.325	31626
9	119	499	538	3.954	0.395	31818
9	121	438	516	42.149	4.215	26262
9	123	413	520	16.456	1.646	28008
9	125	398	520	9.750	0.975	29210
9	127	386	527	9.030	0.903	22622
9	129	382	539	8.222	0.822	23942
9	131	370	567	19.801	1.980	28396
9	133	370	569	1.300	0.130	28054
9	135	383	573	8.841	0.884	33249
9	137	380	586	8.672	0.867	24184
9	139	371	602	11.932	1.193	26185
9	141	366	613	7.854	0.785	33763
9	143	357	629	11.932	1.193	37978
9	145	359	639	6.629	0.663	31219
9	147	365	646	5.993	0.599	31005
9	149	372	652	5.993	0.599	32843
9	151	382	662	9.192	0.919	33015
9	153	392	663	6.532	0.653	48486
9	155	396	672	6.402	0.640	26604
9	157	399	683	7.411	0.741	25529
9	159	399	688	3.250	0.325	27716
9	161	401	710	14.359	1.436	26130
9	163	397	717	5.240	0.524	28536
9	165	394	718	2.055	0.206	30835
9	167	391	722	3.250	0.325	29616
9	169	388	726	3.250	0.325	30935
9	171	387	730	2.680	0.268	27845
9	173	390	731	2.055	0.206	29316
9	175	390	732	0.650	0.065	30067
9	177	389	738	3.954	0.395	31748
9	179	384	744	5.077	0.508	35917
9	181	383	744	0.650	0.065	37118
9	183	381	693	33.175	3.317	31753
9	185	381	689	2.600	0.260	22923
9	187	381	684	3.250	0.325	28834
9	189	380	689	3.314	0.331	31352
9	191	380	696	4.550	0.455	26660
9	193	374	692	4.687	0.469	30016
10	1	781	384	-1.000	-1.000	21134
10	3	776	385	3.314	0.331	24786
10	5	773	388	2.758	0.276	22130
10	7	774	387	0.919	0.092	16459
10	9	785	375	10.581	1.058	32233
10	11	788	373	2.344	0.234	26739
10	13	790	372	1.453	0.145	33081
10	15	804	373	9.123	0.912	28683
10	17	810	376	4.360	0.436	28401
10	19	812	376	1.300	0.130	30605
10	21	816	376	2.600	0.260	30201
10	23	816	376	0.000	0.000	28725
10	25	809	372	5.240	0.524	24815
10	27	800	364	7.827	0.783	29718
10	29	791	365	5.886	0.589	29983
10	31	787	366	2.680	0.268	32304
10	33	782	369	3.790	0.379	37036
10	35	777	371	3.500	0.350	23374
10	37	773	367	3.677	0.368	23750
10	39	772	365	1.453	0.145	29360
10	41	772	365	0.000	0.000	27513
10	43	772	365	0.000	0.000	28878
10	45	772	365	0.000	0.000	30100
10	47	776	364	2.680	0.268	28857
10	49	776	364	0.000	0.000	27260
10	51	776	364	0.000	0.000	28825
10	53	777	364	0.650	0.065	27852
10	55	778	363	0.919	0.092	27683
10	57	787	364	5.886	0.589	34190
10	59	788	365	0.919	0.092	27945
10	61	789	368	2.055	0.206	33494
10	63	797	372	5.814	0.581	27523
10	65	795	374	1.838	0.184	27898
10	67	791	381	5.240	0.524	27676
10	69	791	393	7.800	0.780	32756
10	71	784	396	4.950	0.495	32630
10	73	778	397	3.954	0.395	29999
10	75	776	400	2.344	0.234	27361
10	77	783	407	6.435	0.643	27891
10	79	779	422	10.090	1.009	29448
10	81	779	427	3.250	0.325	25252
10	83	778	432	3.314	0.331	24766
10	85	775	439	4.950	0.495	42159
10	87	772	442	2.758	0.276	30918
10	89	774	439	2.344	0.234	33151
10	91	778	429	7.001	0.700	25436
10	93	780	424	3.500	0.350	27111
10	95	782	420	2.907	0.291	35836
10	97	769	438	14.432	1.443	25476
10	99	765	442	3.677	0.368	28263
10	101	765	456	9.100	0.910	31402
10	103	765	456	0.000	0.000	31325
10	105	767	440	10.481	1.048	31389
10	107	767	436	2.600	0.260	31469
10	109	782	414	17.307	1.731	31276
10	111	794	400	11.985	1.199	35383
10	113	804	393	7.934	0.793	24913
10	115	807	399	4.360	0.436	33342
10	117	805	403	2.907	0.291	34927
10	119	796	415	9.750	0.975	28326
10	121	789	427	9.030	0.903	32536
10	123	787	413	9.192	0.919	24465
10	125	796	385	19.117	1.912	26888
10	127	796	368	11.050	1.105	33358
10	129	796	373	3.250	0.325	32362
10	131	794	380	4.732	0.473	31879
10	133	790	383	3.250	0.325	29300
10	135	787	392	6.166	0.617	42020
10	137	797	386	7.580	0.758	23591
10	139	802	375	7.854	0.785	23488
10	141	803	360	9.771	0.977	28224
10	143	799	371	7.608	0.761	32428
10	145	797	377	4.111	0.411	24279
10	147	791	387	7.580	0.758	32960
10	149	788	394	4.950	0.495	36999
10	151	783	403	6.692	0.669	28997
10	153	777	415	8.720	0.872	32282
10	155	776	420	3.314	0.331	37304
10	157	776	430	6.500	0.650	30780
10	159	766	447	12.820	1.282	30843
10	161	766	443	2.600	0.260	31959
10	163	766	441	1.300	0.130	20672
10	165	773	432	7.411	0.741	29614
10	167	778	430	3.500	0.350	27835
10	169	780	430	1.300	0.130	27425
10	171	790	425	7.267	0.727	25447
10	173	792	420	3.500	0.350	34847
10	175	797	413	5.591	0.559	35302
10	177	802	406	5.591	0.559	30071
10	179	806	403	3.250	0.325	29093
10	181	815	397	7.031	0.703	15135
10	183	819	388	6.402	0.640	27882
10	185	815	375	8.841	0.884	36366
10	187	804	369	8.144	0.814	28302
10	189	800	364	4.162	0.416	31569
10	191	794	357	5.993	0.599	27790
10	193	793	357	0.650	0.065	29654
11	1	928	65	-1.000	-1.000	27864
11	3	927	65	0.650	0.065	28068
11	5	930	56	6.166	0.617	29700
11	7	929	48	5.240	0.524	25586
11	9	930	47	0.919	0.092	27931
11	11	938	43	5.814	0.581	17660
11	13	906	36	21.291	2.129	26796
11	15	913	34	4.732	0.473	28855
11	17	924	30	7.608	0.761	29851
11	19	926	32	1.838	0.184	28785
11	21	931	35	3.790	0.379	28882
11	23	938	40	5.591	0.559	28508
11	25	940	46	4.111	0.411	29445
11	27	950	54	8.324	0.832	29246
11	29	956	63	7.031	0.703	29810
11	31	957	65	1.453	0.145	30169
11	33	961	74	6.402	0.640	30495
11	35	966	77	3.790	0.379	30300
11	37	974	87	8.324	0.832	30163
11	39	975	92	3.314	0.331	29805
11	41	973	96	2.907	0.291	30500
11	43	971	92	2.907	0.291	29003
11	45	961	77	11.718	1.172	30544
11	47	956	67	7.267	0.727	30676
11	49	951	64	3.790	0.379	25790
11	51	949	58	4.111	0.411	31186
11	53	949	51	4.550	0.455	30353
11	55	950	40	7.179	0.718	31319
11	57	951	36	2.680	0.268	32278
11	59	955	32	3.677	0.368	35432
11	61	967	25	9.030	0.903	33586
11	63	947	32	13.773	1.377	32104
11	65	941	37	5.077	0.508	30949
11	67	954	51	12.418	1.242	32305
11	69	977	60	16.053	1.605	31353
11	71	985	70	8.324	0.832	32276
11	73	987	79	5.993	0.599	31539
11	75	990	87	5.553	0.555	31540
11	77	991	93	3.954	0.395	31690
11	79	983	85	7.354	0.735	31399
11	81	977	69	11.107	1.111	31443
11	83	956	56	16.053	1.605	32792
11	85	943	51	9.053	0.905	32551
11	87	908	53	22.787	2.279	30576
11	89	893	51	9.836	0.984	32670
11	91	904	44	8.475	0.847	32684
11	93	918	42	9.192	0.919	28512
11	95	943	38	16.456	1.646	36028
11	97	950	42	5.240	0.524	32919
11	99	958	49	6.909	0.691	30939
11	101	964	64	10.501	1.050	33305
11	103	970	66	4.111	0.411	30665
11	105	964	57	7.031	0.703	30644
11	107	952	49	9.374	0.937	30834
11	109	942	45	7.001	0.700	32454
11	111	935	43	4.732	0.473	32026
11	113	927	36	6.909	0.691	31646
11	115	921	34	4.111	0.411	32313
11	117	918	34	1.950	0.195	29011
11	119	914	39	4.162	0.416	35096
11	121	916	40	1.453	0.145	31097
11	123	921	30	7.267	0.727	32012
11	125	915	21	7.031	0.703	34826
11	127	909	16	5.077	0.508	30239
11	129	915	25	7.031	0.703	30579
11	131	941	39	19.194	1.919	32894
11	133	954	54	12.902	1.290	31782
11	135	956	57	2.344	0.234	25170
11	137	959	59	2.344	0.234	32211
11	139	923	41	26.161	2.616	31047
11	141	920	38	2.758	0.276	31106
11	143	914	56	12.333	1.233	28761
11	145	906	56	5.200	0.520	25009
11	147	892	52	9.464	0.946	31253
11	149	888	50	2.907	0.291	31319
11	151	884	41	6.402	0.640	31046
11	153	909	44	16.366	1.637	26268
11	155	930	49	14.031	1.403	26929
11	157	947	55	11.718	1.172	33088
11	159	960	58	8.672	0.867	29819
11	161	960	56	1.300	0.130	29193
11	163	953	55	4.596	0.460	34556
11	165	921	40	22.971	2.297	32343
11	167	912	35	6.692	0.669	30283
11	169	910	39	2.907	0.291	36297
11	171	930	45	13.572	1.357	32960
11	173	936	44	3.954	0.395	31279
11	175	930	30	9.900	0.990	32398
11	177	919	22	8.841	0.884	31720
11	179	917	45	15.006	1.501	33793
11	181	936	54	13.665	1.367	27627
11	183	950	60	9.900	0.990	30024
11	185	978	61	18.211	1.821	37642
11	187	966	59	7.907	0.791	32458
11	189	940	44	19.510	1.951	30121
11	191	925	38	10.501	1.050	27713
11	193	920	39	3.314	0.331	37754
12	1	84	475	-1.000	-1.000	31594
12	3	79	468	5.591	0.559	28838
12	5	71	454	10.481	1.048	29823
12	7	75	445	6.402	0.640	30147
12	9	77	454	5.993	0.599	27391
12	11	78	463	5.886	0.589	34022
12	13	79	469	3.954	0.395	33002
12	15	78	482	8.475	0.847	27348
12	17	77	484	1.453	0.145	27050
12	19	75	484	1.300	0.130	27214
12	21	74	480	2.680	0.268	29931
12	23	74	473	4.550	0.455	15746
12	25	74	473	0.000	0.000	25915
12	27	74	473	0.000	0.000	29512
12	29	74	474	0.650	0.065	29351
12	31	80	474	3.900	0.390	30111
12	33	80	467	4.550	0.455	27447
12	35	81	459	5.240	0.524	28082
12	37	84	449	6.786	0.679	29126
12	39	93	440	8.273	0.827	28846
12	41	92	447	4.596	0.460	24853
12	43	87	453	5.077	0.508	29021
12	45	84	455	2.344	0.234	26715
12	47	81	463	5.553	0.555	23599
12	49	79	460	2.344	0.234	29629
12	51	77	474	9.192	0.919	34635
12	53	77	475	0.650	0.065	33119
12	55	75	474	1.453	0.145	33000
12	57	76	473	0.919	0.092	30231
12	59	76	469	2.600	0.260	45579
12	61	73	459	6.786	0.679	12541
12	63	82	445	10.818	1.082	23208
12	65	85	440	3.790	0.379	35583
12	67	90	437	3.790	0.379	20274
12	69	99	430	7.411	0.741	26057
12	71	102	424	4.360	0.436	23178
12	73	108	424	3.900	0.390	28342
12	75	118	423	6.532	0.653	26626
12	77	113	431	6.132	0.613	27370
12	79	110	445	9.306	0.931	30866
12	81	111	458	8.475	0.847	26714
12	83	105	479	14.196	1.420	33470
12	85	103	472	4.732	0.473	39289
12	87	101	466	4.111	0.411	29420
12	89	103	456	6.629	0.663	30834
12	91	103	450	3.900	0.390	28313
12	93	105	447	2.344	0.234	27995
12	95	109	442	4.162	0.416	28852
12	97	109	439	1.950	0.195	25717
12	99	110	421	11.718	1.172	40062
12	101	108	416	3.500	0.350	25783
12	103	106	448	20.840	2.084	26746
12	105	106	449	0.650	0.065	28318
12	107	106	458	5.850	0.585	42930
12	109	105	460	1.453	0.145	44486
12	111	100	469	6.692	0.669	37478
12	113	97	466	2.758	0.276	33848
12	115	92	480	9.663	0.966	31789
12	117	90	472	5.360	0.536	39767
12	119	90	469	1.950	0.195	14656
12	121	94	464	4.162	0.416	33424
12	123	98	473	6.402	0.640	29901
12	125	98	477	2.600	0.260	34970
12	127	93	485	6.132	0.613	32284
12	129	88	481	4.162	0.416	32070
12	131	90	472	5.993	0.599	36247
12	133	90	470	1.300	0.130	50935
12	135	96	464	5.515	0.552	22821
12	137	99	455	6.166	0.617	30254
12	139	109	459	7.001	0.700	31113
12	141	121	463	8.222	0.822	35588
12	143	112	464	5.886	0.589	22308
12	145	111	464	0.650	0.065	29987
12	147	104	467	4.950	0.495	21758
12	149	102	469	1.838	0.184	22252
12	151	99	466	2.758	0.276	22650
12	153	92	468	4.732	0.473	21099
12	155	85	447	14.388	1.439	37053
12	157	97	456	9.750	0.975	24844
12	159	107	461	7.267	0.727	30507
12	161	113	463	4.111	0.411	34979
12	163	109	464	2.680	0.268	25885
12	165	105	466	2.907	0.291	24281
12	167	107	461	3.500	0.350	31687
12	169	112	456	4.596	0.460	20814
12	171	113	460	2.680	0.268	25967
12	173	110	467	4.950	0.495	36497
12	175	105	466	3.314	0.331	28971
12	177	104	480	9.123	0.912	26388
12	179	101	492	8.040	0.804	33109
12	181	101	492	0.000	0.000	31811
12	183	100	496	2.680	0.268	32188
12	185	96	483	8.841	0.884	23891
12	187	95	474	5.886	0.589	22637
12	189	96	466	5.240	0.524	28217
12	191	113	472	11.718	1.172	33413
12	193	111	454	11.772	1.177	25857
13	1	398	509	-1.000	-1.000	32315
13	3	390	508	5.240	0.524	25459
13	5	389	513	3.314	0.331	35580
13	7	396	507	5.993	0.599	32827
13	9	404	502	6.132	0.613	32307
13	11	424	495	13.773	1.377	29914
13	13	410	502	10.174	1.017	32737
13	15	399	510	8.841	0.884	26479
13	17	399	505	3.250	0.325	24662
13	19	412	499	9.306	0.931	27864
13	21	400	501	7.907	0.791	24949
13	23	386	530	20.931	2.093	30177
13	25	389	510	13.145	1.315	31245
13	27	393	492	11.985	1.199	30256
13	29	391	467	16.302	1.630	31514
13	31	405	477	11.183	1.118	26525
13	33	416	496	14.270	1.427	30354
13	35	400	493	10.581	1.058	46072
13	37	393	495	4.732	0.473	23504
13	39	392	507	7.827	0.783	30913
13	41	387	510	3.790	0.379	30907
13	43	385	492	11.772	1.177	29928
13	45	407	479	16.610	1.661	25544
13	47	407	473	3.900	0.390	25527
13	49	411	462	7.608	0.761	35273
13	51	417	468	5.515	0.552	30965
13	53	417	494	16.900	1.690	30206
13	55	403	502	10.481	1.048	20360
13	57	397	525	15.450	1.545	25139
13	59	392	545	13.400	1.340	30364
13	61	384	559	10.481	1.048	32259
13	63	378	579	13.572	1.357	30978
13	65	374	568	7.608	0.761	27495
13	67	375	569	0.919	0.092	30718
13	69	380	575	5.077	0.508	29586
13	71	381	582	4.596	0.460	29591
13	73	377	593	7.608	0.761	31647
13	75	365	588	8.450	0.845	24475
13	77	364	589	0.919	0.092	26152
13	79	368	580	6.402	0.640	31731
13	81	381	560	15.505	1.550	34050
13	83	390	524	24.120	2.412	30433
13	85	403	499	18.315	1.832	27872
13	87	413	488	9.663	0.966	29274
13	89	417	456	20.961	2.096	34442
13	91	428	435	15.409	1.541	28457
13	93	435	418	11.950	1.195	34775
13	95	428	406	9.030	0.903	29287
13	97	421	393	9.597	0.960	26612
13	99	416	379	9.663	0.966	25621
13	101	421	359	13.400	1.340	26119
13	103	418	353	4.360	0.436	31420
13	105	418	353	0.000	0.000	32129
13	107	418	353	0.000	0.000	29889
13	109	417	343	6.532	0.653	32242
13	111	421	355	8.222	0.822	32069
13	113	433	380	18.025	1.802	36250
13	115	441	396	11.627	1.163	47063
13	117	447	410	9.900	0.990	31959
13	119	447	411	0.650	0.065	32389
13	121	431	372	27.400	2.740	30520
13	123	426	359	9.053	0.905	26248
13	125	436	386	18.715	1.871	39618
13	127	443	429	28.317	2.832	26322
13	129	443	455	16.900	1.690	36326
13	131	413	464	20.358	2.036	28882
13	133	407	477	9.306	0.931	27351
13	135	399	510	22.071	2.207	22727
13	137	396	515	3.790	0.379	28844
13	139	392	508	5.240	0.524	39338
13	141	411	546	27.615	2.761	36303
13	143	405	558	8.720	0.872	31558
13	145	391	558	9.100	0.910	23548
13	147	389	572	9.192	0.919	26633
13	149	386	593	13.788	1.379	30233
13	151	384	609	10.481	1.048	37126
13	153	383	600	5.886	0.589	38874
13	155	379	588	8.222	0.822	29025
13	157	375	590	2.907	0.291	28346
13	159	379	578	8.222	0.822	26672
13	161	381	583	3.500	0.350	29182
13	163	381	586	1.950	0.195	30183
13	165	380	540	29.906	2.991	38820
13	167	378	504	23.435	2.344	32824
13	169	392	484	15.868	1.587	35600
13	171	406	478	9.900	0.990	25657
13	173	410	501	15.174	1.517	29588
13	175	410	513	7.800	0.780	37756
13	177	405	513	3.250	0.325	23798
13	179	398	515	4.732	0.473	31292
13	181	395	551	23.481	2.348	31135
13	183	392	566	9.943	0.994	26415
13	185	381	591	17.753	1.775	19803
13	187	377	603	8.222	0.822	46962
13	189	364	622	14.964	1.496	30768
13	191	363	621	0.919	0.092	28750
13	193	360	616	3.790	0.379	31983
14	1	438	453	-1.000	-1.000	29538
14	3	436	451	1.838	0.184	23956
14	5	436	449	1.300	0.130	29716
14	7	435	442	4.596	0.460	34211
14	9	437	433	5.993	0.599	30553
14	11	436	420	8.475	0.847	28424
14	13	437	374	29.906	2.991	29511
14	15	435	408	22.138	2.214	23886
14	17	440	454	30.075	3.008	30088
14	19	442	466	7.907	0.791	27818
14	21	442	469	1.950	0.195	25840
14	23	443	475	3.954	0.395	33854
14	25	454	484	9.238	0.924	24415
14	27	456	490	4.111	0.411	29974
14	29	461	487	3.790	0.379	27153
14	31	462	486	0.919	0.092	28531
14	33	468	495	7.031	0.703	25822
14	35	470	502	4.732	0.473	31584
14	37	469	498	2.680	0.268	30675
14	39	453	481	15.174	1.517	29299
14	41	451	487	4.111	0.411	25406
14	43	452	485	1.453	0.145	23014
14	45	465	481	8.841	0.884	27498
14	47	468	486	3.790	0.379	31179
14	49	470	482	2.907	0.291	31027
14	51	462	476	6.500	0.650	32453
14	53	453	482	7.031	0.703	31427
14	55	453	470	7.800	0.780	32869
14	57	452	471	0.919	0.092	35140
14	59	458	484	9.306	0.931	29518
14	61	461	484	1.950	0.195	33127
14	63	463	493	5.993	0.599	23815
14	65	475	510	13.525	1.353	32590
14	67	478	521	7.411	0.741	28080
14	69	481	527	4.360	0.436	32666
14	71	490	532	6.692	0.669	30935
14	73	493	536	3.250	0.325	31673
14	75	496	540	3.250	0.325	31469
14	77	495	538	1.453	0.145	32312
14	79	479	519	16.145	1.615	31963
14	81	452	488	26.721	2.672	29108
14	83	435	463	19.651	1.965	31441
14	85	420	436	20.076	2.008	36841
14	87	415	417	12.770	1.277	27793
14	89	415	404	8.450	0.845	24378
14	91	434	464	40.908	4.091	44191
14	93	439	488	15.935	1.593	26069
14	95	437	502	9.192	0.919	28459
14	97	421	505	10.581	1.058	26975
14	99	417	509	3.677	0.368	31346
14	101	401	512	10.581	1.058	30782
14	103	418	509	11.220	1.122	32573
14	105	456	506	24.776	2.478	25021
14	107	476	513	13.773	1.377	31849
14	109	481	520	5.591	0.559	30139
14	111	467	515	9.663	0.966	27153
14	113	476	526	9.238	0.924	33882
14	115	482	530	4.687	0.469	28078
14	117	483	532	1.453	0.145	28586
14	119	483	532	0.000	0.000	29481
14	121	470	528	8.841	0.884	31679
14	123	424	521	30.243	3.024	22695
14	125	404	526	13.400	1.340	25956
14	127	387	537	13.161	1.316	34839
14	129	375	549	11.031	1.103	26837
14	131	372	573	15.721	1.572	38545
14	133	371	585	7.827	0.783	39323
14	135	373	590	3.500	0.350	31902
14	137	375	609	12.418	1.242	43726
14	139	367	621	9.374	0.937	23283
14	141	357	629	8.324	0.832	27400
14	143	353	637	5.814	0.581	31950
14	145	355	646	5.993	0.599	21266
14	147	369	664	14.822	1.482	34494
14	149	372	684	13.145	1.315	31409
14	151	372	686	1.300	0.130	32173
14	153	381	688	5.993	0.599	32010
14	155	387	695	5.993	0.599	25252
14	157	393	704	7.031	0.703	35999
14	159	397	721	11.351	1.135	28387
14	161	397	721	0.000	0.000	25035
14	163	398	732	7.179	0.718	34116
14	165	398	735	1.950	0.195	35951
14	167	391	750	10.759	1.076	27379
14	169	388	756	4.360	0.436	32075
14	171	386	764	5.360	0.536	32193
14	173	383	769	3.790	0.379	32652
14	175	383	770	0.650	0.065	30715
14	177	379	769	2.680	0.268	33191
14	179	375	773	3.677	0.368	31855
14	181	374	781	5.240	0.524	31663
14	183	375	738	27.957	2.796	31754
14	185	375	724	9.100	0.910	35550
14	187	376	715	5.886	0.589	27433
14	189	377	707	5.240	0.524	29533
14	191	378	729	14.314	1.431	27476
14	193	378	729	0.000	0.000	27476
15	1	960	816	-1.000	-1.000	26474
15	3	961	827	7.179	0.718	27048
15	5	963	844	11.126	1.113	31355
15	7	964	844	0.650	0.065	27195
15	9	964	844	0.000	0.000	23930
15	11	974	849	7.267	0.727	25438
15	13	975	853	2.680	0.268	24102
15	15	975	853	0.000	0.000	25359
15	17	975	859	3.900	0.390	26707
15	19	974	872	8.475	0.847	28150
15	21	974	876	2.600	0.260	29089
15	23	973	883	4.596	0.460	25181
15	25	973	887	2.600	0.260	29252
15	27	973	888	0.650	0.065	24714
15	29	973	902	9.100	0.910	25275
15	31	973	906	2.600	0.260	27605
15	33	973	914	5.200	0.520	30831
15	35	974	909	3.314	0.331	30878
15	37	981	905	5.240	0.524	29483
15	39	984	905	1.950	0.195	30118
15	41	984	918	8.450	0.845	30168
15	43	984	924	3.900	0.390	29864
15	45	980	936	8.222	0.822	27105
15	47	976	941	4.162	0.416	33467
15	49	966	943	6.629	0.663	33960
15	51	956	948	7.267	0.727	28611
15	53	956	947	0.650	0.065	26369
15	55	968	938	9.750	0.975	25243
15	57	968	946	5.200	0.520	37389
15	59	962	953	5.993	0.599	32352
15	61	961	955	1.453	0.145	26571
15	63	957	963	5.814	0.581	17223
15	65	955	968	3.500	0.350	18613
15	67	940	986	15.230	1.523	23903
15	69	939	986	0.650	0.065	28678
15	71	953	977	10.818	1.082	34561
15	73	954	976	0.919	0.092	27492
15	75	953	978	1.453	0.145	32839
15	77	952	989	7.179	0.718	30353
15	79	953	990	0.919	0.092	26808
15	81	947	999	7.031	0.703	28599
15	83	960	999	8.450	0.845	26433
15	85	976	1001	10.481	1.048	25896
15	87	980	1000	2.680	0.268	24546
15	89	996	999	10.420	1.042	29359
15	91	999	1005	4.360	0.436	31301
15	93	999	1005	0.000	0.000	21115
15	95	999	1000	3.250	0.325	24217
15	97	999	995	3.250	0.325	31686
15	99	999	997	1.300	0.130	29274
15	101	999	995	1.300	0.130	32317
15	103	980	1002	13.161	1.316	26745
15	105	977	1002	1.950	0.195	32015
15	107	977	997	3.250	0.325	25329
15	109	977	994	1.950	0.195	31074
15	111	977	989	3.250	0.325	28403
15	113	982	985	4.162	0.416	28846
15	115	996	988	9.306	0.931	29297
15	117	1001	995	5.591	0.559	29191
15	119	1003	995	1.300	0.130	22532
15	121	1014	1004	9.238	0.924	19724
15	123	1014	1004	0.000	0.000	23006
15	125	1014	997	4.550	0.455	28224
15	127	1013	992	3.314	0.331	32083
15	129	1011	987	3.500	0.350	26799
15	131	1003	994	6.909	0.691	26874
15	133	1002	996	1.453	0.145	28838
15	135	983	1003	13.161	1.316	30311
15	137	977	1005	4.111	0.411	30467
15	139	979	999	4.111	0.411	31424
15	141	997	993	12.333	1.233	31166
15	143	1005	998	6.132	0.613	28994
15	145	1005	999	0.650	0.065	29038
15	147	1008	988	7.411	0.741	29426
15	149	1009	984	2.680	0.268	32291
15	151	1007	971	8.549	0.855	28373
15	153	1005	989	11.772	1.177	24138
15	155	1014	998	8.273	0.827	30459
15	157	1002	1006	9.374	0.937	28299
15	159	997	1003	3.790	0.379	30056
15	161	995	1000	2.344	0.234	26338
15	163	988	999	4.596	0.460	26429
15	165	977	998	7.179	0.718	30714
15	167	975	997	1.453	0.145	27466
15	169	971	992	4.162	0.416	29185
15	171	976	991	3.314	0.331	31920
15	173	988	1003	11.031	1.103	28106
15	175	991	1006	2.758	0.276	25466
15	177	996	991	10.277	1.028	27285
15	179	1002	985	5.515	0.552	30443
15	181	1007	998	9.053	0.905	32855
15	183	1007	1000	1.300	0.130	32318
15	185	1003	994	4.687	0.469	28928
15	187	1000	981	8.672	0.867	30378
15	189	999	974	4.596	0.460	28097
15	191	997	965	5.993	0.599	28065
15	193	998	964	0.919	0.092	32144
16	1	897	784	-1.000	-1.000	21891
16	3	899	784	1.300	0.130	14483
16	5	905	784	3.900	0.390	23502
16	7	903	787	2.344	0.234	15464
16	9	903	785	1.300	0.130	27050
16	11	911	793	7.354	0.735	19085
16	13	911	793	0.000	0.000	17399
16	15	912	780	8.475	0.847	25514
16	17	912	786	3.900	0.390	27908
16	19	905	768	12.553	1.255	30086
16	21	904	763	3.314	0.331	29874
16	23	901	758	3.790	0.379	28074
16	25	899	754	2.907	0.291	24377
16	27	895	752	2.907	0.291	27351
16	29	895	766	9.100	0.910	22597
16	31	897	775	5.993	0.599	25353
16	33	902	785	7.267	0.727	29064
16	35	909	786	4.596	0.460	26650
16	37	916	782	5.240	0.524	30230
16	39	913	777	3.790	0.379	24608
16	41	908	771	5.077	0.508	38693
16	43	904	769	2.907	0.291	30115
16	45	901	766	2.758	0.276	33692
16	47	897	756	7.001	0.700	27880
16	49	896	749	4.596	0.460	30657
16	51	890	739	7.580	0.758	29369
16	53	888	735	2.907	0.291	25021
16	55	885	731	3.250	0.325	28500
16	57	879	728	4.360	0.436	28628
16	59	879	727	0.650	0.065	30555
16	61	876	720	4.950	0.495	27786
16	63	874	713	4.732	0.473	26004
16	65	874	712	0.650	0.065	31308
16	67	874	711	0.650	0.065	31302
16	69	874	708	1.950	0.195	30471
16	71	883	713	6.692	0.669	30788
16	73	887	719	4.687	0.469	38337
16	75	893	729	7.580	0.758	37746
16	77	894	731	1.453	0.145	33250
16	79	899	749	12.143	1.214	28621
16	81	902	755	4.360	0.436	29242
16	83	904	758	2.344	0.234	31813
16	85	903	770	7.827	0.783	25398
16	87	903	770	0.000	0.000	26382
16	89	904	774	2.680	0.268	33449
16	91	905	804	19.510	1.951	31158
16	93	905	803	0.650	0.065	31651
16	95	905	794	5.850	0.585	34067
16	97	906	778	10.420	1.042	28665
16	99	907	770	5.240	0.524	25677
16	101	900	772	4.732	0.473	28731
16	103	899	772	0.650	0.065	29730
16	105	892	760	9.030	0.903	28945
16	107	887	753	5.591	0.559	30812
16	109	885	745	5.360	0.536	28442
16	111	880	750	4.596	0.460	34088
16	113	880	763	8.450	0.845	30241
16	115	882	776	8.549	0.855	33013
16	117	882	777	0.650	0.065	27071
16	119	881	783	3.954	0.395	30008
16	121	880	785	1.453	0.145	26729
16	123	880	794	5.850	0.585	35051
16	125	880	797	1.950	0.195	34376
16	127	880	801	2.600	0.260	29063
16	129	881	790	7.179	0.718	30095
16	131	881	787	1.950	0.195	35636
16	133	882	778	5.886	0.589	27795
16	135	884	764	9.192	0.919	23725
16	137	889	753	7.854	0.785	28209
16	139	893	747	4.687	0.469	30206
16	141	897	740	5.240	0.524	28362
16	143	898	737	2.055	0.206	29471
16	145	900	731	4.111	0.411	31524
16	147	904	731	2.600	0.260	31664
16	149	904	742	7.150	0.715	32188
16	151	898	752	7.580	0.758	23944
16	153	890	764	9.374	0.937	22242
16	155	887	781	11.220	1.122	24269
16	157	882	787	5.077	0.508	33990
16	159	879	796	6.166	0.617	28285
16	161	876	802	4.360	0.436	27071
16	163	876	802	0.000	0.000	29781
16	165	874	775	17.598	1.760	28661
16	167	874	762	8.450	0.845	23026
16	169	870	779	11.351	1.135	21990
16	171	868	791	7.907	0.791	21832
16	173	869	806	9.771	0.977	28558
16	175	870	809	2.055	0.206	28237
16	177	870	814	3.250	0.325	29480
16	179	871	819	3.314	0.331	18237
16	181	871	823	2.600	0.260	38669
16	183	871	826	1.950	0.195	31263
16	185	876	815	7.854	0.785	26049
16	187	890	796	15.340	1.534	37395
16	189	895	793	3.790	0.379	30492
16	191	901	795	4.111	0.411	28318
16	193	901	796	0.650	0.065	30518
17	1	328	362	-1.000	-1.000	31085
17	3	321	355	6.435	0.643	30435
17	5	322	360	3.314	0.331	30780
17	7	304	361	11.718	1.172	33763
17	9	295	361	5.850	0.585	31594
17	11	289	368	5.993	0.599	32468
17	13	282	375	6.435	0.643	30145
17	15	281	375	0.650	0.065	31435
17	17	297	367	11.627	1.163	30216
17	19	312	354	12.902	1.290	32858
17	21	327	338	14.255	1.426	33968
17	23	323	317	13.895	1.390	32247
17	25	322	317	0.650	0.065	32796
17	27	322	302	9.750	0.975	34137
17	29	323	312	6.532	0.653	33330
17	31	329	312	3.900	0.390	33209
17	33	338	325	10.277	1.028	32616
17	35	348	329	7.001	0.700	33429
17	37	348	329	0.000	0.000	31197
17	39	351	327	2.344	0.234	31946
17	41	356	318	6.692	0.669	33455
17	43	351	318	3.250	0.325	32049
17	45	323	338	22.365	2.237	35301
17	47	300	376	28.871	2.887	33497
17	49	296	369	5.240	0.524	33684
17	51	297	360	5.886	0.589	33661
17	53	293	341	12.620	1.262	33219
17	55	323	343	19.543	1.954	33719
17	57	344	370	22.233	2.223	33909
17	59	344	368	1.300	0.130	33805
17	61	351	360	6.909	0.691	35238
17	63	349	338	14.359	1.436	32842
17	65	348	339	0.919	0.092	33325
17	67	328	339	13.000	1.300	29479
17	69	321	336	4.950	0.495	33736
17	71	312	333	6.166	0.617	30545
17	73	316	338	4.162	0.416	32722
17	75	324	349	8.841	0.884	27915
17	77	325	352	2.055	0.206	17467
17	79	325	351	0.650	0.065	34662
17	81	315	342	8.745	0.874	49736
17	83	315	340	1.300	0.130	30855
17	85	315	340	0.000	0.000	24931
17	87	320	344	4.162	0.416	36649
17	89	329	349	6.692	0.669	31049
17	91	333	351	2.907	0.291	34281
17	93	331	348	2.344	0.234	31009
17	95	314	361	13.910	1.391	32701
17	97	297	371	12.820	1.282	29706
17	99	295	371	1.300	0.130	33184
17	101	293	384	8.549	0.855	38827
17	103	305	376	9.374	0.937	34953
17	105	341	373	23.481	2.348	41436
17	107	355	367	9.900	0.990	35897
17	109	376	358	14.850	1.485	31953
17	111	390	355	9.306	0.931	34396
17	113	363	362	18.130	1.813	34346
17	115	339	369	16.250	1.625	34454
17	117	312	375	17.978	1.798	33431
17	119	303	384	8.273	0.827	37752
17	121	306	381	2.758	0.276	38380
17	123	343	364	26.466	2.647	27884
17	125	362	363	12.367	1.237	30371
17	127	368	362	3.954	0.395	28579
17	129	381	358	8.841	0.884	26861
17	131	385	359	2.680	0.268	33812
17	133	398	354	9.053	0.905	36879
17	135	393	348	5.077	0.508	30842
17	137	391	342	4.111	0.411	30464
17	139	388	331	7.411	0.741	31878
17	141	398	327	7.001	0.700	34173
17	143	384	337	11.183	1.118	36796
17	145	369	352	13.788	1.379	27022
17	147	358	359	8.475	0.847	39592
17	149	334	350	16.660	1.666	29046
17	151	320	358	10.481	1.048	36357
17	153	313	362	5.240	0.524	32714
17	155	297	364	10.481	1.048	37424
17	157	298	352	7.827	0.783	31730
17	159	302	346	4.687	0.469	41482
17	161	310	346	5.200	0.520	28776
17	163	337	353	18.130	1.813	37865
17	165	348	355	7.267	0.727	32070
17	167	365	355	11.050	1.105	27945
17	169	349	360	10.896	1.090	47153
17	171	332	363	11.220	1.122	26659
17	173	317	357	10.501	1.050	34207
17	175	316	364	4.596	0.460	26418
17	177	317	366	1.453	0.145	28752
17	179	320	368	2.344	0.234	43041
17	181	334	358	11.183	1.118	33970
17	183	348	355	9.306	0.931	31844
17	185	360	356	7.827	0.783	25104
17	187	364	355	2.680	0.268	34325
17	189	354	358	6.786	0.679	30500
17	191	322	360	20.840	2.084	28812
17	193	321	358	1.453	0.145	35264
18	1	429	331	-1.000	-1.000	22928
18	3	427	327	2.907	0.291	24107
18	5	420	331	5.240	0.524	32593
18	7	419	335	2.680	0.268	29009
18	9	419	334	0.650	0.065	36384
18	11	400	322	14.607	1.461	30449
18	13	395	315	5.591	0.559	31961
18	15	391	307	5.814	0.581	38915
18	17	386	310	3.790	0.379	30776
18	19	367	295	15.734	1.573	33983
18	21	361	300	5.077	0.508	30108
18	23	363	307	4.732	0.473	29732
18	25	381	315	12.803	1.280	24564
18	27	390	327	9.750	0.975	38228
18	29	401	335	8.841	0.884	30865
18	31	420	357	18.894	1.889	27105
18	33	423	363	4.360	0.436	30014
18	35	434	367	7.608	0.761	36720
18	37	438	374	5.240	0.524	28278
18	39	437	375	0.919	0.092	29636
18	41	434	382	4.950	0.495	28394
18	43	433	386	2.680	0.268	30507
18	45	430	394	5.553	0.555	33200
18	47	429	403	5.886	0.589	37488
18	49	429	409	3.900	0.390	37434
18	51	428	416	4.596	0.460	40825
18	53	429	421	3.314	0.331	38237
18	55	429	422	0.650	0.065	26871
18	57	432	432	6.786	0.679	41451
18	59	433	427	3.314	0.331	33899
18	61	437	403	15.815	1.581	30237
18	63	438	389	9.123	0.912	33844
18	65	438	390	0.650	0.065	31328
18	67	438	398	5.200	0.520	25005
18	69	438	398	0.000	0.000	33210
18	71	438	392	3.900	0.390	28841
18	73	437	404	7.827	0.783	31398
18	75	436	407	2.055	0.206	44401
18	77	442	399	6.500	0.650	51229
18	79	445	393	4.360	0.436	35247
18	81	439	394	3.954	0.395	32846
18	83	439	388	3.900	0.390	33987
18	85	438	379	5.886	0.589	30677
18	87	438	377	1.300	0.130	31290
18	89	435	374	2.758	0.276	29226
18	91	435	383	5.850	0.585	33854
18	93	438	384	2.055	0.206	33271
18	95	435	373	7.411	0.741	33815
18	97	435	367	3.900	0.390	31102
18	99	438	356	7.411	0.741	47229
18	101	437	345	7.179	0.718	29830
18	103	432	368	15.299	1.530	30823
18	105	429	401	21.538	2.154	31252
18	107	429	433	20.799	2.080	35792
18	109	429	435	1.300	0.130	34074
18	111	427	445	6.629	0.663	25411
18	113	427	449	2.600	0.260	41964
18	115	426	449	0.650	0.065	30306
18	117	426	416	21.449	2.145	28283
18	119	426	385	20.149	2.015	29223
18	121	433	372	9.597	0.960	32652
18	123	438	356	10.896	1.090	30374
18	125	440	352	2.907	0.291	40068
18	127	437	343	6.166	0.617	29366
18	129	434	337	4.360	0.436	29106
18	131	434	355	11.700	1.170	31307
18	133	427	391	23.838	2.384	34676
18	135	426	397	3.954	0.395	30650
18	137	426	406	5.850	0.585	37099
18	139	422	421	10.090	1.009	34971
18	141	420	429	5.360	0.536	30371
18	143	419	435	3.954	0.395	26337
18	145	418	443	5.240	0.524	30429
18	147	418	448	3.250	0.325	36092
18	149	417	450	1.453	0.145	35499
18	151	415	452	1.838	0.184	26987
18	153	414	452	0.650	0.065	35737
18	155	425	429	16.571	1.657	29617
18	157	426	415	9.123	0.912	30680
18	159	421	398	11.518	1.152	27885
18	161	421	401	1.950	0.195	28681
18	163	422	402	0.919	0.092	35295
18	165	422	405	1.950	0.195	27219
18	167	432	387	13.384	1.338	31412
18	169	436	372	10.090	1.009	45764
18	171	427	398	17.883	1.788	32035
18	173	426	415	11.069	1.107	27341
18	175	423	419	3.250	0.325	31294
18	177	419	417	2.907	0.291	30188
18	179	419	411	3.900	0.390	35371
18	181	424	427	10.896	1.090	33268
18	183	416	433	6.500	0.650	29989
18	185	414	439	4.111	0.411	30041
18	187	414	440	0.650	0.065	27779
18	189	414	440	0.000	0.000	27592
18	191	422	409	20.810	2.081	33658
18	193	424	404	3.500	0.350	35418
19	1	578	712	-1.000	-1.000	32559
19	3	573	709	3.790	0.379	30632
19	5	572	715	3.954	0.395	28933
19	7	578	722	5.993	0.599	31874
19	9	578	727	3.250	0.325	32450
19	11	578	727	0.000	0.000	31690
19	13	577	721	3.954	0.395	30536
19	15	586	726	6.692	0.669	31778
19	17	588	728	1.838	0.184	30595
19	19	611	725	15.076	1.508	26184
19	21	630	715	13.956	1.396	32603
19	23	649	704	14.270	1.427	28856
19	25	673	695	16.660	1.666	22443
19	27	689	682	13.400	1.340	29349
19	29	711	670	16.289	1.629	31048
19	31	738	649	22.233	2.223	32225
19	33	749	641	8.841	0.884	30678
19	35	753	637	3.677	0.368	29450
19	37	796	633	28.070	2.807	34584
19	39	801	626	5.591	0.559	36027
19	41	813	613	11.499	1.150	29023
19	43	833	598	16.250	1.625	32888
19	45	849	582	14.707	1.471	33063
19	47	864	577	10.277	1.028	30969
19	49	900	564	24.878	2.488	27899
19	51	924	557	16.250	1.625	31015
19	53	936	551	8.720	0.872	33095
19	55	933	554	2.758	0.276	27522
19	57	911	562	15.216	1.522	34089
19	59	825	596	60.109	6.011	27474
19	61	812	605	10.277	1.028	24646
19	63	775	631	29.393	2.939	22124
19	65	755	650	17.931	1.793	43459
19	67	739	663	13.400	1.340	32739
19	69	728	667	7.608	0.761	32632
19	71	713	675	11.050	1.105	34050
19	73	704	678	6.166	0.617	42835
19	75	675	684	19.249	1.925	35671
19	77	670	687	3.790	0.379	26455
19	79	654	699	13.000	1.300	38780
19	81	642	707	9.374	0.937	33733
19	83	628	715	10.481	1.048	34656
19	85	607	721	14.196	1.420	30910
19	87	601	722	3.954	0.395	28642
19	89	599	727	3.500	0.350	39044
19	91	604	727	3.250	0.325	35249
19	93	611	723	5.240	0.524	34153
19	95	620	713	8.745	0.874	29589
19	97	631	706	8.475	0.847	25997
19	99	645	700	9.900	0.990	32590
19	101	645	704	2.600	0.260	33367
19	103	623	718	16.950	1.695	35077
19	105	613	723	7.267	0.727	34179
19	107	636	710	17.172	1.717	31460
19	109	661	699	17.753	1.775	32980
19	111	681	693	13.572	1.357	31410
19	113	681	685	5.200	0.520	30344
19	115	687	679	5.515	0.552	33723
19	117	693	670	7.031	0.703	30096
19	119	698	666	4.162	0.416	31990
19	121	696	672	4.111	0.411	28477
19	123	687	680	7.827	0.783	32380
19	125	676	697	13.161	1.316	40242
19	127	675	696	0.919	0.092	39780
19	129	696	681	16.774	1.677	44342
19	131	732	659	27.423	2.742	23778
19	133	750	648	13.711	1.371	29837
19	135	770	637	14.836	1.484	31681
19	137	802	621	23.255	2.325	34867
19	139	829	605	20.400	2.040	34024
19	141	848	597	13.400	1.340	31993
19	143	862	586	11.573	1.157	32760
19	145	869	574	9.030	0.903	32528
19	147	869	576	1.300	0.130	27146
19	149	877	578	5.360	0.536	32930
19	151	886	579	5.886	0.589	28476
19	153	893	579	4.550	0.455	35384
19	155	900	571	6.909	0.691	29827
19	157	905	560	7.854	0.785	27098
19	159	917	565	8.450	0.845	34359
19	161	914	564	2.055	0.206	27646
19	163	914	564	0.000	0.000	37349
19	165	911	565	2.055	0.206	31827
19	167	909	566	1.453	0.145	22574
19	169	921	548	14.061	1.406	34742
19	171	908	557	10.277	1.028	28234
19	173	891	568	13.161	1.316	26928
19	175	890	574	3.954	0.395	31322
19	177	899	571	6.166	0.617	31670
19	179	873	588	20.191	2.019	31859
19	181	868	596	6.132	0.613	34780
19	183	849	604	13.400	1.340	28130
19	185	845	604	2.600	0.260	28469
19	187	841	600	3.677	0.368	31496
19	189	831	584	12.264	1.226	35430
19	191	822	572	9.750	0.975	32317
19	193	808	574	9.192	0.919	41927
20	1	951	607	-1.000	-1.000	31123
20	3	948	610	2.758	0.276	30416
20	5	942	610	3.900	0.390	29926
20	7	917	624	18.624	1.862	23062
20	9	917	624	0.000	0.000	32081
20	11	929	615	9.750	0.975	29700
20	13	937	606	7.827	0.783	35325
20	15	950	603	8.672	0.867	32941
20	17	957	600	4.950	0.495	32138
20	19	959	601	1.453	0.145	29572
20	21	964	599	3.500	0.350	28556
20	23	945	604	12.770	1.277	31817
20	25	945	603	0.650	0.065	30734
20	27	954	598	6.692	0.669	33801
20	29	957	597	2.055	0.206	27740
20	31	960	594	2.758	0.276	28999
20	33	972	587	9.030	0.903	30578
20	35	973	587	0.650	0.065	30468
20	37	946	600	19.478	1.948	30598
20	39	944	598	1.838	0.184	27570
20	41	943	598	0.650	0.065	30419
20	43	936	599	4.596	0.460	31269
20	45	926	605	7.580	0.758	25690
20	47	921	604	3.314	0.331	27646
20	49	908	605	8.475	0.847	29476
20	51	897	611	8.144	0.814	32705
20	53	894	612	2.055	0.206	32486
20	55	900	603	7.031	0.703	28244
20	57	921	598	14.031	1.403	30060
20	59	933	597	7.827	0.783	28259
20	61	957	592	15.935	1.593	30269
20	63	960	591	2.055	0.206	30016
20	65	966	589	4.111	0.411	31254
20	67	974	589	5.200	0.520	31026
20	69	977	590	2.055	0.206	32490
20	71	990	588	8.549	0.855	32952
20	73	991	588	0.650	0.065	33203
20	75	985	588	3.900	0.390	34406
20	77	982	590	2.344	0.234	30803
20	79	983	590	0.650	0.065	33781
20	81	995	590	7.800	0.780	35132
20	83	988	591	4.596	0.460	32298
20	85	974	597	9.900	0.990	30040
20	87	967	595	4.732	0.473	29999
20	89	964	589	4.360	0.436	29472
20	91	970	599	7.580	0.758	17535
20	93	959	604	7.854	0.785	29725
20	95	956	602	2.344	0.234	30162
20	97	952	600	2.907	0.291	31648
20	99	945	593	6.435	0.643	31558
20	101	928	599	11.718	1.172	33359
20	103	937	594	6.692	0.669	33318
20	105	945	590	5.814	0.581	31717
20	107	953	588	5.360	0.536	25212
20	109	949	585	3.250	0.325	32260
20	111	948	583	1.453	0.145	27164
20	113	956	585	5.360	0.536	34726
20	115	956	592	4.550	0.455	34901
20	117	964	598	6.500	0.650	31540
20	119	969	598	3.250	0.325	31255
20	121	971	598	1.300	0.130	35692
20	123	971	598	0.000	0.000	37965
20	125	979	596	5.360	0.536	38317
20	127	993	591	9.663	0.966	33892
20	129	993	592	0.650	0.065	28515
20	131	992	595	2.055	0.206	33341
20	133	993	595	0.650	0.065	28999
20	135	999	591	4.687	0.469	25422
20	137	1001	587	2.907	0.291	25414
20	139	1000	591	2.680	0.268	25575
20	141	997	597	4.360	0.436	32302
20	143	992	595	3.500	0.350	31224
20	145	991	595	0.650	0.065	31845
20	147	993	590	3.500	0.350	28793
20	149	989	599	6.402	0.640	33210
20	151	980	599	5.850	0.585	30708
20	153	974	595	4.687	0.469	27913
20	155	974	597	1.300	0.130	30461
20	157	982	600	5.553	0.555	32375
20	159	970	599	7.827	0.783	35231
20	161	966	605	4.687	0.469	25033
20	163	956	599	7.580	0.758	34011
20	165	953	598	2.055	0.206	26661
20	167	950	605	4.950	0.495	28496
20	169	944	608	4.360	0.436	24105
20	171	936	606	5.360	0.536	23175
20	173	931	605	3.314	0.331	35733
20	175	946	604	9.771	0.977	29936
20	177	953	602	4.732	0.473	24985
20	179	961	598	5.814	0.581	29726
20	181	967	600	4.111	0.411	33493
20	183	973	600	3.900	0.390	30420
20	185	987	601	9.123	0.912	34128
20	187	989	605	2.907	0.291	31425
20	189	991	610	3.500	0.350	24643
20	191	994	609	2.055	0.206	26211
20	193	996	610	1.453	0.145	28366
21	1	733	624	-1.000	-1.000	29509
21	3	733	625	0.650	0.065	27696
21	5	734	626	0.919	0.092	30098
21	7	734	627	0.650	0.065	19591
21	9	736	623	2.907	0.291	24564
21	11	741	608	10.277	1.028	34662
21	13	745	596	8.222	0.822	33002
21	15	745	595	0.650	0.065	29091
21	17	741	579	10.720	1.072	31739
21	19	735	570	7.031	0.703	29942
21	21	733	561	5.993	0.599	30014
21	23	734	552	5.886	0.589	29065
21	25	736	544	5.360	0.536	31575
21	27	743	540	5.240	0.524	30126
21	29	754	527	11.069	1.107	32192
21	31	757	530	2.758	0.276	28876
21	33	761	533	3.250	0.325	34237
21	35	773	536	8.040	0.804	33993
21	37	773	529	4.550	0.455	31916
21	39	774	518	7.179	0.718	32780
21	41	791	531	13.910	1.391	32159
21	43	798	544	9.597	0.960	33259
21	45	797	551	4.596	0.460	33151
21	47	803	552	3.954	0.395	34288
21	49	811	548	5.814	0.581	32362
21	51	814	544	3.250	0.325	33369
21	53	827	534	10.661	1.066	33630
21	55	834	531	4.950	0.495	33935
21	57	842	528	5.553	0.555	32946
21	59	830	536	9.374	0.937	31489
21	61	825	534	3.500	0.350	32098
21	63	831	528	5.515	0.552	27458
21	65	813	515	14.432	1.443	32037
21	67	809	511	3.677	0.368	32585
21	69	805	504	5.240	0.524	32065
21	71	800	494	7.267	0.727	33474
21	73	799	504	6.532	0.653	32593
21	75	800	513	5.886	0.589	30682
21	77	802	521	5.360	0.536	32651
21	79	801	527	3.954	0.395	32035
21	81	789	552	18.025	1.802	41770
21	83	782	570	12.553	1.255	34493
21	85	780	576	4.111	0.411	27478
21	87	776	583	5.240	0.524	29130
21	89	776	595	7.800	0.780	31904
21	91	773	612	11.220	1.122	35302
21	93	769	633	13.895	1.390	40750
21	95	767	643	6.629	0.663	26054
21	97	761	652	7.031	0.703	39608
21	99	751	667	11.718	1.172	30131
21	101	743	675	7.354	0.735	33748
21	103	731	682	9.030	0.903	36211
21	105	719	689	9.030	0.903	33824
21	107	709	691	6.629	0.663	24700
21	109	701	695	5.814	0.581	20980
21	111	689	701	8.720	0.872	23739
21	113	683	706	5.077	0.508	34186
21	115	676	703	4.950	0.495	33412
21	117	718	668	35.536	3.554	32124
[truncated: 5,713 more rows]
