# Supplementary material for: The Arp2/3 complex is required for in situ haptotactic response of microglia to iC3b
Source: EMBO Rep. 2026 Feb 27;27(7):1666–95. doi: 10.1038/s44319-026-00720-9 (PMC13076747; doi:10.1038/s44319-026-00720-9)
Supplement: Supplementary file 13 — Source data Fig. 1 [file 44319_2026_720_MOESM13_ESM.zip › Figure 1/1A-E/24.09.06 BV2 iC3b random migration results.xlsx]

## Sheet: Velocity
FN well			1ug ic3b			10ug ic3b			20ug ic3b
Track Number	Velocity [µm/min]		Track Number	Velocity [µm/min]		Track Number	Velocity [µm/min]		Track Number	Velocity [µm/min]
1	0.44		1	0.61		1	0.74		1	0.54
2	0.8		2	0.62		2	0.63		2	0.43
3	0.57		3	0.53		3	0.95		3	0.49
4	0.59		4	0.43		4	0.76		4	0.45
5	0.92		5	0.55		5	0.61		5	0.54
6	0.57		6	0.53		6	0.61		6	0.49
7	0.58		7	0.41		7	1.1		7	0.37
8	0.8		8	0.65		8	0.65		8	0.37
9	0.51		9	0.47		9	0.63		9	0.87
10	0.62		10	0.6		10	0.76		10	0.52
11	0.56		11	0.47		11	0.81		11	0.81
12	0.56		12	0.48		12	0.4		12	0.53
13	0.9		13	0.63		13	0.6		13	1.08
14	0.52		14	0.68		14	0.65		14	0.89
15	0.44		15	0.49		15	0.71		15	0.51
16	0.62		16	0.63		16	0.66		16	0.52
17	0.58		17	0.64		17	0.65		17	0.87
18	0.57		18	0.48		18	0.77		18	0.68
19	0.53		19	0.32		19	1.06		19	1.06
20	0.61		20	0.25		20	0.97		20	0.51
21	0.6		21	0.42		21	0.67		21	0.89
22	0.53		22	0.8		22	0.67		22	0.74
23	0.5		23	0.41		23	0.66		23	1.14
24	0.43		24	0.44		24	0.71		24	0.59
25	0.61		25	0.42		25	0.6		25	0.94
26	0.67		26	0.63		26	0.92		26	0.61
27	0.5		27	0.86		27	0.57		27	0.59
28	0.52		28	0.52		28	0.68		28	0.6
29	0.79		29	0.51		29	0.79		29	0.56
30	0.67		30	0.43		30	0.68		30	0.81
31	0.74		31	0.45		31	0.57		31	0.58
32	0.52		32	0.52		32	0.7		32	0.52
33	0.78		33	0.66		33	0.71		33	0.49
34	0.51		34	0.49		34	0.72		34	0.76
35	0.51		35	0.66		35	0.77		35	0.7
36	0.54		36	0.63		36	1.07		36	0.66
37	0.57		37	0.61		37	0.52		37	0.5
38	0.48		38	0.56		38	0.76		38	0.36
39	0.97		39	0.85		39	0.59		39	0.53
40	0.57		40	1.09		40	0.51		40	0.65
41	0.49		41	0.71		41	0.66		41	0.75
42	0.49		42	0.84		42	0.72		42	0.78
43	0.55		43	0.48		43	1.2		43	0.55
44	0.65		44	1.07		44	0.6		44	0.61
45	0.45		45	0.72		45	0.62		45	0.65
46	0.48		46	1		46	0.83		46	0.39
47	0.51		47	0.81		47	0.74		47	0.61
48	0.5		48	0.84		48	0.38		48	0.77
49	0.53		49	0.69		49	0.53		49	0.49
50	0.45		50	0.69		50	0.74		50	0.64
51	0.41		51	0.85		51	0.6		51	0.44
52	0.42		52	0.95		52	0.66		52	0.69
53	0.35		53	1.02		53	0.56		53	0.78
54	0.47		54	0.69		54	0.71		54	0.77
55	0.55		55	0.89		55	0.67		55	0.47
56	0.65		56	0.71		56	0.65		56	0.77
57	0.79		57	0.7		57	0.85		57	0.53
58	0.81		58	0.98		58	0.9		58	0.83
59	0.84		59	0.67		59	0.97		59	0.6
60	0.59		60	0.71		60	0.78		60	0.57
61	0.82		61	0.78		61	0.62		61	0.52
62	0.54		62	0.76		62	0.52		62	0.53
63	0.72		63	0.77		63	0.97		63	0.65
64	0.48		64	0.71		64	0.94		64	0.53
65	0.51		65	0.66		65	0.62		65	0.57
66	0.44		66	0.53		66	0.66		66	0.77
67	0.52		67	0.8		67	0.61		67	0.95
68	0.53		68	0.62		68	0.52		68	0.65
69	0.53		69	0.62		69	0.56		69	0.64
70	0.34		70	0.52		70	0.43		70	0.57
71	0.56		71	0.58		71	0.56		71	0.72
72	0.77		72	0.53		72	0.81		72	0.51
73	0.49		73	0.64		73	0.58		73	0.6
74	0.54		74	0.99		74	0.75		74	0.87
75	0.61		75	0.77		75	0.6		75	0.57
76	0.49		76	0.79		76	0.71		76	0.63
77	0.54		77	0.56		77	0.66		77	0.54
78	0.55		78	0.6		78	0.63		78	0.56
79	0.84		79	0.73		79	0.52		79	0.8
80	0.95		80	0.77		80	0.7		80	0.67

## Sheet: Distance
FN well					1ug ic3b					10ug iC3b					20ug Ic3b
Track Number	Accumulated distance [µm]	Euclidean distance [µm]			Track Number	Accumulated distance [µm]	Euclidean distance [µm]			Track Number	Accumulated distance [µm]	Euclidean distance [µm]			Track Number	Accumulated distance [µm]	Euclidean distance [µm]
1	423.56	51.77			1	583.71	116.75			1	711.4	114.22			1	517.05	39.84
2	772.67	138.49			2	596.7	150.45			2	605.01	27.92			2	416.87	84.15
3	546.32	21.79			3	508.48	13.91			3	913.97	10.28			3	469.75	58.15
4	568.15	32.6			4	417.15	25.71			4	726.96	32.09			4	433.89	19.03
5	881.12	156.13			5	525.11	47.98			5	586.98	30.63			5	519.18	77.9
6	548.95	25.01			6	513.42	13.26			6	583.5	21.52			6	469	39.77
7	554.89	53			7	391.15	13.91			7	1054.52	88.8			7	351.01	66.64
8	768.63	118.14			8	623.76	11.13			8	625.14	10.28			8	357.9	16.57
9	485.05	72.05			9	446.79	88.86			9	603.89	6.69			9	837.39	163.07
10	594.55	43.86			10	573.36	294.35			10	733.47	58.68			10	494.75	19.2
11	541.3	96.04			11	446.72	14.96			11	777.5	61.64			11	773.09	17.68
12	542.22	12.62			12	460.9	14.43			12	386.59	21.99			12	506.56	22.23
13	862.71	158.77			13	608.44	137.31			13	574.02	15.63			13	1032.74	73.8
14	495.47	7			14	652.26	235.3			14	627.89	7.83			14	854.86	183.59
15	427.07	28.86			15	473.42	21.8			15	677.81	40.43			15	492.89	99.32
16	598.68	27.14			16	606.88	31.47			16	631.17	29.64			16	500.57	8.22
17	553.57	56.98			17	613.24	27.77			17	620.26	39.91			17	835.08	5.24
18	551.66	141.37			18	458.21	51.55			18	740.69	149.99			18	656.4	47.56
19	509.74	85.93			19	308.15	18.89			19	1015.24	33.46			19	1021.51	174.34
20	589.07	139.59			20	241.97	25.11			20	927.81	15.87			20	492.22	29.31
21	577.08	115.05			21	401.08	39.47			21	642.9	3.25			21	854.84	65.52
22	510.53	108.6			22	768.96	73.68			22	646.48	55.02			22	713.32	16.66
23	483.31	44.81			23	395.69	9.46			23	638.38	61.47			23	1093.31	7.83
24	415.73	118.39			24	420.77	82.22			24	684.29	49.15			24	566.29	20.07
25	586.88	11.99			25	402.55	8.04			25	572.64	11.72			25	898.97	25.61
26	644.71	193.41			26	601.85	41.96			26	883.88	8.84			26	582.03	25.61
27	478.4	199.42			27	820.88	69.33			27	548	84.06			27	562.33	13.16
28	500.96	79.66			28	495.51	65.47			28	653.34	88.11			28	572.79	25.61
29	759.23	76.16			29	489.74	16.25			29	757.52	60.78			29	539.62	5.55
30	642.9	65.01			30	408.8	94.01			30	651.11	19.84			30	780.56	102.94
31	713.75	29.19			31	433.25	30.89			31	542.49	19.5			31	552.9	35.89
32	501.52	67.91			32	502.61	20.08			32	669.66	23.4			32	502.3	29.36
33	746.45	46.31			33	637.62	6.79			33	678.15	30.56			33	467.1	11.57
34	486.98	89.06			34	472.5	21.32			34	695.27	36.38			34	731.17	47.45
35	487.32	88.45			35	630.93	224.29			35	741.8	125.68			35	669.23	51.52
36	519.81	63.16			36	603.75	90.24			36	1029.11	69.78			36	633.01	8.22
37	548.49	100.06			37	589.99	2.34			37	496.44	8.32			37	484.31	128.13
38	465.56	142.38			38	533.25	14.96			38	730.2	43.82			38	347.9	11.72
39	928.89	208.49			39	684.68	144.78			39	571.12	25.88			39	504.25	11.35
40	550.05	18.71			40	1047.38	211.29			40	491.16	45.11			40	627.1	21.29
41	467.64	115.53			41	680.29	25.88			41	629.31	3.95			41	724.01	26.03
42	469.48	122.71			42	807.35	47.09			42	691.56	10.72			42	750.22	23.98
43	532.67	15.71			43	456.67	27.42			43	1156.77	48.93			43	532.5	69.55
44	620.14	64.91			44	1029.74	197.34			44	579.01	18.02			44	589.64	80.12
45	436.65	19.51			45	695.69	104.56			45	597.27	7.61			45	621.12	12.33
46	465.13	85.18			46	963.85	67.11			46	798.42	22.82			46	376.71	17.98
47	493.17	90.85			47	774.67	132.02			47	710.41	10.4			47	589.98	25.8
48	483.54	48.4			48	810.12	71.28			48	367.1	42.37			48	735.42	98.37
49	507.76	88.85			49	663.79	30.11			49	509.14	61.2			49	466.81	20.36
50	428.14	101.05			50	659.06	42.75			50	710.18	46.35			50	613.07	2.91
51	392.01	29.2			51	813.95	107.45			51	574.48	14.61			51	420.92	5.81
52	402.79	23.56			52	908.4	164.91			52	637.5	184.94			52	660.75	55.82
53	339.78	23.05			53	981.07	260.65			53	540.18	27.34			53	744.98	25.61
54	453.02	94.64			54	665.41	40.13			54	685.91	47.69			54	737.06	13.77
55	524.82	77.33			55	855.97	7.27			55	642.77	28.86			55	451.65	35.06
56	624.92	268.78			56	678.76	4.6			56	625.32	6.4			56	734.78	28.25
57	757.78	140.84			57	667.51	34.55			57	820.68	161.38			57	254.1	9.05
58	773.36	126.2			58	936.87	82.75			58	864.94	52.92			58	794.63	20.16
59	811.01	180.3			59	647.15	46.53			59	932.07	40.58			59	574.52	23.08
60	569.93	32.64			60	685.51	59.79			60	748.66	10.11			60	543.49	4.11
61	788.88	62.24			61	745.22	261.19			61	595.57	61.52			61	500.43	10.66
62	521.98	174.13			62	729.07	33.81			62	496.88	11.72			62	505.82	29.96
63	690.58	69.36			63	742	44.36			63	927.87	138.91			63	627.43	24.08
64	456.49	14.71			64	680.43	20.96			64	900.71	143.5			64	511.64	7.41
65	491.49	7.85			65	636.39	42.73			65	599.19	215.05			65	549.97	4.73
66	418.69	31.47			66	509.54	14.74			66	635.6	95.6			66	739.85	1.45
67	497.62	60.73			67	769.36	82.23			67	587	13.79			67	915.51	120.82
68	505.48	111.42			68	599.08	49.21			68	494.88	28.78			68	620.28	53.74
69	508.11	61.7			69	598.52	119.4			69	537.69	51.04			69	610.25	13
70	323.36	103.38			70	499.09	9.05			70	414.39	38.04			70	547.97	21.85
71	539.27	28.78			71	560.49	39.27			71	539.61	103.1			71	687.75	21.49
72	734.63	168.55			72	504.44	21.44			72	781.87	32.27			72	491.85	84.56
73	475.2	44.59			73	612.89	109.74			73	552.37	23.84			73	575.19	154.63
74	517.62	10.15			74	948.45	90.46			74	718.52	13.4			74	836.76	197.31
75	588.83	102.14			75	738.46	205.45			75	572.06	9.24			75	549.12	78.83
76	467.44	34.3			76	760.92	17.44			76	683.61	89.8			76	605	47.49
77	518.93	89.55			77	452.73	70.93			77	637.49	46.48			77	514.1	52.68
78	525.58	35.96			78	578.69	27.49			78	608.87	29.7			78	536.42	54.09
79	801.99	87.84			79	696.63	12.5			79	494.44	32.19			79	768.86	99.79
80	915.11	170.92			80	738.89	46.93			80	589.26	25.36			80	643.24	25.35

## Sheet: FMI
FN well						1ug Ic3b						10ug iC3b						20ug iC3b
Track Number	x FMI	y FMI	Endpoint X Value	Endpoint Y Value		Track Number	x FMI	y FMI	Endpoint X Value	Endpoint Y Value		Track Number	x FMI	y FMI	Endpoint X Value	Endpoint Y Value		Track Number	x FMI	y FMI	Endpoint X Value	Endpoint Y Value
1	-0.11	0.06	-45.499	24.699		1	0.2	-0.02	116.347	-9.75		1	0.03	-0.16	23.399	-111.797		1	0.08	-0.01	39.649	-3.9
2	0.1	0.15	74.098	116.997		2	-0.19	-0.17	-111.147	-101.397		2	-0.04	0.02	-25.349	11.7		2	0.02	-0.2	7.15	-83.848
3	-0.04	0.01	-20.799	6.5		3	0.02	0.02	11.05	8.45		3	-0.01	-0.01	-5.85	-8.45		3	-0.11	-0.06	-51.349	-27.299
4	0.05	-0.02	29.899	-13		4	-0.06	0.02	-24.049	9.1		4	-0.01	-0.04	-3.9	-31.849		4	0.04	0.01	18.85	2.6
5	0.18	0.01	155.996	6.5		5	0.04	-0.08	22.749	-42.249		5	0.02	-0.05	9.1	-29.249		5	-0.15	-0.03	-76.698	-13.65
6	0.01	0.04	3.9	24.699		6	0.01	0.03	2.6	13		6	-0.02	0.03	-9.1	19.5		6	0.08	-0.02	38.999	-7.8
7	-0.08	-0.05	-44.199	-29.249		7	0.03	0.02	11.05	8.45		7	-0.06	-0.06	-65.648	-59.799		7	0.14	-0.13	47.449	-46.799
8	0.11	0.11	81.898	85.148		8	-0.02	0	-11.05	1.3		8	0.01	0.01	8.45	5.85		8	0.03	0.03	12.35	11.05
9	0.03	0.14	16.25	70.198		9	-0.19	0.07	-83.198	31.199		9	-0.01	0.01	-3.25	5.85		9	-0.04	-0.19	-35.099	-159.246
10	0.01	-0.07	5.2	-43.549		10	-0.45	0.26	-255.444	146.246		10	-0.05	0.06	-37.049	45.499		10	0.02	0.04	7.8	17.55
11	-0.11	-0.14	-61.098	-74.098		11	-0.03	-0.02	-12.35	-8.45		11	0.08	-0.02	59.798	-14.95		11	-0.01	0.02	-5.2	16.9
12	-0.02	0	-12.35	2.6		12	0.03	0	14.3	-1.95		12	-0.05	-0.02	-20.799	-7.15		12	0.03	0.03	17.55	13.65
13	0.18	-0.04	154.696	-35.749		13	0.07	-0.21	44.199	-129.997		13	-0.02	0.02	-11.05	11.05		13	-0.02	-0.07	-24.699	-69.548
14	0.01	0.01	6.5	2.6		14	-0.36	0.06	-232.044	38.999		14	-0.01	0.01	-5.2	5.85		14	-0.05	-0.21	-38.999	-179.396
15	-0.05	-0.04	-23.399	-16.9		15	0.01	-0.05	3.9	-21.449		15	-0.05	0.04	-32.499	24.049		15	0.05	-0.2	24.699	-96.198
16	0.04	-0.01	25.999	-7.8		16	-0.03	0.04	-19.5	24.699		16	0.03	-0.04	18.2	-23.399		16	0.01	-0.02	2.6	-7.8
17	0.06	-0.08	32.499	-46.799		17	0.02	0.04	14.95	23.399		17	0.01	-0.06	4.55	-39.649		17	-0.01	0	-4.55	2.6
18	0.05	0.25	28.599	138.447		18	0.03	-0.11	12.35	-50.049		18	0.06	0.19	40.949	144.296		18	0	-0.07	-3.25	-47.449
19	-0.17	-0.03	-84.498	-15.6		19	0.06	0	18.85	-1.3		19	-0.02	-0.03	-16.25	-29.249		19	0.15	0.09	149.496	89.698
20	-0.02	0.24	-11.7	139.097		20	-0.1	-0.02	-24.699	-4.55		20	-0.01	-0.01	-9.1	-13		20	0.06	0	29.249	-1.95
21	-0.1	0.17	-57.849	99.448		21	0.03	0.09	11.7	37.699		21	0	0	-1.95	2.6		21	0.08	0.01	64.348	12.35
22	-0.21	0.02	-107.897	12.35		22	-0.09	-0.02	-72.148	-14.95		22	0.02	0.08	13.65	53.299		22	-0.01	0.02	-5.85	15.6
23	-0.08	0.04	-40.949	18.2		23	-0.01	-0.02	-2.6	-9.1		23	0.09	0.03	57.849	20.799		23	0	0.01	0.65	7.8
24	0.09	0.27	37.049	112.447		24	-0.19	-0.04	-80.598	-16.25		24	0.07	-0.02	46.149	-16.9		24	0.01	0.03	8.45	18.2
25	-0.02	0.01	-9.1	7.8		25	-0.02	0	-7.8	-1.95		25	0.02	0.01	9.75	6.5		25	-0.02	-0.02	-20.799	-14.95
26	0.26	0.16	165.096	100.747		26	-0.02	-0.07	-11.7	-40.299		26	-0.01	0.01	-7.15	5.2		26	0.04	-0.02	23.399	-10.4
27	-0.1	-0.4	-47.449	-193.695		27	-0.07	0.05	-53.949	43.549		27	-0.1	-0.12	-53.299	-64.998		27	-0.01	0.02	-4.55	12.35
28	-0.15	-0.06	-74.098	-29.249		28	0.12	0.05	59.799	26.649		28	0.13	0.05	81.898	32.499		28	-0.02	0.04	-10.4	23.399
29	-0.04	0.09	-27.949	70.848		29	0.03	-0.01	15.6	-4.55		29	-0.05	-0.06	-40.299	-45.499		29	0	-0.01	-1.95	-5.2
30	-0.02	0.1	-13	63.698		30	0.14	0.18	57.849	74.098		30	0.02	-0.03	10.4	-16.9		30	-0.11	-0.07	-85.148	-57.849
31	0.04	-0.01	28.599	-5.85		31	0.07	0.01	30.549	4.55		31	0.03	0.02	15.6	11.7		31	0.04	0.05	20.799	29.249
32	-0.09	-0.1	-42.899	-52.649		32	-0.02	-0.03	-9.75	-17.55		32	0.03	0	23.399	0		32	-0.01	-0.06	-2.6	-29.249
33	0.01	0.06	3.9	46.149		33	-0.01	0	-6.5	1.95		33	0.02	0.04	12.35	27.949		33	-0.02	0.02	-9.1	7.15
34	0.18	0	89.048	1.3		34	-0.04	-0.03	-16.9	-13		34	-0.05	-0.02	-34.449	-11.7		34	0.06	0	47.449	0
35	0.09	0.16	42.899	77.348		35	-0.25	-0.25	-158.596	-158.596		35	-0.14	-0.09	-105.947	-67.598		35	0.07	-0.04	44.849	-25.349
36	-0.05	-0.11	-25.349	-57.849		36	-0.14	-0.05	-85.798	-27.949		36	-0.06	0.03	-63.048	29.899		36	0	-0.01	2.6	-7.8
37	-0.08	-0.17	-41.599	-90.998		37	0	0	1.95	1.3		37	0.01	-0.01	6.5	-5.2		37	0.03	0.26	13.65	127.397
38	0.31	-0.01	142.346	-3.25		38	0.02	0.02	8.45	12.35		38	0.06	0.02	40.949	15.6		38	-0.03	0.01	-11.05	3.9
39	0.02	-0.22	14.3	-207.995		39	-0.15	-0.15	-103.347	-101.397		39	-0.04	0.02	-23.399	11.05		39	-0.02	0.01	-11.05	2.6
40	-0.01	0.03	-6.5	17.55		40	0.2	0	211.245	-4.55		40	0.05	0.07	26.649	36.399		40	-0.02	-0.03	-11.05	-18.2
41	0.22	-0.12	100.747	-56.549		41	-0.04	-0.01	-25.349	-5.2		41	0	-0.01	-0.65	-3.9		41	0	0.04	1.3	25.999
42	0.08	0.25	38.999	116.347		42	-0.02	-0.05	-16.25	-44.199		42	0	0.02	-2.6	10.4		42	-0.02	0.03	-13	20.15
43	0.03	0.01	14.3	6.5		43	0.01	-0.06	2.6	-27.299		43	-0.01	-0.04	-16.25	-46.149		43	0.13	0	69.548	0.65
44	-0.06	0.09	-35.099	54.599		44	0.15	-0.11	157.946	-118.297		44	0.03	-0.01	16.25	-7.8		44	0.14	-0.01	79.948	-5.2
45	0.04	-0.02	16.9	-9.75		45	0.13	0.08	87.098	57.849		45	-0.01	0	-7.15	2.6		45	-0.01	-0.02	-3.9	-11.7
46	0.18	0.05	81.898	23.399		46	-0.05	-0.05	-46.799	-48.099		46	0.01	0.03	7.8	21.449		46	-0.03	-0.04	-11.7	-13.65
47	0.18	-0.06	86.448	-27.949		47	0.08	0.15	62.398	116.347		47	0.01	0	10.4	0		47	-0.03	0.03	-16.9	19.5
48	0.04	0.09	18.2	44.849		48	-0.06	-0.06	-48.749	-51.999		48	-0.11	0.04	-39.649	14.95		48	0.09	0.1	68.248	70.848
49	0.12	0.13	59.149	66.298		49	0.04	-0.02	25.349	-16.25		49	0.12	0.03	59.798	13		49	0.01	0.04	5.85	19.5
50	-0.09	-0.22	-39.649	-92.948		50	0.05	0.05	29.899	30.549		50	-0.02	-0.06	-17.55	-42.899		50	0	0	-1.3	-2.6
51	0.07	-0.02	27.949	-8.45		51	-0.12	-0.05	-98.798	-42.249		51	0.02	0.01	12.35	7.8		51	0.01	-0.01	2.6	-5.2
52	0.02	-0.05	9.75	-21.449		52	0.18	0.03	163.146	24.049		52	-0.07	-0.28	-42.249	-180.046		52	-0.04	-0.07	-25.999	-49.399
53	0.06	-0.02	21.449	-8.45		53	-0.25	-0.08	-248.294	-79.298		53	0.04	0.02	24.049	13		53	0.02	-0.03	14.95	-20.799
54	-0.06	-0.2	-25.999	-90.998		54	0.03	0.05	16.9	36.399		54	-0.02	-0.07	-14.3	-45.499		54	-0.01	0.02	-4.55	13
55	0.06	0.13	33.799	69.548		55	-0.01	0	-6.5	3.25		55	-0.04	-0.01	-28.599	-3.9		55	-0.01	-0.08	-6.5	-34.449
56	0.37	0.23	228.794	141.046		56	-0.01	0	-4.55	-0.65		56	0.01	0	5.85	2.6		56	-0.02	0.04	-11.05	25.999
57	-0.03	0.18	-22.099	139.097		57	0.05	0	34.449	2.6		57	0.14	0.14	111.147	116.997		57	-0.03	-0.01	-8.45	-3.25
58	-0.11	0.12	-83.198	94.898		58	-0.05	-0.07	-44.849	-69.548		58	0.03	-0.05	24.699	-46.799		58	-0.01	0.02	-7.15	18.85
59	-0.18	-0.13	-148.196	-102.697		59	-0.05	0.05	-30.549	35.099		59	0.02	0.04	21.449	34.449		59	0.01	0.04	3.9	22.749
60	-0.04	-0.04	-22.749	-23.399		60	-0.02	-0.09	-12.35	-58.499		60	-0.01	0.01	-7.15	7.15		60	0	0.01	-1.3	3.9
61	-0.07	-0.03	-56.549	-25.999		61	0.07	-0.34	51.349	-256.094		61	-0.06	-0.08	-38.349	-48.099		61	-0.02	0.01	-8.45	6.5
62	0.3	0.15	154.696	79.948		62	-0.03	-0.04	-20.799	-26.649		62	0.01	0.02	6.5	9.75		62	0	0.06	1.95	29.899
63	-0.1	-0.02	-68.248	-12.35		63	0.03	0.05	25.349	36.399		63	0.07	-0.13	69.548	-120.247		63	0	-0.04	1.3	-24.049
64	-0.02	-0.02	-10.4	-10.4		64	0	0.03	-2.6	20.799		64	0.12	0.11	105.297	97.498		64	-0.01	0	-7.15	1.95
65	-0.01	0.01	-3.25	7.15		65	0.06	0.04	35.749	23.399		65	0.07	-0.35	43.549	-210.595		65	0	-0.01	-1.3	-4.55
66	-0.06	0.05	-24.699	19.5		66	0.02	-0.02	9.75	-11.05		66	0.11	-0.11	67.598	-67.598		66	0	0	1.3	-0.65
67	-0.09	-0.08	-44.849	-40.949		67	0.07	0.08	51.999	63.698		67	0.02	0.02	9.75	9.75		67	0.05	0.12	44.199	112.447
68	0.02	-0.22	7.8	-111.147		68	0.07	0.05	40.949	27.299		68	-0.06	0.01	-28.599	3.25		68	-0.05	-0.07	-28.599	-45.499
69	0.11	-0.04	57.849	-21.449		69	0.17	-0.11	101.397	-63.048		69	-0.09	0.01	-50.699	5.85		69	0.01	-0.02	7.8	-10.4
70	0.06	-0.31	20.15	-101.397		70	0.01	-0.02	3.25	-8.45		70	0.03	0.09	13	35.749		70	-0.02	0.04	-8.45	20.149
71	0.05	-0.02	25.999	-12.35		71	0.06	-0.03	35.749	-16.25		71	0.13	-0.14	68.898	-76.698		71	0	0.03	-1.3	21.449
72	-0.12	-0.2	-87.098	-144.296		72	0.01	0.04	5.2	20.799		72	-0.04	0.01	-31.849	5.2		72	-0.01	-0.17	-3.25	-84.498
73	-0.08	0.05	-38.349	22.749		73	0.14	-0.11	86.448	-67.598		73	-0.04	-0.02	-21.449	-10.4		73	-0.23	-0.13	-133.897	-77.348
74	-0.02	0.01	-7.8	6.5		74	-0.03	0.09	-26.649	86.448		74	-0.02	0.01	-12.35	5.2		74	0.2	0.12	169.646	100.747
75	0.12	0.13	68.898	75.398		75	0.27	-0.06	200.195	-46.149		75	0.01	-0.01	7.15	-5.85		75	-0.03	-0.14	-18.2	-76.698
76	-0.01	0.07	-5.85	33.799		76	-0.02	-0.01	-15.6	-7.8		76	-0.05	0.12	-33.799	83.198		76	-0.07	0.04	-40.949	24.049
77	-0.08	0.15	-41.599	79.298		77	0.14	-0.07	63.698	-31.199		77	0.07	0.03	43.549	16.25		77	0.1	-0.03	50.699	-14.3
78	0.07	0.01	35.749	3.9		78	0.05	-0.01	27.299	-3.25		78	0.04	-0.02	27.299	-11.7		78	-0.05	-0.08	-29.249	-45.499
79	0.11	0.02	86.448	15.6		79	0.02	-0.01	11.05	-5.85		79	0.04	0.05	22.099	23.399		79	-0.13	0.03	-96.848	24.049
80	-0.08	0.17	-75.398	153.396		80	0.03	-0.05	24.049	-40.299		80	0	-0.04	0.65	-25.349		80	-0.04	-0.02	-23.399	-9.75

## Sheet: Directionality
FN well					1ug iC3b					10ug iC3b					20ug Ic3b
Track Number	Directionality	Endpoint X Value	Endpoint Y Value		Track Number	Directionality	Endpoint X Value	Endpoint Y Value		Track Number	Directionality	Endpoint X Value	Endpoint Y Value		Track Number	Directionality	Endpoint X Value	Endpoint Y Value
1	0.122	-45.499	24.699		1	0.2	116.347	-9.75		1	0.161	23.399	-111.797		1	0.077	39.649	-3.9
2	0.179	74.098	116.997		2	0.252	-111.147	-101.397		2	0.046	-25.349	11.7		2	0.202	7.15	-83.848
3	0.04	-20.799	6.5		3	0.027	11.05	8.45		3	0.011	-5.85	-8.45		3	0.124	-51.349	-27.299
4	0.057	29.899	-13		4	0.062	-24.049	9.1		4	0.044	-3.9	-31.849		4	0.044	18.85	2.6
5	0.177	155.996	6.5		5	0.091	22.749	-42.249		5	0.052	9.1	-29.249		5	0.15	-76.698	-13.65
6	0.046	3.9	24.699		6	0.026	2.6	13		6	0.037	-9.1	19.5		6	0.085	38.999	-7.8
7	0.096	-44.199	-29.249		7	0.036	11.05	8.45		7	0.084	-65.648	-59.799		7	0.19	47.449	-46.799
8	0.154	81.898	85.148		8	0.018	-11.05	1.3		8	0.016	8.45	5.85		8	0.046	12.35	11.05
9	0.149	16.25	70.198		9	0.199	-83.198	31.199		9	0.011	-3.25	5.85		9	0.195	-35.099	-159.246
10	0.074	5.2	-43.549		10	0.513	-255.444	146.246		10	0.08	-37.049	45.499		10	0.039	7.8	17.55
11	0.177	-61.098	-74.098		11	0.033	-12.35	-8.45		11	0.079	59.798	-14.95		11	0.023	-5.2	16.9
12	0.023	-12.35	2.6		12	0.031	14.3	-1.95		12	0.057	-20.799	-7.15		12	0.044	17.55	13.65
13	0.184	154.696	-35.749		13	0.226	44.199	-129.997		13	0.027	-11.05	11.05		13	0.071	-24.699	-69.548
14	0.014	6.5	2.6		14	0.361	-232.044	38.999		14	0.012	-5.2	5.85		14	0.215	-38.999	-179.396
15	0.068	-23.399	-16.9		15	0.046	3.9	-21.449		15	0.06	-32.499	24.049		15	0.202	24.699	-96.198
16	0.045	25.999	-7.8		16	0.052	-19.5	24.699		16	0.047	18.2	-23.399		16	0.016	2.6	-7.8
17	0.103	32.499	-46.799		17	0.045	14.95	23.399		17	0.064	4.55	-39.649		17	0.006	-4.55	2.6
18	0.256	28.599	138.447		18	0.113	12.35	-50.049		18	0.203	40.949	144.296		18	0.072	-3.25	-47.449
19	0.169	-84.498	-15.6		19	0.061	18.85	-1.3		19	0.033	-16.25	-29.249		19	0.171	149.496	89.698
20	0.237	-11.7	139.097		20	0.104	-24.699	-4.55		20	0.017	-9.1	-13		20	0.06	29.249	-1.95
21	0.199	-57.849	99.448		21	0.098	11.7	37.699		21	0.005	-1.95	2.6		21	0.077	64.348	12.35
22	0.213	-107.897	12.35		22	0.096	-72.148	-14.95		22	0.085	13.65	53.299		22	0.023	-5.85	15.6
23	0.093	-40.949	18.2		23	0.024	-2.6	-9.1		23	0.096	57.849	20.799		23	0.007	0.65	7.8
24	0.285	37.049	112.447		24	0.195	-80.598	-16.25		24	0.072	46.149	-16.9		24	0.035	8.45	18.2
25	0.02	-9.1	7.8		25	0.02	-7.8	-1.95		25	0.02	9.75	6.5		25	0.028	-20.799	-14.95
26	0.3	165.096	100.747		26	0.07	-11.7	-40.299		26	0.01	-7.15	5.2		26	0.044	23.399	-10.4
27	0.417	-47.449	-193.695		27	0.084	-53.949	43.549		27	0.153	-53.299	-64.998		27	0.023	-4.55	12.35
28	0.159	-74.098	-29.249		28	0.132	59.799	26.649		28	0.135	81.898	32.499		28	0.045	-10.4	23.399
29	0.1	-27.949	70.848		29	0.033	15.6	-4.55		29	0.08	-40.299	-45.499		29	0.01	-1.95	-5.2
30	0.101	-13	63.698		30	0.23	57.849	74.098		30	0.03	10.4	-16.9		30	0.132	-85.148	-57.849
31	0.041	28.599	-5.85		31	0.071	30.549	4.55		31	0.036	15.6	11.7		31	0.065	20.799	29.249
32	0.135	-42.899	-52.649		32	0.04	-9.75	-17.55		32	0.035	23.399	0		32	0.058	-2.6	-29.249
33	0.062	3.9	46.149		33	0.011	-6.5	1.95		33	0.045	12.35	27.949		33	0.025	-9.1	7.15
34	0.183	89.048	1.3		34	0.045	-16.9	-13		34	0.052	-34.449	-11.7		34	0.065	47.449	0
35	0.181	42.899	77.348		35	0.355	-158.596	-158.596		35	0.169	-105.947	-67.598		35	0.077	44.849	-25.349
36	0.122	-25.349	-57.849		36	0.149	-85.798	-27.949		36	0.068	-63.048	29.899		36	0.013	2.6	-7.8
37	0.182	-41.599	-90.998		37	0.004	1.95	1.3		37	0.017	6.5	-5.2		37	0.265	13.65	127.397
38	0.306	142.346	-3.25		38	0.028	8.45	12.35		38	0.06	40.949	15.6		38	0.034	-11.05	3.9
39	0.224	14.3	-207.995		39	0.211	-103.347	-101.397		39	0.045	-23.399	11.05		39	0.023	-11.05	2.6
40	0.034	-6.5	17.55		40	0.202	211.245	-4.55		40	0.092	26.649	36.399		40	0.034	-11.05	-18.2
41	0.247	100.747	-56.549		41	0.038	-25.349	-5.2		41	0.006	-0.65	-3.9		41	0.036	1.3	25.999
42	0.261	38.999	116.347		42	0.058	-16.25	-44.199		42	0.016	-2.6	10.4		42	0.032	-13	20.15
43	0.029	14.3	6.5		43	0.06	2.6	-27.299		43	0.042	-16.25	-46.149		43	0.131	69.548	0.65
44	0.105	-35.099	54.599		44	0.192	157.946	-118.297		44	0.031	16.25	-7.8		44	0.136	79.948	-5.2
45	0.045	16.9	-9.75		45	0.15	87.098	57.849		45	0.013	-7.15	2.6		45	0.02	-3.9	-11.7
46	0.183	81.898	23.399		46	0.07	-46.799	-48.099		46	0.029	7.8	21.449		46	0.048	-11.7	-13.65
47	0.184	86.448	-27.949		47	0.17	62.398	116.347		47	0.015	10.4	0		47	0.044	-16.9	19.5
48	0.1	18.2	44.849		48	0.088	-48.749	-51.999		48	0.115	-39.649	14.95		48	0.134	68.248	70.848
49	0.175	59.149	66.298		49	0.045	25.349	-16.25		49	0.12	59.798	13		49	0.044	5.85	19.5
50	0.236	-39.649	-92.948		50	0.065	29.899	30.549		50	0.065	-17.55	-42.899		50	0.005	-1.3	-2.6
51	0.074	27.949	-8.45		51	0.132	-98.798	-42.249		51	0.025	12.35	7.8		51	0.014	2.6	-5.2
52	0.058	9.75	-21.449		52	0.182	163.146	24.049		52	0.29	-42.249	-180.046		52	0.084	-25.999	-49.399
53	0.068	21.449	-8.45		53	0.266	-248.294	-79.298		53	0.051	24.049	13		53	0.034	14.95	-20.799
54	0.209	-25.999	-90.998		54	0.06	16.9	36.399		54	0.07	-14.3	-45.499		54	0.019	-4.55	13
55	0.147	33.799	69.548		55	0.008	-6.5	3.25		55	0.045	-28.599	-3.9		55	0.078	-6.5	-34.449
56	0.43	228.794	141.046		56	0.007	-4.55	-0.65		56	0.01	5.85	2.6		56	0.038	-11.05	25.999
57	0.186	-22.099	139.097		57	0.052	34.449	2.6		57	0.197	111.147	116.997		57	0.036	-8.45	-3.25
58	0.163	-83.198	94.898		58	0.088	-44.849	-69.548		58	0.061	24.699	-46.799		58	0.025	-7.15	18.85
59	0.222	-148.196	-102.697		59	0.072	-30.549	35.099		59	0.044	21.449	34.449		59	0.04	3.9	22.749
60	0.057	-22.749	-23.399		60	0.087	-12.35	-58.499		60	0.014	-7.15	7.15		60	0.008	-1.3	3.9
61	0.079	-56.549	-25.999		61	0.35	51.349	-256.094		61	0.103	-38.349	-48.099		61	0.021	-8.45	6.5
62	0.334	154.696	79.948		62	0.046	-20.799	-26.649		62	0.024	6.5	9.75		62	0.059	1.95	29.899
63	0.1	-68.248	-12.35		63	0.06	25.349	36.399		63	0.15	69.548	-120.247		63	0.038	1.3	-24.049
64	0.032	-10.4	-10.4		64	0.031	-2.6	20.799		64	0.159	105.297	97.498		64	0.014	-7.15	1.95
65	0.016	-3.25	7.15		65	0.067	35.749	23.399		65	0.359	43.549	-210.595		65	0.009	-1.3	-4.55
66	0.075	-24.699	19.5		66	0.029	9.75	-11.05		66	0.15	67.598	-67.598		66	0.002	1.3	-0.65
67	0.122	-44.849	-40.949		67	0.107	51.999	63.698		67	0.023	9.75	9.75		67	0.132	44.199	112.447
68	0.22	7.8	-111.147		68	0.082	40.949	27.299		68	0.058	-28.599	3.25		68	0.087	-28.599	-45.499
69	0.121	57.849	-21.449		69	0.199	101.397	-63.048		69	0.095	-50.699	5.85		69	0.021	7.8	-10.4
70	0.32	20.15	-101.397		70	0.018	3.25	-8.45		70	0.092	13	35.749		70	0.04	-8.45	20.149
71	0.053	25.999	-12.35		71	0.07	35.749	-16.25		71	0.191	68.898	-76.698		71	0.031	-1.3	21.449
72	0.229	-87.098	-144.296		72	0.043	5.2	20.799		72	0.041	-31.849	5.2		72	0.172	-3.25	-84.498
73	0.094	-38.349	22.749		73	0.179	86.448	-67.598		73	0.043	-21.449	-10.4		73	0.269	-133.897	-77.348
74	0.02	-7.8	6.5		74	0.095	-26.649	86.448		74	0.019	-12.35	5.2		74	0.236	169.646	100.747
75	0.173	68.898	75.398		75	0.278	200.195	-46.149		75	0.016	7.15	-5.85		75	0.144	-18.2	-76.698
76	0.073	-5.85	33.799		76	0.023	-15.6	-7.8		76	0.131	-33.799	83.198		76	0.078	-40.949	24.049
77	0.173	-41.599	79.298		77	0.157	63.698	-31.199		77	0.073	43.549	16.25		77	0.102	50.699	-14.3
78	0.068	35.749	3.9		78	0.048	27.299	-3.25		78	0.049	27.299	-11.7		78	0.101	-29.249	-45.499
79	0.11	86.448	15.6		79	0.018	11.05	-5.85		79	0.065	22.099	23.399		79	0.13	-96.848	24.049
80	0.187	-75.398	153.396		80	0.064	24.049	-40.299		80	0.043	0.65	-25.349		80	0.039	-23.399	-9.75
