# Supplementary material for: The Arp2/3 complex is required for in situ haptotactic response of microglia to iC3b
Source: EMBO Rep. 2026 Feb 27;27(7):1666–95. doi: 10.1038/s44319-026-00720-9 (PMC13076747; doi:10.1038/s44319-026-00720-9)
Supplement: Supplementary file 13 — Source data Fig. 1 [file 44319_2026_720_MOESM13_ESM.zip › Figure 1/1A-E/Original Metadata 20 ug per mL iC3b.csv]

Key	Value
BitsPerPixel	16
DimensionOrder	XYCZT
IsInterleaved	false
IsRGB	false
LittleEndian	true
PixelType	uint16
Series 0 Name	038 RC	DsRed
SizeC	2
SizeT	97
SizeX	1024
SizeY	1024
SizeZ	1
Calibration	(0.6500000000000001	0.6500000000000001)
Calibration units	10^-6m^1
Channel Wavelength Units	10^-9m^1
Channel Wavelength Value	583.0
Channel dimension	2
Channel name #1	RC
Channel name #2	DsRed
Channel under/overflow #1	(0.1	0.1)
Channel under/overflow #2	(0.1	0.1)
Contrast and brightness #1	(0.5	0.5)
Contrast and brightness #2	(0.5	0.5)
Creation time (UTC)	2024-06-11T16:53:41
Device Position #1	0
Device Position #2	0
Dimension description #1	2
Dimension description #2	1
Dimension description #3	4
Dimension name #1	RC
Dimension name #2	DsRed
Dimension value ID	2017
Display limits #1	(2890.0	25321.0)
Display limits #2	(0.0	65536.0)
Display limits #3	(0.0	65536.0)
Display processor type #1	1
Display processor type #2	-1
Display stack index #1	(0	0	0)
Display stack index #2	(0	0	0)
Display visible	1
Displayed LUT ID	1
Displayed stack ID	1
Document Author	Olympus IX83
Document Company	Hewlett-Packard Company
Document Creation Time	2024-06-11T16:53:45
Document Name	(10	0	0)
Document Note	(12	0	0)
Document creator major version	3
Document creator minor version	20
Document creator name	XV
Document creator package	5900
Document creator sub version	0
Document product	1718124825
External file present	1
External file volume	(0	0	0	0	0	1024	1024	97	1	2)
Gamma correction #1	1.0
Gamma correction #2	1.0
Gradient LUT #1	1
Gradient LUT #2	1
Image plane rectangle unit (Y dimension)	10^-6m^1
Image size	(0	0	1024	1024)
Layer	038 RC	DsRed
Layer selection	1472123537
Layer selection index	1
Location	G:\My Drive\Rotty Lab\Manuscripts\2024 Paulson et al_Arp2 3\EMBO REP submission\Revision\Ready to submit\Data\Figure 1\1A-E\FN 10ug 1-10 iC3b 1ug 11-20 10ug 21-30 20ug 31-40_38.vsi
Microscope Binning (X)	2
Microscope Binning (Y)	2
Microscope Camera Actual Bit Depth	16
Microscope Camera Enhanced Dynamic Range	0
Microscope Camera Frame Transfer Enabled	0
Microscope Camera HDRI Enabled	0
Microscope Camera Maximum Frame Size	(1024	1024)
Microscope Camera Pixel Clock (MHz)	400.0
Microscope Clipping	(0	0	1024	1024)
Microscope Clipping state	0
Microscope Device Configuration Index #01	0
Microscope Device Configuration Index #02	0
Microscope Device Configuration Index #03	1
Microscope Device Configuration Index #04	2
Microscope Device Configuration Index #05	3
Microscope Device Configuration Index #06	0
Microscope Device Configuration Index #07	0
Microscope Device Configuration Index #08	0
Microscope Device Configuration Index #09	0
Microscope Device Configuration Index #10	0
Microscope Device Configuration Index #11	0
Microscope Device Configuration Index #12	0
Microscope Device Configuration Index #13	0
Microscope Device Configuration Index #14	1
Microscope Device Configuration Index #15	2
Microscope Device Configuration Index #16	3
Microscope Device Configuration Index #17	0
Microscope Device Configuration Index #18	0
Microscope Device Configuration Index #19	0
Microscope Device Configuration Index #20	0
Microscope Device Configuration Index #21	0
Microscope Device Configuration Index #22	0
Microscope Device Configuration Position #01	1026
Microscope Device Configuration Position #02	1500
Microscope Device Configuration Position #03	1500
Microscope Device Configuration Position #04	1500
Microscope Device Configuration Position #05	1500
Microscope Device Configuration Position #06	1085
Microscope Device Configuration Position #07	1034
Microscope Device Configuration Position #08	1042
Microscope Device Configuration Position #09	1133
Microscope Device Configuration Position #10	1131
Microscope Device Configuration Position #11	1041
Microscope Device Configuration Position #12	1082
Microscope Device Configuration Position #13	1026
Microscope Device Configuration Position #14	1500
Microscope Device Configuration Position #15	1500
Microscope Device Configuration Position #16	1500
Microscope Device Configuration Position #17	1500
Microscope Device Configuration Position #18	1085
Microscope Device Configuration Position #19	1034
Microscope Device Configuration Position #20	1042
Microscope Device Configuration Position #21	1133
Microscope Device Configuration Position #22	1131
Microscope Device Configuration Position #23	1041
Microscope Device Configuration Position #24	1082
Microscope Device Manufacturer #01	Hamamatsu
Microscope Device Manufacturer #02	Olympus
Microscope Device Manufacturer #03	Olympus
Microscope Device Manufacturer #04	Olympus
Microscope Device Manufacturer #05	Olympus
Microscope Device Manufacturer #06	Olympus
Microscope Device Manufacturer #07	Olympus
Microscope Device Manufacturer #08	Olympus
Microscope Device Manufacturer #09	Olympus
Microscope Device Manufacturer #10	Olympus
Microscope Device Manufacturer #11	Excelitas
Microscope Device Manufacturer #12	Olympus
Microscope Device Manufacturer #13	Olympus
Microscope Device Manufacturer #14	Olympus
Microscope Device Manufacturer #15	Olympus
Microscope Device Manufacturer #16	Olympus
Microscope Device Manufacturer #17	Olympus
Microscope Device Manufacturer #18	Olympus
Microscope Device Manufacturer #19	Olympus
Microscope Device Manufacturer #20	Olympus
Microscope Device Manufacturer #21	Excelitas
Microscope Device Manufacturer #22	Olympus
Microscope Device Manufacturer #23	Olympus
Microscope Device Model #01	Hamamatsu ORCA-Flash4.0
Microscope Device Model #02	IX83 P2ZF
Microscope Device Model #03	IX3 Nosepiece
Microscope Device Model #04	Camera Adapter
Microscope Device Model #05	Left Port Changer
Microscope Device Model #06	405
Microscope Device Model #07	488
Microscope Device Model #08	561
Microscope Device Model #09	640
Microscope Device Model #10	RTC TIRF
Microscope Device Model #11	Manual Mirror Turret Deck 1
Microscope Device Model #12	Manual Condenser
Microscope Device Model #13	IX3 Mirror Turret Deck 2
Microscope Device Model #14	X-Cite 120LED
Microscope Device Model #15	IX3 LED
Microscope Device Model #16	IX3-ZDC2
Microscope Device Model #17	Left Port Changer
Microscope Device Model #18	405
Microscope Device Model #19	488
Microscope Device Model #20	561
Microscope Device Model #21	640
Microscope Device Model #22	RTC TIRF
Microscope Device Model #23	Manual Mirror Turret Deck 1
Microscope Device Model #24	Manual Condenser
Microscope Device Model #25	IX3 Mirror Turret Deck 2
Microscope Device Model #26	X-Cite 120LED
Microscope Device Model #27	IX3 LED
Microscope Device Model #28	IX3-ZDC2
Microscope Device Name #01	Hamamatsu ORCA-Flash4.0
Microscope Device Name #02	FRAME_IX83_2DECK
Microscope Device Name #03	IX3 Nosepiece
Microscope Device Name #04	Camera Adapter
Microscope Device Name #05	Left Port Changer
Microscope Device Name #06	405
Microscope Device Name #07	488
Microscope Device Name #08	561
Microscope Device Name #09	640
Microscope Device Name #10	RTC TIRF
Microscope Device Name #11	Manual Mirror Turret Deck 1
Microscope Device Name #12	Manual Condenser
Microscope Device Name #13	IX3 Mirror Turret Deck 2
Microscope Device Name #14	X-Cite 120LED
Microscope Device Name #15	IX3 LED
Microscope Device Name #16	IX3-ZDC2
Microscope Device Name #17	Left Port Changer
Microscope Device Name #18	405
Microscope Device Name #19	488
Microscope Device Name #20	561
Microscope Device Name #21	640
Microscope Device Name #22	RTC TIRF
Microscope Device Name #23	Manual Mirror Turret Deck 1
Microscope Device Name #24	Manual Condenser
Microscope Device Name #25	IX3 Mirror Turret Deck 2
Microscope Device Name #26	X-Cite 120LED
Microscope Device Name #27	IX3 LED
Microscope Device Name #28	IX3-ZDC2
Microscope Device Position #1	1
Microscope Device Position #2	1
Microscope Device Position #3	1
Microscope Device Position #4	1
Microscope Device Position #5	1
Microscope Device Position #6	1
Microscope Device Subtype #01	Camera
Microscope Device Subtype #02	Microscope Frame
Microscope Device Subtype #03	Objective revolver
Microscope Device Subtype #04	TV Adapter
Microscope Device Subtype #05	Camera
Microscope Device Subtype #06	Prism
Microscope Device Subtype #07	20016
Microscope Device Subtype #08	20016
Microscope Device Subtype #09	20016
Microscope Device Subtype #10	20016
Microscope Device Subtype #11	20017
Microscope Device Subtype #12	Filter Wheel
Microscope Device Subtype #13	Filter Wheel
Microscope Device Subtype #14	Filter Wheel
Microscope Device Subtype #15	Lamp
Microscope Device Subtype #16	Lamp
Microscope Device Subtype #17	ZDC
Microscope Device Subtype #18	Camera
Microscope Device Subtype #19	Prism
Microscope Device Subtype #20	20016
Microscope Device Subtype #21	20016
Microscope Device Subtype #22	20016
Microscope Device Subtype #23	20016
Microscope Device Subtype #24	20017
Microscope Device Subtype #25	Filter Wheel
Microscope Device Subtype #26	Filter Wheel
Microscope Device Subtype #27	Filter Wheel
Microscope Device Subtype #28	Lamp
Microscope Device Subtype #29	Lamp
Microscope Device Subtype #30	ZDC
Microscope Device Unit ID #01	19726336
Microscope Device Unit ID #02	-1673527296
Microscope Device Unit ID #03	1743257600
Microscope Device Unit ID #04	1310720000
Microscope Device Unit ID #05	-1673461760
Microscope Device Unit ID #06	1744896000
Microscope Device Unit ID #07	1757413376
Microscope Device Unit ID #08	1757413377
Microscope Device Unit ID #09	1757413378
Microscope Device Unit ID #10	1757413379
Microscope Device Unit ID #11	1757741056
Microscope Device Unit ID #12	1312817152
Microscope Device Unit ID #13	1312948224
Microscope Device Unit ID #14	1743388672
Microscope Device Unit ID #15	1713504256
Microscope Device Unit ID #16	1743978496
Microscope Device Unit ID #17	1746272256
Microscope Device Unit ID #18	-1673461760
Microscope Device Unit ID #19	1744896000
Microscope Device Unit ID #20	1757413376
Microscope Device Unit ID #21	1757413377
Microscope Device Unit ID #22	1757413378
Microscope Device Unit ID #23	1757413379
Microscope Device Unit ID #24	1757741056
Microscope Device Unit ID #25	1312817152
Microscope Device Unit ID #26	1312948224
Microscope Device Unit ID #27	1743388672
Microscope Device Unit ID #28	1713504256
Microscope Device Unit ID #29	1743978496
Microscope Device Unit ID #30	1746272256
Microscope Exposure time (microseconds) #1	60000
Microscope Exposure time (microseconds) #2	300000
Microscope Laser/Lamp Intensity #01	0
Microscope Laser/Lamp Intensity #02	0
Microscope Laser/Lamp Intensity #03	0
Microscope Laser/Lamp Intensity #04	0
Microscope Laser/Lamp Intensity #05	20
Microscope Laser/Lamp Intensity #06	130
Microscope Laser/Lamp Intensity #07	0
Microscope Laser/Lamp Intensity #08	0
Microscope Laser/Lamp Intensity #09	0
Microscope Laser/Lamp Intensity #10	0
Microscope Laser/Lamp Intensity #11	20
Microscope Laser/Lamp Intensity #12	0
Microscope Magnification	20.0
Microscope Mirror (horizontal) #1	1
Microscope Mirror (horizontal) #2	1
Microscope Mirror (vertical) #1	1
Microscope Mirror (vertical) #2	1
Microscope Numerical Aperture	0.45
Microscope Objective Description	20x RC
Microscope Objective Name #1	LUCPLFLN RC
Microscope Objective Name #2	TIRF
Microscope Objective Name #3	2 - RC2 - 20x
Microscope Objective Name #4	TIRF
Microscope Objective Name #5	2 - RC2 - 20x
Microscope Objective Name #6	DSRED
Microscope Objective Refractive Index	1.0
Microscope Objective Type #1	1
Microscope Objective Type #2	2
Microscope Objective Type #3	2
Microscope Objective Type #4	1
Microscope Objective Type #5	2
Microscope Objective Type #6	2
Microscope Objective Type #7	2
Microscope TV Adapter Magnification	1.0
Objective Working Distance Units	10^-6m^1
Objective Working Distance Value	7200.0
Origin	(18443.74	1353.66)
Origin of tile coordinate system	(0	0	0	0	0)
Physical pixel size	(0.6500000000000001	0.6500000000000001)
Plane unit	10^-6m^1
Product Build Number	18987
Product Name	OLYMPUS cellSens Dimension
Product Version	2.3
Tile system	13
Units #001	10^-3s^1
Units #002	10^-3s^1
Units #003	10^-3s^1
Units #004	10^-3s^1
Units #005	10^-3s^1
Units #006	10^-3s^1
Units #007	10^-3s^1
Units #008	10^-3s^1
Units #009	10^-3s^1
Units #010	10^-3s^1
Units #011	10^-3s^1
Units #012	10^-3s^1
Units #013	10^-3s^1
Units #014	10^-3s^1
Units #015	10^-3s^1
Units #016	10^-3s^1
Units #017	10^-3s^1
Units #018	10^-3s^1
Units #019	10^-3s^1
Units #020	10^-3s^1
Units #021	10^-3s^1
Units #022	10^-3s^1
Units #023	10^-3s^1
Units #024	10^-3s^1
Units #025	10^-3s^1
Units #026	10^-3s^1
Units #027	10^-3s^1
Units #028	10^-3s^1
Units #029	10^-3s^1
Units #030	10^-3s^1
Units #031	10^-3s^1
Units #032	10^-3s^1
Units #033	10^-3s^1
Units #034	10^-3s^1
Units #035	10^-3s^1
Units #036	10^-3s^1
Units #037	10^-3s^1
Units #038	10^-3s^1
Units #039	10^-3s^1
Units #040	10^-3s^1
Units #041	10^-3s^1
Units #042	10^-3s^1
Units #043	10^-3s^1
Units #044	10^-3s^1
Units #045	10^-3s^1
Units #046	10^-3s^1
Units #047	10^-3s^1
Units #048	10^-3s^1
Units #049	10^-3s^1
Units #050	10^-3s^1
Units #051	10^-3s^1
Units #052	10^-3s^1
Units #053	10^-3s^1
Units #054	10^-3s^1
Units #055	10^-3s^1
Units #056	10^-3s^1
Units #057	10^-3s^1
Units #058	10^-3s^1
Units #059	10^-3s^1
Units #060	10^-3s^1
Units #061	10^-3s^1
Units #062	10^-3s^1
Units #063	10^-3s^1
Units #064	10^-3s^1
Units #065	10^-3s^1
Units #066	10^-3s^1
Units #067	10^-3s^1
Units #068	10^-3s^1
Units #069	10^-3s^1
Units #070	10^-3s^1
Units #071	10^-3s^1
Units #072	10^-3s^1
Units #073	10^-3s^1
Units #074	10^-3s^1
Units #075	10^-3s^1
Units #076	10^-3s^1
Units #077	10^-3s^1
Units #078	10^-3s^1
Units #079	10^-3s^1
Units #080	10^-3s^1
Units #081	10^-3s^1
Units #082	10^-3s^1
Units #083	10^-3s^1
Units #084	10^-3s^1
Units #085	10^-3s^1
Units #086	10^-3s^1
Units #087	10^-3s^1
Units #088	10^-3s^1
Units #089	10^-3s^1
Units #090	10^-3s^1
Units #091	10^-3s^1
Units #092	10^-3s^1
Units #093	10^-3s^1
Units #094	10^-3s^1
Units #095	10^-3s^1
Units #096	10^-3s^1
Units #097	10^-3s^1
Units #098	10^-3s^1
Units #099	10^-3s^1
Units #100	10^-3s^1
Units #101	10^-3s^1
Units #102	10^-3s^1
Units #103	10^-3s^1
Units #104	10^-3s^1
Units #105	10^-3s^1
Units #106	10^-3s^1
Units #107	10^-3s^1
Units #108	10^-3s^1
Units #109	10^-3s^1
Units #110	10^-3s^1
Units #111	10^-3s^1
Units #112	10^-3s^1
Units #113	10^-3s^1
Units #114	10^-3s^1
Units #115	10^-3s^1
Units #116	10^-3s^1
Units #117	10^-3s^1
Units #118	10^-3s^1
Units #119	10^-3s^1
Units #120	10^-3s^1
Units #121	10^-3s^1
Units #122	10^-3s^1
Units #123	10^-3s^1
Units #124	10^-3s^1
Units #125	10^-3s^1
Units #126	10^-3s^1
Units #127	10^-3s^1
Units #128	10^-3s^1
Units #129	10^-3s^1
Units #130	10^-3s^1
Units #131	10^-3s^1
Units #132	10^-3s^1
Units #133	10^-3s^1
Units #134	10^-3s^1
Units #135	10^-3s^1
Units #136	10^-3s^1
Units #137	10^-3s^1
Units #138	10^-3s^1
Units #139	10^-3s^1
Units #140	10^-3s^1
Units #141	10^-3s^1
Units #142	10^-3s^1
Units #143	10^-3s^1
Units #144	10^-3s^1
Units #145	10^-3s^1
Units #146	10^-3s^1
Units #147	10^-3s^1
Units #148	10^-3s^1
Units #149	10^-3s^1
Units #150	10^-3s^1
Units #151	10^-3s^1
Units #152	10^-3s^1
Units #153	10^-3s^1
Units #154	10^-3s^1
Units #155	10^-3s^1
Units #156	10^-3s^1
Units #157	10^-3s^1
Units #158	10^-3s^1
Units #159	10^-3s^1
Units #160	10^-3s^1
Units #161	10^-3s^1
Units #162	10^-3s^1
Units #163	10^-3s^1
Units #164	10^-3s^1
Units #165	10^-3s^1
Units #166	10^-3s^1
Units #167	10^-3s^1
Units #168	10^-3s^1
Units #169	10^-3s^1
Units #170	10^-3s^1
Units #171	10^-3s^1
Units #172	10^-3s^1
Units #173	10^-3s^1
Units #174	10^-3s^1
Units #175	10^-3s^1
Units #176	10^-3s^1
Units #177	10^-3s^1
Units #178	10^-3s^1
Units #179	10^-3s^1
Units #180	10^-3s^1
Units #181	10^-3s^1
Units #182	10^-3s^1
Units #183	10^-3s^1
Units #184	10^-3s^1
Units #185	10^-3s^1
Units #186	10^-3s^1
Units #187	10^-3s^1
Units #188	10^-3s^1
Units #189	10^-3s^1
Units #190	10^-3s^1
Units #191	10^-3s^1
Units #192	10^-3s^1
Units #193	10^-3s^1
Units #194	10^-3s^1
Units #195	10^-6m^1
Units #196	10^-6m^1
Units #197	10^0s^-1
Units #198	10^0s^-1
Units #199	10^0%^1
Units #200	10^0%^1
Units #201	10^0%^1
Units #202	10^0%^1
Units #203	10^-3m^1
Units #204	10^0%^1
Units #205	10^0^1
Units #206	10^0%^1
Units #207	10^0%^1
Units #208	10^0%^1
Units #209	10^0%^1
Units #210	10^-3m^1
Units #211	10^0%^1
Units #212	10^0^1
Units #213	10^-9m^1
Value #001	3024863.109
Value #002	3626949.557
Value #003	4231583.496
Value #004	4830294.674
Value #005	5430068.376
Value #006	6029295.515
Value #007	6623084.45
Value #008	7226030.315
Value #009	7823772.853
Value #010	8420358.718
Value #011	9022023.5
Value #012	9621531.737
Value #013	1.0221399419E7
Value #014	1.0821251485E7
Value #015	1.1422322381E7
Value #016	1.2022111954E7
Value #017	1.262138574E7
Value #018	1.3221237691E7
Value #019	1.3823433837E7
Value #020	1.4421816935E7
Value #021	1.5021794069E7
Value #022	1.562272429E7
Value #023	1.6222982658E7
Value #024	1.6821678307E7
Value #025	1.7419928743E7
Value #026	1.8023617106E7
Value #027	1.8621203143E7
Value #028	1.9223696065E7
Value #029	1.9820516523E7
Value #030	2.0424197162E7
Value #031	2.1023455468E7
Value #032	2.1619463222E7
Value #033	2.2222924972E7
Value #034	2.2821323789E7
Value #035	2.342455135E7
Value #036	2.4021293486E7
Value #037	2.4622661298E7
Value #038	2.522352909E7
Value #039	2.5822256014E7
Value #040	2.6420826744E7
Value #041	2.7022319552E7
Value #042	2.762354663E7
Value #043	2.8222336225E7
Value #044	2.8820562967E7
Value #045	2.9423556051E7
Value #046	3.0022454826E7
Value #047	3.0620103444E7
Value #048	3.1225034145E7
Value #049	3.1822479695E7
Value #050	3.2425113304E7
Value #051	3.302144937E7
Value #052	3.3624911222E7
Value #053	3.4224622604E7
Value #054	3.4822239993E7
Value #055	3.5424107847E7
Value #056	3.6021569082E7
Value #057	3.6625515242E7
Value #058	3.7222741986E7
Value #059	3.7824781761E7
Value #060	3.8425321351E7
Value #061	3.9023954501E7
Value #062	3.9623040871E7
Value #063	4.022426807E7
Value #064	4.0824932641E7
Value #065	4.1424112769E7
Value #066	4.20215896E7
Value #067	4.2624910627E7
Value #068	4.3225106585E7
Value #069	4.3824599235E7
Value #070	4.442459188E7
Value #071	4.5024522025E7
Value #072	4.5625092932E7
Value #073	4.6224366796E7
Value #074	4.6825890819E7
Value #075	4.7422836318E7
Value #076	4.8024688637E7
Value #077	4.8622602943E7
Value #078	4.9223236384E7
Value #079	4.9822369529E7
Value #080	5.0419080604E7
Value #081	5.1021854859E7
Value #082	5.1621878678E7
Value #083	5.2221824582E7
Value #084	5.2818644947E7
Value #085	5.3421934971E7
Value #086	5.4022693322E7
Value #087	5.4618091691E7
Value #088	5.5221960011E7
Value #089	5.5819827259E7
Value #090	5.6421976514E7
Value #091	5.7020078344E7
Value #092	5.7621446158E7
Value #093	5.8220532564E7
Value #094	5.8822025344E7
Value #095	5.9419127074E7
Value #096	6.0022166988E7
Value #097	6.0622206642E7
Value #098	3026327.707
Value #099	3628414.155
Value #100	4233048.094
Value #101	4831759.272
Value #102	5431532.974
Value #103	6030760.113
Value #104	6624549.048
Value #105	7227494.913
Value #106	7825237.451
Value #107	8421823.316
Value #108	9023488.098
Value #109	9622996.335
Value #110	1.0222864016E7
Value #111	1.0822716083E7
Value #112	1.1423786979E7
Value #113	1.2023576552E7
Value #114	1.2622850337E7
Value #115	1.3222702289E7
Value #116	1.3824898435E7
Value #117	1.4423281533E7
Value #118	1.5023258667E7
Value #119	1.5624188888E7
Value #120	1.6224447255E7
Value #121	1.6823142905E7
Value #122	1.7421393341E7
Value #123	1.8025081704E7
Value #124	1.8622667741E7
Value #125	1.9225160663E7
Value #126	1.982198112E7
Value #127	2.042566176E7
Value #128	2.1024920066E7
Value #129	2.162092782E7
Value #130	2.222438957E7
Value #131	2.2822788387E7
Value #132	2.3426015947E7
Value #133	2.4022758084E7
Value #134	2.4624125895E7
Value #135	2.5224993688E7
Value #136	2.5823720612E7
Value #137	2.6422291342E7
Value #138	2.702378415E7
Value #139	2.7625011228E7
Value #140	2.8223800823E7
Value #141	2.8822027565E7
Value #142	2.9425020649E7
Value #143	3.0023919424E7
Value #144	3.0621568042E7
Value #145	3.1226498743E7
Value #146	3.1823944293E7
Value #147	3.2426577902E7
Value #148	3.3022913968E7
Value #149	3.362637582E7
Value #150	3.4226087202E7
Value #151	3.4823704591E7
Value #152	3.5425572445E7
Value #153	3.602303368E7
Value #154	3.662697984E7
Value #155	3.7224206584E7
Value #156	3.7826246359E7
Value #157	3.8426785949E7
Value #158	3.9025419099E7
Value #159	3.9624505469E7
Value #160	4.0225732668E7
Value #161	4.0826397239E7
Value #162	4.1425577367E7
Value #163	4.2023054198E7
Value #164	4.2626375225E7
Value #165	4.3226571183E7
Value #166	4.3826063833E7
Value #167	4.4426056478E7
Value #168	4.5025986623E7
Value #169	4.5626557529E7
Value #170	4.6225831393E7
Value #171	4.6827355417E7
Value #172	4.7424300916E7
Value #173	4.8026153235E7
Value #174	4.8624067541E7
Value #175	4.9224700981E7
Value #176	4.9823834127E7
Value #177	5.0420545201E7
Value #178	5.1023319457E7
Value #179	5.1623343275E7
Value #180	5.222328918E7
Value #181	5.2820109545E7
Value #182	5.3423399569E7
Value #183	5.402415792E7
Value #184	5.4619556289E7
Value #185	5.5223424608E7
Value #186	5.5821291857E7
Value #187	5.6423441112E7
Value #188	5.7021542941E7
Value #189	5.7622910756E7
Value #190	5.8221997162E7
Value #191	5.8823489942E7
Value #192	5.9420591671E7
Value #193	6.0023631586E7
Value #194	6.062367124E7
Value #195	18776.54
Value #196	1686.46
Value #197	4.0
Value #198	0.0016666666666666668
Value #199	red = 0	green = 0	blue = 0
Value #200	0.0
Value #201	0.0
Value #202	0.0
Value #203	0.0
Value #204	0.0
Value #205	20.0
Value #206	130.0
Value #207	red = 0	green = 0	blue = 0
Value #208	0.0
Value #209	0.0
Value #210	0.0
Value #211	0.0
Value #212	0.0
Value #213	20.0
Value #214	0.0
Value #215	558.0
Y dimension unit	10^-6m^1
Z valueUnits #001	10^-6m^1
Z valueUnits #002	10^-6m^1
Z valueUnits #003	10^-6m^1
Z valueUnits #004	10^-6m^1
Z valueUnits #005	10^-6m^1
Z valueUnits #006	10^-6m^1
Z valueUnits #007	10^-6m^1
Z valueUnits #008	10^-6m^1
Z valueUnits #009	10^-6m^1
Z valueUnits #010	10^-6m^1
Z valueUnits #011	10^-6m^1
Z valueUnits #012	10^-6m^1
Z valueUnits #013	10^-6m^1
Z valueUnits #014	10^-6m^1
Z valueUnits #015	10^-6m^1
Z valueUnits #016	10^-6m^1
Z valueUnits #017	10^-6m^1
Z valueUnits #018	10^-6m^1
Z valueUnits #019	10^-6m^1
Z valueUnits #020	10^-6m^1
Z valueUnits #021	10^-6m^1
Z valueUnits #022	10^-6m^1
Z valueUnits #023	10^-6m^1
Z valueUnits #024	10^-6m^1
Z valueUnits #025	10^-6m^1
Z valueUnits #026	10^-6m^1
Z valueUnits #027	10^-6m^1
Z valueUnits #028	10^-6m^1
Z valueUnits #029	10^-6m^1
Z valueUnits #030	10^-6m^1
Z valueUnits #031	10^-6m^1
Z valueUnits #032	10^-6m^1
Z valueUnits #033	10^-6m^1
Z valueUnits #034	10^-6m^1
Z valueUnits #035	10^-6m^1
Z valueUnits #036	10^-6m^1
Z valueUnits #037	10^-6m^1
Z valueUnits #038	10^-6m^1
Z valueUnits #039	10^-6m^1
Z valueUnits #040	10^-6m^1
Z valueUnits #041	10^-6m^1
Z valueUnits #042	10^-6m^1
Z valueUnits #043	10^-6m^1
Z valueUnits #044	10^-6m^1
Z valueUnits #045	10^-6m^1
Z valueUnits #046	10^-6m^1
Z valueUnits #047	10^-6m^1
Z valueUnits #048	10^-6m^1
Z valueUnits #049	10^-6m^1
Z valueUnits #050	10^-6m^1
Z valueUnits #051	10^-6m^1
Z valueUnits #052	10^-6m^1
Z valueUnits #053	10^-6m^1
Z valueUnits #054	10^-6m^1
Z valueUnits #055	10^-6m^1
Z valueUnits #056	10^-6m^1
Z valueUnits #057	10^-6m^1
Z valueUnits #058	10^-6m^1
Z valueUnits #059	10^-6m^1
Z valueUnits #060	10^-6m^1
Z valueUnits #061	10^-6m^1
Z valueUnits #062	10^-6m^1
Z valueUnits #063	10^-6m^1
Z valueUnits #064	10^-6m^1
Z valueUnits #065	10^-6m^1
Z valueUnits #066	10^-6m^1
Z valueUnits #067	10^-6m^1
Z valueUnits #068	10^-6m^1
Z valueUnits #069	10^-6m^1
Z valueUnits #070	10^-6m^1
Z valueUnits #071	10^-6m^1
Z valueUnits #072	10^-6m^1
Z valueUnits #073	10^-6m^1
Z valueUnits #074	10^-6m^1
Z valueUnits #075	10^-6m^1
Z valueUnits #076	10^-6m^1
Z valueUnits #077	10^-6m^1
Z valueUnits #078	10^-6m^1
Z valueUnits #079	10^-6m^1
Z valueUnits #080	10^-6m^1
Z valueUnits #081	10^-6m^1
Z valueUnits #082	10^-6m^1
Z valueUnits #083	10^-6m^1
Z valueUnits #084	10^-6m^1
Z valueUnits #085	10^-6m^1
Z valueUnits #086	10^-6m^1
Z valueUnits #087	10^-6m^1
Z valueUnits #088	10^-6m^1
Z valueUnits #089	10^-6m^1
Z valueUnits #090	10^-6m^1
Z valueUnits #091	10^-6m^1
Z valueUnits #092	10^-6m^1
Z valueUnits #093	10^-6m^1
Z valueUnits #094	10^-6m^1
Z valueUnits #095	10^-6m^1
Z valueUnits #096	10^-6m^1
Z valueUnits #097	10^-6m^1
Z valueUnits #098	10^-6m^1
Z valueUnits #099	10^-6m^1
Z valueUnits #100	10^-6m^1
Z valueUnits #101	10^-6m^1
Z valueUnits #102	10^-6m^1
Z valueUnits #103	10^-6m^1
Z valueUnits #104	10^-6m^1
Z valueUnits #105	10^-6m^1
Z valueUnits #106	10^-6m^1
Z valueUnits #107	10^-6m^1
Z valueUnits #108	10^-6m^1
Z valueUnits #109	10^-6m^1
Z valueUnits #110	10^-6m^1
Z valueUnits #111	10^-6m^1
Z valueUnits #112	10^-6m^1
Z valueUnits #113	10^-6m^1
Z valueUnits #114	10^-6m^1
Z valueUnits #115	10^-6m^1
Z valueUnits #116	10^-6m^1
Z valueUnits #117	10^-6m^1
Z valueUnits #118	10^-6m^1
Z valueUnits #119	10^-6m^1
Z valueUnits #120	10^-6m^1
Z valueUnits #121	10^-6m^1
Z valueUnits #122	10^-6m^1
Z valueUnits #123	10^-6m^1
Z valueUnits #124	10^-6m^1
Z valueUnits #125	10^-6m^1
Z valueUnits #126	10^-6m^1
Z valueUnits #127	10^-6m^1
Z valueUnits #128	10^-6m^1
Z valueUnits #129	10^-6m^1
Z valueUnits #130	10^-6m^1
Z valueUnits #131	10^-6m^1
Z valueUnits #132	10^-6m^1
Z valueUnits #133	10^-6m^1
Z valueUnits #134	10^-6m^1
Z valueUnits #135	10^-6m^1
Z valueUnits #136	10^-6m^1
Z valueUnits #137	10^-6m^1
Z valueUnits #138	10^-6m^1
Z valueUnits #139	10^-6m^1
Z valueUnits #140	10^-6m^1
Z valueUnits #141	10^-6m^1
Z valueUnits #142	10^-6m^1
Z valueUnits #143	10^-6m^1
Z valueUnits #144	10^-6m^1
Z valueUnits #145	10^-6m^1
Z valueUnits #146	10^-6m^1
Z valueUnits #147	10^-6m^1
Z valueUnits #148	10^-6m^1
Z valueUnits #149	10^-6m^1
Z valueUnits #150	10^-6m^1
Z valueUnits #151	10^-6m^1
Z valueUnits #152	10^-6m^1
Z valueUnits #153	10^-6m^1
Z valueUnits #154	10^-6m^1
Z valueUnits #155	10^-6m^1
Z valueUnits #156	10^-6m^1
Z valueUnits #157	10^-6m^1
Z valueUnits #158	10^-6m^1
Z valueUnits #159	10^-6m^1
Z valueUnits #160	10^-6m^1
Z valueUnits #161	10^-6m^1
Z valueUnits #162	10^-6m^1
Z valueUnits #163	10^-6m^1
Z valueUnits #164	10^-6m^1
Z valueUnits #165	10^-6m^1
Z valueUnits #166	10^-6m^1
Z valueUnits #167	10^-6m^1
Z valueUnits #168	10^-6m^1
Z valueUnits #169	10^-6m^1
Z valueUnits #170	10^-6m^1
Z valueUnits #171	10^-6m^1
Z valueUnits #172	10^-6m^1
Z valueUnits #173	10^-6m^1
Z valueUnits #174	10^-6m^1
Z valueUnits #175	10^-6m^1
Z valueUnits #176	10^-6m^1
Z valueUnits #177	10^-6m^1
Z valueUnits #178	10^-6m^1
Z valueUnits #179	10^-6m^1
Z valueUnits #180	10^-6m^1
Z valueUnits #181	10^-6m^1
Z valueUnits #182	10^-6m^1
Z valueUnits #183	10^-6m^1
Z valueUnits #184	10^-6m^1
Z valueUnits #185	10^-6m^1
Z valueUnits #186	10^-6m^1
Z valueUnits #187	10^-6m^1
Z valueUnits #188	10^-6m^1
Z valueUnits #189	10^-6m^1
Z valueUnits #190	10^-6m^1
Z valueUnits #191	10^-6m^1
Z valueUnits #192	10^-6m^1
Z valueUnits #193	10^-6m^1
Z valueUnits #194	10^-6m^1
Z valueValue #001	2511.7200000000007
Z valueValue #002	2511.7200000000007
Z valueValue #003	2511.7200000000007
Z valueValue #004	2511.7200000000007
Z valueValue #005	2511.7200000000007
Z valueValue #006	2511.7200000000007
Z valueValue #007	2511.7200000000007
Z valueValue #008	2511.7200000000007
Z valueValue #009	2511.7200000000007
Z valueValue #010	2511.7200000000007
Z valueValue #011	2511.7200000000007
Z valueValue #012	2511.7200000000007
Z valueValue #013	2511.7200000000007
Z valueValue #014	2511.7200000000007
Z valueValue #015	2511.7200000000007
Z valueValue #016	2511.7200000000007
Z valueValue #017	2511.7200000000007
Z valueValue #018	2511.7200000000007
Z valueValue #019	2511.7200000000007
Z valueValue #020	2511.7200000000007
Z valueValue #021	2511.7200000000007
Z valueValue #022	2511.7200000000007
Z valueValue #023	2511.7200000000007
Z valueValue #024	2511.7200000000007
Z valueValue #025	2511.7200000000007
Z valueValue #026	2511.7200000000007
Z valueValue #027	2511.7200000000007
Z valueValue #028	2511.7200000000007
Z valueValue #029	2511.7200000000007
Z valueValue #030	2511.7200000000007
Z valueValue #031	2511.7200000000007
Z valueValue #032	2511.7200000000007
Z valueValue #033	2511.7200000000007
Z valueValue #034	2511.7200000000007
Z valueValue #035	2511.7200000000007
Z valueValue #036	2511.7200000000007
Z valueValue #037	2511.7200000000007
Z valueValue #038	2511.7200000000007
Z valueValue #039	2511.7200000000007
Z valueValue #040	2511.7200000000007
Z valueValue #041	2511.7200000000007
Z valueValue #042	2511.7200000000007
Z valueValue #043	2511.7200000000007
Z valueValue #044	2511.7200000000007
Z valueValue #045	2511.7200000000007
Z valueValue #046	2511.7200000000007
Z valueValue #047	2511.7200000000007
Z valueValue #048	2511.7200000000007
Z valueValue #049	2511.7200000000007
Z valueValue #050	2511.7200000000007
Z valueValue #051	2511.7200000000007
Z valueValue #052	2511.7200000000007
Z valueValue #053	2511.7200000000007
Z valueValue #054	2511.7200000000007
Z valueValue #055	2511.7200000000007
Z valueValue #056	2511.7200000000007
Z valueValue #057	2511.7200000000007
Z valueValue #058	2511.7200000000007
Z valueValue #059	2511.7200000000007
Z valueValue #060	2511.7200000000007
Z valueValue #061	2511.7200000000007
Z valueValue #062	2511.7200000000007
Z valueValue #063	2511.7200000000007
Z valueValue #064	2511.7200000000007
Z valueValue #065	2511.7200000000007
Z valueValue #066	2511.7200000000007
Z valueValue #067	2511.7200000000007
Z valueValue #068	2511.7200000000007
Z valueValue #069	2511.7200000000007
Z valueValue #070	2511.7200000000007
Z valueValue #071	2511.7200000000007
Z valueValue #072	2511.7200000000007
Z valueValue #073	2511.7200000000007
Z valueValue #074	2511.7200000000007
Z valueValue #075	2511.7200000000007
Z valueValue #076	2511.7200000000007
Z valueValue #077	2511.7200000000007
Z valueValue #078	2511.7200000000007
Z valueValue #079	2511.7200000000007
Z valueValue #080	2511.7200000000007
Z valueValue #081	2511.7200000000007
Z valueValue #082	2511.7200000000007
Z valueValue #083	2511.7200000000007
Z valueValue #084	2511.7200000000007
Z valueValue #085	2511.7200000000007
Z valueValue #086	2511.7200000000007
Z valueValue #087	2511.7200000000007
Z valueValue #088	2511.7200000000007
Z valueValue #089	2511.7200000000007
Z valueValue #090	2511.7200000000007
Z valueValue #091	2511.7200000000007
Z valueValue #092	2511.7200000000007
Z valueValue #093	2511.7200000000007
Z valueValue #094	2511.7200000000007
Z valueValue #095	2511.7200000000007
Z valueValue #096	2511.7200000000007
Z valueValue #097	2511.7200000000007
Z valueValue #098	2511.7200000000007
Z valueValue #099	2511.7200000000007
Z valueValue #100	2511.7200000000007
Z valueValue #101	2511.7200000000007
Z valueValue #102	2511.7200000000007
Z valueValue #103	2511.7200000000007
Z valueValue #104	2511.7200000000007
Z valueValue #105	2511.7200000000007
Z valueValue #106	2511.7200000000007
Z valueValue #107	2511.7200000000007
Z valueValue #108	2511.7200000000007
Z valueValue #109	2511.7200000000007
Z valueValue #110	2511.7200000000007
Z valueValue #111	2511.7200000000007
Z valueValue #112	2511.7200000000007
Z valueValue #113	2511.7200000000007
Z valueValue #114	2511.7200000000007
Z valueValue #115	2511.7200000000007
Z valueValue #116	2511.7200000000007
Z valueValue #117	2511.7200000000007
Z valueValue #118	2511.7200000000007
Z valueValue #119	2511.7200000000007
Z valueValue #120	2511.7200000000007
Z valueValue #121	2511.7200000000007
Z valueValue #122	2511.7200000000007
Z valueValue #123	2511.7200000000007
Z valueValue #124	2511.7200000000007
Z valueValue #125	2511.7200000000007
Z valueValue #126	2511.7200000000007
Z valueValue #127	2511.7200000000007
Z valueValue #128	2511.7200000000007
Z valueValue #129	2511.7200000000007
Z valueValue #130	2511.7200000000007
Z valueValue #131	2511.7200000000007
Z valueValue #132	2511.7200000000007
Z valueValue #133	2511.7200000000007
Z valueValue #134	2511.7200000000007
Z valueValue #135	2511.7200000000007
Z valueValue #136	2511.7200000000007
Z valueValue #137	2511.7200000000007
Z valueValue #138	2511.7200000000007
Z valueValue #139	2511.7200000000007
Z valueValue #140	2511.7200000000007
Z valueValue #141	2511.7200000000007
Z valueValue #142	2511.7200000000007
Z valueValue #143	2511.7200000000007
Z valueValue #144	2511.7200000000007
Z valueValue #145	2511.7200000000007
Z valueValue #146	2511.7200000000007
Z valueValue #147	2511.7200000000007
Z valueValue #148	2511.7200000000007
Z valueValue #149	2511.7200000000007
Z valueValue #150	2511.7200000000007
Z valueValue #151	2511.7200000000007
Z valueValue #152	2511.7200000000007
Z valueValue #153	2511.7200000000007
Z valueValue #154	2511.7200000000007
Z valueValue #155	2511.7200000000007
Z valueValue #156	2511.7200000000007
Z valueValue #157	2511.7200000000007
Z valueValue #158	2511.7200000000007
Z valueValue #159	2511.7200000000007
Z valueValue #160	2511.7200000000007
Z valueValue #161	2511.7200000000007
Z valueValue #162	2511.7200000000007
Z valueValue #163	2511.7200000000007
Z valueValue #164	2511.7200000000007
Z valueValue #165	2511.7200000000007
Z valueValue #166	2511.7200000000007
Z valueValue #167	2511.7200000000007
Z valueValue #168	2511.7200000000007
Z valueValue #169	2511.7200000000007
Z valueValue #170	2511.7200000000007
Z valueValue #171	2511.7200000000007
Z valueValue #172	2511.7200000000007
Z valueValue #173	2511.7200000000007
Z valueValue #174	2511.7200000000007
Z valueValue #175	2511.7200000000007
Z valueValue #176	2511.7200000000007
Z valueValue #177	2511.7200000000007
Z valueValue #178	2511.7200000000007
Z valueValue #179	2511.7200000000007
Z valueValue #180	2511.7200000000007
Z valueValue #181	2511.7200000000007
Z valueValue #182	2511.7200000000007
Z valueValue #183	2511.7200000000007
Z valueValue #184	2511.7200000000007
Z valueValue #185	2511.7200000000007
Z valueValue #186	2511.7200000000007
Z valueValue #187	2511.7200000000007
Z valueValue #188	2511.7200000000007
Z valueValue #189	2511.7200000000007
Z valueValue #190	2511.7200000000007
Z valueValue #191	2511.7200000000007
Z valueValue #192	2511.7200000000007
Z valueValue #193	2511.7200000000007
Z valueValue #194	2511.7200000000007
