# Supplementary material for: The Arp2/3 complex is required for in situ haptotactic response of microglia to iC3b
Source: EMBO Rep. 2026 Feb 27;27(7):1666–95. doi: 10.1038/s44319-026-00720-9 (PMC13076747; doi:10.1038/s44319-026-00720-9)
Supplement: Supplementary file 13 — Source data Fig. 1 [file 44319_2026_720_MOESM13_ESM.zip › Figure 1/1A-E/README.txt]

The images in Fig. 1D are the first and final frame of a time course experiments uploaded here as PNG files. The PNG file format was chosen to minimze data loss after export from FIJI.

The PNG files presented here have been unadjusted. For publication, brightness and contrast levels were adjusted for the whole image of each example, and levels were matched across samples to ensure accurate comparisons between experiment groups.

In addition, raw imaging metadata is included for each example image as a .csv file. The entire time series is presented as Movie EV1.
