# Supplementary material for: The Arp2/3 complex is required for in situ haptotactic response of microglia to iC3b
Source: EMBO Rep. 2026 Feb 27;27(7):1666–95. doi: 10.1038/s44319-026-00720-9 (PMC13076747; doi:10.1038/s44319-026-00720-9)
Supplement: Supplementary file 13 — Source data Fig. 1 [file 44319_2026_720_MOESM13_ESM.zip › Figure 1/1F-J/23.09.20 BV2 iC3b phago.xlsx]

## Sheet: Hour 0
Treatment	File number	fluorescent cells	other cells	total cells	% fluorescent	x100		amount change	normalized fluorescent	normalized total cell	% fluorescent	x100		phagosome number	phagosome per cell		phagosome size	phagosome area	phagosome per cell			average phagosome size
Media	1	0	22	22	0	0		0	0	22	0	0		0	0			0	0			#DIV/0!
Media	2	0	20	20	0	0		0	0	20	0	0		0	0			0	0			#DIV/0!
Media	3	0	38	38	0	0		0	0	38	0	0		0	0			0	0			#DIV/0!
Media	4	0	28	28	0	0		0	0	28	0	0		0	0			0	0			#DIV/0!
Media	5	0	38	38	0	0		0	0	38	0	0		1	0			6.76	0			6.76
Media	6	0	13	13	0	0		0	0	13	0	0		1	0			2.9575	0			2.9575
Media	7	0	43	43	0	0		0	0	43	0	0		2	0			9.295	0			4.6475
Media	8	0	20	20	0	0		0	0	20	0	0		0	0			0	0			#DIV/0!
Media	9	0	9	9	0	0		0	0	9	0	0		0	0			0	0			#DIV/0!
Media	10	0	13	13	0	0		0	0	13	0	0		0	0			0	0			#DIV/0!
Media	11	0	16	16	0	0		0	0	16	0	0		0	0			0	0			#DIV/0!
Media	12	0	23	23	0	0		0	0	23	0	0		0	0			0	0			#DIV/0!
Media	13	0	30	30	0	0		0	0	30	0	0		0	0			0	0			#DIV/0!
Media	14	0	28	28	0	0		0	0	28	0	0		2	0			10.5625	0			5.28125
Media	15	3	27	30	0.1	10		-3	0	27	0	0		5	0			40.9825	0			8.1965
Media	16	0	17	17	0	0		0	0	17	0	0		1	0			5.07	0			5.07
Media	17	0	22	22	0	0		0	0	22	0	0		0	0			0	0			#DIV/0!
Media	18	0	21	21	0	0		0	0	21	0	0		0	0			0	0			#DIV/0!
Media	19	0	20	20	0	0		0	0	20	0	0		1	0			7.1825	0			7.1825
Media	20	0	23	23	0	0		0	0	23	0	0		0	0			0	0			#DIV/0!
Confined	21	13	45	58	0.224138	22.4138		-13	0	45	0	0		25	0			184.633	0			7.3853
Confined	22			0	#DIV/0!	#DIV/0!		0	0	0	#DIV/0!	#DIV/0!		16	0			95.0625	0			5.94141
Confined	23	5	40	45	0.111111	11.1111		-5	0	40	0	0		6	0			39.715	0			6.61917
Confined	24	7	57	64	0.109375	10.9375		-7	0	57	0	0		14	0			95.485	0			6.82036
Confined	25	21	37	58	0.362069	36.2069		-21	0	37	0	0		51	0			324.48	0			6.36235
Confined	26	5	31	36	0.138889	13.8889		-5	0	31	0	0		13	0			80.6975	0			6.2075
Confined	27	5	28	33	0.151515	15.1515		-5	0	28	0	0		6	0			29.1525	0			4.85875
Confined	28			0	#DIV/0!	#DIV/0!		0	0	0	#DIV/0!	#DIV/0!		0	0			0	0			#DIV/0!
Confined	29			0	#DIV/0!	#DIV/0!		0	0	0	#DIV/0!	#DIV/0!		39	0			292.793	0			7.5075
Confined	30	1	12	13	0.0769231	7.69231		-1	0	12	0	0		1	0			7.605	0			7.605
Confined	31	1	20	21	0.047619	4.7619		-1	0	20	0	0		2	0			11.4075	0			5.70375
Confined	32	1	27	28	0.0357143	3.57143		-1	0	27	0	0		1	0			5.4925	0			5.4925
Confined	33			0	#DIV/0!	#DIV/0!		0	0	0	#DIV/0!	#DIV/0!		16	0			80.275	0			5.01719
Confined	34	8	50	58	0.137931	13.7931		-8	0	50	0	0		14	0			74.36	0			5.31143
Confined	35			0	#DIV/0!	#DIV/0!		0	0	0	#DIV/0!	#DIV/0!		45	0			459.258	0			10.2057
Confined	36	8	37	45	0.177778	17.7778		-8	0	37	0	0		11	0			65.91	0			5.99182
Confined	37	7	72	79	0.0886076	8.86076		-7	0	72	0	0		17	0			146.185	0			8.59912
Confined	38			0	#DIV/0!	#DIV/0!		0	0	0	#DIV/0!	#DIV/0!		6	0			23.2375	0			3.87292
Confined	39			0	#DIV/0!	#DIV/0!		0	0	0	#DIV/0!	#DIV/0!		2	0			13.52	0			6.76
	40	3	30	33	0.0909091	9.09091		-3	0	30	0	0		4	0			37.18	0			9.295
	41			0	#DIV/0!	#DIV/0!		0	0	0	#DIV/0!	#DIV/0!			0				0			#DIV/0!
	42			0	#DIV/0!	#DIV/0!		0	0	0	#DIV/0!	#DIV/0!			0				0			#DIV/0!
	43			0	#DIV/0!	#DIV/0!		0	0	0	#DIV/0!	#DIV/0!			0				0			#DIV/0!
	44			0	#DIV/0!	#DIV/0!		0	0	0	#DIV/0!	#DIV/0!			0				0			#DIV/0!
	45			0	#DIV/0!	#DIV/0!		0	0	0	#DIV/0!	#DIV/0!			0				0			#DIV/0!
	46			0	#DIV/0!	#DIV/0!		0	0	0	#DIV/0!	#DIV/0!			0				0			#DIV/0!
	47			0	#DIV/0!	#DIV/0!		0	0	0	#DIV/0!	#DIV/0!			0				0			#DIV/0!
	48			0	#DIV/0!	#DIV/0!		0	0	0	#DIV/0!	#DIV/0!			0				0			#DIV/0!
	49			0	#DIV/0!	#DIV/0!		0	0	0	#DIV/0!	#DIV/0!			0				0			#DIV/0!
	50			0	#DIV/0!	#DIV/0!		0	0	0	#DIV/0!	#DIV/0!			0				0			#DIV/0!
	51			0	#DIV/0!	#DIV/0!		0	0	0	#DIV/0!	#DIV/0!			0				0			#DIV/0!
	52			0	#DIV/0!	#DIV/0!		0	0	0	#DIV/0!	#DIV/0!			0				0			#DIV/0!
	53			0	#DIV/0!	#DIV/0!		0	0	0	#DIV/0!	#DIV/0!			0				0			#DIV/0!
	54			0	#DIV/0!	#DIV/0!		0	0	0	#DIV/0!	#DIV/0!			0				0			#DIV/0!
	55			0	#DIV/0!	#DIV/0!		0	0	0	#DIV/0!	#DIV/0!			0				0			#DIV/0!
	56			0	#DIV/0!	#DIV/0!		0	0	0	#DIV/0!	#DIV/0!			0				0			#DIV/0!
	57			0	#DIV/0!	#DIV/0!		0	0	0	#DIV/0!	#DIV/0!			0				0			#DIV/0!
	58			0	#DIV/0!	#DIV/0!		0	0	0	#DIV/0!	#DIV/0!			0				0			#DIV/0!
	59			0	#DIV/0!	#DIV/0!		0	0	0	#DIV/0!	#DIV/0!			0				0			#DIV/0!
	60			0	#DIV/0!	#DIV/0!		0	0	0	#DIV/0!	#DIV/0!			0				0			#DIV/0!

## Sheet: Hour 2
Treatment	File number	fluorescent cells	other cells	total cells	% fluorescent	x100		amount change	normalized fluorescent	normalized total cell	% fluorescent	x100		phagosome number	phagosome per cell		phagosome size	phagosome area	phagosome per cell			average phagosome size
Media	1	6	22	28	0.214286	21.4286		0	6	28	0.214286	21.4286		9	1.5			72.2475	12.0413			8.0275
Media	2	3	18	21	0.142857	14.2857		0	3	21	0.142857	14.2857		8	2.66667			54.5025	18.1675			6.81281
Media	3	8	35	43	0.186047	18.6047		0	8	43	0.186047	18.6047		12	1.5			79.0075	9.87594			6.58396
Media	4	7	29	36	0.194444	19.4444		0	7	36	0.194444	19.4444		11	1.57143			54.08	7.72571			4.91636
Media	5	10	27	37	0.27027	27.027		0	10	37	0.27027	27.027		12	1.2			207.448	20.7448			17.2873
Media	6	6	8	14	0.428571	42.8571		0	6	14	0.428571	42.8571		10	1.66667			156.748	26.1246			15.6748
Media	7	8	41	49	0.163265	16.3265		0	8	49	0.163265	16.3265		12	1.5			71.825	8.97813			5.98542
Media	8	6	16	22	0.272727	27.2727		0	6	22	0.272727	27.2727		7	1.16667			70.98	11.83			10.14
Media	9	1	11	12	0.0833333	8.33333		-1	0	11	0	0		1	1			8.0275	8.0275			8.0275
Media	10	4	11	15	0.266667	26.6667		0	4	15	0.266667	26.6667		9	2.25			258.57	64.6425			28.73
Media	11	6	13	19	0.315789	31.5789		0	6	19	0.315789	31.5789		8	1.33333			448.273	74.7121			56.0341
Media	12	6	19	25	0.24	24		0	6	25	0.24	24		9	1.5			132.665	22.1108			14.7406
Media	13	10	33	43	0.232558	23.2558		0	10	43	0.232558	23.2558		11	1.1			242.093	24.2093			22.0084
Media	14	6	30	36	0.166667	16.6667		0	6	36	0.166667	16.6667		12	2			116.61	19.435			9.7175
Media	15	15	21	36	0.416667	41.6667		0	15	36	0.416667	41.6667		18	1.2			216.743	14.4495			12.0413
Media	16	5	17	22	0.227273	22.7273		0	5	22	0.227273	22.7273		7	1.4			194.773	38.9545			27.8246
Media	17	3	23	26	0.115385	11.5385		0	3	26	0.115385	11.5385		5	1.66667			56.1925	18.7308			11.2385
Media	18	3	20	23	0.130435	13.0435		0	3	23	0.130435	13.0435		3	1			30.42	10.14			10.14
Media	19	5	15	20	0.25	25		0	5	20	0.25	25		16	3.2			252.655	50.531			15.7909
Media	20	4	20	24	0.166667	16.6667		0	4	24	0.166667	16.6667		6	1.5			43.095	10.7738			7.1825
Confined	21	48	22	70	0.685714	68.5714		0	48	70	0.685714	68.5714		140	2.91667			2885.67	60.1182			20.612
Confined	22			0	#DIV/0!	#DIV/0!		0	0	0	#DIV/0!	#DIV/0!		116	#DIV/0!			2496.13	#DIV/0!
Confined	23	22	24	46	0.478261	47.8261		0	22	46	0.478261	47.8261		35	1.59091			363.772	16.5351			10.3935
Confined	24	37	34	71	0.521127	52.1127		0	37	71	0.521127	52.1127		63	1.7027			681.493	18.4187			10.8173
Confined	25	57	11	68	0.838235	83.8235		0	57	68	0.838235	83.8235		182	3.19298			3429.01	60.1581			18.8407
Confined	26	23	17	40	0.575	57.5		0	23	40	0.575	57.5		78	3.3913			1528.18	66.4427			19.5921
Confined	27	22	13	35	0.628571	62.8571		0	22	35	0.628571	62.8571		65	2.95455			865.28	39.3309			13.312
Confined	28			0	#DIV/0!	#DIV/0!		0	0	0	#DIV/0!	#DIV/0!		1	#DIV/0!			16.4775	#DIV/0!
Confined	29			0	#DIV/0!	#DIV/0!		0	0	0	#DIV/0!	#DIV/0!		150	#DIV/0!			10448.4	#DIV/0!
Confined	30	10	6	16	0.625	62.5		0	10	16	0.625	62.5		26	2.6			341.803	34.1803			13.1463
Confined	31	11	8	19	0.578947	57.8947		0	11	19	0.578947	57.8947		22	2			204.49	18.59			9.295
Confined	32	9	17	26	0.346154	34.6154		0	9	26	0.346154	34.6154		30	3.33333			469.82	52.2022			15.6607
Confined	33			0	#DIV/0!	#DIV/0!		-2	-2	-2	1	100		77	#DIV/0!			1073.15	#DIV/0!
Confined	34	39	21	60	0.65	65		0	39	60	0.65	65		93	2.38462			872.885	22.3817			9.38586
Confined	35			0	#DIV/0!	#DIV/0!		0	0	0	#DIV/0!	#DIV/0!		145	#DIV/0!			2834.13	#DIV/0!
Confined	36	32	17	49	0.653061	65.3061		-3	29	46	0.630435	63.0435		46	1.4375			533.618	16.6755			11.6004
Confined	37	26	11	37	0.702703	70.2703		-1	25	36	0.694444	69.4444		59	2.26923			696.703	26.7963			11.8085
Confined	38			0	#DIV/0!	#DIV/0!		0	0	0	#DIV/0!	#DIV/0!		41	#DIV/0!			670.508	#DIV/0!
Confined	39			0	#DIV/0!	#DIV/0!		-5	-5	-5	1	100		17	#DIV/0!			293.638	#DIV/0!
	40	17	19	36	0.472222	47.2222		-3	14	33	0.424242	42.4242		32	1.88235			438.555	25.7974			13.7048
	41			0	#DIV/0!	#DIV/0!		0	0	0	#DIV/0!	#DIV/0!			#DIV/0!				#DIV/0!			#DIV/0!
	42			0	#DIV/0!	#DIV/0!		-1	-1	-1	1	100			#DIV/0!				#DIV/0!			#DIV/0!
	43			0	#DIV/0!	#DIV/0!		0	0	0	#DIV/0!	#DIV/0!			#DIV/0!				#DIV/0!			#DIV/0!
	44			0	#DIV/0!	#DIV/0!		0	0	0	#DIV/0!	#DIV/0!			#DIV/0!				#DIV/0!			#DIV/0!
	45			0	#DIV/0!	#DIV/0!		-5	-5	-5	1	100			#DIV/0!				#DIV/0!			#DIV/0!
	46			0	#DIV/0!	#DIV/0!		0	0	0	#DIV/0!	#DIV/0!			#DIV/0!				#DIV/0!			#DIV/0!
	47			0	#DIV/0!	#DIV/0!		0	0	0	#DIV/0!	#DIV/0!			#DIV/0!				#DIV/0!			#DIV/0!
	48			0	#DIV/0!	#DIV/0!		0	0	0	#DIV/0!	#DIV/0!			#DIV/0!				#DIV/0!			#DIV/0!
	49			0	#DIV/0!	#DIV/0!		0	0	0	#DIV/0!	#DIV/0!			#DIV/0!				#DIV/0!			#DIV/0!
	50			0	#DIV/0!	#DIV/0!		0	0	0	#DIV/0!	#DIV/0!			#DIV/0!				#DIV/0!			#DIV/0!
	51			0	#DIV/0!	#DIV/0!		0	0	0	#DIV/0!	#DIV/0!			#DIV/0!				#DIV/0!			#DIV/0!
	52			0	#DIV/0!	#DIV/0!		0	0	0	#DIV/0!	#DIV/0!			#DIV/0!				#DIV/0!			#DIV/0!
	53			0	#DIV/0!	#DIV/0!		0	0	0	#DIV/0!	#DIV/0!			#DIV/0!				#DIV/0!			#DIV/0!
	54			0	#DIV/0!	#DIV/0!		-3	-3	-3	1	100			#DIV/0!				#DIV/0!			#DIV/0!
	55			0	#DIV/0!	#DIV/0!		0	0	0	#DIV/0!	#DIV/0!			#DIV/0!				#DIV/0!			#DIV/0!
	56			0	#DIV/0!	#DIV/0!		0	0	0	#DIV/0!	#DIV/0!			#DIV/0!				#DIV/0!			#DIV/0!
	57			0	#DIV/0!	#DIV/0!		0	0	0	#DIV/0!	#DIV/0!			#DIV/0!				#DIV/0!			#DIV/0!
	58			0	#DIV/0!	#DIV/0!		0	0	0	#DIV/0!	#DIV/0!			#DIV/0!				#DIV/0!			#DIV/0!
	59			0	#DIV/0!	#DIV/0!		0	0	0	#DIV/0!	#DIV/0!			#DIV/0!				#DIV/0!			#DIV/0!
	60			0	#DIV/0!	#DIV/0!		0	0	0	#DIV/0!	#DIV/0!			#DIV/0!				#DIV/0!			#DIV/0!

## Sheet: Hour 4
Treatment	File number	fluorescent cells	other cells	total cells	% fluorescent	x100		amount change	normalized fluorescent	normalized total cell	% fluorescent	x100		phagosome number	phagosome per cell		phagosome size	phagosome area	phagosome per cell			average phagosome size
Media	1	8	19	27	0.296296	29.6296		0	8	27	0.296296	29.6296		157.17	19.6463			14	1.75			0.0890755
Media	2	9	16	25	0.36	36		0	9	25	0.36	36		226.46	25.1622			21	2.33333			0.0927316
Media	3	12	31	43	0.27907	27.907		0	12	43	0.27907	27.907		215.898	17.9915			26	2.16667			0.120428
Media	4	11	32	43	0.255814	25.5814		0	11	43	0.255814	25.5814		167.31	15.21			26	2.36364			0.1554
Media	5	21	22	43	0.488372	48.8372		0	21	43	0.488372	48.8372		425.035	20.2398			31	1.47619			0.0729352
Media	6	8	5	13	0.615385	61.5385		0	8	13	0.615385	61.5385		250.12	31.265			17	2.125			0.0679674
Media	7	17	29	46	0.369565	36.9565		0	17	46	0.369565	36.9565		280.118	16.4775			30	1.76471			0.107098
Media	8	7	20	27	0.259259	25.9259		0	7	27	0.259259	25.9259		181.675	25.9536			17	2.42857			0.0935737
Media	9	3	9	12	0.25	25		-1	2	11	0.181818	18.1818		33.8	11.2667			4	1.33333			0.118343
Media	10	7	11	18	0.388889	38.8889		0	7	18	0.388889	38.8889		277.583	39.6546			17	2.42857			0.0612431
Media	11	9	11	20	0.45	45		0	9	20	0.45	45		489.255	54.3617			13	1.44444			0.026571
Media	12	13	13	26	0.5	50		0	13	26	0.5	50		411.938	31.6875			17	1.30769			0.0412684
Media	13	17	32	49	0.346939	34.6939		0	17	49	0.346939	34.6939		317.72	18.6894			26	1.52941			0.0818331
Media	14	13	23	36	0.361111	36.1111		0	13	36	0.361111	36.1111		307.158	23.6275			17	1.30769			0.0553462
Media	15	22	21	43	0.511628	51.1628		0	22	43	0.511628	51.1628		613.048	27.8658			38	1.72727			0.0619854
Media	16	10	13	23	0.434783	43.4783		0	10	23	0.434783	43.4783		452.92	45.292			21	2.1			0.0463658
Media	17	5	21	26	0.192308	19.2308		0	5	26	0.192308	19.2308		260.26	52.052			13	2.6			0.04995
Media	18	7	21	28	0.25	25		0	7	28	0.25	25		59.995	8.57071			7	1			0.116676
Media	19	12	8	20	0.6	60		0	12	20	0.6	60		592.768	49.3973			25	2.08333			0.0421751
Media	20	11	15	26	0.423077	42.3077		0	11	26	0.423077	42.3077		253.923	23.0839			20	1.81818			0.0787642
Confined	21	51	23	74	0.689189	68.9189		0	51	74	0.689189	68.9189		3579.42	70.1847			123	2.41176			0.0343631
Confined	22			0	#DIV/0!	#DIV/0!		0	0	0	#DIV/0!	#DIV/0!		3331.84	#DIV/0!			110	#DIV/0!			0.0330148
Confined	23	29	13	42	0.690476	69.0476		0	29	42	0.690476	69.0476		736.84	25.4083			53	1.82759			0.0719288
Confined	24	43	38	81	0.530864	53.0864		0	43	81	0.530864	53.0864		1301.72	30.2726			73	1.69767			0.0560795
Confined	25	58	5	63	0.920635	92.0635		0	58	63	0.920635	92.0635		4845.65	83.5457			147	2.53448			0.0303365
Confined	26	26	17	43	0.604651	60.4651		0	26	43	0.604651	60.4651		2186.02	84.0775			69	2.65385			0.0315643
Confined	27	28	10	38	0.736842	73.6842		0	28	38	0.736842	73.6842		1316.93	47.0333			81	2.89286			0.0615066
Confined	28			0	#DIV/0!	#DIV/0!		0	0	0	#DIV/0!	#DIV/0!		89.9925	#DIV/0!			4	#DIV/0!			0.0444481
Confined	29			0	#DIV/0!	#DIV/0!		0	0	0	#DIV/0!	#DIV/0!		14280.9	#DIV/0!			134	#DIV/0!			0.00938315
Confined	30	15	9	24	0.625	62.5		0	15	24	0.625	62.5		733.46	48.8973			24	1.6			0.0327216
Confined	31	13	9	22	0.590909	59.0909		0	13	22	0.590909	59.0909		454.188	34.9375			34	2.61538			0.074859
Confined	32	21	10	31	0.677419	67.7419		0	21	31	0.677419	67.7419		913.445	43.4974			41	1.95238			0.044885
Confined	33			0	#DIV/0!	#DIV/0!		-2	-2	-2	1	100		1702.68	#DIV/0!			79	#DIV/0!			0.0463976
Confined	34	44	15	59	0.745763	74.5763		0	44	59	0.745763	74.5763		1379.04	31.3418			95	2.15909			0.0688885
Confined	35			0	#DIV/0!	#DIV/0!		0	0	0	#DIV/0!	#DIV/0!		3680.4	#DIV/0!			114	#DIV/0!			0.0309749
Confined	36	43	19	62	0.693548	69.3548		-3	40	59	0.677966	67.7966		828.945	19.2778			66	1.53488			0.0796193
Confined	37	29	10	39	0.74359	74.359		-1	28	38	0.736842	73.6842		981.468	33.8437			58	2			0.0590952
Confined	38	23	15	38	0.605263	60.5263		0	23	38	0.605263	60.5263		799.37	34.7552			39	1.69565			0.0487884
Confined	39			0	#DIV/0!	#DIV/0!		-5	-5	-5	1	100		386.165	#DIV/0!			25	#DIV/0!			0.0647392
	40			0	#DIV/0!	#DIV/0!		-3	-3	-3	1	100		836.55	#DIV/0!			49	#DIV/0!			0.0585739
	41			0	#DIV/0!	#DIV/0!		0	0	0	#DIV/0!	#DIV/0!			#DIV/0!				#DIV/0!			#DIV/0!
	42			0	#DIV/0!	#DIV/0!		-1	-1	-1	1	100			#DIV/0!				#DIV/0!			#DIV/0!
	43			0	#DIV/0!	#DIV/0!		0	0	0	#DIV/0!	#DIV/0!			#DIV/0!				#DIV/0!			#DIV/0!
	44			0	#DIV/0!	#DIV/0!		0	0	0	#DIV/0!	#DIV/0!			#DIV/0!				#DIV/0!			#DIV/0!
	45			0	#DIV/0!	#DIV/0!		-5	-5	-5	1	100			#DIV/0!				#DIV/0!			#DIV/0!
	46			0	#DIV/0!	#DIV/0!		0	0	0	#DIV/0!	#DIV/0!			#DIV/0!				#DIV/0!			#DIV/0!
	47			0	#DIV/0!	#DIV/0!		0	0	0	#DIV/0!	#DIV/0!			#DIV/0!				#DIV/0!			#DIV/0!
	48			0	#DIV/0!	#DIV/0!		0	0	0	#DIV/0!	#DIV/0!			#DIV/0!				#DIV/0!			#DIV/0!
	49			0	#DIV/0!	#DIV/0!		0	0	0	#DIV/0!	#DIV/0!			#DIV/0!				#DIV/0!			#DIV/0!
	50			0	#DIV/0!	#DIV/0!		0	0	0	#DIV/0!	#DIV/0!			#DIV/0!				#DIV/0!			#DIV/0!
	51			0	#DIV/0!	#DIV/0!		0	0	0	#DIV/0!	#DIV/0!			#DIV/0!				#DIV/0!			#DIV/0!
	52			0	#DIV/0!	#DIV/0!		0	0	0	#DIV/0!	#DIV/0!			#DIV/0!				#DIV/0!			#DIV/0!
	53			0	#DIV/0!	#DIV/0!		0	0	0	#DIV/0!	#DIV/0!			#DIV/0!				#DIV/0!			#DIV/0!
	54			0	#DIV/0!	#DIV/0!		-3	-3	-3	1	100			#DIV/0!				#DIV/0!			#DIV/0!
	55			0	#DIV/0!	#DIV/0!		0	0	0	#DIV/0!	#DIV/0!			#DIV/0!				#DIV/0!			#DIV/0!
	56			0	#DIV/0!	#DIV/0!		0	0	0	#DIV/0!	#DIV/0!			#DIV/0!				#DIV/0!			#DIV/0!
	57			0	#DIV/0!	#DIV/0!		0	0	0	#DIV/0!	#DIV/0!			#DIV/0!				#DIV/0!			#DIV/0!
	58			0	#DIV/0!	#DIV/0!		0	0	0	#DIV/0!	#DIV/0!			#DIV/0!				#DIV/0!			#DIV/0!
	59			0	#DIV/0!	#DIV/0!		0	0	0	#DIV/0!	#DIV/0!			#DIV/0!				#DIV/0!			#DIV/0!
	60			0	#DIV/0!	#DIV/0!		0	0	0	#DIV/0!	#DIV/0!			#DIV/0!				#DIV/0!			#DIV/0!

## Sheet: Hour 6
Treatment	File number	fluorescent cells	other cells	total cells	% fluorescent	x100		amount change	normalized fluorescent	normalized total cell	% fluorescent	x100		phagosome number	phagosome per cell		phagosome size	phagosome area	phagosome per cell			average phagosome size
Media	1	13	18	31	0.419355	41.9355		0	13	31	0.419355	41.9355		26	2			292.793	22.5225			11.2613
Media	2	16	14	30	0.533333	53.3333		0	16	30	0.533333	53.3333		31	1.9375			367.153	22.947			11.8436
Media	3	16	35	51	0.313725	31.3725		0	16	51	0.313725	31.3725		38	2.375			367.575	22.9734			9.67303
Media	4	18	32	50	0.36	36		0	18	50	0.36	36		36	2			314.34	17.4633			8.73167
Media	5	31	20	51	0.607843	60.7843		0	31	51	0.607843	60.7843		58	1.87097			664.593	21.4385			11.4585
Media	6	9	7	16	0.5625	56.25		0	9	16	0.5625	56.25		20	2.22222			400.108	44.4564			20.0054
Media	7	30	28	58	0.517241	51.7241		0	30	58	0.517241	51.7241		48	1.6			512.493	17.0831			10.6769
Media	8	15	17	32	0.46875	46.875		0	15	32	0.46875	46.875		28	1.86667			423.345	28.223			15.1195
Media	9	4	11	15	0.266667	26.6667		-1	3	14	0.214286	21.4286		6	1.5			65.065	16.2663			10.8442
Media	10	13	7	20	0.65	65		0	13	20	0.65	65		26	2			403.065	31.005			15.5025
Media	11	9	10	19	0.473684	47.3684		0	9	19	0.473684	47.3684		15	1.66667			746.98	82.9978			49.7987
Media	12	18	12	30	0.6	60		0	18	30	0.6	60		34	1.88889			602.063	33.4479			17.7077
Media	13	25	24	49	0.510204	51.0204		0	25	49	0.510204	51.0204		44	1.76			1051.18	42.0472			23.8905
Media	14	15	20	35	0.428571	42.8571		0	15	35	0.428571	42.8571		21	1.4			491.79	32.786			23.4186
Media	15	30	16	46	0.652174	65.2174		0	30	46	0.652174	65.2174		65	2.16667			1193.98	39.7995			18.369
Media	16	12	14	26	0.461538	46.1538		0	12	26	0.461538	46.1538		27	2.25			561.08	46.7567			20.7807
Media	17	13	12	25	0.52	52		0	13	25	0.52	52		28	2.15385			472.355	36.335			16.8698
Media	18	10	15	25	0.4	40		0	10	25	0.4	40		14	1.4			207.87	20.787			14.8479
Media	19	17	9	26	0.653846	65.3846		0	17	26	0.653846	65.3846		32	1.88235			902.038	53.061			28.1887
Media	20	12	14	26	0.461538	46.1538		0	12	26	0.461538	46.1538		24	2			400.53	33.3775			16.6888
Confined	21	67	23	90	0.744444	74.4444		0	67	90	0.744444	74.4444		127	1.89552			3876.02	57.851			30.5198
Confined	22			0	#DIV/0!	#DIV/0!		0	0	0	#DIV/0!	#DIV/0!		81	#DIV/0!			3969.39	#DIV/0!			49.0048
Confined	23	36	20	56	0.642857	64.2857		0	36	56	0.642857	64.2857		60	1.66667			816.27	22.6742			13.6045
Confined	24	52	27	79	0.658228	65.8228		0	52	79	0.658228	65.8228		78	1.5			1666.76	32.0531			21.3688
Confined	25	66	6	72	0.916667	91.6667		0	66	72	0.916667	91.6667		163	2.4697			5393.21	81.7153			33.0872
Confined	26	31	18	49	0.632653	63.2653		0	31	49	0.632653	63.2653		71	2.29032			2794.42	90.1424			39.358
Confined	27	31	7	38	0.815789	81.5789		0	31	38	0.815789	81.5789		76	2.45161			1580.57	50.9862			20.797
Confined	28			0	#DIV/0!	#DIV/0!		0	0	0	#DIV/0!	#DIV/0!		9	#DIV/0!			129.708	#DIV/0!			14.4119
Confined	29			0	#DIV/0!	#DIV/0!		0	0	0	#DIV/0!	#DIV/0!		180	#DIV/0!			15621.1	#DIV/0!			86.7838
Confined	30	18	8	26	0.692308	69.2308		0	18	26	0.692308	69.2308		38	2.11111			888.518	49.3621			23.382
Confined	31	16	11	27	0.592593	59.2593		0	16	27	0.592593	59.2593		32	2			640.51	40.0319			20.0159
Confined	32	23	10	33	0.69697	69.697		0	23	33	0.69697	69.697		38	1.65217			1172.44	50.9755			30.8536
Confined	33			0	#DIV/0!	#DIV/0!		-2	-2	-2	1	100		69	#DIV/0!			2259.11	#DIV/0!			32.7407
Confined	34	51	14	65	0.784615	78.4615		0	51	65	0.784615	78.4615		98	1.92157			1769.01	34.6864			18.0511
Confined	35			0	#DIV/0!	#DIV/0!		0	0	0	#DIV/0!	#DIV/0!		112	#DIV/0!			4279.5	#DIV/0!			38.2098
Confined	36	48	10	58	0.827586	82.7586		-3	45	55	0.818182	81.8182		80	1.66667			1136.95	23.6864			14.2118
Confined	37	28	14	42	0.666667	66.6667		-1	27	41	0.658537	65.8537		46	1.64286			1057.94	37.7836			22.9987
Confined	38	27	14	41	0.658537	65.8537		0	27	41	0.658537	65.8537		38	1.40741			882.603	32.689			23.2264
Confined	39			0	#DIV/0!	#DIV/0!		-5	-5	-5	1	100		25	#DIV/0!			653.185	#DIV/0!			26.1274
	40			0	#DIV/0!	#DIV/0!		-3	-3	-3	1	100		43	#DIV/0!			1202.86	#DIV/0!			27.9734
	41			0	#DIV/0!	#DIV/0!		0	0	0	#DIV/0!	#DIV/0!			#DIV/0!				#DIV/0!			#DIV/0!
	42			0	#DIV/0!	#DIV/0!		-1	-1	-1	1	100			#DIV/0!				#DIV/0!			#DIV/0!
	43			0	#DIV/0!	#DIV/0!		0	0	0	#DIV/0!	#DIV/0!			#DIV/0!				#DIV/0!			#DIV/0!
	44			0	#DIV/0!	#DIV/0!		0	0	0	#DIV/0!	#DIV/0!			#DIV/0!				#DIV/0!			#DIV/0!
	45			0	#DIV/0!	#DIV/0!		-5	-5	-5	1	100			#DIV/0!				#DIV/0!			#DIV/0!
	46			0	#DIV/0!	#DIV/0!		0	0	0	#DIV/0!	#DIV/0!			#DIV/0!				#DIV/0!			#DIV/0!
	47			0	#DIV/0!	#DIV/0!		0	0	0	#DIV/0!	#DIV/0!			#DIV/0!				#DIV/0!			#DIV/0!
	48			0	#DIV/0!	#DIV/0!		0	0	0	#DIV/0!	#DIV/0!			#DIV/0!				#DIV/0!			#DIV/0!
	49			0	#DIV/0!	#DIV/0!		0	0	0	#DIV/0!	#DIV/0!			#DIV/0!				#DIV/0!			#DIV/0!
	50			0	#DIV/0!	#DIV/0!		0	0	0	#DIV/0!	#DIV/0!			#DIV/0!				#DIV/0!			#DIV/0!
	51			0	#DIV/0!	#DIV/0!		0	0	0	#DIV/0!	#DIV/0!			#DIV/0!				#DIV/0!			#DIV/0!
	52			0	#DIV/0!	#DIV/0!		0	0	0	#DIV/0!	#DIV/0!			#DIV/0!				#DIV/0!			#DIV/0!
	53			0	#DIV/0!	#DIV/0!		0	0	0	#DIV/0!	#DIV/0!			#DIV/0!				#DIV/0!			#DIV/0!
	54			0	#DIV/0!	#DIV/0!		-3	-3	-3	1	100			#DIV/0!				#DIV/0!			#DIV/0!
	55			0	#DIV/0!	#DIV/0!		0	0	0	#DIV/0!	#DIV/0!			#DIV/0!				#DIV/0!			#DIV/0!
	56			0	#DIV/0!	#DIV/0!		0	0	0	#DIV/0!	#DIV/0!			#DIV/0!				#DIV/0!			#DIV/0!
	57			0	#DIV/0!	#DIV/0!		0	0	0	#DIV/0!	#DIV/0!			#DIV/0!				#DIV/0!			#DIV/0!
	58			0	#DIV/0!	#DIV/0!		0	0	0	#DIV/0!	#DIV/0!			#DIV/0!				#DIV/0!			#DIV/0!
	59			0	#DIV/0!	#DIV/0!		0	0	0	#DIV/0!	#DIV/0!			#DIV/0!				#DIV/0!			#DIV/0!
	60			0	#DIV/0!	#DIV/0!		0	0	0	#DIV/0!	#DIV/0!			#DIV/0!				#DIV/0!			#DIV/0!

## Sheet: Hour 8
Treatment	File number	fluorescent cells	other cells	total cells	% fluorescent	x100		amount change	normalized fluorescent	normalized total cell	% fluorescent	x100		phagosome number	phagosome per cell		phagosome size	phagosome area	phagosome per cell			average phagosome size
Media	1	19	20	39	0.487179	48.7179		0	19	39	0.487179	48.7179		33	1.73684			459.68	24.1937			13.9297
Media	2	19	14	33	0.575758	57.5758		0	19	33	0.575758	57.5758		45	2.36842			427.148	22.4814			9.49217
Media	3	28	29	57	0.491228	49.1228		0	28	57	0.491228	49.1228		74	2.64286			939.64	33.5586			12.6978
Media	4	24	23	47	0.510638	51.0638		0	24	47	0.510638	51.0638		52	2.16667			485.453	20.2272			9.33563
Media	5	33	20	53	0.622642	62.2642		0	33	53	0.622642	62.2642		71	2.15152			795.568	24.1081			11.2052
Media	6	13	9	22	0.590909	59.0909		0	13	22	0.590909	59.0909		29	2.23077			442.358	34.0275			15.2537
Media	7	39	22	61	0.639344	63.9344		0	39	61	0.639344	63.9344		67	1.71795			814.158	20.8758			12.1516
Media	8	16	16	32	0.5	50		0	16	32	0.5	50		36	2.25			546.715	34.1697			15.1865
Media	9	5	12	17	0.294118	29.4118		-1	4	16	0.25	25		6	1.2			50.2775	10.0555			8.37958
Media	10	17	5	22	0.772727	77.2727		0	17	22	0.772727	77.2727		39	2.29412			678.113	39.889			17.3875
Media	11	9	12	21	0.428571	42.8571		0	9	21	0.428571	42.8571		15	1.66667			892.743	99.1936			59.5162
Media	12	22	15	37	0.594595	59.4595		0	22	37	0.594595	59.4595		46	2.09091			979.778	44.5353			21.2995
Media	13	29	22	51	0.568627	56.8627		0	29	51	0.568627	56.8627		69	2.37931			1309.75	45.1638			18.9819
Media	14	17	26	43	0.395349	39.5349		0	17	43	0.395349	39.5349		36	2.11765			1024.56	60.2684			28.4601
Media	15	36	20	56	0.642857	64.2857		0	36	56	0.642857	64.2857		66	1.83333			1645.64	45.7122			24.9339
Media	16	18	14	32	0.5625	56.25		0	18	32	0.5625	56.25		43	2.38889			840.353	46.6863			19.5431
Media	17	16	15	31	0.516129	51.6129		0	16	31	0.516129	51.6129		31	1.9375			640.51	40.0319			20.6616
Media	18	13	13	26	0.5	50		0	13	26	0.5	50		25	1.92308			267.02	20.54			10.6808
Media	19	21	7	28	0.75	75		0	21	28	0.75	75		43	2.04762			1330.45	63.3549			30.9408
Media	20	16	16	32	0.5	50		0	16	32	0.5	50		30	1.875			498.55	31.1594			16.6183
Confined	21	70	18	88	0.795455	79.5455		0	70	88	0.795455	79.5455		144	2.05714			3859.12	55.1302			26.7994
Confined	22			0	#DIV/0!	#DIV/0!		0	0	0	#DIV/0!	#DIV/0!		115	#DIV/0!			4980.01	#DIV/0!			43.3044
Confined	23	43	17	60	0.716667	71.6667		0	43	60	0.716667	71.6667		61	1.4186			1068.5	24.8489			17.5164
Confined	24	59	39	98	0.602041	60.2041		0	59	98	0.602041	60.2041		85	1.44068			1455.94	24.6769			17.1286
Confined	25	84	7	91	0.923077	92.3077		0	84	91	0.923077	92.3077		157	1.86905			5497.99	65.4523			35.0191
Confined	26	37	17	54	0.685185	68.5185		0	37	54	0.685185	68.5185		75	2.02703			2753.43	74.4171			36.7124
Confined	27	34	9	43	0.790698	79.0698		0	34	43	0.790698	79.0698		75	2.20588			2042.79	60.082			27.2372
Confined	28			0	#DIV/0!	#DIV/0!		0	0	0	#DIV/0!	#DIV/0!		15	#DIV/0!			226.46	#DIV/0!			15.0973
Confined	29			0	#DIV/0!	#DIV/0!		0	0	0	#DIV/0!	#DIV/0!		195	#DIV/0!			17305.6	#DIV/0!			88.7467
Confined	30	18	7	25	0.72	72		0	18	25	0.72	72		45	2.5			1058.36	58.7979			23.5192
Confined	31	22	8	30	0.733333	73.3333		0	22	30	0.733333	73.3333		41	1.86364			847.535	38.5243			20.6716
Confined	32	28	6	34	0.823529	82.3529		0	28	34	0.823529	82.3529		53	1.89286			1402.7	50.0964			26.466
Confined	33			0	#DIV/0!	#DIV/0!		-2	-2	-2	1	100		88	#DIV/0!			2952.85	#DIV/0!			33.5551
Confined	34	57	10	67	0.850746	85.0746		0	57	67	0.850746	85.0746		114	2			2098.14	36.8094			18.4047
Confined	35			0	#DIV/0!	#DIV/0!		0	0	0	#DIV/0!	#DIV/0!		104	#DIV/0!			4297.25	#DIV/0!			41.3197
Confined	36	52	14	66	0.787879	78.7879		-3	49	63	0.777778	77.7778		78	1.5			1273.41	24.4887			16.3258
Confined	37	33	10	43	0.767442	76.7442		-1	32	42	0.761905	76.1905		59	1.78788			1412.84	42.8133			23.9464
Confined	38	33	14	47	0.702128	70.2128		0	33	47	0.702128	70.2128		49	1.48485			899.503	27.2577			18.3572
Confined	39			0	#DIV/0!	#DIV/0!		-5	-5	-5	1	100		19	#DIV/0!			625.723	#DIV/0!			32.9328
	40			0	#DIV/0!	#DIV/0!		-3	-3	-3	1	100		62	#DIV/0!			1370.17	#DIV/0!			22.0995
	41			0	#DIV/0!	#DIV/0!		0	0	0	#DIV/0!	#DIV/0!			#DIV/0!				#DIV/0!			#DIV/0!
	42			0	#DIV/0!	#DIV/0!		-1	-1	-1	1	100			#DIV/0!				#DIV/0!			#DIV/0!
	43			0	#DIV/0!	#DIV/0!		0	0	0	#DIV/0!	#DIV/0!			#DIV/0!				#DIV/0!			#DIV/0!
	44			0	#DIV/0!	#DIV/0!		0	0	0	#DIV/0!	#DIV/0!			#DIV/0!				#DIV/0!			#DIV/0!
	45			0	#DIV/0!	#DIV/0!		-5	-5	-5	1	100			#DIV/0!				#DIV/0!			#DIV/0!
	46			0	#DIV/0!	#DIV/0!		0	0	0	#DIV/0!	#DIV/0!			#DIV/0!				#DIV/0!			#DIV/0!
	47			0	#DIV/0!	#DIV/0!		0	0	0	#DIV/0!	#DIV/0!			#DIV/0!				#DIV/0!			#DIV/0!
	48			0	#DIV/0!	#DIV/0!		0	0	0	#DIV/0!	#DIV/0!			#DIV/0!				#DIV/0!			#DIV/0!
	49			0	#DIV/0!	#DIV/0!		0	0	0	#DIV/0!	#DIV/0!			#DIV/0!				#DIV/0!			#DIV/0!
	50			0	#DIV/0!	#DIV/0!		0	0	0	#DIV/0!	#DIV/0!			#DIV/0!				#DIV/0!			#DIV/0!
	51			0	#DIV/0!	#DIV/0!		0	0	0	#DIV/0!	#DIV/0!			#DIV/0!				#DIV/0!			#DIV/0!
	52			0	#DIV/0!	#DIV/0!		0	0	0	#DIV/0!	#DIV/0!			#DIV/0!				#DIV/0!			#DIV/0!
	53			0	#DIV/0!	#DIV/0!		0	0	0	#DIV/0!	#DIV/0!			#DIV/0!				#DIV/0!			#DIV/0!
	54			0	#DIV/0!	#DIV/0!		-3	-3	-3	1	100			#DIV/0!				#DIV/0!			#DIV/0!
	55			0	#DIV/0!	#DIV/0!		0	0	0	#DIV/0!	#DIV/0!			#DIV/0!				#DIV/0!			#DIV/0!
	56			0	#DIV/0!	#DIV/0!		0	0	0	#DIV/0!	#DIV/0!			#DIV/0!				#DIV/0!			#DIV/0!
	57			0	#DIV/0!	#DIV/0!		0	0	0	#DIV/0!	#DIV/0!			#DIV/0!				#DIV/0!			#DIV/0!
	58			0	#DIV/0!	#DIV/0!		0	0	0	#DIV/0!	#DIV/0!			#DIV/0!				#DIV/0!			#DIV/0!
	59			0	#DIV/0!	#DIV/0!		0	0	0	#DIV/0!	#DIV/0!			#DIV/0!				#DIV/0!			#DIV/0!
	60			0	#DIV/0!	#DIV/0!		0	0	0	#DIV/0!	#DIV/0!			#DIV/0!				#DIV/0!			#DIV/0!
