# Supplementary material for: The Arp2/3 complex is required for in situ haptotactic response of microglia to iC3b
Source: EMBO Rep. 2026 Feb 27;27(7):1666–95. doi: 10.1038/s44319-026-00720-9 (PMC13076747; doi:10.1038/s44319-026-00720-9)
Supplement: Supplementary file 13 — Source data Fig. 1 [file 44319_2026_720_MOESM13_ESM.zip › Figure 1/1F-J/24.12.18 BV2 iC3b phago.xlsx]

## Sheet: Hour 0
Treatment	File number	fluorescent cells	other cells	total cells	% fluorescent	x100		amount change	normalized fluorescent	normalized total cell	% fluorescent	x100		phagosome number	phagosome per cell		phagosome size	phagosome area	phagosome per cell			average phagosome size
Media	1	0	39	39	0	0		0	0	39	0	0		0	0			0	0			#DIV/0!
Media	2	0	40	40	0	0		0	0	40	0	0		0	0			0	0			#DIV/0!
Media	3	0	47	47	0	0		0	0	47	0	0		0	0			0	0			#DIV/0!
Media	4	0	43	43	0	0		0	0	43	0	0		0	0			0	0			#DIV/0!
Media	5	0	38	38	0	0		0	0	38	0	0		0	0			0	0			#DIV/0!
Media	6	0	31	31	0	0		0	0	31	0	0		0	0			0	0			#DIV/0!
Media	7	0	32	32	0	0		0	0	32	0	0		0	0			0	0			#DIV/0!
Media	8	0	32	32	0	0		0	0	32	0	0		0	0			0	0			#DIV/0!
Media	9	0	39	39	0	0		0	0	39	0	0		0	0			0	0			#DIV/0!
Media	10	0	28	28	0	0		0	0	28	0	0		0	0			0	0			#DIV/0!
Media	11	0	34	34	0	0		0	0	34	0	0		0	0			0	0			#DIV/0!
Media	12	0	39	39	0	0		0	0	39	0	0		0	0			0	0			#DIV/0!
Media	13	0	30	30	0	0		0	0	30	0	0		0	0			0	0			#DIV/0!
Media	14	0	23	23	0	0		0	0	23	0	0		0	0			0	0			#DIV/0!
Media	15	0	29	29	0	0		0	0	29	0	0		0	0			0	0			#DIV/0!
Media	16	0	26	26	0	0		0	0	26	0	0		0	0			0	0			#DIV/0!
Media	17	0	26	26	0	0		0	0	26	0	0		0	0			0	0			#DIV/0!
Media	18	0	42	42	0	0		0	0	42	0	0		0	0			0	0			#DIV/0!
Media	19	0	25	25	0	0		0	0	25	0	0		0	0			0	0			#DIV/0!
Media	20	0	29	29	0	0		0	0	29	0	0		0	0			0	0			#DIV/0!
Confined	21	0	52	52	0	0		0	0	52	0	0		0	0			0	0			#DIV/0!
Confined	22			0	#DIV/0!	#DIV/0!		0	0	0	#DIV/0!	#DIV/0!		0	0			0	0			#DIV/0!
Confined	23	0	38	38	0	0		0	0	38	0	0		0	0			0	0			#DIV/0!
Confined	24	0	54	54	0	0		0	0	54	0	0		0	0			0	0			#DIV/0!
Confined	25	0	24	24	0	0		0	0	24	0	0		0	0			0	0			#DIV/0!
Confined	26	0	26	26	0	0		0	0	26	0	0		0	0			0	0			#DIV/0!
Confined	27			0	#DIV/0!	#DIV/0!		0	0	0	#DIV/0!	#DIV/0!		0	0			0	0			#DIV/0!
Confined	28	0	35	35	0	0		0	0	35	0	0		0	0			0	0			#DIV/0!
Confined	29	2	56	58	0.0344828	3.44828		-2	0	56	0	0		2	0			5.915	0
Confined	30	0	25	25	0	0		0	0	25	0	0		0	0			0	0			#DIV/0!
Confined	31			0	#DIV/0!	#DIV/0!		0	0	0	#DIV/0!	#DIV/0!		0	0			0	0			#DIV/0!
Confined	32	0	47	47	0	0		0	0	47	0	0		0	0			0	0			#DIV/0!
Confined	33	0	50	50	0	0		0	0	50	0	0		0	0			0	0			#DIV/0!
Confined	34			0	#DIV/0!	#DIV/0!		0	0	0	#DIV/0!	#DIV/0!		0	0			0	0			#DIV/0!
Confined	35	1	53	54	0.0185185	1.85185		-1	0	53	0	0		1	0			5.4925	0
Confined	36	0	17	17	0	0		0	0	17	0	0		0	0			0	0			#DIV/0!
Confined	37	0	46	46	0	0		0	0	46	0	0		0	0			0	0			#DIV/0!
Confined	38	2	82	84	0.0238095	2.38095		-2	0	82	0	0		2	0			10.14	0
Confined	39	0	26	26	0	0		0	0	26	0	0		0	0			0	0			#DIV/0!
Confined	40	4	55	59	0.0677966	6.77966		-4	0	55	0	0		5	0			30.42	0
																						#DIV/0!
																						#DIV/0!
																						#DIV/0!
																						#DIV/0!
																						#DIV/0!
																						#DIV/0!
																						#DIV/0!
																						#DIV/0!
																						#DIV/0!
																						#DIV/0!
																						#DIV/0!
																						#DIV/0!
																						#DIV/0!
																						#DIV/0!
																						#DIV/0!
																						#DIV/0!
																						#DIV/0!
																						#DIV/0!
																						#DIV/0!
																						#DIV/0!

## Sheet: Hour 2
Treatment	File number	fluorescent cells	other cells	total cells	% fluorescent	x100		amount change	normalized fluorescent	normalized total cell	% fluorescent	x100		phagosome number	phagosome per cell		phagosome size	phagosome area	phagosome per cell			average phagosome size
Media	1	1	39	40	0.025	2.5		0	1	40	0.025	2.5		1	1			51.545	51.545			51.545
Media	2	5	40	45	0.111111	11.1111		0	5	45	0.111111	11.1111		7	1.4			50.7	10.14			7.24286
Media	3	17	35	52	0.326923	32.6923		0	17	52	0.326923	32.6923		20	1.17647			299.13	17.5959			14.9565
Media	4	7	43	50	0.14	14		0	7	50	0.14	14		7	1			73.0925	10.4418			10.4418
Media	5	8	32	40	0.2	20		0	8	40	0.2	20		17	2.125			426.303	53.2878			25.0766
Media	6	5	28	33	0.151515	15.1515		0	5	33	0.151515	15.1515		5	1			27.04	5.408			5.408
Media	7	6	28	34	0.176471	17.6471		0	6	34	0.176471	17.6471		8	1.33333			98.4425	16.4071			12.3053
Media	8	6	35	41	0.146341	14.6341		0	6	41	0.146341	14.6341		8	1.33333			85.345	14.2242			10.6681
Media	9	3	41	44	0.0681818	6.81818		0	3	44	0.0681818	6.81818		6	2			111.963	37.3208			18.6604
Media	10	5	28	33	0.151515	15.1515		0	5	33	0.151515	15.1515		6	1.2			47.32	9.464			7.88667
Media	11	3	34	37	0.0810811	8.10811		0	3	37	0.0810811	8.10811		4	1.33333			80.6975	26.8992			20.1744
Media	12	13	23	36	0.361111	36.1111		0	13	36	0.361111	36.1111		28	2.15385			242.515	18.655			8.66125
Media	13	6	27	33	0.181818	18.1818		0	6	33	0.181818	18.1818		11	1.83333			105.203	17.5338			9.56386
Media	14	8	24	32	0.25	25		0	8	32	0.25	25		14	1.75			153.368	19.1709			10.9548
Media	15	5	28	33	0.151515	15.1515		0	5	33	0.151515	15.1515		8	1.6			115.765	23.153			14.4706
Media	16	10	18	28	0.357143	35.7143		0	10	28	0.357143	35.7143		12	1.2			505.31	50.531			42.1092
Media	17	7	21	28	0.25	25		0	7	28	0.25	25		12	1.71429			185.055	26.4364			15.4213
Media	18	6	33	39	0.153846	15.3846		0	6	39	0.153846	15.3846		9	1.5			196.463	32.7438			21.8292
Media	19	7	23	30	0.233333	23.3333		0	7	30	0.233333	23.3333		13	1.85714			149.565	21.3664			11.505
Media	20	8	28	36	0.222222	22.2222		0	8	36	0.222222	22.2222		17	2.125			164.775	20.5969			9.69265
Confined	21	34	26	60	0.566667	56.6667		0	34	60	0.566667	56.6667		73	2.14706			1547.2	45.5057			21.1945
Confined	22			0	#DIV/0!	#DIV/0!		0	0	0	#DIV/0!	#DIV/0!		5	#DIV/0!			35.49	#DIV/0!
Confined	23	18	18	36	0.5	50		0	18	36	0.5	50		33	1.83333			490.945	27.2747			14.8771
Confined	24	24	42	66	0.363636	36.3636		0	24	66	0.363636	36.3636		51	2.125			643.045	26.7935			12.6087
Confined	25	11	13	24	0.458333	45.8333		0	11	24	0.458333	45.8333		20	1.81818			279.273	25.3884			13.9636
Confined	26	16	11	27	0.592593	59.2593		0	16	27	0.592593	59.2593		34	2.125			512.07	32.0044			15.0609
Confined	27			0	#DIV/0!	#DIV/0!		0	0	0	#DIV/0!	#DIV/0!		79	#DIV/0!			1479.17	#DIV/0!
Confined	28	33	6	39	0.846154	84.6154		0	33	39	0.846154	84.6154		64	1.93939			2263.33	68.5858			35.3646
Confined	29	58	9	67	0.865672	86.5672		-2	56	65	0.861538	86.1538		98	1.68966			3084.25	53.1767			31.4719
Confined	30	9	16	25	0.36	36		0	9	25	0.36	36		18	2			126.75	14.0833			7.04167
Confined	31			0	#DIV/0!	#DIV/0!		0	0	0	#DIV/0!	#DIV/0!		7	#DIV/0!			102.668	#DIV/0!
Confined	32	35	25	60	0.583333	58.3333		0	35	60	0.583333	58.3333		71	2.02857			930.345	26.5813			13.1035
Confined	33	50	9	59	0.847458	84.7458		0	50	59	0.847458	84.7458		118	2.36			2697.24	53.9448			22.858
Confined	34			0	#DIV/0!	#DIV/0!		0	0	0	#DIV/0!	#DIV/0!		92	#DIV/0!			2763.99	#DIV/0!
Confined	35	20	33	53	0.377358	37.7358		-1	19	52	0.365385	36.5385		39	1.95			600.795	30.0398			15.405
Confined	36	10	9	19	0.526316	52.6316		0	10	19	0.526316	52.6316		17	1.7			244.205	24.4205			14.365
Confined	37	10	37	47	0.212766	21.2766		0	10	47	0.212766	21.2766		15	1.5			208.715	20.8715			13.9143
Confined	38	44	36	80	0.55	55		-2	42	78	0.538462	53.8462		74	1.68182			1341.02	30.4776			18.1218
Confined	39	19	9	28	0.678571	67.8571		0	19	28	0.678571	67.8571		30	1.57895			822.185	43.2729			27.4062
Confined	40	39	25	64	0.609375	60.9375		-4	35	60	0.583333	58.3333		66	1.69231			864.435	22.165			13.0975
	41			0	#DIV/0!	#DIV/0!		0	0	0	#DIV/0!	#DIV/0!			#DIV/0!				#DIV/0!			#DIV/0!
	42			0	#DIV/0!	#DIV/0!		-1	-1	-1	1	100			#DIV/0!				#DIV/0!			#DIV/0!
	43			0	#DIV/0!	#DIV/0!		0	0	0	#DIV/0!	#DIV/0!			#DIV/0!				#DIV/0!			#DIV/0!
	44			0	#DIV/0!	#DIV/0!		0	0	0	#DIV/0!	#DIV/0!			#DIV/0!				#DIV/0!			#DIV/0!
	45			0	#DIV/0!	#DIV/0!		-5	-5	-5	1	100			#DIV/0!				#DIV/0!			#DIV/0!
	46			0	#DIV/0!	#DIV/0!		0	0	0	#DIV/0!	#DIV/0!			#DIV/0!				#DIV/0!			#DIV/0!
	47			0	#DIV/0!	#DIV/0!		0	0	0	#DIV/0!	#DIV/0!			#DIV/0!				#DIV/0!			#DIV/0!
	48			0	#DIV/0!	#DIV/0!		0	0	0	#DIV/0!	#DIV/0!			#DIV/0!				#DIV/0!			#DIV/0!
	49			0	#DIV/0!	#DIV/0!		0	0	0	#DIV/0!	#DIV/0!			#DIV/0!				#DIV/0!			#DIV/0!
	50			0	#DIV/0!	#DIV/0!		0	0	0	#DIV/0!	#DIV/0!			#DIV/0!				#DIV/0!			#DIV/0!
	51			0	#DIV/0!	#DIV/0!		0	0	0	#DIV/0!	#DIV/0!			#DIV/0!				#DIV/0!			#DIV/0!
	52			0	#DIV/0!	#DIV/0!		0	0	0	#DIV/0!	#DIV/0!			#DIV/0!				#DIV/0!			#DIV/0!
	53			0	#DIV/0!	#DIV/0!		0	0	0	#DIV/0!	#DIV/0!			#DIV/0!				#DIV/0!			#DIV/0!
	54			0	#DIV/0!	#DIV/0!		-3	-3	-3	1	100			#DIV/0!				#DIV/0!			#DIV/0!
	55			0	#DIV/0!	#DIV/0!		0	0	0	#DIV/0!	#DIV/0!			#DIV/0!				#DIV/0!			#DIV/0!
	56			0	#DIV/0!	#DIV/0!		0	0	0	#DIV/0!	#DIV/0!			#DIV/0!				#DIV/0!			#DIV/0!
	57			0	#DIV/0!	#DIV/0!		0	0	0	#DIV/0!	#DIV/0!			#DIV/0!				#DIV/0!			#DIV/0!
	58			0	#DIV/0!	#DIV/0!		0	0	0	#DIV/0!	#DIV/0!			#DIV/0!				#DIV/0!			#DIV/0!
	59			0	#DIV/0!	#DIV/0!		0	0	0	#DIV/0!	#DIV/0!			#DIV/0!				#DIV/0!			#DIV/0!
	60			0	#DIV/0!	#DIV/0!		0	0	0	#DIV/0!	#DIV/0!			#DIV/0!				#DIV/0!			#DIV/0!

## Sheet: Hour 4
Treatment	File number	fluorescent cells	other cells	total cells	% fluorescent	x100		amount change	normalized fluorescent	normalized total cell	% fluorescent	x100		phagosome number	phagosome per cell		phagosome size	phagosome area	phagosome per cell			average phagosome size
Media	1	5	43	48	0.104167	10.4167		0	5	48	0.104167	10.4167		6	1.2			230.263	46.0525			38.3771
Media	2	14	32	46	0.304348	30.4348		0	14	46	0.304348	30.4348		21	1.5			335.043	23.9316			15.9544
Media	3	23	34	57	0.403509	40.3509		0	23	57	0.403509	40.3509		35	1.52174			641.778	27.9034			18.3365
Media	4	15	37	52	0.288462	28.8462		0	15	52	0.288462	28.8462		21	1.4			296.595	19.773			14.1236
Media	5	12	29	41	0.292683	29.2683		0	12	41	0.292683	29.2683		27	2.25			1415.8	117.983			52.4369
Media	6	11	22	33	0.333333	33.3333		0	11	33	0.333333	33.3333		17	1.54545			206.18	18.7436			12.1282
Media	7	15	30	45	0.333333	33.3333		0	15	45	0.333333	33.3333		24	1.6			391.658	26.1105			16.3191
Media	8	11	29	40	0.275	27.5		0	11	40	0.275	27.5		21	1.90909			233.22	21.2018			11.1057
Media	9	11	41	52	0.211538	21.1538		0	11	52	0.211538	21.1538		21	1.90909			340.958	30.9961			16.2361
Media	10	10	32	42	0.238095	23.8095		0	10	42	0.238095	23.8095		20	2			301.665	30.1665			15.0833
Media	11	14	30	44	0.318182	31.8182		0	14	44	0.318182	31.8182		32	2.28571			590.233	42.1595			18.4448
Media	12	17	18	35	0.485714	48.5714		0	17	35	0.485714	48.5714		40	2.35294			867.393	51.0231			21.6848
Media	13	12	20	32	0.375	37.5		0	12	32	0.375	37.5		30	2.5			312.228	26.019			10.4076
Media	14	15	21	36	0.416667	41.6667		0	15	36	0.416667	41.6667		28	1.86667			469.398	31.2932			16.7642
Media	15	14	21	35	0.4	40		0	14	35	0.4	40		25	1.78571			520.098	37.1498			20.8039
Media	16	13	14	27	0.481481	48.1481		0	13	27	0.481481	48.1481		23	1.76923			1327.07	102.082			57.6988
Media	17	14	15	29	0.482759	48.2759		0	14	29	0.482759	48.2759		24	1.71429			797.257	56.947			33.2191
Media	18	12	36	48	0.25	25		0	12	48	0.25	25		20	1.66667			615.16	51.2633			30.758
Media	19	18	21	39	0.461538	46.1538		0	18	39	0.461538	46.1538		27	1.5			607.133	33.7296			22.4864
Media	20	15	21	36	0.416667	41.6667		0	15	36	0.416667	41.6667		29	1.93333			816.693	54.4462			28.1618
Confined	21	48	17	65	0.738462	73.8462		0	48	65	0.738462	73.8462		90	1.875			2419.24	50.4007			26.8804
Confined	22			0	#DIV/0!	#DIV/0!		0	0	0	#DIV/0!	#DIV/0!		8	#DIV/0!			89.9925	#DIV/0!
Confined	23	27	13	40	0.675	67.5		0	27	40	0.675	67.5		37	1.37037			952.315	35.2709			25.7382
Confined	24	33	36	69	0.478261	47.8261		0	33	69	0.478261	47.8261		59	1.78788			1612.26	48.8564			27.3264
Confined	25	17	9	26	0.653846	65.3846		0	17	26	0.653846	65.3846		25	1.47059			616.85	36.2853			24.674
Confined	26	20	11	31	0.645161	64.5161		0	20	31	0.645161	64.5161		38	1.9			1081.18	54.0589			28.452
Confined	27			0	#DIV/0!	#DIV/0!		0	0	0	#DIV/0!	#DIV/0!		83	#DIV/0!			2363.47	#DIV/0!
Confined	28	38	4	42	0.904762	90.4762		0	38	42	0.904762	90.4762		51	1.34211			3169.6	83.4104			62.1489
Confined	29	57	7	64	0.890625	89.0625		-2	55	62	0.887097	88.7097		115	2.01754			4286.69	75.205			37.2755
Confined	30	15	13	28	0.535714	53.5714		0	15	28	0.535714	53.5714		21	1.4			340.535	22.7023			16.216
Confined	31			0	#DIV/0!	#DIV/0!		0	0	0	#DIV/0!	#DIV/0!		19	#DIV/0!			218.855	#DIV/0!
Confined	32	52	19	71	0.732394	73.2394		0	52	71	0.732394	73.2394		91	1.75			1831.96	35.23			20.1314
Confined	33	54	8	62	0.870968	87.0968		0	54	62	0.870968	87.0968		118	2.18519			3968.54	73.4915			33.6317
Confined	34			0	#DIV/0!	#DIV/0!		0	0	0	#DIV/0!	#DIV/0!		82	#DIV/0!			4468.36	#DIV/0!
Confined	35	26	25	51	0.509804	50.9804		-1	25	50	0.5	50		44	1.69231			1352.42	52.0162			30.7369
Confined	36	13	9	22	0.590909	59.0909		0	13	22	0.590909	59.0909		27	2.07692			659.945	50.765			24.4424
Confined	37	22	26	48	0.458333	45.8333		0	22	48	0.458333	45.8333		28	1.27273			551.785	25.0811			19.7066
Confined	38	45	45	90	0.5	50		-2	43	88	0.488636	48.8636		65	1.44444			2463.18	54.7372			37.895
Confined	39	24	8	32	0.75	75		0	24	32	0.75	75		37	1.54167			1398.05	58.2522			37.7852
Confined	40	52	22	74	0.702703	70.2703		-4	48	70	0.685714	68.5714		78	1.5			1547.62	29.7619			19.8413
	41			0	#DIV/0!	#DIV/0!		0	0	0	#DIV/0!	#DIV/0!			#DIV/0!				#DIV/0!			#DIV/0!
	42			0	#DIV/0!	#DIV/0!		-1	-1	-1	1	100			#DIV/0!				#DIV/0!			#DIV/0!
	43			0	#DIV/0!	#DIV/0!		0	0	0	#DIV/0!	#DIV/0!			#DIV/0!				#DIV/0!			#DIV/0!
	44			0	#DIV/0!	#DIV/0!		0	0	0	#DIV/0!	#DIV/0!			#DIV/0!				#DIV/0!			#DIV/0!
	45			0	#DIV/0!	#DIV/0!		-5	-5	-5	1	100			#DIV/0!				#DIV/0!			#DIV/0!
	46			0	#DIV/0!	#DIV/0!		0	0	0	#DIV/0!	#DIV/0!			#DIV/0!				#DIV/0!			#DIV/0!
	47			0	#DIV/0!	#DIV/0!		0	0	0	#DIV/0!	#DIV/0!			#DIV/0!				#DIV/0!			#DIV/0!
	48			0	#DIV/0!	#DIV/0!		0	0	0	#DIV/0!	#DIV/0!			#DIV/0!				#DIV/0!			#DIV/0!
	49			0	#DIV/0!	#DIV/0!		0	0	0	#DIV/0!	#DIV/0!			#DIV/0!				#DIV/0!			#DIV/0!
	50			0	#DIV/0!	#DIV/0!		0	0	0	#DIV/0!	#DIV/0!			#DIV/0!				#DIV/0!			#DIV/0!
	51			0	#DIV/0!	#DIV/0!		0	0	0	#DIV/0!	#DIV/0!			#DIV/0!				#DIV/0!			#DIV/0!
	52			0	#DIV/0!	#DIV/0!		0	0	0	#DIV/0!	#DIV/0!			#DIV/0!				#DIV/0!			#DIV/0!
	53			0	#DIV/0!	#DIV/0!		0	0	0	#DIV/0!	#DIV/0!			#DIV/0!				#DIV/0!			#DIV/0!
	54			0	#DIV/0!	#DIV/0!		-3	-3	-3	1	100			#DIV/0!				#DIV/0!			#DIV/0!
	55			0	#DIV/0!	#DIV/0!		0	0	0	#DIV/0!	#DIV/0!			#DIV/0!				#DIV/0!			#DIV/0!
	56			0	#DIV/0!	#DIV/0!		0	0	0	#DIV/0!	#DIV/0!			#DIV/0!				#DIV/0!			#DIV/0!
	57			0	#DIV/0!	#DIV/0!		0	0	0	#DIV/0!	#DIV/0!			#DIV/0!				#DIV/0!			#DIV/0!
	58			0	#DIV/0!	#DIV/0!		0	0	0	#DIV/0!	#DIV/0!			#DIV/0!				#DIV/0!			#DIV/0!
	59			0	#DIV/0!	#DIV/0!		0	0	0	#DIV/0!	#DIV/0!			#DIV/0!				#DIV/0!			#DIV/0!
	60			0	#DIV/0!	#DIV/0!		0	0	0	#DIV/0!	#DIV/0!			#DIV/0!				#DIV/0!			#DIV/0!

## Sheet: Hour 6
Treatment	File number	fluorescent cells	other cells	total cells	% fluorescent	x100		amount change	normalized fluorescent	normalized total cell	% fluorescent	x100		phagosome number	phagosome per cell		phagosome size	phagosome area	phagosome per cell			average phagosome size
Media	1	9	40	49	0.183673	18.3673		0	9	49	0.183673	18.3673		18	2			389.123	43.2358			21.6179
Media	2	24	27	51	0.470588	47.0588		0	24	51	0.470588	47.0588		53	2.20833			831.48	34.645			15.6883
Media	3	26	30	56	0.464286	46.4286		0	26	56	0.464286	46.4286		36	1.38462			1013.15	38.9675			28.1432
Media	4	23	34	57	0.403509	40.3509		0	23	57	0.403509	40.3509		35	1.52174			557.7	24.2478			15.9343
Media	5	22	25	47	0.468085	46.8085		0	22	47	0.468085	46.8085		39	1.77273			1381.15	62.7797			35.4142
Media	6	18	20	38	0.473684	47.3684		0	18	38	0.473684	47.3684		29	1.61111			485.03	26.9461			16.7252
Media	7	28	19	47	0.595745	59.5745		0	28	47	0.595745	59.5745		48	1.71429			970.905	34.6752			20.2272
Media	8	15	26	41	0.365854	36.5854		0	15	41	0.365854	36.5854		40	2.66667			767.26	51.1507			19.1815
Media	9	22	35	57	0.385965	38.5965		0	22	57	0.385965	38.5965		44	2			604.598	27.4817			13.7409
Media	10	16	27	43	0.372093	37.2093		0	16	43	0.372093	37.2093		35	2.1875			913.445	57.0903			26.0984
Media	11	19	35	54	0.351852	35.1852		0	19	54	0.351852	35.1852		33	1.73684			1417.07	74.5824			42.9414
Media	12	26	16	42	0.619048	61.9048		0	26	42	0.619048	61.9048		53	2.03846			1507.9	57.9963			28.451
Media	13	18	14	32	0.5625	56.25		0	18	32	0.5625	56.25		35	1.94444			924.43	51.3572			26.4123
Media	14	17	18	35	0.485714	48.5714		0	17	35	0.485714	48.5714		41	2.41176			978.933	57.5843			23.8764
Media	15	21	20	41	0.512195	51.2195		0	21	41	0.512195	51.2195		49	2.33333			1121.74	53.4161			22.8926
Media	16	18	13	31	0.580645	58.0645		0	18	31	0.580645	58.0645		41	2.27778			1788.44	99.3579			43.6205
Media	17	19	14	33	0.575758	57.5758		0	19	33	0.575758	57.5758		38	2			1459.32	76.8061			38.403
Media	18	20	28	48	0.416667	41.6667		0	20	48	0.416667	41.6667		33	1.65			1452.98	72.6489			44.0296
Media	19	25	17	42	0.595238	59.5238		0	25	42	0.595238	59.5238		44	1.76			1147.93	45.9173			26.0894
Media	20	19	20	39	0.487179	48.7179		0	19	39	0.487179	48.7179		28	1.47368			1885.2	99.2208			67.3284
Confined	21	56	15	71	0.788732	78.8732		0	56	71	0.788732	78.8732		102	1.82143			3240.57	57.8674			31.7703
Confined	22			0	#DIV/0!	#DIV/0!		0	0	0	#DIV/0!	#DIV/0!		10	#DIV/0!			107.315	#DIV/0!
Confined	23	27	12	39	0.692308	69.2308		0	27	39	0.692308	69.2308		51	1.88889			1416.22	52.4526			27.769
Confined	24	40	30	70	0.571429	57.1429		0	40	70	0.571429	57.1429		60	1.5			1872.1	46.8024			31.2016
Confined	25	15	12	27	0.555556	55.5556		0	15	27	0.555556	55.5556		27	1.8			582.205	38.8137			21.5631
Confined	26	27	7	34	0.794118	79.4118		0	27	34	0.794118	79.4118		48	1.77778			1765.63	65.3936			36.7839
Confined	27			0	#DIV/0!	#DIV/0!		0	0	0	#DIV/0!	#DIV/0!		100	#DIV/0!			2901.73	#DIV/0!
Confined	28	37	3	40	0.925	92.5		0	37	40	0.925	92.5		58	1.56757			3744.62	101.206			64.5624
Confined	29	67	7	74	0.905405	90.5405		-2	65	72	0.902778	90.2778		122	1.8209			5300.69	79.1147			43.4482
Confined	30	17	13	30	0.566667	56.6667		0	17	30	0.566667	56.6667		24	1.41176			543.335	31.9609			22.639
Confined	31			0	#DIV/0!	#DIV/0!		0	0	0	#DIV/0!	#DIV/0!		12	#DIV/0!			301.243	#DIV/0!
Confined	32	51	15	66	0.772727	77.2727		0	51	66	0.772727	77.2727		85	1.66667			2280.66	44.7187			26.8312
Confined	33	48	8	56	0.857143	85.7143		0	48	56	0.857143	85.7143		86	1.79167			4808.05	100.168			55.9076
Confined	34			0	#DIV/0!	#DIV/0!		0	0	0	#DIV/0!	#DIV/0!		78	#DIV/0!			5436.73	#DIV/0!
Confined	35	32	24	56	0.571429	57.1429		-1	31	55	0.563636	56.3636		47	1.46875			1715.77	53.6179			36.5058
Confined	36	15	6	21	0.714286	71.4286		0	15	21	0.714286	71.4286		32	2.13333			758.81	50.5873			23.7128
Confined	37	25	25	50	0.5	50		0	25	50	0.5	50		33	1.32			788.385	31.5354			23.8905
Confined	38	55	37	92	0.597826	59.7826		-2	53	90	0.588889	58.8889		76	1.38182			3042.42	55.3168			40.0319
Confined	39	29	5	34	0.852941	85.2941		0	29	34	0.852941	85.2941		65	2.24138			2141.65	73.8501			32.9485
Confined	40	50	23	73	0.684932	68.4932		-4	46	69	0.666667	66.6667		74	1.48			1944.35	38.8869			26.2749
	41			0	#DIV/0!	#DIV/0!		0	0	0	#DIV/0!	#DIV/0!			#DIV/0!				#DIV/0!			#DIV/0!
	42			0	#DIV/0!	#DIV/0!		-1	-1	-1	1	100			#DIV/0!				#DIV/0!			#DIV/0!
	43			0	#DIV/0!	#DIV/0!		0	0	0	#DIV/0!	#DIV/0!			#DIV/0!				#DIV/0!			#DIV/0!
	44			0	#DIV/0!	#DIV/0!		0	0	0	#DIV/0!	#DIV/0!			#DIV/0!				#DIV/0!			#DIV/0!
	45			0	#DIV/0!	#DIV/0!		-5	-5	-5	1	100			#DIV/0!				#DIV/0!			#DIV/0!
	46			0	#DIV/0!	#DIV/0!		0	0	0	#DIV/0!	#DIV/0!			#DIV/0!				#DIV/0!			#DIV/0!
	47			0	#DIV/0!	#DIV/0!		0	0	0	#DIV/0!	#DIV/0!			#DIV/0!				#DIV/0!			#DIV/0!
	48			0	#DIV/0!	#DIV/0!		0	0	0	#DIV/0!	#DIV/0!			#DIV/0!				#DIV/0!			#DIV/0!
	49			0	#DIV/0!	#DIV/0!		0	0	0	#DIV/0!	#DIV/0!			#DIV/0!				#DIV/0!			#DIV/0!
	50			0	#DIV/0!	#DIV/0!		0	0	0	#DIV/0!	#DIV/0!			#DIV/0!				#DIV/0!			#DIV/0!
	51			0	#DIV/0!	#DIV/0!		0	0	0	#DIV/0!	#DIV/0!			#DIV/0!				#DIV/0!			#DIV/0!
	52			0	#DIV/0!	#DIV/0!		0	0	0	#DIV/0!	#DIV/0!			#DIV/0!				#DIV/0!			#DIV/0!
	53			0	#DIV/0!	#DIV/0!		0	0	0	#DIV/0!	#DIV/0!			#DIV/0!				#DIV/0!			#DIV/0!
	54			0	#DIV/0!	#DIV/0!		-3	-3	-3	1	100			#DIV/0!				#DIV/0!			#DIV/0!
	55			0	#DIV/0!	#DIV/0!		0	0	0	#DIV/0!	#DIV/0!			#DIV/0!				#DIV/0!			#DIV/0!
	56			0	#DIV/0!	#DIV/0!		0	0	0	#DIV/0!	#DIV/0!			#DIV/0!				#DIV/0!			#DIV/0!
	57			0	#DIV/0!	#DIV/0!		0	0	0	#DIV/0!	#DIV/0!			#DIV/0!				#DIV/0!			#DIV/0!
	58			0	#DIV/0!	#DIV/0!		0	0	0	#DIV/0!	#DIV/0!			#DIV/0!				#DIV/0!			#DIV/0!
	59			0	#DIV/0!	#DIV/0!		0	0	0	#DIV/0!	#DIV/0!			#DIV/0!				#DIV/0!			#DIV/0!
	60			0	#DIV/0!	#DIV/0!		0	0	0	#DIV/0!	#DIV/0!			#DIV/0!				#DIV/0!			#DIV/0!

## Sheet: Hour 8
Treatment	File number	fluorescent cells	other cells	total cells	% fluorescent	x100		amount change	normalized fluorescent	normalized total cell	% fluorescent	x100		phagosome number	phagosome per cell		phagosome size	phagosome area	phagosome per cell			average phagosome size
Media	1	18	38	56	0.321429	32.1429		0	18	56	0.321429	32.1429		30	1.66667			523.478	29.0821			17.4493
Media	2	32	32	64	0.5	50		0	32	64	0.5	50		60	1.875			1227.79	38.3683			20.4631
Media	3	41	23	64	0.640625	64.0625		0	41	64	0.640625	64.0625		56	1.36585			1357.49	33.1096			24.2409
Media	4	32	31	63	0.507937	50.7937		0	32	63	0.507937	50.7937		53	1.65625			1059.21	33.1002			19.985
Media	5	34	22	56	0.607143	60.7143		0	34	56	0.607143	60.7143		60	1.76471			2323.33	68.3332			38.7221
Media	6	20	20	40	0.5	50		0	20	40	0.5	50		29	1.45			876.688	43.8344			30.2306
Media	7	34	20	54	0.62963	62.963		0	34	54	0.62963	62.963		61	1.79412			1778.72	52.3154			29.1594
Media	8	18	26	44	0.409091	40.9091		0	18	44	0.409091	40.9091		43	2.38889			976.82	54.2678			22.7167
Media	9	33	32	65	0.507692	50.7692		0	33	65	0.507692	50.7692		63	1.90909			1166.1	35.3364			18.5095
Media	10	23	26	49	0.469388	46.9388		0	23	49	0.469388	46.9388		49	2.13043			1436.92	62.4749			29.3249
Media	11	26	28	54	0.481481	48.1481		0	26	54	0.481481	48.1481		41	1.57692			2592.46	99.71			63.2307
Media	12	34	17	51	0.666667	66.6667		0	34	51	0.666667	66.6667		81	2.38235			2292.49	67.426			28.3023
Media	13	26	11	37	0.702703	70.2703		0	26	37	0.702703	70.2703		68	2.61538			1900.4	73.0925			27.9471
Media	14	23	18	41	0.560976	56.0976		0	23	41	0.560976	56.0976		61	2.65217			1618.17	70.3554			26.5275
Media	15	27	18	45	0.6	60		0	27	45	0.6	60		66	2.44444			1731.83	64.1418			26.2398
Media	16	25	9	34	0.735294	73.5294		0	25	34	0.735294	73.5294		47	1.88			2466.56	98.6622			52.4799
Media	17	24	16	40	0.6	60		0	24	40	0.6	60		54	2.25			2251.08	93.795			41.6867
Media	18	31	30	61	0.508197	50.8197		0	31	61	0.508197	50.8197		48	1.54839			2409.1	77.7127			50.1895
Media	19	33	15	48	0.6875	68.75		0	33	48	0.6875	68.75		59	1.78788			1970.12	59.7005			33.3918
Media	20	25	21	46	0.543478	54.3478		0	25	46	0.543478	54.3478		41	1.64			2820.61	112.824			68.7954
Confined	21	58	21	79	0.734177	73.4177		0	58	79	0.734177	73.4177		119	2.05172			3787.71	65.3054			31.8295
Confined	22			0	#DIV/0!	#DIV/0!		0	0	0	#DIV/0!	#DIV/0!		12	#DIV/0!			127.173	#DIV/0!
Confined	23	29	10	39	0.74359	74.359		0	29	39	0.74359	74.359		57	1.96552			1846.75	63.6809			32.3991
Confined	24	40	30	70	0.571429	57.1429		0	40	70	0.571429	57.1429		61	1.525			2242.21	56.0552			36.7575
Confined	25	20	10	30	0.666667	66.6667		0	20	30	0.666667	66.6667		30	1.5			804.863	40.2431			26.8288
Confined	26	38	7	45	0.844444	84.4444		0	38	45	0.844444	84.4444		69	1.81579			2372.34	62.4299			34.3817
Confined	27			0	#DIV/0!	#DIV/0!		0	0	0	#DIV/0!	#DIV/0!		108	#DIV/0!			3705.33	#DIV/0!
Confined	28	45	5	50	0.9	90		0	45	50	0.9	90		74	1.64444			4259.65	94.6588			57.5628
Confined	29	73	9	82	0.890244	89.0244		-2	71	80	0.8875	88.75		116	1.58904			6110.62	83.7071			52.6777
Confined	30	24	12	36	0.666667	66.6667		0	24	36	0.666667	66.6667		39	1.625			970.905	40.4544			24.895
Confined	31			0	#DIV/0!	#DIV/0!		0	0	0	#DIV/0!	#DIV/0!		16	#DIV/0!			370.11	#DIV/0!
Confined	32	62	16	78	0.794872	79.4872		0	62	78	0.794872	79.4872		107	1.72581			3252.83	52.465			30.4003
Confined	33	53	4	57	0.929825	92.9825		0	53	57	0.929825	92.9825		105	1.98113			5727.83	108.072			54.5508
Confined	34			0	#DIV/0!	#DIV/0!		0	0	0	#DIV/0!	#DIV/0!		109	#DIV/0!			6037.53	#DIV/0!
Confined	35	35	24	59	0.59322	59.322		-1	34	58	0.586207	58.6207		49	1.4			1958.71	55.9631			39.9737
Confined	36	14	10	24	0.583333	58.3333		0	14	24	0.583333	58.3333		23	1.64286			826.833	59.0595			35.9492
Confined	37	25	23	48	0.520833	52.0833		0	25	48	0.520833	52.0833		32	1.28			1041.04	41.6416			32.5325
Confined	38	62	36	98	0.632653	63.2653		-2	60	96	0.625	62.5		91	1.46774			3790.25	61.133			41.6511
Confined	39	32	9	41	0.780488	78.0488		0	32	41	0.780488	78.0488		59	1.84375			2636.4	82.3875			44.6847
Confined	40	55	22	77	0.714286	71.4286		-4	51	73	0.69863	69.863		81	1.47273			2475.01	45.0001			30.5556
	41			0	#DIV/0!	#DIV/0!		0	0	0	#DIV/0!	#DIV/0!			#DIV/0!				#DIV/0!			#DIV/0!
	42			0	#DIV/0!	#DIV/0!		-1	-1	-1	1	100			#DIV/0!				#DIV/0!			#DIV/0!
	43			0	#DIV/0!	#DIV/0!		0	0	0	#DIV/0!	#DIV/0!			#DIV/0!				#DIV/0!			#DIV/0!
	44			0	#DIV/0!	#DIV/0!		0	0	0	#DIV/0!	#DIV/0!			#DIV/0!				#DIV/0!			#DIV/0!
	45			0	#DIV/0!	#DIV/0!		-5	-5	-5	1	100			#DIV/0!				#DIV/0!			#DIV/0!
	46			0	#DIV/0!	#DIV/0!		0	0	0	#DIV/0!	#DIV/0!			#DIV/0!				#DIV/0!			#DIV/0!
	47			0	#DIV/0!	#DIV/0!		0	0	0	#DIV/0!	#DIV/0!			#DIV/0!				#DIV/0!			#DIV/0!
	48			0	#DIV/0!	#DIV/0!		0	0	0	#DIV/0!	#DIV/0!			#DIV/0!				#DIV/0!			#DIV/0!
	49			0	#DIV/0!	#DIV/0!		0	0	0	#DIV/0!	#DIV/0!			#DIV/0!				#DIV/0!			#DIV/0!
	50			0	#DIV/0!	#DIV/0!		0	0	0	#DIV/0!	#DIV/0!			#DIV/0!				#DIV/0!			#DIV/0!
	51			0	#DIV/0!	#DIV/0!		0	0	0	#DIV/0!	#DIV/0!			#DIV/0!				#DIV/0!			#DIV/0!
	52			0	#DIV/0!	#DIV/0!		0	0	0	#DIV/0!	#DIV/0!			#DIV/0!				#DIV/0!			#DIV/0!
	53			0	#DIV/0!	#DIV/0!		0	0	0	#DIV/0!	#DIV/0!			#DIV/0!				#DIV/0!			#DIV/0!
	54			0	#DIV/0!	#DIV/0!		-3	-3	-3	1	100			#DIV/0!				#DIV/0!			#DIV/0!
	55			0	#DIV/0!	#DIV/0!		0	0	0	#DIV/0!	#DIV/0!			#DIV/0!				#DIV/0!			#DIV/0!
	56			0	#DIV/0!	#DIV/0!		0	0	0	#DIV/0!	#DIV/0!			#DIV/0!				#DIV/0!			#DIV/0!
	57			0	#DIV/0!	#DIV/0!		0	0	0	#DIV/0!	#DIV/0!			#DIV/0!				#DIV/0!			#DIV/0!
	58			0	#DIV/0!	#DIV/0!		0	0	0	#DIV/0!	#DIV/0!			#DIV/0!				#DIV/0!			#DIV/0!
	59			0	#DIV/0!	#DIV/0!		0	0	0	#DIV/0!	#DIV/0!			#DIV/0!				#DIV/0!			#DIV/0!
	60			0	#DIV/0!	#DIV/0!		0	0	0	#DIV/0!	#DIV/0!			#DIV/0!				#DIV/0!			#DIV/0!
