# Supplementary material for: The Arp2/3 complex is required for in situ haptotactic response of microglia to iC3b
Source: EMBO Rep. 2026 Feb 27;27(7):1666–95. doi: 10.1038/s44319-026-00720-9 (PMC13076747; doi:10.1038/s44319-026-00720-9)
Supplement: Supplementary file 13 — Source data Fig. 1 [file 44319_2026_720_MOESM13_ESM.zip › Figure 1/1F-J/24.12.19 BV2 iC3b phago.xlsx]

## Sheet: Hour 0
Treatment	File number	fluorescent cells	other cells	total cells	% fluorescent	x100		amount change	normalized fluorescent	normalized total cell	% fluorescent	x100		phagosome number	phagosome per cell		phagosome size	phagosome area	phagosome per cell			average phagosome size
Media	1	0	16	16	0	0		0	0	16	0	0		0	0			0	0			#DIV/0!
Media	2	0	15	15	0	0		0	0	15	0	0		0	0			0	0			#DIV/0!
Media	3	0	21	21	0	0		0	0	21	0	0		0	0			0	0			#DIV/0!
Media	4	0	25	25	0	0		0	0	25	0	0		0	0			0	0			#DIV/0!
Media	5	0	17	17	0	0		0	0	17	0	0		0	0			0	0			#DIV/0!
Media	6	0	12	12	0	0		0	0	12	0	0		0	0			0	0			#DIV/0!
Media	7	0	19	19	0	0		0	0	19	0	0		0	0			0	0			#DIV/0!
Media	8	0	18	18	0	0		0	0	18	0	0		0	0			0	0			#DIV/0!
Media	9	0	17	17	0	0		0	0	17	0	0		0	0			0	0			#DIV/0!
Media	10	0	24	24	0	0		0	0	24	0	0		0	0			0	0			#DIV/0!
Media	11	0	16	16	0	0		0	0	16	0	0		0	0			0	0			#DIV/0!
Media	12	0	24	24	0	0		0	0	24	0	0		0	0			0	0			#DIV/0!
Media	13	0	17	17	0	0		0	0	17	0	0		0	0			0	0			#DIV/0!
Media	14	0	22	22	0	0		0	0	22	0	0		0	0			0	0			#DIV/0!
Media	15	0	29	29	0	0		0	0	29	0	0		0	0			0	0			#DIV/0!
Media	16	0	36	36	0	0		0	0	36	0	0		0	0			0	0			#DIV/0!
Media	17	0	27	27	0	0		0	0	27	0	0		0	0			0	0			#DIV/0!
Media	18	0	31	31	0	0		0	0	31	0	0		0	0			0	0			#DIV/0!
Media	19	0	26	26	0	0		0	0	26	0	0		0	0			0	0			#DIV/0!
Media	20	0	32	32	0	0		0	0	32	0	0		0	0			0	0			#DIV/0!
Confined	21	0	71	71	0	0		0	0	71	0	0		0	0			0	0			#DIV/0!
Confined	22			0	#DIV/0!	#DIV/0!		0	0	0	#DIV/0!	#DIV/0!		0	0			0	0			#DIV/0!
Confined	23			0	#DIV/0!	#DIV/0!		0	0	0	#DIV/0!	#DIV/0!		0	0			0	0			#DIV/0!
Confined	24			0	#DIV/0!	#DIV/0!		0	0	0	#DIV/0!	#DIV/0!		0	0			0	0			#DIV/0!
Confined	25			0	#DIV/0!	#DIV/0!		0	0	0	#DIV/0!	#DIV/0!		0	0			0	0			#DIV/0!
Confined	26			0	#DIV/0!	#DIV/0!		0	0	0	#DIV/0!	#DIV/0!		0	0			0	0			#DIV/0!
Confined	27			0	#DIV/0!	#DIV/0!		0	0	0	#DIV/0!	#DIV/0!		0	0			0	0			#DIV/0!
Confined	28			0	#DIV/0!	#DIV/0!		0	0	0	#DIV/0!	#DIV/0!		0	0			0	0			#DIV/0!
Confined	29			0	#DIV/0!	#DIV/0!		0	0	0	#DIV/0!	#DIV/0!		0	0			0	0			#DIV/0!
Confined	30			0	#DIV/0!	#DIV/0!		0	0	0	#DIV/0!	#DIV/0!		0	0			0	0			#DIV/0!
Confined	31			0	#DIV/0!	#DIV/0!		0	0	0	#DIV/0!	#DIV/0!		0	0			0	0			#DIV/0!
Confined	32	0	50	50	0	0		0	0	50	0	0		0	0			0	0			#DIV/0!
Confined	33	0	51	51	0	0		0	0	51	0	0		0	0			0	0			#DIV/0!
Confined	34	0	35	35	0	0		0	0	35	0	0		0	0			0	0			#DIV/0!
Confined	35	0	25	25	0	0		0	0	25	0	0		0	0			0	0			#DIV/0!
Confined	36	0	36	36	0	0		0	0	36	0	0		0	0			0	0			#DIV/0!
Confined	37	0	42	42	0	0		0	0	42	0	0		0	0			0	0			#DIV/0!
Confined	38			0	#DIV/0!	#DIV/0!		0	0	0	#DIV/0!	#DIV/0!		0	0			0	0			#DIV/0!
Confined	39			0	#DIV/0!	#DIV/0!		0	0	0	#DIV/0!	#DIV/0!		0	0			0	0			#DIV/0!
Confined	40			0	#DIV/0!	#DIV/0!		0	0	0	#DIV/0!	#DIV/0!		0	0			0	0			#DIV/0!
	41			0	#DIV/0!	#DIV/0!		0	0	0	#DIV/0!	#DIV/0!			0				0			#DIV/0!
	42			0	#DIV/0!	#DIV/0!		0	0	0	#DIV/0!	#DIV/0!			0				0			#DIV/0!
	43			0	#DIV/0!	#DIV/0!		0	0	0	#DIV/0!	#DIV/0!			0				0			#DIV/0!
	44			0	#DIV/0!	#DIV/0!		0	0	0	#DIV/0!	#DIV/0!			0				0			#DIV/0!
	45			0	#DIV/0!	#DIV/0!		0	0	0	#DIV/0!	#DIV/0!			0				0			#DIV/0!
	46			0	#DIV/0!	#DIV/0!		0	0	0	#DIV/0!	#DIV/0!			0				0			#DIV/0!
	47			0	#DIV/0!	#DIV/0!		0	0	0	#DIV/0!	#DIV/0!			0				0			#DIV/0!
	48			0	#DIV/0!	#DIV/0!		0	0	0	#DIV/0!	#DIV/0!			0				0			#DIV/0!
	49			0	#DIV/0!	#DIV/0!		0	0	0	#DIV/0!	#DIV/0!			0				0			#DIV/0!
	50			0	#DIV/0!	#DIV/0!		0	0	0	#DIV/0!	#DIV/0!			0				0			#DIV/0!
	51			0	#DIV/0!	#DIV/0!		0	0	0	#DIV/0!	#DIV/0!			0				0			#DIV/0!
	52			0	#DIV/0!	#DIV/0!		0	0	0	#DIV/0!	#DIV/0!			0				0			#DIV/0!
	53			0	#DIV/0!	#DIV/0!		0	0	0	#DIV/0!	#DIV/0!			0				0			#DIV/0!
	54			0	#DIV/0!	#DIV/0!		0	0	0	#DIV/0!	#DIV/0!			0				0			#DIV/0!
	55			0	#DIV/0!	#DIV/0!		0	0	0	#DIV/0!	#DIV/0!			0				0			#DIV/0!
	56			0	#DIV/0!	#DIV/0!		0	0	0	#DIV/0!	#DIV/0!			0				0			#DIV/0!
	57			0	#DIV/0!	#DIV/0!		0	0	0	#DIV/0!	#DIV/0!			0				0			#DIV/0!
	58			0	#DIV/0!	#DIV/0!		0	0	0	#DIV/0!	#DIV/0!			0				0			#DIV/0!
	59			0	#DIV/0!	#DIV/0!		0	0	0	#DIV/0!	#DIV/0!			0				0			#DIV/0!
	60			0	#DIV/0!	#DIV/0!		0	0	0	#DIV/0!	#DIV/0!			0				0			#DIV/0!

## Sheet: Hour 2
Treatment	File number	fluorescent cells	other cells	total cells	% fluorescent	x100		amount change	normalized fluorescent	normalized total cell	% fluorescent	x100		phagosome number	phagosome per cell		phagosome size	phagosome area	phagosome per cell			average phagosome size
Media	1	3	16	19	0.157895	15.7895		0	3	19	0.157895	15.7895		3	1			38.025	12.675			12.675
Media	2	3	13	16	0.1875	18.75		0	3	16	0.1875	18.75		5	1.66667			19.435	6.47833			3.887
Media	3	7	14	21	0.333333	33.3333		0	7	21	0.333333	33.3333		15	2.14286			307.158	43.8796			20.4772
Media	4	2	23	25	0.08	8		0	2	25	0.08	8		4	2			150.833	75.4163			37.7081
Media	5	4	17	21	0.190476	19.0476		0	4	21	0.190476	19.0476		8	2			139.848	34.9619			17.4809
Media	6	5	10	15	0.333333	33.3333		0	5	15	0.333333	33.3333		9	1.8			177.028	35.4055			19.6697
Media	7	2	18	20	0.1	10		0	2	20	0.1	10		2	1			11.4075	5.70375			5.70375
Media	8	7	14	21	0.333333	33.3333		0	7	21	0.333333	33.3333		12	1.71429			129.708	18.5296			10.809
Media	9	1	24	25	0.04	4		0	1	25	0.04	4		3	3			22.3925	22.3925			7.46417
Media	10	1	23	24	0.0416667	4.16667		0	1	24	0.0416667	4.16667		1	1			2.1125	2.1125			2.1125
Media	11	0	21	21	0	0		0	0	21	0	0		0	#DIV/0!			0	#DIV/0!			#DIV/0!
Media	12	2	26	28	0.0714286	7.14286		0	2	28	0.0714286	7.14286		3	1.5			17.745	8.8725			5.915
Media	13	1	21	22	0.0454545	4.54545		0	1	22	0.0454545	4.54545		1	1			2.9575	2.9575			2.9575
Media	14	4	21	25	0.16	16		0	4	25	0.16	16		7	1.75			30.42	7.605			4.34571
Media	15	4	30	34	0.117647	11.7647		0	4	34	0.117647	11.7647		8	2			46.475	11.6188			5.80938
Media	16	3	36	39	0.0769231	7.69231		0	3	39	0.0769231	7.69231		4	1.33333			29.9975	9.99917			7.49938
Media	17	0	31	31	0	0		0	0	31	0	0		1	#DIV/0!			2.535	#DIV/0!
Media	18	2	36	38	0.0526316	5.26316		0	2	38	0.0526316	5.26316		2	1			116.188	58.0938			58.0938
Media	19	2	24	26	0.0769231	7.69231		0	2	26	0.0769231	7.69231		2	1			6.76	3.38			3.38
Media	20	12	23	35	0.342857	34.2857		0	12	35	0.342857	34.2857		22	1.83333			366.73	30.5608			16.6695
Confined	21	30	51	81	0.37037	37.037		0	30	81	0.37037	37.037		45	1.5			352.788	11.7596			7.83972
Confined	22			0	#DIV/0!	#DIV/0!		0	0	0	#DIV/0!	#DIV/0!		6	#DIV/0!			21.5475	#DIV/0!
Confined	23			0	#DIV/0!	#DIV/0!		0	0	0	#DIV/0!	#DIV/0!		103	#DIV/0!			1259.05	#DIV/0!
Confined	24			0	#DIV/0!	#DIV/0!		0	0	0	#DIV/0!	#DIV/0!		96	#DIV/0!			1736.9	#DIV/0!
Confined	25			0	#DIV/0!	#DIV/0!		0	0	0	#DIV/0!	#DIV/0!		84	#DIV/0!			2562.04	#DIV/0!
Confined	26			0	#DIV/0!	#DIV/0!		0	0	0	#DIV/0!	#DIV/0!		123	#DIV/0!			2304.74	#DIV/0!
Confined	27			0	#DIV/0!	#DIV/0!		0	0	0	#DIV/0!	#DIV/0!		86	#DIV/0!			3210.58	#DIV/0!
Confined	28			0	#DIV/0!	#DIV/0!		0	0	0	#DIV/0!	#DIV/0!		17	#DIV/0!			192.238	#DIV/0!
Confined	29			0	#DIV/0!	#DIV/0!		0	0	0	#DIV/0!	#DIV/0!		13	#DIV/0!			662.48	#DIV/0!
Confined	30			0	#DIV/0!	#DIV/0!		0	0	0	#DIV/0!	#DIV/0!		14	#DIV/0!			298.708	#DIV/0!
Confined	31			0	#DIV/0!	#DIV/0!		0	0	0	#DIV/0!	#DIV/0!		2	#DIV/0!			7.605	#DIV/0!
Confined	32	18	35	53	0.339623	33.9623		0	18	53	0.339623	33.9623		29	1.61111			208.293	11.5718			7.1825
Confined	33	22	38	60	0.366667	36.6667		0	22	60	0.366667	36.6667		40	1.81818			515.45	23.4295			12.8863
Confined	34	6	27	33	0.181818	18.1818		0	6	33	0.181818	18.1818		9	1.5			54.925	9.15417			6.10278
Confined	35	5	19	24	0.208333	20.8333		0	5	24	0.208333	20.8333		5	1			66.3325	13.2665			13.2665
Confined	36	18	17	35	0.514286	51.4286		0	18	35	0.514286	51.4286		25	1.38889			226.883	12.6046			9.0753
Confined	37	18	18	36	0.5	50		0	18	36	0.5	50		29	1.61111			433.485	24.0825			14.9478
Confined	38			0	#DIV/0!	#DIV/0!		0	0	0	#DIV/0!	#DIV/0!		4	#DIV/0!			41.8275	#DIV/0!
Confined	39			0	#DIV/0!	#DIV/0!		0	0	0	#DIV/0!	#DIV/0!		3	#DIV/0!			51.1225	#DIV/0!
Confined	40			0	#DIV/0!	#DIV/0!		0	0	0	#DIV/0!	#DIV/0!		5	#DIV/0!			47.32	#DIV/0!
	41			0	#DIV/0!	#DIV/0!		0	0	0	#DIV/0!	#DIV/0!			#DIV/0!				#DIV/0!			#DIV/0!
	42			0	#DIV/0!	#DIV/0!		0	0	0	#DIV/0!	#DIV/0!			#DIV/0!				#DIV/0!			#DIV/0!
	43			0	#DIV/0!	#DIV/0!		0	0	0	#DIV/0!	#DIV/0!			#DIV/0!				#DIV/0!			#DIV/0!
	44			0	#DIV/0!	#DIV/0!		0	0	0	#DIV/0!	#DIV/0!			#DIV/0!				#DIV/0!			#DIV/0!
	45			0	#DIV/0!	#DIV/0!		0	0	0	#DIV/0!	#DIV/0!			#DIV/0!				#DIV/0!			#DIV/0!
	46			0	#DIV/0!	#DIV/0!		0	0	0	#DIV/0!	#DIV/0!			#DIV/0!				#DIV/0!			#DIV/0!
	47			0	#DIV/0!	#DIV/0!		0	0	0	#DIV/0!	#DIV/0!			#DIV/0!				#DIV/0!			#DIV/0!
	48			0	#DIV/0!	#DIV/0!		0	0	0	#DIV/0!	#DIV/0!			#DIV/0!				#DIV/0!			#DIV/0!
	49			0	#DIV/0!	#DIV/0!		0	0	0	#DIV/0!	#DIV/0!			#DIV/0!				#DIV/0!			#DIV/0!
	50			0	#DIV/0!	#DIV/0!		0	0	0	#DIV/0!	#DIV/0!			#DIV/0!				#DIV/0!			#DIV/0!
	51			0	#DIV/0!	#DIV/0!		0	0	0	#DIV/0!	#DIV/0!			#DIV/0!				#DIV/0!			#DIV/0!
	52			0	#DIV/0!	#DIV/0!		0	0	0	#DIV/0!	#DIV/0!			#DIV/0!				#DIV/0!			#DIV/0!
	53			0	#DIV/0!	#DIV/0!		0	0	0	#DIV/0!	#DIV/0!			#DIV/0!				#DIV/0!			#DIV/0!
	54			0	#DIV/0!	#DIV/0!		0	0	0	#DIV/0!	#DIV/0!			#DIV/0!				#DIV/0!			#DIV/0!
	55			0	#DIV/0!	#DIV/0!		0	0	0	#DIV/0!	#DIV/0!			#DIV/0!				#DIV/0!			#DIV/0!
	56			0	#DIV/0!	#DIV/0!		0	0	0	#DIV/0!	#DIV/0!			#DIV/0!				#DIV/0!			#DIV/0!
	57			0	#DIV/0!	#DIV/0!		0	0	0	#DIV/0!	#DIV/0!			#DIV/0!				#DIV/0!			#DIV/0!
	58			0	#DIV/0!	#DIV/0!		0	0	0	#DIV/0!	#DIV/0!			#DIV/0!				#DIV/0!			#DIV/0!
	59			0	#DIV/0!	#DIV/0!		0	0	0	#DIV/0!	#DIV/0!			#DIV/0!				#DIV/0!			#DIV/0!
	60			0	#DIV/0!	#DIV/0!		0	0	0	#DIV/0!	#DIV/0!			#DIV/0!				#DIV/0!			#DIV/0!

## Sheet: Hour 4
Treatment	File number	fluorescent cells	other cells	total cells	% fluorescent	x100		amount change	normalized fluorescent	normalized total cell	% fluorescent	x100		phagosome number	phagosome per cell		phagosome size	phagosome area	phagosome per cell			average phagosome size
Media	1	7	16	23	0.304348	30.4348		0	7	23	0.304348	30.4348		9	1.28571			79.8525	11.4075			8.8725
Media	2	6	12	18	0.333333	33.3333		0	6	18	0.333333	33.3333		9	1.5			83.2325	13.8721			9.24806
Media	3	12	12	24	0.5	50		0	12	24	0.5	50		19	1.58333			1025.41	85.4506			53.9688
Media	4	10	22	32	0.3125	31.25		0	10	32	0.3125	31.25		20	2			444.048	44.4048			22.2024
Media	5	9	14	23	0.391304	39.1304		0	9	23	0.391304	39.1304		18	2			397.15	44.1278			22.0639
Media	6	6	13	19	0.315789	31.5789		0	6	19	0.315789	31.5789		8	1.33333			469.82	78.3033			58.7275
Media	7	3	18	21	0.142857	14.2857		0	3	21	0.142857	14.2857		3	1			26.6175	8.8725			8.8725
Media	8	12	11	23	0.521739	52.1739		0	12	23	0.521739	52.1739		20	1.66667			251.81	20.9842			12.5905
Media	9	7	18	25	0.28	28		0	7	25	0.28	28		14	2			264.908	37.8439			18.922
Media	10	6	25	31	0.193548	19.3548		0	6	31	0.193548	19.3548		6	1			32.955	5.4925			5.4925
Media	11	5	17	22	0.227273	22.7273		0	5	22	0.227273	22.7273		6	1.2			138.158	27.6315			23.0263
Media	12	5	26	31	0.16129	16.129		0	5	31	0.16129	16.129		10	2			77.3175	15.4635			7.73175
Media	13	9	18	27	0.333333	33.3333		0	9	27	0.333333	33.3333		20	2.22222			139.003	15.4447			6.95013
Media	14	5	22	27	0.185185	18.5185		0	5	27	0.185185	18.5185		10	2			149.143	29.8285			14.9143
Media	15	4	36	40	0.1	10		0	4	40	0.1	10		6	1.5			195.195	48.7988			32.5325
Media	16	9	35	44	0.204545	20.4545		0	9	44	0.204545	20.4545		12	1.33333			192.66	21.4067			16.055
Media	17	1	34	35	0.0285714	2.85714		0	1	35	0.0285714	2.85714		1	1			2.535	2.535			2.535
Media	18	5	36	41	0.121951	12.1951		0	5	41	0.121951	12.1951		7	1.4			200.688	40.1375			28.6696
Media	19	6	26	32	0.1875	18.75		0	6	32	0.1875	18.75		8	1.33333			133.088	22.1813			16.6359
Media	20	17	27	44	0.386364	38.6364		0	17	44	0.386364	38.6364		29	1.70588			599.95	35.2912			20.6879
Confined	21	41	47	88	0.465909	46.5909		0	41	88	0.465909	46.5909		64	1.56098			809.51	19.7441			12.6486
Confined	22			0	#DIV/0!	#DIV/0!		0	0	0	#DIV/0!	#DIV/0!		28	#DIV/0!			387.01	#DIV/0!			13.8218
Confined	23			0	#DIV/0!	#DIV/0!		0	0	0	#DIV/0!	#DIV/0!		145	#DIV/0!			3186.49	#DIV/0!			21.9758
Confined	24			0	#DIV/0!	#DIV/0!		0	0	0	#DIV/0!	#DIV/0!		131	#DIV/0!			3885.73	#DIV/0!			29.6621
Confined	25			0	#DIV/0!	#DIV/0!		0	0	0	#DIV/0!	#DIV/0!		100	#DIV/0!			4340.77	#DIV/0!			43.4077
Confined	26			0	#DIV/0!	#DIV/0!		0	0	0	#DIV/0!	#DIV/0!		126	#DIV/0!			4792.42	#DIV/0!			38.0351
Confined	27			0	#DIV/0!	#DIV/0!		0	0	0	#DIV/0!	#DIV/0!		100	#DIV/0!			5007.89	#DIV/0!			50.0789
Confined	28			0	#DIV/0!	#DIV/0!		0	0	0	#DIV/0!	#DIV/0!		39	#DIV/0!			593.613	#DIV/0!			15.2208
Confined	29			0	#DIV/0!	#DIV/0!		0	0	0	#DIV/0!	#DIV/0!		46	#DIV/0!			1074.42	#DIV/0!			23.3569
Confined	30			0	#DIV/0!	#DIV/0!		0	0	0	#DIV/0!	#DIV/0!		20	#DIV/0!			788.808	#DIV/0!			39.4404
Confined	31			0	#DIV/0!	#DIV/0!		0	0	0	#DIV/0!	#DIV/0!		2	#DIV/0!			12.675	#DIV/0!			6.3375
Confined	32	26	31	57	0.45614	45.614		0	26	57	0.45614	45.614		44	1.69231			755.008	29.0388			17.1593
Confined	33	44	23	67	0.656716	65.6716		0	44	67	0.656716	65.6716		74	1.68182			1474.53	33.5119			19.926
Confined	34	11	25	36	0.305556	30.5556		0	11	36	0.305556	30.5556		11	1			84.5	7.68182			7.68182
Confined	35	11	13	24	0.458333	45.8333		0	11	24	0.458333	45.8333		14	1.27273			331.663	30.1511			23.6902
Confined	36	28	14	42	0.666667	66.6667		0	28	42	0.666667	66.6667		37	1.32143			828.1	29.575			22.3811
Confined	37	24	14	38	0.631579	63.1579		0	24	38	0.631579	63.1579		32	1.33333			896.545	37.356			28.017
Confined	38			0	#DIV/0!	#DIV/0!		0	0	0	#DIV/0!	#DIV/0!		13	#DIV/0!			116.61	#DIV/0!			8.97
Confined	39			0	#DIV/0!	#DIV/0!		0	0	0	#DIV/0!	#DIV/0!		6	#DIV/0!			104.358	#DIV/0!			17.3929
Confined	40			0	#DIV/0!	#DIV/0!		0	0	0	#DIV/0!	#DIV/0!		4	#DIV/0!			47.32	#DIV/0!			11.83
	41			0	#DIV/0!	#DIV/0!		0	0	0	#DIV/0!	#DIV/0!			#DIV/0!				#DIV/0!			#DIV/0!
	42			0	#DIV/0!	#DIV/0!		0	0	0	#DIV/0!	#DIV/0!			#DIV/0!				#DIV/0!			#DIV/0!
	43			0	#DIV/0!	#DIV/0!		0	0	0	#DIV/0!	#DIV/0!			#DIV/0!				#DIV/0!			#DIV/0!
	44			0	#DIV/0!	#DIV/0!		0	0	0	#DIV/0!	#DIV/0!			#DIV/0!				#DIV/0!			#DIV/0!
	45			0	#DIV/0!	#DIV/0!		0	0	0	#DIV/0!	#DIV/0!			#DIV/0!				#DIV/0!			#DIV/0!
	46			0	#DIV/0!	#DIV/0!		0	0	0	#DIV/0!	#DIV/0!			#DIV/0!				#DIV/0!			#DIV/0!
	47			0	#DIV/0!	#DIV/0!		0	0	0	#DIV/0!	#DIV/0!			#DIV/0!				#DIV/0!			#DIV/0!
	48			0	#DIV/0!	#DIV/0!		0	0	0	#DIV/0!	#DIV/0!			#DIV/0!				#DIV/0!			#DIV/0!
	49			0	#DIV/0!	#DIV/0!		0	0	0	#DIV/0!	#DIV/0!			#DIV/0!				#DIV/0!			#DIV/0!
	50			0	#DIV/0!	#DIV/0!		0	0	0	#DIV/0!	#DIV/0!			#DIV/0!				#DIV/0!			#DIV/0!
	51			0	#DIV/0!	#DIV/0!		0	0	0	#DIV/0!	#DIV/0!			#DIV/0!				#DIV/0!			#DIV/0!
	52			0	#DIV/0!	#DIV/0!		0	0	0	#DIV/0!	#DIV/0!			#DIV/0!				#DIV/0!			#DIV/0!
	53			0	#DIV/0!	#DIV/0!		0	0	0	#DIV/0!	#DIV/0!			#DIV/0!				#DIV/0!			#DIV/0!
	54			0	#DIV/0!	#DIV/0!		0	0	0	#DIV/0!	#DIV/0!			#DIV/0!				#DIV/0!			#DIV/0!
	55			0	#DIV/0!	#DIV/0!		0	0	0	#DIV/0!	#DIV/0!			#DIV/0!				#DIV/0!			#DIV/0!
	56			0	#DIV/0!	#DIV/0!		0	0	0	#DIV/0!	#DIV/0!			#DIV/0!				#DIV/0!			#DIV/0!
	57			0	#DIV/0!	#DIV/0!		0	0	0	#DIV/0!	#DIV/0!			#DIV/0!				#DIV/0!			#DIV/0!
	58			0	#DIV/0!	#DIV/0!		0	0	0	#DIV/0!	#DIV/0!			#DIV/0!				#DIV/0!			#DIV/0!
	59			0	#DIV/0!	#DIV/0!		0	0	0	#DIV/0!	#DIV/0!			#DIV/0!				#DIV/0!			#DIV/0!
	60			0	#DIV/0!	#DIV/0!		0	0	0	#DIV/0!	#DIV/0!			#DIV/0!				#DIV/0!			#DIV/0!

## Sheet: Hour 6
Treatment	File number	fluorescent cells	other cells	total cells	% fluorescent	x100		amount change	normalized fluorescent	normalized total cell	% fluorescent	x100		phagosome number	phagosome per cell		phagosome size	phagosome area	phagosome per cell			average phagosome size
Media	1	12	14	26	0.461538	46.1538		0	12	26	0.461538	46.1538		18	1.5			241.67	20.1392			13.4261
Media	2	9	10	19	0.473684	47.3684		0	9	19	0.473684	47.3684		16	1.77778			212.94	23.66			13.3088
Media	3	16	10	26	0.615385	61.5385		0	16	26	0.615385	61.5385		37	2.3125			1221.03	76.3141			33.0007
Media	4	16	18	34	0.470588	47.0588		0	16	34	0.470588	47.0588		33	2.0625			828.1	51.7563			25.0939
Media	5	12	12	24	0.5	50		0	12	24	0.5	50		31	2.58333			598.26	49.855			19.2987
Media	6	9	11	20	0.45	45		0	9	20	0.45	45		20	2.22222			692.478	76.9419			34.6239
Media	7	7	17	24	0.291667	29.1667		0	7	24	0.291667	29.1667		16	2.28571			86.19	12.3129			5.38688
Media	8	13	12	25	0.52	52		0	13	25	0.52	52		27	2.07692			387.01	29.77			14.3337
Media	9	13	18	31	0.419355	41.9355		0	13	31	0.419355	41.9355		27	2.07692			665.438	51.1875			24.6458
Media	10	11	23	34	0.323529	32.3529		0	11	34	0.323529	32.3529		17	1.54545			144.073	13.0975			8.47485
Media	11	9	14	23	0.391304	39.1304		0	9	23	0.391304	39.1304		11	1.22222			278.85	30.9833			25.35
Media	12	9	22	31	0.290323	29.0323		0	9	31	0.290323	29.0323		18	2			166.465	18.4961			9.24806
Media	13	12	17	29	0.413793	41.3793		0	12	29	0.413793	41.3793		28	2.33333			489.255	40.7713			17.4734
Media	14	9	21	30	0.3	30		0	9	30	0.3	30		17	1.88889			371.8	41.3111			21.8706
Media	15	6	31	37	0.162162	16.2162		0	6	37	0.162162	16.2162		9	1.5			319.41	53.235			35.49
Media	16	14	28	42	0.333333	33.3333		0	14	42	0.333333	33.3333		25	1.78571			629.525	44.9661			25.181
Media	17	4	32	36	0.111111	11.1111		0	4	36	0.111111	11.1111		6	1.5			56.615	14.1538			9.43583
Media	18	11	32	43	0.255814	25.5814		0	11	43	0.255814	25.5814		15	1.36364			284.765	25.8877			18.9843
Media	19	13	22	35	0.371429	37.1429		0	13	35	0.371429	37.1429		29	2.23077			722.898	55.6075			24.9275
Media	20	22	21	43	0.511628	51.1628		0	22	43	0.511628	51.1628		40	1.81818			821.34	37.3336			20.5335
Confined	21	56	46	102	0.54902	54.902		0	56	102	0.54902	54.902		92	1.64286			1452.13	25.9309			15.784
Confined	22			0	#DIV/0!	#DIV/0!		0	0	0	#DIV/0!	#DIV/0!		34	#DIV/0!			768.105	#DIV/0!			22.5913
Confined	23			0	#DIV/0!	#DIV/0!		0	0	0	#DIV/0!	#DIV/0!		145	#DIV/0!			4386.4	#DIV/0!			30.251
Confined	24			0	#DIV/0!	#DIV/0!		0	0	0	#DIV/0!	#DIV/0!		133	#DIV/0!			5156.61	#DIV/0!			38.7715
Confined	25			0	#DIV/0!	#DIV/0!		0	0	0	#DIV/0!	#DIV/0!		81	#DIV/0!			5466.73	#DIV/0!			67.4905
Confined	26			0	#DIV/0!	#DIV/0!		0	0	0	#DIV/0!	#DIV/0!		142	#DIV/0!			5972.04	#DIV/0!			42.0566
Confined	27			0	#DIV/0!	#DIV/0!		0	0	0	#DIV/0!	#DIV/0!		116	#DIV/0!			6671.7	#DIV/0!			57.5146
Confined	28			0	#DIV/0!	#DIV/0!		0	0	0	#DIV/0!	#DIV/0!		42	#DIV/0!			1173.28	#DIV/0!			27.9353
Confined	29			0	#DIV/0!	#DIV/0!		0	0	0	#DIV/0!	#DIV/0!		53	#DIV/0!			1726.34	#DIV/0!			32.5724
Confined	30			0	#DIV/0!	#DIV/0!		0	0	0	#DIV/0!	#DIV/0!		27	#DIV/0!			928.233	#DIV/0!			34.379
Confined	31			0	#DIV/0!	#DIV/0!		0	0	0	#DIV/0!	#DIV/0!		5	#DIV/0!			46.8975	#DIV/0!			9.3795
Confined	32	30	30	60	0.5	50		0	30	60	0.5	50		49	1.63333			1068.92	35.6308			21.8148
Confined	33	47	24	71	0.661972	66.1972		0	47	71	0.661972	66.1972		80	1.70213			1965.47	41.8185			24.5684
Confined	34	12	31	43	0.27907	27.907		0	12	43	0.27907	27.907		16	1.33333			484.185	40.3488			30.2616
Confined	35	13	17	30	0.433333	43.3333		0	13	30	0.433333	43.3333		18	1.38462			585.163	45.0125			32.509
Confined	36	32	16	48	0.666667	66.6667		0	32	48	0.666667	66.6667		54	1.6875			1434.81	44.8378			26.5706
Confined	37	27	11	38	0.710526	71.0526		0	27	38	0.710526	71.0526		41	1.51852			1308.9	48.478			31.9245
Confined	38			0	#DIV/0!	#DIV/0!		0	0	0	#DIV/0!	#DIV/0!		12	#DIV/0!			226.038	#DIV/0!			18.8365
Confined	39			0	#DIV/0!	#DIV/0!		0	0	0	#DIV/0!	#DIV/0!		4	#DIV/0!			80.6975	#DIV/0!			20.1744
Confined	40			0	#DIV/0!	#DIV/0!		0	0	0	#DIV/0!	#DIV/0!		5	#DIV/0!			38.87	#DIV/0!			7.774
	41			0	#DIV/0!	#DIV/0!		0	0	0	#DIV/0!	#DIV/0!			#DIV/0!				#DIV/0!			#DIV/0!
	42			0	#DIV/0!	#DIV/0!		0	0	0	#DIV/0!	#DIV/0!			#DIV/0!				#DIV/0!			#DIV/0!
	43			0	#DIV/0!	#DIV/0!		0	0	0	#DIV/0!	#DIV/0!			#DIV/0!				#DIV/0!			#DIV/0!
	44			0	#DIV/0!	#DIV/0!		0	0	0	#DIV/0!	#DIV/0!			#DIV/0!				#DIV/0!			#DIV/0!
	45			0	#DIV/0!	#DIV/0!		0	0	0	#DIV/0!	#DIV/0!			#DIV/0!				#DIV/0!			#DIV/0!
	46			0	#DIV/0!	#DIV/0!		0	0	0	#DIV/0!	#DIV/0!			#DIV/0!				#DIV/0!			#DIV/0!
	47			0	#DIV/0!	#DIV/0!		0	0	0	#DIV/0!	#DIV/0!			#DIV/0!				#DIV/0!			#DIV/0!
	48			0	#DIV/0!	#DIV/0!		0	0	0	#DIV/0!	#DIV/0!			#DIV/0!				#DIV/0!			#DIV/0!
	49			0	#DIV/0!	#DIV/0!		0	0	0	#DIV/0!	#DIV/0!			#DIV/0!				#DIV/0!			#DIV/0!
	50			0	#DIV/0!	#DIV/0!		0	0	0	#DIV/0!	#DIV/0!			#DIV/0!				#DIV/0!			#DIV/0!
	51			0	#DIV/0!	#DIV/0!		0	0	0	#DIV/0!	#DIV/0!			#DIV/0!				#DIV/0!			#DIV/0!
	52			0	#DIV/0!	#DIV/0!		0	0	0	#DIV/0!	#DIV/0!			#DIV/0!				#DIV/0!			#DIV/0!
	53			0	#DIV/0!	#DIV/0!		0	0	0	#DIV/0!	#DIV/0!			#DIV/0!				#DIV/0!			#DIV/0!
	54			0	#DIV/0!	#DIV/0!		0	0	0	#DIV/0!	#DIV/0!			#DIV/0!				#DIV/0!			#DIV/0!
	55			0	#DIV/0!	#DIV/0!		0	0	0	#DIV/0!	#DIV/0!			#DIV/0!				#DIV/0!			#DIV/0!
	56			0	#DIV/0!	#DIV/0!		0	0	0	#DIV/0!	#DIV/0!			#DIV/0!				#DIV/0!			#DIV/0!
	57			0	#DIV/0!	#DIV/0!		0	0	0	#DIV/0!	#DIV/0!			#DIV/0!				#DIV/0!			#DIV/0!
	58			0	#DIV/0!	#DIV/0!		0	0	0	#DIV/0!	#DIV/0!			#DIV/0!				#DIV/0!			#DIV/0!
	59			0	#DIV/0!	#DIV/0!		0	0	0	#DIV/0!	#DIV/0!			#DIV/0!				#DIV/0!			#DIV/0!
	60			0	#DIV/0!	#DIV/0!		0	0	0	#DIV/0!	#DIV/0!			#DIV/0!				#DIV/0!			#DIV/0!

## Sheet: Hour 8
Treatment	File number	fluorescent cells	other cells	total cells	% fluorescent	x100		amount change	normalized fluorescent	normalized total cell	% fluorescent	x100		phagosome number	phagosome per cell		phagosome size	phagosome area	phagosome per cell			average phagosome size
Media	1	16	12	28	0.571429	57.1429		0	16	28	0.571429	57.1429		27	1.6875			383.63	23.9769			14.2085
Media	2	12	6	18	0.666667	66.6667		0	12	18	0.666667	66.6667		32	2.66667			405.6	33.8			12.675
Media	3	15	9	24	0.625	62.5		0	15	24	0.625	62.5		38	2.53333			1475.79	98.3862			38.8366
Media	4	17	17	34	0.5	50		0	17	34	0.5	50		38	2.23529			1199.48	70.5575			31.5652
Media	5	15	15	30	0.5	50		0	15	30	0.5	50		39	2.6			904.15	60.2767			23.1833
Media	6	12	10	22	0.545455	54.5455		0	12	22	0.545455	54.5455		27	2.25			871.195	72.5996			32.2665
Media	7	8	20	28	0.285714	28.5714		0	8	28	0.285714	28.5714		17	2.125			132.243	16.5303			7.77897
Media	8	15	14	29	0.517241	51.7241		0	15	29	0.517241	51.7241		35	2.33333			667.55	44.5033			19.0729
Media	9	16	10	26	0.615385	61.5385		0	16	26	0.615385	61.5385		32	2			1133.99	70.8744			35.4372
Media	10	10	26	36	0.277778	27.7778		0	10	36	0.277778	27.7778		21	2.1			161.818	16.1818			7.7056
Media	11	10	13	23	0.434783	43.4783		0	10	23	0.434783	43.4783		17	1.7			323.635	32.3635			19.0374
Media	12	10	21	31	0.322581	32.2581		0	10	31	0.322581	32.2581		20	2			620.23	62.023			31.0115
Media	13	16	9	25	0.64	64		0	16	25	0.64	64		36	2.25			1166.1	72.8812			32.3917
Media	14	13	20	33	0.393939	39.3939		0	13	33	0.393939	39.3939		18	1.38462			480.383	36.9525			26.6879
Media	15	9	37	46	0.195652	19.5652		0	9	46	0.195652	19.5652		14	1.55556			534.885	59.4317			38.2061
Media	16	19	29	48	0.395833	39.5833		0	19	48	0.395833	39.5833		31	1.63158			827.255	43.5397			26.6856
Media	17	9	40	49	0.183673	18.3673		0	9	49	0.183673	18.3673		15	1.66667			376.025	41.7806			25.0683
Media	18	16	29	45	0.355556	35.5556		0	16	45	0.355556	35.5556		27	1.6875			527.28	32.955			19.5289
Media	19	20	16	36	0.555556	55.5556		0	20	36	0.555556	55.5556		42	2.1			1304.68	65.234			31.0638
Media	20	24	23	47	0.510638	51.0638		0	24	47	0.510638	51.0638		37	1.54167			1123.01	46.7919			30.3515
Confined	21	61	41	102	0.598039	59.8039		0	61	102	0.598039	59.8039		85	1.39344			1801.96	29.5404			21.1996
Confined	22			0	#DIV/0!	#DIV/0!		0	0	0	#DIV/0!	#DIV/0!		33	#DIV/0!			1034.7	#DIV/0!			31.3546
Confined	23			0	#DIV/0!	#DIV/0!		0	0	0	#DIV/0!	#DIV/0!		165	#DIV/0!			5209.43	#DIV/0!			31.5723
Confined	24			0	#DIV/0!	#DIV/0!		0	0	0	#DIV/0!	#DIV/0!		147	#DIV/0!			5798.39	#DIV/0!			39.4448
Confined	25			0	#DIV/0!	#DIV/0!		0	0	0	#DIV/0!	#DIV/0!		87	#DIV/0!			6596.49	#DIV/0!			75.8218
Confined	26			0	#DIV/0!	#DIV/0!		0	0	0	#DIV/0!	#DIV/0!		151	#DIV/0!			7911.31	#DIV/0!			52.3928
Confined	27			0	#DIV/0!	#DIV/0!		0	0	0	#DIV/0!	#DIV/0!		117	#DIV/0!			8226.92	#DIV/0!			70.3156
Confined	28			0	#DIV/0!	#DIV/0!		0	0	0	#DIV/0!	#DIV/0!		62	#DIV/0!			1940.54	#DIV/0!			31.2991
Confined	29			0	#DIV/0!	#DIV/0!		0	0	0	#DIV/0!	#DIV/0!		58	#DIV/0!			1911.81	#DIV/0!			32.9623
Confined	30			0	#DIV/0!	#DIV/0!		0	0	0	#DIV/0!	#DIV/0!		37	#DIV/0!			1287.78	#DIV/0!			34.8049
Confined	31			0	#DIV/0!	#DIV/0!		0	0	0	#DIV/0!	#DIV/0!		7	#DIV/0!			49.01	#DIV/0!			7.00143
Confined	32	38	32	70	0.542857	54.2857		0	38	70	0.542857	54.2857		54	1.42105			1466.92	38.6032			27.1652
Confined	33	55	30	85	0.647059	64.7059		0	55	85	0.647059	64.7059		95	1.72727			2275.16	41.3666			23.9491
Confined	34	15	25	40	0.375	37.5		0	15	40	0.375	37.5		24	1.6			364.618	24.3078			15.1924
Confined	35	20	12	32	0.625	62.5		0	20	32	0.625	62.5		32	1.6			840.775	42.0388			26.2742
Confined	36	38	14	52	0.730769	73.0769		0	38	52	0.730769	73.0769		54	1.42105			1658.73	43.6509			30.7173
Confined	37	31	11	42	0.738095	73.8095		0	31	42	0.738095	73.8095		51	1.64516			2004.76	64.6698			39.3091
Confined	38			0	#DIV/0!	#DIV/0!		0	0	0	#DIV/0!	#DIV/0!		18	#DIV/0!			376.87	#DIV/0!			20.9372
Confined	39			0	#DIV/0!	#DIV/0!		0	0	0	#DIV/0!	#DIV/0!		5	#DIV/0!			118.3	#DIV/0!			23.66
Confined	40			0	#DIV/0!	#DIV/0!		0	0	0	#DIV/0!	#DIV/0!		5	#DIV/0!			75.6275	#DIV/0!			15.1255
	41			0	#DIV/0!	#DIV/0!		0	0	0	#DIV/0!	#DIV/0!			#DIV/0!				#DIV/0!			#DIV/0!
	42			0	#DIV/0!	#DIV/0!		0	0	0	#DIV/0!	#DIV/0!			#DIV/0!				#DIV/0!			#DIV/0!
	43			0	#DIV/0!	#DIV/0!		0	0	0	#DIV/0!	#DIV/0!			#DIV/0!				#DIV/0!			#DIV/0!
	44			0	#DIV/0!	#DIV/0!		0	0	0	#DIV/0!	#DIV/0!			#DIV/0!				#DIV/0!			#DIV/0!
	45			0	#DIV/0!	#DIV/0!		0	0	0	#DIV/0!	#DIV/0!			#DIV/0!				#DIV/0!			#DIV/0!
	46			0	#DIV/0!	#DIV/0!		0	0	0	#DIV/0!	#DIV/0!			#DIV/0!				#DIV/0!			#DIV/0!
	47			0	#DIV/0!	#DIV/0!		0	0	0	#DIV/0!	#DIV/0!			#DIV/0!				#DIV/0!			#DIV/0!
	48			0	#DIV/0!	#DIV/0!		0	0	0	#DIV/0!	#DIV/0!			#DIV/0!				#DIV/0!			#DIV/0!
	49			0	#DIV/0!	#DIV/0!		0	0	0	#DIV/0!	#DIV/0!			#DIV/0!				#DIV/0!			#DIV/0!
	50			0	#DIV/0!	#DIV/0!		0	0	0	#DIV/0!	#DIV/0!			#DIV/0!				#DIV/0!			#DIV/0!
	51			0	#DIV/0!	#DIV/0!		0	0	0	#DIV/0!	#DIV/0!			#DIV/0!				#DIV/0!			#DIV/0!
	52			0	#DIV/0!	#DIV/0!		0	0	0	#DIV/0!	#DIV/0!			#DIV/0!				#DIV/0!			#DIV/0!
	53			0	#DIV/0!	#DIV/0!		0	0	0	#DIV/0!	#DIV/0!			#DIV/0!				#DIV/0!			#DIV/0!
	54			0	#DIV/0!	#DIV/0!		0	0	0	#DIV/0!	#DIV/0!			#DIV/0!				#DIV/0!			#DIV/0!
	55			0	#DIV/0!	#DIV/0!		0	0	0	#DIV/0!	#DIV/0!			#DIV/0!				#DIV/0!			#DIV/0!
	56			0	#DIV/0!	#DIV/0!		0	0	0	#DIV/0!	#DIV/0!			#DIV/0!				#DIV/0!			#DIV/0!
	57			0	#DIV/0!	#DIV/0!		0	0	0	#DIV/0!	#DIV/0!			#DIV/0!				#DIV/0!			#DIV/0!
	58			0	#DIV/0!	#DIV/0!		0	0	0	#DIV/0!	#DIV/0!			#DIV/0!				#DIV/0!			#DIV/0!
	59			0	#DIV/0!	#DIV/0!		0	0	0	#DIV/0!	#DIV/0!			#DIV/0!				#DIV/0!			#DIV/0!
	60			0	#DIV/0!	#DIV/0!		0	0	0	#DIV/0!	#DIV/0!			#DIV/0!				#DIV/0!			#DIV/0!
