# Supplementary material for: The Arp2/3 complex is required for in situ haptotactic response of microglia to iC3b
Source: EMBO Rep. 2026 Feb 27;27(7):1666–95. doi: 10.1038/s44319-026-00720-9 (PMC13076747; doi:10.1038/s44319-026-00720-9)
Supplement: Supplementary file 13 — Source data Fig. 1 [file 44319_2026_720_MOESM13_ESM.zip › Figure 1/1F-J/Original Metadata confined condition.csv]

Key	Value
BitsPerPixel	16
DimensionOrder	XYCZT
IsInterleaved	false
IsRGB	false
LittleEndian	true
PixelType	uint16
Series 0 Name	029 RC	DsRed
SizeC	2
SizeT	49
SizeX	1024
SizeY	1024
SizeZ	1
Active channel	1
Active stack dimension	0
Calibration	(0.6500000000000001	0.6500000000000001)
Calibration units	10^-6m^1
Canvas background color 1	0
Canvas background color 2	0
Channel Wavelength Units	10^-9m^1
Channel Wavelength Value	583.0
Channel dimension	2
Channel name #1	RC
Channel name #2	DsRed
Channel under/overflow #1	(0.1	0.1)
Channel under/overflow #2	(0.1	0.1)
Channel visible #1	1
Channel visible #2	1
Contrast and brightness #1	(0.5	0.5)
Contrast and brightness #2	(0.5	0.5)
Creation time (UTC) #1	2024-12-19T09:44:37
Creation time (UTC) #2	2025-01-03T17:36:15
Device Position #1	912
Device Position #2	912
Dimension description #1	2
Dimension description #2	1
Dimension description #3	4
Dimension name #1	RC
Dimension name #2	DsRed
Dimension value ID	2017
Display limits #1	(471.0	25549.0)
Display limits #2	(0.0	65536.0)
Display limits #3	(0.0	65536.0)
Display processor type #1	1
Display processor type #2	-1
Display stack index #1	(0	0	0)
Display stack index #2	(0	0	0)
Display visible #1	1
Display visible #2	1
Displayed LUT ID	1
Displayed stack ID #1	10000
Displayed stack ID #2	1
Document Author #1	Olympus IX83
Document Author #2	Olympus IX83
Document Company #1	Hewlett-Packard Company
Document Company #2	Hewlett-Packard Company
Document Creation Time #1	2024-12-19T09:44:38
Document Creation Time #2	2024-12-19T09:44:38
Document Name #1	2d 1-20 con 21-40_29.vsi
Document Name #2	2d 1-20 con 21-40_29.vsi
Document Name #3	(10	0	0)
Document Note	(12	0	0)
Document creator major version #1	3
Document creator major version #2	3
Document creator minor version #1	20
Document creator minor version #2	20
Document creator name #1	XV
Document creator name #2	XV
Document creator package #1	5900
Document creator package #2	5900
Document creator sub version #1	0
Document creator sub version #2	0
Document product #1	1735925809
Document product #2	1735925809
External file present	1
External file volume	(0	0	0	0	0	1024	1024	49	1	2)
Gamma correction #1	1.0
Gamma correction #2	1.0
Gradient LUT #1	1
Gradient LUT #2	1
Image plane rectangle unit (Y dimension)	10^-6m^1
Image size	(0	0	1024	1024)
Layer #1	029 RC	DsRed
Layer #2	Detected Objects
Layer selection	24047140
Layer selection index	2
Location	G:\My Drive\Rotty Lab\Manuscripts\2024 Paulson et al_Arp2 3\EMBO REP submission\Revision\Ready to submit\Data\Figure 1\1F-J\2d 1-20 con 21-40_29.vsi
Microscope Binning (X)	2
Microscope Binning (Y)	2
Microscope Camera Actual Bit Depth	16
Microscope Camera Enhanced Dynamic Range	0
Microscope Camera Frame Transfer Enabled	0
Microscope Camera HDRI Enabled	0
Microscope Camera Maximum Frame Size	(1024	1024)
Microscope Camera Pixel Clock (MHz)	400.0
Microscope Clipping	(0	0	1024	1024)
Microscope Clipping state	0
Microscope Device Configuration Index #01	0
Microscope Device Configuration Index #02	0
Microscope Device Configuration Index #03	1
Microscope Device Configuration Index #04	2
Microscope Device Configuration Index #05	3
Microscope Device Configuration Index #06	0
Microscope Device Configuration Index #07	0
Microscope Device Configuration Index #08	0
Microscope Device Configuration Index #09	0
Microscope Device Configuration Index #10	0
Microscope Device Configuration Index #11	0
Microscope Device Configuration Index #12	0
Microscope Device Configuration Index #13	0
Microscope Device Configuration Index #14	1
Microscope Device Configuration Index #15	2
Microscope Device Configuration Index #16	3
Microscope Device Configuration Index #17	0
Microscope Device Configuration Index #18	0
Microscope Device Configuration Index #19	0
Microscope Device Configuration Index #20	0
Microscope Device Configuration Index #21	0
Microscope Device Configuration Index #22	0
Microscope Device Configuration Position #01	1026
Microscope Device Configuration Position #02	1500
Microscope Device Configuration Position #03	1500
Microscope Device Configuration Position #04	1500
Microscope Device Configuration Position #05	1500
Microscope Device Configuration Position #06	1085
Microscope Device Configuration Position #07	1034
Microscope Device Configuration Position #08	1042
Microscope Device Configuration Position #09	1133
Microscope Device Configuration Position #10	1131
Microscope Device Configuration Position #11	1041
Microscope Device Configuration Position #12	1082
Microscope Device Configuration Position #13	1026
Microscope Device Configuration Position #14	1500
Microscope Device Configuration Position #15	1500
Microscope Device Configuration Position #16	1500
Microscope Device Configuration Position #17	1500
Microscope Device Configuration Position #18	1085
Microscope Device Configuration Position #19	1034
Microscope Device Configuration Position #20	1042
Microscope Device Configuration Position #21	1133
Microscope Device Configuration Position #22	1131
Microscope Device Configuration Position #23	1041
Microscope Device Configuration Position #24	1082
Microscope Device Manufacturer #01	Hamamatsu
Microscope Device Manufacturer #02	Olympus
Microscope Device Manufacturer #03	Olympus
Microscope Device Manufacturer #04	Olympus
Microscope Device Manufacturer #05	Olympus
Microscope Device Manufacturer #06	Olympus
Microscope Device Manufacturer #07	Olympus
Microscope Device Manufacturer #08	Olympus
Microscope Device Manufacturer #09	Olympus
Microscope Device Manufacturer #10	Olympus
Microscope Device Manufacturer #11	Excelitas
Microscope Device Manufacturer #12	Olympus
Microscope Device Manufacturer #13	Olympus
Microscope Device Manufacturer #14	Olympus
Microscope Device Manufacturer #15	Olympus
Microscope Device Manufacturer #16	Olympus
Microscope Device Manufacturer #17	Olympus
Microscope Device Manufacturer #18	Olympus
Microscope Device Manufacturer #19	Olympus
Microscope Device Manufacturer #20	Olympus
Microscope Device Manufacturer #21	Excelitas
Microscope Device Manufacturer #22	Olympus
Microscope Device Manufacturer #23	Olympus
Microscope Device Model #01	Hamamatsu ORCA-Flash4.0
Microscope Device Model #02	IX83 P2ZF
Microscope Device Model #03	IX3 Nosepiece
Microscope Device Model #04	Camera Adapter
Microscope Device Model #05	Left Port Changer
Microscope Device Model #06	405
Microscope Device Model #07	488
Microscope Device Model #08	561
Microscope Device Model #09	640
Microscope Device Model #10	RTC TIRF
Microscope Device Model #11	Manual Mirror Turret Deck 1
Microscope Device Model #12	Manual Condenser
Microscope Device Model #13	IX3 Mirror Turret Deck 2
Microscope Device Model #14	X-Cite 120LED
Microscope Device Model #15	IX3 LED
Microscope Device Model #16	IX3-ZDC2
Microscope Device Model #17	Left Port Changer
Microscope Device Model #18	405
Microscope Device Model #19	488
Microscope Device Model #20	561
Microscope Device Model #21	640
Microscope Device Model #22	RTC TIRF
Microscope Device Model #23	Manual Mirror Turret Deck 1
Microscope Device Model #24	Manual Condenser
Microscope Device Model #25	IX3 Mirror Turret Deck 2
Microscope Device Model #26	X-Cite 120LED
Microscope Device Model #27	IX3 LED
Microscope Device Model #28	IX3-ZDC2
Microscope Device Name #01	Hamamatsu ORCA-Flash4.0
Microscope Device Name #02	FRAME_IX83_2DECK
Microscope Device Name #03	IX3 Nosepiece
Microscope Device Name #04	Camera Adapter
Microscope Device Name #05	Left Port Changer
Microscope Device Name #06	405
Microscope Device Name #07	488
Microscope Device Name #08	561
Microscope Device Name #09	640
Microscope Device Name #10	RTC TIRF
Microscope Device Name #11	Manual Mirror Turret Deck 1
Microscope Device Name #12	Manual Condenser
Microscope Device Name #13	IX3 Mirror Turret Deck 2
Microscope Device Name #14	X-Cite 120LED
Microscope Device Name #15	IX3 LED
Microscope Device Name #16	IX3-ZDC2
Microscope Device Name #17	Left Port Changer
Microscope Device Name #18	405
Microscope Device Name #19	488
Microscope Device Name #20	561
Microscope Device Name #21	640
Microscope Device Name #22	RTC TIRF
Microscope Device Name #23	Manual Mirror Turret Deck 1
Microscope Device Name #24	Manual Condenser
Microscope Device Name #25	IX3 Mirror Turret Deck 2
Microscope Device Name #26	X-Cite 120LED
Microscope Device Name #27	IX3 LED
Microscope Device Name #28	IX3-ZDC2
Microscope Device Position #1	1
Microscope Device Position #2	1
Microscope Device Position #3	1
Microscope Device Position #4	1
Microscope Device Position #5	1
Microscope Device Position #6	1
Microscope Device Subtype #01	Camera
Microscope Device Subtype #02	Microscope Frame
Microscope Device Subtype #03	Objective revolver
Microscope Device Subtype #04	TV Adapter
Microscope Device Subtype #05	Camera
Microscope Device Subtype #06	Prism
Microscope Device Subtype #07	20016
Microscope Device Subtype #08	20016
Microscope Device Subtype #09	20016
Microscope Device Subtype #10	20016
Microscope Device Subtype #11	20017
Microscope Device Subtype #12	Filter Wheel
Microscope Device Subtype #13	Filter Wheel
Microscope Device Subtype #14	Filter Wheel
Microscope Device Subtype #15	Lamp
Microscope Device Subtype #16	Lamp
Microscope Device Subtype #17	ZDC
Microscope Device Subtype #18	Camera
Microscope Device Subtype #19	Prism
Microscope Device Subtype #20	20016
Microscope Device Subtype #21	20016
Microscope Device Subtype #22	20016
Microscope Device Subtype #23	20016
Microscope Device Subtype #24	20017
Microscope Device Subtype #25	Filter Wheel
Microscope Device Subtype #26	Filter Wheel
Microscope Device Subtype #27	Filter Wheel
Microscope Device Subtype #28	Lamp
Microscope Device Subtype #29	Lamp
Microscope Device Subtype #30	ZDC
Microscope Device Unit ID #01	19726336
Microscope Device Unit ID #02	-1673527296
Microscope Device Unit ID #03	1743257600
Microscope Device Unit ID #04	1310720000
Microscope Device Unit ID #05	-1673461760
Microscope Device Unit ID #06	1744896000
Microscope Device Unit ID #07	1757413376
Microscope Device Unit ID #08	1757413377
Microscope Device Unit ID #09	1757413378
Microscope Device Unit ID #10	1757413379
Microscope Device Unit ID #11	1757741056
Microscope Device Unit ID #12	1312817152
Microscope Device Unit ID #13	1312948224
Microscope Device Unit ID #14	1743388672
Microscope Device Unit ID #15	1713504256
Microscope Device Unit ID #16	1743978496
Microscope Device Unit ID #17	1746272256
Microscope Device Unit ID #18	-1673461760
Microscope Device Unit ID #19	1744896000
Microscope Device Unit ID #20	1757413376
Microscope Device Unit ID #21	1757413377
Microscope Device Unit ID #22	1757413378
Microscope Device Unit ID #23	1757413379
Microscope Device Unit ID #24	1757741056
Microscope Device Unit ID #25	1312817152
Microscope Device Unit ID #26	1312948224
Microscope Device Unit ID #27	1743388672
Microscope Device Unit ID #28	1713504256
Microscope Device Unit ID #29	1743978496
Microscope Device Unit ID #30	1746272256
Microscope Exposure time (microseconds) #1	100000
Microscope Exposure time (microseconds) #2	300000
Microscope Laser/Lamp Intensity #01	0
Microscope Laser/Lamp Intensity #02	0
Microscope Laser/Lamp Intensity #03	0
Microscope Laser/Lamp Intensity #04	0
Microscope Laser/Lamp Intensity #05	20
Microscope Laser/Lamp Intensity #06	130
Microscope Laser/Lamp Intensity #07	0
Microscope Laser/Lamp Intensity #08	0
Microscope Laser/Lamp Intensity #09	0
Microscope Laser/Lamp Intensity #10	0
Microscope Laser/Lamp Intensity #11	20
Microscope Laser/Lamp Intensity #12	0
Microscope Magnification	20.0
Microscope Mirror (horizontal) #1	1
Microscope Mirror (horizontal) #2	1
Microscope Mirror (vertical) #1	1
Microscope Mirror (vertical) #2	1
Microscope Numerical Aperture	0.45
Microscope Objective Description	20x RC
Microscope Objective Name #1	LUCPLFLN RC
Microscope Objective Name #2	TIRF
Microscope Objective Name #3	2 - RC2 - 20x
Microscope Objective Name #4	TIRF
Microscope Objective Name #5	2 - RC2 - 20x
Microscope Objective Name #6	DSRED
Microscope Objective Refractive Index	1.0
Microscope Objective Type #1	1
Microscope Objective Type #2	2
Microscope Objective Type #3	2
Microscope Objective Type #4	1
Microscope Objective Type #5	2
Microscope Objective Type #6	2
Microscope Objective Type #7	2
Microscope TV Adapter Magnification	1.0
Objective Working Distance Units	10^-6m^1
Objective Working Distance Value	7200.0
Origin	(6237.72	-4496.86)
Origin of tile coordinate system	(0	0	0	0	0)
Physical pixel size	(0.6500000000000001	0.6500000000000001)
Plane unit	10^-6m^1
Product Build Number #1	18987
Product Build Number #2	18987
Product Name #1	OLYMPUS cellSens Dimension
Product Name #2	OLYMPUS cellSens Dimension
Product Version #1	2.3
Product Version #2	2.3
Tile system	13
Transparency value	1.0
Units	10^-3s^1
Units #001	10^-3s^1
Units #002	10^-3s^1
Units #003	10^-3s^1
Units #004	10^-3s^1
Units #005	10^-3s^1
Units #006	10^-3s^1
Units #007	10^-3s^1
Units #008	10^-3s^1
Units #009	10^-3s^1
Units #010	10^-3s^1
Units #011	10^-3s^1
Units #012	10^-3s^1
Units #013	10^-3s^1
Units #014	10^-3s^1
Units #015	10^-3s^1
Units #016	10^-3s^1
Units #017	10^-3s^1
Units #018	10^-3s^1
Units #019	10^-3s^1
Units #020	10^-3s^1
Units #021	10^-3s^1
Units #022	10^-3s^1
Units #023	10^-3s^1
Units #024	10^-3s^1
Units #025	10^-3s^1
Units #026	10^-3s^1
Units #027	10^-3s^1
Units #028	10^-3s^1
Units #029	10^-3s^1
Units #030	10^-3s^1
Units #031	10^-3s^1
Units #032	10^-3s^1
Units #033	10^-3s^1
Units #034	10^-3s^1
Units #035	10^-3s^1
Units #036	10^-3s^1
Units #037	10^-3s^1
Units #038	10^-3s^1
Units #039	10^-3s^1
Units #040	10^-3s^1
Units #041	10^-3s^1
Units #042	10^-3s^1
Units #043	10^-3s^1
Units #044	10^-3s^1
Units #045	10^-3s^1
Units #046	10^-3s^1
Units #047	10^-3s^1
Units #048	10^-3s^1
Units #049	10^-3s^1
Units #050	10^-3s^1
Units #051	10^-3s^1
Units #052	10^-3s^1
Units #053	10^-3s^1
Units #054	10^-3s^1
Units #055	10^-3s^1
Units #056	10^-3s^1
Units #057	10^-3s^1
Units #058	10^-3s^1
Units #059	10^-3s^1
Units #060	10^-3s^1
Units #061	10^-3s^1
Units #062	10^-3s^1
Units #063	10^-3s^1
Units #064	10^-3s^1
Units #065	10^-3s^1
Units #066	10^-3s^1
Units #067	10^-3s^1
Units #068	10^-3s^1
Units #069	10^-3s^1
Units #070	10^-3s^1
Units #071	10^-3s^1
Units #072	10^-3s^1
Units #073	10^-3s^1
Units #074	10^-3s^1
Units #075	10^-3s^1
Units #076	10^-3s^1
Units #077	10^-3s^1
Units #078	10^-3s^1
Units #079	10^-3s^1
Units #080	10^-3s^1
Units #081	10^-3s^1
Units #082	10^-3s^1
Units #083	10^-3s^1
Units #084	10^-3s^1
Units #085	10^-3s^1
Units #086	10^-3s^1
Units #087	10^-3s^1
Units #088	10^-3s^1
Units #089	10^-3s^1
Units #090	10^-3s^1
Units #091	10^-3s^1
Units #092	10^-3s^1
Units #093	10^-3s^1
Units #094	10^-3s^1
Units #095	10^-3s^1
Units #096	10^-3s^1
Units #097	10^-3s^1
Units #098	10^-3s^1
Units #099	10^-6m^1
Units #100	10^-6m^1
Units #101	10^0s^-1
Units #102	10^0s^-1
Units #103	10^0%^1
Units #104	10^0%^1
Units #105	10^0%^1
Units #106	10^0%^1
Units #107	10^-3m^1
Units #108	10^0%^1
Units #109	10^0^1
Units #110	10^0%^1
Units #111	10^0%^1
Units #112	10^0%^1
Units #113	10^0%^1
Units #114	10^-3m^1
Units #115	10^0%^1
Units #116	10^0^1
Units #117	10^-9m^1
Value #001	285519.142
Value #002	882824.573
Value #003	1482942.716
Value #004	2084951.569
Value #005	2684538.542
Value #006	3286641.303
Value #007	3886978.145
Value #008	4484939.963
Value #009	5087339.436
Value #010	5688692.084
Value #011	6286372.681
Value #012	6886584.654
Value #013	7487952.759
Value #014	8089258.46
Value #015	8689908.046
Value #016	9288619.816
Value #017	9891785.037
Value #018	1.0489528008E7
Value #019	1.1088489921E7
Value #020	1.1688248724E7
Value #021	1.2290866902E7
Value #022	1.2888672439E7
Value #023	1.3488978144E7
Value #024	1.4088408729E7
Value #025	1.4688620698E7
Value #026	1.5288457405E7
Value #027	1.5886591194E7
Value #028	1.6489381437E7
Value #029	1.7089437037E7
Value #030	1.7687742619E7
Value #031	1.8288048234E7
Value #032	1.8888525814E7
Value #033	1.9489940894E7
Value #034	2.0088480936E7
Value #035	2.0688911635E7
Value #036	2.1288889097E7
Value #037	2.1888116456E7
Value #038	2.2489234712E7
Value #039	2.3087696701E7
Value #040	2.3688486608E7
Value #041	2.4288214263E7
Value #042	2.4888816686E7
Value #043	2.5488059774E7
Value #044	2.6090006321E7
Value #045	2.6690311684E7
Value #046	2.7288414319E7
Value #047	2.7890251335E7
Value #048	2.8488900761E7
Value #049	2.9089471973E7
Value #050	287023.74
Value #051	884329.171
Value #052	1484447.313
Value #053	2086456.167
Value #054	2686043.14
Value #055	3288145.901
Value #056	3888482.743
Value #057	4486444.561
Value #058	5088844.034
Value #059	5690196.682
Value #060	6287877.279
Value #061	6888089.252
Value #062	7489457.357
Value #063	8090763.058
Value #064	8691412.644
Value #065	9290124.414
Value #066	9893289.635
Value #067	1.0491032606E7
Value #068	1.1089994518E7
Value #069	1.1689753322E7
Value #070	1.22923715E7
Value #071	1.2890177037E7
Value #072	1.3490482742E7
Value #073	1.4089913327E7
Value #074	1.4690125296E7
Value #075	1.5289962003E7
Value #076	1.5888095792E7
Value #077	1.6490886035E7
Value #078	1.7090941635E7
Value #079	1.7689247217E7
Value #080	1.8289552832E7
Value #081	1.8890030412E7
Value #082	1.9491445492E7
Value #083	2.0089985534E7
Value #084	2.0690416233E7
Value #085	2.1290393695E7
Value #086	2.1889621054E7
Value #087	2.249073931E7
Value #088	2.3089201299E7
Value #089	2.3689991206E7
Value #090	2.4289718861E7
Value #091	2.4890321284E7
Value #092	2.5489564372E7
Value #093	2.6091510919E7
Value #094	2.6691816282E7
Value #095	2.7289918917E7
Value #096	2.7891755933E7
Value #097	2.8490405359E7
Value #098	2.9090976571E7
Value #099	6570.52
Value #100	-4164.06
Value #101	4.0
Value #102	0.0016666666666666668
Value #103	red = 0	green = 0	blue = 0
Value #104	0.0
Value #105	0.0
Value #106	0.0
Value #107	0.0
Value #108	2.28
Value #109	20.0
Value #110	130.0
Value #111	red = 0	green = 0	blue = 0
Value #112	0.0
Value #113	0.0
Value #114	0.0
Value #115	0.0
Value #116	2.28
Value #117	20.0
Value #118	0.0
Value #119	558.0
Y dimension unit	10^-6m^1
Z valueUnits #01	10^-6m^1
Z valueUnits #02	10^-6m^1
Z valueUnits #03	10^-6m^1
Z valueUnits #04	10^-6m^1
Z valueUnits #05	10^-6m^1
Z valueUnits #06	10^-6m^1
Z valueUnits #07	10^-6m^1
Z valueUnits #08	10^-6m^1
Z valueUnits #09	10^-6m^1
Z valueUnits #10	10^-6m^1
Z valueUnits #11	10^-6m^1
Z valueUnits #12	10^-6m^1
Z valueUnits #13	10^-6m^1
Z valueUnits #14	10^-6m^1
Z valueUnits #15	10^-6m^1
Z valueUnits #16	10^-6m^1
Z valueUnits #17	10^-6m^1
Z valueUnits #18	10^-6m^1
Z valueUnits #19	10^-6m^1
Z valueUnits #20	10^-6m^1
Z valueUnits #21	10^-6m^1
Z valueUnits #22	10^-6m^1
Z valueUnits #23	10^-6m^1
Z valueUnits #24	10^-6m^1
Z valueUnits #25	10^-6m^1
Z valueUnits #26	10^-6m^1
Z valueUnits #27	10^-6m^1
Z valueUnits #28	10^-6m^1
Z valueUnits #29	10^-6m^1
Z valueUnits #30	10^-6m^1
Z valueUnits #31	10^-6m^1
Z valueUnits #32	10^-6m^1
Z valueUnits #33	10^-6m^1
Z valueUnits #34	10^-6m^1
Z valueUnits #35	10^-6m^1
Z valueUnits #36	10^-6m^1
Z valueUnits #37	10^-6m^1
Z valueUnits #38	10^-6m^1
Z valueUnits #39	10^-6m^1
Z valueUnits #40	10^-6m^1
Z valueUnits #41	10^-6m^1
Z valueUnits #42	10^-6m^1
Z valueUnits #43	10^-6m^1
Z valueUnits #44	10^-6m^1
Z valueUnits #45	10^-6m^1
Z valueUnits #46	10^-6m^1
Z valueUnits #47	10^-6m^1
Z valueUnits #48	10^-6m^1
Z valueUnits #49	10^-6m^1
Z valueUnits #50	10^-6m^1
Z valueUnits #51	10^-6m^1
Z valueUnits #52	10^-6m^1
Z valueUnits #53	10^-6m^1
Z valueUnits #54	10^-6m^1
Z valueUnits #55	10^-6m^1
Z valueUnits #56	10^-6m^1
Z valueUnits #57	10^-6m^1
Z valueUnits #58	10^-6m^1
Z valueUnits #59	10^-6m^1
Z valueUnits #60	10^-6m^1
Z valueUnits #61	10^-6m^1
Z valueUnits #62	10^-6m^1
Z valueUnits #63	10^-6m^1
Z valueUnits #64	10^-6m^1
Z valueUnits #65	10^-6m^1
Z valueUnits #66	10^-6m^1
Z valueUnits #67	10^-6m^1
Z valueUnits #68	10^-6m^1
Z valueUnits #69	10^-6m^1
Z valueUnits #70	10^-6m^1
Z valueUnits #71	10^-6m^1
Z valueUnits #72	10^-6m^1
Z valueUnits #73	10^-6m^1
Z valueUnits #74	10^-6m^1
Z valueUnits #75	10^-6m^1
Z valueUnits #76	10^-6m^1
Z valueUnits #77	10^-6m^1
Z valueUnits #78	10^-6m^1
Z valueUnits #79	10^-6m^1
Z valueUnits #80	10^-6m^1
Z valueUnits #81	10^-6m^1
Z valueUnits #82	10^-6m^1
Z valueUnits #83	10^-6m^1
Z valueUnits #84	10^-6m^1
Z valueUnits #85	10^-6m^1
Z valueUnits #86	10^-6m^1
Z valueUnits #87	10^-6m^1
Z valueUnits #88	10^-6m^1
Z valueUnits #89	10^-6m^1
Z valueUnits #90	10^-6m^1
Z valueUnits #91	10^-6m^1
Z valueUnits #92	10^-6m^1
Z valueUnits #93	10^-6m^1
Z valueUnits #94	10^-6m^1
Z valueUnits #95	10^-6m^1
Z valueUnits #96	10^-6m^1
Z valueUnits #97	10^-6m^1
Z valueUnits #98	10^-6m^1
Z valueValue #01	2527.85
Z valueValue #02	2527.85
Z valueValue #03	2527.85
Z valueValue #04	2527.85
Z valueValue #05	2527.85
Z valueValue #06	2527.85
Z valueValue #07	2527.85
Z valueValue #08	2527.85
Z valueValue #09	2527.85
Z valueValue #10	2527.85
Z valueValue #11	2527.85
Z valueValue #12	2527.85
Z valueValue #13	2527.85
Z valueValue #14	2527.85
Z valueValue #15	2527.85
Z valueValue #16	2527.85
Z valueValue #17	2527.85
Z valueValue #18	2527.85
Z valueValue #19	2527.85
Z valueValue #20	2527.85
Z valueValue #21	2527.85
Z valueValue #22	2527.85
Z valueValue #23	2527.85
Z valueValue #24	2527.85
Z valueValue #25	2527.85
Z valueValue #26	2527.85
Z valueValue #27	2527.85
Z valueValue #28	2527.85
Z valueValue #29	2527.85
Z valueValue #30	2527.85
Z valueValue #31	2527.85
Z valueValue #32	2527.85
Z valueValue #33	2527.85
Z valueValue #34	2527.85
Z valueValue #35	2527.85
Z valueValue #36	2527.85
Z valueValue #37	2527.85
Z valueValue #38	2527.85
Z valueValue #39	2527.85
Z valueValue #40	2527.85
Z valueValue #41	2527.85
Z valueValue #42	2527.85
Z valueValue #43	2527.85
Z valueValue #44	2527.85
Z valueValue #45	2527.85
Z valueValue #46	2527.85
Z valueValue #47	2527.85
Z valueValue #48	2527.85
Z valueValue #49	2527.85
Z valueValue #50	2527.85
Z valueValue #51	2527.85
Z valueValue #52	2527.85
Z valueValue #53	2527.85
Z valueValue #54	2527.85
Z valueValue #55	2527.85
Z valueValue #56	2527.85
Z valueValue #57	2527.85
Z valueValue #58	2527.85
Z valueValue #59	2527.85
Z valueValue #60	2527.85
Z valueValue #61	2527.85
Z valueValue #62	2527.85
Z valueValue #63	2527.85
Z valueValue #64	2527.85
Z valueValue #65	2527.85
Z valueValue #66	2527.85
Z valueValue #67	2527.85
Z valueValue #68	2527.85
Z valueValue #69	2527.85
Z valueValue #70	2527.85
Z valueValue #71	2527.85
Z valueValue #72	2527.85
Z valueValue #73	2527.85
Z valueValue #74	2527.85
Z valueValue #75	2527.85
Z valueValue #76	2527.85
Z valueValue #77	2527.85
Z valueValue #78	2527.85
Z valueValue #79	2527.85
Z valueValue #80	2527.85
Z valueValue #81	2527.85
Z valueValue #82	2527.85
Z valueValue #83	2527.85
Z valueValue #84	2527.85
Z valueValue #85	2527.85
Z valueValue #86	2527.85
Z valueValue #87	2527.85
Z valueValue #88	2527.85
Z valueValue #89	2527.85
Z valueValue #90	2527.85
Z valueValue #91	2527.85
Z valueValue #92	2527.85
Z valueValue #93	2527.85
Z valueValue #94	2527.85
Z valueValue #95	2527.85
Z valueValue #96	2527.85
Z valueValue #97	2527.85
Z valueValue #98	2527.85
