# Supplementary material for: The Arp2/3 complex is required for in situ haptotactic response of microglia to iC3b
Source: EMBO Rep. 2026 Feb 27;27(7):1666–95. doi: 10.1038/s44319-026-00720-9 (PMC13076747; doi:10.1038/s44319-026-00720-9)
Supplement: Supplementary file 13 — Source data Fig. 1 [file 44319_2026_720_MOESM13_ESM.zip › Figure 1/1F-J/README Fig. 1F_I.txt]

Data for Figure 1F can be found on accompanying Excel sheets in the hour 2 tab, column M. This post-normalization data was included in our quantification.

Data for Figure 1G can be found on accompanying Excel sheets in the hour 2 tab, column W. 

Data for Figure 1H can be found on accompanying Excel sheets in the hour 2 tab, column P.

Data for Figure 1I can be found on accompanying Excel sheets in the hour 2 tab, column T.
