# Supplementary material for: The Arp2/3 complex is required for in situ haptotactic response of microglia to iC3b
Source: EMBO Rep. 2026 Feb 27;27(7):1666–95. doi: 10.1038/s44319-026-00720-9 (PMC13076747; doi:10.1038/s44319-026-00720-9)
Supplement: Supplementary file 13 — Source data Fig. 1 [file 44319_2026_720_MOESM13_ESM.zip › Figure 1/1F-J/README Fig. 1J.txt]

The images in Fig. 1J correspond to the final frame of the time course experiments uploaded here as PNG files. These files have relief contrast and red fluorescence channels, which have been presented in this folder as separate channels.

The red fluorescence (iC3b) PNG files are brightness and contrast-adjusted to allow for better visualization. Brightness and contrast levels were adjusted for the whole image of each example, and levels were matched across samples to ensure accurate comparisons between experiment groups.

The relief contrast PNG files presented here are not adjusted.

In addition, original metadata has been included in the form of .csv files for each image.

The full timecourse experiment is presented in Movie EV2.
