# Supplementary material for: The Arp2/3 complex is required for in situ haptotactic response of microglia to iC3b
Source: EMBO Rep. 2026 Feb 27;27(7):1666–95. doi: 10.1038/s44319-026-00720-9 (PMC13076747; doi:10.1038/s44319-026-00720-9)
Supplement: Supplementary file 14 — Source data Fig. 2 [file 44319_2026_720_MOESM14_ESM.zip]

Archive with 66 entries (61 files):
- Figure 2/2A-C/
- Figure 2/2A-C/25.01.12 BV2 random migration 2d CK666 well results 7640.txt
- Figure 2/2A-C/25.01.12 BV2 random migration 2d CK666 well results.csv
- Figure 2/2A-C/25.01.12 BV2 random migration 2d DMSO well results 7602.txt
- Figure 2/2A-C/25.01.12 BV2 random migration 2d DMSO well results.csv
- Figure 2/2A-C/25.01.12 BV2 random migration confine CK666 well results 6226.txt
- Figure 2/2A-C/25.01.12 BV2 random migration confine CK666 well results.csv
- Figure 2/2A-C/25.01.12 BV2 random migration confine DMSO well results 7365.txt
- Figure 2/2A-C/25.01.12 BV2 random migration confine DMSO well results.csv
- Figure 2/2A-C/25.01.13 BV2 random migration 2d CK666 well results 7247.txt
- Figure 2/2A-C/25.01.13 BV2 random migration 2d CK666 well results.csv
- Figure 2/2A-C/25.01.13 BV2 random migration 2d DMSO well results 7383.txt
- Figure 2/2A-C/25.01.13 BV2 random migration 2d DMSO well results.csv
- Figure 2/2A-C/25.01.13 BV2 random migration confine CK666 well results 7421.txt
- Figure 2/2A-C/25.01.13 BV2 random migration confine CK666 well results.csv
- Figure 2/2A-C/25.01.13 BV2 random migration confine DMSO well results 7521.txt
- Figure 2/2A-C/25.01.13 BV2 random migration confine DMSO well results.csv
- Figure 2/2A-C/25.01.14 BV2 random migration 2d CK666 well results 7409.txt
- Figure 2/2A-C/25.01.14 BV2 random migration 2d CK666 well results.csv
- Figure 2/2A-C/25.01.14 BV2 random migration 2d DMSO well results 7723.txt
- Figure 2/2A-C/25.01.14 BV2 random migration 2d DMSO well results.csv
- Figure 2/2A-C/25.01.14 BV2 random migration confine CK666 well results 6989.txt
- Figure 2/2A-C/25.01.14 BV2 random migration confine CK666 well results.csv
- Figure 2/2A-C/25.01.14 BV2 random migration confine DMSO well results 7663.txt
- Figure 2/2A-C/25.01.14 BV2 random migration confine DMSO well results.csv
- Figure 2/2A-C/desktop.ini
- Figure 2/2D/
- Figure 2/2D/25.01.12 BV2 iC3b dmso vs ck666 masking raw results NEW.xlsx
- Figure 2/2D/25.01.13 BV2 iC3b dmso vs ck666 masking raw results NEW.xlsx
- Figure 2/2D/25.01.14 BV2 iC3b dmso vs ck666 masking raw results NEW.xlsx
- Figure 2/2D/desktop.ini
- Figure 2/2E/
- Figure 2/2E/Confined CK666 0h.png
- Figure 2/2E/Confined CK666 16h.png
- Figure 2/2E/Confined DMSO 0h.png
- Figure 2/2E/Confined DMSO 16h.png
- Figure 2/2E/desktop.ini
- Figure 2/2E/Media CK666 0h.png
- Figure 2/2E/Media CK666 16h.png
- Figure 2/2E/Media DMSO 0h.png
- Figure 2/2E/Media DMSO 16h.png
- Figure 2/2E/Original metadata confined CK666.csv
- Figure 2/2E/Original metadata confined DMSO.csv
- Figure 2/2E/Original metadata media CK666.csv
- Figure 2/2E/Original Metadata media DMSO.csv
- Figure 2/2E/README.txt
- Figure 2/2F-J/
- Figure 2/2F-J/23.11.28 bv2 ic3b dmso vs ck666 run.xlsx
- Figure 2/2F-J/23.11.29 bv2 ic3b dmso vs ck666 run 2 confined only.xlsx
- Figure 2/2F-J/23.11.29 bv2 ic3b dmso vs ck666 run.xlsx
- Figure 2/2F-J/23.11.30 bv2 ic3b dmso vs ck666 run.xlsx
- Figure 2/2F-J/23.12.21 bv2 ic3b dmso vs ck666 run.xlsx
- Figure 2/2F-J/desktop.ini
- Figure 2/2F-J/Fig 2J/
- Figure 2/2F-J/Fig 2J/Confined CK666.png
- Figure 2/2F-J/Fig 2J/Confined_DMSO.png
- Figure 2/2F-J/Fig 2J/desktop.ini
- Figure 2/2F-J/Fig 2J/Media CK666.png
- Figure 2/2F-J/Fig 2J/Media_DMSO.png
- Figure 2/2F-J/Fig 2J/Original Metadata Confined CK-666.csv
- Figure 2/2F-J/Fig 2J/Original metadata confined DMSO.csv
- Figure 2/2F-J/Fig 2J/Original metadata Media CK666.csv
- Figure 2/2F-J/Fig 2J/Original metadata media DMSO.csv
- Figure 2/2F-J/Fig 2J/README.txt
- Figure 2/2F-J/README Fig. 2F_2I.txt
- Figure 2/desktop.ini
