# Supplementary material for: The Arp2/3 complex is required for in situ haptotactic response of microglia to iC3b
Source: EMBO Rep. 2026 Feb 27;27(7):1666–95. doi: 10.1038/s44319-026-00720-9 (PMC13076747; doi:10.1038/s44319-026-00720-9)
Supplement: Supplementary file 14 — Source data Fig. 2 [file 44319_2026_720_MOESM14_ESM.zip › Figure 2/2A-C/25.01.12 BV2 random migration 2d CK666 well results 7640.txt]

	Track n�	Slice n�	X	Y	Distance	Velocity	Pixel Value
1	1	1	162	378	-1	-1	9037
2	1	3	172	371	7.934	0.793	24349
3	1	5	171	372	0.919	0.092	9305
4	1	7	171	371	0.65	0.065	8120
5	1	9	171	365	3.9	0.39	19758
6	1	11	171	359	3.9	0.39	22398
7	1	13	170	351	5.24	0.524	17221
8	1	15	170	352	0.65	0.065	17140
9	1	17	171	360	5.24	0.524	26772
10	1	19	172	364	2.68	0.268	18758
11	1	21	172	369	3.25	0.325	10260
12	1	23	171	371	1.453	0.145	24154
13	1	25	171	371	0	0	37235
14	1	27	170	367	2.68	0.268	14905
15	1	29	168	362	3.5	0.35	24712
16	1	31	164	358	3.677	0.368	27261
17	1	33	155	361	6.166	0.617	26392
18	1	35	154	361	0.65	0.065	19912
19	1	37	153	366	3.314	0.331	21838
20	1	39	159	366	3.9	0.39	23774
21	1	41	151	376	8.324	0.832	22085
22	1	43	148	380	3.25	0.325	28782
23	1	45	153	376	4.162	0.416	25828
24	1	47	155	361	9.836	0.984	24342
25	1	49	156	355	3.954	0.395	24910
26	1	51	159	351	3.25	0.325	24575
27	1	53	160	355	2.68	0.268	26462
28	1	55	163	365	6.786	0.679	21825
29	1	57	164	369	2.68	0.268	19750
30	1	59	164	372	1.95	0.195	21972
31	1	61	167	368	3.25	0.325	15538
32	1	63	171	365	3.25	0.325	18293
33	1	65	171	361	2.6	0.26	20313
34	1	67	173	354	4.732	0.473	23292
35	1	69	171	356	1.838	0.184	26462
36	1	71	168	361	3.79	0.379	24695
37	1	73	164	368	5.24	0.524	26246
38	1	75	162	376	5.36	0.536	23770
39	1	77	161	385	5.886	0.589	23953
40	1	79	161	385	0	0	23399
41	1	81	159	387	1.838	0.184	24425
42	1	83	159	389	1.3	0.13	22988
43	1	85	159	382	4.55	0.455	24955
44	1	87	162	368	9.306	0.931	23429
45	1	89	164	359	5.993	0.599	24250
46	1	91	158	354	5.077	0.508	24560
47	1	93	149	354	5.85	0.585	24245
48	1	95	148	355	0.919	0.092	24266
49	1	97	151	357	2.344	0.234	18798
50	1	99	162	354	7.411	0.741	27870
51	1	101	167	358	4.162	0.416	21855
52	1	103	170	359	2.055	0.206	18766
53	1	105	172	363	2.907	0.291	26139
54	1	107	173	365	1.453	0.145	19290
55	1	109	160	372	9.597	0.96	22758
56	1	111	160	372	0	0	27765
57	1	113	161	380	5.24	0.524	24072
58	1	115	164	388	5.553	0.555	26290
59	1	117	164	389	0.65	0.065	14203
60	1	119	172	381	7.354	0.735	27323
61	1	121	174	376	3.5	0.35	22431
62	1	123	179	367	6.692	0.669	24376
63	1	125	182	363	3.25	0.325	27146
64	1	127	183	361	1.453	0.145	28340
65	1	129	178	363	3.5	0.35	24647
66	1	131	163	365	9.836	0.984	25222
67	1	133	154	367	5.993	0.599	24679
68	1	135	150	369	2.907	0.291	28316
69	1	137	150	369	0	0	21855
70	1	139	147	368	2.055	0.206	19248
71	1	141	147	368	0	0	20314
72	1	143	142	362	5.077	0.508	26912
73	1	145	146	363	2.68	0.268	25766
74	1	147	152	367	4.687	0.469	25355
75	1	149	162	368	6.532	0.653	27962
76	1	151	165	366	2.344	0.234	21966
77	1	153	167	365	1.453	0.145	20311
78	1	155	165	371	4.111	0.411	22197
79	1	157	164	375	2.68	0.268	24168
80	1	159	163	380	3.314	0.331	23725
81	1	161	162	380	0.65	0.065	26552
82	1	163	161	383	2.055	0.206	22748
83	1	165	161	383	0	0	22821
84	1	167	160	385	1.453	0.145	21934
85	1	169	161	385	0.65	0.065	25057
86	1	171	161	385	0	0	25276
87	1	173	161	383	1.3	0.13	25681
88	1	175	162	371	7.827	0.783	23305
89	1	177	164	371	1.3	0.13	19774
90	1	179	167	367	3.25	0.325	24911
91	1	181	169	366	1.453	0.145	25557
92	1	183	173	362	3.677	0.368	9183
93	1	185	175	367	3.5	0.35	26079
94	1	187	174	372	3.314	0.331	15086
95	1	189	171	376	3.25	0.325	19875
96	1	191	166	379	3.79	0.379	26123
97	1	193	163	379	1.95	0.195	18707
98	2	1	503	348	-1	-1	11815
99	2	3	509	354	5.515	0.552	16610
100	2	5	514	355	3.314	0.331	16624
101	2	7	514	355	0	0	13011
102	2	9	514	346	5.85	0.585	18542
103	2	11	516	341	3.5	0.35	18467
104	2	13	516	335	3.9	0.39	25120
105	2	15	516	334	0.65	0.065	27079
106	2	17	518	340	4.111	0.411	18126
107	2	19	521	344	3.25	0.325	24958
108	2	21	524	347	2.758	0.276	29529
109	2	23	524	348	0.65	0.065	21099
110	2	25	524	348	0	0	21022
111	2	27	526	352	2.907	0.291	21817
112	2	29	526	352	0	0	23091
113	2	31	526	352	0	0	21712
114	2	33	525	347	3.314	0.331	22185
115	2	35	525	347	0	0	19947
116	2	37	525	347	0	0	18711
117	2	39	520	340	5.591	0.559	17994
118	2	41	519	337	2.055	0.206	25377
119	2	43	518	335	1.453	0.145	22415
120	2	45	518	335	0	0	20145
121	2	47	520	339	2.907	0.291	26593
122	2	49	528	347	7.354	0.735	20720
123	2	51	538	355	8.324	0.832	24034
124	2	53	542	359	3.677	0.368	18656
125	2	55	544	360	1.453	0.145	22026
126	2	57	540	357	3.25	0.325	17248
127	2	59	524	342	14.255	1.426	22608
128	2	61	521	339	2.758	0.276	21436
129	2	63	516	335	4.162	0.416	19613
130	2	65	516	335	0	0	19728
131	2	67	518	340	3.5	0.35	23828
132	2	69	520	342	1.838	0.184	20059
133	2	71	526	348	5.515	0.552	20148
134	2	73	529	355	4.95	0.495	20194
135	2	75	531	357	1.838	0.184	18819
136	2	77	534	360	2.758	0.276	21313
137	2	79	534	360	0	0	19824
138	2	81	534	360	0	0	22921
139	2	83	526	355	6.132	0.613	17902
140	2	85	520	348	5.993	0.599	20934
141	2	87	519	346	1.453	0.145	18813
142	2	89	519	346	0	0	17691
143	2	91	524	348	3.5	0.35	22326
144	2	93	531	354	5.993	0.599	18335
145	2	95	534	357	2.758	0.276	19791
146	2	97	538	360	3.25	0.325	23477
147	2	99	539	361	0.919	0.092	21976
148	2	101	540	362	0.919	0.092	21955
149	2	103	540	359	1.95	0.195	23794
150	2	105	535	352	5.591	0.559	17694
151	2	107	539	362	7.001	0.7	22381
152	2	109	542	363	2.055	0.206	18854
153	2	111	542	365	1.3	0.13	21540
154	2	113	542	365	0	0	20940
155	2	115	542	365	0	0	23150
156	2	117	540	361	2.907	0.291	24161
157	2	119	542	366	3.5	0.35	25630
158	2	121	545	369	2.758	0.276	18010
159	2	123	549	372	3.25	0.325	21355
160	2	125	553	376	3.677	0.368	21570
161	2	127	558	379	3.79	0.379	21968
162	2	129	561	381	2.344	0.234	18010
163	2	131	561	381	0	0	20171
164	2	133	561	381	0	0	21100
165	2	135	562	382	0.919	0.092	21167
166	2	137	567	386	4.162	0.416	19886
167	2	139	571	391	4.162	0.416	20305
168	2	141	573	396	3.5	0.35	24479
169	2	143	574	399	2.055	0.206	21786
170	2	145	574	402	1.95	0.195	25874
171	2	147	574	405	1.95	0.195	17980
172	2	149	575	408	2.055	0.206	22439
173	2	151	576	412	2.68	0.268	17744
174	2	153	577	415	2.055	0.206	20309
175	2	155	582	420	4.596	0.46	21490
176	2	157	592	426	7.58	0.758	18492
177	2	159	602	433	7.934	0.793	19047
178	2	161	616	447	12.869	1.287	17275
179	2	163	632	463	14.707	1.471	16796
180	2	165	640	471	7.354	0.735	20512
181	2	167	648	484	9.922	0.992	19386
182	2	169	651	488	3.25	0.325	18791
183	2	171	655	493	4.162	0.416	23368
184	2	173	662	500	6.435	0.643	16491
185	2	175	665	502	2.344	0.234	19004
186	2	177	678	507	9.053	0.905	17000
187	2	179	686	513	6.5	0.65	20647
188	2	181	690	515	2.907	0.291	20136
189	2	183	700	523	8.324	0.832	21541
190	2	185	707	530	6.435	0.643	33591
191	2	187	712	549	12.77	1.277	23902
192	2	189	703	578	19.736	1.974	34453
193	2	191	694	593	11.37	1.137	17527
194	2	193	689	606	9.053	0.905	16103
195	3	1	622	273	-1	-1	14128
196	3	3	623	285	7.827	0.783	16792
197	3	5	625	286	1.453	0.145	25499
198	3	7	629	283	3.25	0.325	29846
199	3	9	633	276	5.24	0.524	12103
200	3	11	635	271	3.5	0.35	13548
201	3	13	632	275	3.25	0.325	9838
202	3	15	631	275	0.65	0.065	13492
203	3	17	633	270	3.5	0.35	17231
204	3	19	635	266	2.907	0.291	18398
205	3	21	635	266	0	0	11562
206	3	23	636	264	1.453	0.145	18393
207	3	25	637	261	2.055	0.206	16127
208	3	27	634	259	2.344	0.234	18218
209	3	29	633	259	0.65	0.065	16564
210	3	31	633	259	0	0	19815
211	3	33	633	259	0	0	22321
212	3	35	633	259	0	0	25131
213	3	37	633	259	0	0	24232
214	3	39	633	259	0	0	25245
215	3	41	636	255	3.25	0.325	22413
216	3	43	643	247	6.909	0.691	12799
217	3	45	638	249	3.5	0.35	22714
218	3	47	632	243	5.515	0.552	23701
219	3	49	631	242	0.919	0.092	21098
220	3	51	631	240	1.3	0.13	7881
221	3	53	640	235	6.692	0.669	26393
222	3	55	641	243	5.24	0.524	14226
223	3	57	640	246	2.055	0.206	25800
224	3	59	638	251	3.5	0.35	24445
225	3	61	636	252	1.453	0.145	13203
226	3	63	637	252	0.65	0.065	19933
227	3	65	641	249	3.25	0.325	19542
228	3	67	647	246	4.36	0.436	22212
229	3	69	652	244	3.5	0.35	13937
230	3	71	668	241	10.581	1.058	24644
231	3	73	667	245	2.68	0.268	23564
232	3	75	662	252	5.591	0.559	23021
233	3	77	660	262	6.629	0.663	17707
234	3	79	663	268	4.36	0.436	23714
235	3	81	666	269	2.055	0.206	19616
236	3	83	666	270	0.65	0.065	18470
237	3	85	664	266	2.907	0.291	21023
238	3	87	659	262	4.162	0.416	20374
239	3	89	656	260	2.344	0.234	19580
240	3	91	653	261	2.055	0.206	22028
241	3	93	650	260	2.055	0.206	20827
242	3	95	648	258	1.838	0.184	22572
243	3	97	642	256	4.111	0.411	19708
244	3	99	640	255	1.453	0.145	22167
245	3	101	639	251	2.68	0.268	23134
246	3	103	640	248	2.055	0.206	22902
247	3	105	661	256	14.607	1.461	21078
248	3	107	674	257	8.475	0.847	18233
249	3	109	679	260	3.79	0.379	21517
250	3	111	694	261	9.771	0.977	22954
251	3	113	695	261	0.65	0.065	19801
252	3	115	700	258	3.79	0.379	16542
253	3	117	703	258	1.95	0.195	17892
254	3	119	712	258	5.85	0.585	23225
255	3	121	713	258	0.65	0.065	26017
256	3	123	713	258	0	0	22503
257	3	125	706	259	4.596	0.46	27236
258	3	127	695	258	7.179	0.718	20876
259	3	129	698	256	2.344	0.234	19670
260	3	131	698	253	1.95	0.195	21651
261	3	133	687	253	7.15	0.715	19902
262	3	135	673	252	9.123	0.912	24512
263	3	137	670	251	2.055	0.206	22369
264	3	139	669	249	1.453	0.145	23497
265	3	141	670	249	0.65	0.065	22094
266	3	143	675	249	3.25	0.325	20279
267	3	145	687	251	7.907	0.791	22330
268	3	147	695	252	5.24	0.524	23297
269	3	149	700	253	3.314	0.331	22544
270	3	151	706	255	4.111	0.411	22473
271	3	153	715	258	6.166	0.617	23311
272	3	155	724	258	5.85	0.585	19419
273	3	157	737	259	8.475	0.847	21918
274	3	159	740	259	1.95	0.195	21955
275	3	161	742	262	2.344	0.234	23780
276	3	163	743	264	1.453	0.145	21451
277	3	165	745	264	1.3	0.13	24292
278	3	167	745	264	0	0	24069
279	3	169	745	264	0	0	24854
280	3	171	729	261	10.581	1.058	22017
281	3	173	727	261	1.3	0.13	23431
282	3	175	721	260	3.954	0.395	17654
283	3	177	715	260	3.9	0.39	23300
284	3	179	713	260	1.3	0.13	20534
285	3	181	700	262	8.549	0.855	22704
286	3	183	700	262	0	0	21770
287	3	185	708	263	5.24	0.524	23711
288	3	187	725	263	11.05	1.105	23834
289	3	189	731	263	3.9	0.39	18572
290	3	191	736	262	3.314	0.331	22393
291	3	193	746	270	8.324	0.832	21699
292	4	1	878	548	-1	-1	8560
293	4	3	878	548	0	0	18285
294	4	5	876	545	2.344	0.234	41801
295	4	7	873	543	2.344	0.234	21653
296	4	9	863	538	7.267	0.727	23551
297	4	11	849	532	9.9	0.99	19295
298	4	13	850	532	0.65	0.065	22611
299	4	15	860	530	6.629	0.663	22052
300	4	17	863	529	2.055	0.206	17420
301	4	19	869	527	4.111	0.411	24812
302	4	21	872	524	2.758	0.276	16243
303	4	23	874	527	2.344	0.234	24607
304	4	25	875	530	2.055	0.206	15060
305	4	27	870	533	3.79	0.379	21227
306	4	29	867	537	3.25	0.325	11726
307	4	31	867	537	0	0	26543
308	4	33	866	527	6.532	0.653	21707
309	4	35	863	525	2.344	0.234	20042
310	4	37	859	529	3.677	0.368	26218
311	4	39	857	530	1.453	0.145	22929
312	4	41	855	531	1.453	0.145	23274
313	4	43	851	528	3.25	0.325	24902
314	4	45	844	528	4.55	0.455	14388
315	4	47	845	528	0.65	0.065	16892
316	4	49	849	527	2.68	0.268	21547
317	4	51	851	527	1.3	0.13	23399
318	4	53	854	528	2.055	0.206	20471
319	4	55	858	527	2.68	0.268	21323
320	4	57	861	529	2.344	0.234	21267
321	4	59	867	530	3.954	0.395	24068
322	4	61	870	532	2.344	0.234	17187
323	4	63	866	532	2.6	0.26	21407
324	4	65	860	535	4.36	0.436	15427
325	4	67	859	535	0.65	0.065	21256
326	4	69	857	529	4.111	0.411	26125
327	4	71	857	528	0.65	0.065	23983
328	4	73	858	531	2.055	0.206	25150
329	4	75	861	533	2.344	0.234	21681
330	4	77	865	532	2.68	0.268	21704
331	4	79	870	530	3.5	0.35	19724
332	4	81	871	530	0.65	0.065	18906
333	4	83	872	530	0.65	0.065	18054
334	4	85	877	530	3.25	0.325	15915
335	4	87	877	530	0	0	18691
336	4	89	875	529	1.453	0.145	20964
337	4	91	867	524	6.132	0.613	24350
338	4	93	858	520	6.402	0.64	22238
339	4	95	853	513	5.591	0.559	16611
340	4	97	848	504	6.692	0.669	16719
341	4	99	849	500	2.68	0.268	18889
342	4	101	849	510	6.5	0.65	15779
343	4	103	856	522	9.03	0.903	24519
344	4	105	861	527	4.596	0.46	24044
345	4	107	858	530	2.758	0.276	26171
346	4	109	857	532	1.453	0.145	20518
347	4	111	857	533	0.65	0.065	22792
348	4	113	857	531	1.3	0.13	21552
349	4	115	858	527	2.68	0.268	19070
350	4	117	855	517	6.786	0.679	14349
351	4	119	853	511	4.111	0.411	14808
352	4	121	863	524	10.661	1.066	20935
353	4	123	868	531	5.591	0.559	20036
354	4	125	868	531	0	0	24230
355	4	127	868	527	2.6	0.26	24372
356	4	129	866	526	1.453	0.145	23619
357	4	131	864	526	1.3	0.13	22564
358	4	133	863	527	0.919	0.092	21266
359	4	135	856	539	9.03	0.903	15614
360	4	137	854	534	3.5	0.35	15648
361	4	139	853	539	3.314	0.331	19613
362	4	141	850	543	3.25	0.325	18530
363	4	143	844	548	5.077	0.508	26149
364	4	145	841	551	2.758	0.276	28778
365	4	147	839	553	1.838	0.184	23135
366	4	149	837	553	1.3	0.13	22778
367	4	151	836	551	1.453	0.145	26474
368	4	153	834	542	5.993	0.599	19178
369	4	155	840	539	4.36	0.436	16317
370	4	157	840	538	0.65	0.065	21006
371	4	159	846	536	4.111	0.411	20317
372	4	161	848	538	1.838	0.184	22812
373	4	163	847	540	1.453	0.145	23944
374	4	165	847	542	1.3	0.13	18984
375	4	167	843	545	3.25	0.325	24886
376	4	169	843	545	0	0	26016
377	4	171	847	540	4.162	0.416	16622
378	4	173	856	534	7.031	0.703	18336
379	4	175	858	532	1.838	0.184	22258
380	4	177	861	525	4.95	0.495	25237
381	4	179	862	519	3.954	0.395	19205
382	4	181	860	509	6.629	0.663	19713
383	4	183	860	506	1.95	0.195	20381
384	4	185	861	514	5.24	0.524	22252
385	4	187	862	520	3.954	0.395	22364
386	4	189	860	525	3.5	0.35	22291
387	4	191	856	527	2.907	0.291	24979
388	4	193	849	533	5.993	0.599	25202
389	5	1	644	686	-1	-1	12422
390	5	3	644	686	0	0	21096
391	5	5	644	686	0	0	21097
392	5	7	640	682	3.677	0.368	18287
393	5	9	639	679	2.055	0.206	14651
394	5	11	631	672	6.909	0.691	17835
395	5	13	631	671	0.65	0.065	20137
396	5	15	626	664	5.591	0.559	19104
397	5	17	626	667	1.95	0.195	24367
398	5	19	626	669	1.3	0.13	23297
399	5	21	627	676	4.596	0.46	26055
400	5	23	628	676	0.65	0.065	20741
401	5	25	634	674	4.111	0.411	19531
402	5	27	637	676	2.344	0.234	20012
403	5	29	642	677	3.314	0.331	33328
404	5	31	642	677	0	0	13215
405	5	33	641	676	0.919	0.092	19402
406	5	35	639	675	1.453	0.145	26677
407	5	37	635	672	3.25	0.325	21026
408	5	39	633	670	1.838	0.184	21436
409	5	41	630	669	2.055	0.206	25570
410	5	43	630	668	0.65	0.065	25026
411	5	45	626	665	3.25	0.325	26562
412	5	47	625	667	1.453	0.145	24177
413	5	49	630	671	4.162	0.416	19281
414	5	51	632	672	1.453	0.145	20549
415	5	53	632	671	0.65	0.065	19750
416	5	55	632	671	0	0	18354
417	5	57	632	671	0	0	20215
418	5	59	632	671	0	0	24951
419	5	61	632	669	1.3	0.13	21087
420	5	63	632	669	0	0	25211
421	5	65	631	663	3.954	0.395	26136
422	5	67	631	662	0.65	0.065	22315
423	5	69	630	663	0.919	0.092	20610
424	5	71	628	665	1.838	0.184	22426
425	5	73	628	665	0	0	24925
426	5	75	628	668	1.95	0.195	21704
427	5	77	628	671	1.95	0.195	22348
428	5	79	630	672	1.453	0.145	18077
429	5	81	631	674	1.453	0.145	22138
430	5	83	631	674	0	0	24907
431	5	85	632	674	0.65	0.065	24038
432	5	87	633	671	2.055	0.206	21661
433	5	89	635	665	4.111	0.411	14868
434	5	91	632	666	2.055	0.206	29404
435	5	93	631	672	3.954	0.395	20101
436	5	95	631	675	1.95	0.195	20939
437	5	97	635	672	3.25	0.325	23906
438	5	99	648	673	8.475	0.847	31562
439	5	101	647	673	0.65	0.065	17880
440	5	103	644	674	2.055	0.206	17588
441	5	105	638	672	4.111	0.411	24991
442	5	107	632	669	4.36	0.436	27619
443	5	109	627	667	3.5	0.35	26156
444	5	111	625	671	2.907	0.291	25385
445	5	113	631	671	3.9	0.39	26133
446	5	115	632	673	1.453	0.145	21703
447	5	117	633	676	2.055	0.206	20165
448	5	119	633	676	0	0	23882
449	5	121	637	677	2.68	0.268	20772
450	5	123	635	672	3.5	0.35	21346
451	5	125	631	670	2.907	0.291	20335
452	5	127	621	665	7.267	0.727	23155
453	5	129	624	669	3.25	0.325	21733
454	5	131	630	669	3.9	0.39	25675
455	5	133	631	672	2.055	0.206	22513
456	5	135	634	675	2.758	0.276	22803
457	5	137	632	675	1.3	0.13	22080
458	5	139	632	674	0.65	0.065	23722
459	5	141	628	672	2.907	0.291	20991
460	5	143	628	670	1.3	0.13	23752
461	5	145	630	676	4.111	0.411	18795
462	5	147	633	678	2.344	0.234	16610
463	5	149	635	678	1.3	0.13	18913
464	5	151	637	671	4.732	0.473	23273
465	5	153	639	669	1.838	0.184	23274
466	5	155	636	670	2.055	0.206	20933
467	5	157	631	668	3.5	0.35	25242
468	5	159	629	668	1.3	0.13	24810
469	5	161	624	663	4.596	0.46	22165
470	5	163	620	662	2.68	0.268	20066
471	5	165	620	671	5.85	0.585	21261
472	5	167	620	671	0	0	26620
473	5	169	627	668	4.95	0.495	26169
474	5	171	632	669	3.314	0.331	23778
475	5	173	634	669	1.3	0.13	23202
476	5	175	634	669	0	0	24638
477	5	177	632	670	1.453	0.145	20724
478	5	179	632	670	0	0	21262
479	5	181	630	671	1.453	0.145	22504
480	5	183	630	672	0.65	0.065	22521
481	5	185	624	677	5.077	0.508	27021
482	5	187	625	674	2.055	0.206	27580
483	5	189	626	675	0.919	0.092	24259
484	5	191	626	675	0	0	27237
485	5	193	626	676	0.65	0.065	23608
486	6	1	178	366	-1	-1	14709
487	6	3	171	368	4.732	0.473	17233
488	6	5	162	372	6.402	0.64	15037
489	6	7	162	372	0	0	16657
490	6	9	166	355	11.351	1.135	19406
491	6	11	167	351	2.68	0.268	19365
492	6	13	164	364	8.672	0.867	24356
493	6	15	164	364	0	0	21641
494	6	17	167	358	4.36	0.436	27726
495	6	19	169	354	2.907	0.291	20707
496	6	21	172	344	6.786	0.679	25334
497	6	23	174	341	2.344	0.234	24858
498	6	25	174	347	3.9	0.39	33855
499	6	27	169	354	5.591	0.559	30468
500	6	29	164	361	5.591	0.559	16081
501	6	31	163	366	3.314	0.331	17204
502	6	33	162	359	4.596	0.46	31498
503	6	35	160	350	5.993	0.599	24172
504	6	37	158	340	6.629	0.663	27696
505	6	39	158	344	2.6	0.26	24886
506	6	41	159	351	4.596	0.46	25578
507	6	43	161	367	10.481	1.048	22169
508	6	45	156	373	5.077	0.508	19246
509	6	47	152	371	2.907	0.291	16469
510	6	49	146	356	10.501	1.05	23734
511	6	51	138	362	6.5	0.65	25380
512	6	53	145	360	4.732	0.473	19638
513	6	55	160	361	9.771	0.977	26592
514	6	57	163	364	2.758	0.276	19496
515	6	59	163	365	0.65	0.065	25591
516	6	61	152	362	7.411	0.741	22001
517	6	63	144	364	5.36	0.536	20497
518	6	65	146	365	1.453	0.145	22863
519	6	67	154	377	9.374	0.937	22986
520	6	69	154	377	0	0	22213
521	6	71	156	365	7.907	0.791	25352
522	6	73	163	356	7.411	0.741	20199
523	6	75	164	355	0.919	0.092	24978
524	6	77	167	364	6.166	0.617	23620
525	6	79	168	369	3.314	0.331	25123
526	6	81	161	374	5.591	0.559	22359
527	6	83	164	365	6.166	0.617	25795
528	6	85	170	361	4.687	0.469	25621
529	6	87	176	355	5.515	0.552	24265
530	6	89	176	353	1.3	0.13	25728
531	6	91	172	361	5.814	0.581	24002
532	6	93	170	367	4.111	0.411	27256
533	6	95	167	375	5.553	0.555	22892
534	6	97	167	377	1.3	0.13	21064
535	6	99	167	377	0	0	24295
536	6	101	156	370	8.475	0.847	24550
537	6	103	155	369	0.919	0.092	26343
538	6	105	147	365	5.814	0.581	19315
539	6	107	146	362	2.055	0.206	23371
540	6	109	149	364	2.344	0.234	20288
541	6	111	156	365	4.596	0.46	25133
542	6	113	162	365	3.9	0.39	26778
543	6	115	167	363	3.5	0.35	24666
544	6	117	170	354	6.166	0.617	24809
545	6	119	175	356	3.5	0.35	26325
546	6	121	181	354	4.111	0.411	26274
547	6	123	184	352	2.344	0.234	25841
548	6	125	187	352	1.95	0.195	25111
549	6	127	179	361	7.827	0.783	21384
550	6	129	177	363	1.838	0.184	24072
551	6	131	171	364	3.954	0.395	29543
552	6	133	154	364	11.05	1.105	27899
553	6	135	152	363	1.453	0.145	25470
554	6	137	148	359	3.677	0.368	22072
555	6	139	145	356	2.758	0.276	21141
556	6	141	140	364	6.132	0.613	23955
557	6	143	140	364	0	0	23149
558	6	145	147	367	4.95	0.495	24739
559	6	147	156	368	5.886	0.589	22926
560	6	149	162	372	4.687	0.469	21658
561	6	151	162	380	5.2	0.52	24057
562	6	153	161	380	0.65	0.065	23149
563	6	155	160	378	1.453	0.145	20400
564	6	157	165	374	4.162	0.416	24752
565	6	159	169	372	2.907	0.291	27419
566	6	161	169	377	3.25	0.325	24489
567	6	163	165	381	3.677	0.368	22417
568	6	165	163	391	6.629	0.663	23479
569	6	167	163	391	0	0	17263
570	6	169	163	388	1.95	0.195	15343
571	6	171	163	388	0	0	12957
572	6	173	162	384	2.68	0.268	27826
573	6	175	159	380	3.25	0.325	20644
574	6	177	158	379	0.919	0.092	21612
575	6	179	152	372	5.993	0.599	21888
576	6	181	152	371	0.65	0.065	22352
577	6	183	152	371	0	0	19521
578	6	185	156	367	3.677	0.368	24157
579	6	187	162	366	3.954	0.395	25822
580	6	189	167	365	3.314	0.331	24790
581	6	191	170	363	2.344	0.234	24877
582	6	193	170	367	2.6	0.26	27286
583	7	1	632	275	-1	-1	8557
584	7	3	632	275	0	0	30574
585	7	5	626	272	4.36	0.436	16833
586	7	7	626	272	0	0	15371
587	7	9	631	267	4.596	0.46	15440
588	7	11	632	266	0.919	0.092	23339
589	7	13	633	262	2.68	0.268	19594
590	7	15	633	263	0.65	0.065	22388
591	7	17	631	270	4.732	0.473	17393
592	7	19	631	271	0.65	0.065	15211
593	7	21	631	275	2.6	0.26	23880
594	7	23	631	275	0	0	32124
595	7	25	632	274	0.919	0.092	30815
596	7	27	632	270	2.6	0.26	11801
597	7	29	632	258	7.8	0.78	28045
598	7	31	630	249	5.993	0.599	18919
599	7	33	624	243	5.515	0.552	26108
600	7	35	627	245	2.344	0.234	25831
601	7	37	632	250	4.596	0.46	20125
602	7	39	634	257	4.732	0.473	21258
603	7	41	635	257	0.65	0.065	26481
604	7	43	642	254	4.95	0.495	12732
605	7	45	632	255	6.532	0.653	24529
606	7	47	631	256	0.919	0.092	22754
607	7	49	635	242	9.464	0.946	20419
608	7	51	635	239	1.95	0.195	18293
609	7	53	636	241	1.453	0.145	18898
610	7	55	637	245	2.68	0.268	20805
611	7	57	637	245	0	0	23246
612	7	59	639	249	2.907	0.291	21815
613	7	61	643	249	2.6	0.26	21829
614	7	63	651	245	5.814	0.581	17984
615	7	65	657	242	4.36	0.436	19274
616	7	67	659	242	1.3	0.13	20190
617	7	69	663	240	2.907	0.291	25953
618	7	71	663	240	0	0	19973
619	7	73	667	239	2.68	0.268	23342
620	7	75	664	251	8.04	0.804	21738
621	7	77	664	254	1.95	0.195	19343
622	7	79	665	257	2.055	0.206	22556
623	7	81	661	254	3.25	0.325	24657
624	7	83	652	250	6.402	0.64	25111
625	7	85	651	249	0.919	0.092	23182
626	7	87	650	249	0.65	0.065	18273
627	7	89	644	252	4.36	0.436	19459
628	7	91	641	255	2.758	0.276	20904
629	7	93	653	258	8.04	0.804	23306
630	7	95	664	265	8.475	0.847	16021
631	7	97	668	265	2.6	0.26	23292
632	7	99	689	268	13.788	1.379	20758
633	7	101	695	268	3.9	0.39	21962
634	7	103	695	269	0.65	0.065	25508
635	7	105	686	267	5.993	0.599	25496
636	7	107	685	267	0.65	0.065	25864
637	7	109	693	260	6.909	0.691	22922
638	7	111	700	256	5.24	0.524	19758
639	7	113	711	256	7.15	0.715	20657
640	7	115	722	254	7.267	0.727	17260
641	7	117	726	254	2.6	0.26	23749
642	7	119	720	258	4.687	0.469	22981
643	7	121	710	259	6.532	0.653	19929
644	7	123	703	258	4.596	0.46	19347
645	7	125	713	255	6.786	0.679	21416
646	7	127	717	253	2.907	0.291	22091
647	7	129	721	250	3.25	0.325	22052
648	7	131	724	249	2.055	0.206	23988
649	7	133	729	247	3.5	0.35	24117
650	7	135	720	253	7.031	0.703	22736
651	7	137	718	253	1.3	0.13	23354
652	7	139	730	257	8.222	0.822	23520
653	7	141	735	259	3.5	0.35	21334
654	7	143	735	259	0	0	22866
655	7	145	739	259	2.6	0.26	22193
656	7	147	744	260	3.314	0.331	24562
657	7	149	743	261	0.919	0.092	25252
658	7	151	726	262	11.069	1.107	20399
659	7	153	719	262	4.55	0.455	21496
660	7	155	708	262	7.15	0.715	20687
661	7	157	706	261	1.453	0.145	15777
662	7	159	698	259	5.36	0.536	21404
663	7	161	699	255	2.68	0.268	24222
664	7	163	712	253	8.549	0.855	20155
665	7	165	722	258	7.267	0.727	20633
666	7	167	730	262	5.814	0.581	23339
667	7	169	733	262	1.95	0.195	20624
668	7	171	741	266	5.814	0.581	21357
669	7	173	752	270	7.608	0.761	24882
670	7	175	757	276	5.077	0.508	25833
671	7	177	760	279	2.758	0.276	23346
672	7	179	761	279	0.65	0.065	22861
673	7	181	760	279	0.65	0.065	21329
674	7	183	756	278	2.68	0.268	22987
675	7	185	748	273	6.132	0.613	20646
676	7	187	736	268	8.45	0.845	22022
677	7	189	730	265	4.36	0.436	24015
678	7	191	728	265	1.3	0.13	20444
679	7	193	720	264	5.24	0.524	20976
680	8	1	574	370	-1	-1	11134
681	8	3	574	370	0	0	10289
682	8	5	577	368	2.344	0.234	20360
683	8	7	581	364	3.677	0.368	10545
684	8	9	581	361	1.95	0.195	14670
685	8	11	576	359	3.5	0.35	24002
686	8	13	576	359	0	0	17543
687	8	15	568	360	5.24	0.524	21216
688	8	17	570	355	3.5	0.35	20918
689	8	19	572	354	1.453	0.145	22655
690	8	21	575	353	2.055	0.206	22028
691	8	23	574	353	0.65	0.065	23465
692	8	25	568	352	3.954	0.395	22070
693	8	27	570	350	1.838	0.184	17638
694	8	29	575	349	3.314	0.331	20724
695	8	31	581	350	3.954	0.395	19665
696	8	33	588	351	4.596	0.46	22845
697	8	35	587	354	2.055	0.206	13374
698	8	37	581	354	3.9	0.39	23674
699	8	39	581	356	1.3	0.13	19890
700	8	41	581	356	0	0	22550
701	8	43	581	356	0	0	23634
702	8	45	574	348	6.909	0.691	27842
703	8	47	574	347	0.65	0.065	25014
704	8	49	575	345	1.453	0.145	17692
705	8	51	570	339	5.077	0.508	19081
706	8	53	570	337	1.3	0.13	19917
707	8	55	569	332	3.314	0.331	33170
708	8	57	571	336	2.907	0.291	16370
709	8	59	576	345	6.692	0.669	26850
710	8	61	580	353	5.814	0.581	23499
711	8	63	581	357	2.68	0.268	27946
712	8	65	582	360	2.055	0.206	23432
713	8	67	582	360	0	0	27580
714	8	69	577	351	6.692	0.669	20051
715	8	71	571	338	9.306	0.931	23368
716	8	73	563	331	6.909	0.691	19087
717	8	75	561	330	1.453	0.145	19017
718	8	77	571	338	8.324	0.832	25044
719	8	79	575	347	6.402	0.64	18735
720	8	81	570	343	4.162	0.416	34652
721	8	83	566	335	5.814	0.581	23173
722	8	85	574	337	5.36	0.536	15573
723	8	87	579	339	3.5	0.35	24690
724	8	89	580	336	2.055	0.206	21800
725	8	91	581	324	7.827	0.783	16678
726	8	93	576	324	3.25	0.325	18729
727	8	95	572	319	4.162	0.416	24710
728	8	97	566	311	6.5	0.65	26998
729	8	99	564	292	12.418	1.242	23635
730	8	101	565	307	9.771	0.977	25356
731	8	103	566	313	3.954	0.395	16746
732	8	105	572	315	4.111	0.411	24975
733	8	107	580	305	8.324	0.832	22238
734	8	109	590	297	8.324	0.832	23204
735	8	111	580	302	7.267	0.727	25959
736	8	113	577	309	4.95	0.495	19162
737	8	115	575	316	4.732	0.473	20991
738	8	117	575	319	1.95	0.195	21250
739	8	119	579	312	5.24	0.524	17691
740	8	121	589	307	7.267	0.727	23600
741	8	123	594	305	3.5	0.35	23915
742	8	125	582	301	8.222	0.822	13133
743	8	127	582	297	2.6	0.26	28637
744	8	129	585	287	6.786	0.679	22375
745	8	131	577	302	11.05	1.105	19741
746	8	133	577	302	0	0	21755
747	8	135	585	295	6.909	0.691	27631
748	8	137	584	293	1.453	0.145	23817
749	8	139	580	305	8.222	0.822	23175
750	8	141	582	301	2.907	0.291	16797
751	8	143	589	292	7.411	0.741	25174
752	8	145	589	282	6.5	0.65	25091
753	8	147	600	291	9.238	0.924	22996
754	8	149	610	292	6.532	0.653	18448
755	8	151	619	285	7.411	0.741	34964
756	8	153	624	281	4.162	0.416	23571
757	8	155	615	281	5.85	0.585	23091
758	8	157	615	276	3.25	0.325	23568
759	8	159	615	254	14.3	1.43	23215
760	8	161	612	242	8.04	0.804	20316
761	8	163	611	232	6.532	0.653	21079
762	8	165	612	224	5.24	0.524	13544
763	8	167	611	218	3.954	0.395	27975
764	8	169	611	216	1.3	0.13	21525
765	8	171	603	208	7.354	0.735	19358
766	8	173	596	205	4.95	0.495	22024
767	8	175	586	203	6.629	0.663	22116
768	8	177	583	203	1.95	0.195	20605
769	8	179	575	201	5.36	0.536	6120
770	8	181	582	195	5.993	0.599	17259
771	8	183	591	194	5.886	0.589	20153
772	8	185	591	195	0.65	0.065	17554
773	8	187	590	196	0.919	0.092	13776
774	8	189	589	185	7.179	0.718	20285
775	8	191	589	185	0	0	18209
776	8	193	589	185	0	0	22306
777	9	1	352	132	-1	-1	13341
778	9	3	358	125	5.993	0.599	16906
779	9	5	358	126	0.65	0.065	19144
780	9	7	357	127	0.919	0.092	16211
781	9	9	357	127	0	0	16612
782	9	11	357	123	2.6	0.26	19879
783	9	13	360	114	6.166	0.617	20983
784	9	15	362	111	2.344	0.234	16149
785	9	17	362	123	7.8	0.78	11893
786	9	19	362	126	1.95	0.195	18166
787	9	21	363	128	1.453	0.145	28995
788	9	23	364	126	1.453	0.145	20615
789	9	25	361	115	7.411	0.741	14815
790	9	27	361	116	0.65	0.065	15242
791	9	29	366	123	5.591	0.559	22678
792	9	31	366	123	0	0	12422
793	9	33	367	120	2.055	0.206	16086
794	9	35	374	112	6.909	0.691	17757
795	9	37	374	106	3.9	0.39	17475
796	9	39	373	109	2.055	0.206	17600
797	9	41	370	112	2.758	0.276	21905
798	9	43	359	123	10.111	1.011	14593
799	9	45	358	125	1.453	0.145	32397
800	9	47	358	125	0	0	13955
801	9	49	356	120	3.5	0.35	18788
802	9	51	355	107	8.475	0.847	11530
803	9	53	354	103	2.68	0.268	17943
804	9	55	353	115	7.827	0.783	17069
805	9	57	353	119	2.6	0.26	13898
806	9	59	353	123	2.6	0.26	17486
807	9	61	353	123	0	0	17411
808	9	63	348	128	4.596	0.46	10332
809	9	65	348	128	0	0	20788
810	9	67	350	125	2.344	0.234	17818
811	9	69	355	121	4.162	0.416	15526
812	9	71	357	119	1.838	0.184	19796
813	9	73	364	117	4.732	0.473	15984
814	9	75	366	116	1.453	0.145	6377
815	9	77	366	116	0	0	17839
816	9	79	368	120	2.907	0.291	18712
817	9	81	368	122	1.3	0.13	17567
818	9	83	366	121	1.453	0.145	23697
819	9	85	360	119	4.111	0.411	28138
820	9	87	354	115	4.687	0.469	14793
821	9	89	349	110	4.596	0.46	17679
822	9	91	347	103	4.732	0.473	14783
823	9	93	347	99	2.6	0.26	17554
824	9	95	353	113	9.9	0.99	17965
825	9	97	353	113	0	0	15758
826	9	99	350	118	3.79	0.379	17399
827	9	101	350	119	0.65	0.065	21045
828	9	103	360	118	6.532	0.653	19447
829	9	105	364	117	2.68	0.268	21083
830	9	107	373	120	6.166	0.617	17638
831	9	109	371	121	1.453	0.145	17824
832	9	111	369	122	1.453	0.145	18673
833	9	113	368	123	0.919	0.092	17347
834	9	115	365	122	2.055	0.206	15533
835	9	117	358	125	4.95	0.495	15774
836	9	119	356	127	1.838	0.184	6092
837	9	121	356	127	0	0	20130
838	9	123	355	123	2.68	0.268	16592
839	9	125	356	118	3.314	0.331	10263
840	9	127	358	113	3.5	0.35	11437
841	9	129	358	112	0.65	0.065	14723
842	9	131	362	116	3.677	0.368	18430
843	9	133	366	120	3.677	0.368	16857
844	9	135	372	122	4.111	0.411	13204
845	9	137	374	125	2.344	0.234	20301
846	9	139	370	133	5.814	0.581	17787
847	9	141	367	137	3.25	0.325	17492
848	9	143	364	137	1.95	0.195	17361
849	9	145	358	130	5.993	0.599	13648
850	9	147	359	118	7.827	0.783	12891
851	9	149	363	110	5.814	0.581	15352
852	9	151	367	102	5.814	0.581	17285
853	9	153	368	96	3.954	0.395	15655
854	9	155	371	93	2.758	0.276	15604
855	9	157	363	103	8.324	0.832	15446
856	9	159	359	107	3.677	0.368	17086
857	9	161	355	109	2.907	0.291	18056
858	9	163	361	103	5.515	0.552	9140
859	9	165	368	93	7.934	0.793	13905
860	9	167	372	92	2.68	0.268	17101
861	9	169	380	83	7.827	0.783	21272
862	9	171	387	75	6.909	0.691	17520
863	9	173	383	83	5.814	0.581	13086
864	9	175	378	92	6.692	0.669	19152
865	9	177	374	101	6.402	0.64	12973
866	9	179	373	101	0.65	0.065	14572
867	9	181	374	99	1.453	0.145	14621
868	9	183	376	91	5.36	0.536	12669
869	9	185	379	85	4.36	0.436	16634
870	9	187	387	82	5.553	0.555	17301
871	9	189	394	78	5.24	0.524	9691
872	9	191	398	75	3.25	0.325	20573
873	9	193	394	81	4.687	0.469	11696
874	10	1	541	183	-1	-1	16089
875	10	3	541	184	0.65	0.065	9088
876	10	5	542	184	0.65	0.065	12782
877	10	7	547	179	4.596	0.46	22885
878	10	9	550	180	2.055	0.206	19103
879	10	11	555	183	3.79	0.379	30868
880	10	13	553	187	2.907	0.291	17271
881	10	15	550	187	1.95	0.195	16668
882	10	17	545	184	3.79	0.379	13243
883	10	19	539	179	5.077	0.508	10083
884	10	21	540	180	0.919	0.092	7151
885	10	23	546	180	3.9	0.39	14524
886	10	25	550	179	2.68	0.268	16273
887	10	27	555	180	3.314	0.331	14690
888	10	29	557	181	1.453	0.145	14686
889	10	31	558	181	0.65	0.065	13082
890	10	33	559	181	0.65	0.065	18596
891	10	35	562	181	1.95	0.195	11429
892	10	37	567	183	3.5	0.35	16346
893	10	39	562	187	4.162	0.416	34889
894	10	41	559	187	1.95	0.195	8348
895	10	43	554	187	3.25	0.325	11520
896	10	45	554	187	0	0	14653
897	10	47	550	186	2.68	0.268	15498
898	10	49	549	183	2.055	0.206	17960
899	10	51	550	178	3.314	0.331	16062
900	10	53	550	179	0.65	0.065	19782
901	10	55	550	180	0.65	0.065	18585
902	10	57	556	180	3.9	0.39	15040
903	10	59	558	185	3.5	0.35	16481
904	10	61	560	184	1.453	0.145	16636
905	10	63	562	180	2.907	0.291	15807
906	10	65	562	180	0	0	18590
907	10	67	561	173	4.596	0.46	15294
908	10	69	560	172	0.919	0.092	15653
909	10	71	557	175	2.758	0.276	17969
910	10	73	552	184	6.692	0.669	16788
911	10	75	548	186	2.907	0.291	17100
912	10	77	547	186	0.65	0.065	15677
913	10	79	543	185	2.68	0.268	15242
914	10	81	540	184	2.055	0.206	14372
915	10	83	535	183	3.314	0.331	12794
916	10	85	529	184	3.954	0.395	12905
917	10	87	525	184	2.6	0.26	16459
918	10	89	524	184	0.65	0.065	17536
919	10	91	515	179	6.692	0.669	15349
920	10	93	514	180	0.919	0.092	9159
921	10	95	510	183	3.25	0.325	14858
922	10	97	506	180	3.25	0.325	11597
923	10	99	506	180	0	0	12924
924	10	101	507	178	1.453	0.145	18165
925	10	103	506	178	0.65	0.065	15725
926	10	105	501	179	3.314	0.331	15083
927	10	107	500	179	0.65	0.065	15442
928	10	109	517	176	11.22	1.122	14784
929	10	111	532	171	10.277	1.028	16655
930	10	113	542	168	6.786	0.679	19861
931	10	115	553	162	8.144	0.814	18308
932	10	117	558	158	4.162	0.416	15806
933	10	119	564	154	4.687	0.469	14398
934	10	121	570	149	5.077	0.508	17620
935	10	123	573	147	2.344	0.234	17912
936	10	125	557	153	11.107	1.111	15366
937	10	127	541	162	11.932	1.193	14583
938	10	129	527	169	10.174	1.017	16486
939	10	131	516	171	7.267	0.727	13496
940	10	133	510	172	3.954	0.395	17884
941	10	135	499	167	7.854	0.785	16968
942	10	137	486	169	8.549	0.855	14954
943	10	139	477	170	5.886	0.589	14600
944	10	141	470	173	4.95	0.495	16199
945	10	143	461	175	5.993	0.599	19842
946	10	145	452	173	5.993	0.599	17550
947	10	147	439	164	10.277	1.028	17992
948	10	149	425	160	9.464	0.946	14492
949	10	151	417	154	6.5	0.65	16121
950	10	153	400	149	11.518	1.152	16734
951	10	155	383	147	11.126	1.113	15899
952	10	157	372	144	7.411	0.741	17195
953	10	159	365	142	4.732	0.473	16193
954	10	161	362	141	2.055	0.206	16418
955	10	163	355	139	4.732	0.473	17749
956	10	165	354	139	0.65	0.065	17459
957	10	167	347	135	5.24	0.524	17625
958	10	169	356	138	6.166	0.617	17820
959	10	171	406	149	33.276	3.328	19624
960	10	173	429	155	15.45	1.545	13521
961	10	175	457	160	18.487	1.849	17128
962	10	177	490	170	22.413	2.241	9919
963	10	179	507	180	12.82	1.282	16039
964	10	181	518	187	8.475	0.847	16215
965	10	183	526	203	11.627	1.163	14490
966	10	185	526	217	9.1	0.91	18582
967	10	187	526	239	14.3	1.43	14416
968	10	189	532	243	4.687	0.469	15577
969	10	191	549	256	13.91	1.391	20025
970	10	193	557	268	9.374	0.937	16175
971	11	1	94	516	-1	-1	12161
972	11	3	94	516	0	0	14497
973	11	5	92	515	1.453	0.145	16274
974	11	7	92	515	0	0	44003
975	11	9	90	514	1.453	0.145	16588
976	11	11	88	513	1.453	0.145	20535
977	11	13	83	509	4.162	0.416	17159
978	11	15	82	506	2.055	0.206	18383
979	11	17	82	505	0.65	0.065	16248
980	11	19	83	500	3.314	0.331	4013
981	11	21	91	496	5.814	0.581	16692
982	11	23	94	495	2.055	0.206	15199
983	11	25	98	492	3.25	0.325	20190
984	11	27	98	492	0	0	20191
985	11	29	99	491	0.919	0.092	17034
986	11	31	102	487	3.25	0.325	17421
987	11	33	102	487	0	0	16356
988	11	35	102	484	1.95	0.195	12028
989	11	37	100	481	2.344	0.234	21231
990	11	39	95	485	4.162	0.416	19847
991	11	41	90	496	7.854	0.785	18229
992	11	43	88	499	2.344	0.234	17502
993	11	45	87	500	0.919	0.092	19229
994	11	47	83	494	4.687	0.469	18398
995	11	49	81	488	4.111	0.411	17538
996	11	51	78	482	4.36	0.436	10962
997	11	53	81	490	5.553	0.555	20351
998	11	55	84	495	3.79	0.379	16998
999	11	57	88	509	9.464	0.946	23141
1000	11	59	88	509	0	0	16237
1001	11	61	87	501	5.24	0.524	19210
1002	11	63	89	498	2.344	0.234	22642
1003	11	65	93	495	3.25	0.325	15011
1004	11	67	89	498	3.25	0.325	20515
1005	11	69	89	499	0.65	0.065	21871
1006	11	71	88	499	0.65	0.065	20692
1007	11	73	85	505	4.36	0.436	15900
1008	11	75	84	507	1.453	0.145	18747
1009	11	77	83	507	0.65	0.065	25222
1010	11	79	79	503	3.677	0.368	14320
1011	11	81	79	497	3.9	0.39	17491
1012	11	83	82	496	2.055	0.206	15744
1013	11	85	86	495	2.68	0.268	16613
1014	11	87	94	496	5.24	0.524	18850
1015	11	89	100	495	3.954	0.395	21112
1016	11	91	107	491	5.24	0.524	16545
1017	11	93	104	492	2.055	0.206	19221
1018	11	95	99	495	3.79	0.379	23353
1019	11	97	97	495	1.3	0.13	21809
1020	11	99	94	495	1.95	0.195	18237
1021	11	101	92	496	1.453	0.145	18850
1022	11	103	82	489	7.934	0.793	17425
1023	11	105	81	489	0.65	0.065	18536
1024	11	107	79	499	6.629	0.663	18157
1025	11	109	79	499	0	0	17313
1026	11	111	81	498	1.453	0.145	18959
1027	11	113	87	498	3.9	0.39	18104
1028	11	115	92	501	3.79	0.379	23801
1029	11	117	93	501	0.65	0.065	21448
1030	11	119	95	498	2.344	0.234	14989
1031	11	121	95	495	1.95	0.195	22990
1032	11	123	99	492	3.25	0.325	17896
1033	11	125	102	489	2.758	0.276	20702
1034	11	127	104	489	1.3	0.13	20355
1035	11	129	99	491	3.5	0.35	21154
1036	11	131	96	493	2.344	0.234	17702
1037	11	133	89	498	5.591	0.559	21286
1038	11	135	87	499	1.453	0.145	21267
1039	11	137	86	498	0.919	0.092	18772
1040	11	139	84	494	2.907	0.291	19950
1041	11	141	82	489	3.5	0.35	18964
1042	11	143	82	487	1.3	0.13	17171
1043	11	145	84	491	2.907	0.291	19335
1044	11	147	86	493	1.838	0.184	15561
1045	11	149	89	498	3.79	0.379	18937
1046	11	151	90	498	0.65	0.065	22732
1047	11	153	92	495	2.344	0.234	21547
1048	11	155	94	491	2.907	0.291	20847
1049	11	157	94	491	0	0	21184
1050	11	159	92	494	2.344	0.234	22500
1051	11	161	90	499	3.5	0.35	21626
1052	11	163	89	499	0.65	0.065	19443
1053	11	165	88	497	1.453	0.145	20962
1054	11	167	86	491	4.111	0.411	19198
1055	11	169	79	495	5.24	0.524	16959
1056	11	171	76	503	5.553	0.555	20030
1057	11	173	70	512	7.031	0.703	19062
1058	11	175	70	512	0	0	17159
1059	11	177	71	509	2.055	0.206	18807
1060	11	179	78	504	5.591	0.559	17639
1061	11	181	78	507	1.95	0.195	17512
1062	11	183	76	512	3.5	0.35	18550
1063	11	185	69	519	6.435	0.643	18153
1064	11	187	68	521	1.453	0.145	25818
1065	11	189	64	524	3.25	0.325	25865
1066	11	191	64	523	0.65	0.065	18667
1067	11	193	67	516	4.95	0.495	12437
1068	12	1	484	906	-1	-1	17783
1069	12	3	484	904	1.3	0.13	7655
1070	12	5	484	897	4.55	0.455	18613
1071	12	7	488	893	3.677	0.368	15300
1072	12	9	489	897	2.68	0.268	17437
1073	12	11	489	910	8.45	0.845	9640
1074	12	13	495	905	5.077	0.508	18400
1075	12	15	498	900	3.79	0.379	17063
1076	12	17	497	898	1.453	0.145	21218
1077	12	19	495	893	3.5	0.35	13756
1078	12	21	495	889	2.6	0.26	19007
1079	12	23	493	883	4.111	0.411	17951
1080	12	25	494	874	5.886	0.589	18966
1081	12	27	496	882	5.36	0.536	12399
1082	12	29	501	893	7.854	0.785	19274
1083	12	31	503	897	2.907	0.291	20965
1084	12	33	503	899	1.3	0.13	13070
1085	12	35	503	906	4.55	0.455	19521
1086	12	37	503	906	0	0	18641
1087	12	39	503	913	4.55	0.455	19430
1088	12	41	500	918	3.79	0.379	19395
1089	12	43	500	919	0.65	0.065	18586
1090	12	45	504	919	2.6	0.26	18776
1091	12	47	508	923	3.677	0.368	18695
1092	12	49	507	916	4.596	0.46	18874
1093	12	51	499	902	10.481	1.048	14257
1094	12	53	493	893	7.031	0.703	17104
1095	12	55	490	888	3.79	0.379	17021
1096	12	57	488	884	2.907	0.291	11248
1097	12	59	488	876	5.2	0.52	18824
1098	12	61	489	890	9.123	0.912	12106
1099	12	63	491	896	4.111	0.411	14921
1100	12	65	497	901	5.077	0.508	10315
1101	12	67	501	901	2.6	0.26	14116
1102	12	69	506	902	3.314	0.331	17022
1103	12	71	507	907	3.314	0.331	18680
1104	12	73	508	912	3.314	0.331	18335
1105	12	75	508	912	0	0	18863
1106	12	77	505	908	3.25	0.325	18840
1107	12	79	500	903	4.596	0.46	13529
1108	12	81	497	896	4.95	0.495	21274
1109	12	83	494	887	6.166	0.617	16355
1110	12	85	494	884	1.95	0.195	13309
1111	12	87	492	893	5.993	0.599	16231
1112	12	89	492	896	1.95	0.195	15809
1113	12	91	492	898	1.3	0.13	10268
1114	12	93	500	897	5.24	0.524	17801
1115	12	95	501	903	3.954	0.395	22252
1116	12	97	501	906	1.95	0.195	29892
1117	12	99	494	906	4.55	0.455	18639
1118	12	101	491	905	2.055	0.206	11706
1119	12	103	491	902	1.95	0.195	8474
1120	12	105	496	898	4.162	0.416	16452
1121	12	107	498	894	2.907	0.291	20438
1122	13	1	818	437	-1	-1	14523
1123	13	3	818	437	0	0	13895
1124	13	5	818	437	0	0	17763
1125	13	7	818	437	0	0	16290
1126	13	9	815	430	4.95	0.495	15561
1127	13	11	815	430	0	0	13323
1128	13	13	815	430	0	0	11193
1129	13	15	815	428	1.3	0.13	14673
1130	13	17	815	424	2.6	0.26	14484
1131	13	19	815	427	1.95	0.195	13965
1132	13	21	815	427	0	0	14883
1133	13	23	815	427	0	0	12829
1134	13	25	815	427	0	0	12974
1135	13	27	818	427	1.95	0.195	15335
1136	13	29	823	432	4.596	0.46	10686
1137	13	31	823	432	0	0	11981
1138	13	33	823	432	0	0	15217
1139	13	35	821	431	1.453	0.145	16706
1140	13	37	815	431	3.9	0.39	14345
1141	13	39	815	431	0	0	18263
1142	13	41	807	443	9.374	0.937	11621
1143	13	43	806	437	3.954	0.395	11997
1144	13	45	809	433	3.25	0.325	10600
1145	13	47	814	429	4.162	0.416	14655
1146	13	49	816	428	1.453	0.145	16001
1147	13	51	820	434	4.687	0.469	17486
1148	13	53	820	434	0	0	17821
1149	13	55	816	437	3.25	0.325	16057
1150	13	57	809	439	4.732	0.473	13864
1151	13	59	809	439	0	0	12725
1152	13	61	805	443	3.677	0.368	12851
1153	13	63	806	442	0.919	0.092	16052
1154	13	65	811	434	6.132	0.613	16339
1155	13	67	816	428	5.077	0.508	16184
1156	13	69	816	425	1.95	0.195	15508
1157	13	71	816	433	5.2	0.52	13120
1158	13	73	813	439	4.36	0.436	17363
1159	13	75	811	442	2.344	0.234	14169
1160	13	77	809	448	4.111	0.411	20678
1161	13	79	808	455	4.596	0.46	17328
1162	13	81	808	455	0	0	15746
1163	13	83	814	444	8.144	0.814	16333
1164	13	85	817	436	5.553	0.555	15829
1165	13	87	817	434	1.3	0.13	15375
1166	13	89	819	424	6.629	0.663	15553
1167	13	91	819	424	0	0	13449
1168	13	93	813	433	7.031	0.703	18142
1169	13	95	811	437	2.907	0.291	15662
1170	13	97	808	445	5.553	0.555	15313
1171	13	99	807	454	5.886	0.589	15785
1172	13	101	808	454	0.65	0.065	9110
1173	13	103	812	448	4.687	0.469	10895
1174	13	105	814	444	2.907	0.291	15262
1175	13	107	814	440	2.6	0.26	13083
1176	13	109	813	434	3.954	0.395	14772
1177	13	111	813	431	1.95	0.195	15881
1178	13	113	814	426	3.314	0.331	11743
1179	13	115	816	424	1.838	0.184	11951
1180	13	117	818	428	2.907	0.291	14247
1181	13	119	818	428	0	0	16973
1182	13	121	817	430	1.453	0.145	16142
1183	13	123	817	431	0.65	0.065	14878
1184	13	125	816	435	2.68	0.268	15897
1185	13	127	813	441	4.36	0.436	15778
1186	13	129	812	446	3.314	0.331	13654
1187	13	131	809	448	2.344	0.234	13437
1188	13	133	806	447	2.055	0.206	14025
1189	13	135	805	448	0.919	0.092	10247
1190	13	137	799	450	4.111	0.411	11536
1191	13	139	797	454	2.907	0.291	15185
1192	13	141	796	456	1.453	0.145	15642
1193	13	143	792	461	4.162	0.416	15973
1194	13	145	792	461	0	0	15493
1195	13	147	797	453	6.132	0.613	18990
1196	13	149	803	447	5.515	0.552	15062
1197	13	151	808	441	5.077	0.508	15362
1198	13	153	810	438	2.344	0.234	14903
1199	13	155	810	437	0.65	0.065	12281
1200	13	157	812	433	2.907	0.291	15998
1201	13	159	813	431	1.453	0.145	18044
1202	13	161	817	425	4.687	0.469	15440
1203	13	163	820	422	2.758	0.276	10646
1204	13	165	819	432	6.532	0.653	18320
1205	13	167	818	438	3.954	0.395	13270
1206	13	169	812	447	7.031	0.703	12657
1207	13	171	809	450	2.758	0.276	25213
1208	13	173	806	454	3.25	0.325	15760
1209	13	175	803	458	3.25	0.325	17542
1210	13	177	804	456	1.453	0.145	16265
1211	13	179	806	451	3.5	0.35	11448
1212	13	181	808	445	4.111	0.411	15090
1213	13	183	800	451	6.5	0.65	13215
1214	13	185	794	454	4.36	0.436	20112
1215	13	187	788	457	4.36	0.436	17909
1216	13	189	780	457	5.2	0.52	15384
1217	13	191	778	456	1.453	0.145	16019
1218	13	193	784	450	5.515	0.552	11437
1219	14	1	820	156	-1	-1	26872
1220	14	3	818	150	4.111	0.411	15653
1221	14	5	818	142	5.2	0.52	12839
1222	14	7	822	130	8.222	0.822	10703
1223	14	9	823	138	5.24	0.524	15451
1224	14	11	825	147	5.993	0.599	10241
1225	14	13	825	147	0	0	10886
1226	14	15	825	146	0.65	0.065	14555
1227	14	17	825	144	1.3	0.13	11933
1228	14	19	820	141	3.79	0.379	12247
1229	14	21	819	135	3.954	0.395	9262
1230	14	23	826	132	4.95	0.495	13844
1231	14	25	830	130	2.907	0.291	9232
1232	14	27	830	140	6.5	0.65	16646
1233	14	29	830	143	1.95	0.195	14141
1234	14	31	830	143	0	0	12368
1235	14	33	829	138	3.314	0.331	16719
1236	14	35	829	134	2.6	0.26	14593
1237	14	37	831	125	5.993	0.599	15159
1238	14	39	833	118	4.732	0.473	14424
1239	14	41	833	121	1.95	0.195	16166
1240	14	43	830	136	9.943	0.994	14820
1241	14	45	828	137	1.453	0.145	14836
1242	14	47	825	127	6.786	0.679	12603
1243	14	49	825	121	3.9	0.39	11759
1244	14	51	826	116	3.314	0.331	10204
1245	14	53	826	112	2.6	0.26	16863
1246	14	55	826	108	2.6	0.26	16161
1247	14	57	826	109	0.65	0.065	14802
1248	14	59	826	114	3.25	0.325	12671
1249	14	61	828	124	6.629	0.663	11686
1250	14	63	829	129	3.314	0.331	14917
1251	14	65	830	134	3.314	0.331	14991
1252	14	67	830	138	2.6	0.26	12862
1253	14	69	830	139	0.65	0.065	14956
1254	14	71	832	146	4.732	0.473	11837
1255	14	73	833	151	3.314	0.331	15064
1256	14	75	833	150	0.65	0.065	14869
1257	14	77	835	143	4.732	0.473	15086
1258	14	79	838	136	4.95	0.495	11648
1259	14	81	840	133	2.344	0.234	14765
1260	14	83	840	130	1.95	0.195	14659
1261	14	85	841	125	3.314	0.331	14710
1262	14	87	841	126	0.65	0.065	14307
1263	14	89	836	129	3.79	0.379	14048
1264	14	91	832	137	5.814	0.581	14718
1265	14	93	832	137	0	0	12843
1266	14	95	830	130	4.732	0.473	14684
1267	14	97	829	126	2.68	0.268	13283
1268	14	99	827	119	4.732	0.473	17494
1269	14	101	826	112	4.596	0.46	11375
1270	14	103	824	106	4.111	0.411	14978
1271	14	105	822	99	4.732	0.473	14794
1272	14	107	819	104	3.79	0.379	16967
1273	14	109	823	114	7.001	0.7	12302
1274	14	111	835	120	8.72	0.872	17077
1275	14	113	841	126	5.515	0.552	14636
1276	14	115	843	130	2.907	0.291	14798
1277	14	117	837	134	4.687	0.469	10117
1278	14	119	829	137	5.553	0.555	12741
1279	14	121	830	143	3.954	0.395	14133
1280	14	123	835	153	7.267	0.727	15072
1281	14	125	835	155	1.3	0.13	15612
1282	14	127	835	156	0.65	0.065	15249
1283	14	129	835	156	0	0	15288
1284	14	131	828	144	9.03	0.903	19896
1285	14	133	825	137	4.95	0.495	12563
1286	14	135	824	132	3.314	0.331	11606
1287	14	137	823	127	3.314	0.331	15150
1288	14	139	822	124	2.055	0.206	16311
1289	14	141	822	121	1.95	0.195	11216
1290	14	143	822	123	1.3	0.13	14691
1291	14	145	823	131	5.24	0.524	14136
1292	14	147	824	135	2.68	0.268	12216
1293	14	149	824	145	6.5	0.65	11081
1294	14	151	824	148	1.95	0.195	16002
1295	14	153	824	151	1.95	0.195	14942
1296	14	155	824	152	0.65	0.065	15197
1297	14	157	827	148	3.25	0.325	15714
1298	14	159	831	143	4.162	0.416	26146
1299	14	161	832	139	2.68	0.268	14811
1300	14	163	832	134	3.25	0.325	13820
1301	14	165	831	130	2.68	0.268	10395
1302	14	167	829	125	3.5	0.35	14997
1303	14	169	828	121	2.68	0.268	14527
1304	14	171	833	128	5.591	0.559	12393
1305	14	173	834	133	3.314	0.331	18613
1306	14	175	837	139	4.36	0.436	19144
1307	14	177	836	149	6.532	0.653	15443
1308	14	179	832	149	2.6	0.26	14957
1309	14	181	817	140	11.37	1.137	14987
1310	14	183	820	131	6.166	0.617	16658
1311	14	185	825	123	6.132	0.613	17468
1312	14	187	823	112	7.267	0.727	16613
1313	14	189	822	109	2.055	0.206	14745
1314	14	191	821	103	3.954	0.395	13660
1315	14	193	821	115	7.8	0.78	15048
1316	15	1	216	706	-1	-1	22494
1317	15	3	213	699	4.95	0.495	18237
1318	15	5	209	694	4.162	0.416	16451
1319	15	7	207	696	1.838	0.184	14824
1320	15	9	207	696	0	0	13441
1321	15	11	207	693	1.95	0.195	17441
1322	15	13	208	682	7.179	0.718	24339
1323	15	15	210	679	2.344	0.234	20325
1324	15	17	210	682	1.95	0.195	20618
1325	15	19	206	687	4.162	0.416	17474
1326	15	21	201	694	5.591	0.559	13112
1327	15	23	201	694	0	0	9415
1328	15	25	200	692	1.453	0.145	12473
1329	15	27	202	684	5.36	0.536	16122
1330	15	29	207	681	3.79	0.379	19895
1331	15	31	207	684	1.95	0.195	20422
1332	15	33	204	692	5.553	0.555	14047
1333	15	35	203	694	1.453	0.145	11459
1334	15	37	200	696	2.344	0.234	11929
1335	15	39	200	696	0	0	12265
1336	15	41	200	696	0	0	20850
1337	15	43	208	691	6.132	0.613	14446
1338	15	45	226	682	13.081	1.308	19245
1339	15	47	224	680	1.838	0.184	25054
1340	15	49	221	677	2.758	0.276	16012
1341	15	51	217	671	4.687	0.469	21511
1342	15	53	215	663	5.36	0.536	11117
1343	15	55	215	663	0	0	19769
1344	15	57	211	676	8.841	0.884	20438
1345	15	59	209	683	4.732	0.473	19861
1346	15	61	205	690	5.24	0.524	21495
1347	15	63	205	690	0	0	25936
1348	15	65	204	692	1.453	0.145	19587
1349	15	67	204	692	0	0	20653
1350	15	69	206	688	2.907	0.291	14079
1351	15	71	221	681	10.759	1.076	14987
1352	15	73	231	677	7.001	0.7	19217
1353	15	75	232	673	2.68	0.268	19409
1354	15	77	235	668	3.79	0.379	19334
1355	15	79	239	663	4.162	0.416	19238
1356	15	81	227	672	9.75	0.975	28740
1357	15	83	217	678	7.58	0.758	19593
1358	15	85	205	683	8.45	0.845	20940
1359	15	87	199	686	4.36	0.436	13980
1360	15	89	195	690	3.677	0.368	19092
1361	15	91	190	695	4.596	0.46	19775
1362	15	93	194	690	4.162	0.416	7143
1363	15	95	202	681	7.827	0.783	16662
1364	15	97	215	681	8.45	0.845	18066
1365	15	99	217	682	1.453	0.145	15013
1366	15	101	222	681	3.314	0.331	26296
1367	15	103	226	677	3.677	0.368	19604
1368	15	105	229	675	2.344	0.234	19510
1369	15	107	223	681	5.515	0.552	19486
1370	15	109	213	686	7.267	0.727	23878
1371	15	111	209	688	2.907	0.291	17073
1372	15	113	203	690	4.111	0.411	21888
1373	15	115	199	692	2.907	0.291	11744
1374	15	117	195	694	2.907	0.291	22764
1375	15	119	191	696	2.907	0.291	19654
1376	15	121	190	696	0.65	0.065	20245
1377	15	123	193	691	3.79	0.379	7163
1378	15	125	201	684	6.909	0.691	17294
1379	15	127	203	682	1.838	0.184	16536
1380	15	129	203	676	3.9	0.39	19180
1381	15	131	198	672	4.162	0.416	17940
1382	15	133	202	683	7.608	0.761	20850
1383	15	135	202	691	5.2	0.52	17227
1384	15	137	202	694	1.95	0.195	17129
1385	15	139	202	699	3.25	0.325	16498
1386	15	141	199	705	4.36	0.436	19448
1387	15	143	197	699	4.111	0.411	13927
1388	15	145	193	684	10.09	1.009	6819
1389	15	147	187	677	5.993	0.599	17568
1390	15	149	184	671	4.36	0.436	15986
1391	15	151	184	669	1.3	0.13	20440
1392	15	153	189	678	6.692	0.669	19753
1393	15	155	191	685	4.732	0.473	13810
1394	15	157	196	694	6.692	0.669	15047
1395	15	159	199	695	2.055	0.206	21962
1396	15	161	204	694	3.314	0.331	23095
1397	15	163	201	699	3.79	0.379	21121
1398	15	165	199	702	2.344	0.234	10896
1399	15	167	198	707	3.314	0.331	19506
1400	15	169	197	710	2.055	0.206	29911
1401	15	171	195	713	2.344	0.234	20062
1402	15	173	195	713	0	0	19708
1403	15	175	199	707	4.687	0.469	14567
1404	15	177	208	701	7.031	0.703	14937
1405	15	179	212	697	3.677	0.368	20239
1406	15	181	212	697	0	0	17403
1407	15	183	208	702	4.162	0.416	18484
1408	15	185	205	705	2.758	0.276	19417
1409	15	187	201	711	4.687	0.469	20080
1410	15	189	201	711	0	0	19972
1411	15	191	200	704	4.596	0.46	20018
1412	15	193	200	698	3.9	0.39	19925
1413	16	1	645	967	-1	-1	17027
1414	16	3	645	967	0	0	17860
1415	16	5	644	967	0.65	0.065	17757
1416	16	7	637	967	4.55	0.455	19872
1417	16	9	631	966	3.954	0.395	12906
1418	16	11	630	966	0.65	0.065	8169
1419	16	13	628	963	2.344	0.234	6210
1420	16	15	628	959	2.6	0.26	12665
1421	16	17	627	955	2.68	0.268	11384
1422	16	19	625	952	2.344	0.234	12711
1423	16	21	618	957	5.591	0.559	18011
1424	16	23	619	957	0.65	0.065	18162
1425	16	25	624	955	3.5	0.35	9220
1426	16	27	629	954	3.314	0.331	12764
1427	16	29	633	951	3.25	0.325	15794
1428	16	31	638	947	4.162	0.416	17038
1429	16	33	641	946	2.055	0.206	20951
1430	16	35	641	946	0	0	16981
1431	16	37	635	949	4.36	0.436	14670
1432	16	39	630	952	3.79	0.379	15531
1433	16	41	629	952	0.65	0.065	13156
1434	16	43	628	953	0.919	0.092	9277
1435	16	45	630	949	2.907	0.291	12880
1436	16	47	633	945	3.25	0.325	18657
1437	16	49	645	941	8.222	0.822	19260
1438	16	51	651	940	3.954	0.395	25502
1439	16	53	651	941	0.65	0.065	16156
1440	16	55	641	948	7.934	0.793	21131
1441	16	57	639	949	1.453	0.145	18462
1442	16	59	635	952	3.25	0.325	13499
1443	16	61	630	955	3.79	0.379	14179
1444	16	63	627	956	2.055	0.206	18089
1445	16	65	626	952	2.68	0.268	18141
1446	16	67	633	945	6.435	0.643	4408
1447	16	69	642	943	5.993	0.599	14027
1448	16	71	651	937	7.031	0.703	18507
1449	16	73	650	941	2.68	0.268	23648
1450	16	75	648	943	1.838	0.184	28225
1451	16	77	642	950	5.993	0.599	15115
1452	16	79	639	954	3.25	0.325	19967
1453	16	81	638	956	1.453	0.145	28510
1454	16	83	636	966	6.629	0.663	15634
1455	16	85	626	970	7.001	0.7	18094
1456	16	87	619	969	4.596	0.46	18033
1457	16	89	623	961	5.814	0.581	5763
1458	16	91	631	956	6.132	0.613	6573
1459	16	93	631	956	0	0	12685
1460	16	95	630	963	4.596	0.46	18544
1461	16	97	630	963	0	0	18195
1462	16	99	624	967	4.687	0.469	18581
1463	16	101	624	967	0	0	18230
1464	16	103	630	959	6.5	0.65	18535
1465	16	105	644	954	9.663	0.966	17876
1466	16	107	647	956	2.344	0.234	17511
1467	16	109	646	963	4.596	0.46	17960
1468	16	111	645	965	1.453	0.145	17763
1469	16	113	644	969	2.68	0.268	17979
1470	16	115	647	963	4.36	0.436	18013
1471	16	117	653	959	4.687	0.469	6955
1472	16	119	655	956	2.344	0.234	9370
1473	16	121	656	952	2.68	0.268	15102
1474	16	123	656	952	0	0	9947
1475	16	125	660	946	4.687	0.469	16426
1476	16	127	660	946	0	0	24078
1477	16	129	662	953	4.732	0.473	17267
1478	16	131	667	959	5.077	0.508	19709
1479	16	133	671	966	5.24	0.524	20963
1480	16	135	677	969	4.36	0.436	17487
1481	16	137	680	970	2.055	0.206	26387
1482	16	139	676	980	7.001	0.7	18140
1483	16	141	672	982	2.907	0.291	17899
1484	16	143	662	985	6.786	0.679	19611
1485	16	145	651	981	7.608	0.761	18498
1486	16	147	650	979	1.453	0.145	17931
1487	16	149	657	969	7.934	0.793	10505
1488	16	151	666	960	8.273	0.827	13936
1489	16	153	669	953	4.95	0.495	18502
1490	16	155	672	951	2.344	0.234	13327
1491	16	157	673	961	6.532	0.653	21707
1492	16	159	676	966	3.79	0.379	20586
1493	16	161	680	975	6.402	0.64	17905
1494	16	163	681	978	2.055	0.206	24789
1495	16	165	675	985	5.993	0.599	17854
1496	16	167	669	981	4.687	0.469	17888
1497	16	169	671	967	9.192	0.919	18026
1498	16	171	679	949	12.803	1.28	22109
1499	16	173	686	941	6.909	0.691	17786
1500	16	175	680	948	5.993	0.599	17747
1501	16	177	669	957	9.238	0.924	15435
1502	16	179	662	970	9.597	0.96	13967
1503	16	181	655	983	9.597	0.96	18192
1504	16	183	663	983	5.2	0.52	18261
1505	16	185	674	984	7.179	0.718	17987
1506	16	187	681	986	4.732	0.473	17733
1507	16	189	675	981	5.077	0.508	17778
1508	16	191	671	966	10.09	1.009	13686
1509	16	193	667	953	8.841	0.884	18079
1510	17	1	102	91	-1	-1	10638
1511	17	3	98	78	8.841	0.884	11826
1512	17	5	98	80	1.3	0.13	12282
1513	17	7	100	82	1.838	0.184	12398
1514	17	9	105	91	6.692	0.669	23081
1515	17	11	105	91	0	0	12855
1516	17	13	107	88	2.344	0.234	15143
1517	17	15	107	83	3.25	0.325	12376
1518	17	17	107	80	1.95	0.195	12693
1519	17	19	107	75	3.25	0.325	12645
1520	17	21	108	76	0.919	0.092	11447
1521	17	23	111	83	4.95	0.495	12716
1522	17	25	115	89	4.687	0.469	13836
1523	17	27	117	94	3.5	0.35	12169
1524	17	29	119	92	1.838	0.184	12542
1525	17	31	120	84	5.24	0.524	9489
1526	17	33	122	76	5.36	0.536	16505
1527	17	35	116	82	5.515	0.552	14344
1528	17	37	114	88	4.111	0.411	11403
1529	17	39	113	90	1.453	0.145	15060
1530	17	41	113	90	0	0	9741
1531	17	43	113	90	0	0	16420
1532	17	45	113	90	0	0	14216
1533	17	47	112	87	2.055	0.206	11393
1534	17	49	111	84	2.055	0.206	9958
1535	17	51	109	80	2.907	0.291	12972
1536	17	53	108	78	1.453	0.145	9059
1537	17	55	106	74	2.907	0.291	11671
1538	17	57	104	73	1.453	0.145	10108
1539	17	59	114	82	8.745	0.874	12257
1540	17	61	116	84	1.838	0.184	12548
1541	17	63	116	87	1.95	0.195	12336
1542	17	65	116	88	0.65	0.065	12707
1543	17	67	114	88	1.3	0.13	12411
1544	17	69	112	81	4.732	0.473	15302
1545	17	71	109	79	2.344	0.234	11965
1546	17	73	103	78	3.954	0.395	12107
1547	17	75	97	76	4.111	0.411	8433
1548	17	77	96	76	0.65	0.065	7913
1549	17	79	91	71	4.596	0.46	3148
1550	17	81	91	71	0	0	2829
1551	17	83	100	73	5.993	0.599	7659
1552	17	85	105	80	5.591	0.559	13439
1553	17	87	106	81	0.919	0.092	12129
1554	17	89	110	80	2.68	0.268	12028
1555	17	91	124	81	9.123	0.912	12079
1556	17	93	125	81	0.65	0.065	12025
1557	17	95	117	82	5.24	0.524	13672
1558	17	97	112	85	3.79	0.379	25829
1559	17	99	109	86	2.055	0.206	18931
1560	17	101	107	80	4.111	0.411	12291
1561	17	103	104	73	4.95	0.495	12703
1562	17	105	101	69	3.25	0.325	10877
1563	17	107	97	67	2.907	0.291	10989
1564	17	109	95	64	2.344	0.234	6827
1565	17	111	96	65	0.919	0.092	6970
1566	17	113	103	71	5.993	0.599	9385
1567	17	115	111	78	6.909	0.691	9482
1568	17	117	113	83	3.5	0.35	19701
1569	17	119	119	83	3.9	0.39	12331
1570	17	121	118	84	0.919	0.092	12539
1571	17	123	109	83	5.886	0.589	12528
1572	17	125	106	77	4.36	0.436	13786
1573	17	127	107	73	2.68	0.268	12545
1574	17	129	108	69	2.68	0.268	12931
1575	17	131	110	64	3.5	0.35	12532
1576	17	133	106	68	3.677	0.368	11253
1577	17	135	103	76	5.553	0.555	7979
1578	17	137	102	83	4.596	0.46	3957
1579	17	139	102	83	0	0	10756
1580	17	141	104	81	1.838	0.184	9881
1581	17	143	108	80	2.68	0.268	23446
1582	17	145	115	80	4.55	0.455	18515
1583	17	147	117	80	1.3	0.13	12511
1584	17	149	126	79	5.886	0.589	12273
1585	17	151	118	81	5.36	0.536	11632
1586	17	153	112	82	3.954	0.395	15045
1587	17	155	107	76	5.077	0.508	14189
1588	17	157	105	71	3.5	0.35	13192
1589	17	159	104	65	3.954	0.395	7390
1590	17	161	102	60	3.5	0.35	7235
1591	17	163	102	59	0.65	0.065	12397
1592	17	165	99	58	2.055	0.206	8598
1593	17	167	98	66	5.24	0.524	8581
1594	17	169	97	68	1.453	0.145	8070
1595	17	171	100	72	3.25	0.325	8575
1596	17	173	105	73	3.314	0.331	14121
1597	17	175	108	73	1.95	0.195	14814
1598	17	177	114	76	4.36	0.436	16457
1599	17	179	120	77	3.954	0.395	15478
1600	17	181	120	79	1.3	0.13	12403
1601	17	183	113	82	4.95	0.495	25394
1602	17	185	112	82	0.65	0.065	20028
1603	17	187	108	79	3.25	0.325	13088
1604	17	189	106	76	2.344	0.234	13148
1605	17	191	108	69	4.732	0.473	13004
1606	17	193	108	67	1.3	0.13	11995
1607	18	1	583	56	-1	-1	9578
1608	18	3	583	56	0	0	11572
1609	18	5	588	59	3.79	0.379	15631
1610	18	7	590	59	1.3	0.13	10564
1611	18	9	591	57	1.453	0.145	16808
1612	18	11	578	53	8.841	0.884	3900
1613	18	13	578	53	0	0	3091
1614	18	15	585	46	6.435	0.643	11338
1615	18	17	585	46	0	0	8818
1616	18	19	586	47	0.919	0.092	10507
1617	18	21	591	47	3.25	0.325	10733
1618	18	23	593	47	1.3	0.13	11157
1619	18	25	595	48	1.453	0.145	10855
1620	18	27	601	54	5.515	0.552	18612
1621	18	29	605	61	5.24	0.524	10114
1622	18	31	605	61	0	0	10018
1623	18	33	599	59	4.111	0.411	10079
1624	18	35	590	55	6.402	0.64	11284
1625	18	37	587	50	3.79	0.379	6954
1626	18	39	593	43	5.993	0.599	8905
1627	18	41	593	44	0.65	0.065	9605
1628	18	43	598	56	8.45	0.845	17018
1629	18	45	601	55	2.055	0.206	10268
1630	18	47	606	52	3.79	0.379	9906
1631	18	49	595	51	7.179	0.718	11817
1632	18	51	584	56	7.854	0.785	7991
1633	18	53	584	56	0	0	6960
1634	18	55	585	53	2.055	0.206	9862
1635	18	57	588	47	4.36	0.436	10300
1636	18	59	591	42	3.79	0.379	11215
1637	18	61	594	36	4.36	0.436	9536
1638	18	63	595	43	4.596	0.46	10944
1639	18	65	595	49	3.9	0.39	10883
1640	18	67	592	55	4.36	0.436	11339
1641	18	69	586	56	3.954	0.395	8980
1642	18	71	585	56	0.65	0.065	9693
1643	18	73	584	56	0.65	0.065	9078
1644	18	75	584	56	0	0	8414
1645	18	77	587	54	2.344	0.234	8037
1646	18	79	590	54	1.95	0.195	9172
1647	18	81	594	52	2.907	0.291	9908
1648	18	83	596	51	1.453	0.145	11367
1649	18	85	600	50	2.68	0.268	8010
1650	18	87	601	50	0.65	0.065	12700
1651	18	89	595	51	3.954	0.395	11927
1652	18	91	588	50	4.596	0.46	8790
1653	18	93	580	48	5.36	0.536	8514
1654	18	95	579	49	0.919	0.092	5181
1655	18	97	584	51	3.5	0.35	6993
1656	18	99	591	52	4.596	0.46	10514
1657	18	101	599	54	5.36	0.536	10899
1658	18	103	606	54	4.55	0.455	15382
1659	18	105	611	53	3.314	0.331	10156
1660	18	107	605	49	4.687	0.469	13217
1661	18	109	604	47	1.453	0.145	11113
1662	18	111	604	46	0.65	0.065	11064
1663	18	113	607	49	2.758	0.276	15024
1664	18	115	603	57	5.814	0.581	9029
1665	18	117	602	58	0.919	0.092	11110
1666	18	119	596	67	7.031	0.703	10377
1667	18	121	595	67	0.65	0.065	10148
1668	18	123	602	53	10.174	1.017	12110
1669	18	125	612	47	7.58	0.758	11527
1670	18	127	613	48	0.919	0.092	9078
1671	18	129	615	47	1.453	0.145	9963
1672	18	131	616	44	2.055	0.206	10293
1673	18	133	609	45	4.596	0.46	10156
1674	18	135	598	46	7.179	0.718	12113
1675	18	137	590	40	6.5	0.65	10703
1676	18	139	582	33	6.909	0.691	9472
1677	18	141	571	27	8.144	0.814	9117
1678	18	143	560	22	7.854	0.785	6588
1679	18	145	558	20	1.838	0.184	8810
1680	18	147	561	20	1.95	0.195	7486
1681	18	149	563	21	1.453	0.145	8322
1682	18	151	556	18	4.95	0.495	9743
1683	18	153	554	17	1.453	0.145	9600
1684	18	155	553	17	0.65	0.065	8084
1685	18	157	549	15	2.907	0.291	10194
1686	18	159	558	14	5.886	0.589	9605
1687	18	161	554	11	3.25	0.325	10194
1688	18	163	550	9	2.907	0.291	10165
1689	18	165	545	4	4.596	0.46	10222
1690	18	167	542	5	2.055	0.206	10191
1691	18	169	551	10	6.692	0.669	10225
1692	19	1	316	595	-1	-1	16265
1693	19	3	316	599	2.6	0.26	11779
1694	19	5	316	599	0	0	15054
1695	19	7	323	593	5.993	0.599	24087
1696	19	9	323	591	1.3	0.13	13460
1697	19	11	323	588	1.95	0.195	10670
1698	19	13	322	587	0.919	0.092	9258
1699	19	15	322	586	0.65	0.065	9077
1700	19	17	323	582	2.68	0.268	10563
1701	19	19	322	583	0.919	0.092	7155
1702	19	21	322	583	0	0	11181
1703	19	23	322	579	2.6	0.26	10273
1704	19	25	323	572	4.596	0.46	8625
1705	19	27	316	576	5.24	0.524	9465
1706	19	29	315	578	1.453	0.145	9535
1707	19	31	314	582	2.68	0.268	12236
1708	19	33	312	584	1.838	0.184	6354
1709	19	35	313	583	0.919	0.092	11005
1710	19	37	316	580	2.758	0.276	16320
1711	19	39	318	575	3.5	0.35	17309
1712	19	41	321	574	2.055	0.206	11070
1713	19	43	325	582	5.814	0.581	8298
1714	19	45	320	587	4.596	0.46	20094
1715	19	47	318	588	1.453	0.145	11704
1716	19	49	318	588	0	0	25557
1717	19	51	318	585	1.95	0.195	7726
1718	19	53	320	580	3.5	0.35	16505
1719	19	55	323	577	2.758	0.276	11358
1720	19	57	319	582	4.162	0.416	15837
1721	19	59	316	585	2.758	0.276	16499
1722	19	61	314	587	1.838	0.184	10516
1723	19	63	314	589	1.3	0.13	8547
1724	19	65	314	589	0	0	8557
1725	19	67	315	588	0.919	0.092	10704
1726	19	69	318	585	2.758	0.276	11465
1727	19	71	315	588	2.758	0.276	13159
1728	19	73	311	590	2.907	0.291	10605
1729	19	75	311	590	0	0	12376
1730	19	77	311	590	0	0	13308
1731	19	79	320	586	6.402	0.64	11107
1732	19	81	320	586	0	0	9728
1733	19	83	320	586	0	0	12156
1734	19	85	310	597	9.663	0.966	12884
1735	19	87	310	597	0	0	12883
1736	19	89	310	596	0.65	0.065	13796
1737	19	91	312	594	1.838	0.184	14009
1738	19	93	315	591	2.758	0.276	8030
1739	19	95	319	587	3.677	0.368	20589
1740	19	97	320	586	0.919	0.092	13584
1741	19	99	325	580	5.077	0.508	13710
1742	19	101	311	587	10.174	1.017	12782
1743	19	103	313	587	1.3	0.13	7636
1744	19	105	326	578	10.277	1.028	11797
1745	19	107	326	578	0	0	14050
1746	19	109	326	578	0	0	13231
1747	19	111	324	579	1.453	0.145	13288
1748	19	113	323	580	0.919	0.092	15467
1749	19	115	319	584	3.677	0.368	12377
1750	19	117	318	585	0.919	0.092	10890
1751	19	119	318	585	0	0	16466
1752	19	121	318	584	0.65	0.065	9422
1753	19	123	321	579	3.79	0.379	13895
1754	19	125	322	578	0.919	0.092	14836
1755	19	127	322	575	1.95	0.195	15107
1756	19	129	320	571	2.907	0.291	11618
1757	19	131	313	570	4.596	0.46	11695
1758	19	133	312	566	2.68	0.268	9609
1759	19	135	313	559	4.596	0.46	7940
1760	19	137	317	553	4.687	0.469	14384
1761	19	139	319	565	7.907	0.791	9064
1762	19	141	334	564	9.771	0.977	13970
1763	19	143	339	561	3.79	0.379	17560
1764	19	145	333	567	5.515	0.552	11966
1765	19	147	331	571	2.907	0.291	15537
1766	19	149	324	575	5.24	0.524	11384
1767	19	151	320	574	2.68	0.268	11847
1768	19	153	315	570	4.162	0.416	11933
1769	19	155	309	569	3.954	0.395	10717
1770	19	157	307	569	1.3	0.13	9000
1771	19	159	310	567	2.344	0.234	13453
1772	19	161	304	564	4.36	0.436	3222
1773	19	163	298	560	4.687	0.469	8138
1774	19	165	303	561	3.314	0.331	3801
1775	19	167	308	564	3.79	0.379	12628
1776	19	169	310	566	1.838	0.184	12083
1777	19	171	314	567	2.68	0.268	14915
1778	19	173	319	569	3.5	0.35	17328
1779	19	175	321	570	1.453	0.145	11508
1780	19	177	323	573	2.344	0.234	12476
1781	19	179	325	577	2.907	0.291	10393
1782	19	181	326	580	2.055	0.206	11620
1783	19	183	328	585	3.5	0.35	13077
1784	19	185	329	587	1.453	0.145	12784
1785	19	187	329	587	0	0	12676
1786	19	189	328	586	0.919	0.092	21723
1787	19	191	323	580	5.077	0.508	14365
1788	19	193	323	578	1.3	0.13	18927
1789	20	1	578	496	-1	-1	11258
1790	20	3	582	493	3.25	0.325	12078
1791	20	5	585	491	2.344	0.234	10166
1792	20	7	587	490	1.453	0.145	11780
1793	20	9	589	487	2.344	0.234	14387
1794	20	11	589	487	0	0	11363
1795	20	13	588	488	0.919	0.092	10444
1796	20	15	588	488	0	0	11481
1797	20	17	587	488	0.65	0.065	8998
1798	20	19	587	488	0	0	9436
1799	20	21	587	487	0.65	0.065	10824
1800	20	23	587	487	0	0	9226
1801	20	25	587	487	0	0	10394
1802	20	27	587	487	0	0	9842
1803	20	29	587	486	0.65	0.065	16643
1804	20	31	588	485	0.919	0.092	10959
1805	20	33	589	481	2.68	0.268	9885
1806	20	35	589	474	4.55	0.455	9785
1807	20	37	589	474	0	0	7859
1808	20	39	588	479	3.314	0.331	10951
1809	20	41	587	482	2.055	0.206	9899
1810	20	43	586	487	3.314	0.331	7671
1811	20	45	586	487	0	0	13357
1812	20	47	586	487	0	0	7574
1813	20	49	586	486	0.65	0.065	7619
1814	20	51	586	479	4.55	0.455	11541
1815	20	53	586	474	3.25	0.325	11513
1816	20	55	591	467	5.591	0.559	13951
1817	20	57	591	470	1.95	0.195	9392
1818	20	59	589	477	4.732	0.473	7004
1819	20	61	588	481	2.68	0.268	11667
1820	20	63	587	482	0.919	0.092	10593
1821	20	65	585	482	1.3	0.13	8882
1822	20	67	585	482	0	0	9338
1823	20	69	585	482	0	0	8974
1824	20	71	586	479	2.055	0.206	15402
1825	20	73	587	475	2.68	0.268	14075
1826	20	75	587	475	0	0	11286
1827	20	77	587	475	0	0	13705
1828	20	79	587	475	0	0	5040
1829	20	81	587	475	0	0	11370
1830	20	83	589	474	1.453	0.145	11338
1831	20	85	593	472	2.907	0.291	11212
1832	20	87	594	479	4.596	0.46	10264
1833	20	89	593	483	2.68	0.268	8404
1834	20	91	593	484	0.65	0.065	11042
1835	20	93	593	488	2.6	0.26	23087
1836	20	95	594	490	1.453	0.145	11305
1837	20	97	594	490	0	0	20093
1838	20	99	593	487	2.055	0.206	13703
1839	20	101	591	485	1.838	0.184	11371
1840	20	103	591	485	0	0	13396
1841	20	105	594	482	2.758	0.276	8148
1842	20	107	598	478	3.677	0.368	8254
1843	20	109	601	475	2.758	0.276	11712
1844	20	111	592	481	7.031	0.703	14103
1845	20	113	589	483	2.344	0.234	15324
1846	20	115	589	483	0	0	10696
1847	20	117	588	487	2.68	0.268	8355
1848	20	119	588	487	0	0	13847
1849	20	121	588	485	1.3	0.13	3979
1850	20	123	588	480	3.25	0.325	10326
1851	20	125	589	478	1.453	0.145	8178
1852	20	127	588	474	2.68	0.268	11004
1853	20	129	588	474	0	0	10692
1854	20	131	585	474	1.95	0.195	10800
1855	20	133	585	474	0	0	9058
1856	20	135	588	481	4.95	0.495	9121
1857	20	137	589	484	2.055	0.206	9290
1858	20	139	591	486	1.838	0.184	8555
1859	20	141	591	486	0	0	10649
1860	20	143	593	486	1.3	0.13	10669
1861	20	145	596	484	2.344	0.234	13721
1862	20	147	598	482	1.838	0.184	12059
1863	20	149	594	485	3.25	0.325	10704
1864	20	151	590	484	2.68	0.268	15627
1865	20	153	589	482	1.453	0.145	13256
1866	20	155	588	479	2.055	0.206	12324
1867	20	157	588	478	0.65	0.065	12386
1868	20	159	586	476	1.838	0.184	8904
1869	20	161	584	472	2.907	0.291	11073
1870	20	163	584	472	0	0	11177
1871	20	165	585	478	3.954	0.395	11680
1872	20	167	586	484	3.954	0.395	9741
1873	20	169	589	484	1.95	0.195	14979
1874	20	171	594	483	3.314	0.331	11526
1875	20	173	597	481	2.344	0.234	11882
1876	20	175	597	486	3.25	0.325	10535
1877	20	177	597	486	0	0	7619
1878	20	179	597	486	0	0	7261
1879	20	181	597	488	1.3	0.13	5947
1880	20	183	597	488	0	0	13437
1881	20	185	592	483	4.596	0.46	11587
1882	20	187	589	477	4.36	0.436	10690
1883	20	189	589	476	0.65	0.065	9090
1884	20	191	589	476	0	0	10944
1885	20	193	596	481	5.591	0.559	11114
1886	21	1	763	247	-1	-1	7744
1887	21	3	771	252	6.132	0.613	10230
1888	21	5	772	250	1.453	0.145	9843
1889	21	7	773	245	3.314	0.331	19006
1890	21	9	773	245	0	0	16448
1891	21	11	774	243	1.453	0.145	22308
1892	21	13	770	243	2.6	0.26	11988
1893	21	15	770	243	0	0	13571
1894	21	17	770	243	0	0	12977
1895	21	19	770	243	0	0	12113
1896	21	21	775	241	3.5	0.35	14178
1897	21	23	778	239	2.344	0.234	22366
1898	21	25	779	239	0.65	0.065	13728
1899	21	27	782	238	2.055	0.206	10361
1900	21	29	776	234	4.687	0.469	15823
1901	21	31	773	233	2.055	0.206	9729
1902	21	33	770	231	2.344	0.234	3402
1903	21	35	770	228	1.95	0.195	6336
1904	21	37	773	227	2.055	0.206	8608
1905	21	39	779	226	3.954	0.395	11400
1906	21	41	785	229	4.36	0.436	8543
1907	21	43	787	230	1.453	0.145	10528
1908	21	45	790	233	2.758	0.276	9165
1909	21	47	786	232	2.68	0.268	4249
1910	21	49	782	229	3.25	0.325	5763
1911	21	51	780	229	1.3	0.13	8017
1912	21	53	775	224	4.596	0.46	9811
1913	21	55	775	224	0	0	10525
1914	21	57	774	222	1.453	0.145	9404
1915	21	59	774	222	0	0	9417
1916	21	61	772	222	1.3	0.13	10116
1917	21	63	771	222	0.65	0.065	10275
1918	21	65	771	222	0	0	10133
1919	21	67	771	222	0	0	8518
1920	21	69	770	222	0.65	0.065	5496
1921	21	71	760	215	7.934	0.793	9957
1922	21	73	761	220	3.314	0.331	3793
1923	21	75	762	221	0.919	0.092	3968
1924	21	77	767	224	3.79	0.379	5703
1925	21	79	769	225	1.453	0.145	9282
1926	21	81	776	224	4.596	0.46	5022
1927	21	83	788	228	8.222	0.822	11246
1928	21	85	788	228	0	0	17251
1929	21	87	778	228	6.5	0.65	10563
1930	21	89	778	228	0	0	9931
1931	21	91	778	228	0	0	8089
1932	21	93	777	231	2.055	0.206	8125
1933	21	95	780	230	2.055	0.206	13602
1934	21	97	782	231	1.453	0.145	13542
1935	21	99	779	228	2.758	0.276	8025
1936	21	101	776	225	2.758	0.276	8964
1937	21	103	781	222	3.79	0.379	7419
1938	21	105	791	226	7.001	0.7	15073
1939	21	107	788	229	2.758	0.276	8058
1940	21	109	785	228	2.055	0.206	9905
1941	21	111	784	228	0.65	0.065	17762
1942	21	113	784	227	0.65	0.065	8265
1943	21	115	778	221	5.515	0.552	7997
1944	21	117	778	221	0	0	9399
1945	21	119	782	221	2.6	0.26	9521
1946	21	121	777	213	6.132	0.613	7084
1947	21	123	779	199	9.192	0.919	9398
1948	21	125	786	191	6.909	0.691	9189
1949	21	127	788	182	5.993	0.599	9641
1950	21	129	787	192	6.532	0.653	15734
1951	21	131	779	201	7.827	0.783	7817
1952	21	133	779	203	1.3	0.13	10561
1953	21	135	787	210	6.909	0.691	10684
1954	21	137	794	217	6.435	0.643	7667
1955	21	139	798	226	6.402	0.64	12003
1956	21	141	797	233	4.596	0.46	11062
1957	21	143	789	225	7.354	0.735	14904
1958	21	145	785	220	4.162	0.416	9211
1959	21	147	772	196	17.741	1.774	9000
1960	21	149	761	180	12.62	1.262	11122
1961	21	151	754	169	8.475	0.847	8047
1962	21	153	750	154	10.09	1.009	7055
1963	21	155	746	151	3.25	0.325	10461
1964	21	157	740	153	4.111	0.411	10290
1965	21	159	725	157	10.09	1.009	6170
1966	21	161	714	157	7.15	0.715	10418
1967	21	163	701	161	8.841	0.884	9903
1968	21	165	693	162	5.24	0.524	9566
1969	21	167	687	162	3.9	0.39	10671
1970	21	169	687	162	0	0	11266
1971	21	171	690	162	1.95	0.195	9445
1972	21	173	691	161	0.919	0.092	7576
1973	21	175	683	156	6.132	0.613	7340
1974	21	177	680	154	2.344	0.234	9253
1975	21	179	669	149	7.854	0.785	8463
1976	21	181	663	146	4.36	0.436	13061
1977	21	183	644	142	12.62	1.262	7280
1978	21	185	642	141	1.453	0.145	3777
1979	21	187	637	140	3.314	0.331	7632
1980	21	189	632	143	3.79	0.379	8972
1981	21	191	631	148	3.314	0.331	7731
1982	21	193	626	158	7.267	0.727	8008
1983	22	1	793	203	-1	-1	7076
1984	22	3	793	208	3.25	0.325	6622
1985	22	5	793	209	0.65	0.065	15163
1986	22	7	793	205	2.6	0.26	7344
1987	22	9	794	201	2.68	0.268	9152
1988	22	11	795	198	2.055	0.206	10040
1989	22	13	795	197	0.65	0.065	11114
1990	22	15	795	190	4.55	0.455	8648
1991	22	17	795	190	0	0	10314
1992	22	19	796	191	0.919	0.092	7535
1993	22	21	797	199	5.24	0.524	9042
1994	22	23	797	199	0	0	7129
1995	22	25	797	197	1.3	0.13	7355
1996	22	27	799	195	1.838	0.184	7757
1997	22	29	800	193	1.453	0.145	8236
1998	22	31	803	187	4.36	0.436	9322
1999	22	33	804	185	1.453	0.145	9165
[truncated: 5,641 more rows]
