# Supplementary material for: The Arp2/3 complex is required for in situ haptotactic response of microglia to iC3b
Source: EMBO Rep. 2026 Feb 27;27(7):1666–95. doi: 10.1038/s44319-026-00720-9 (PMC13076747; doi:10.1038/s44319-026-00720-9)
Supplement: Supplementary file 14 — Source data Fig. 2 [file 44319_2026_720_MOESM14_ESM.zip › Figure 2/2A-C/25.01.12 BV2 random migration 2d CK666 well results.csv]

Track n�	Slice n�	X	Y	Distance	Velocity	Pixel Value
1	1	162	378	-1.000	-1.000	9037
1	3	172	371	7.934	0.793	24349
1	5	171	372	0.919	0.092	9305
1	7	171	371	0.650	0.065	8120
1	9	171	365	3.900	0.390	19758
1	11	171	359	3.900	0.390	22398
1	13	170	351	5.240	0.524	17221
1	15	170	352	0.650	0.065	17140
1	17	171	360	5.240	0.524	26772
1	19	172	364	2.680	0.268	18758
1	21	172	369	3.250	0.325	10260
1	23	171	371	1.453	0.145	24154
1	25	171	371	0.000	0.000	37235
1	27	170	367	2.680	0.268	14905
1	29	168	362	3.500	0.350	24712
1	31	164	358	3.677	0.368	27261
1	33	155	361	6.166	0.617	26392
1	35	154	361	0.650	0.065	19912
1	37	153	366	3.314	0.331	21838
1	39	159	366	3.900	0.390	23774
1	41	151	376	8.324	0.832	22085
1	43	148	380	3.250	0.325	28782
1	45	153	376	4.162	0.416	25828
1	47	155	361	9.836	0.984	24342
1	49	156	355	3.954	0.395	24910
1	51	159	351	3.250	0.325	24575
1	53	160	355	2.680	0.268	26462
1	55	163	365	6.786	0.679	21825
1	57	164	369	2.680	0.268	19750
1	59	164	372	1.950	0.195	21972
1	61	167	368	3.250	0.325	15538
1	63	171	365	3.250	0.325	18293
1	65	171	361	2.600	0.260	20313
1	67	173	354	4.732	0.473	23292
1	69	171	356	1.838	0.184	26462
1	71	168	361	3.790	0.379	24695
1	73	164	368	5.240	0.524	26246
1	75	162	376	5.360	0.536	23770
1	77	161	385	5.886	0.589	23953
1	79	161	385	0.000	0.000	23399
1	81	159	387	1.838	0.184	24425
1	83	159	389	1.300	0.130	22988
1	85	159	382	4.550	0.455	24955
1	87	162	368	9.306	0.931	23429
1	89	164	359	5.993	0.599	24250
1	91	158	354	5.077	0.508	24560
1	93	149	354	5.850	0.585	24245
1	95	148	355	0.919	0.092	24266
1	97	151	357	2.344	0.234	18798
1	99	162	354	7.411	0.741	27870
1	101	167	358	4.162	0.416	21855
1	103	170	359	2.055	0.206	18766
1	105	172	363	2.907	0.291	26139
1	107	173	365	1.453	0.145	19290
1	109	160	372	9.597	0.960	22758
1	111	160	372	0.000	0.000	27765
1	113	161	380	5.240	0.524	24072
1	115	164	388	5.553	0.555	26290
1	117	164	389	0.650	0.065	14203
1	119	172	381	7.354	0.735	27323
1	121	174	376	3.500	0.350	22431
1	123	179	367	6.692	0.669	24376
1	125	182	363	3.250	0.325	27146
1	127	183	361	1.453	0.145	28340
1	129	178	363	3.500	0.350	24647
1	131	163	365	9.836	0.984	25222
1	133	154	367	5.993	0.599	24679
1	135	150	369	2.907	0.291	28316
1	137	150	369	0.000	0.000	21855
1	139	147	368	2.055	0.206	19248
1	141	147	368	0.000	0.000	20314
1	143	142	362	5.077	0.508	26912
1	145	146	363	2.680	0.268	25766
1	147	152	367	4.687	0.469	25355
1	149	162	368	6.532	0.653	27962
1	151	165	366	2.344	0.234	21966
1	153	167	365	1.453	0.145	20311
1	155	165	371	4.111	0.411	22197
1	157	164	375	2.680	0.268	24168
1	159	163	380	3.314	0.331	23725
1	161	162	380	0.650	0.065	26552
1	163	161	383	2.055	0.206	22748
1	165	161	383	0.000	0.000	22821
1	167	160	385	1.453	0.145	21934
1	169	161	385	0.650	0.065	25057
1	171	161	385	0.000	0.000	25276
1	173	161	383	1.300	0.130	25681
1	175	162	371	7.827	0.783	23305
1	177	164	371	1.300	0.130	19774
1	179	167	367	3.250	0.325	24911
1	181	169	366	1.453	0.145	25557
1	183	173	362	3.677	0.368	9183
1	185	175	367	3.500	0.350	26079
1	187	174	372	3.314	0.331	15086
1	189	171	376	3.250	0.325	19875
1	191	166	379	3.790	0.379	26123
1	193	163	379	1.950	0.195	18707
2	1	503	348	-1.000	-1.000	11815
2	3	509	354	5.515	0.552	16610
2	5	514	355	3.314	0.331	16624
2	7	514	355	0.000	0.000	13011
2	9	514	346	5.850	0.585	18542
2	11	516	341	3.500	0.350	18467
2	13	516	335	3.900	0.390	25120
2	15	516	334	0.650	0.065	27079
2	17	518	340	4.111	0.411	18126
2	19	521	344	3.250	0.325	24958
2	21	524	347	2.758	0.276	29529
2	23	524	348	0.650	0.065	21099
2	25	524	348	0.000	0.000	21022
2	27	526	352	2.907	0.291	21817
2	29	526	352	0.000	0.000	23091
2	31	526	352	0.000	0.000	21712
2	33	525	347	3.314	0.331	22185
2	35	525	347	0.000	0.000	19947
2	37	525	347	0.000	0.000	18711
2	39	520	340	5.591	0.559	17994
2	41	519	337	2.055	0.206	25377
2	43	518	335	1.453	0.145	22415
2	45	518	335	0.000	0.000	20145
2	47	520	339	2.907	0.291	26593
2	49	528	347	7.354	0.735	20720
2	51	538	355	8.324	0.832	24034
2	53	542	359	3.677	0.368	18656
2	55	544	360	1.453	0.145	22026
2	57	540	357	3.250	0.325	17248
2	59	524	342	14.255	1.426	22608
2	61	521	339	2.758	0.276	21436
2	63	516	335	4.162	0.416	19613
2	65	516	335	0.000	0.000	19728
2	67	518	340	3.500	0.350	23828
2	69	520	342	1.838	0.184	20059
2	71	526	348	5.515	0.552	20148
2	73	529	355	4.950	0.495	20194
2	75	531	357	1.838	0.184	18819
2	77	534	360	2.758	0.276	21313
2	79	534	360	0.000	0.000	19824
2	81	534	360	0.000	0.000	22921
2	83	526	355	6.132	0.613	17902
2	85	520	348	5.993	0.599	20934
2	87	519	346	1.453	0.145	18813
2	89	519	346	0.000	0.000	17691
2	91	524	348	3.500	0.350	22326
2	93	531	354	5.993	0.599	18335
2	95	534	357	2.758	0.276	19791
2	97	538	360	3.250	0.325	23477
2	99	539	361	0.919	0.092	21976
2	101	540	362	0.919	0.092	21955
2	103	540	359	1.950	0.195	23794
2	105	535	352	5.591	0.559	17694
2	107	539	362	7.001	0.700	22381
2	109	542	363	2.055	0.206	18854
2	111	542	365	1.300	0.130	21540
2	113	542	365	0.000	0.000	20940
2	115	542	365	0.000	0.000	23150
2	117	540	361	2.907	0.291	24161
2	119	542	366	3.500	0.350	25630
2	121	545	369	2.758	0.276	18010
2	123	549	372	3.250	0.325	21355
2	125	553	376	3.677	0.368	21570
2	127	558	379	3.790	0.379	21968
2	129	561	381	2.344	0.234	18010
2	131	561	381	0.000	0.000	20171
2	133	561	381	0.000	0.000	21100
2	135	562	382	0.919	0.092	21167
2	137	567	386	4.162	0.416	19886
2	139	571	391	4.162	0.416	20305
2	141	573	396	3.500	0.350	24479
2	143	574	399	2.055	0.206	21786
2	145	574	402	1.950	0.195	25874
2	147	574	405	1.950	0.195	17980
2	149	575	408	2.055	0.206	22439
2	151	576	412	2.680	0.268	17744
2	153	577	415	2.055	0.206	20309
2	155	582	420	4.596	0.460	21490
2	157	592	426	7.580	0.758	18492
2	159	602	433	7.934	0.793	19047
2	161	616	447	12.869	1.287	17275
2	163	632	463	14.707	1.471	16796
2	165	640	471	7.354	0.735	20512
2	167	648	484	9.922	0.992	19386
2	169	651	488	3.250	0.325	18791
2	171	655	493	4.162	0.416	23368
2	173	662	500	6.435	0.643	16491
2	175	665	502	2.344	0.234	19004
2	177	678	507	9.053	0.905	17000
2	179	686	513	6.500	0.650	20647
2	181	690	515	2.907	0.291	20136
2	183	700	523	8.324	0.832	21541
2	185	707	530	6.435	0.643	33591
2	187	712	549	12.770	1.277	23902
2	189	703	578	19.736	1.974	34453
2	191	694	593	11.370	1.137	17527
2	193	689	606	9.053	0.905	16103
3	1	622	273	-1.000	-1.000	14128
3	3	623	285	7.827	0.783	16792
3	5	625	286	1.453	0.145	25499
3	7	629	283	3.250	0.325	29846
3	9	633	276	5.240	0.524	12103
3	11	635	271	3.500	0.350	13548
3	13	632	275	3.250	0.325	9838
3	15	631	275	0.650	0.065	13492
3	17	633	270	3.500	0.350	17231
3	19	635	266	2.907	0.291	18398
3	21	635	266	0.000	0.000	11562
3	23	636	264	1.453	0.145	18393
3	25	637	261	2.055	0.206	16127
3	27	634	259	2.344	0.234	18218
3	29	633	259	0.650	0.065	16564
3	31	633	259	0.000	0.000	19815
3	33	633	259	0.000	0.000	22321
3	35	633	259	0.000	0.000	25131
3	37	633	259	0.000	0.000	24232
3	39	633	259	0.000	0.000	25245
3	41	636	255	3.250	0.325	22413
3	43	643	247	6.909	0.691	12799
3	45	638	249	3.500	0.350	22714
3	47	632	243	5.515	0.552	23701
3	49	631	242	0.919	0.092	21098
3	51	631	240	1.300	0.130	7881
3	53	640	235	6.692	0.669	26393
3	55	641	243	5.240	0.524	14226
3	57	640	246	2.055	0.206	25800
3	59	638	251	3.500	0.350	24445
3	61	636	252	1.453	0.145	13203
3	63	637	252	0.650	0.065	19933
3	65	641	249	3.250	0.325	19542
3	67	647	246	4.360	0.436	22212
3	69	652	244	3.500	0.350	13937
3	71	668	241	10.581	1.058	24644
3	73	667	245	2.680	0.268	23564
3	75	662	252	5.591	0.559	23021
3	77	660	262	6.629	0.663	17707
3	79	663	268	4.360	0.436	23714
3	81	666	269	2.055	0.206	19616
3	83	666	270	0.650	0.065	18470
3	85	664	266	2.907	0.291	21023
3	87	659	262	4.162	0.416	20374
3	89	656	260	2.344	0.234	19580
3	91	653	261	2.055	0.206	22028
3	93	650	260	2.055	0.206	20827
3	95	648	258	1.838	0.184	22572
3	97	642	256	4.111	0.411	19708
3	99	640	255	1.453	0.145	22167
3	101	639	251	2.680	0.268	23134
3	103	640	248	2.055	0.206	22902
3	105	661	256	14.607	1.461	21078
3	107	674	257	8.475	0.847	18233
3	109	679	260	3.790	0.379	21517
3	111	694	261	9.771	0.977	22954
3	113	695	261	0.650	0.065	19801
3	115	700	258	3.790	0.379	16542
3	117	703	258	1.950	0.195	17892
3	119	712	258	5.850	0.585	23225
3	121	713	258	0.650	0.065	26017
3	123	713	258	0.000	0.000	22503
3	125	706	259	4.596	0.460	27236
3	127	695	258	7.179	0.718	20876
3	129	698	256	2.344	0.234	19670
3	131	698	253	1.950	0.195	21651
3	133	687	253	7.150	0.715	19902
3	135	673	252	9.123	0.912	24512
3	137	670	251	2.055	0.206	22369
3	139	669	249	1.453	0.145	23497
3	141	670	249	0.650	0.065	22094
3	143	675	249	3.250	0.325	20279
3	145	687	251	7.907	0.791	22330
3	147	695	252	5.240	0.524	23297
3	149	700	253	3.314	0.331	22544
3	151	706	255	4.111	0.411	22473
3	153	715	258	6.166	0.617	23311
3	155	724	258	5.850	0.585	19419
3	157	737	259	8.475	0.847	21918
3	159	740	259	1.950	0.195	21955
3	161	742	262	2.344	0.234	23780
3	163	743	264	1.453	0.145	21451
3	165	745	264	1.300	0.130	24292
3	167	745	264	0.000	0.000	24069
3	169	745	264	0.000	0.000	24854
3	171	729	261	10.581	1.058	22017
3	173	727	261	1.300	0.130	23431
3	175	721	260	3.954	0.395	17654
3	177	715	260	3.900	0.390	23300
3	179	713	260	1.300	0.130	20534
3	181	700	262	8.549	0.855	22704
3	183	700	262	0.000	0.000	21770
3	185	708	263	5.240	0.524	23711
3	187	725	263	11.050	1.105	23834
3	189	731	263	3.900	0.390	18572
3	191	736	262	3.314	0.331	22393
3	193	746	270	8.324	0.832	21699
4	1	878	548	-1.000	-1.000	8560
4	3	878	548	0.000	0.000	18285
4	5	876	545	2.344	0.234	41801
4	7	873	543	2.344	0.234	21653
4	9	863	538	7.267	0.727	23551
4	11	849	532	9.900	0.990	19295
4	13	850	532	0.650	0.065	22611
4	15	860	530	6.629	0.663	22052
4	17	863	529	2.055	0.206	17420
4	19	869	527	4.111	0.411	24812
4	21	872	524	2.758	0.276	16243
4	23	874	527	2.344	0.234	24607
4	25	875	530	2.055	0.206	15060
4	27	870	533	3.790	0.379	21227
4	29	867	537	3.250	0.325	11726
4	31	867	537	0.000	0.000	26543
4	33	866	527	6.532	0.653	21707
4	35	863	525	2.344	0.234	20042
4	37	859	529	3.677	0.368	26218
4	39	857	530	1.453	0.145	22929
4	41	855	531	1.453	0.145	23274
4	43	851	528	3.250	0.325	24902
4	45	844	528	4.550	0.455	14388
4	47	845	528	0.650	0.065	16892
4	49	849	527	2.680	0.268	21547
4	51	851	527	1.300	0.130	23399
4	53	854	528	2.055	0.206	20471
4	55	858	527	2.680	0.268	21323
4	57	861	529	2.344	0.234	21267
4	59	867	530	3.954	0.395	24068
4	61	870	532	2.344	0.234	17187
4	63	866	532	2.600	0.260	21407
4	65	860	535	4.360	0.436	15427
4	67	859	535	0.650	0.065	21256
4	69	857	529	4.111	0.411	26125
4	71	857	528	0.650	0.065	23983
4	73	858	531	2.055	0.206	25150
4	75	861	533	2.344	0.234	21681
4	77	865	532	2.680	0.268	21704
4	79	870	530	3.500	0.350	19724
4	81	871	530	0.650	0.065	18906
4	83	872	530	0.650	0.065	18054
4	85	877	530	3.250	0.325	15915
4	87	877	530	0.000	0.000	18691
4	89	875	529	1.453	0.145	20964
4	91	867	524	6.132	0.613	24350
4	93	858	520	6.402	0.640	22238
4	95	853	513	5.591	0.559	16611
4	97	848	504	6.692	0.669	16719
4	99	849	500	2.680	0.268	18889
4	101	849	510	6.500	0.650	15779
4	103	856	522	9.030	0.903	24519
4	105	861	527	4.596	0.460	24044
4	107	858	530	2.758	0.276	26171
4	109	857	532	1.453	0.145	20518
4	111	857	533	0.650	0.065	22792
4	113	857	531	1.300	0.130	21552
4	115	858	527	2.680	0.268	19070
4	117	855	517	6.786	0.679	14349
4	119	853	511	4.111	0.411	14808
4	121	863	524	10.661	1.066	20935
4	123	868	531	5.591	0.559	20036
4	125	868	531	0.000	0.000	24230
4	127	868	527	2.600	0.260	24372
4	129	866	526	1.453	0.145	23619
4	131	864	526	1.300	0.130	22564
4	133	863	527	0.919	0.092	21266
4	135	856	539	9.030	0.903	15614
4	137	854	534	3.500	0.350	15648
4	139	853	539	3.314	0.331	19613
4	141	850	543	3.250	0.325	18530
4	143	844	548	5.077	0.508	26149
4	145	841	551	2.758	0.276	28778
4	147	839	553	1.838	0.184	23135
4	149	837	553	1.300	0.130	22778
4	151	836	551	1.453	0.145	26474
4	153	834	542	5.993	0.599	19178
4	155	840	539	4.360	0.436	16317
4	157	840	538	0.650	0.065	21006
4	159	846	536	4.111	0.411	20317
4	161	848	538	1.838	0.184	22812
4	163	847	540	1.453	0.145	23944
4	165	847	542	1.300	0.130	18984
4	167	843	545	3.250	0.325	24886
4	169	843	545	0.000	0.000	26016
4	171	847	540	4.162	0.416	16622
4	173	856	534	7.031	0.703	18336
4	175	858	532	1.838	0.184	22258
4	177	861	525	4.950	0.495	25237
4	179	862	519	3.954	0.395	19205
4	181	860	509	6.629	0.663	19713
4	183	860	506	1.950	0.195	20381
4	185	861	514	5.240	0.524	22252
4	187	862	520	3.954	0.395	22364
4	189	860	525	3.500	0.350	22291
4	191	856	527	2.907	0.291	24979
4	193	849	533	5.993	0.599	25202
5	1	644	686	-1.000	-1.000	12422
5	3	644	686	0.000	0.000	21096
5	5	644	686	0.000	0.000	21097
5	7	640	682	3.677	0.368	18287
5	9	639	679	2.055	0.206	14651
5	11	631	672	6.909	0.691	17835
5	13	631	671	0.650	0.065	20137
5	15	626	664	5.591	0.559	19104
5	17	626	667	1.950	0.195	24367
5	19	626	669	1.300	0.130	23297
5	21	627	676	4.596	0.460	26055
5	23	628	676	0.650	0.065	20741
5	25	634	674	4.111	0.411	19531
5	27	637	676	2.344	0.234	20012
5	29	642	677	3.314	0.331	33328
5	31	642	677	0.000	0.000	13215
5	33	641	676	0.919	0.092	19402
5	35	639	675	1.453	0.145	26677
5	37	635	672	3.250	0.325	21026
5	39	633	670	1.838	0.184	21436
5	41	630	669	2.055	0.206	25570
5	43	630	668	0.650	0.065	25026
5	45	626	665	3.250	0.325	26562
5	47	625	667	1.453	0.145	24177
5	49	630	671	4.162	0.416	19281
5	51	632	672	1.453	0.145	20549
5	53	632	671	0.650	0.065	19750
5	55	632	671	0.000	0.000	18354
5	57	632	671	0.000	0.000	20215
5	59	632	671	0.000	0.000	24951
5	61	632	669	1.300	0.130	21087
5	63	632	669	0.000	0.000	25211
5	65	631	663	3.954	0.395	26136
5	67	631	662	0.650	0.065	22315
5	69	630	663	0.919	0.092	20610
5	71	628	665	1.838	0.184	22426
5	73	628	665	0.000	0.000	24925
5	75	628	668	1.950	0.195	21704
5	77	628	671	1.950	0.195	22348
5	79	630	672	1.453	0.145	18077
5	81	631	674	1.453	0.145	22138
5	83	631	674	0.000	0.000	24907
5	85	632	674	0.650	0.065	24038
5	87	633	671	2.055	0.206	21661
5	89	635	665	4.111	0.411	14868
5	91	632	666	2.055	0.206	29404
5	93	631	672	3.954	0.395	20101
5	95	631	675	1.950	0.195	20939
5	97	635	672	3.250	0.325	23906
5	99	648	673	8.475	0.847	31562
5	101	647	673	0.650	0.065	17880
5	103	644	674	2.055	0.206	17588
5	105	638	672	4.111	0.411	24991
5	107	632	669	4.360	0.436	27619
5	109	627	667	3.500	0.350	26156
5	111	625	671	2.907	0.291	25385
5	113	631	671	3.900	0.390	26133
5	115	632	673	1.453	0.145	21703
5	117	633	676	2.055	0.206	20165
5	119	633	676	0.000	0.000	23882
5	121	637	677	2.680	0.268	20772
5	123	635	672	3.500	0.350	21346
5	125	631	670	2.907	0.291	20335
5	127	621	665	7.267	0.727	23155
5	129	624	669	3.250	0.325	21733
5	131	630	669	3.900	0.390	25675
5	133	631	672	2.055	0.206	22513
5	135	634	675	2.758	0.276	22803
5	137	632	675	1.300	0.130	22080
5	139	632	674	0.650	0.065	23722
5	141	628	672	2.907	0.291	20991
5	143	628	670	1.300	0.130	23752
5	145	630	676	4.111	0.411	18795
5	147	633	678	2.344	0.234	16610
5	149	635	678	1.300	0.130	18913
5	151	637	671	4.732	0.473	23273
5	153	639	669	1.838	0.184	23274
5	155	636	670	2.055	0.206	20933
5	157	631	668	3.500	0.350	25242
5	159	629	668	1.300	0.130	24810
5	161	624	663	4.596	0.460	22165
5	163	620	662	2.680	0.268	20066
5	165	620	671	5.850	0.585	21261
5	167	620	671	0.000	0.000	26620
5	169	627	668	4.950	0.495	26169
5	171	632	669	3.314	0.331	23778
5	173	634	669	1.300	0.130	23202
5	175	634	669	0.000	0.000	24638
5	177	632	670	1.453	0.145	20724
5	179	632	670	0.000	0.000	21262
5	181	630	671	1.453	0.145	22504
5	183	630	672	0.650	0.065	22521
5	185	624	677	5.077	0.508	27021
5	187	625	674	2.055	0.206	27580
5	189	626	675	0.919	0.092	24259
5	191	626	675	0.000	0.000	27237
5	193	626	676	0.650	0.065	23608
6	1	178	366	-1.000	-1.000	14709
6	3	171	368	4.732	0.473	17233
6	5	162	372	6.402	0.640	15037
6	7	162	372	0.000	0.000	16657
6	9	166	355	11.351	1.135	19406
6	11	167	351	2.680	0.268	19365
6	13	164	364	8.672	0.867	24356
6	15	164	364	0.000	0.000	21641
6	17	167	358	4.360	0.436	27726
6	19	169	354	2.907	0.291	20707
6	21	172	344	6.786	0.679	25334
6	23	174	341	2.344	0.234	24858
6	25	174	347	3.900	0.390	33855
6	27	169	354	5.591	0.559	30468
6	29	164	361	5.591	0.559	16081
6	31	163	366	3.314	0.331	17204
6	33	162	359	4.596	0.460	31498
6	35	160	350	5.993	0.599	24172
6	37	158	340	6.629	0.663	27696
6	39	158	344	2.600	0.260	24886
6	41	159	351	4.596	0.460	25578
6	43	161	367	10.481	1.048	22169
6	45	156	373	5.077	0.508	19246
6	47	152	371	2.907	0.291	16469
6	49	146	356	10.501	1.050	23734
6	51	138	362	6.500	0.650	25380
6	53	145	360	4.732	0.473	19638
6	55	160	361	9.771	0.977	26592
6	57	163	364	2.758	0.276	19496
6	59	163	365	0.650	0.065	25591
6	61	152	362	7.411	0.741	22001
6	63	144	364	5.360	0.536	20497
6	65	146	365	1.453	0.145	22863
6	67	154	377	9.374	0.937	22986
6	69	154	377	0.000	0.000	22213
6	71	156	365	7.907	0.791	25352
6	73	163	356	7.411	0.741	20199
6	75	164	355	0.919	0.092	24978
6	77	167	364	6.166	0.617	23620
6	79	168	369	3.314	0.331	25123
6	81	161	374	5.591	0.559	22359
6	83	164	365	6.166	0.617	25795
6	85	170	361	4.687	0.469	25621
6	87	176	355	5.515	0.552	24265
6	89	176	353	1.300	0.130	25728
6	91	172	361	5.814	0.581	24002
6	93	170	367	4.111	0.411	27256
6	95	167	375	5.553	0.555	22892
6	97	167	377	1.300	0.130	21064
6	99	167	377	0.000	0.000	24295
6	101	156	370	8.475	0.847	24550
6	103	155	369	0.919	0.092	26343
6	105	147	365	5.814	0.581	19315
6	107	146	362	2.055	0.206	23371
6	109	149	364	2.344	0.234	20288
6	111	156	365	4.596	0.460	25133
6	113	162	365	3.900	0.390	26778
6	115	167	363	3.500	0.350	24666
6	117	170	354	6.166	0.617	24809
6	119	175	356	3.500	0.350	26325
6	121	181	354	4.111	0.411	26274
6	123	184	352	2.344	0.234	25841
6	125	187	352	1.950	0.195	25111
6	127	179	361	7.827	0.783	21384
6	129	177	363	1.838	0.184	24072
6	131	171	364	3.954	0.395	29543
6	133	154	364	11.050	1.105	27899
6	135	152	363	1.453	0.145	25470
6	137	148	359	3.677	0.368	22072
6	139	145	356	2.758	0.276	21141
6	141	140	364	6.132	0.613	23955
6	143	140	364	0.000	0.000	23149
6	145	147	367	4.950	0.495	24739
6	147	156	368	5.886	0.589	22926
6	149	162	372	4.687	0.469	21658
6	151	162	380	5.200	0.520	24057
6	153	161	380	0.650	0.065	23149
6	155	160	378	1.453	0.145	20400
6	157	165	374	4.162	0.416	24752
6	159	169	372	2.907	0.291	27419
6	161	169	377	3.250	0.325	24489
6	163	165	381	3.677	0.368	22417
6	165	163	391	6.629	0.663	23479
6	167	163	391	0.000	0.000	17263
6	169	163	388	1.950	0.195	15343
6	171	163	388	0.000	0.000	12957
6	173	162	384	2.680	0.268	27826
6	175	159	380	3.250	0.325	20644
6	177	158	379	0.919	0.092	21612
6	179	152	372	5.993	0.599	21888
6	181	152	371	0.650	0.065	22352
6	183	152	371	0.000	0.000	19521
6	185	156	367	3.677	0.368	24157
6	187	162	366	3.954	0.395	25822
6	189	167	365	3.314	0.331	24790
6	191	170	363	2.344	0.234	24877
6	193	170	367	2.600	0.260	27286
7	1	632	275	-1.000	-1.000	8557
7	3	632	275	0.000	0.000	30574
7	5	626	272	4.360	0.436	16833
7	7	626	272	0.000	0.000	15371
7	9	631	267	4.596	0.460	15440
7	11	632	266	0.919	0.092	23339
7	13	633	262	2.680	0.268	19594
7	15	633	263	0.650	0.065	22388
7	17	631	270	4.732	0.473	17393
7	19	631	271	0.650	0.065	15211
7	21	631	275	2.600	0.260	23880
7	23	631	275	0.000	0.000	32124
7	25	632	274	0.919	0.092	30815
7	27	632	270	2.600	0.260	11801
7	29	632	258	7.800	0.780	28045
7	31	630	249	5.993	0.599	18919
7	33	624	243	5.515	0.552	26108
7	35	627	245	2.344	0.234	25831
7	37	632	250	4.596	0.460	20125
7	39	634	257	4.732	0.473	21258
7	41	635	257	0.650	0.065	26481
7	43	642	254	4.950	0.495	12732
7	45	632	255	6.532	0.653	24529
7	47	631	256	0.919	0.092	22754
7	49	635	242	9.464	0.946	20419
7	51	635	239	1.950	0.195	18293
7	53	636	241	1.453	0.145	18898
7	55	637	245	2.680	0.268	20805
7	57	637	245	0.000	0.000	23246
7	59	639	249	2.907	0.291	21815
7	61	643	249	2.600	0.260	21829
7	63	651	245	5.814	0.581	17984
7	65	657	242	4.360	0.436	19274
7	67	659	242	1.300	0.130	20190
7	69	663	240	2.907	0.291	25953
7	71	663	240	0.000	0.000	19973
7	73	667	239	2.680	0.268	23342
7	75	664	251	8.040	0.804	21738
7	77	664	254	1.950	0.195	19343
7	79	665	257	2.055	0.206	22556
7	81	661	254	3.250	0.325	24657
7	83	652	250	6.402	0.640	25111
7	85	651	249	0.919	0.092	23182
7	87	650	249	0.650	0.065	18273
7	89	644	252	4.360	0.436	19459
7	91	641	255	2.758	0.276	20904
7	93	653	258	8.040	0.804	23306
7	95	664	265	8.475	0.847	16021
7	97	668	265	2.600	0.260	23292
7	99	689	268	13.788	1.379	20758
7	101	695	268	3.900	0.390	21962
7	103	695	269	0.650	0.065	25508
7	105	686	267	5.993	0.599	25496
7	107	685	267	0.650	0.065	25864
7	109	693	260	6.909	0.691	22922
7	111	700	256	5.240	0.524	19758
7	113	711	256	7.150	0.715	20657
7	115	722	254	7.267	0.727	17260
7	117	726	254	2.600	0.260	23749
7	119	720	258	4.687	0.469	22981
7	121	710	259	6.532	0.653	19929
7	123	703	258	4.596	0.460	19347
7	125	713	255	6.786	0.679	21416
7	127	717	253	2.907	0.291	22091
7	129	721	250	3.250	0.325	22052
7	131	724	249	2.055	0.206	23988
7	133	729	247	3.500	0.350	24117
7	135	720	253	7.031	0.703	22736
7	137	718	253	1.300	0.130	23354
7	139	730	257	8.222	0.822	23520
7	141	735	259	3.500	0.350	21334
7	143	735	259	0.000	0.000	22866
7	145	739	259	2.600	0.260	22193
7	147	744	260	3.314	0.331	24562
7	149	743	261	0.919	0.092	25252
7	151	726	262	11.069	1.107	20399
7	153	719	262	4.550	0.455	21496
7	155	708	262	7.150	0.715	20687
7	157	706	261	1.453	0.145	15777
7	159	698	259	5.360	0.536	21404
7	161	699	255	2.680	0.268	24222
7	163	712	253	8.549	0.855	20155
7	165	722	258	7.267	0.727	20633
7	167	730	262	5.814	0.581	23339
7	169	733	262	1.950	0.195	20624
7	171	741	266	5.814	0.581	21357
7	173	752	270	7.608	0.761	24882
7	175	757	276	5.077	0.508	25833
7	177	760	279	2.758	0.276	23346
7	179	761	279	0.650	0.065	22861
7	181	760	279	0.650	0.065	21329
7	183	756	278	2.680	0.268	22987
7	185	748	273	6.132	0.613	20646
7	187	736	268	8.450	0.845	22022
7	189	730	265	4.360	0.436	24015
7	191	728	265	1.300	0.130	20444
7	193	720	264	5.240	0.524	20976
8	1	574	370	-1.000	-1.000	11134
8	3	574	370	0.000	0.000	10289
8	5	577	368	2.344	0.234	20360
8	7	581	364	3.677	0.368	10545
8	9	581	361	1.950	0.195	14670
8	11	576	359	3.500	0.350	24002
8	13	576	359	0.000	0.000	17543
8	15	568	360	5.240	0.524	21216
8	17	570	355	3.500	0.350	20918
8	19	572	354	1.453	0.145	22655
8	21	575	353	2.055	0.206	22028
8	23	574	353	0.650	0.065	23465
8	25	568	352	3.954	0.395	22070
8	27	570	350	1.838	0.184	17638
8	29	575	349	3.314	0.331	20724
8	31	581	350	3.954	0.395	19665
8	33	588	351	4.596	0.460	22845
8	35	587	354	2.055	0.206	13374
8	37	581	354	3.900	0.390	23674
8	39	581	356	1.300	0.130	19890
8	41	581	356	0.000	0.000	22550
8	43	581	356	0.000	0.000	23634
8	45	574	348	6.909	0.691	27842
8	47	574	347	0.650	0.065	25014
8	49	575	345	1.453	0.145	17692
8	51	570	339	5.077	0.508	19081
8	53	570	337	1.300	0.130	19917
8	55	569	332	3.314	0.331	33170
8	57	571	336	2.907	0.291	16370
8	59	576	345	6.692	0.669	26850
8	61	580	353	5.814	0.581	23499
8	63	581	357	2.680	0.268	27946
8	65	582	360	2.055	0.206	23432
8	67	582	360	0.000	0.000	27580
8	69	577	351	6.692	0.669	20051
8	71	571	338	9.306	0.931	23368
8	73	563	331	6.909	0.691	19087
8	75	561	330	1.453	0.145	19017
8	77	571	338	8.324	0.832	25044
8	79	575	347	6.402	0.640	18735
8	81	570	343	4.162	0.416	34652
8	83	566	335	5.814	0.581	23173
8	85	574	337	5.360	0.536	15573
8	87	579	339	3.500	0.350	24690
8	89	580	336	2.055	0.206	21800
8	91	581	324	7.827	0.783	16678
8	93	576	324	3.250	0.325	18729
8	95	572	319	4.162	0.416	24710
8	97	566	311	6.500	0.650	26998
8	99	564	292	12.418	1.242	23635
8	101	565	307	9.771	0.977	25356
8	103	566	313	3.954	0.395	16746
8	105	572	315	4.111	0.411	24975
8	107	580	305	8.324	0.832	22238
8	109	590	297	8.324	0.832	23204
8	111	580	302	7.267	0.727	25959
8	113	577	309	4.950	0.495	19162
8	115	575	316	4.732	0.473	20991
8	117	575	319	1.950	0.195	21250
8	119	579	312	5.240	0.524	17691
8	121	589	307	7.267	0.727	23600
8	123	594	305	3.500	0.350	23915
8	125	582	301	8.222	0.822	13133
8	127	582	297	2.600	0.260	28637
8	129	585	287	6.786	0.679	22375
8	131	577	302	11.050	1.105	19741
8	133	577	302	0.000	0.000	21755
8	135	585	295	6.909	0.691	27631
8	137	584	293	1.453	0.145	23817
8	139	580	305	8.222	0.822	23175
8	141	582	301	2.907	0.291	16797
8	143	589	292	7.411	0.741	25174
8	145	589	282	6.500	0.650	25091
8	147	600	291	9.238	0.924	22996
8	149	610	292	6.532	0.653	18448
8	151	619	285	7.411	0.741	34964
8	153	624	281	4.162	0.416	23571
8	155	615	281	5.850	0.585	23091
8	157	615	276	3.250	0.325	23568
8	159	615	254	14.300	1.430	23215
8	161	612	242	8.040	0.804	20316
8	163	611	232	6.532	0.653	21079
8	165	612	224	5.240	0.524	13544
8	167	611	218	3.954	0.395	27975
8	169	611	216	1.300	0.130	21525
8	171	603	208	7.354	0.735	19358
8	173	596	205	4.950	0.495	22024
8	175	586	203	6.629	0.663	22116
8	177	583	203	1.950	0.195	20605
8	179	575	201	5.360	0.536	6120
8	181	582	195	5.993	0.599	17259
8	183	591	194	5.886	0.589	20153
8	185	591	195	0.650	0.065	17554
8	187	590	196	0.919	0.092	13776
8	189	589	185	7.179	0.718	20285
8	191	589	185	0.000	0.000	18209
8	193	589	185	0.000	0.000	22306
9	1	352	132	-1.000	-1.000	13341
9	3	358	125	5.993	0.599	16906
9	5	358	126	0.650	0.065	19144
9	7	357	127	0.919	0.092	16211
9	9	357	127	0.000	0.000	16612
9	11	357	123	2.600	0.260	19879
9	13	360	114	6.166	0.617	20983
9	15	362	111	2.344	0.234	16149
9	17	362	123	7.800	0.780	11893
9	19	362	126	1.950	0.195	18166
9	21	363	128	1.453	0.145	28995
9	23	364	126	1.453	0.145	20615
9	25	361	115	7.411	0.741	14815
9	27	361	116	0.650	0.065	15242
9	29	366	123	5.591	0.559	22678
9	31	366	123	0.000	0.000	12422
9	33	367	120	2.055	0.206	16086
9	35	374	112	6.909	0.691	17757
9	37	374	106	3.900	0.390	17475
9	39	373	109	2.055	0.206	17600
9	41	370	112	2.758	0.276	21905
9	43	359	123	10.111	1.011	14593
9	45	358	125	1.453	0.145	32397
9	47	358	125	0.000	0.000	13955
9	49	356	120	3.500	0.350	18788
9	51	355	107	8.475	0.847	11530
9	53	354	103	2.680	0.268	17943
9	55	353	115	7.827	0.783	17069
9	57	353	119	2.600	0.260	13898
9	59	353	123	2.600	0.260	17486
9	61	353	123	0.000	0.000	17411
9	63	348	128	4.596	0.460	10332
9	65	348	128	0.000	0.000	20788
9	67	350	125	2.344	0.234	17818
9	69	355	121	4.162	0.416	15526
9	71	357	119	1.838	0.184	19796
9	73	364	117	4.732	0.473	15984
9	75	366	116	1.453	0.145	6377
9	77	366	116	0.000	0.000	17839
9	79	368	120	2.907	0.291	18712
9	81	368	122	1.300	0.130	17567
9	83	366	121	1.453	0.145	23697
9	85	360	119	4.111	0.411	28138
9	87	354	115	4.687	0.469	14793
9	89	349	110	4.596	0.460	17679
9	91	347	103	4.732	0.473	14783
9	93	347	99	2.600	0.260	17554
9	95	353	113	9.900	0.990	17965
9	97	353	113	0.000	0.000	15758
9	99	350	118	3.790	0.379	17399
9	101	350	119	0.650	0.065	21045
9	103	360	118	6.532	0.653	19447
9	105	364	117	2.680	0.268	21083
9	107	373	120	6.166	0.617	17638
9	109	371	121	1.453	0.145	17824
9	111	369	122	1.453	0.145	18673
9	113	368	123	0.919	0.092	17347
9	115	365	122	2.055	0.206	15533
9	117	358	125	4.950	0.495	15774
9	119	356	127	1.838	0.184	6092
9	121	356	127	0.000	0.000	20130
9	123	355	123	2.680	0.268	16592
9	125	356	118	3.314	0.331	10263
9	127	358	113	3.500	0.350	11437
9	129	358	112	0.650	0.065	14723
9	131	362	116	3.677	0.368	18430
9	133	366	120	3.677	0.368	16857
9	135	372	122	4.111	0.411	13204
9	137	374	125	2.344	0.234	20301
9	139	370	133	5.814	0.581	17787
9	141	367	137	3.250	0.325	17492
9	143	364	137	1.950	0.195	17361
9	145	358	130	5.993	0.599	13648
9	147	359	118	7.827	0.783	12891
9	149	363	110	5.814	0.581	15352
9	151	367	102	5.814	0.581	17285
9	153	368	96	3.954	0.395	15655
9	155	371	93	2.758	0.276	15604
9	157	363	103	8.324	0.832	15446
9	159	359	107	3.677	0.368	17086
9	161	355	109	2.907	0.291	18056
9	163	361	103	5.515	0.552	9140
9	165	368	93	7.934	0.793	13905
9	167	372	92	2.680	0.268	17101
9	169	380	83	7.827	0.783	21272
9	171	387	75	6.909	0.691	17520
9	173	383	83	5.814	0.581	13086
9	175	378	92	6.692	0.669	19152
9	177	374	101	6.402	0.640	12973
9	179	373	101	0.650	0.065	14572
9	181	374	99	1.453	0.145	14621
9	183	376	91	5.360	0.536	12669
9	185	379	85	4.360	0.436	16634
9	187	387	82	5.553	0.555	17301
9	189	394	78	5.240	0.524	9691
9	191	398	75	3.250	0.325	20573
9	193	394	81	4.687	0.469	11696
10	1	541	183	-1.000	-1.000	16089
10	3	541	184	0.650	0.065	9088
10	5	542	184	0.650	0.065	12782
10	7	547	179	4.596	0.460	22885
10	9	550	180	2.055	0.206	19103
10	11	555	183	3.790	0.379	30868
10	13	553	187	2.907	0.291	17271
10	15	550	187	1.950	0.195	16668
10	17	545	184	3.790	0.379	13243
10	19	539	179	5.077	0.508	10083
10	21	540	180	0.919	0.092	7151
10	23	546	180	3.900	0.390	14524
10	25	550	179	2.680	0.268	16273
10	27	555	180	3.314	0.331	14690
10	29	557	181	1.453	0.145	14686
10	31	558	181	0.650	0.065	13082
10	33	559	181	0.650	0.065	18596
10	35	562	181	1.950	0.195	11429
10	37	567	183	3.500	0.350	16346
10	39	562	187	4.162	0.416	34889
10	41	559	187	1.950	0.195	8348
10	43	554	187	3.250	0.325	11520
10	45	554	187	0.000	0.000	14653
10	47	550	186	2.680	0.268	15498
10	49	549	183	2.055	0.206	17960
10	51	550	178	3.314	0.331	16062
10	53	550	179	0.650	0.065	19782
10	55	550	180	0.650	0.065	18585
10	57	556	180	3.900	0.390	15040
10	59	558	185	3.500	0.350	16481
10	61	560	184	1.453	0.145	16636
10	63	562	180	2.907	0.291	15807
10	65	562	180	0.000	0.000	18590
10	67	561	173	4.596	0.460	15294
10	69	560	172	0.919	0.092	15653
10	71	557	175	2.758	0.276	17969
10	73	552	184	6.692	0.669	16788
10	75	548	186	2.907	0.291	17100
10	77	547	186	0.650	0.065	15677
10	79	543	185	2.680	0.268	15242
10	81	540	184	2.055	0.206	14372
10	83	535	183	3.314	0.331	12794
10	85	529	184	3.954	0.395	12905
10	87	525	184	2.600	0.260	16459
10	89	524	184	0.650	0.065	17536
10	91	515	179	6.692	0.669	15349
10	93	514	180	0.919	0.092	9159
10	95	510	183	3.250	0.325	14858
10	97	506	180	3.250	0.325	11597
10	99	506	180	0.000	0.000	12924
10	101	507	178	1.453	0.145	18165
10	103	506	178	0.650	0.065	15725
10	105	501	179	3.314	0.331	15083
10	107	500	179	0.650	0.065	15442
10	109	517	176	11.220	1.122	14784
10	111	532	171	10.277	1.028	16655
10	113	542	168	6.786	0.679	19861
10	115	553	162	8.144	0.814	18308
10	117	558	158	4.162	0.416	15806
10	119	564	154	4.687	0.469	14398
10	121	570	149	5.077	0.508	17620
10	123	573	147	2.344	0.234	17912
10	125	557	153	11.107	1.111	15366
10	127	541	162	11.932	1.193	14583
10	129	527	169	10.174	1.017	16486
10	131	516	171	7.267	0.727	13496
10	133	510	172	3.954	0.395	17884
10	135	499	167	7.854	0.785	16968
10	137	486	169	8.549	0.855	14954
10	139	477	170	5.886	0.589	14600
10	141	470	173	4.950	0.495	16199
10	143	461	175	5.993	0.599	19842
10	145	452	173	5.993	0.599	17550
10	147	439	164	10.277	1.028	17992
10	149	425	160	9.464	0.946	14492
10	151	417	154	6.500	0.650	16121
10	153	400	149	11.518	1.152	16734
10	155	383	147	11.126	1.113	15899
10	157	372	144	7.411	0.741	17195
10	159	365	142	4.732	0.473	16193
10	161	362	141	2.055	0.206	16418
10	163	355	139	4.732	0.473	17749
10	165	354	139	0.650	0.065	17459
10	167	347	135	5.240	0.524	17625
10	169	356	138	6.166	0.617	17820
10	171	406	149	33.276	3.328	19624
10	173	429	155	15.450	1.545	13521
10	175	457	160	18.487	1.849	17128
10	177	490	170	22.413	2.241	9919
10	179	507	180	12.820	1.282	16039
10	181	518	187	8.475	0.847	16215
10	183	526	203	11.627	1.163	14490
10	185	526	217	9.100	0.910	18582
10	187	526	239	14.300	1.430	14416
10	189	532	243	4.687	0.469	15577
10	191	549	256	13.910	1.391	20025
10	193	557	268	9.374	0.937	16175
11	1	94	516	-1.000	-1.000	12161
11	3	94	516	0.000	0.000	14497
11	5	92	515	1.453	0.145	16274
11	7	92	515	0.000	0.000	44003
11	9	90	514	1.453	0.145	16588
11	11	88	513	1.453	0.145	20535
11	13	83	509	4.162	0.416	17159
11	15	82	506	2.055	0.206	18383
11	17	82	505	0.650	0.065	16248
11	19	83	500	3.314	0.331	4013
11	21	91	496	5.814	0.581	16692
11	23	94	495	2.055	0.206	15199
11	25	98	492	3.250	0.325	20190
11	27	98	492	0.000	0.000	20191
11	29	99	491	0.919	0.092	17034
11	31	102	487	3.250	0.325	17421
11	33	102	487	0.000	0.000	16356
11	35	102	484	1.950	0.195	12028
11	37	100	481	2.344	0.234	21231
11	39	95	485	4.162	0.416	19847
11	41	90	496	7.854	0.785	18229
11	43	88	499	2.344	0.234	17502
11	45	87	500	0.919	0.092	19229
11	47	83	494	4.687	0.469	18398
11	49	81	488	4.111	0.411	17538
11	51	78	482	4.360	0.436	10962
11	53	81	490	5.553	0.555	20351
11	55	84	495	3.790	0.379	16998
11	57	88	509	9.464	0.946	23141
11	59	88	509	0.000	0.000	16237
11	61	87	501	5.240	0.524	19210
11	63	89	498	2.344	0.234	22642
11	65	93	495	3.250	0.325	15011
11	67	89	498	3.250	0.325	20515
11	69	89	499	0.650	0.065	21871
11	71	88	499	0.650	0.065	20692
11	73	85	505	4.360	0.436	15900
11	75	84	507	1.453	0.145	18747
11	77	83	507	0.650	0.065	25222
11	79	79	503	3.677	0.368	14320
11	81	79	497	3.900	0.390	17491
11	83	82	496	2.055	0.206	15744
11	85	86	495	2.680	0.268	16613
11	87	94	496	5.240	0.524	18850
11	89	100	495	3.954	0.395	21112
11	91	107	491	5.240	0.524	16545
11	93	104	492	2.055	0.206	19221
11	95	99	495	3.790	0.379	23353
11	97	97	495	1.300	0.130	21809
11	99	94	495	1.950	0.195	18237
11	101	92	496	1.453	0.145	18850
11	103	82	489	7.934	0.793	17425
11	105	81	489	0.650	0.065	18536
11	107	79	499	6.629	0.663	18157
11	109	79	499	0.000	0.000	17313
11	111	81	498	1.453	0.145	18959
11	113	87	498	3.900	0.390	18104
11	115	92	501	3.790	0.379	23801
11	117	93	501	0.650	0.065	21448
11	119	95	498	2.344	0.234	14989
11	121	95	495	1.950	0.195	22990
11	123	99	492	3.250	0.325	17896
11	125	102	489	2.758	0.276	20702
11	127	104	489	1.300	0.130	20355
11	129	99	491	3.500	0.350	21154
11	131	96	493	2.344	0.234	17702
11	133	89	498	5.591	0.559	21286
11	135	87	499	1.453	0.145	21267
11	137	86	498	0.919	0.092	18772
11	139	84	494	2.907	0.291	19950
11	141	82	489	3.500	0.350	18964
11	143	82	487	1.300	0.130	17171
11	145	84	491	2.907	0.291	19335
11	147	86	493	1.838	0.184	15561
11	149	89	498	3.790	0.379	18937
11	151	90	498	0.650	0.065	22732
11	153	92	495	2.344	0.234	21547
11	155	94	491	2.907	0.291	20847
11	157	94	491	0.000	0.000	21184
11	159	92	494	2.344	0.234	22500
11	161	90	499	3.500	0.350	21626
11	163	89	499	0.650	0.065	19443
11	165	88	497	1.453	0.145	20962
11	167	86	491	4.111	0.411	19198
11	169	79	495	5.240	0.524	16959
11	171	76	503	5.553	0.555	20030
11	173	70	512	7.031	0.703	19062
11	175	70	512	0.000	0.000	17159
11	177	71	509	2.055	0.206	18807
11	179	78	504	5.591	0.559	17639
11	181	78	507	1.950	0.195	17512
11	183	76	512	3.500	0.350	18550
11	185	69	519	6.435	0.643	18153
11	187	68	521	1.453	0.145	25818
11	189	64	524	3.250	0.325	25865
11	191	64	523	0.650	0.065	18667
11	193	67	516	4.950	0.495	12437
12	1	484	906	-1.000	-1.000	17783
12	3	484	904	1.300	0.130	7655
12	5	484	897	4.550	0.455	18613
12	7	488	893	3.677	0.368	15300
12	9	489	897	2.680	0.268	17437
12	11	489	910	8.450	0.845	9640
12	13	495	905	5.077	0.508	18400
12	15	498	900	3.790	0.379	17063
12	17	497	898	1.453	0.145	21218
12	19	495	893	3.500	0.350	13756
12	21	495	889	2.600	0.260	19007
12	23	493	883	4.111	0.411	17951
12	25	494	874	5.886	0.589	18966
12	27	496	882	5.360	0.536	12399
12	29	501	893	7.854	0.785	19274
12	31	503	897	2.907	0.291	20965
12	33	503	899	1.300	0.130	13070
12	35	503	906	4.550	0.455	19521
12	37	503	906	0.000	0.000	18641
12	39	503	913	4.550	0.455	19430
12	41	500	918	3.790	0.379	19395
12	43	500	919	0.650	0.065	18586
12	45	504	919	2.600	0.260	18776
12	47	508	923	3.677	0.368	18695
12	49	507	916	4.596	0.460	18874
12	51	499	902	10.481	1.048	14257
12	53	493	893	7.031	0.703	17104
12	55	490	888	3.790	0.379	17021
12	57	488	884	2.907	0.291	11248
12	59	488	876	5.200	0.520	18824
12	61	489	890	9.123	0.912	12106
12	63	491	896	4.111	0.411	14921
12	65	497	901	5.077	0.508	10315
12	67	501	901	2.600	0.260	14116
12	69	506	902	3.314	0.331	17022
12	71	507	907	3.314	0.331	18680
12	73	508	912	3.314	0.331	18335
12	75	508	912	0.000	0.000	18863
12	77	505	908	3.250	0.325	18840
12	79	500	903	4.596	0.460	13529
12	81	497	896	4.950	0.495	21274
12	83	494	887	6.166	0.617	16355
12	85	494	884	1.950	0.195	13309
12	87	492	893	5.993	0.599	16231
12	89	492	896	1.950	0.195	15809
12	91	492	898	1.300	0.130	10268
12	93	500	897	5.240	0.524	17801
12	95	501	903	3.954	0.395	22252
12	97	501	906	1.950	0.195	29892
12	99	494	906	4.550	0.455	18639
12	101	491	905	2.055	0.206	11706
12	103	491	902	1.950	0.195	8474
12	105	496	898	4.162	0.416	16452
12	107	498	894	2.907	0.291	20438
13	1	818	437	-1.000	-1.000	14523
13	3	818	437	0.000	0.000	13895
13	5	818	437	0.000	0.000	17763
13	7	818	437	0.000	0.000	16290
13	9	815	430	4.950	0.495	15561
13	11	815	430	0.000	0.000	13323
13	13	815	430	0.000	0.000	11193
13	15	815	428	1.300	0.130	14673
13	17	815	424	2.600	0.260	14484
13	19	815	427	1.950	0.195	13965
13	21	815	427	0.000	0.000	14883
13	23	815	427	0.000	0.000	12829
13	25	815	427	0.000	0.000	12974
13	27	818	427	1.950	0.195	15335
13	29	823	432	4.596	0.460	10686
13	31	823	432	0.000	0.000	11981
13	33	823	432	0.000	0.000	15217
13	35	821	431	1.453	0.145	16706
13	37	815	431	3.900	0.390	14345
13	39	815	431	0.000	0.000	18263
13	41	807	443	9.374	0.937	11621
13	43	806	437	3.954	0.395	11997
13	45	809	433	3.250	0.325	10600
13	47	814	429	4.162	0.416	14655
13	49	816	428	1.453	0.145	16001
13	51	820	434	4.687	0.469	17486
13	53	820	434	0.000	0.000	17821
13	55	816	437	3.250	0.325	16057
13	57	809	439	4.732	0.473	13864
13	59	809	439	0.000	0.000	12725
13	61	805	443	3.677	0.368	12851
13	63	806	442	0.919	0.092	16052
13	65	811	434	6.132	0.613	16339
13	67	816	428	5.077	0.508	16184
13	69	816	425	1.950	0.195	15508
13	71	816	433	5.200	0.520	13120
13	73	813	439	4.360	0.436	17363
13	75	811	442	2.344	0.234	14169
13	77	809	448	4.111	0.411	20678
13	79	808	455	4.596	0.460	17328
13	81	808	455	0.000	0.000	15746
13	83	814	444	8.144	0.814	16333
13	85	817	436	5.553	0.555	15829
13	87	817	434	1.300	0.130	15375
13	89	819	424	6.629	0.663	15553
13	91	819	424	0.000	0.000	13449
13	93	813	433	7.031	0.703	18142
13	95	811	437	2.907	0.291	15662
13	97	808	445	5.553	0.555	15313
13	99	807	454	5.886	0.589	15785
13	101	808	454	0.650	0.065	9110
13	103	812	448	4.687	0.469	10895
13	105	814	444	2.907	0.291	15262
13	107	814	440	2.600	0.260	13083
13	109	813	434	3.954	0.395	14772
13	111	813	431	1.950	0.195	15881
13	113	814	426	3.314	0.331	11743
13	115	816	424	1.838	0.184	11951
13	117	818	428	2.907	0.291	14247
13	119	818	428	0.000	0.000	16973
13	121	817	430	1.453	0.145	16142
13	123	817	431	0.650	0.065	14878
13	125	816	435	2.680	0.268	15897
13	127	813	441	4.360	0.436	15778
13	129	812	446	3.314	0.331	13654
13	131	809	448	2.344	0.234	13437
13	133	806	447	2.055	0.206	14025
13	135	805	448	0.919	0.092	10247
13	137	799	450	4.111	0.411	11536
13	139	797	454	2.907	0.291	15185
13	141	796	456	1.453	0.145	15642
13	143	792	461	4.162	0.416	15973
13	145	792	461	0.000	0.000	15493
13	147	797	453	6.132	0.613	18990
13	149	803	447	5.515	0.552	15062
13	151	808	441	5.077	0.508	15362
13	153	810	438	2.344	0.234	14903
13	155	810	437	0.650	0.065	12281
13	157	812	433	2.907	0.291	15998
13	159	813	431	1.453	0.145	18044
13	161	817	425	4.687	0.469	15440
13	163	820	422	2.758	0.276	10646
13	165	819	432	6.532	0.653	18320
13	167	818	438	3.954	0.395	13270
13	169	812	447	7.031	0.703	12657
13	171	809	450	2.758	0.276	25213
13	173	806	454	3.250	0.325	15760
13	175	803	458	3.250	0.325	17542
13	177	804	456	1.453	0.145	16265
13	179	806	451	3.500	0.350	11448
13	181	808	445	4.111	0.411	15090
13	183	800	451	6.500	0.650	13215
13	185	794	454	4.360	0.436	20112
13	187	788	457	4.360	0.436	17909
13	189	780	457	5.200	0.520	15384
13	191	778	456	1.453	0.145	16019
13	193	784	450	5.515	0.552	11437
14	1	820	156	-1.000	-1.000	26872
14	3	818	150	4.111	0.411	15653
14	5	818	142	5.200	0.520	12839
14	7	822	130	8.222	0.822	10703
14	9	823	138	5.240	0.524	15451
14	11	825	147	5.993	0.599	10241
14	13	825	147	0.000	0.000	10886
14	15	825	146	0.650	0.065	14555
14	17	825	144	1.300	0.130	11933
14	19	820	141	3.790	0.379	12247
14	21	819	135	3.954	0.395	9262
14	23	826	132	4.950	0.495	13844
14	25	830	130	2.907	0.291	9232
14	27	830	140	6.500	0.650	16646
14	29	830	143	1.950	0.195	14141
14	31	830	143	0.000	0.000	12368
14	33	829	138	3.314	0.331	16719
14	35	829	134	2.600	0.260	14593
14	37	831	125	5.993	0.599	15159
14	39	833	118	4.732	0.473	14424
14	41	833	121	1.950	0.195	16166
14	43	830	136	9.943	0.994	14820
14	45	828	137	1.453	0.145	14836
14	47	825	127	6.786	0.679	12603
14	49	825	121	3.900	0.390	11759
14	51	826	116	3.314	0.331	10204
14	53	826	112	2.600	0.260	16863
14	55	826	108	2.600	0.260	16161
14	57	826	109	0.650	0.065	14802
14	59	826	114	3.250	0.325	12671
14	61	828	124	6.629	0.663	11686
14	63	829	129	3.314	0.331	14917
14	65	830	134	3.314	0.331	14991
14	67	830	138	2.600	0.260	12862
14	69	830	139	0.650	0.065	14956
14	71	832	146	4.732	0.473	11837
14	73	833	151	3.314	0.331	15064
14	75	833	150	0.650	0.065	14869
14	77	835	143	4.732	0.473	15086
14	79	838	136	4.950	0.495	11648
14	81	840	133	2.344	0.234	14765
14	83	840	130	1.950	0.195	14659
14	85	841	125	3.314	0.331	14710
14	87	841	126	0.650	0.065	14307
14	89	836	129	3.790	0.379	14048
14	91	832	137	5.814	0.581	14718
14	93	832	137	0.000	0.000	12843
14	95	830	130	4.732	0.473	14684
14	97	829	126	2.680	0.268	13283
14	99	827	119	4.732	0.473	17494
14	101	826	112	4.596	0.460	11375
14	103	824	106	4.111	0.411	14978
14	105	822	99	4.732	0.473	14794
14	107	819	104	3.790	0.379	16967
14	109	823	114	7.001	0.700	12302
14	111	835	120	8.720	0.872	17077
14	113	841	126	5.515	0.552	14636
14	115	843	130	2.907	0.291	14798
14	117	837	134	4.687	0.469	10117
14	119	829	137	5.553	0.555	12741
14	121	830	143	3.954	0.395	14133
14	123	835	153	7.267	0.727	15072
14	125	835	155	1.300	0.130	15612
14	127	835	156	0.650	0.065	15249
14	129	835	156	0.000	0.000	15288
14	131	828	144	9.030	0.903	19896
14	133	825	137	4.950	0.495	12563
14	135	824	132	3.314	0.331	11606
14	137	823	127	3.314	0.331	15150
14	139	822	124	2.055	0.206	16311
14	141	822	121	1.950	0.195	11216
14	143	822	123	1.300	0.130	14691
14	145	823	131	5.240	0.524	14136
14	147	824	135	2.680	0.268	12216
14	149	824	145	6.500	0.650	11081
14	151	824	148	1.950	0.195	16002
14	153	824	151	1.950	0.195	14942
14	155	824	152	0.650	0.065	15197
14	157	827	148	3.250	0.325	15714
14	159	831	143	4.162	0.416	26146
14	161	832	139	2.680	0.268	14811
14	163	832	134	3.250	0.325	13820
14	165	831	130	2.680	0.268	10395
14	167	829	125	3.500	0.350	14997
14	169	828	121	2.680	0.268	14527
14	171	833	128	5.591	0.559	12393
14	173	834	133	3.314	0.331	18613
14	175	837	139	4.360	0.436	19144
14	177	836	149	6.532	0.653	15443
14	179	832	149	2.600	0.260	14957
14	181	817	140	11.370	1.137	14987
14	183	820	131	6.166	0.617	16658
14	185	825	123	6.132	0.613	17468
14	187	823	112	7.267	0.727	16613
14	189	822	109	2.055	0.206	14745
14	191	821	103	3.954	0.395	13660
14	193	821	115	7.800	0.780	15048
15	1	216	706	-1.000	-1.000	22494
15	3	213	699	4.950	0.495	18237
15	5	209	694	4.162	0.416	16451
15	7	207	696	1.838	0.184	14824
15	9	207	696	0.000	0.000	13441
15	11	207	693	1.950	0.195	17441
15	13	208	682	7.179	0.718	24339
15	15	210	679	2.344	0.234	20325
15	17	210	682	1.950	0.195	20618
15	19	206	687	4.162	0.416	17474
15	21	201	694	5.591	0.559	13112
15	23	201	694	0.000	0.000	9415
15	25	200	692	1.453	0.145	12473
15	27	202	684	5.360	0.536	16122
15	29	207	681	3.790	0.379	19895
15	31	207	684	1.950	0.195	20422
15	33	204	692	5.553	0.555	14047
15	35	203	694	1.453	0.145	11459
15	37	200	696	2.344	0.234	11929
15	39	200	696	0.000	0.000	12265
15	41	200	696	0.000	0.000	20850
15	43	208	691	6.132	0.613	14446
15	45	226	682	13.081	1.308	19245
15	47	224	680	1.838	0.184	25054
15	49	221	677	2.758	0.276	16012
15	51	217	671	4.687	0.469	21511
15	53	215	663	5.360	0.536	11117
15	55	215	663	0.000	0.000	19769
15	57	211	676	8.841	0.884	20438
15	59	209	683	4.732	0.473	19861
15	61	205	690	5.240	0.524	21495
15	63	205	690	0.000	0.000	25936
15	65	204	692	1.453	0.145	19587
15	67	204	692	0.000	0.000	20653
15	69	206	688	2.907	0.291	14079
15	71	221	681	10.759	1.076	14987
15	73	231	677	7.001	0.700	19217
15	75	232	673	2.680	0.268	19409
15	77	235	668	3.790	0.379	19334
15	79	239	663	4.162	0.416	19238
15	81	227	672	9.750	0.975	28740
15	83	217	678	7.580	0.758	19593
15	85	205	683	8.450	0.845	20940
15	87	199	686	4.360	0.436	13980
15	89	195	690	3.677	0.368	19092
15	91	190	695	4.596	0.460	19775
15	93	194	690	4.162	0.416	7143
15	95	202	681	7.827	0.783	16662
15	97	215	681	8.450	0.845	18066
15	99	217	682	1.453	0.145	15013
15	101	222	681	3.314	0.331	26296
15	103	226	677	3.677	0.368	19604
15	105	229	675	2.344	0.234	19510
15	107	223	681	5.515	0.552	19486
15	109	213	686	7.267	0.727	23878
15	111	209	688	2.907	0.291	17073
15	113	203	690	4.111	0.411	21888
15	115	199	692	2.907	0.291	11744
15	117	195	694	2.907	0.291	22764
15	119	191	696	2.907	0.291	19654
15	121	190	696	0.650	0.065	20245
15	123	193	691	3.790	0.379	7163
15	125	201	684	6.909	0.691	17294
15	127	203	682	1.838	0.184	16536
15	129	203	676	3.900	0.390	19180
15	131	198	672	4.162	0.416	17940
15	133	202	683	7.608	0.761	20850
15	135	202	691	5.200	0.520	17227
15	137	202	694	1.950	0.195	17129
15	139	202	699	3.250	0.325	16498
15	141	199	705	4.360	0.436	19448
15	143	197	699	4.111	0.411	13927
15	145	193	684	10.090	1.009	6819
15	147	187	677	5.993	0.599	17568
15	149	184	671	4.360	0.436	15986
15	151	184	669	1.300	0.130	20440
15	153	189	678	6.692	0.669	19753
15	155	191	685	4.732	0.473	13810
15	157	196	694	6.692	0.669	15047
15	159	199	695	2.055	0.206	21962
15	161	204	694	3.314	0.331	23095
15	163	201	699	3.790	0.379	21121
15	165	199	702	2.344	0.234	10896
15	167	198	707	3.314	0.331	19506
15	169	197	710	2.055	0.206	29911
15	171	195	713	2.344	0.234	20062
15	173	195	713	0.000	0.000	19708
15	175	199	707	4.687	0.469	14567
15	177	208	701	7.031	0.703	14937
15	179	212	697	3.677	0.368	20239
15	181	212	697	0.000	0.000	17403
15	183	208	702	4.162	0.416	18484
15	185	205	705	2.758	0.276	19417
15	187	201	711	4.687	0.469	20080
15	189	201	711	0.000	0.000	19972
15	191	200	704	4.596	0.460	20018
15	193	200	698	3.900	0.390	19925
16	1	645	967	-1.000	-1.000	17027
16	3	645	967	0.000	0.000	17860
16	5	644	967	0.650	0.065	17757
16	7	637	967	4.550	0.455	19872
16	9	631	966	3.954	0.395	12906
16	11	630	966	0.650	0.065	8169
16	13	628	963	2.344	0.234	6210
16	15	628	959	2.600	0.260	12665
16	17	627	955	2.680	0.268	11384
16	19	625	952	2.344	0.234	12711
16	21	618	957	5.591	0.559	18011
16	23	619	957	0.650	0.065	18162
16	25	624	955	3.500	0.350	9220
16	27	629	954	3.314	0.331	12764
16	29	633	951	3.250	0.325	15794
16	31	638	947	4.162	0.416	17038
16	33	641	946	2.055	0.206	20951
16	35	641	946	0.000	0.000	16981
16	37	635	949	4.360	0.436	14670
16	39	630	952	3.790	0.379	15531
16	41	629	952	0.650	0.065	13156
16	43	628	953	0.919	0.092	9277
16	45	630	949	2.907	0.291	12880
16	47	633	945	3.250	0.325	18657
16	49	645	941	8.222	0.822	19260
16	51	651	940	3.954	0.395	25502
16	53	651	941	0.650	0.065	16156
16	55	641	948	7.934	0.793	21131
16	57	639	949	1.453	0.145	18462
16	59	635	952	3.250	0.325	13499
16	61	630	955	3.790	0.379	14179
16	63	627	956	2.055	0.206	18089
16	65	626	952	2.680	0.268	18141
16	67	633	945	6.435	0.643	4408
16	69	642	943	5.993	0.599	14027
16	71	651	937	7.031	0.703	18507
16	73	650	941	2.680	0.268	23648
16	75	648	943	1.838	0.184	28225
16	77	642	950	5.993	0.599	15115
16	79	639	954	3.250	0.325	19967
16	81	638	956	1.453	0.145	28510
16	83	636	966	6.629	0.663	15634
16	85	626	970	7.001	0.700	18094
16	87	619	969	4.596	0.460	18033
16	89	623	961	5.814	0.581	5763
16	91	631	956	6.132	0.613	6573
16	93	631	956	0.000	0.000	12685
16	95	630	963	4.596	0.460	18544
16	97	630	963	0.000	0.000	18195
16	99	624	967	4.687	0.469	18581
16	101	624	967	0.000	0.000	18230
16	103	630	959	6.500	0.650	18535
16	105	644	954	9.663	0.966	17876
16	107	647	956	2.344	0.234	17511
16	109	646	963	4.596	0.460	17960
16	111	645	965	1.453	0.145	17763
16	113	644	969	2.680	0.268	17979
16	115	647	963	4.360	0.436	18013
16	117	653	959	4.687	0.469	6955
16	119	655	956	2.344	0.234	9370
16	121	656	952	2.680	0.268	15102
16	123	656	952	0.000	0.000	9947
16	125	660	946	4.687	0.469	16426
16	127	660	946	0.000	0.000	24078
16	129	662	953	4.732	0.473	17267
16	131	667	959	5.077	0.508	19709
16	133	671	966	5.240	0.524	20963
16	135	677	969	4.360	0.436	17487
16	137	680	970	2.055	0.206	26387
16	139	676	980	7.001	0.700	18140
16	141	672	982	2.907	0.291	17899
16	143	662	985	6.786	0.679	19611
16	145	651	981	7.608	0.761	18498
16	147	650	979	1.453	0.145	17931
16	149	657	969	7.934	0.793	10505
16	151	666	960	8.273	0.827	13936
16	153	669	953	4.950	0.495	18502
16	155	672	951	2.344	0.234	13327
16	157	673	961	6.532	0.653	21707
16	159	676	966	3.790	0.379	20586
16	161	680	975	6.402	0.640	17905
16	163	681	978	2.055	0.206	24789
16	165	675	985	5.993	0.599	17854
16	167	669	981	4.687	0.469	17888
16	169	671	967	9.192	0.919	18026
16	171	679	949	12.803	1.280	22109
16	173	686	941	6.909	0.691	17786
16	175	680	948	5.993	0.599	17747
16	177	669	957	9.238	0.924	15435
16	179	662	970	9.597	0.960	13967
16	181	655	983	9.597	0.960	18192
16	183	663	983	5.200	0.520	18261
16	185	674	984	7.179	0.718	17987
16	187	681	986	4.732	0.473	17733
16	189	675	981	5.077	0.508	17778
16	191	671	966	10.090	1.009	13686
16	193	667	953	8.841	0.884	18079
17	1	102	91	-1.000	-1.000	10638
17	3	98	78	8.841	0.884	11826
17	5	98	80	1.300	0.130	12282
17	7	100	82	1.838	0.184	12398
17	9	105	91	6.692	0.669	23081
17	11	105	91	0.000	0.000	12855
17	13	107	88	2.344	0.234	15143
17	15	107	83	3.250	0.325	12376
17	17	107	80	1.950	0.195	12693
17	19	107	75	3.250	0.325	12645
17	21	108	76	0.919	0.092	11447
17	23	111	83	4.950	0.495	12716
17	25	115	89	4.687	0.469	13836
17	27	117	94	3.500	0.350	12169
17	29	119	92	1.838	0.184	12542
17	31	120	84	5.240	0.524	9489
17	33	122	76	5.360	0.536	16505
17	35	116	82	5.515	0.552	14344
17	37	114	88	4.111	0.411	11403
17	39	113	90	1.453	0.145	15060
17	41	113	90	0.000	0.000	9741
17	43	113	90	0.000	0.000	16420
17	45	113	90	0.000	0.000	14216
17	47	112	87	2.055	0.206	11393
17	49	111	84	2.055	0.206	9958
17	51	109	80	2.907	0.291	12972
17	53	108	78	1.453	0.145	9059
17	55	106	74	2.907	0.291	11671
17	57	104	73	1.453	0.145	10108
17	59	114	82	8.745	0.874	12257
17	61	116	84	1.838	0.184	12548
17	63	116	87	1.950	0.195	12336
17	65	116	88	0.650	0.065	12707
17	67	114	88	1.300	0.130	12411
17	69	112	81	4.732	0.473	15302
17	71	109	79	2.344	0.234	11965
17	73	103	78	3.954	0.395	12107
17	75	97	76	4.111	0.411	8433
17	77	96	76	0.650	0.065	7913
17	79	91	71	4.596	0.460	3148
17	81	91	71	0.000	0.000	2829
17	83	100	73	5.993	0.599	7659
17	85	105	80	5.591	0.559	13439
17	87	106	81	0.919	0.092	12129
17	89	110	80	2.680	0.268	12028
17	91	124	81	9.123	0.912	12079
17	93	125	81	0.650	0.065	12025
17	95	117	82	5.240	0.524	13672
17	97	112	85	3.790	0.379	25829
17	99	109	86	2.055	0.206	18931
17	101	107	80	4.111	0.411	12291
17	103	104	73	4.950	0.495	12703
17	105	101	69	3.250	0.325	10877
17	107	97	67	2.907	0.291	10989
17	109	95	64	2.344	0.234	6827
17	111	96	65	0.919	0.092	6970
17	113	103	71	5.993	0.599	9385
17	115	111	78	6.909	0.691	9482
17	117	113	83	3.500	0.350	19701
17	119	119	83	3.900	0.390	12331
17	121	118	84	0.919	0.092	12539
17	123	109	83	5.886	0.589	12528
17	125	106	77	4.360	0.436	13786
17	127	107	73	2.680	0.268	12545
17	129	108	69	2.680	0.268	12931
17	131	110	64	3.500	0.350	12532
17	133	106	68	3.677	0.368	11253
17	135	103	76	5.553	0.555	7979
17	137	102	83	4.596	0.460	3957
17	139	102	83	0.000	0.000	10756
17	141	104	81	1.838	0.184	9881
17	143	108	80	2.680	0.268	23446
17	145	115	80	4.550	0.455	18515
17	147	117	80	1.300	0.130	12511
17	149	126	79	5.886	0.589	12273
17	151	118	81	5.360	0.536	11632
17	153	112	82	3.954	0.395	15045
17	155	107	76	5.077	0.508	14189
17	157	105	71	3.500	0.350	13192
17	159	104	65	3.954	0.395	7390
17	161	102	60	3.500	0.350	7235
17	163	102	59	0.650	0.065	12397
17	165	99	58	2.055	0.206	8598
17	167	98	66	5.240	0.524	8581
17	169	97	68	1.453	0.145	8070
17	171	100	72	3.250	0.325	8575
17	173	105	73	3.314	0.331	14121
17	175	108	73	1.950	0.195	14814
17	177	114	76	4.360	0.436	16457
17	179	120	77	3.954	0.395	15478
17	181	120	79	1.300	0.130	12403
17	183	113	82	4.950	0.495	25394
17	185	112	82	0.650	0.065	20028
17	187	108	79	3.250	0.325	13088
17	189	106	76	2.344	0.234	13148
17	191	108	69	4.732	0.473	13004
17	193	108	67	1.300	0.130	11995
18	1	583	56	-1.000	-1.000	9578
18	3	583	56	0.000	0.000	11572
18	5	588	59	3.790	0.379	15631
18	7	590	59	1.300	0.130	10564
18	9	591	57	1.453	0.145	16808
18	11	578	53	8.841	0.884	3900
18	13	578	53	0.000	0.000	3091
18	15	585	46	6.435	0.643	11338
18	17	585	46	0.000	0.000	8818
18	19	586	47	0.919	0.092	10507
18	21	591	47	3.250	0.325	10733
18	23	593	47	1.300	0.130	11157
18	25	595	48	1.453	0.145	10855
18	27	601	54	5.515	0.552	18612
18	29	605	61	5.240	0.524	10114
18	31	605	61	0.000	0.000	10018
18	33	599	59	4.111	0.411	10079
18	35	590	55	6.402	0.640	11284
18	37	587	50	3.790	0.379	6954
18	39	593	43	5.993	0.599	8905
18	41	593	44	0.650	0.065	9605
18	43	598	56	8.450	0.845	17018
18	45	601	55	2.055	0.206	10268
18	47	606	52	3.790	0.379	9906
18	49	595	51	7.179	0.718	11817
18	51	584	56	7.854	0.785	7991
18	53	584	56	0.000	0.000	6960
18	55	585	53	2.055	0.206	9862
18	57	588	47	4.360	0.436	10300
18	59	591	42	3.790	0.379	11215
18	61	594	36	4.360	0.436	9536
18	63	595	43	4.596	0.460	10944
18	65	595	49	3.900	0.390	10883
18	67	592	55	4.360	0.436	11339
18	69	586	56	3.954	0.395	8980
18	71	585	56	0.650	0.065	9693
18	73	584	56	0.650	0.065	9078
18	75	584	56	0.000	0.000	8414
18	77	587	54	2.344	0.234	8037
18	79	590	54	1.950	0.195	9172
18	81	594	52	2.907	0.291	9908
18	83	596	51	1.453	0.145	11367
18	85	600	50	2.680	0.268	8010
18	87	601	50	0.650	0.065	12700
18	89	595	51	3.954	0.395	11927
18	91	588	50	4.596	0.460	8790
18	93	580	48	5.360	0.536	8514
18	95	579	49	0.919	0.092	5181
18	97	584	51	3.500	0.350	6993
18	99	591	52	4.596	0.460	10514
18	101	599	54	5.360	0.536	10899
18	103	606	54	4.550	0.455	15382
18	105	611	53	3.314	0.331	10156
18	107	605	49	4.687	0.469	13217
18	109	604	47	1.453	0.145	11113
18	111	604	46	0.650	0.065	11064
18	113	607	49	2.758	0.276	15024
18	115	603	57	5.814	0.581	9029
18	117	602	58	0.919	0.092	11110
18	119	596	67	7.031	0.703	10377
18	121	595	67	0.650	0.065	10148
18	123	602	53	10.174	1.017	12110
18	125	612	47	7.580	0.758	11527
18	127	613	48	0.919	0.092	9078
18	129	615	47	1.453	0.145	9963
18	131	616	44	2.055	0.206	10293
18	133	609	45	4.596	0.460	10156
18	135	598	46	7.179	0.718	12113
18	137	590	40	6.500	0.650	10703
18	139	582	33	6.909	0.691	9472
18	141	571	27	8.144	0.814	9117
18	143	560	22	7.854	0.785	6588
18	145	558	20	1.838	0.184	8810
18	147	561	20	1.950	0.195	7486
18	149	563	21	1.453	0.145	8322
18	151	556	18	4.950	0.495	9743
18	153	554	17	1.453	0.145	9600
18	155	553	17	0.650	0.065	8084
18	157	549	15	2.907	0.291	10194
18	159	558	14	5.886	0.589	9605
18	161	554	11	3.250	0.325	10194
18	163	550	9	2.907	0.291	10165
18	165	545	4	4.596	0.460	10222
18	167	542	5	2.055	0.206	10191
18	169	551	10	6.692	0.669	10225
19	1	316	595	-1.000	-1.000	16265
19	3	316	599	2.600	0.260	11779
19	5	316	599	0.000	0.000	15054
19	7	323	593	5.993	0.599	24087
19	9	323	591	1.300	0.130	13460
19	11	323	588	1.950	0.195	10670
19	13	322	587	0.919	0.092	9258
19	15	322	586	0.650	0.065	9077
19	17	323	582	2.680	0.268	10563
19	19	322	583	0.919	0.092	7155
19	21	322	583	0.000	0.000	11181
19	23	322	579	2.600	0.260	10273
19	25	323	572	4.596	0.460	8625
19	27	316	576	5.240	0.524	9465
19	29	315	578	1.453	0.145	9535
19	31	314	582	2.680	0.268	12236
19	33	312	584	1.838	0.184	6354
19	35	313	583	0.919	0.092	11005
19	37	316	580	2.758	0.276	16320
19	39	318	575	3.500	0.350	17309
19	41	321	574	2.055	0.206	11070
19	43	325	582	5.814	0.581	8298
19	45	320	587	4.596	0.460	20094
19	47	318	588	1.453	0.145	11704
19	49	318	588	0.000	0.000	25557
19	51	318	585	1.950	0.195	7726
19	53	320	580	3.500	0.350	16505
19	55	323	577	2.758	0.276	11358
19	57	319	582	4.162	0.416	15837
19	59	316	585	2.758	0.276	16499
19	61	314	587	1.838	0.184	10516
19	63	314	589	1.300	0.130	8547
19	65	314	589	0.000	0.000	8557
19	67	315	588	0.919	0.092	10704
19	69	318	585	2.758	0.276	11465
19	71	315	588	2.758	0.276	13159
19	73	311	590	2.907	0.291	10605
19	75	311	590	0.000	0.000	12376
19	77	311	590	0.000	0.000	13308
19	79	320	586	6.402	0.640	11107
19	81	320	586	0.000	0.000	9728
19	83	320	586	0.000	0.000	12156
19	85	310	597	9.663	0.966	12884
19	87	310	597	0.000	0.000	12883
19	89	310	596	0.650	0.065	13796
19	91	312	594	1.838	0.184	14009
19	93	315	591	2.758	0.276	8030
19	95	319	587	3.677	0.368	20589
19	97	320	586	0.919	0.092	13584
19	99	325	580	5.077	0.508	13710
19	101	311	587	10.174	1.017	12782
19	103	313	587	1.300	0.130	7636
19	105	326	578	10.277	1.028	11797
19	107	326	578	0.000	0.000	14050
19	109	326	578	0.000	0.000	13231
19	111	324	579	1.453	0.145	13288
19	113	323	580	0.919	0.092	15467
19	115	319	584	3.677	0.368	12377
19	117	318	585	0.919	0.092	10890
19	119	318	585	0.000	0.000	16466
19	121	318	584	0.650	0.065	9422
19	123	321	579	3.790	0.379	13895
19	125	322	578	0.919	0.092	14836
19	127	322	575	1.950	0.195	15107
19	129	320	571	2.907	0.291	11618
19	131	313	570	4.596	0.460	11695
19	133	312	566	2.680	0.268	9609
19	135	313	559	4.596	0.460	7940
19	137	317	553	4.687	0.469	14384
19	139	319	565	7.907	0.791	9064
19	141	334	564	9.771	0.977	13970
19	143	339	561	3.790	0.379	17560
19	145	333	567	5.515	0.552	11966
19	147	331	571	2.907	0.291	15537
19	149	324	575	5.240	0.524	11384
19	151	320	574	2.680	0.268	11847
19	153	315	570	4.162	0.416	11933
19	155	309	569	3.954	0.395	10717
19	157	307	569	1.300	0.130	9000
19	159	310	567	2.344	0.234	13453
19	161	304	564	4.360	0.436	3222
19	163	298	560	4.687	0.469	8138
19	165	303	561	3.314	0.331	3801
19	167	308	564	3.790	0.379	12628
19	169	310	566	1.838	0.184	12083
19	171	314	567	2.680	0.268	14915
19	173	319	569	3.500	0.350	17328
19	175	321	570	1.453	0.145	11508
19	177	323	573	2.344	0.234	12476
19	179	325	577	2.907	0.291	10393
19	181	326	580	2.055	0.206	11620
19	183	328	585	3.500	0.350	13077
19	185	329	587	1.453	0.145	12784
19	187	329	587	0.000	0.000	12676
19	189	328	586	0.919	0.092	21723
19	191	323	580	5.077	0.508	14365
19	193	323	578	1.300	0.130	18927
20	1	578	496	-1.000	-1.000	11258
20	3	582	493	3.250	0.325	12078
20	5	585	491	2.344	0.234	10166
20	7	587	490	1.453	0.145	11780
20	9	589	487	2.344	0.234	14387
20	11	589	487	0.000	0.000	11363
20	13	588	488	0.919	0.092	10444
20	15	588	488	0.000	0.000	11481
20	17	587	488	0.650	0.065	8998
20	19	587	488	0.000	0.000	9436
20	21	587	487	0.650	0.065	10824
20	23	587	487	0.000	0.000	9226
20	25	587	487	0.000	0.000	10394
20	27	587	487	0.000	0.000	9842
20	29	587	486	0.650	0.065	16643
20	31	588	485	0.919	0.092	10959
20	33	589	481	2.680	0.268	9885
20	35	589	474	4.550	0.455	9785
20	37	589	474	0.000	0.000	7859
20	39	588	479	3.314	0.331	10951
20	41	587	482	2.055	0.206	9899
20	43	586	487	3.314	0.331	7671
20	45	586	487	0.000	0.000	13357
20	47	586	487	0.000	0.000	7574
20	49	586	486	0.650	0.065	7619
20	51	586	479	4.550	0.455	11541
20	53	586	474	3.250	0.325	11513
20	55	591	467	5.591	0.559	13951
20	57	591	470	1.950	0.195	9392
20	59	589	477	4.732	0.473	7004
20	61	588	481	2.680	0.268	11667
20	63	587	482	0.919	0.092	10593
20	65	585	482	1.300	0.130	8882
20	67	585	482	0.000	0.000	9338
20	69	585	482	0.000	0.000	8974
20	71	586	479	2.055	0.206	15402
20	73	587	475	2.680	0.268	14075
20	75	587	475	0.000	0.000	11286
20	77	587	475	0.000	0.000	13705
20	79	587	475	0.000	0.000	5040
20	81	587	475	0.000	0.000	11370
20	83	589	474	1.453	0.145	11338
20	85	593	472	2.907	0.291	11212
20	87	594	479	4.596	0.460	10264
20	89	593	483	2.680	0.268	8404
20	91	593	484	0.650	0.065	11042
20	93	593	488	2.600	0.260	23087
20	95	594	490	1.453	0.145	11305
20	97	594	490	0.000	0.000	20093
20	99	593	487	2.055	0.206	13703
20	101	591	485	1.838	0.184	11371
20	103	591	485	0.000	0.000	13396
20	105	594	482	2.758	0.276	8148
20	107	598	478	3.677	0.368	8254
20	109	601	475	2.758	0.276	11712
20	111	592	481	7.031	0.703	14103
20	113	589	483	2.344	0.234	15324
20	115	589	483	0.000	0.000	10696
20	117	588	487	2.680	0.268	8355
20	119	588	487	0.000	0.000	13847
20	121	588	485	1.300	0.130	3979
20	123	588	480	3.250	0.325	10326
20	125	589	478	1.453	0.145	8178
20	127	588	474	2.680	0.268	11004
20	129	588	474	0.000	0.000	10692
20	131	585	474	1.950	0.195	10800
20	133	585	474	0.000	0.000	9058
20	135	588	481	4.950	0.495	9121
20	137	589	484	2.055	0.206	9290
20	139	591	486	1.838	0.184	8555
20	141	591	486	0.000	0.000	10649
20	143	593	486	1.300	0.130	10669
20	145	596	484	2.344	0.234	13721
20	147	598	482	1.838	0.184	12059
20	149	594	485	3.250	0.325	10704
20	151	590	484	2.680	0.268	15627
20	153	589	482	1.453	0.145	13256
20	155	588	479	2.055	0.206	12324
20	157	588	478	0.650	0.065	12386
20	159	586	476	1.838	0.184	8904
20	161	584	472	2.907	0.291	11073
20	163	584	472	0.000	0.000	11177
20	165	585	478	3.954	0.395	11680
20	167	586	484	3.954	0.395	9741
20	169	589	484	1.950	0.195	14979
20	171	594	483	3.314	0.331	11526
20	173	597	481	2.344	0.234	11882
20	175	597	486	3.250	0.325	10535
20	177	597	486	0.000	0.000	7619
20	179	597	486	0.000	0.000	7261
20	181	597	488	1.300	0.130	5947
20	183	597	488	0.000	0.000	13437
20	185	592	483	4.596	0.460	11587
20	187	589	477	4.360	0.436	10690
20	189	589	476	0.650	0.065	9090
20	191	589	476	0.000	0.000	10944
20	193	596	481	5.591	0.559	11114
21	1	763	247	-1.000	-1.000	7744
21	3	771	252	6.132	0.613	10230
21	5	772	250	1.453	0.145	9843
21	7	773	245	3.314	0.331	19006
21	9	773	245	0.000	0.000	16448
21	11	774	243	1.453	0.145	22308
21	13	770	243	2.600	0.260	11988
21	15	770	243	0.000	0.000	13571
21	17	770	243	0.000	0.000	12977
21	19	770	243	0.000	0.000	12113
21	21	775	241	3.500	0.350	14178
21	23	778	239	2.344	0.234	22366
21	25	779	239	0.650	0.065	13728
21	27	782	238	2.055	0.206	10361
21	29	776	234	4.687	0.469	15823
21	31	773	233	2.055	0.206	9729
21	33	770	231	2.344	0.234	3402
21	35	770	228	1.950	0.195	6336
21	37	773	227	2.055	0.206	8608
21	39	779	226	3.954	0.395	11400
21	41	785	229	4.360	0.436	8543
21	43	787	230	1.453	0.145	10528
21	45	790	233	2.758	0.276	9165
21	47	786	232	2.680	0.268	4249
21	49	782	229	3.250	0.325	5763
21	51	780	229	1.300	0.130	8017
21	53	775	224	4.596	0.460	9811
21	55	775	224	0.000	0.000	10525
21	57	774	222	1.453	0.145	9404
21	59	774	222	0.000	0.000	9417
21	61	772	222	1.300	0.130	10116
21	63	771	222	0.650	0.065	10275
21	65	771	222	0.000	0.000	10133
21	67	771	222	0.000	0.000	8518
21	69	770	222	0.650	0.065	5496
21	71	760	215	7.934	0.793	9957
21	73	761	220	3.314	0.331	3793
21	75	762	221	0.919	0.092	3968
21	77	767	224	3.790	0.379	5703
21	79	769	225	1.453	0.145	9282
21	81	776	224	4.596	0.460	5022
21	83	788	228	8.222	0.822	11246
21	85	788	228	0.000	0.000	17251
21	87	778	228	6.500	0.650	10563
21	89	778	228	0.000	0.000	9931
21	91	778	228	0.000	0.000	8089
21	93	777	231	2.055	0.206	8125
21	95	780	230	2.055	0.206	13602
21	97	782	231	1.453	0.145	13542
21	99	779	228	2.758	0.276	8025
21	101	776	225	2.758	0.276	8964
21	103	781	222	3.790	0.379	7419
21	105	791	226	7.001	0.700	15073
21	107	788	229	2.758	0.276	8058
21	109	785	228	2.055	0.206	9905
21	111	784	228	0.650	0.065	17762
21	113	784	227	0.650	0.065	8265
21	115	778	221	5.515	0.552	7997
21	117	778	221	0.000	0.000	9399
21	119	782	221	2.600	0.260	9521
21	121	777	213	6.132	0.613	7084
21	123	779	199	9.192	0.919	9398
21	125	786	191	6.909	0.691	9189
21	127	788	182	5.993	0.599	9641
21	129	787	192	6.532	0.653	15734
21	131	779	201	7.827	0.783	7817
21	133	779	203	1.300	0.130	10561
21	135	787	210	6.909	0.691	10684
21	137	794	217	6.435	0.643	7667
21	139	798	226	6.402	0.640	12003
21	141	797	233	4.596	0.460	11062
21	143	789	225	7.354	0.735	14904
21	145	785	220	4.162	0.416	9211
21	147	772	196	17.741	1.774	9000
21	149	761	180	12.620	1.262	11122
21	151	754	169	8.475	0.847	8047
21	153	750	154	10.090	1.009	7055
21	155	746	151	3.250	0.325	10461
21	157	740	153	4.111	0.411	10290
21	159	725	157	10.090	1.009	6170
21	161	714	157	7.150	0.715	10418
21	163	701	161	8.841	0.884	9903
21	165	693	162	5.240	0.524	9566
21	167	687	162	3.900	0.390	10671
21	169	687	162	0.000	0.000	11266
21	171	690	162	1.950	0.195	9445
21	173	691	161	0.919	0.092	7576
21	175	683	156	6.132	0.613	7340
21	177	680	154	2.344	0.234	9253
21	179	669	149	7.854	0.785	8463
21	181	663	146	4.360	0.436	13061
21	183	644	142	12.620	1.262	7280
21	185	642	141	1.453	0.145	3777
21	187	637	140	3.314	0.331	7632
21	189	632	143	3.790	0.379	8972
21	191	631	148	3.314	0.331	7731
21	193	626	158	7.267	0.727	8008
22	1	793	203	-1.000	-1.000	7076
22	3	793	208	3.250	0.325	6622
22	5	793	209	0.650	0.065	15163
22	7	793	205	2.600	0.260	7344
22	9	794	201	2.680	0.268	9152
22	11	795	198	2.055	0.206	10040
22	13	795	197	0.650	0.065	11114
22	15	795	190	4.550	0.455	8648
22	17	795	190	0.000	0.000	10314
22	19	796	191	0.919	0.092	7535
22	21	797	199	5.240	0.524	9042
22	23	797	199	0.000	0.000	7129
22	25	797	197	1.300	0.130	7355
22	27	799	195	1.838	0.184	7757
22	29	800	193	1.453	0.145	8236
22	31	803	187	4.360	0.436	9322
22	33	804	185	1.453	0.145	9165
[truncated: 5,641 more rows]
