# Supplementary material for: The Arp2/3 complex is required for in situ haptotactic response of microglia to iC3b
Source: EMBO Rep. 2026 Feb 27;27(7):1666–95. doi: 10.1038/s44319-026-00720-9 (PMC13076747; doi:10.1038/s44319-026-00720-9)
Supplement: Supplementary file 14 — Source data Fig. 2 [file 44319_2026_720_MOESM14_ESM.zip › Figure 2/2A-C/25.01.12 BV2 random migration 2d DMSO well results 7602.txt]

	Track n�	Slice n�	X	Y	Distance	Velocity	Pixel Value
1	1	1	353	899	-1	-1	25215
2	1	3	356	894	3.79	0.379	25186
3	1	5	356	892	1.3	0.13	25963
4	1	7	356	892	0	0	24477
5	1	9	356	891	0.65	0.065	26675
6	1	11	357	887	2.68	0.268	27729
7	1	13	357	884	1.95	0.195	28371
8	1	15	360	879	3.79	0.379	26606
9	1	17	366	870	7.031	0.703	28178
10	1	19	371	867	3.79	0.379	29572
11	1	21	375	864	3.25	0.325	27823
12	1	23	376	866	1.453	0.145	27454
13	1	25	372	871	4.162	0.416	27047
14	1	27	372	873	1.3	0.13	30951
15	1	29	371	871	1.453	0.145	28702
16	1	31	372	864	4.596	0.46	31722
17	1	33	374	859	3.5	0.35	27544
18	1	35	372	850	5.993	0.599	28548
19	1	37	371	848	1.453	0.145	27721
20	1	39	369	855	4.732	0.473	24419
21	1	41	371	865	6.629	0.663	27070
22	1	43	372	865	0.65	0.065	29703
23	1	45	379	860	5.591	0.559	28686
24	1	47	385	864	4.687	0.469	34026
25	1	49	364	883	18.407	1.841	27615
26	1	51	365	878	3.314	0.331	29764
27	1	53	370	870	6.132	0.613	28287
28	1	55	373	862	5.553	0.555	26535
29	1	57	373	856	3.9	0.39	23627
30	1	59	371	852	2.907	0.291	30007
31	1	61	371	847	3.25	0.325	28795
32	1	63	375	839	5.814	0.581	28363
33	1	65	379	829	7.001	0.7	29319
34	1	67	380	822	4.596	0.46	32953
35	1	69	380	818	2.6	0.26	28885
36	1	71	378	812	4.111	0.411	29782
37	1	73	378	810	1.3	0.13	26525
38	1	75	379	812	1.453	0.145	35719
39	1	77	382	820	5.553	0.555	30252
40	1	79	385	826	4.36	0.436	30014
41	1	81	388	833	4.95	0.495	30228
42	1	83	389	840	4.596	0.46	27412
43	1	85	389	846	3.9	0.39	26225
44	1	87	386	852	4.36	0.436	30436
45	1	89	382	857	4.162	0.416	26252
46	1	91	381	862	3.314	0.331	27433
47	1	93	380	868	3.954	0.395	27505
48	1	95	382	865	2.344	0.234	28614
49	1	97	382	853	7.8	0.78	28934
50	1	99	382	844	5.85	0.585	30926
51	1	101	381	835	5.886	0.589	30808
52	1	103	380	832	2.055	0.206	31430
53	1	105	377	828	3.25	0.325	31684
54	1	107	378	832	2.68	0.268	30394
55	1	109	385	837	5.591	0.559	33085
56	1	111	391	846	7.031	0.703	29326
57	1	113	392	846	0.65	0.065	28483
58	1	115	395	846	1.95	0.195	28722
59	1	117	400	841	4.596	0.46	26129
60	1	119	403	838	2.758	0.276	32449
61	1	121	400	838	1.95	0.195	32185
62	1	123	397	840	2.344	0.234	32300
63	1	125	394	845	3.79	0.379	28188
64	1	127	394	851	3.9	0.39	30896
65	1	129	396	853	1.838	0.184	31409
66	1	131	401	847	5.077	0.508	24982
67	1	133	401	842	3.25	0.325	29933
68	1	135	407	837	5.077	0.508	22215
69	1	137	412	830	5.591	0.559	25799
70	1	139	418	826	4.687	0.469	27979
71	1	141	423	823	3.79	0.379	30676
72	1	143	434	819	7.608	0.761	29588
73	1	145	447	813	9.306	0.931	26348
74	1	147	453	812	3.954	0.395	25637
75	1	149	444	817	6.692	0.669	34449
76	1	151	442	818	1.453	0.145	26876
77	1	153	428	821	9.306	0.931	33873
78	1	155	427	821	0.65	0.065	25805
79	1	157	425	824	2.344	0.234	31787
80	1	159	426	823	0.919	0.092	27658
81	1	161	435	820	6.166	0.617	32944
82	1	163	445	819	6.532	0.653	35246
83	1	165	448	818	2.055	0.206	34279
84	1	167	426	820	14.359	1.436	21574
85	1	169	426	820	0	0	23785
86	1	171	426	815	3.25	0.325	26753
87	1	173	436	807	8.324	0.832	31676
88	1	175	433	805	2.344	0.234	31802
89	1	177	425	800	6.132	0.613	25578
90	1	179	423	796	2.907	0.291	35932
91	1	181	414	794	5.993	0.599	24922
92	1	183	406	786	7.354	0.735	31743
93	1	185	399	774	9.03	0.903	32222
94	1	187	395	767	5.24	0.524	37428
95	1	189	385	761	7.58	0.758	28603
96	1	191	383	758	2.344	0.234	27136
97	1	193	383	755	1.95	0.195	28592
98	2	1	455	453	-1	-1	25588
99	2	3	455	453	0	0	24686
100	2	5	460	453	3.25	0.325	25036
101	2	7	464	459	4.687	0.469	27396
102	2	9	466	460	1.453	0.145	25869
103	2	11	468	463	2.344	0.234	26118
104	2	13	468	463	0	0	28057
105	2	15	464	460	3.25	0.325	27956
106	2	17	460	453	5.24	0.524	28127
107	2	19	453	446	6.435	0.643	28615
108	2	21	447	440	5.515	0.552	26997
109	2	23	445	435	3.5	0.35	30234
110	2	25	442	429	4.36	0.436	30246
111	2	27	442	429	0	0	29391
112	2	29	443	434	3.314	0.331	30169
113	2	31	446	435	2.055	0.206	26101
114	2	33	454	439	5.814	0.581	26966
115	2	35	459	443	4.162	0.416	26554
116	2	37	453	443	3.9	0.39	30289
117	2	39	440	431	11.499	1.15	29327
118	2	41	438	429	1.838	0.184	27653
119	2	43	436	421	5.36	0.536	29500
120	2	45	436	415	3.9	0.39	30595
121	2	47	438	425	6.629	0.663	30010
122	2	49	443	430	4.596	0.46	29156
123	2	51	452	434	6.402	0.64	23894
124	2	53	460	440	6.5	0.65	28422
125	2	55	466	445	5.077	0.508	28747
126	2	57	470	454	6.402	0.64	27640
127	2	59	473	459	3.79	0.379	30719
128	2	61	474	459	0.65	0.065	30685
129	2	63	474	461	1.3	0.13	24946
130	2	65	478	466	4.162	0.416	27988
131	2	67	480	470	2.907	0.291	34183
132	2	69	495	486	14.255	1.426	27919
133	2	71	499	489	3.25	0.325	26179
134	2	73	512	496	9.597	0.96	26238
135	2	75	522	504	8.324	0.832	26219
136	2	77	529	506	4.732	0.473	25016
137	2	79	536	510	5.24	0.524	27079
138	2	81	545	513	6.166	0.617	24637
139	2	83	548	516	2.758	0.276	32099
140	2	85	554	519	4.36	0.436	31957
141	2	87	556	519	1.3	0.13	32104
142	2	89	559	519	1.95	0.195	35639
143	2	91	568	518	5.886	0.589	29862
144	2	93	574	519	3.954	0.395	33088
145	2	95	582	523	5.814	0.581	36526
146	2	97	585	526	2.758	0.276	27477
147	2	99	589	531	4.162	0.416	27279
148	2	101	591	533	1.838	0.184	31914
149	2	103	593	536	2.344	0.234	31963
150	2	105	594	536	0.65	0.065	26991
151	2	107	597	531	3.79	0.379	26192
152	2	109	598	530	0.919	0.092	23255
153	2	111	602	530	2.6	0.26	28367
154	2	113	602	530	0	0	29006
155	2	115	605	533	2.758	0.276	31713
156	2	117	608	537	3.25	0.325	33129
157	2	119	612	543	4.687	0.469	30841
158	2	121	615	545	2.344	0.234	30677
159	2	123	621	547	4.111	0.411	30647
160	2	125	625	549	2.907	0.291	30392
161	2	127	628	551	2.344	0.234	30634
162	2	129	627	551	0.65	0.065	30749
163	2	131	618	547	6.402	0.64	30550
164	2	133	614	544	3.25	0.325	31482
165	2	135	616	554	6.629	0.663	31180
166	2	137	621	556	3.5	0.35	23971
167	2	139	635	559	9.306	0.931	38945
168	2	141	642	561	4.732	0.473	29681
169	2	143	651	558	6.166	0.617	30997
170	2	145	660	551	7.411	0.741	30824
171	2	147	660	551	0	0	30464
172	2	149	663	542	6.166	0.617	31107
173	2	151	673	528	11.183	1.118	30748
174	2	153	678	523	4.596	0.46	30350
175	2	155	689	508	12.09	1.209	30420
176	2	157	691	495	8.549	0.855	28995
177	2	159	691	480	9.75	0.975	30767
178	2	161	692	461	12.367	1.237	27871
179	2	163	694	449	7.907	0.791	39283
180	2	165	693	433	10.42	1.042	34188
181	2	167	693	425	5.2	0.52	25248
182	2	169	691	421	2.907	0.291	22403
183	2	171	684	428	6.435	0.643	30188
184	2	173	679	450	14.664	1.466	36501
185	2	175	680	454	2.68	0.268	28999
186	2	177	683	460	4.36	0.436	33303
187	2	179	685	442	11.772	1.177	31874
188	2	181	682	428	9.306	0.931	28226
189	2	183	677	420	6.132	0.613	32843
190	2	185	673	408	8.222	0.822	29082
191	2	187	669	391	11.351	1.135	32257
192	2	189	667	369	14.359	1.436	32073
193	2	191	656	332	25.09	2.509	31624
194	2	193	649	317	10.759	1.076	34109
195	3	1	509	423	-1	-1	21219
196	3	3	508	423	0.65	0.065	25994
197	3	5	503	421	3.5	0.35	28023
198	3	7	500	418	2.758	0.276	28069
199	3	9	499	416	1.453	0.145	27987
200	3	11	499	412	2.6	0.26	29289
201	3	13	499	405	4.55	0.455	27805
202	3	15	499	404	0.65	0.065	24143
203	3	17	501	408	2.907	0.291	29140
204	3	19	503	411	2.344	0.234	29291
205	3	21	506	416	3.79	0.379	24688
206	3	23	506	424	5.2	0.52	29494
207	3	25	504	428	2.907	0.291	28814
208	3	27	511	435	6.435	0.643	31145
209	3	29	511	435	0	0	31000
210	3	31	511	435	0	0	25619
211	3	33	513	435	1.3	0.13	26781
212	3	35	520	434	4.596	0.46	28039
213	3	37	526	438	4.687	0.469	28895
214	3	39	528	438	1.3	0.13	28009
215	3	41	532	439	2.68	0.268	29270
216	3	43	540	441	5.36	0.536	32211
217	3	45	545	447	5.077	0.508	32042
218	3	47	548	447	1.95	0.195	31462
219	3	49	546	447	1.3	0.13	29345
220	3	51	533	443	8.841	0.884	30630
221	3	53	523	437	7.58	0.758	28837
222	3	55	521	435	1.838	0.184	29255
223	3	57	520	433	1.453	0.145	26551
224	3	59	520	433	0	0	28726
225	3	61	518	428	3.5	0.35	30746
226	3	63	515	423	3.79	0.379	22869
227	3	65	511	418	4.162	0.416	28592
228	3	67	510	416	1.453	0.145	35092
229	3	69	509	413	2.055	0.206	29766
230	3	71	508	411	1.453	0.145	31032
231	3	73	503	407	4.162	0.416	27114
232	3	75	501	404	2.344	0.234	24762
233	3	77	501	401	1.95	0.195	29956
234	3	79	501	401	0	0	25143
235	3	81	509	406	6.132	0.613	27037
236	3	83	510	407	0.919	0.092	26743
237	3	85	509	410	2.055	0.206	27988
238	3	87	507	405	3.5	0.35	31304
239	3	89	505	402	2.344	0.234	29601
240	3	91	505	399	1.95	0.195	29496
241	3	93	509	396	3.25	0.325	30009
242	3	95	509	396	0	0	26090
243	3	97	505	400	3.677	0.368	26242
244	3	99	501	413	8.841	0.884	28990
245	3	101	501	414	0.65	0.065	30196
246	3	103	503	412	1.838	0.184	33255
247	3	105	505	408	2.907	0.291	31769
248	3	107	509	408	2.6	0.26	29629
249	3	109	509	409	0.65	0.065	26504
250	3	111	509	408	0.65	0.065	26574
251	3	113	509	402	3.9	0.39	32788
252	3	115	509	398	2.6	0.26	30264
253	3	117	511	395	2.344	0.234	34117
254	3	119	507	406	7.608	0.761	31477
255	3	121	505	416	6.629	0.663	32090
256	3	123	504	421	3.314	0.331	30448
257	3	125	504	423	1.3	0.13	31315
258	3	127	504	426	1.95	0.195	32739
259	3	129	509	421	4.596	0.46	30097
260	3	131	511	412	5.993	0.599	31619
261	3	133	513	408	2.907	0.291	36281
262	3	135	514	405	2.055	0.206	31029
263	3	137	515	402	2.055	0.206	29779
264	3	139	511	398	3.677	0.368	31011
265	3	141	508	397	2.055	0.206	32350
266	3	143	509	387	6.532	0.653	30674
267	3	145	511	375	7.907	0.791	30930
268	3	147	509	363	7.907	0.791	31575
269	3	149	505	354	6.402	0.64	32694
270	3	151	499	344	7.58	0.758	31790
271	3	153	496	331	8.672	0.867	28608
272	3	155	494	322	5.993	0.599	30485
273	3	157	491	318	3.25	0.325	29732
274	3	159	487	314	3.677	0.368	31559
275	3	161	485	312	1.838	0.184	30849
276	3	163	497	348	24.665	2.467	26596
277	3	165	506	374	17.883	1.788	30997
278	3	167	506	385	7.15	0.715	31507
279	3	169	503	396	7.411	0.741	31889
280	3	171	502	410	9.123	0.912	39065
281	3	173	502	423	8.45	0.845	37491
282	3	175	502	431	5.2	0.52	27723
283	3	177	502	435	2.6	0.26	30725
284	3	179	502	436	0.65	0.065	30941
285	3	181	500	429	4.732	0.473	34455
286	3	183	497	420	6.166	0.617	30625
287	3	185	497	411	5.85	0.585	31555
288	3	187	496	398	8.475	0.847	28749
289	3	189	496	392	3.9	0.39	24238
290	3	191	498	392	1.3	0.13	40336
291	3	193	499	439	30.556	3.056	35355
292	4	1	680	436	-1	-1	17857
293	4	3	678	439	2.344	0.234	22819
294	4	5	678	439	0	0	26864
295	4	7	678	439	0	0	23671
296	4	9	678	439	0	0	32803
297	4	11	679	433	3.954	0.395	27807
298	4	13	678	440	4.596	0.46	28224
299	4	15	678	451	7.15	0.715	29151
300	4	17	688	454	6.786	0.679	28593
301	4	19	716	458	18.384	1.838	28855
302	4	21	727	456	7.267	0.727	28963
303	4	23	734	436	13.773	1.377	28949
304	4	25	715	416	17.931	1.793	29336
305	4	27	708	413	4.95	0.495	29263
306	4	29	706	412	1.453	0.145	29219
307	4	31	703	410	2.344	0.234	29357
308	4	33	698	413	3.79	0.379	29592
309	4	35	688	420	7.934	0.793	29296
310	4	37	678	426	7.58	0.758	30028
311	4	39	670	430	5.814	0.581	30019
312	4	41	661	429	5.886	0.589	30071
313	4	43	663	447	11.772	1.177	30050
314	4	45	673	461	11.183	1.118	30090
315	4	47	685	469	9.374	0.937	30659
316	4	49	682	474	3.79	0.379	30118
317	4	51	655	475	17.562	1.756	28539
318	4	53	644	490	12.09	1.209	30153
319	4	55	633	493	7.411	0.741	30233
320	4	57	620	506	11.95	1.195	30355
321	4	59	614	512	5.515	0.552	30176
322	4	61	614	512	0	0	30497
323	4	63	637	504	15.828	1.583	30641
324	4	65	653	502	10.481	1.048	30199
325	4	67	665	502	7.8	0.78	30191
326	4	69	680	504	9.836	0.984	29956
327	4	71	689	510	7.031	0.703	30073
328	4	73	690	512	1.453	0.145	29981
329	4	75	694	505	5.24	0.524	21004
330	4	77	696	497	5.36	0.536	29635
331	4	79	693	486	7.411	0.741	33325
332	4	81	691	477	5.993	0.599	28459
333	4	83	691	472	3.25	0.325	28268
334	4	85	691	474	1.3	0.13	30808
335	4	87	691	490	10.4	1.04	25721
336	4	89	691	503	8.45	0.845	26537
337	4	91	689	511	5.36	0.536	29173
338	4	93	693	493	11.985	1.199	32098
339	4	95	693	477	10.4	1.04	28984
340	4	97	692	464	8.475	0.847	27785
341	4	99	690	450	9.192	0.919	31142
342	4	101	689	443	4.596	0.46	30131
343	4	103	690	429	9.123	0.912	28971
344	4	105	686	417	8.222	0.822	30352
345	4	107	683	405	8.04	0.804	31531
346	4	109	680	396	6.166	0.617	31577
347	4	111	678	380	10.481	1.048	26380
348	4	113	676	370	6.629	0.663	30516
349	4	115	676	366	2.6	0.26	28898
350	4	117	671	357	6.692	0.669	31251
351	4	119	668	351	4.36	0.436	30946
352	4	121	666	348	2.344	0.234	31146
353	4	123	665	345	2.055	0.206	30612
354	4	125	672	359	10.174	1.017	29643
355	4	127	672	359	0	0	30649
356	4	129	671	357	1.453	0.145	30733
357	4	131	666	351	5.077	0.508	29274
358	4	133	665	347	2.68	0.268	29643
359	4	135	664	345	1.453	0.145	30226
360	4	137	662	337	5.36	0.536	30994
361	4	139	662	337	0	0	30393
362	4	141	666	345	5.814	0.581	30921
363	4	143	672	355	7.58	0.758	30334
364	4	145	675	365	6.786	0.679	30411
365	4	147	676	371	3.954	0.395	31444
366	4	149	677	375	2.68	0.268	31406
367	4	151	679	380	3.5	0.35	30748
368	4	153	683	392	8.222	0.822	28049
369	4	155	685	399	4.732	0.473	27320
370	4	157	687	399	1.3	0.13	26816
371	4	159	690	391	5.553	0.555	29840
372	4	161	696	405	9.9	0.99	31830
373	4	163	696	406	0.65	0.065	27274
374	4	165	700	402	3.677	0.368	32237
375	4	167	707	409	6.435	0.643	31050
376	4	169	713	419	7.58	0.758	29921
377	4	171	714	424	3.314	0.331	30524
378	4	173	703	414	9.663	0.966	30974
379	4	175	693	404	9.192	0.919	24984
380	4	177	691	397	4.732	0.473	22530
381	4	179	692	388	5.886	0.589	31886
382	4	181	692	384	2.6	0.26	27879
383	4	183	692	382	1.3	0.13	29768
384	4	185	691	378	2.68	0.268	29278
385	4	187	691	377	0.65	0.065	30411
386	4	189	691	374	1.95	0.195	32528
387	4	191	688	368	4.36	0.436	29950
388	4	193	686	361	4.732	0.473	28257
389	5	1	801	295	-1	-1	25345
390	5	3	805	291	3.677	0.368	25703
391	5	5	805	290	0.65	0.065	26580
392	5	7	811	286	4.687	0.469	28929
393	5	9	815	283	3.25	0.325	28033
394	5	11	816	282	0.919	0.092	27849
395	5	13	812	280	2.907	0.291	28014
396	5	15	807	277	3.79	0.379	27330
397	5	17	807	274	1.95	0.195	28803
398	5	19	808	268	3.954	0.395	28269
399	5	21	807	258	6.532	0.653	28175
400	5	23	808	259	0.919	0.092	31569
401	5	25	822	262	9.306	0.931	31063
402	5	27	830	266	5.814	0.581	28319
403	5	29	841	267	7.179	0.718	29233
404	5	31	842	267	0.65	0.065	27506
405	5	33	843	266	0.919	0.092	26153
406	5	35	834	264	5.993	0.599	29660
407	5	37	833	261	2.055	0.206	32113
408	5	39	836	251	6.786	0.679	30085
409	5	41	840	244	5.24	0.524	26456
410	5	43	847	244	4.55	0.455	30289
411	5	45	860	242	8.549	0.855	22844
412	5	47	860	242	0	0	28223
413	5	49	860	242	0	0	25141
414	5	51	864	241	2.68	0.268	32034
415	5	53	850	244	9.306	0.931	16375
416	5	55	848	245	1.453	0.145	28061
417	5	57	844	257	8.222	0.822	33131
418	5	59	842	258	1.453	0.145	31430
419	5	61	837	263	4.596	0.46	22601
420	5	63	849	257	8.72	0.872	30159
421	5	65	870	243	16.405	1.64	31735
422	5	67	870	239	2.6	0.26	29501
423	5	69	864	235	4.687	0.469	30885
424	5	71	868	232	3.25	0.325	28480
425	5	73	868	232	0	0	27299
426	5	75	865	227	3.79	0.379	30423
427	5	77	866	220	4.596	0.46	24686
428	5	79	867	217	2.055	0.206	30013
429	5	81	865	213	2.907	0.291	34318
430	5	83	862	212	2.055	0.206	32921
431	5	85	861	211	0.919	0.092	27825
432	5	87	861	204	4.55	0.455	30458
433	5	89	859	201	2.344	0.234	33872
434	5	91	859	194	4.55	0.455	30880
435	5	93	859	194	0	0	30366
436	5	95	858	189	3.314	0.331	30456
437	5	97	859	196	4.596	0.46	31998
438	5	99	860	198	1.453	0.145	29307
439	5	101	866	198	3.9	0.39	24475
440	5	103	872	194	4.687	0.469	29259
441	5	105	876	191	3.25	0.325	33482
442	5	107	881	186	4.596	0.46	32116
443	5	109	887	182	4.687	0.469	31133
444	5	111	888	182	0.65	0.065	32650
445	5	113	895	181	4.596	0.46	21752
446	5	115	900	179	3.5	0.35	28477
447	5	117	906	176	4.36	0.436	28295
448	5	119	915	171	6.692	0.669	30570
449	5	121	925	166	7.267	0.727	30577
450	5	123	925	167	0.65	0.065	29804
451	5	125	922	172	3.79	0.379	36950
452	5	127	922	173	0.65	0.065	37487
453	5	129	927	166	5.591	0.559	17471
454	5	131	930	159	4.95	0.495	32609
455	5	133	930	158	0.65	0.065	31297
456	5	135	931	156	1.453	0.145	32165
457	5	137	933	154	1.838	0.184	30407
458	5	139	933	154	0	0	34597
459	5	141	933	154	0	0	26028
460	5	143	939	148	5.515	0.552	27057
461	5	145	942	141	4.95	0.495	25007
462	5	147	943	137	2.68	0.268	30161
463	5	149	945	133	2.907	0.291	31899
464	5	151	946	129	2.68	0.268	29644
465	5	153	948	126	2.344	0.234	31135
466	5	155	949	124	1.453	0.145	32172
467	5	157	951	118	4.111	0.411	29724
468	5	159	951	117	0.65	0.065	27826
469	5	161	952	114	2.055	0.206	33775
470	5	163	954	110	2.907	0.291	39153
471	5	165	954	107	1.95	0.195	31201
472	5	167	955	102	3.314	0.331	23875
473	5	169	955	100	1.3	0.13	26891
474	5	171	955	93	4.55	0.455	29498
475	5	173	955	90	1.95	0.195	32219
476	5	175	954	79	7.179	0.718	34523
477	5	177	953	72	4.596	0.46	32747
478	5	179	953	69	1.95	0.195	36832
479	5	181	953	63	3.9	0.39	34388
480	5	183	953	62	0.65	0.065	32639
481	5	185	954	60	1.453	0.145	31553
482	5	187	955	57	2.055	0.206	26992
483	5	189	955	54	1.95	0.195	31035
484	5	191	955	53	0.65	0.065	30686
485	5	193	956	44	5.886	0.589	33088
486	6	1	544	136	-1	-1	29170
487	6	3	544	136	0	0	27009
488	6	5	544	137	0.65	0.065	26741
489	6	7	545	138	0.919	0.092	26970
490	6	9	545	138	0	0	27970
491	6	11	544	137	0.919	0.092	27956
492	6	13	541	144	4.95	0.495	27421
493	6	15	530	148	7.608	0.761	32441
494	6	17	519	147	7.179	0.718	24881
495	6	19	510	147	5.85	0.585	28125
496	6	21	498	151	8.222	0.822	28571
497	6	23	488	152	6.532	0.653	30136
498	6	25	485	148	3.25	0.325	29893
499	6	27	496	134	11.573	1.157	31363
500	6	29	498	126	5.36	0.536	24369
501	6	31	485	136	10.661	1.066	31325
502	6	33	482	143	4.95	0.495	29865
503	6	35	485	133	6.786	0.679	30067
504	6	37	487	117	10.481	1.048	29213
505	6	39	483	110	5.24	0.524	31316
506	6	41	474	102	7.827	0.783	30126
507	6	43	462	96	8.72	0.872	23345
508	6	45	453	91	6.692	0.669	30967
509	6	47	447	95	4.687	0.469	38024
510	6	49	437	96	6.532	0.653	31085
511	6	51	423	91	9.663	0.966	18550
512	6	53	410	88	8.672	0.867	24826
513	6	55	402	90	5.36	0.536	31116
514	6	57	395	90	4.55	0.455	31400
515	6	59	401	92	4.111	0.411	30969
516	6	61	414	104	11.499	1.15	33107
517	6	63	434	114	14.534	1.453	22548
518	6	65	438	114	2.6	0.26	24464
519	6	67	456	118	11.985	1.199	26710
520	6	69	481	134	19.293	1.929	28769
521	6	71	494	144	10.661	1.066	23849
522	6	73	510	158	13.819	1.382	25795
523	6	75	510	158	0	0	33491
524	6	77	499	141	13.161	1.316	27410
525	6	79	499	122	12.35	1.235	31867
526	6	81	499	114	5.2	0.52	31608
527	6	83	503	106	5.814	0.581	25233
528	6	85	505	95	7.267	0.727	31052
529	6	87	499	80	10.501	1.05	33419
530	6	89	490	73	7.411	0.741	32430
531	6	91	496	64	7.031	0.703	32687
532	6	93	505	54	8.745	0.874	39943
533	6	95	505	45	5.85	0.585	32129
534	6	97	509	40	4.162	0.416	31511
535	6	99	497	27	11.499	1.15	31448
536	6	101	482	16	12.09	1.209	45092
537	6	103	474	14	5.36	0.536	39379
538	6	105	454	19	13.4	1.34	33206
539	6	107	447	21	4.732	0.473	24751
540	6	109	429	28	12.553	1.255	29603
541	6	111	420	33	6.692	0.669	30771
542	6	113	411	38	6.692	0.669	33911
543	6	115	404	49	8.475	0.847	32932
544	6	117	410	61	8.72	0.872	29086
545	6	119	411	62	0.919	0.092	29823
546	6	121	404	64	4.732	0.473	31182
547	6	123	400	68	3.677	0.368	31958
548	6	125	399	68	0.65	0.065	32074
549	6	127	392	68	4.55	0.455	31912
550	6	129	383	66	5.993	0.599	32183
551	6	131	359	65	15.613	1.561	38760
552	6	133	358	66	0.919	0.092	23988
553	6	135	352	69	4.36	0.436	22640
554	6	137	350	70	1.453	0.145	34892
555	6	139	348	71	1.453	0.145	39728
556	6	141	345	72	2.055	0.206	36831
557	6	143	338	80	6.909	0.691	46311
558	6	145	333	84	4.162	0.416	41631
559	6	147	317	95	12.62	1.262	24201
560	6	149	305	107	11.031	1.103	29183
561	6	151	304	107	0.65	0.065	28251
562	6	153	299	108	3.314	0.331	23402
563	6	155	296	107	2.055	0.206	24927
564	6	157	291	104	3.79	0.379	36118
565	6	159	290	104	0.65	0.065	30346
566	6	161	288	106	1.838	0.184	42271
567	6	163	287	106	0.65	0.065	33954
568	6	165	289	103	2.344	0.234	35507
569	6	167	288	106	2.055	0.206	36917
570	6	169	292	104	2.907	0.291	23999
571	6	171	298	100	4.687	0.469	34519
572	6	173	303	95	4.596	0.46	37756
573	6	175	306	92	2.758	0.276	34311
574	6	177	327	80	15.721	1.572	19251
575	6	179	339	71	9.75	0.975	36794
576	6	181	348	62	8.273	0.827	35645
577	6	183	357	52	8.745	0.874	34283
578	6	185	365	45	6.909	0.691	34514
579	6	187	372	40	5.591	0.559	34960
580	6	189	382	34	7.58	0.758	24329
581	6	191	386	30	3.677	0.368	30490
582	6	193	389	25	3.79	0.379	31578
583	7	1	238	298	-1	-1	25267
584	7	3	238	298	0	0	25121
585	7	5	240	299	1.453	0.145	25657
586	7	7	241	299	0.65	0.065	27254
587	7	9	250	305	7.031	0.703	28142
588	7	11	250	308	1.95	0.195	29391
589	7	13	248	318	6.629	0.663	27239
590	7	15	243	321	3.79	0.379	29419
591	7	17	240	323	2.344	0.234	21728
592	7	19	237	327	3.25	0.325	20257
593	7	21	233	334	5.24	0.524	22385
594	7	23	232	337	2.055	0.206	37604
595	7	25	230	355	11.772	1.177	34340
596	7	27	230	355	0	0	15020
597	7	29	240	366	9.663	0.966	24584
598	7	31	241	366	0.65	0.065	26649
599	7	33	247	367	3.954	0.395	22928
600	7	35	258	368	7.179	0.718	27288
601	7	37	260	368	1.3	0.13	33207
602	7	39	263	372	3.25	0.325	28844
603	7	41	266	374	2.344	0.234	28296
604	7	43	271	377	3.79	0.379	22675
605	7	45	286	372	10.277	1.028	30517
606	7	47	289	371	2.055	0.206	29808
607	7	49	283	377	5.515	0.552	26358
608	7	51	281	371	4.111	0.411	25797
609	7	53	282	362	5.886	0.589	40558
610	7	55	274	377	11.05	1.105	37786
611	7	57	274	381	2.6	0.26	28728
612	7	59	274	381	0	0	31272
613	7	61	279	380	3.314	0.331	26345
614	7	63	279	364	10.4	1.04	30848
615	7	65	271	349	11.05	1.105	27333
616	7	67	268	346	2.758	0.276	33677
617	7	69	267	337	5.886	0.589	33328
618	7	71	265	330	4.732	0.473	27976
619	7	73	265	323	4.55	0.455	28400
620	7	75	265	317	3.9	0.39	22252
621	7	77	270	323	5.077	0.508	27459
622	7	79	278	331	7.354	0.735	24996
623	7	81	282	337	4.687	0.469	32295
624	7	83	280	347	6.629	0.663	29887
625	7	85	277	349	2.344	0.234	30130
626	7	87	265	340	9.75	0.975	32954
627	7	89	260	332	6.132	0.613	29106
628	7	91	261	326	3.954	0.395	27319
629	7	93	262	322	2.68	0.268	32843
630	7	95	262	319	1.95	0.195	28851
631	7	97	263	322	2.055	0.206	28411
632	7	99	263	327	3.25	0.325	28423
633	7	101	263	339	7.8	0.78	26434
634	7	103	262	342	2.055	0.206	25896
635	7	105	258	350	5.814	0.581	27841
636	7	107	250	357	6.909	0.691	28362
637	7	109	249	361	2.68	0.268	35885
638	7	111	251	365	2.907	0.291	25928
639	7	113	250	372	4.596	0.46	42704
640	7	115	248	383	7.267	0.727	31305
641	7	117	244	388	4.162	0.416	31434
642	7	119	242	384	2.907	0.291	32288
643	7	121	243	377	4.596	0.46	31632
644	7	123	244	371	3.954	0.395	31992
645	7	125	245	369	1.453	0.145	33547
646	7	127	239	382	9.306	0.931	29130
647	7	129	237	390	5.36	0.536	23642
648	7	131	233	401	7.608	0.761	27684
649	7	133	226	420	13.161	1.316	33620
650	7	135	219	432	9.03	0.903	33293
651	7	137	218	441	5.886	0.589	30141
652	7	139	217	450	5.886	0.589	33630
653	7	141	215	462	7.907	0.791	32302
654	7	143	211	470	5.814	0.581	30435
655	7	145	211	472	1.3	0.13	33099
656	7	147	208	486	9.306	0.931	30922
657	7	149	208	488	1.3	0.13	35350
658	7	151	205	501	8.672	0.867	33586
659	7	153	205	505	2.6	0.26	37031
660	7	155	204	509	2.68	0.268	25101
661	7	157	199	522	9.053	0.905	31120
662	7	159	195	529	5.24	0.524	31066
663	7	161	185	541	10.153	1.015	25158
664	7	163	175	553	10.153	1.015	31717
665	7	165	161	562	10.818	1.082	32521
666	7	167	159	587	16.302	1.63	29116
667	7	169	160	596	5.886	0.589	21235
668	7	171	163	614	11.861	1.186	25270
669	7	173	164	623	5.886	0.589	31672
670	7	175	167	639	10.581	1.058	32737
671	7	177	174	655	11.351	1.135	30556
672	7	179	176	664	5.993	0.599	30241
673	7	181	174	693	18.894	1.889	30982
674	7	183	178	692	2.68	0.268	31128
675	7	185	182	689	3.25	0.325	33235
676	7	187	189	700	8.475	0.847	28734
677	7	189	192	709	6.166	0.617	31385
678	7	191	198	719	7.58	0.758	26389
679	7	193	198	719	0	0	29571
680	8	1	105	809	-1	-1	17838
681	8	3	100	802	5.591	0.559	19108
682	8	5	101	798	2.68	0.268	24375
683	8	7	104	799	2.055	0.206	22132
684	8	9	105	799	0.65	0.065	23973
685	8	11	110	796	3.79	0.379	22126
686	8	13	101	794	5.993	0.599	23908
687	8	15	95	799	5.077	0.508	21075
688	8	17	93	803	2.907	0.291	27520
689	8	19	93	803	0	0	20440
690	8	21	93	799	2.6	0.26	22724
691	8	23	90	793	4.36	0.436	34666
692	8	25	89	792	0.919	0.092	29882
693	8	27	90	792	0.65	0.065	32351
694	8	29	106	793	10.42	1.042	28810
695	8	31	118	803	10.153	1.015	28166
696	8	33	122	809	4.687	0.469	28711
697	8	35	123	809	0.65	0.065	26681
698	8	37	117	809	3.9	0.39	34250
699	8	39	110	807	4.732	0.473	29220
700	8	41	99	804	7.411	0.741	29483
701	8	43	96	800	3.25	0.325	29203
702	8	45	95	796	2.68	0.268	28776
703	8	47	94	793	2.055	0.206	28978
704	8	49	89	789	4.162	0.416	29122
705	8	51	80	785	6.402	0.64	29328
706	8	53	75	779	5.077	0.508	29376
707	8	55	69	765	9.9	0.99	26787
708	8	57	63	760	5.077	0.508	29053
709	8	59	56	755	5.591	0.559	26808
710	8	61	54	750	3.5	0.35	29941
711	8	63	52	744	4.111	0.411	31274
712	8	65	69	750	11.718	1.172	31128
713	8	67	87	753	11.861	1.186	29963
714	8	69	99	762	9.75	0.975	34037
715	8	71	110	769	8.475	0.847	29721
716	8	73	114	770	2.68	0.268	29819
717	8	75	84	759	20.769	2.077	31632
718	8	77	81	757	2.344	0.234	27380
719	8	79	73	752	6.132	0.613	28898
720	8	81	65	746	6.5	0.65	27878
721	8	83	59	739	5.993	0.599	24649
722	8	85	55	734	4.162	0.416	25315
723	8	87	49	726	6.5	0.65	31937
724	8	89	41	712	10.481	1.048	29401
725	8	91	36	703	6.692	0.669	29294
726	8	93	35	701	1.453	0.145	30096
727	8	95	35	699	1.3	0.13	30821
728	8	97	42	707	6.909	0.691	29902
729	8	99	45	710	2.758	0.276	30069
730	8	101	46	709	0.919	0.092	28287
731	8	103	45	702	4.596	0.46	27620
732	8	105	44	699	2.055	0.206	34130
733	8	107	40	690	6.402	0.64	28249
734	8	109	34	682	6.5	0.65	24703
735	8	111	31	675	4.95	0.495	28068
736	8	113	29	668	4.732	0.473	30397
737	8	115	29	663	3.25	0.325	30076
738	8	117	30	671	5.24	0.524	31104
739	8	119	34	677	4.687	0.469	30249
740	8	121	44	693	12.264	1.226	30617
741	8	123	60	715	17.681	1.768	34150
742	8	125	69	728	10.277	1.028	24449
743	8	127	78	738	8.745	0.874	30913
744	8	129	92	745	10.174	1.017	30446
745	8	131	105	746	8.475	0.847	30376
746	8	133	144	746	25.349	2.535	19881
747	8	135	156	746	7.8	0.78	19340
748	8	137	174	741	12.143	1.214	34517
749	8	139	185	738	7.411	0.741	33935
750	8	141	188	736	2.344	0.234	32694
751	8	143	217	731	19.128	1.913	30051
752	8	145	222	728	3.79	0.379	25214
753	8	147	228	719	7.031	0.703	30286
754	8	149	234	711	6.5	0.65	39637
755	8	151	245	701	9.663	0.966	32360
756	8	153	257	693	9.374	0.937	33399
757	8	155	261	690	3.25	0.325	35626
758	8	157	269	685	6.132	0.613	32050
759	8	159	280	676	9.238	0.924	27911
760	8	161	288	666	8.324	0.832	30837
761	8	163	293	660	5.077	0.508	30522
762	8	165	298	655	4.596	0.46	20980
763	8	167	309	637	13.711	1.371	34382
764	8	169	316	630	6.435	0.643	33888
765	8	171	321	626	4.162	0.416	30837
766	8	173	328	615	8.475	0.847	30836
767	8	175	329	602	8.475	0.847	34597
768	8	177	352	587	17.848	1.785	32220
769	8	179	366	584	9.306	0.931	30866
770	8	181	379	578	9.306	0.931	30517
771	8	183	391	571	9.03	0.903	30901
772	8	185	395	559	8.222	0.822	30889
773	8	187	400	550	6.692	0.669	30873
774	8	189	403	523	17.658	1.766	32693
775	8	191	403	522	0.65	0.065	31924
776	8	193	398	519	3.79	0.379	26696
777	9	1	690	897	-1	-1	22606
778	9	3	689	890	4.596	0.46	24620
779	9	5	687	886	2.907	0.291	28365
780	9	7	685	882	2.907	0.291	28379
781	9	9	685	876	3.9	0.39	22802
782	9	11	681	874	2.907	0.291	28069
783	9	13	674	878	5.24	0.524	24512
784	9	15	670	877	2.68	0.268	27119
785	9	17	664	871	5.515	0.552	24156
786	9	19	657	868	4.95	0.495	24306
787	9	21	653	868	2.6	0.26	25311
788	9	23	647	864	4.687	0.469	26763
789	9	25	655	864	5.2	0.52	26046
790	9	27	673	864	11.7	1.17	28177
791	9	29	686	872	9.922	0.992	28068
792	9	31	691	873	3.314	0.331	27088
793	9	33	697	867	5.515	0.552	31007
794	9	35	701	853	9.464	0.946	28330
795	9	37	702	848	3.314	0.331	28251
796	9	39	708	835	9.306	0.931	27234
797	9	41	709	829	3.954	0.395	26050
798	9	43	699	843	11.183	1.118	29087
799	9	45	697	851	5.36	0.536	26460
800	9	47	694	863	8.04	0.804	28524
801	9	49	694	863	0	0	38331
802	9	51	691	872	6.166	0.617	28694
803	9	53	688	875	2.758	0.276	33155
804	9	55	676	874	7.827	0.783	29991
805	9	57	675	879	3.314	0.331	22951
806	9	59	677	876	2.344	0.234	28580
807	9	61	681	868	5.814	0.581	29065
808	9	63	662	890	18.894	1.889	34256
809	9	65	648	909	15.34	1.534	31797
810	9	67	637	926	13.161	1.316	25820
811	9	69	626	941	12.09	1.209	26780
812	9	71	618	959	12.803	1.28	29719
813	9	73	618	966	4.55	0.455	27503
814	9	75	617	979	8.475	0.847	28163
815	9	77	618	986	4.596	0.46	26670
816	9	79	620	999	8.549	0.855	39850
817	9	81	620	1000	0.65	0.065	43027
818	9	83	620	1003	1.95	0.195	19855
819	9	85	617	1012	6.166	0.617	29537
820	9	87	616	1016	2.68	0.268	29397
821	9	89	616	1016	0	0	28731
822	9	91	615	1023	4.596	0.46	32779
823	9	93	612	1013	6.786	0.679	27479
824	9	95	612	1003	6.5	0.65	22128
825	9	97	612	997	3.9	0.39	26276
826	9	99	612	991	3.9	0.39	27992
827	9	101	612	991	0	0	28689
828	9	103	612	1001	6.5	0.65	28928
829	9	105	614	1008	4.732	0.473	29303
830	9	107	615	1015	4.596	0.46	29564
831	9	109	604	1016	7.179	0.718	30019
832	9	111	601	1019	2.758	0.276	29606
833	9	113	599	1016	2.344	0.234	29861
834	9	115	608	998	13.081	1.308	28961
835	9	117	610	987	7.267	0.727	29445
836	9	119	607	979	5.553	0.555	29708
837	9	121	601	980	3.954	0.395	29307
838	9	123	604	999	12.503	1.25	29501
839	9	125	606	1004	3.5	0.35	28965
840	9	127	623	1001	11.22	1.122	29559
841	9	129	645	990	15.987	1.599	35240
842	9	131	657	984	8.72	0.872	29385
843	9	133	663	979	5.077	0.508	29436
844	9	135	649	993	12.869	1.287	29010
845	9	137	637	1001	9.374	0.937	30693
846	9	139	638	1001	0.65	0.065	42820
847	9	141	661	990	16.571	1.657	29160
848	9	143	663	990	1.3	0.13	29301
849	9	145	645	997	12.553	1.255	29011
850	9	147	640	1000	3.79	0.379	31261
851	9	149	640	1000	0	0	31611
852	9	151	659	990	13.956	1.396	33797
853	9	153	670	983	8.475	0.847	31438
854	9	155	677	977	5.993	0.599	29377
855	9	157	664	981	8.841	0.884	27792
856	9	159	657	987	5.993	0.599	29442
857	9	161	663	987	3.9	0.39	37506
858	9	163	676	981	9.306	0.931	28702
859	9	165	682	979	4.111	0.411	29072
860	9	167	665	989	12.82	1.282	29462
861	9	169	650	996	10.759	1.076	31353
862	9	171	637	1002	9.306	0.931	24710
863	9	173	630	1008	5.993	0.599	34772
864	9	175	628	1010	1.838	0.184	33889
865	9	177	651	999	16.571	1.657	31765
866	9	179	665	992	10.174	1.017	20046
867	9	181	674	985	7.411	0.741	27198
868	9	183	678	982	3.25	0.325	28635
869	9	185	679	980	1.453	0.145	29369
870	9	187	684	956	15.935	1.593	28718
871	9	189	687	938	11.861	1.186	31449
872	9	191	702	916	17.307	1.731	41487
873	9	193	711	899	12.503	1.25	32684
874	10	1	132	854	-1	-1	19474
875	10	3	122	849	7.267	0.727	17736
876	10	5	122	849	0	0	23775
877	10	7	129	844	5.591	0.559	21579
878	10	9	129	844	0	0	23023
879	10	11	131	861	11.126	1.113	26213
880	10	13	131	867	3.9	0.39	23633
881	10	15	131	872	3.25	0.325	27381
882	10	17	130	869	2.055	0.206	26151
883	10	19	130	871	1.3	0.13	28744
884	10	21	132	865	4.111	0.411	26693
885	10	23	132	849	10.4	1.04	29594
886	10	25	132	843	3.9	0.39	22571
887	10	27	133	838	3.314	0.331	25095
888	10	29	134	829	5.886	0.589	26200
889	10	31	135	821	5.24	0.524	27943
890	10	33	135	817	2.6	0.26	30046
891	10	35	137	812	3.5	0.35	21559
892	10	37	136	825	8.475	0.847	27893
893	10	39	132	836	7.608	0.761	26743
894	10	41	125	844	6.909	0.691	30270
895	10	43	119	849	5.077	0.508	32163
896	10	45	119	850	0.65	0.065	24964
897	10	47	129	840	9.192	0.919	32459
898	10	49	137	823	12.212	1.221	25455
899	10	51	138	815	5.24	0.524	30892
900	10	53	139	806	5.886	0.589	25327
901	10	55	144	788	12.143	1.214	25638
902	10	57	146	776	7.907	0.791	24371
903	10	59	152	763	9.306	0.931	22984
904	10	61	158	745	12.333	1.233	24493
905	10	63	165	734	8.475	0.847	24830
906	10	65	169	727	5.24	0.524	27796
907	10	67	163	751	16.08	1.608	34094
908	10	69	159	772	13.895	1.39	29689
909	10	71	152	788	11.351	1.135	29841
910	10	73	140	815	19.205	1.92	28393
911	10	75	133	836	14.388	1.439	28349
912	10	77	132	839	2.055	0.206	29678
913	10	79	141	844	6.692	0.669	34563
914	10	81	144	844	1.95	0.195	29491
915	10	83	157	841	8.672	0.867	28716
916	10	85	159	846	3.5	0.35	31392
917	10	87	159	846	0	0	29449
918	10	89	151	849	5.553	0.555	29790
919	10	91	133	859	13.384	1.338	30426
920	10	93	122	871	10.581	1.058	30308
921	10	95	103	904	24.751	2.475	29746
922	10	97	96	916	9.03	0.903	38985
923	10	99	92	923	5.24	0.524	35994
924	10	101	79	942	14.964	1.496	29684
925	10	103	79	942	0	0	29650
926	10	105	84	936	5.077	0.508	29217
927	10	107	84	924	7.8	0.78	28422
928	10	109	76	934	8.324	0.832	28534
929	10	111	73	938	3.25	0.325	37778
930	10	113	71	942	2.907	0.291	26890
931	10	115	64	950	6.909	0.691	35079
932	10	117	43	974	20.728	2.073	30024
933	10	119	38	980	5.077	0.508	30796
934	10	121	34	989	6.402	0.64	36355
935	10	123	28	997	6.5	0.65	39185
936	10	125	23	1006	6.692	0.669	24676
937	10	127	21	1012	4.111	0.411	31560
938	10	129	19	1018	4.111	0.411	30812
939	10	131	17	1023	3.5	0.35	26177
940	10	133	17	1023	0	0	25803
941	10	135	18	1014	5.886	0.589	29612
942	10	137	21	1004	6.786	0.679	31689
943	10	139	21	998	3.9	0.39	34878
944	10	141	21	997	0.65	0.065	29332
945	10	143	20	993	2.68	0.268	29766
946	10	145	18	987	4.111	0.411	29473
947	10	147	12	973	9.9	0.99	30683
948	10	149	11	952	13.665	1.367	29873
949	10	151	9	915	24.085	2.408	34652
950	10	153	9	905	6.5	0.65	37284
951	10	155	10	890	9.771	0.977	29998
952	10	157	15	871	12.77	1.277	25198
953	10	159	22	862	7.411	0.741	31324
954	10	161	39	856	11.718	1.172	30308
955	10	163	45	855	3.954	0.395	31068
956	10	165	50	855	3.25	0.325	24849
957	10	167	62	850	8.45	0.845	30270
958	10	169	67	846	4.162	0.416	30646
959	10	171	69	829	11.126	1.113	31336
960	10	173	70	827	1.453	0.145	30416
961	10	175	73	824	2.758	0.276	30342
962	10	177	75	815	5.993	0.599	31287
963	10	179	77	808	4.732	0.473	26336
964	10	181	71	810	4.111	0.411	29521
965	10	183	60	818	8.841	0.884	30918
966	10	185	52	826	7.354	0.735	30668
967	10	187	43	835	8.273	0.827	30595
968	10	189	42	836	0.919	0.092	30062
969	10	191	31	838	7.267	0.727	30516
970	10	193	23	844	6.5	0.65	30447
971	11	1	172	641	-1	-1	21707
972	11	3	171	640	0.919	0.092	21761
973	11	5	169	635	3.5	0.35	22907
974	11	7	166	630	3.79	0.379	22351
975	11	9	161	628	3.5	0.35	27140
976	11	11	158	626	2.344	0.234	27871
977	11	13	156	621	3.5	0.35	24227
978	11	15	156	621	0	0	28118
979	11	17	151	602	12.77	1.277	28154
980	11	19	155	618	10.72	1.072	28571
981	11	21	167	640	16.289	1.629	27196
982	11	23	169	649	5.993	0.599	27990
983	11	25	164	656	5.591	0.559	26655
984	11	27	159	660	4.162	0.416	27889
985	11	29	171	656	8.222	0.822	29065
986	11	31	175	654	2.907	0.291	28973
987	11	33	165	656	6.629	0.663	31301
988	11	35	159	659	4.36	0.436	28013
989	11	37	159	659	0	0	30110
990	11	39	153	666	5.993	0.599	30523
991	11	41	151	667	1.453	0.145	29649
992	11	43	164	654	11.95	1.195	31468
993	11	45	175	650	7.608	0.761	32649
994	11	47	182	650	4.55	0.455	28673
995	11	49	183	650	0.65	0.065	24677
996	11	51	191	652	5.36	0.536	26938
997	11	53	195	644	5.814	0.581	24885
998	11	55	199	636	5.814	0.581	26075
999	11	57	199	629	4.55	0.455	26439
1000	11	59	200	626	2.055	0.206	27614
1001	11	61	200	619	4.55	0.455	24544
1002	11	63	200	609	6.5	0.65	26785
1003	11	65	199	591	11.718	1.172	23979
1004	11	67	198	599	5.24	0.524	27772
1005	11	69	198	601	1.3	0.13	27821
1006	11	71	198	605	2.6	0.26	29369
1007	11	73	198	619	9.1	0.91	28898
1008	11	75	200	629	6.629	0.663	31177
1009	11	77	201	636	4.596	0.46	25860
1010	11	79	201	633	1.95	0.195	31870
1011	11	81	199	623	6.629	0.663	28273
1012	11	83	199	620	1.95	0.195	30030
1013	11	85	199	620	0	0	31442
1014	11	87	199	624	2.6	0.26	33071
1015	11	89	199	624	0	0	31012
1016	11	91	198	619	3.314	0.331	27620
1017	11	93	197	617	1.453	0.145	27830
1018	11	95	196	611	3.954	0.395	28776
1019	11	97	196	611	0	0	26532
1020	11	99	196	615	2.6	0.26	26534
1021	11	101	199	626	7.411	0.741	30067
1022	11	103	201	632	4.111	0.411	32958
1023	11	105	202	634	1.453	0.145	28087
1024	11	107	202	634	0	0	32736
1025	11	109	202	629	3.25	0.325	28797
1026	11	111	201	622	4.596	0.46	28382
1027	11	113	201	616	3.9	0.39	32050
1028	11	115	199	611	3.5	0.35	28943
1029	11	117	199	610	0.65	0.065	29560
1030	11	119	198	606	2.68	0.268	29793
1031	11	121	196	599	4.732	0.473	26504
1032	11	123	197	614	9.771	0.977	26118
1033	11	125	198	618	2.68	0.268	28525
1034	11	127	204	632	9.9	0.99	33975
1035	11	129	210	645	9.306	0.931	31943
1036	11	131	217	662	11.95	1.195	30657
1037	11	133	223	678	11.107	1.111	30407
1038	11	135	223	684	3.9	0.39	28128
1039	11	137	224	696	7.827	0.783	31268
1040	11	139	224	698	1.3	0.13	27032
1041	11	141	220	686	8.222	0.822	27009
1042	11	143	214	676	7.58	0.758	33412
1043	11	145	212	668	5.36	0.536	29617
1044	11	147	210	662	4.111	0.411	33335
1045	11	149	209	656	3.954	0.395	31995
1046	11	151	212	672	10.581	1.058	28419
1047	11	153	216	687	10.09	1.009	29821
1048	11	155	217	691	2.68	0.268	31623
1049	11	157	225	704	9.922	0.992	21083
1050	11	159	240	715	12.09	1.209	26127
1051	11	161	256	728	13.4	1.34	30890
1052	11	163	255	727	0.919	0.092	29920
1053	11	165	258	729	2.344	0.234	27042
1054	11	167	270	740	10.581	1.058	31454
1055	11	169	281	748	8.841	0.884	25025
1056	11	171	282	749	0.919	0.092	31335
1057	11	173	292	755	7.58	0.758	31025
1058	11	175	302	769	11.183	1.118	29064
1059	11	177	307	775	5.077	0.508	32508
1060	11	179	314	784	7.411	0.741	33654
1061	11	181	318	787	3.25	0.325	31771
1062	11	183	340	796	15.45	1.545	23794
1063	11	185	375	812	25.014	2.501	28174
1064	11	187	377	814	1.838	0.184	31503
1065	11	189	384	823	7.411	0.741	33169
1066	11	191	391	830	6.435	0.643	30448
1067	11	193	391	830	0	0	34920
1068	12	1	536	390	-1	-1	23960
1069	12	3	544	381	7.827	0.783	25797
1070	12	5	546	378	2.344	0.234	25676
1071	12	7	546	372	3.9	0.39	26781
1072	12	9	551	380	6.132	0.613	26330
1073	12	11	552	380	0.65	0.065	26259
1074	12	13	556	379	2.68	0.268	28223
1075	12	15	559	377	2.344	0.234	28512
1076	12	17	562	378	2.055	0.206	27802
1077	12	19	565	374	3.25	0.325	29340
1078	12	21	567	372	1.838	0.184	28703
1079	12	23	570	367	3.79	0.379	27408
1080	12	25	575	360	5.591	0.559	30034
1081	12	27	565	366	7.58	0.758	25138
1082	12	29	559	367	3.954	0.395	27271
1083	12	31	556	380	8.672	0.867	28858
1084	12	33	551	383	3.79	0.379	28837
1085	12	35	547	388	4.162	0.416	28145
1086	12	37	545	403	9.836	0.984	30809
1087	12	39	545	399	2.6	0.26	32678
1088	12	41	554	387	9.75	0.975	29152
1089	12	43	566	379	9.374	0.937	28816
1090	12	45	572	376	4.36	0.436	28346
1091	12	47	574	373	2.344	0.234	31010
1092	12	49	570	371	2.907	0.291	27709
1093	12	51	558	377	8.72	0.872	32561
1094	12	53	552	380	4.36	0.436	27530
1095	12	55	546	384	4.687	0.469	28582
1096	12	57	542	389	4.162	0.416	28599
1097	12	59	550	380	7.827	0.783	29568
1098	12	61	566	371	11.932	1.193	29382
1099	12	63	574	363	7.354	0.735	33869
1100	12	65	580	357	5.515	0.552	30903
1101	12	67	583	357	1.95	0.195	33013
1102	12	69	587	353	3.677	0.368	28566
1103	12	71	588	352	0.919	0.092	30847
1104	12	73	591	346	4.36	0.436	33698
1105	12	75	585	349	4.36	0.436	30487
1106	12	77	590	345	4.162	0.416	28311
1107	12	79	593	343	2.344	0.234	30110
1108	12	81	597	345	2.907	0.291	29844
1109	12	83	607	346	6.532	0.653	30723
1110	12	85	611	350	3.677	0.368	30611
1111	12	87	580	356	20.523	2.052	29251
1112	12	89	575	362	5.077	0.508	30301
1113	12	91	583	359	5.553	0.555	29766
1114	12	93	555	377	21.636	2.164	27678
1115	12	95	543	387	10.153	1.015	32305
1116	12	97	542	387	0.65	0.065	27060
1117	12	99	533	388	5.886	0.589	31456
1118	12	101	543	385	6.786	0.679	33325
1119	12	103	561	379	12.333	1.233	33526
1120	12	105	553	384	6.132	0.613	26663
1121	12	107	550	387	2.758	0.276	36501
1122	12	109	547	392	3.79	0.379	28344
1123	12	111	541	398	5.515	0.552	20795
1124	12	113	539	402	2.907	0.291	32088
1125	12	115	536	405	2.758	0.276	28035
1126	12	117	535	414	5.886	0.589	33327
1127	12	119	538	426	8.04	0.804	30824
1128	12	121	538	424	1.3	0.13	30923
1129	12	123	537	406	11.718	1.172	33022
1130	12	125	542	391	10.277	1.028	28172
1131	12	127	545	386	3.79	0.379	32377
1132	12	129	554	378	7.827	0.783	36569
1133	12	131	565	373	7.854	0.785	31418
1134	12	133	568	375	2.344	0.234	31631
1135	12	135	563	378	3.79	0.379	33341
1136	12	137	554	382	6.402	0.64	32984
1137	12	139	548	385	4.36	0.436	32677
1138	12	141	545	390	3.79	0.379	29541
1139	12	143	539	399	7.031	0.703	29633
1140	12	145	537	401	1.838	0.184	28159
1141	12	147	537	398	1.95	0.195	30859
1142	12	149	542	384	9.663	0.966	29620
1143	12	151	549	380	5.24	0.524	30655
1144	12	153	554	375	4.596	0.46	29204
1145	12	155	558	371	3.677	0.368	29289
1146	12	157	559	370	0.919	0.092	31926
1147	12	159	559	369	0.65	0.065	29582
1148	12	161	554	373	4.162	0.416	31032
1149	12	163	549	379	5.077	0.508	34662
1150	12	165	538	397	13.711	1.371	28874
1151	12	167	533	406	6.692	0.669	21690
1152	12	169	526	418	9.03	0.903	29975
1153	12	171	523	424	4.36	0.436	33140
1154	12	173	523	427	1.95	0.195	27111
1155	12	175	541	401	20.554	2.055	22733
1156	12	177	542	383	11.718	1.172	35860
1157	12	179	542	365	11.7	1.17	35345
1158	12	181	542	348	11.05	1.105	33118
1159	12	183	544	344	2.907	0.291	31138
1160	12	185	544	340	2.6	0.26	29619
1161	12	187	544	336	2.6	0.26	33945
1162	12	189	544	330	3.9	0.39	28433
1163	12	191	544	316	9.1	0.91	30298
1164	12	193	539	302	9.663	0.966	28934
1165	13	1	510	105	-1	-1	24536
1166	13	3	516	106	3.954	0.395	28969
1167	13	5	518	106	1.3	0.13	27494
1168	13	7	519	105	0.919	0.092	29701
1169	13	9	526	104	4.596	0.46	28805
1170	13	11	530	103	2.68	0.268	23021
1171	13	13	539	94	8.273	0.827	27743
1172	13	15	544	88	5.077	0.508	28519
1173	13	17	548	81	5.24	0.524	24715
1174	13	19	554	73	6.5	0.65	34195
1175	13	21	557	66	4.95	0.495	25753
1176	13	23	559	62	2.907	0.291	28392
1177	13	25	562	57	3.79	0.379	26970
1178	13	27	564	52	3.5	0.35	28795
1179	13	29	568	42	7.001	0.7	30420
1180	13	31	572	36	4.687	0.469	28489
1181	13	33	575	32	3.25	0.325	28663
1182	13	35	579	28	3.677	0.368	28854
1183	13	37	569	28	6.5	0.65	30167
1184	13	39	558	36	8.841	0.884	32444
1185	13	41	545	52	13.4	1.34	30827
1186	13	43	539	68	11.107	1.111	30942
1187	13	45	539	68	0	0	30905
1188	13	47	544	44	15.935	1.593	31346
1189	13	49	551	35	7.411	0.741	30944
1190	13	51	558	30	5.591	0.559	30018
1191	13	53	539	30	12.35	1.235	31626
1192	13	55	501	28	24.734	2.473	39538
1193	13	57	479	27	14.314	1.431	25713
1194	13	59	463	26	10.42	1.042	31716
1195	13	61	470	20	5.993	0.599	29315
1196	13	63	480	17	6.786	0.679	28907
1197	13	65	495	26	11.37	1.137	27847
1198	13	67	509	40	12.869	1.287	28842
1199	13	69	521	50	10.153	1.015	36629
1200	13	71	531	58	8.324	0.832	39015
1201	13	73	538	82	16.25	1.625	28959
1202	13	75	543	93	7.854	0.785	24944
1203	13	77	551	115	15.216	1.522	30412
1204	13	79	551	118	1.95	0.195	31135
1205	13	81	544	134	11.351	1.135	34604
1206	13	83	544	135	0.65	0.065	30038
1207	13	85	539	122	9.053	0.905	29750
1208	13	87	524	97	18.95	1.895	31453
1209	13	89	520	84	8.841	0.884	26537
1210	13	91	526	80	4.687	0.469	28565
1211	13	93	538	97	13.525	1.353	29544
1212	13	95	537	101	2.68	0.268	32564
1213	13	97	537	105	2.6	0.26	32706
1214	13	99	539	109	2.907	0.291	28602
1215	13	101	541	113	2.907	0.291	31121
1216	13	103	542	113	0.65	0.065	34689
1217	13	105	542	116	1.95	0.195	24197
1218	13	107	542	121	3.25	0.325	26259
1219	13	109	541	98	14.964	1.496	23540
1220	13	111	541	85	8.45	0.845	23965
1221	13	113	544	75	6.786	0.679	31779
1222	13	115	547	63	8.04	0.804	28399
1223	13	117	550	50	8.672	0.867	27749
1224	13	119	557	39	8.475	0.847	28526
1225	13	121	564	33	5.993	0.599	28347
1226	13	123	564	33	0	0	29443
1227	13	125	567	30	2.758	0.276	28474
1228	13	127	568	29	0.919	0.092	21130
1229	13	129	576	23	6.5	0.65	29511
1230	13	131	571	26	3.79	0.379	25932
1231	13	133	560	35	9.238	0.924	25414
1232	13	135	551	45	8.745	0.874	28954
1233	13	137	543	64	13.4	1.34	31529
1234	13	139	543	71	4.55	0.455	33407
1235	13	141	544	83	7.827	0.783	35168
1236	13	143	544	89	3.9	0.39	29671
1237	13	145	544	101	7.8	0.78	26920
1238	13	147	545	105	2.68	0.268	27683
1239	13	149	545	105	0	0	26432
1240	13	151	545	89	10.4	1.04	32119
1241	13	153	543	78	7.267	0.727	32566
1242	13	155	542	70	5.24	0.524	30832
1243	13	157	543	65	3.314	0.331	28199
1244	13	159	545	58	4.732	0.473	31170
1245	13	161	546	56	1.453	0.145	31659
1246	13	163	547	54	1.453	0.145	30733
1247	13	165	547	52	1.3	0.13	30097
1248	13	167	547	50	1.3	0.13	25601
1249	13	169	546	53	2.055	0.206	29746
1250	13	171	545	58	3.314	0.331	36027
1251	13	173	545	57	0.65	0.065	29145
1252	13	175	554	43	10.818	1.082	33025
1253	13	177	558	37	4.687	0.469	30353
1254	13	179	565	32	5.591	0.559	28868
1255	13	181	568	31	2.055	0.206	30364
1256	13	183	581	25	9.306	0.931	40728
1257	13	185	586	23	3.5	0.35	32609
1258	13	187	589	19	3.25	0.325	33390
1259	13	189	589	17	1.3	0.13	37058
1260	13	191	594	13	4.162	0.416	32376
1261	13	193	594	13	0	0	31834
1262	14	1	936	178	-1	-1	24194
1263	14	3	935	179	0.919	0.092	21770
1264	14	5	930	180	3.314	0.331	23016
1265	14	7	928	179	1.453	0.145	27421
1266	14	9	928	179	0	0	27820
1267	14	11	925	174	3.79	0.379	27443
1268	14	13	919	159	10.501	1.05	27864
1269	14	15	916	150	6.166	0.617	28464
1270	14	17	917	140	6.532	0.653	29003
1271	14	19	911	133	5.993	0.599	30024
1272	14	21	898	120	11.95	1.195	29738
1273	14	23	887	113	8.475	0.847	28841
1274	14	25	871	114	10.42	1.042	30082
1275	14	27	865	113	3.954	0.395	24473
1276	14	29	860	108	4.596	0.46	25713
1277	14	31	858	95	8.549	0.855	27699
1278	14	33	874	76	16.145	1.615	27082
1279	14	35	892	62	14.822	1.482	29853
1280	14	37	882	61	6.532	0.653	29773
1281	14	39	867	53	11.05	1.105	28873
1282	14	41	859	50	5.553	0.555	27274
1283	14	43	853	46	4.687	0.469	29753
1284	14	45	853	39	4.55	0.455	30997
1285	14	47	852	35	2.68	0.268	26175
1286	14	49	856	31	3.677	0.368	30181
1287	14	51	849	42	8.475	0.847	29446
1288	14	53	846	52	6.786	0.679	30499
1289	14	55	843	55	2.758	0.276	29817
1290	14	57	841	59	2.907	0.291	29692
1291	14	59	844	56	2.758	0.276	27930
1292	14	61	850	47	7.031	0.703	30070
1293	14	63	852	39	5.36	0.536	28880
1294	14	65	841	52	11.069	1.107	28475
1295	14	67	833	61	7.827	0.783	29410
1296	14	69	830	73	8.04	0.804	29609
1297	14	71	829	77	2.68	0.268	31164
1298	14	73	824	84	5.591	0.559	34551
1299	14	75	823	86	1.453	0.145	30590
1300	14	77	831	78	7.354	0.735	29791
1301	14	79	838	71	6.435	0.643	34320
1302	14	81	843	64	5.591	0.559	28754
1303	14	83	844	60	2.68	0.268	26972
1304	14	85	836	65	6.132	0.613	30090
1305	14	87	829	72	6.435	0.643	28296
1306	14	89	827	76	2.907	0.291	28583
1307	14	91	820	83	6.435	0.643	30133
1308	14	93	820	89	3.9	0.39	26517
1309	14	95	820	95	3.9	0.39	29212
1310	14	97	821	95	0.65	0.065	29262
1311	14	99	826	92	3.79	0.379	29446
1312	14	101	830	91	2.68	0.268	30301
1313	14	103	828	83	5.36	0.536	31103
1314	14	105	820	79	5.814	0.581	30426
1315	14	107	813	78	4.596	0.46	30037
1316	14	109	803	73	7.267	0.727	29774
1317	14	111	800	69	3.25	0.325	29254
1318	14	113	795	62	5.591	0.559	30912
1319	14	115	795	57	3.25	0.325	29512
1320	14	117	791	57	2.6	0.26	30320
1321	14	119	798	73	11.351	1.135	28601
1322	14	121	805	85	9.03	0.903	25075
1323	14	123	811	100	10.501	1.05	29426
1324	14	125	813	115	9.836	0.984	32347
1325	14	127	816	129	9.306	0.931	34374
1326	14	129	819	147	11.861	1.186	31696
1327	14	131	819	158	7.15	0.715	29486
1328	14	133	819	167	5.85	0.585	25789
1329	14	135	819	180	8.45	0.845	34249
1330	14	137	819	193	8.45	0.845	24301
1331	14	139	818	200	4.596	0.46	31803
1332	14	141	817	198	1.453	0.145	32332
1333	14	143	807	207	8.745	0.874	31206
1334	14	145	801	219	8.72	0.872	31160
1335	14	147	796	223	4.162	0.416	30906
1336	14	149	779	234	13.161	1.316	33663
1337	14	151	769	239	7.267	0.727	30336
1338	14	153	757	243	8.222	0.822	31068
1339	14	155	746	246	7.411	0.741	30900
1340	14	157	738	249	5.553	0.555	33161
1341	14	159	732	251	4.111	0.411	33425
1342	14	161	732	251	0	0	30455
1343	14	163	726	251	3.9	0.39	28912
1344	14	165	720	257	5.515	0.552	27709
1345	14	167	717	263	4.36	0.436	28444
1346	14	169	711	273	7.58	0.758	31119
1347	14	171	707	280	5.24	0.524	30571
1348	14	173	704	287	4.95	0.495	30776
1349	14	175	702	292	3.5	0.35	30056
1350	14	177	701	297	3.314	0.331	32474
1351	14	179	703	292	3.5	0.35	30514
1352	14	181	698	304	8.45	0.845	30959
1353	14	183	696	310	4.111	0.411	30415
1354	14	185	696	318	5.2	0.52	27619
1355	14	187	695	331	8.475	0.847	28940
1356	14	189	695	337	3.9	0.39	28163
1357	14	191	694	345	5.24	0.524	32452
1358	14	193	694	346	0.65	0.065	37968
1359	15	1	940	439	-1	-1	23267
1360	15	3	936	439	2.6	0.26	25566
1361	15	5	927	446	7.411	0.741	23889
1362	15	7	926	447	0.919	0.092	25149
1363	15	9	917	452	6.692	0.669	29221
1364	15	11	917	452	0	0	27420
1365	15	13	923	446	5.515	0.552	28838
1366	15	15	940	439	11.95	1.195	28756
1367	15	17	945	435	4.162	0.416	26156
1368	15	19	949	434	2.68	0.268	27531
1369	15	21	959	429	7.267	0.727	29007
1370	15	23	966	425	5.24	0.524	28564
1371	15	25	975	420	6.692	0.669	27986
1372	15	27	979	417	3.25	0.325	23929
1373	15	29	985	414	4.36	0.436	32273
1374	15	31	993	409	6.132	0.613	28190
1375	15	33	998	405	4.162	0.416	28377
1376	15	35	1002	399	4.687	0.469	28182
1377	15	37	1006	395	3.677	0.368	28095
1378	15	39	994	402	9.03	0.903	28161
1379	15	41	989	402	3.25	0.325	27646
1380	15	43	976	395	9.597	0.96	28766
1381	15	45	969	379	11.351	1.135	29489
1382	15	47	972	359	13.145	1.315	23766
1383	15	49	975	346	8.672	0.867	18153
1384	15	51	982	335	8.475	0.847	17503
1385	15	53	992	321	11.183	1.118	18687
1386	15	55	1000	308	9.922	0.992	19194
1387	15	57	1003	300	5.553	0.555	29017
1388	15	59	1010	284	11.351	1.135	29483
1389	15	61	1011	279	3.314	0.331	29603
1390	15	63	1012	274	3.314	0.331	29330
1391	15	65	1014	272	1.838	0.184	29631
1392	15	67	1006	290	12.803	1.28	29504
1393	15	69	997	307	12.503	1.25	31544
1394	15	71	996	327	13.016	1.302	19813
1395	15	73	994	338	7.267	0.727	29273
1396	15	75	988	354	11.107	1.111	29899
1397	15	77	990	349	3.5	0.35	29538
1398	15	79	997	323	17.501	1.75	29789
1399	15	81	1002	316	5.591	0.559	29714
1400	15	83	1004	310	4.111	0.411	29279
1401	15	85	1010	303	5.993	0.599	29651
1402	15	87	1013	297	4.36	0.436	29856
1403	15	89	1018	290	5.591	0.559	29423
1404	15	91	1021	285	3.79	0.379	29341
1405	15	93	1018	289	3.25	0.325	29372
1406	15	95	1014	297	5.814	0.581	29198
1407	15	97	1009	310	9.053	0.905	29971
1408	15	99	1005	323	8.841	0.884	30143
1409	15	101	1003	333	6.629	0.663	29334
1410	15	103	1003	339	3.9	0.39	29317
1411	15	105	1002	339	0.65	0.065	29651
1412	15	107	1001	346	4.596	0.46	29301
1413	15	109	997	364	11.985	1.199	29632
1414	15	111	997	371	4.55	0.455	29808
1415	15	113	996	378	4.596	0.46	29854
1416	15	115	997	381	2.055	0.206	29861
1417	15	117	996	387	3.954	0.395	29429
1418	15	119	995	394	4.596	0.46	29868
1419	15	121	995	396	1.3	0.13	29878
1420	15	123	992	401	3.79	0.379	29273
1421	15	125	991	406	3.314	0.331	29888
1422	15	127	989	413	4.732	0.473	29700
1423	15	129	987	418	3.5	0.35	29456
1424	15	131	983	426	5.814	0.581	29558
1425	15	133	977	433	5.993	0.599	29485
1426	15	135	967	446	10.661	1.066	29410
1427	15	137	965	448	1.838	0.184	29711
1428	15	139	960	455	5.591	0.559	29798
1429	15	141	954	460	5.077	0.508	29841
1430	15	143	950	463	3.25	0.325	29764
1431	15	145	938	469	8.72	0.872	29550
1432	15	147	937	470	0.919	0.092	29137
1433	15	149	932	475	4.596	0.46	29686
1434	15	151	925	479	5.24	0.524	29512
1435	15	153	919	481	4.111	0.411	29851
1436	15	155	926	476	5.591	0.559	29602
1437	15	157	945	465	14.27	1.427	29376
1438	15	159	957	459	8.72	0.872	29252
1439	15	161	977	448	14.836	1.484	29868
1440	15	163	988	443	7.854	0.785	29791
1441	15	165	997	440	6.166	0.617	29529
1442	15	167	1007	436	7.001	0.7	30102
1443	15	169	1013	432	4.687	0.469	29841
1444	15	171	1018	429	3.79	0.379	29800
1445	15	173	1020	426	2.344	0.234	29297
1446	15	175	1022	425	1.453	0.145	29754
1447	16	1	881	257	-1	-1	26935
1448	16	3	877	259	2.907	0.291	24141
1449	16	5	873	259	2.6	0.26	12813
1450	16	7	869	255	3.677	0.368	21039
1451	16	9	874	260	4.596	0.46	31352
1452	16	11	888	264	9.464	0.946	19370
1453	16	13	889	264	0.65	0.065	35258
1454	16	15	902	256	9.922	0.992	42475
1455	16	17	913	246	9.663	0.966	27606
1456	16	19	902	249	7.411	0.741	26163
1457	16	21	896	255	5.515	0.552	31041
1458	16	23	884	263	9.374	0.937	22924
1459	16	25	886	260	2.344	0.234	28976
1460	16	27	877	265	6.692	0.669	28533
1461	16	29	887	258	7.934	0.793	29107
1462	16	31	898	249	9.238	0.924	17111
1463	16	33	908	241	8.324	0.832	37353
1464	16	35	920	232	9.75	0.975	27874
1465	16	37	891	242	19.939	1.994	26074
1466	16	39	869	252	15.708	1.571	28620
1467	16	41	854	255	9.943	0.994	29195
1468	16	43	842	264	9.75	0.975	26950
1469	16	45	836	268	4.687	0.469	27150
1470	16	47	831	277	6.692	0.669	21026
1471	16	49	828	291	9.306	0.931	32041
1472	16	51	831	290	2.055	0.206	29374
1473	16	53	832	278	7.827	0.783	30526
1474	16	55	831	270	5.24	0.524	27389
1475	16	57	829	279	5.993	0.599	29954
1476	16	59	829	279	0	0	28871
1477	16	61	824	263	10.896	1.09	29759
1478	16	63	822	255	5.36	0.536	30532
1479	16	65	820	244	7.267	0.727	34626
1480	16	67	811	240	6.402	0.64	28438
1481	16	69	804	232	6.909	0.691	30232
1482	16	71	826	258	22.138	2.214	26427
1483	16	73	839	275	13.91	1.391	26891
1484	16	75	854	291	14.255	1.426	28034
1485	16	77	858	303	8.222	0.822	27283
1486	16	79	861	320	11.22	1.122	28362
1487	16	81	864	335	9.943	0.994	26973
1488	16	83	867	344	6.166	0.617	30617
1489	16	85	867	346	1.3	0.13	28126
1490	16	87	861	335	8.144	0.814	26722
1491	16	89	852	327	7.827	0.783	24833
1492	16	91	859	339	9.03	0.903	27994
1493	16	93	862	342	2.758	0.276	29266
1494	16	95	862	342	0	0	29561
1495	16	97	854	311	20.81	2.081	28591
1496	16	99	854	311	0	0	30327
1497	16	101	853	301	6.532	0.653	32209
1498	16	103	852	288	8.475	0.847	26652
1499	16	105	856	285	3.25	0.325	24435
1500	16	107	863	291	5.993	0.599	31171
1501	16	109	856	280	8.475	0.847	34345
1502	16	111	850	272	6.5	0.65	28734
1503	16	113	840	255	12.82	1.282	31407
1504	16	115	839	241	9.123	0.912	27011
1505	16	117	838	233	5.24	0.524	26043
1506	16	119	843	279	30.075	3.008	29200
1507	16	121	843	296	11.05	1.105	29210
1508	16	123	847	316	13.257	1.326	25824
1509	16	125	857	333	12.82	1.282	21189
1510	16	127	866	349	11.932	1.193	31951
1511	16	129	874	359	8.324	0.832	32151
1512	16	131	883	372	10.277	1.028	29747
1513	16	133	883	378	3.9	0.39	32214
1514	16	135	878	385	5.591	0.559	24687
1515	16	137	883	420	22.98	2.298	28787
1516	16	139	883	421	0.65	0.065	30093
1517	16	141	881	429	5.36	0.536	27865
1518	16	143	882	443	9.123	0.912	30440
1519	16	145	876	447	4.687	0.469	30274
1520	16	147	841	460	24.268	2.427	30599
1521	16	149	832	463	6.166	0.617	29435
1522	16	151	818	471	10.481	1.048	30709
1523	16	153	818	473	1.3	0.13	30476
1524	16	155	845	494	22.233	2.223	28711
1525	16	157	847	514	13.065	1.306	27222
1526	16	159	848	526	7.827	0.783	30009
1527	16	161	858	540	11.183	1.118	30328
1528	16	163	870	546	8.72	0.872	27884
1529	16	165	876	552	5.515	0.552	27376
1530	16	167	890	581	20.931	2.093	31151
1531	16	169	894	589	5.814	0.581	25051
1532	16	171	922	595	18.613	1.861	24834
1533	16	173	928	597	4.111	0.411	25647
1534	16	175	937	607	8.745	0.874	30939
1535	16	177	937	607	0	0	35209
1536	16	179	939	608	1.453	0.145	29965
1537	16	181	931	665	37.412	3.741	28355
1538	16	183	935	665	2.6	0.26	28534
1539	16	185	937	690	16.302	1.63	32597
1540	16	187	937	690	0	0	26862
1541	16	189	928	717	18.499	1.85	29361
1542	16	191	925	719	2.344	0.234	29000
1543	16	193	921	719	2.6	0.26	28573
1544	17	1	202	199	-1	-1	20527
1545	17	3	209	203	5.24	0.524	24116
1546	17	5	209	203	0	0	24519
1547	17	7	208	193	6.532	0.653	28927
1548	17	9	204	203	7.001	0.7	29704
1549	17	11	206	228	16.302	1.63	25616
1550	17	13	211	234	5.077	0.508	25493
1551	17	15	223	258	17.441	1.744	20417
1552	17	17	223	269	7.15	0.715	21238
1553	17	19	229	263	5.515	0.552	27395
1554	17	21	237	256	6.909	0.691	27652
1555	17	23	247	260	7.001	0.7	29356
1556	17	25	254	265	5.591	0.559	28302
1557	17	27	266	263	7.907	0.791	26442
1558	17	29	275	271	7.827	0.783	27218
1559	17	31	286	272	7.179	0.718	30764
1560	17	33	291	272	3.25	0.325	30133
1561	17	35	299	275	5.553	0.555	30280
1562	17	37	308	273	5.993	0.599	31401
1563	17	39	315	272	4.596	0.46	31170
1564	17	41	324	271	5.886	0.589	31115
1565	17	43	318	290	12.951	1.295	30737
1566	17	45	307	298	8.841	0.884	32330
1567	17	47	292	313	13.788	1.379	29828
1568	17	49	291	316	2.055	0.206	30267
1569	17	51	291	316	0	0	30345
1570	17	53	301	320	7.001	0.7	28143
1571	17	55	297	344	15.815	1.581	30483
1572	17	57	297	350	3.9	0.39	30272
1573	17	59	281	367	15.174	1.517	31909
1574	17	61	274	369	4.732	0.473	30908
1575	17	63	277	359	6.786	0.679	31405
1576	17	65	284	342	11.95	1.195	30178
1577	17	67	286	330	7.907	0.791	32130
1578	17	69	286	330	0	0	29823
1579	17	71	280	341	8.144	0.814	32813
1580	17	73	276	352	7.608	0.761	30807
1581	17	75	268	368	11.627	1.163	30383
1582	17	77	268	368	0	0	30717
1583	17	79	273	354	9.663	0.966	30194
1584	17	81	277	347	5.24	0.524	32110
1585	17	83	279	343	2.907	0.291	29895
1586	17	85	280	340	2.055	0.206	32846
1587	17	87	279	344	2.68	0.268	28807
1588	17	89	279	347	1.95	0.195	31386
1589	17	91	285	334	9.306	0.931	31280
1590	17	93	288	325	6.166	0.617	30426
1591	17	95	288	323	1.3	0.13	30056
1592	17	97	278	344	15.118	1.512	31084
1593	17	99	275	369	16.366	1.637	33895
1594	17	101	274	371	1.453	0.145	33399
1595	17	103	274	371	0	0	31294
1596	17	105	275	358	8.475	0.847	30142
1597	17	107	278	353	3.79	0.379	34843
1598	17	109	279	351	1.453	0.145	32590
1599	17	111	279	351	0	0	25730
1600	17	113	278	351	0.65	0.065	32248
1601	17	115	272	361	7.58	0.758	32221
1602	17	117	275	352	6.166	0.617	31400
1603	17	119	280	337	10.277	1.028	28972
1604	17	121	283	329	5.553	0.555	31747
1605	17	123	286	323	4.36	0.436	26854
1606	17	125	287	322	0.919	0.092	28053
1607	17	127	291	319	3.25	0.325	30400
1608	17	129	296	315	4.162	0.416	33577
1609	17	131	296	314	0.65	0.065	34848
1610	17	133	295	318	2.68	0.268	33527
1611	17	135	291	331	8.841	0.884	30289
1612	17	137	287	340	6.402	0.64	34133
1613	17	139	278	354	10.818	1.082	31861
1614	17	141	275	360	4.36	0.436	33897
1615	17	143	273	364	2.907	0.291	30974
1616	17	145	271	370	4.111	0.411	32224
1617	17	147	267	376	4.687	0.469	32582
1618	17	149	267	377	0.65	0.065	33099
1619	17	151	267	379	1.3	0.13	24144
1620	17	153	266	381	1.453	0.145	31555
1621	17	155	266	383	1.3	0.13	36818
1622	17	157	266	383	0	0	27192
1623	17	159	266	381	1.3	0.13	29293
1624	17	161	270	373	5.814	0.581	27653
1625	17	163	274	366	5.24	0.524	30935
1626	17	165	275	362	2.68	0.268	33047
1627	17	167	278	351	7.411	0.741	32767
1628	17	169	278	350	0.65	0.065	30585
1629	17	171	278	350	0	0	35031
1630	17	173	276	355	3.5	0.35	30512
1631	17	175	276	356	0.65	0.065	32484
1632	17	177	276	355	0.65	0.065	30025
1633	17	179	276	349	3.9	0.39	34070
1634	17	181	277	348	0.919	0.092	30731
1635	17	183	277	346	1.3	0.13	31218
1636	17	185	279	338	5.36	0.536	33647
1637	17	187	275	347	6.402	0.64	27232
1638	17	189	272	357	6.786	0.679	28739
1639	17	191	272	359	1.3	0.13	27606
1640	17	193	271	362	2.055	0.206	31518
1641	18	1	266	624	-1	-1	25150
1642	18	3	262	625	2.68	0.268	32144
1643	18	5	262	625	0	0	33110
1644	18	7	261	625	0.65	0.065	23468
1645	18	9	258	622	2.758	0.276	27848
1646	18	11	257	621	0.919	0.092	26282
1647	18	13	254	615	4.36	0.436	27826
1648	18	15	254	614	0.65	0.065	28159
1649	18	17	254	612	1.3	0.13	27042
1650	18	19	254	613	0.65	0.065	26812
1651	18	21	254	613	0	0	27278
1652	18	23	254	610	1.95	0.195	28032
1653	18	25	251	606	3.25	0.325	26884
1654	18	27	249	605	1.453	0.145	27755
1655	18	29	247	601	2.907	0.291	25551
1656	18	31	247	601	0	0	28677
1657	18	33	244	596	3.79	0.379	31919
1658	18	35	244	595	0.65	0.065	27646
1659	18	37	241	590	3.79	0.379	28790
1660	18	39	240	583	4.596	0.46	25861
1661	18	41	240	577	3.9	0.39	30984
1662	18	43	244	585	5.814	0.581	29258
1663	18	45	250	596	8.144	0.814	28109
1664	18	47	253	602	4.36	0.436	29610
1665	18	49	258	608	5.077	0.508	32500
1666	18	51	260	609	1.453	0.145	26677
1667	18	53	264	612	3.25	0.325	30716
1668	18	55	267	615	2.758	0.276	29786
1669	18	57	269	615	1.3	0.13	32124
1670	18	59	272	617	2.344	0.234	30931
1671	18	61	276	621	3.677	0.368	30059
1672	18	63	278	622	1.453	0.145	27624
1673	18	65	279	622	0.65	0.065	21207
1674	18	67	279	626	2.6	0.26	33707
1675	18	69	279	626	0	0	31704
1676	18	71	276	622	3.25	0.325	35739
1677	18	73	270	617	5.077	0.508	29845
1678	18	75	269	614	2.055	0.206	29739
1679	18	77	276	621	6.435	0.643	25443
1680	18	79	283	625	5.24	0.524	27052
1681	18	81	293	629	7.001	0.7	26703
1682	18	83	299	631	4.111	0.411	26974
1683	18	85	296	625	4.36	0.436	29691
1684	18	87	275	612	16.053	1.605	27109
1685	18	89	263	603	9.75	0.975	29888
1686	18	91	255	595	7.354	0.735	29472
1687	18	93	251	588	5.24	0.524	30456
1688	18	95	266	600	12.486	1.249	24652
1689	18	97	282	612	13	1.3	28671
1690	18	99	299	622	12.82	1.282	25000
1691	18	101	310	629	8.475	0.847	30570
1692	18	103	321	636	8.475	0.847	28388
1693	18	105	338	645	12.503	1.25	27361
1694	18	107	346	652	6.909	0.691	30551
1695	18	109	351	656	4.162	0.416	29812
1696	18	111	358	663	6.435	0.643	28617
1697	18	113	360	667	2.907	0.291	31051
1698	18	115	363	669	2.344	0.234	29931
1699	18	117	368	678	6.692	0.669	34926
1700	18	119	370	679	1.453	0.145	35495
1701	18	121	375	688	6.692	0.669	31369
1702	18	123	380	693	4.596	0.46	30678
1703	18	125	391	717	17.16	1.716	28794
1704	18	127	392	719	1.453	0.145	28802
1705	18	129	398	724	5.077	0.508	34755
1706	18	131	410	741	13.525	1.353	27585
1707	18	133	415	749	6.132	0.613	35157
1708	18	135	419	756	5.24	0.524	25510
1709	18	137	419	758	1.3	0.13	30285
1710	18	139	423	778	13.257	1.326	29980
1711	18	141	427	779	2.68	0.268	30121
1712	18	143	442	773	10.501	1.05	29172
1713	18	145	460	796	18.984	1.898	32856
1714	18	147	463	802	4.36	0.436	30542
1715	18	149	466	805	2.758	0.276	30387
1716	18	151	468	807	1.838	0.184	29491
1717	18	153	461	797	7.934	0.793	29761
1718	18	155	421	753	38.651	3.865	29699
1719	18	157	399	730	20.687	2.069	30318
1720	18	159	386	715	12.902	1.29	31015
1721	18	161	370	694	17.16	1.716	30225
1722	18	163	353	674	17.061	1.706	30626
1723	18	165	338	660	13.337	1.334	29658
1724	18	167	326	648	11.031	1.103	30680
1725	18	169	323	643	3.79	0.379	28640
1726	18	171	319	634	6.402	0.64	30247
1727	18	173	319	628	3.9	0.39	30674
1728	18	175	327	634	6.5	0.65	29410
1729	18	177	340	639	9.053	0.905	30165
1730	18	179	364	637	15.654	1.565	29735
1731	18	181	374	635	6.629	0.663	28179
1732	18	183	390	628	11.351	1.135	29668
1733	18	185	393	620	5.553	0.555	30883
1734	18	187	399	608	8.72	0.872	36308
1735	18	189	408	601	7.411	0.741	30552
1736	18	191	420	595	8.72	0.872	28082
1737	18	193	447	580	20.076	2.008	30716
1738	19	1	607	608	-1	-1	22708
1739	19	3	607	608	0	0	25921
1740	19	5	604	609	2.055	0.206	24908
1741	19	7	604	609	0	0	26337
1742	19	9	607	602	4.95	0.495	28331
1743	19	11	615	596	6.5	0.65	26186
1744	19	13	624	598	5.993	0.599	26000
1745	19	15	628	601	3.25	0.325	29135
1746	19	17	629	605	2.68	0.268	25981
1747	19	19	627	610	3.5	0.35	28518
1748	19	21	627	610	0	0	27838
1749	19	23	633	606	4.687	0.469	28696
1750	19	25	635	605	1.453	0.145	28962
1751	19	27	648	595	10.661	1.066	29124
1752	19	29	661	580	12.902	1.29	30017
1753	19	31	677	568	13	1.3	30551
1754	19	33	690	560	9.922	0.992	25167
1755	19	35	696	555	5.077	0.508	24543
1756	19	37	708	548	9.03	0.903	30832
1757	19	39	719	542	8.144	0.814	35532
1758	19	41	727	536	6.5	0.65	22223
1759	19	43	736	530	7.031	0.703	37782
1760	19	45	747	524	8.144	0.814	24920
1761	19	47	770	508	18.211	1.821	28064
1762	19	49	777	490	12.553	1.255	30505
1763	19	51	781	474	10.72	1.072	28080
1764	19	53	787	462	8.72	0.872	30825
1765	19	55	785	449	8.549	0.855	29037
1766	19	57	780	442	5.591	0.559	27849
1767	19	59	781	431	7.179	0.718	21932
1768	19	61	786	427	4.162	0.416	29479
1769	19	63	786	426	0.65	0.065	29413
1770	19	65	783	425	2.055	0.206	28380
1771	19	67	775	411	10.481	1.048	29634
1772	19	69	773	400	7.267	0.727	29687
1773	19	71	765	398	5.36	0.536	28999
1774	19	73	759	389	7.031	0.703	32057
1775	19	75	758	386	2.055	0.206	30698
1776	19	77	757	382	2.68	0.268	29494
1777	19	79	758	381	0.919	0.092	25042
1778	19	81	759	387	3.954	0.395	29513
1779	19	83	760	368	12.367	1.237	29839
1780	19	85	765	362	5.077	0.508	29969
1781	19	87	739	386	22.999	2.3	27755
1782	19	89	725	386	9.1	0.91	29965
1783	19	91	738	382	8.841	0.884	29785
1784	19	93	754	374	11.627	1.163	29105
1785	19	95	760	369	5.077	0.508	36341
1786	19	97	759	364	3.314	0.331	40105
1787	19	99	756	350	9.306	0.931	29108
1788	19	101	756	347	1.95	0.195	23345
1789	19	103	753	354	4.95	0.495	27088
1790	19	105	757	379	16.456	1.646	29055
1791	19	107	755	393	9.192	0.919	29325
1792	19	109	754	404	7.179	0.718	24628
1793	19	111	754	410	3.9	0.39	29883
1794	19	113	754	410	0	0	23771
1795	19	115	754	410	0	0	29917
1796	19	117	757	395	9.943	0.994	31040
1797	19	119	756	380	9.771	0.977	25840
1798	19	121	756	380	0	0	29862
1799	19	123	757	415	22.759	2.276	30835
1800	19	125	758	418	2.055	0.206	32888
1801	19	127	762	433	10.09	1.009	38946
1802	19	129	764	474	26.681	2.668	37821
1803	19	131	763	486	7.827	0.783	35491
1804	19	133	761	504	11.772	1.177	36259
1805	19	135	757	523	12.62	1.262	37194
1806	19	137	753	544	13.895	1.39	33462
1807	19	139	752	557	8.475	0.847	28526
1808	19	141	755	577	13.145	1.315	30266
1809	19	143	756	580	2.055	0.206	30624
1810	19	145	755	570	6.532	0.653	29115
1811	19	147	755	520	32.499	3.25	29210
1812	19	149	758	493	17.658	1.766	28702
1813	19	151	756	458	22.787	2.279	29303
1814	19	153	749	442	11.351	1.135	30323
1815	19	155	757	459	12.212	1.221	34032
1816	19	157	760	493	22.185	2.219	25644
1817	19	159	758	514	13.711	1.371	26759
1818	19	161	758	518	2.6	0.26	24046
1819	19	163	758	534	10.4	1.04	31610
1820	19	165	758	535	0.65	0.065	20228
1821	19	167	758	510	16.25	1.625	21855
1822	19	169	758	489	13.65	1.365	25761
1823	19	171	764	494	5.077	0.508	42584
1824	19	173	766	487	4.732	0.473	21317
1825	19	175	766	493	3.9	0.39	28936
1826	19	177	766	502	5.85	0.585	37236
1827	19	179	768	520	11.772	1.177	29544
1828	19	181	762	533	9.306	0.931	29416
1829	19	183	756	559	17.344	1.734	27119
1830	19	185	756	566	4.55	0.455	31749
1831	19	187	755	577	7.179	0.718	26774
1832	19	189	749	614	24.364	2.436	26527
1833	19	191	749	617	1.95	0.195	28875
1834	19	193	747	643	16.95	1.695	19556
1835	20	1	805	510	-1	-1	24952
1836	20	3	806	514	2.68	0.268	26310
1837	20	5	811	522	6.132	0.613	21468
1838	20	7	812	523	0.919	0.092	28634
1839	20	9	812	520	1.95	0.195	24381
1840	20	11	812	515	3.25	0.325	27118
1841	20	13	812	510	3.25	0.325	26611
1842	20	15	812	506	2.6	0.26	29509
1843	20	17	813	508	1.453	0.145	26862
1844	20	19	820	518	7.934	0.793	25151
1845	20	21	825	528	7.267	0.727	28190
1846	20	23	829	534	4.687	0.469	28999
1847	20	25	827	526	5.36	0.536	23427
1848	20	27	826	513	8.475	0.847	27580
1849	20	29	823	506	4.95	0.495	24885
1850	20	31	818	493	9.053	0.905	28013
1851	20	33	818	481	7.8	0.78	27558
1852	20	35	820	482	1.453	0.145	27895
1853	20	37	825	494	8.45	0.845	28435
1854	20	39	828	509	9.943	0.994	26243
1855	20	41	832	518	6.402	0.64	24664
1856	20	43	837	523	4.596	0.46	29157
1857	20	45	841	526	3.25	0.325	28982
1858	20	47	834	524	4.732	0.473	28950
1859	20	49	821	514	10.661	1.066	21495
1860	20	51	817	512	2.907	0.291	22110
1861	20	53	816	504	5.24	0.524	30119
1862	20	55	820	507	3.25	0.325	34407
1863	20	57	828	517	8.324	0.832	27401
1864	20	59	834	519	4.111	0.411	28429
1865	20	61	834	519	0	0	30722
1866	20	63	834	519	0	0	30933
1867	20	65	834	518	0.65	0.065	29353
1868	20	67	835	512	3.954	0.395	24272
1869	20	69	835	514	1.3	0.13	26169
1870	20	71	832	520	4.36	0.436	27987
1871	20	73	829	522	2.344	0.234	23873
1872	20	75	824	525	3.79	0.379	28006
1873	20	77	823	526	0.919	0.092	29775
1874	20	79	817	529	4.36	0.436	26612
1875	20	81	805	531	7.907	0.791	29973
1876	20	83	796	531	5.85	0.585	20849
1877	20	85	791	533	3.5	0.35	22417
1878	20	87	787	534	2.68	0.268	27813
1879	20	89	800	534	8.45	0.845	27970
1880	20	91	809	538	6.402	0.64	28276
1881	20	93	824	541	9.943	0.994	34140
1882	20	95	826	541	1.3	0.13	29613
1883	20	97	831	545	4.162	0.416	29028
1884	20	99	832	545	0.65	0.065	28642
1885	20	101	810	539	14.822	1.482	32715
1886	20	103	775	539	22.749	2.275	37408
1887	20	105	751	535	15.815	1.581	25508
1888	20	107	740	541	8.144	0.814	26872
1889	20	109	729	548	8.475	0.847	36444
1890	20	111	724	553	4.596	0.46	29618
1891	20	113	718	556	4.36	0.436	29666
1892	20	115	717	555	0.919	0.092	29397
1893	20	117	716	554	0.919	0.092	25170
1894	20	119	718	551	2.344	0.234	31209
1895	20	121	723	547	4.162	0.416	31700
1896	20	123	726	545	2.344	0.234	27674
1897	20	125	724	547	1.838	0.184	28259
1898	20	127	724	547	0	0	35917
1899	20	129	724	547	0	0	31073
1900	20	131	724	547	0	0	31962
1901	20	133	724	547	0	0	40833
1902	20	135	724	547	0	0	29793
1903	20	137	716	548	5.24	0.524	37206
1904	20	139	715	548	0.65	0.065	49653
1905	20	141	715	548	0	0	35998
1906	20	143	702	551	8.672	0.867	26699
1907	20	145	697	554	3.79	0.379	34733
1908	20	147	687	560	7.58	0.758	42389
1909	20	149	678	565	6.692	0.669	41409
1910	20	151	664	571	9.9	0.99	40927
1911	20	153	656	574	5.553	0.555	39182
1912	20	155	654	575	1.453	0.145	35470
1913	20	157	645	577	5.993	0.599	41841
1914	20	159	636	579	5.993	0.599	29561
1915	20	161	630	579	3.9	0.39	23598
1916	20	163	621	578	5.886	0.589	32309
1917	20	165	613	580	5.36	0.536	29047
1918	20	167	607	583	4.36	0.436	19349
1919	20	169	606	584	0.919	0.092	27181
1920	20	171	605	589	3.314	0.331	28389
1921	20	173	605	589	0	0	29207
1922	20	175	616	584	7.854	0.785	31276
1923	20	177	616	584	0	0	41913
1924	20	179	613	586	2.344	0.234	27188
1925	20	181	607	586	3.9	0.39	26729
1926	20	183	606	588	1.453	0.145	22570
1927	20	185	608	586	1.838	0.184	26521
1928	20	187	613	582	4.162	0.416	32850
1929	20	189	629	574	11.627	1.163	37087
1930	20	191	651	562	16.289	1.629	36415
1931	20	193	654	553	6.166	0.617	25502
1932	21	1	953	307	-1	-1	25450
1933	21	3	955	307	1.3	0.13	26078
1934	21	5	957	304	2.344	0.234	27020
1935	21	7	958	299	3.314	0.331	33941
1936	21	9	958	291	5.2	0.52	27165
1937	21	11	958	290	0.65	0.065	28298
1938	21	13	961	285	3.79	0.379	27452
1939	21	15	961	280	3.25	0.325	29152
1940	21	17	954	286	5.993	0.599	28747
1941	21	19	953	286	0.65	0.065	27121
1942	21	21	952	283	2.055	0.206	27971
1943	21	23	955	276	4.95	0.495	29382
1944	21	25	954	266	6.532	0.653	25170
1945	21	27	954	265	0.65	0.065	24643
1946	21	29	957	262	2.758	0.276	26295
1947	21	31	960	269	4.95	0.495	27414
1948	21	33	966	275	5.515	0.552	25351
1949	21	35	967	271	2.68	0.268	26516
1950	21	37	965	264	4.732	0.473	27312
1951	21	39	964	261	2.055	0.206	26773
1952	21	41	963	252	5.886	0.589	28450
1953	21	43	962	246	3.954	0.395	27992
1954	21	45	961	257	7.179	0.718	28833
1955	21	47	964	275	11.861	1.186	28402
1956	21	49	964	278	1.95	0.195	29305
1957	21	51	964	276	1.3	0.13	29174
1958	21	53	964	271	3.25	0.325	29501
1959	21	55	962	258	8.549	0.855	26637
1960	21	57	962	272	9.1	0.91	24795
1961	21	59	962	278	3.9	0.39	31910
1962	21	61	952	284	7.58	0.758	27246
1963	21	63	942	287	6.786	0.679	28388
1964	21	65	938	288	2.68	0.268	28153
1965	21	67	939	284	2.68	0.268	27061
1966	21	69	945	279	5.077	0.508	29552
1967	21	71	948	277	2.344	0.234	30262
1968	21	73	925	289	16.862	1.686	28739
1969	21	75	914	291	7.267	0.727	31591
1970	21	77	908	295	4.687	0.469	32350
1971	21	79	913	294	3.314	0.331	29428
1972	21	81	926	290	8.841	0.884	30867
1973	21	83	943	287	11.22	1.122	32262
1974	21	85	956	281	9.306	0.931	27805
1975	21	87	958	282	1.453	0.145	28296
1976	21	89	959	281	0.919	0.092	27965
1977	21	91	959	279	1.3	0.13	30358
1978	21	93	957	272	4.732	0.473	27793
1979	21	95	954	265	4.95	0.495	27605
1980	21	97	957	261	3.25	0.325	26409
1981	21	99	957	261	0	0	28311
1982	21	101	958	257	2.68	0.268	27266
1983	21	103	958	253	2.6	0.26	28474
1984	21	105	960	256	2.344	0.234	28784
1985	21	107	961	265	5.886	0.589	27803
1986	21	109	961	268	1.95	0.195	22775
1987	21	111	962	273	3.314	0.331	26811
1988	21	113	962	280	4.55	0.455	30202
1989	21	115	956	286	5.515	0.552	26687
1990	21	117	949	287	4.596	0.46	23510
1991	21	119	938	287	7.15	0.715	29577
1992	21	121	933	287	3.25	0.325	29907
1993	21	123	926	289	4.732	0.473	30548
1994	21	125	925	290	0.919	0.092	29291
1995	21	127	944	283	13.161	1.316	27811
1996	21	129	951	277	5.993	0.599	26015
1997	21	131	959	274	5.553	0.555	27546
1998	21	133	966	278	5.24	0.524	35533
1999	21	135	966	278	0	0	27241
[truncated: 5,603 more rows]
