# Supplementary material for: The Arp2/3 complex is required for in situ haptotactic response of microglia to iC3b
Source: EMBO Rep. 2026 Feb 27;27(7):1666–95. doi: 10.1038/s44319-026-00720-9 (PMC13076747; doi:10.1038/s44319-026-00720-9)
Supplement: Supplementary file 14 — Source data Fig. 2 [file 44319_2026_720_MOESM14_ESM.zip › Figure 2/2A-C/25.01.12 BV2 random migration 2d DMSO well results.csv]

Track n�	Slice n�	X	Y	Distance	Velocity	Pixel Value
1	1	353	899	-1.000	-1.000	25215
1	3	356	894	3.790	0.379	25186
1	5	356	892	1.300	0.130	25963
1	7	356	892	0.000	0.000	24477
1	9	356	891	0.650	0.065	26675
1	11	357	887	2.680	0.268	27729
1	13	357	884	1.950	0.195	28371
1	15	360	879	3.790	0.379	26606
1	17	366	870	7.031	0.703	28178
1	19	371	867	3.790	0.379	29572
1	21	375	864	3.250	0.325	27823
1	23	376	866	1.453	0.145	27454
1	25	372	871	4.162	0.416	27047
1	27	372	873	1.300	0.130	30951
1	29	371	871	1.453	0.145	28702
1	31	372	864	4.596	0.460	31722
1	33	374	859	3.500	0.350	27544
1	35	372	850	5.993	0.599	28548
1	37	371	848	1.453	0.145	27721
1	39	369	855	4.732	0.473	24419
1	41	371	865	6.629	0.663	27070
1	43	372	865	0.650	0.065	29703
1	45	379	860	5.591	0.559	28686
1	47	385	864	4.687	0.469	34026
1	49	364	883	18.407	1.841	27615
1	51	365	878	3.314	0.331	29764
1	53	370	870	6.132	0.613	28287
1	55	373	862	5.553	0.555	26535
1	57	373	856	3.900	0.390	23627
1	59	371	852	2.907	0.291	30007
1	61	371	847	3.250	0.325	28795
1	63	375	839	5.814	0.581	28363
1	65	379	829	7.001	0.700	29319
1	67	380	822	4.596	0.460	32953
1	69	380	818	2.600	0.260	28885
1	71	378	812	4.111	0.411	29782
1	73	378	810	1.300	0.130	26525
1	75	379	812	1.453	0.145	35719
1	77	382	820	5.553	0.555	30252
1	79	385	826	4.360	0.436	30014
1	81	388	833	4.950	0.495	30228
1	83	389	840	4.596	0.460	27412
1	85	389	846	3.900	0.390	26225
1	87	386	852	4.360	0.436	30436
1	89	382	857	4.162	0.416	26252
1	91	381	862	3.314	0.331	27433
1	93	380	868	3.954	0.395	27505
1	95	382	865	2.344	0.234	28614
1	97	382	853	7.800	0.780	28934
1	99	382	844	5.850	0.585	30926
1	101	381	835	5.886	0.589	30808
1	103	380	832	2.055	0.206	31430
1	105	377	828	3.250	0.325	31684
1	107	378	832	2.680	0.268	30394
1	109	385	837	5.591	0.559	33085
1	111	391	846	7.031	0.703	29326
1	113	392	846	0.650	0.065	28483
1	115	395	846	1.950	0.195	28722
1	117	400	841	4.596	0.460	26129
1	119	403	838	2.758	0.276	32449
1	121	400	838	1.950	0.195	32185
1	123	397	840	2.344	0.234	32300
1	125	394	845	3.790	0.379	28188
1	127	394	851	3.900	0.390	30896
1	129	396	853	1.838	0.184	31409
1	131	401	847	5.077	0.508	24982
1	133	401	842	3.250	0.325	29933
1	135	407	837	5.077	0.508	22215
1	137	412	830	5.591	0.559	25799
1	139	418	826	4.687	0.469	27979
1	141	423	823	3.790	0.379	30676
1	143	434	819	7.608	0.761	29588
1	145	447	813	9.306	0.931	26348
1	147	453	812	3.954	0.395	25637
1	149	444	817	6.692	0.669	34449
1	151	442	818	1.453	0.145	26876
1	153	428	821	9.306	0.931	33873
1	155	427	821	0.650	0.065	25805
1	157	425	824	2.344	0.234	31787
1	159	426	823	0.919	0.092	27658
1	161	435	820	6.166	0.617	32944
1	163	445	819	6.532	0.653	35246
1	165	448	818	2.055	0.206	34279
1	167	426	820	14.359	1.436	21574
1	169	426	820	0.000	0.000	23785
1	171	426	815	3.250	0.325	26753
1	173	436	807	8.324	0.832	31676
1	175	433	805	2.344	0.234	31802
1	177	425	800	6.132	0.613	25578
1	179	423	796	2.907	0.291	35932
1	181	414	794	5.993	0.599	24922
1	183	406	786	7.354	0.735	31743
1	185	399	774	9.030	0.903	32222
1	187	395	767	5.240	0.524	37428
1	189	385	761	7.580	0.758	28603
1	191	383	758	2.344	0.234	27136
1	193	383	755	1.950	0.195	28592
2	1	455	453	-1.000	-1.000	25588
2	3	455	453	0.000	0.000	24686
2	5	460	453	3.250	0.325	25036
2	7	464	459	4.687	0.469	27396
2	9	466	460	1.453	0.145	25869
2	11	468	463	2.344	0.234	26118
2	13	468	463	0.000	0.000	28057
2	15	464	460	3.250	0.325	27956
2	17	460	453	5.240	0.524	28127
2	19	453	446	6.435	0.643	28615
2	21	447	440	5.515	0.552	26997
2	23	445	435	3.500	0.350	30234
2	25	442	429	4.360	0.436	30246
2	27	442	429	0.000	0.000	29391
2	29	443	434	3.314	0.331	30169
2	31	446	435	2.055	0.206	26101
2	33	454	439	5.814	0.581	26966
2	35	459	443	4.162	0.416	26554
2	37	453	443	3.900	0.390	30289
2	39	440	431	11.499	1.150	29327
2	41	438	429	1.838	0.184	27653
2	43	436	421	5.360	0.536	29500
2	45	436	415	3.900	0.390	30595
2	47	438	425	6.629	0.663	30010
2	49	443	430	4.596	0.460	29156
2	51	452	434	6.402	0.640	23894
2	53	460	440	6.500	0.650	28422
2	55	466	445	5.077	0.508	28747
2	57	470	454	6.402	0.640	27640
2	59	473	459	3.790	0.379	30719
2	61	474	459	0.650	0.065	30685
2	63	474	461	1.300	0.130	24946
2	65	478	466	4.162	0.416	27988
2	67	480	470	2.907	0.291	34183
2	69	495	486	14.255	1.426	27919
2	71	499	489	3.250	0.325	26179
2	73	512	496	9.597	0.960	26238
2	75	522	504	8.324	0.832	26219
2	77	529	506	4.732	0.473	25016
2	79	536	510	5.240	0.524	27079
2	81	545	513	6.166	0.617	24637
2	83	548	516	2.758	0.276	32099
2	85	554	519	4.360	0.436	31957
2	87	556	519	1.300	0.130	32104
2	89	559	519	1.950	0.195	35639
2	91	568	518	5.886	0.589	29862
2	93	574	519	3.954	0.395	33088
2	95	582	523	5.814	0.581	36526
2	97	585	526	2.758	0.276	27477
2	99	589	531	4.162	0.416	27279
2	101	591	533	1.838	0.184	31914
2	103	593	536	2.344	0.234	31963
2	105	594	536	0.650	0.065	26991
2	107	597	531	3.790	0.379	26192
2	109	598	530	0.919	0.092	23255
2	111	602	530	2.600	0.260	28367
2	113	602	530	0.000	0.000	29006
2	115	605	533	2.758	0.276	31713
2	117	608	537	3.250	0.325	33129
2	119	612	543	4.687	0.469	30841
2	121	615	545	2.344	0.234	30677
2	123	621	547	4.111	0.411	30647
2	125	625	549	2.907	0.291	30392
2	127	628	551	2.344	0.234	30634
2	129	627	551	0.650	0.065	30749
2	131	618	547	6.402	0.640	30550
2	133	614	544	3.250	0.325	31482
2	135	616	554	6.629	0.663	31180
2	137	621	556	3.500	0.350	23971
2	139	635	559	9.306	0.931	38945
2	141	642	561	4.732	0.473	29681
2	143	651	558	6.166	0.617	30997
2	145	660	551	7.411	0.741	30824
2	147	660	551	0.000	0.000	30464
2	149	663	542	6.166	0.617	31107
2	151	673	528	11.183	1.118	30748
2	153	678	523	4.596	0.460	30350
2	155	689	508	12.090	1.209	30420
2	157	691	495	8.549	0.855	28995
2	159	691	480	9.750	0.975	30767
2	161	692	461	12.367	1.237	27871
2	163	694	449	7.907	0.791	39283
2	165	693	433	10.420	1.042	34188
2	167	693	425	5.200	0.520	25248
2	169	691	421	2.907	0.291	22403
2	171	684	428	6.435	0.643	30188
2	173	679	450	14.664	1.466	36501
2	175	680	454	2.680	0.268	28999
2	177	683	460	4.360	0.436	33303
2	179	685	442	11.772	1.177	31874
2	181	682	428	9.306	0.931	28226
2	183	677	420	6.132	0.613	32843
2	185	673	408	8.222	0.822	29082
2	187	669	391	11.351	1.135	32257
2	189	667	369	14.359	1.436	32073
2	191	656	332	25.090	2.509	31624
2	193	649	317	10.759	1.076	34109
3	1	509	423	-1.000	-1.000	21219
3	3	508	423	0.650	0.065	25994
3	5	503	421	3.500	0.350	28023
3	7	500	418	2.758	0.276	28069
3	9	499	416	1.453	0.145	27987
3	11	499	412	2.600	0.260	29289
3	13	499	405	4.550	0.455	27805
3	15	499	404	0.650	0.065	24143
3	17	501	408	2.907	0.291	29140
3	19	503	411	2.344	0.234	29291
3	21	506	416	3.790	0.379	24688
3	23	506	424	5.200	0.520	29494
3	25	504	428	2.907	0.291	28814
3	27	511	435	6.435	0.643	31145
3	29	511	435	0.000	0.000	31000
3	31	511	435	0.000	0.000	25619
3	33	513	435	1.300	0.130	26781
3	35	520	434	4.596	0.460	28039
3	37	526	438	4.687	0.469	28895
3	39	528	438	1.300	0.130	28009
3	41	532	439	2.680	0.268	29270
3	43	540	441	5.360	0.536	32211
3	45	545	447	5.077	0.508	32042
3	47	548	447	1.950	0.195	31462
3	49	546	447	1.300	0.130	29345
3	51	533	443	8.841	0.884	30630
3	53	523	437	7.580	0.758	28837
3	55	521	435	1.838	0.184	29255
3	57	520	433	1.453	0.145	26551
3	59	520	433	0.000	0.000	28726
3	61	518	428	3.500	0.350	30746
3	63	515	423	3.790	0.379	22869
3	65	511	418	4.162	0.416	28592
3	67	510	416	1.453	0.145	35092
3	69	509	413	2.055	0.206	29766
3	71	508	411	1.453	0.145	31032
3	73	503	407	4.162	0.416	27114
3	75	501	404	2.344	0.234	24762
3	77	501	401	1.950	0.195	29956
3	79	501	401	0.000	0.000	25143
3	81	509	406	6.132	0.613	27037
3	83	510	407	0.919	0.092	26743
3	85	509	410	2.055	0.206	27988
3	87	507	405	3.500	0.350	31304
3	89	505	402	2.344	0.234	29601
3	91	505	399	1.950	0.195	29496
3	93	509	396	3.250	0.325	30009
3	95	509	396	0.000	0.000	26090
3	97	505	400	3.677	0.368	26242
3	99	501	413	8.841	0.884	28990
3	101	501	414	0.650	0.065	30196
3	103	503	412	1.838	0.184	33255
3	105	505	408	2.907	0.291	31769
3	107	509	408	2.600	0.260	29629
3	109	509	409	0.650	0.065	26504
3	111	509	408	0.650	0.065	26574
3	113	509	402	3.900	0.390	32788
3	115	509	398	2.600	0.260	30264
3	117	511	395	2.344	0.234	34117
3	119	507	406	7.608	0.761	31477
3	121	505	416	6.629	0.663	32090
3	123	504	421	3.314	0.331	30448
3	125	504	423	1.300	0.130	31315
3	127	504	426	1.950	0.195	32739
3	129	509	421	4.596	0.460	30097
3	131	511	412	5.993	0.599	31619
3	133	513	408	2.907	0.291	36281
3	135	514	405	2.055	0.206	31029
3	137	515	402	2.055	0.206	29779
3	139	511	398	3.677	0.368	31011
3	141	508	397	2.055	0.206	32350
3	143	509	387	6.532	0.653	30674
3	145	511	375	7.907	0.791	30930
3	147	509	363	7.907	0.791	31575
3	149	505	354	6.402	0.640	32694
3	151	499	344	7.580	0.758	31790
3	153	496	331	8.672	0.867	28608
3	155	494	322	5.993	0.599	30485
3	157	491	318	3.250	0.325	29732
3	159	487	314	3.677	0.368	31559
3	161	485	312	1.838	0.184	30849
3	163	497	348	24.665	2.467	26596
3	165	506	374	17.883	1.788	30997
3	167	506	385	7.150	0.715	31507
3	169	503	396	7.411	0.741	31889
3	171	502	410	9.123	0.912	39065
3	173	502	423	8.450	0.845	37491
3	175	502	431	5.200	0.520	27723
3	177	502	435	2.600	0.260	30725
3	179	502	436	0.650	0.065	30941
3	181	500	429	4.732	0.473	34455
3	183	497	420	6.166	0.617	30625
3	185	497	411	5.850	0.585	31555
3	187	496	398	8.475	0.847	28749
3	189	496	392	3.900	0.390	24238
3	191	498	392	1.300	0.130	40336
3	193	499	439	30.556	3.056	35355
4	1	680	436	-1.000	-1.000	17857
4	3	678	439	2.344	0.234	22819
4	5	678	439	0.000	0.000	26864
4	7	678	439	0.000	0.000	23671
4	9	678	439	0.000	0.000	32803
4	11	679	433	3.954	0.395	27807
4	13	678	440	4.596	0.460	28224
4	15	678	451	7.150	0.715	29151
4	17	688	454	6.786	0.679	28593
4	19	716	458	18.384	1.838	28855
4	21	727	456	7.267	0.727	28963
4	23	734	436	13.773	1.377	28949
4	25	715	416	17.931	1.793	29336
4	27	708	413	4.950	0.495	29263
4	29	706	412	1.453	0.145	29219
4	31	703	410	2.344	0.234	29357
4	33	698	413	3.790	0.379	29592
4	35	688	420	7.934	0.793	29296
4	37	678	426	7.580	0.758	30028
4	39	670	430	5.814	0.581	30019
4	41	661	429	5.886	0.589	30071
4	43	663	447	11.772	1.177	30050
4	45	673	461	11.183	1.118	30090
4	47	685	469	9.374	0.937	30659
4	49	682	474	3.790	0.379	30118
4	51	655	475	17.562	1.756	28539
4	53	644	490	12.090	1.209	30153
4	55	633	493	7.411	0.741	30233
4	57	620	506	11.950	1.195	30355
4	59	614	512	5.515	0.552	30176
4	61	614	512	0.000	0.000	30497
4	63	637	504	15.828	1.583	30641
4	65	653	502	10.481	1.048	30199
4	67	665	502	7.800	0.780	30191
4	69	680	504	9.836	0.984	29956
4	71	689	510	7.031	0.703	30073
4	73	690	512	1.453	0.145	29981
4	75	694	505	5.240	0.524	21004
4	77	696	497	5.360	0.536	29635
4	79	693	486	7.411	0.741	33325
4	81	691	477	5.993	0.599	28459
4	83	691	472	3.250	0.325	28268
4	85	691	474	1.300	0.130	30808
4	87	691	490	10.400	1.040	25721
4	89	691	503	8.450	0.845	26537
4	91	689	511	5.360	0.536	29173
4	93	693	493	11.985	1.199	32098
4	95	693	477	10.400	1.040	28984
4	97	692	464	8.475	0.847	27785
4	99	690	450	9.192	0.919	31142
4	101	689	443	4.596	0.460	30131
4	103	690	429	9.123	0.912	28971
4	105	686	417	8.222	0.822	30352
4	107	683	405	8.040	0.804	31531
4	109	680	396	6.166	0.617	31577
4	111	678	380	10.481	1.048	26380
4	113	676	370	6.629	0.663	30516
4	115	676	366	2.600	0.260	28898
4	117	671	357	6.692	0.669	31251
4	119	668	351	4.360	0.436	30946
4	121	666	348	2.344	0.234	31146
4	123	665	345	2.055	0.206	30612
4	125	672	359	10.174	1.017	29643
4	127	672	359	0.000	0.000	30649
4	129	671	357	1.453	0.145	30733
4	131	666	351	5.077	0.508	29274
4	133	665	347	2.680	0.268	29643
4	135	664	345	1.453	0.145	30226
4	137	662	337	5.360	0.536	30994
4	139	662	337	0.000	0.000	30393
4	141	666	345	5.814	0.581	30921
4	143	672	355	7.580	0.758	30334
4	145	675	365	6.786	0.679	30411
4	147	676	371	3.954	0.395	31444
4	149	677	375	2.680	0.268	31406
4	151	679	380	3.500	0.350	30748
4	153	683	392	8.222	0.822	28049
4	155	685	399	4.732	0.473	27320
4	157	687	399	1.300	0.130	26816
4	159	690	391	5.553	0.555	29840
4	161	696	405	9.900	0.990	31830
4	163	696	406	0.650	0.065	27274
4	165	700	402	3.677	0.368	32237
4	167	707	409	6.435	0.643	31050
4	169	713	419	7.580	0.758	29921
4	171	714	424	3.314	0.331	30524
4	173	703	414	9.663	0.966	30974
4	175	693	404	9.192	0.919	24984
4	177	691	397	4.732	0.473	22530
4	179	692	388	5.886	0.589	31886
4	181	692	384	2.600	0.260	27879
4	183	692	382	1.300	0.130	29768
4	185	691	378	2.680	0.268	29278
4	187	691	377	0.650	0.065	30411
4	189	691	374	1.950	0.195	32528
4	191	688	368	4.360	0.436	29950
4	193	686	361	4.732	0.473	28257
5	1	801	295	-1.000	-1.000	25345
5	3	805	291	3.677	0.368	25703
5	5	805	290	0.650	0.065	26580
5	7	811	286	4.687	0.469	28929
5	9	815	283	3.250	0.325	28033
5	11	816	282	0.919	0.092	27849
5	13	812	280	2.907	0.291	28014
5	15	807	277	3.790	0.379	27330
5	17	807	274	1.950	0.195	28803
5	19	808	268	3.954	0.395	28269
5	21	807	258	6.532	0.653	28175
5	23	808	259	0.919	0.092	31569
5	25	822	262	9.306	0.931	31063
5	27	830	266	5.814	0.581	28319
5	29	841	267	7.179	0.718	29233
5	31	842	267	0.650	0.065	27506
5	33	843	266	0.919	0.092	26153
5	35	834	264	5.993	0.599	29660
5	37	833	261	2.055	0.206	32113
5	39	836	251	6.786	0.679	30085
5	41	840	244	5.240	0.524	26456
5	43	847	244	4.550	0.455	30289
5	45	860	242	8.549	0.855	22844
5	47	860	242	0.000	0.000	28223
5	49	860	242	0.000	0.000	25141
5	51	864	241	2.680	0.268	32034
5	53	850	244	9.306	0.931	16375
5	55	848	245	1.453	0.145	28061
5	57	844	257	8.222	0.822	33131
5	59	842	258	1.453	0.145	31430
5	61	837	263	4.596	0.460	22601
5	63	849	257	8.720	0.872	30159
5	65	870	243	16.405	1.640	31735
5	67	870	239	2.600	0.260	29501
5	69	864	235	4.687	0.469	30885
5	71	868	232	3.250	0.325	28480
5	73	868	232	0.000	0.000	27299
5	75	865	227	3.790	0.379	30423
5	77	866	220	4.596	0.460	24686
5	79	867	217	2.055	0.206	30013
5	81	865	213	2.907	0.291	34318
5	83	862	212	2.055	0.206	32921
5	85	861	211	0.919	0.092	27825
5	87	861	204	4.550	0.455	30458
5	89	859	201	2.344	0.234	33872
5	91	859	194	4.550	0.455	30880
5	93	859	194	0.000	0.000	30366
5	95	858	189	3.314	0.331	30456
5	97	859	196	4.596	0.460	31998
5	99	860	198	1.453	0.145	29307
5	101	866	198	3.900	0.390	24475
5	103	872	194	4.687	0.469	29259
5	105	876	191	3.250	0.325	33482
5	107	881	186	4.596	0.460	32116
5	109	887	182	4.687	0.469	31133
5	111	888	182	0.650	0.065	32650
5	113	895	181	4.596	0.460	21752
5	115	900	179	3.500	0.350	28477
5	117	906	176	4.360	0.436	28295
5	119	915	171	6.692	0.669	30570
5	121	925	166	7.267	0.727	30577
5	123	925	167	0.650	0.065	29804
5	125	922	172	3.790	0.379	36950
5	127	922	173	0.650	0.065	37487
5	129	927	166	5.591	0.559	17471
5	131	930	159	4.950	0.495	32609
5	133	930	158	0.650	0.065	31297
5	135	931	156	1.453	0.145	32165
5	137	933	154	1.838	0.184	30407
5	139	933	154	0.000	0.000	34597
5	141	933	154	0.000	0.000	26028
5	143	939	148	5.515	0.552	27057
5	145	942	141	4.950	0.495	25007
5	147	943	137	2.680	0.268	30161
5	149	945	133	2.907	0.291	31899
5	151	946	129	2.680	0.268	29644
5	153	948	126	2.344	0.234	31135
5	155	949	124	1.453	0.145	32172
5	157	951	118	4.111	0.411	29724
5	159	951	117	0.650	0.065	27826
5	161	952	114	2.055	0.206	33775
5	163	954	110	2.907	0.291	39153
5	165	954	107	1.950	0.195	31201
5	167	955	102	3.314	0.331	23875
5	169	955	100	1.300	0.130	26891
5	171	955	93	4.550	0.455	29498
5	173	955	90	1.950	0.195	32219
5	175	954	79	7.179	0.718	34523
5	177	953	72	4.596	0.460	32747
5	179	953	69	1.950	0.195	36832
5	181	953	63	3.900	0.390	34388
5	183	953	62	0.650	0.065	32639
5	185	954	60	1.453	0.145	31553
5	187	955	57	2.055	0.206	26992
5	189	955	54	1.950	0.195	31035
5	191	955	53	0.650	0.065	30686
5	193	956	44	5.886	0.589	33088
6	1	544	136	-1.000	-1.000	29170
6	3	544	136	0.000	0.000	27009
6	5	544	137	0.650	0.065	26741
6	7	545	138	0.919	0.092	26970
6	9	545	138	0.000	0.000	27970
6	11	544	137	0.919	0.092	27956
6	13	541	144	4.950	0.495	27421
6	15	530	148	7.608	0.761	32441
6	17	519	147	7.179	0.718	24881
6	19	510	147	5.850	0.585	28125
6	21	498	151	8.222	0.822	28571
6	23	488	152	6.532	0.653	30136
6	25	485	148	3.250	0.325	29893
6	27	496	134	11.573	1.157	31363
6	29	498	126	5.360	0.536	24369
6	31	485	136	10.661	1.066	31325
6	33	482	143	4.950	0.495	29865
6	35	485	133	6.786	0.679	30067
6	37	487	117	10.481	1.048	29213
6	39	483	110	5.240	0.524	31316
6	41	474	102	7.827	0.783	30126
6	43	462	96	8.720	0.872	23345
6	45	453	91	6.692	0.669	30967
6	47	447	95	4.687	0.469	38024
6	49	437	96	6.532	0.653	31085
6	51	423	91	9.663	0.966	18550
6	53	410	88	8.672	0.867	24826
6	55	402	90	5.360	0.536	31116
6	57	395	90	4.550	0.455	31400
6	59	401	92	4.111	0.411	30969
6	61	414	104	11.499	1.150	33107
6	63	434	114	14.534	1.453	22548
6	65	438	114	2.600	0.260	24464
6	67	456	118	11.985	1.199	26710
6	69	481	134	19.293	1.929	28769
6	71	494	144	10.661	1.066	23849
6	73	510	158	13.819	1.382	25795
6	75	510	158	0.000	0.000	33491
6	77	499	141	13.161	1.316	27410
6	79	499	122	12.350	1.235	31867
6	81	499	114	5.200	0.520	31608
6	83	503	106	5.814	0.581	25233
6	85	505	95	7.267	0.727	31052
6	87	499	80	10.501	1.050	33419
6	89	490	73	7.411	0.741	32430
6	91	496	64	7.031	0.703	32687
6	93	505	54	8.745	0.874	39943
6	95	505	45	5.850	0.585	32129
6	97	509	40	4.162	0.416	31511
6	99	497	27	11.499	1.150	31448
6	101	482	16	12.090	1.209	45092
6	103	474	14	5.360	0.536	39379
6	105	454	19	13.400	1.340	33206
6	107	447	21	4.732	0.473	24751
6	109	429	28	12.553	1.255	29603
6	111	420	33	6.692	0.669	30771
6	113	411	38	6.692	0.669	33911
6	115	404	49	8.475	0.847	32932
6	117	410	61	8.720	0.872	29086
6	119	411	62	0.919	0.092	29823
6	121	404	64	4.732	0.473	31182
6	123	400	68	3.677	0.368	31958
6	125	399	68	0.650	0.065	32074
6	127	392	68	4.550	0.455	31912
6	129	383	66	5.993	0.599	32183
6	131	359	65	15.613	1.561	38760
6	133	358	66	0.919	0.092	23988
6	135	352	69	4.360	0.436	22640
6	137	350	70	1.453	0.145	34892
6	139	348	71	1.453	0.145	39728
6	141	345	72	2.055	0.206	36831
6	143	338	80	6.909	0.691	46311
6	145	333	84	4.162	0.416	41631
6	147	317	95	12.620	1.262	24201
6	149	305	107	11.031	1.103	29183
6	151	304	107	0.650	0.065	28251
6	153	299	108	3.314	0.331	23402
6	155	296	107	2.055	0.206	24927
6	157	291	104	3.790	0.379	36118
6	159	290	104	0.650	0.065	30346
6	161	288	106	1.838	0.184	42271
6	163	287	106	0.650	0.065	33954
6	165	289	103	2.344	0.234	35507
6	167	288	106	2.055	0.206	36917
6	169	292	104	2.907	0.291	23999
6	171	298	100	4.687	0.469	34519
6	173	303	95	4.596	0.460	37756
6	175	306	92	2.758	0.276	34311
6	177	327	80	15.721	1.572	19251
6	179	339	71	9.750	0.975	36794
6	181	348	62	8.273	0.827	35645
6	183	357	52	8.745	0.874	34283
6	185	365	45	6.909	0.691	34514
6	187	372	40	5.591	0.559	34960
6	189	382	34	7.580	0.758	24329
6	191	386	30	3.677	0.368	30490
6	193	389	25	3.790	0.379	31578
7	1	238	298	-1.000	-1.000	25267
7	3	238	298	0.000	0.000	25121
7	5	240	299	1.453	0.145	25657
7	7	241	299	0.650	0.065	27254
7	9	250	305	7.031	0.703	28142
7	11	250	308	1.950	0.195	29391
7	13	248	318	6.629	0.663	27239
7	15	243	321	3.790	0.379	29419
7	17	240	323	2.344	0.234	21728
7	19	237	327	3.250	0.325	20257
7	21	233	334	5.240	0.524	22385
7	23	232	337	2.055	0.206	37604
7	25	230	355	11.772	1.177	34340
7	27	230	355	0.000	0.000	15020
7	29	240	366	9.663	0.966	24584
7	31	241	366	0.650	0.065	26649
7	33	247	367	3.954	0.395	22928
7	35	258	368	7.179	0.718	27288
7	37	260	368	1.300	0.130	33207
7	39	263	372	3.250	0.325	28844
7	41	266	374	2.344	0.234	28296
7	43	271	377	3.790	0.379	22675
7	45	286	372	10.277	1.028	30517
7	47	289	371	2.055	0.206	29808
7	49	283	377	5.515	0.552	26358
7	51	281	371	4.111	0.411	25797
7	53	282	362	5.886	0.589	40558
7	55	274	377	11.050	1.105	37786
7	57	274	381	2.600	0.260	28728
7	59	274	381	0.000	0.000	31272
7	61	279	380	3.314	0.331	26345
7	63	279	364	10.400	1.040	30848
7	65	271	349	11.050	1.105	27333
7	67	268	346	2.758	0.276	33677
7	69	267	337	5.886	0.589	33328
7	71	265	330	4.732	0.473	27976
7	73	265	323	4.550	0.455	28400
7	75	265	317	3.900	0.390	22252
7	77	270	323	5.077	0.508	27459
7	79	278	331	7.354	0.735	24996
7	81	282	337	4.687	0.469	32295
7	83	280	347	6.629	0.663	29887
7	85	277	349	2.344	0.234	30130
7	87	265	340	9.750	0.975	32954
7	89	260	332	6.132	0.613	29106
7	91	261	326	3.954	0.395	27319
7	93	262	322	2.680	0.268	32843
7	95	262	319	1.950	0.195	28851
7	97	263	322	2.055	0.206	28411
7	99	263	327	3.250	0.325	28423
7	101	263	339	7.800	0.780	26434
7	103	262	342	2.055	0.206	25896
7	105	258	350	5.814	0.581	27841
7	107	250	357	6.909	0.691	28362
7	109	249	361	2.680	0.268	35885
7	111	251	365	2.907	0.291	25928
7	113	250	372	4.596	0.460	42704
7	115	248	383	7.267	0.727	31305
7	117	244	388	4.162	0.416	31434
7	119	242	384	2.907	0.291	32288
7	121	243	377	4.596	0.460	31632
7	123	244	371	3.954	0.395	31992
7	125	245	369	1.453	0.145	33547
7	127	239	382	9.306	0.931	29130
7	129	237	390	5.360	0.536	23642
7	131	233	401	7.608	0.761	27684
7	133	226	420	13.161	1.316	33620
7	135	219	432	9.030	0.903	33293
7	137	218	441	5.886	0.589	30141
7	139	217	450	5.886	0.589	33630
7	141	215	462	7.907	0.791	32302
7	143	211	470	5.814	0.581	30435
7	145	211	472	1.300	0.130	33099
7	147	208	486	9.306	0.931	30922
7	149	208	488	1.300	0.130	35350
7	151	205	501	8.672	0.867	33586
7	153	205	505	2.600	0.260	37031
7	155	204	509	2.680	0.268	25101
7	157	199	522	9.053	0.905	31120
7	159	195	529	5.240	0.524	31066
7	161	185	541	10.153	1.015	25158
7	163	175	553	10.153	1.015	31717
7	165	161	562	10.818	1.082	32521
7	167	159	587	16.302	1.630	29116
7	169	160	596	5.886	0.589	21235
7	171	163	614	11.861	1.186	25270
7	173	164	623	5.886	0.589	31672
7	175	167	639	10.581	1.058	32737
7	177	174	655	11.351	1.135	30556
7	179	176	664	5.993	0.599	30241
7	181	174	693	18.894	1.889	30982
7	183	178	692	2.680	0.268	31128
7	185	182	689	3.250	0.325	33235
7	187	189	700	8.475	0.847	28734
7	189	192	709	6.166	0.617	31385
7	191	198	719	7.580	0.758	26389
7	193	198	719	0.000	0.000	29571
8	1	105	809	-1.000	-1.000	17838
8	3	100	802	5.591	0.559	19108
8	5	101	798	2.680	0.268	24375
8	7	104	799	2.055	0.206	22132
8	9	105	799	0.650	0.065	23973
8	11	110	796	3.790	0.379	22126
8	13	101	794	5.993	0.599	23908
8	15	95	799	5.077	0.508	21075
8	17	93	803	2.907	0.291	27520
8	19	93	803	0.000	0.000	20440
8	21	93	799	2.600	0.260	22724
8	23	90	793	4.360	0.436	34666
8	25	89	792	0.919	0.092	29882
8	27	90	792	0.650	0.065	32351
8	29	106	793	10.420	1.042	28810
8	31	118	803	10.153	1.015	28166
8	33	122	809	4.687	0.469	28711
8	35	123	809	0.650	0.065	26681
8	37	117	809	3.900	0.390	34250
8	39	110	807	4.732	0.473	29220
8	41	99	804	7.411	0.741	29483
8	43	96	800	3.250	0.325	29203
8	45	95	796	2.680	0.268	28776
8	47	94	793	2.055	0.206	28978
8	49	89	789	4.162	0.416	29122
8	51	80	785	6.402	0.640	29328
8	53	75	779	5.077	0.508	29376
8	55	69	765	9.900	0.990	26787
8	57	63	760	5.077	0.508	29053
8	59	56	755	5.591	0.559	26808
8	61	54	750	3.500	0.350	29941
8	63	52	744	4.111	0.411	31274
8	65	69	750	11.718	1.172	31128
8	67	87	753	11.861	1.186	29963
8	69	99	762	9.750	0.975	34037
8	71	110	769	8.475	0.847	29721
8	73	114	770	2.680	0.268	29819
8	75	84	759	20.769	2.077	31632
8	77	81	757	2.344	0.234	27380
8	79	73	752	6.132	0.613	28898
8	81	65	746	6.500	0.650	27878
8	83	59	739	5.993	0.599	24649
8	85	55	734	4.162	0.416	25315
8	87	49	726	6.500	0.650	31937
8	89	41	712	10.481	1.048	29401
8	91	36	703	6.692	0.669	29294
8	93	35	701	1.453	0.145	30096
8	95	35	699	1.300	0.130	30821
8	97	42	707	6.909	0.691	29902
8	99	45	710	2.758	0.276	30069
8	101	46	709	0.919	0.092	28287
8	103	45	702	4.596	0.460	27620
8	105	44	699	2.055	0.206	34130
8	107	40	690	6.402	0.640	28249
8	109	34	682	6.500	0.650	24703
8	111	31	675	4.950	0.495	28068
8	113	29	668	4.732	0.473	30397
8	115	29	663	3.250	0.325	30076
8	117	30	671	5.240	0.524	31104
8	119	34	677	4.687	0.469	30249
8	121	44	693	12.264	1.226	30617
8	123	60	715	17.681	1.768	34150
8	125	69	728	10.277	1.028	24449
8	127	78	738	8.745	0.874	30913
8	129	92	745	10.174	1.017	30446
8	131	105	746	8.475	0.847	30376
8	133	144	746	25.349	2.535	19881
8	135	156	746	7.800	0.780	19340
8	137	174	741	12.143	1.214	34517
8	139	185	738	7.411	0.741	33935
8	141	188	736	2.344	0.234	32694
8	143	217	731	19.128	1.913	30051
8	145	222	728	3.790	0.379	25214
8	147	228	719	7.031	0.703	30286
8	149	234	711	6.500	0.650	39637
8	151	245	701	9.663	0.966	32360
8	153	257	693	9.374	0.937	33399
8	155	261	690	3.250	0.325	35626
8	157	269	685	6.132	0.613	32050
8	159	280	676	9.238	0.924	27911
8	161	288	666	8.324	0.832	30837
8	163	293	660	5.077	0.508	30522
8	165	298	655	4.596	0.460	20980
8	167	309	637	13.711	1.371	34382
8	169	316	630	6.435	0.643	33888
8	171	321	626	4.162	0.416	30837
8	173	328	615	8.475	0.847	30836
8	175	329	602	8.475	0.847	34597
8	177	352	587	17.848	1.785	32220
8	179	366	584	9.306	0.931	30866
8	181	379	578	9.306	0.931	30517
8	183	391	571	9.030	0.903	30901
8	185	395	559	8.222	0.822	30889
8	187	400	550	6.692	0.669	30873
8	189	403	523	17.658	1.766	32693
8	191	403	522	0.650	0.065	31924
8	193	398	519	3.790	0.379	26696
9	1	690	897	-1.000	-1.000	22606
9	3	689	890	4.596	0.460	24620
9	5	687	886	2.907	0.291	28365
9	7	685	882	2.907	0.291	28379
9	9	685	876	3.900	0.390	22802
9	11	681	874	2.907	0.291	28069
9	13	674	878	5.240	0.524	24512
9	15	670	877	2.680	0.268	27119
9	17	664	871	5.515	0.552	24156
9	19	657	868	4.950	0.495	24306
9	21	653	868	2.600	0.260	25311
9	23	647	864	4.687	0.469	26763
9	25	655	864	5.200	0.520	26046
9	27	673	864	11.700	1.170	28177
9	29	686	872	9.922	0.992	28068
9	31	691	873	3.314	0.331	27088
9	33	697	867	5.515	0.552	31007
9	35	701	853	9.464	0.946	28330
9	37	702	848	3.314	0.331	28251
9	39	708	835	9.306	0.931	27234
9	41	709	829	3.954	0.395	26050
9	43	699	843	11.183	1.118	29087
9	45	697	851	5.360	0.536	26460
9	47	694	863	8.040	0.804	28524
9	49	694	863	0.000	0.000	38331
9	51	691	872	6.166	0.617	28694
9	53	688	875	2.758	0.276	33155
9	55	676	874	7.827	0.783	29991
9	57	675	879	3.314	0.331	22951
9	59	677	876	2.344	0.234	28580
9	61	681	868	5.814	0.581	29065
9	63	662	890	18.894	1.889	34256
9	65	648	909	15.340	1.534	31797
9	67	637	926	13.161	1.316	25820
9	69	626	941	12.090	1.209	26780
9	71	618	959	12.803	1.280	29719
9	73	618	966	4.550	0.455	27503
9	75	617	979	8.475	0.847	28163
9	77	618	986	4.596	0.460	26670
9	79	620	999	8.549	0.855	39850
9	81	620	1000	0.650	0.065	43027
9	83	620	1003	1.950	0.195	19855
9	85	617	1012	6.166	0.617	29537
9	87	616	1016	2.680	0.268	29397
9	89	616	1016	0.000	0.000	28731
9	91	615	1023	4.596	0.460	32779
9	93	612	1013	6.786	0.679	27479
9	95	612	1003	6.500	0.650	22128
9	97	612	997	3.900	0.390	26276
9	99	612	991	3.900	0.390	27992
9	101	612	991	0.000	0.000	28689
9	103	612	1001	6.500	0.650	28928
9	105	614	1008	4.732	0.473	29303
9	107	615	1015	4.596	0.460	29564
9	109	604	1016	7.179	0.718	30019
9	111	601	1019	2.758	0.276	29606
9	113	599	1016	2.344	0.234	29861
9	115	608	998	13.081	1.308	28961
9	117	610	987	7.267	0.727	29445
9	119	607	979	5.553	0.555	29708
9	121	601	980	3.954	0.395	29307
9	123	604	999	12.503	1.250	29501
9	125	606	1004	3.500	0.350	28965
9	127	623	1001	11.220	1.122	29559
9	129	645	990	15.987	1.599	35240
9	131	657	984	8.720	0.872	29385
9	133	663	979	5.077	0.508	29436
9	135	649	993	12.869	1.287	29010
9	137	637	1001	9.374	0.937	30693
9	139	638	1001	0.650	0.065	42820
9	141	661	990	16.571	1.657	29160
9	143	663	990	1.300	0.130	29301
9	145	645	997	12.553	1.255	29011
9	147	640	1000	3.790	0.379	31261
9	149	640	1000	0.000	0.000	31611
9	151	659	990	13.956	1.396	33797
9	153	670	983	8.475	0.847	31438
9	155	677	977	5.993	0.599	29377
9	157	664	981	8.841	0.884	27792
9	159	657	987	5.993	0.599	29442
9	161	663	987	3.900	0.390	37506
9	163	676	981	9.306	0.931	28702
9	165	682	979	4.111	0.411	29072
9	167	665	989	12.820	1.282	29462
9	169	650	996	10.759	1.076	31353
9	171	637	1002	9.306	0.931	24710
9	173	630	1008	5.993	0.599	34772
9	175	628	1010	1.838	0.184	33889
9	177	651	999	16.571	1.657	31765
9	179	665	992	10.174	1.017	20046
9	181	674	985	7.411	0.741	27198
9	183	678	982	3.250	0.325	28635
9	185	679	980	1.453	0.145	29369
9	187	684	956	15.935	1.593	28718
9	189	687	938	11.861	1.186	31449
9	191	702	916	17.307	1.731	41487
9	193	711	899	12.503	1.250	32684
10	1	132	854	-1.000	-1.000	19474
10	3	122	849	7.267	0.727	17736
10	5	122	849	0.000	0.000	23775
10	7	129	844	5.591	0.559	21579
10	9	129	844	0.000	0.000	23023
10	11	131	861	11.126	1.113	26213
10	13	131	867	3.900	0.390	23633
10	15	131	872	3.250	0.325	27381
10	17	130	869	2.055	0.206	26151
10	19	130	871	1.300	0.130	28744
10	21	132	865	4.111	0.411	26693
10	23	132	849	10.400	1.040	29594
10	25	132	843	3.900	0.390	22571
10	27	133	838	3.314	0.331	25095
10	29	134	829	5.886	0.589	26200
10	31	135	821	5.240	0.524	27943
10	33	135	817	2.600	0.260	30046
10	35	137	812	3.500	0.350	21559
10	37	136	825	8.475	0.847	27893
10	39	132	836	7.608	0.761	26743
10	41	125	844	6.909	0.691	30270
10	43	119	849	5.077	0.508	32163
10	45	119	850	0.650	0.065	24964
10	47	129	840	9.192	0.919	32459
10	49	137	823	12.212	1.221	25455
10	51	138	815	5.240	0.524	30892
10	53	139	806	5.886	0.589	25327
10	55	144	788	12.143	1.214	25638
10	57	146	776	7.907	0.791	24371
10	59	152	763	9.306	0.931	22984
10	61	158	745	12.333	1.233	24493
10	63	165	734	8.475	0.847	24830
10	65	169	727	5.240	0.524	27796
10	67	163	751	16.080	1.608	34094
10	69	159	772	13.895	1.390	29689
10	71	152	788	11.351	1.135	29841
10	73	140	815	19.205	1.920	28393
10	75	133	836	14.388	1.439	28349
10	77	132	839	2.055	0.206	29678
10	79	141	844	6.692	0.669	34563
10	81	144	844	1.950	0.195	29491
10	83	157	841	8.672	0.867	28716
10	85	159	846	3.500	0.350	31392
10	87	159	846	0.000	0.000	29449
10	89	151	849	5.553	0.555	29790
10	91	133	859	13.384	1.338	30426
10	93	122	871	10.581	1.058	30308
10	95	103	904	24.751	2.475	29746
10	97	96	916	9.030	0.903	38985
10	99	92	923	5.240	0.524	35994
10	101	79	942	14.964	1.496	29684
10	103	79	942	0.000	0.000	29650
10	105	84	936	5.077	0.508	29217
10	107	84	924	7.800	0.780	28422
10	109	76	934	8.324	0.832	28534
10	111	73	938	3.250	0.325	37778
10	113	71	942	2.907	0.291	26890
10	115	64	950	6.909	0.691	35079
10	117	43	974	20.728	2.073	30024
10	119	38	980	5.077	0.508	30796
10	121	34	989	6.402	0.640	36355
10	123	28	997	6.500	0.650	39185
10	125	23	1006	6.692	0.669	24676
10	127	21	1012	4.111	0.411	31560
10	129	19	1018	4.111	0.411	30812
10	131	17	1023	3.500	0.350	26177
10	133	17	1023	0.000	0.000	25803
10	135	18	1014	5.886	0.589	29612
10	137	21	1004	6.786	0.679	31689
10	139	21	998	3.900	0.390	34878
10	141	21	997	0.650	0.065	29332
10	143	20	993	2.680	0.268	29766
10	145	18	987	4.111	0.411	29473
10	147	12	973	9.900	0.990	30683
10	149	11	952	13.665	1.367	29873
10	151	9	915	24.085	2.408	34652
10	153	9	905	6.500	0.650	37284
10	155	10	890	9.771	0.977	29998
10	157	15	871	12.770	1.277	25198
10	159	22	862	7.411	0.741	31324
10	161	39	856	11.718	1.172	30308
10	163	45	855	3.954	0.395	31068
10	165	50	855	3.250	0.325	24849
10	167	62	850	8.450	0.845	30270
10	169	67	846	4.162	0.416	30646
10	171	69	829	11.126	1.113	31336
10	173	70	827	1.453	0.145	30416
10	175	73	824	2.758	0.276	30342
10	177	75	815	5.993	0.599	31287
10	179	77	808	4.732	0.473	26336
10	181	71	810	4.111	0.411	29521
10	183	60	818	8.841	0.884	30918
10	185	52	826	7.354	0.735	30668
10	187	43	835	8.273	0.827	30595
10	189	42	836	0.919	0.092	30062
10	191	31	838	7.267	0.727	30516
10	193	23	844	6.500	0.650	30447
11	1	172	641	-1.000	-1.000	21707
11	3	171	640	0.919	0.092	21761
11	5	169	635	3.500	0.350	22907
11	7	166	630	3.790	0.379	22351
11	9	161	628	3.500	0.350	27140
11	11	158	626	2.344	0.234	27871
11	13	156	621	3.500	0.350	24227
11	15	156	621	0.000	0.000	28118
11	17	151	602	12.770	1.277	28154
11	19	155	618	10.720	1.072	28571
11	21	167	640	16.289	1.629	27196
11	23	169	649	5.993	0.599	27990
11	25	164	656	5.591	0.559	26655
11	27	159	660	4.162	0.416	27889
11	29	171	656	8.222	0.822	29065
11	31	175	654	2.907	0.291	28973
11	33	165	656	6.629	0.663	31301
11	35	159	659	4.360	0.436	28013
11	37	159	659	0.000	0.000	30110
11	39	153	666	5.993	0.599	30523
11	41	151	667	1.453	0.145	29649
11	43	164	654	11.950	1.195	31468
11	45	175	650	7.608	0.761	32649
11	47	182	650	4.550	0.455	28673
11	49	183	650	0.650	0.065	24677
11	51	191	652	5.360	0.536	26938
11	53	195	644	5.814	0.581	24885
11	55	199	636	5.814	0.581	26075
11	57	199	629	4.550	0.455	26439
11	59	200	626	2.055	0.206	27614
11	61	200	619	4.550	0.455	24544
11	63	200	609	6.500	0.650	26785
11	65	199	591	11.718	1.172	23979
11	67	198	599	5.240	0.524	27772
11	69	198	601	1.300	0.130	27821
11	71	198	605	2.600	0.260	29369
11	73	198	619	9.100	0.910	28898
11	75	200	629	6.629	0.663	31177
11	77	201	636	4.596	0.460	25860
11	79	201	633	1.950	0.195	31870
11	81	199	623	6.629	0.663	28273
11	83	199	620	1.950	0.195	30030
11	85	199	620	0.000	0.000	31442
11	87	199	624	2.600	0.260	33071
11	89	199	624	0.000	0.000	31012
11	91	198	619	3.314	0.331	27620
11	93	197	617	1.453	0.145	27830
11	95	196	611	3.954	0.395	28776
11	97	196	611	0.000	0.000	26532
11	99	196	615	2.600	0.260	26534
11	101	199	626	7.411	0.741	30067
11	103	201	632	4.111	0.411	32958
11	105	202	634	1.453	0.145	28087
11	107	202	634	0.000	0.000	32736
11	109	202	629	3.250	0.325	28797
11	111	201	622	4.596	0.460	28382
11	113	201	616	3.900	0.390	32050
11	115	199	611	3.500	0.350	28943
11	117	199	610	0.650	0.065	29560
11	119	198	606	2.680	0.268	29793
11	121	196	599	4.732	0.473	26504
11	123	197	614	9.771	0.977	26118
11	125	198	618	2.680	0.268	28525
11	127	204	632	9.900	0.990	33975
11	129	210	645	9.306	0.931	31943
11	131	217	662	11.950	1.195	30657
11	133	223	678	11.107	1.111	30407
11	135	223	684	3.900	0.390	28128
11	137	224	696	7.827	0.783	31268
11	139	224	698	1.300	0.130	27032
11	141	220	686	8.222	0.822	27009
11	143	214	676	7.580	0.758	33412
11	145	212	668	5.360	0.536	29617
11	147	210	662	4.111	0.411	33335
11	149	209	656	3.954	0.395	31995
11	151	212	672	10.581	1.058	28419
11	153	216	687	10.090	1.009	29821
11	155	217	691	2.680	0.268	31623
11	157	225	704	9.922	0.992	21083
11	159	240	715	12.090	1.209	26127
11	161	256	728	13.400	1.340	30890
11	163	255	727	0.919	0.092	29920
11	165	258	729	2.344	0.234	27042
11	167	270	740	10.581	1.058	31454
11	169	281	748	8.841	0.884	25025
11	171	282	749	0.919	0.092	31335
11	173	292	755	7.580	0.758	31025
11	175	302	769	11.183	1.118	29064
11	177	307	775	5.077	0.508	32508
11	179	314	784	7.411	0.741	33654
11	181	318	787	3.250	0.325	31771
11	183	340	796	15.450	1.545	23794
11	185	375	812	25.014	2.501	28174
11	187	377	814	1.838	0.184	31503
11	189	384	823	7.411	0.741	33169
11	191	391	830	6.435	0.643	30448
11	193	391	830	0.000	0.000	34920
12	1	536	390	-1.000	-1.000	23960
12	3	544	381	7.827	0.783	25797
12	5	546	378	2.344	0.234	25676
12	7	546	372	3.900	0.390	26781
12	9	551	380	6.132	0.613	26330
12	11	552	380	0.650	0.065	26259
12	13	556	379	2.680	0.268	28223
12	15	559	377	2.344	0.234	28512
12	17	562	378	2.055	0.206	27802
12	19	565	374	3.250	0.325	29340
12	21	567	372	1.838	0.184	28703
12	23	570	367	3.790	0.379	27408
12	25	575	360	5.591	0.559	30034
12	27	565	366	7.580	0.758	25138
12	29	559	367	3.954	0.395	27271
12	31	556	380	8.672	0.867	28858
12	33	551	383	3.790	0.379	28837
12	35	547	388	4.162	0.416	28145
12	37	545	403	9.836	0.984	30809
12	39	545	399	2.600	0.260	32678
12	41	554	387	9.750	0.975	29152
12	43	566	379	9.374	0.937	28816
12	45	572	376	4.360	0.436	28346
12	47	574	373	2.344	0.234	31010
12	49	570	371	2.907	0.291	27709
12	51	558	377	8.720	0.872	32561
12	53	552	380	4.360	0.436	27530
12	55	546	384	4.687	0.469	28582
12	57	542	389	4.162	0.416	28599
12	59	550	380	7.827	0.783	29568
12	61	566	371	11.932	1.193	29382
12	63	574	363	7.354	0.735	33869
12	65	580	357	5.515	0.552	30903
12	67	583	357	1.950	0.195	33013
12	69	587	353	3.677	0.368	28566
12	71	588	352	0.919	0.092	30847
12	73	591	346	4.360	0.436	33698
12	75	585	349	4.360	0.436	30487
12	77	590	345	4.162	0.416	28311
12	79	593	343	2.344	0.234	30110
12	81	597	345	2.907	0.291	29844
12	83	607	346	6.532	0.653	30723
12	85	611	350	3.677	0.368	30611
12	87	580	356	20.523	2.052	29251
12	89	575	362	5.077	0.508	30301
12	91	583	359	5.553	0.555	29766
12	93	555	377	21.636	2.164	27678
12	95	543	387	10.153	1.015	32305
12	97	542	387	0.650	0.065	27060
12	99	533	388	5.886	0.589	31456
12	101	543	385	6.786	0.679	33325
12	103	561	379	12.333	1.233	33526
12	105	553	384	6.132	0.613	26663
12	107	550	387	2.758	0.276	36501
12	109	547	392	3.790	0.379	28344
12	111	541	398	5.515	0.552	20795
12	113	539	402	2.907	0.291	32088
12	115	536	405	2.758	0.276	28035
12	117	535	414	5.886	0.589	33327
12	119	538	426	8.040	0.804	30824
12	121	538	424	1.300	0.130	30923
12	123	537	406	11.718	1.172	33022
12	125	542	391	10.277	1.028	28172
12	127	545	386	3.790	0.379	32377
12	129	554	378	7.827	0.783	36569
12	131	565	373	7.854	0.785	31418
12	133	568	375	2.344	0.234	31631
12	135	563	378	3.790	0.379	33341
12	137	554	382	6.402	0.640	32984
12	139	548	385	4.360	0.436	32677
12	141	545	390	3.790	0.379	29541
12	143	539	399	7.031	0.703	29633
12	145	537	401	1.838	0.184	28159
12	147	537	398	1.950	0.195	30859
12	149	542	384	9.663	0.966	29620
12	151	549	380	5.240	0.524	30655
12	153	554	375	4.596	0.460	29204
12	155	558	371	3.677	0.368	29289
12	157	559	370	0.919	0.092	31926
12	159	559	369	0.650	0.065	29582
12	161	554	373	4.162	0.416	31032
12	163	549	379	5.077	0.508	34662
12	165	538	397	13.711	1.371	28874
12	167	533	406	6.692	0.669	21690
12	169	526	418	9.030	0.903	29975
12	171	523	424	4.360	0.436	33140
12	173	523	427	1.950	0.195	27111
12	175	541	401	20.554	2.055	22733
12	177	542	383	11.718	1.172	35860
12	179	542	365	11.700	1.170	35345
12	181	542	348	11.050	1.105	33118
12	183	544	344	2.907	0.291	31138
12	185	544	340	2.600	0.260	29619
12	187	544	336	2.600	0.260	33945
12	189	544	330	3.900	0.390	28433
12	191	544	316	9.100	0.910	30298
12	193	539	302	9.663	0.966	28934
13	1	510	105	-1.000	-1.000	24536
13	3	516	106	3.954	0.395	28969
13	5	518	106	1.300	0.130	27494
13	7	519	105	0.919	0.092	29701
13	9	526	104	4.596	0.460	28805
13	11	530	103	2.680	0.268	23021
13	13	539	94	8.273	0.827	27743
13	15	544	88	5.077	0.508	28519
13	17	548	81	5.240	0.524	24715
13	19	554	73	6.500	0.650	34195
13	21	557	66	4.950	0.495	25753
13	23	559	62	2.907	0.291	28392
13	25	562	57	3.790	0.379	26970
13	27	564	52	3.500	0.350	28795
13	29	568	42	7.001	0.700	30420
13	31	572	36	4.687	0.469	28489
13	33	575	32	3.250	0.325	28663
13	35	579	28	3.677	0.368	28854
13	37	569	28	6.500	0.650	30167
13	39	558	36	8.841	0.884	32444
13	41	545	52	13.400	1.340	30827
13	43	539	68	11.107	1.111	30942
13	45	539	68	0.000	0.000	30905
13	47	544	44	15.935	1.593	31346
13	49	551	35	7.411	0.741	30944
13	51	558	30	5.591	0.559	30018
13	53	539	30	12.350	1.235	31626
13	55	501	28	24.734	2.473	39538
13	57	479	27	14.314	1.431	25713
13	59	463	26	10.420	1.042	31716
13	61	470	20	5.993	0.599	29315
13	63	480	17	6.786	0.679	28907
13	65	495	26	11.370	1.137	27847
13	67	509	40	12.869	1.287	28842
13	69	521	50	10.153	1.015	36629
13	71	531	58	8.324	0.832	39015
13	73	538	82	16.250	1.625	28959
13	75	543	93	7.854	0.785	24944
13	77	551	115	15.216	1.522	30412
13	79	551	118	1.950	0.195	31135
13	81	544	134	11.351	1.135	34604
13	83	544	135	0.650	0.065	30038
13	85	539	122	9.053	0.905	29750
13	87	524	97	18.950	1.895	31453
13	89	520	84	8.841	0.884	26537
13	91	526	80	4.687	0.469	28565
13	93	538	97	13.525	1.353	29544
13	95	537	101	2.680	0.268	32564
13	97	537	105	2.600	0.260	32706
13	99	539	109	2.907	0.291	28602
13	101	541	113	2.907	0.291	31121
13	103	542	113	0.650	0.065	34689
13	105	542	116	1.950	0.195	24197
13	107	542	121	3.250	0.325	26259
13	109	541	98	14.964	1.496	23540
13	111	541	85	8.450	0.845	23965
13	113	544	75	6.786	0.679	31779
13	115	547	63	8.040	0.804	28399
13	117	550	50	8.672	0.867	27749
13	119	557	39	8.475	0.847	28526
13	121	564	33	5.993	0.599	28347
13	123	564	33	0.000	0.000	29443
13	125	567	30	2.758	0.276	28474
13	127	568	29	0.919	0.092	21130
13	129	576	23	6.500	0.650	29511
13	131	571	26	3.790	0.379	25932
13	133	560	35	9.238	0.924	25414
13	135	551	45	8.745	0.874	28954
13	137	543	64	13.400	1.340	31529
13	139	543	71	4.550	0.455	33407
13	141	544	83	7.827	0.783	35168
13	143	544	89	3.900	0.390	29671
13	145	544	101	7.800	0.780	26920
13	147	545	105	2.680	0.268	27683
13	149	545	105	0.000	0.000	26432
13	151	545	89	10.400	1.040	32119
13	153	543	78	7.267	0.727	32566
13	155	542	70	5.240	0.524	30832
13	157	543	65	3.314	0.331	28199
13	159	545	58	4.732	0.473	31170
13	161	546	56	1.453	0.145	31659
13	163	547	54	1.453	0.145	30733
13	165	547	52	1.300	0.130	30097
13	167	547	50	1.300	0.130	25601
13	169	546	53	2.055	0.206	29746
13	171	545	58	3.314	0.331	36027
13	173	545	57	0.650	0.065	29145
13	175	554	43	10.818	1.082	33025
13	177	558	37	4.687	0.469	30353
13	179	565	32	5.591	0.559	28868
13	181	568	31	2.055	0.206	30364
13	183	581	25	9.306	0.931	40728
13	185	586	23	3.500	0.350	32609
13	187	589	19	3.250	0.325	33390
13	189	589	17	1.300	0.130	37058
13	191	594	13	4.162	0.416	32376
13	193	594	13	0.000	0.000	31834
14	1	936	178	-1.000	-1.000	24194
14	3	935	179	0.919	0.092	21770
14	5	930	180	3.314	0.331	23016
14	7	928	179	1.453	0.145	27421
14	9	928	179	0.000	0.000	27820
14	11	925	174	3.790	0.379	27443
14	13	919	159	10.501	1.050	27864
14	15	916	150	6.166	0.617	28464
14	17	917	140	6.532	0.653	29003
14	19	911	133	5.993	0.599	30024
14	21	898	120	11.950	1.195	29738
14	23	887	113	8.475	0.847	28841
14	25	871	114	10.420	1.042	30082
14	27	865	113	3.954	0.395	24473
14	29	860	108	4.596	0.460	25713
14	31	858	95	8.549	0.855	27699
14	33	874	76	16.145	1.615	27082
14	35	892	62	14.822	1.482	29853
14	37	882	61	6.532	0.653	29773
14	39	867	53	11.050	1.105	28873
14	41	859	50	5.553	0.555	27274
14	43	853	46	4.687	0.469	29753
14	45	853	39	4.550	0.455	30997
14	47	852	35	2.680	0.268	26175
14	49	856	31	3.677	0.368	30181
14	51	849	42	8.475	0.847	29446
14	53	846	52	6.786	0.679	30499
14	55	843	55	2.758	0.276	29817
14	57	841	59	2.907	0.291	29692
14	59	844	56	2.758	0.276	27930
14	61	850	47	7.031	0.703	30070
14	63	852	39	5.360	0.536	28880
14	65	841	52	11.069	1.107	28475
14	67	833	61	7.827	0.783	29410
14	69	830	73	8.040	0.804	29609
14	71	829	77	2.680	0.268	31164
14	73	824	84	5.591	0.559	34551
14	75	823	86	1.453	0.145	30590
14	77	831	78	7.354	0.735	29791
14	79	838	71	6.435	0.643	34320
14	81	843	64	5.591	0.559	28754
14	83	844	60	2.680	0.268	26972
14	85	836	65	6.132	0.613	30090
14	87	829	72	6.435	0.643	28296
14	89	827	76	2.907	0.291	28583
14	91	820	83	6.435	0.643	30133
14	93	820	89	3.900	0.390	26517
14	95	820	95	3.900	0.390	29212
14	97	821	95	0.650	0.065	29262
14	99	826	92	3.790	0.379	29446
14	101	830	91	2.680	0.268	30301
14	103	828	83	5.360	0.536	31103
14	105	820	79	5.814	0.581	30426
14	107	813	78	4.596	0.460	30037
14	109	803	73	7.267	0.727	29774
14	111	800	69	3.250	0.325	29254
14	113	795	62	5.591	0.559	30912
14	115	795	57	3.250	0.325	29512
14	117	791	57	2.600	0.260	30320
14	119	798	73	11.351	1.135	28601
14	121	805	85	9.030	0.903	25075
14	123	811	100	10.501	1.050	29426
14	125	813	115	9.836	0.984	32347
14	127	816	129	9.306	0.931	34374
14	129	819	147	11.861	1.186	31696
14	131	819	158	7.150	0.715	29486
14	133	819	167	5.850	0.585	25789
14	135	819	180	8.450	0.845	34249
14	137	819	193	8.450	0.845	24301
14	139	818	200	4.596	0.460	31803
14	141	817	198	1.453	0.145	32332
14	143	807	207	8.745	0.874	31206
14	145	801	219	8.720	0.872	31160
14	147	796	223	4.162	0.416	30906
14	149	779	234	13.161	1.316	33663
14	151	769	239	7.267	0.727	30336
14	153	757	243	8.222	0.822	31068
14	155	746	246	7.411	0.741	30900
14	157	738	249	5.553	0.555	33161
14	159	732	251	4.111	0.411	33425
14	161	732	251	0.000	0.000	30455
14	163	726	251	3.900	0.390	28912
14	165	720	257	5.515	0.552	27709
14	167	717	263	4.360	0.436	28444
14	169	711	273	7.580	0.758	31119
14	171	707	280	5.240	0.524	30571
14	173	704	287	4.950	0.495	30776
14	175	702	292	3.500	0.350	30056
14	177	701	297	3.314	0.331	32474
14	179	703	292	3.500	0.350	30514
14	181	698	304	8.450	0.845	30959
14	183	696	310	4.111	0.411	30415
14	185	696	318	5.200	0.520	27619
14	187	695	331	8.475	0.847	28940
14	189	695	337	3.900	0.390	28163
14	191	694	345	5.240	0.524	32452
14	193	694	346	0.650	0.065	37968
15	1	940	439	-1.000	-1.000	23267
15	3	936	439	2.600	0.260	25566
15	5	927	446	7.411	0.741	23889
15	7	926	447	0.919	0.092	25149
15	9	917	452	6.692	0.669	29221
15	11	917	452	0.000	0.000	27420
15	13	923	446	5.515	0.552	28838
15	15	940	439	11.950	1.195	28756
15	17	945	435	4.162	0.416	26156
15	19	949	434	2.680	0.268	27531
15	21	959	429	7.267	0.727	29007
15	23	966	425	5.240	0.524	28564
15	25	975	420	6.692	0.669	27986
15	27	979	417	3.250	0.325	23929
15	29	985	414	4.360	0.436	32273
15	31	993	409	6.132	0.613	28190
15	33	998	405	4.162	0.416	28377
15	35	1002	399	4.687	0.469	28182
15	37	1006	395	3.677	0.368	28095
15	39	994	402	9.030	0.903	28161
15	41	989	402	3.250	0.325	27646
15	43	976	395	9.597	0.960	28766
15	45	969	379	11.351	1.135	29489
15	47	972	359	13.145	1.315	23766
15	49	975	346	8.672	0.867	18153
15	51	982	335	8.475	0.847	17503
15	53	992	321	11.183	1.118	18687
15	55	1000	308	9.922	0.992	19194
15	57	1003	300	5.553	0.555	29017
15	59	1010	284	11.351	1.135	29483
15	61	1011	279	3.314	0.331	29603
15	63	1012	274	3.314	0.331	29330
15	65	1014	272	1.838	0.184	29631
15	67	1006	290	12.803	1.280	29504
15	69	997	307	12.503	1.250	31544
15	71	996	327	13.016	1.302	19813
15	73	994	338	7.267	0.727	29273
15	75	988	354	11.107	1.111	29899
15	77	990	349	3.500	0.350	29538
15	79	997	323	17.501	1.750	29789
15	81	1002	316	5.591	0.559	29714
15	83	1004	310	4.111	0.411	29279
15	85	1010	303	5.993	0.599	29651
15	87	1013	297	4.360	0.436	29856
15	89	1018	290	5.591	0.559	29423
15	91	1021	285	3.790	0.379	29341
15	93	1018	289	3.250	0.325	29372
15	95	1014	297	5.814	0.581	29198
15	97	1009	310	9.053	0.905	29971
15	99	1005	323	8.841	0.884	30143
15	101	1003	333	6.629	0.663	29334
15	103	1003	339	3.900	0.390	29317
15	105	1002	339	0.650	0.065	29651
15	107	1001	346	4.596	0.460	29301
15	109	997	364	11.985	1.199	29632
15	111	997	371	4.550	0.455	29808
15	113	996	378	4.596	0.460	29854
15	115	997	381	2.055	0.206	29861
15	117	996	387	3.954	0.395	29429
15	119	995	394	4.596	0.460	29868
15	121	995	396	1.300	0.130	29878
15	123	992	401	3.790	0.379	29273
15	125	991	406	3.314	0.331	29888
15	127	989	413	4.732	0.473	29700
15	129	987	418	3.500	0.350	29456
15	131	983	426	5.814	0.581	29558
15	133	977	433	5.993	0.599	29485
15	135	967	446	10.661	1.066	29410
15	137	965	448	1.838	0.184	29711
15	139	960	455	5.591	0.559	29798
15	141	954	460	5.077	0.508	29841
15	143	950	463	3.250	0.325	29764
15	145	938	469	8.720	0.872	29550
15	147	937	470	0.919	0.092	29137
15	149	932	475	4.596	0.460	29686
15	151	925	479	5.240	0.524	29512
15	153	919	481	4.111	0.411	29851
15	155	926	476	5.591	0.559	29602
15	157	945	465	14.270	1.427	29376
15	159	957	459	8.720	0.872	29252
15	161	977	448	14.836	1.484	29868
15	163	988	443	7.854	0.785	29791
15	165	997	440	6.166	0.617	29529
15	167	1007	436	7.001	0.700	30102
15	169	1013	432	4.687	0.469	29841
15	171	1018	429	3.790	0.379	29800
15	173	1020	426	2.344	0.234	29297
15	175	1022	425	1.453	0.145	29754
16	1	881	257	-1.000	-1.000	26935
16	3	877	259	2.907	0.291	24141
16	5	873	259	2.600	0.260	12813
16	7	869	255	3.677	0.368	21039
16	9	874	260	4.596	0.460	31352
16	11	888	264	9.464	0.946	19370
16	13	889	264	0.650	0.065	35258
16	15	902	256	9.922	0.992	42475
16	17	913	246	9.663	0.966	27606
16	19	902	249	7.411	0.741	26163
16	21	896	255	5.515	0.552	31041
16	23	884	263	9.374	0.937	22924
16	25	886	260	2.344	0.234	28976
16	27	877	265	6.692	0.669	28533
16	29	887	258	7.934	0.793	29107
16	31	898	249	9.238	0.924	17111
16	33	908	241	8.324	0.832	37353
16	35	920	232	9.750	0.975	27874
16	37	891	242	19.939	1.994	26074
16	39	869	252	15.708	1.571	28620
16	41	854	255	9.943	0.994	29195
16	43	842	264	9.750	0.975	26950
16	45	836	268	4.687	0.469	27150
16	47	831	277	6.692	0.669	21026
16	49	828	291	9.306	0.931	32041
16	51	831	290	2.055	0.206	29374
16	53	832	278	7.827	0.783	30526
16	55	831	270	5.240	0.524	27389
16	57	829	279	5.993	0.599	29954
16	59	829	279	0.000	0.000	28871
16	61	824	263	10.896	1.090	29759
16	63	822	255	5.360	0.536	30532
16	65	820	244	7.267	0.727	34626
16	67	811	240	6.402	0.640	28438
16	69	804	232	6.909	0.691	30232
16	71	826	258	22.138	2.214	26427
16	73	839	275	13.910	1.391	26891
16	75	854	291	14.255	1.426	28034
16	77	858	303	8.222	0.822	27283
16	79	861	320	11.220	1.122	28362
16	81	864	335	9.943	0.994	26973
16	83	867	344	6.166	0.617	30617
16	85	867	346	1.300	0.130	28126
16	87	861	335	8.144	0.814	26722
16	89	852	327	7.827	0.783	24833
16	91	859	339	9.030	0.903	27994
16	93	862	342	2.758	0.276	29266
16	95	862	342	0.000	0.000	29561
16	97	854	311	20.810	2.081	28591
16	99	854	311	0.000	0.000	30327
16	101	853	301	6.532	0.653	32209
16	103	852	288	8.475	0.847	26652
16	105	856	285	3.250	0.325	24435
16	107	863	291	5.993	0.599	31171
16	109	856	280	8.475	0.847	34345
16	111	850	272	6.500	0.650	28734
16	113	840	255	12.820	1.282	31407
16	115	839	241	9.123	0.912	27011
16	117	838	233	5.240	0.524	26043
16	119	843	279	30.075	3.008	29200
16	121	843	296	11.050	1.105	29210
16	123	847	316	13.257	1.326	25824
16	125	857	333	12.820	1.282	21189
16	127	866	349	11.932	1.193	31951
16	129	874	359	8.324	0.832	32151
16	131	883	372	10.277	1.028	29747
16	133	883	378	3.900	0.390	32214
16	135	878	385	5.591	0.559	24687
16	137	883	420	22.980	2.298	28787
16	139	883	421	0.650	0.065	30093
16	141	881	429	5.360	0.536	27865
16	143	882	443	9.123	0.912	30440
16	145	876	447	4.687	0.469	30274
16	147	841	460	24.268	2.427	30599
16	149	832	463	6.166	0.617	29435
16	151	818	471	10.481	1.048	30709
16	153	818	473	1.300	0.130	30476
16	155	845	494	22.233	2.223	28711
16	157	847	514	13.065	1.306	27222
16	159	848	526	7.827	0.783	30009
16	161	858	540	11.183	1.118	30328
16	163	870	546	8.720	0.872	27884
16	165	876	552	5.515	0.552	27376
16	167	890	581	20.931	2.093	31151
16	169	894	589	5.814	0.581	25051
16	171	922	595	18.613	1.861	24834
16	173	928	597	4.111	0.411	25647
16	175	937	607	8.745	0.874	30939
16	177	937	607	0.000	0.000	35209
16	179	939	608	1.453	0.145	29965
16	181	931	665	37.412	3.741	28355
16	183	935	665	2.600	0.260	28534
16	185	937	690	16.302	1.630	32597
16	187	937	690	0.000	0.000	26862
16	189	928	717	18.499	1.850	29361
16	191	925	719	2.344	0.234	29000
16	193	921	719	2.600	0.260	28573
17	1	202	199	-1.000	-1.000	20527
17	3	209	203	5.240	0.524	24116
17	5	209	203	0.000	0.000	24519
17	7	208	193	6.532	0.653	28927
17	9	204	203	7.001	0.700	29704
17	11	206	228	16.302	1.630	25616
17	13	211	234	5.077	0.508	25493
17	15	223	258	17.441	1.744	20417
17	17	223	269	7.150	0.715	21238
17	19	229	263	5.515	0.552	27395
17	21	237	256	6.909	0.691	27652
17	23	247	260	7.001	0.700	29356
17	25	254	265	5.591	0.559	28302
17	27	266	263	7.907	0.791	26442
17	29	275	271	7.827	0.783	27218
17	31	286	272	7.179	0.718	30764
17	33	291	272	3.250	0.325	30133
17	35	299	275	5.553	0.555	30280
17	37	308	273	5.993	0.599	31401
17	39	315	272	4.596	0.460	31170
17	41	324	271	5.886	0.589	31115
17	43	318	290	12.951	1.295	30737
17	45	307	298	8.841	0.884	32330
17	47	292	313	13.788	1.379	29828
17	49	291	316	2.055	0.206	30267
17	51	291	316	0.000	0.000	30345
17	53	301	320	7.001	0.700	28143
17	55	297	344	15.815	1.581	30483
17	57	297	350	3.900	0.390	30272
17	59	281	367	15.174	1.517	31909
17	61	274	369	4.732	0.473	30908
17	63	277	359	6.786	0.679	31405
17	65	284	342	11.950	1.195	30178
17	67	286	330	7.907	0.791	32130
17	69	286	330	0.000	0.000	29823
17	71	280	341	8.144	0.814	32813
17	73	276	352	7.608	0.761	30807
17	75	268	368	11.627	1.163	30383
17	77	268	368	0.000	0.000	30717
17	79	273	354	9.663	0.966	30194
17	81	277	347	5.240	0.524	32110
17	83	279	343	2.907	0.291	29895
17	85	280	340	2.055	0.206	32846
17	87	279	344	2.680	0.268	28807
17	89	279	347	1.950	0.195	31386
17	91	285	334	9.306	0.931	31280
17	93	288	325	6.166	0.617	30426
17	95	288	323	1.300	0.130	30056
17	97	278	344	15.118	1.512	31084
17	99	275	369	16.366	1.637	33895
17	101	274	371	1.453	0.145	33399
17	103	274	371	0.000	0.000	31294
17	105	275	358	8.475	0.847	30142
17	107	278	353	3.790	0.379	34843
17	109	279	351	1.453	0.145	32590
17	111	279	351	0.000	0.000	25730
17	113	278	351	0.650	0.065	32248
17	115	272	361	7.580	0.758	32221
17	117	275	352	6.166	0.617	31400
17	119	280	337	10.277	1.028	28972
17	121	283	329	5.553	0.555	31747
17	123	286	323	4.360	0.436	26854
17	125	287	322	0.919	0.092	28053
17	127	291	319	3.250	0.325	30400
17	129	296	315	4.162	0.416	33577
17	131	296	314	0.650	0.065	34848
17	133	295	318	2.680	0.268	33527
17	135	291	331	8.841	0.884	30289
17	137	287	340	6.402	0.640	34133
17	139	278	354	10.818	1.082	31861
17	141	275	360	4.360	0.436	33897
17	143	273	364	2.907	0.291	30974
17	145	271	370	4.111	0.411	32224
17	147	267	376	4.687	0.469	32582
17	149	267	377	0.650	0.065	33099
17	151	267	379	1.300	0.130	24144
17	153	266	381	1.453	0.145	31555
17	155	266	383	1.300	0.130	36818
17	157	266	383	0.000	0.000	27192
17	159	266	381	1.300	0.130	29293
17	161	270	373	5.814	0.581	27653
17	163	274	366	5.240	0.524	30935
17	165	275	362	2.680	0.268	33047
17	167	278	351	7.411	0.741	32767
17	169	278	350	0.650	0.065	30585
17	171	278	350	0.000	0.000	35031
17	173	276	355	3.500	0.350	30512
17	175	276	356	0.650	0.065	32484
17	177	276	355	0.650	0.065	30025
17	179	276	349	3.900	0.390	34070
17	181	277	348	0.919	0.092	30731
17	183	277	346	1.300	0.130	31218
17	185	279	338	5.360	0.536	33647
17	187	275	347	6.402	0.640	27232
17	189	272	357	6.786	0.679	28739
17	191	272	359	1.300	0.130	27606
17	193	271	362	2.055	0.206	31518
18	1	266	624	-1.000	-1.000	25150
18	3	262	625	2.680	0.268	32144
18	5	262	625	0.000	0.000	33110
18	7	261	625	0.650	0.065	23468
18	9	258	622	2.758	0.276	27848
18	11	257	621	0.919	0.092	26282
18	13	254	615	4.360	0.436	27826
18	15	254	614	0.650	0.065	28159
18	17	254	612	1.300	0.130	27042
18	19	254	613	0.650	0.065	26812
18	21	254	613	0.000	0.000	27278
18	23	254	610	1.950	0.195	28032
18	25	251	606	3.250	0.325	26884
18	27	249	605	1.453	0.145	27755
18	29	247	601	2.907	0.291	25551
18	31	247	601	0.000	0.000	28677
18	33	244	596	3.790	0.379	31919
18	35	244	595	0.650	0.065	27646
18	37	241	590	3.790	0.379	28790
18	39	240	583	4.596	0.460	25861
18	41	240	577	3.900	0.390	30984
18	43	244	585	5.814	0.581	29258
18	45	250	596	8.144	0.814	28109
18	47	253	602	4.360	0.436	29610
18	49	258	608	5.077	0.508	32500
18	51	260	609	1.453	0.145	26677
18	53	264	612	3.250	0.325	30716
18	55	267	615	2.758	0.276	29786
18	57	269	615	1.300	0.130	32124
18	59	272	617	2.344	0.234	30931
18	61	276	621	3.677	0.368	30059
18	63	278	622	1.453	0.145	27624
18	65	279	622	0.650	0.065	21207
18	67	279	626	2.600	0.260	33707
18	69	279	626	0.000	0.000	31704
18	71	276	622	3.250	0.325	35739
18	73	270	617	5.077	0.508	29845
18	75	269	614	2.055	0.206	29739
18	77	276	621	6.435	0.643	25443
18	79	283	625	5.240	0.524	27052
18	81	293	629	7.001	0.700	26703
18	83	299	631	4.111	0.411	26974
18	85	296	625	4.360	0.436	29691
18	87	275	612	16.053	1.605	27109
18	89	263	603	9.750	0.975	29888
18	91	255	595	7.354	0.735	29472
18	93	251	588	5.240	0.524	30456
18	95	266	600	12.486	1.249	24652
18	97	282	612	13.000	1.300	28671
18	99	299	622	12.820	1.282	25000
18	101	310	629	8.475	0.847	30570
18	103	321	636	8.475	0.847	28388
18	105	338	645	12.503	1.250	27361
18	107	346	652	6.909	0.691	30551
18	109	351	656	4.162	0.416	29812
18	111	358	663	6.435	0.643	28617
18	113	360	667	2.907	0.291	31051
18	115	363	669	2.344	0.234	29931
18	117	368	678	6.692	0.669	34926
18	119	370	679	1.453	0.145	35495
18	121	375	688	6.692	0.669	31369
18	123	380	693	4.596	0.460	30678
18	125	391	717	17.160	1.716	28794
18	127	392	719	1.453	0.145	28802
18	129	398	724	5.077	0.508	34755
18	131	410	741	13.525	1.353	27585
18	133	415	749	6.132	0.613	35157
18	135	419	756	5.240	0.524	25510
18	137	419	758	1.300	0.130	30285
18	139	423	778	13.257	1.326	29980
18	141	427	779	2.680	0.268	30121
18	143	442	773	10.501	1.050	29172
18	145	460	796	18.984	1.898	32856
18	147	463	802	4.360	0.436	30542
18	149	466	805	2.758	0.276	30387
18	151	468	807	1.838	0.184	29491
18	153	461	797	7.934	0.793	29761
18	155	421	753	38.651	3.865	29699
18	157	399	730	20.687	2.069	30318
18	159	386	715	12.902	1.290	31015
18	161	370	694	17.160	1.716	30225
18	163	353	674	17.061	1.706	30626
18	165	338	660	13.337	1.334	29658
18	167	326	648	11.031	1.103	30680
18	169	323	643	3.790	0.379	28640
18	171	319	634	6.402	0.640	30247
18	173	319	628	3.900	0.390	30674
18	175	327	634	6.500	0.650	29410
18	177	340	639	9.053	0.905	30165
18	179	364	637	15.654	1.565	29735
18	181	374	635	6.629	0.663	28179
18	183	390	628	11.351	1.135	29668
18	185	393	620	5.553	0.555	30883
18	187	399	608	8.720	0.872	36308
18	189	408	601	7.411	0.741	30552
18	191	420	595	8.720	0.872	28082
18	193	447	580	20.076	2.008	30716
19	1	607	608	-1.000	-1.000	22708
19	3	607	608	0.000	0.000	25921
19	5	604	609	2.055	0.206	24908
19	7	604	609	0.000	0.000	26337
19	9	607	602	4.950	0.495	28331
19	11	615	596	6.500	0.650	26186
19	13	624	598	5.993	0.599	26000
19	15	628	601	3.250	0.325	29135
19	17	629	605	2.680	0.268	25981
19	19	627	610	3.500	0.350	28518
19	21	627	610	0.000	0.000	27838
19	23	633	606	4.687	0.469	28696
19	25	635	605	1.453	0.145	28962
19	27	648	595	10.661	1.066	29124
19	29	661	580	12.902	1.290	30017
19	31	677	568	13.000	1.300	30551
19	33	690	560	9.922	0.992	25167
19	35	696	555	5.077	0.508	24543
19	37	708	548	9.030	0.903	30832
19	39	719	542	8.144	0.814	35532
19	41	727	536	6.500	0.650	22223
19	43	736	530	7.031	0.703	37782
19	45	747	524	8.144	0.814	24920
19	47	770	508	18.211	1.821	28064
19	49	777	490	12.553	1.255	30505
19	51	781	474	10.720	1.072	28080
19	53	787	462	8.720	0.872	30825
19	55	785	449	8.549	0.855	29037
19	57	780	442	5.591	0.559	27849
19	59	781	431	7.179	0.718	21932
19	61	786	427	4.162	0.416	29479
19	63	786	426	0.650	0.065	29413
19	65	783	425	2.055	0.206	28380
19	67	775	411	10.481	1.048	29634
19	69	773	400	7.267	0.727	29687
19	71	765	398	5.360	0.536	28999
19	73	759	389	7.031	0.703	32057
19	75	758	386	2.055	0.206	30698
19	77	757	382	2.680	0.268	29494
19	79	758	381	0.919	0.092	25042
19	81	759	387	3.954	0.395	29513
19	83	760	368	12.367	1.237	29839
19	85	765	362	5.077	0.508	29969
19	87	739	386	22.999	2.300	27755
19	89	725	386	9.100	0.910	29965
19	91	738	382	8.841	0.884	29785
19	93	754	374	11.627	1.163	29105
19	95	760	369	5.077	0.508	36341
19	97	759	364	3.314	0.331	40105
19	99	756	350	9.306	0.931	29108
19	101	756	347	1.950	0.195	23345
19	103	753	354	4.950	0.495	27088
19	105	757	379	16.456	1.646	29055
19	107	755	393	9.192	0.919	29325
19	109	754	404	7.179	0.718	24628
19	111	754	410	3.900	0.390	29883
19	113	754	410	0.000	0.000	23771
19	115	754	410	0.000	0.000	29917
19	117	757	395	9.943	0.994	31040
19	119	756	380	9.771	0.977	25840
19	121	756	380	0.000	0.000	29862
19	123	757	415	22.759	2.276	30835
19	125	758	418	2.055	0.206	32888
19	127	762	433	10.090	1.009	38946
19	129	764	474	26.681	2.668	37821
19	131	763	486	7.827	0.783	35491
19	133	761	504	11.772	1.177	36259
19	135	757	523	12.620	1.262	37194
19	137	753	544	13.895	1.390	33462
19	139	752	557	8.475	0.847	28526
19	141	755	577	13.145	1.315	30266
19	143	756	580	2.055	0.206	30624
19	145	755	570	6.532	0.653	29115
19	147	755	520	32.499	3.250	29210
19	149	758	493	17.658	1.766	28702
19	151	756	458	22.787	2.279	29303
19	153	749	442	11.351	1.135	30323
19	155	757	459	12.212	1.221	34032
19	157	760	493	22.185	2.219	25644
19	159	758	514	13.711	1.371	26759
19	161	758	518	2.600	0.260	24046
19	163	758	534	10.400	1.040	31610
19	165	758	535	0.650	0.065	20228
19	167	758	510	16.250	1.625	21855
19	169	758	489	13.650	1.365	25761
19	171	764	494	5.077	0.508	42584
19	173	766	487	4.732	0.473	21317
19	175	766	493	3.900	0.390	28936
19	177	766	502	5.850	0.585	37236
19	179	768	520	11.772	1.177	29544
19	181	762	533	9.306	0.931	29416
19	183	756	559	17.344	1.734	27119
19	185	756	566	4.550	0.455	31749
19	187	755	577	7.179	0.718	26774
19	189	749	614	24.364	2.436	26527
19	191	749	617	1.950	0.195	28875
19	193	747	643	16.950	1.695	19556
20	1	805	510	-1.000	-1.000	24952
20	3	806	514	2.680	0.268	26310
20	5	811	522	6.132	0.613	21468
20	7	812	523	0.919	0.092	28634
20	9	812	520	1.950	0.195	24381
20	11	812	515	3.250	0.325	27118
20	13	812	510	3.250	0.325	26611
20	15	812	506	2.600	0.260	29509
20	17	813	508	1.453	0.145	26862
20	19	820	518	7.934	0.793	25151
20	21	825	528	7.267	0.727	28190
20	23	829	534	4.687	0.469	28999
20	25	827	526	5.360	0.536	23427
20	27	826	513	8.475	0.847	27580
20	29	823	506	4.950	0.495	24885
20	31	818	493	9.053	0.905	28013
20	33	818	481	7.800	0.780	27558
20	35	820	482	1.453	0.145	27895
20	37	825	494	8.450	0.845	28435
20	39	828	509	9.943	0.994	26243
20	41	832	518	6.402	0.640	24664
20	43	837	523	4.596	0.460	29157
20	45	841	526	3.250	0.325	28982
20	47	834	524	4.732	0.473	28950
20	49	821	514	10.661	1.066	21495
20	51	817	512	2.907	0.291	22110
20	53	816	504	5.240	0.524	30119
20	55	820	507	3.250	0.325	34407
20	57	828	517	8.324	0.832	27401
20	59	834	519	4.111	0.411	28429
20	61	834	519	0.000	0.000	30722
20	63	834	519	0.000	0.000	30933
20	65	834	518	0.650	0.065	29353
20	67	835	512	3.954	0.395	24272
20	69	835	514	1.300	0.130	26169
20	71	832	520	4.360	0.436	27987
20	73	829	522	2.344	0.234	23873
20	75	824	525	3.790	0.379	28006
20	77	823	526	0.919	0.092	29775
20	79	817	529	4.360	0.436	26612
20	81	805	531	7.907	0.791	29973
20	83	796	531	5.850	0.585	20849
20	85	791	533	3.500	0.350	22417
20	87	787	534	2.680	0.268	27813
20	89	800	534	8.450	0.845	27970
20	91	809	538	6.402	0.640	28276
20	93	824	541	9.943	0.994	34140
20	95	826	541	1.300	0.130	29613
20	97	831	545	4.162	0.416	29028
20	99	832	545	0.650	0.065	28642
20	101	810	539	14.822	1.482	32715
20	103	775	539	22.749	2.275	37408
20	105	751	535	15.815	1.581	25508
20	107	740	541	8.144	0.814	26872
20	109	729	548	8.475	0.847	36444
20	111	724	553	4.596	0.460	29618
20	113	718	556	4.360	0.436	29666
20	115	717	555	0.919	0.092	29397
20	117	716	554	0.919	0.092	25170
20	119	718	551	2.344	0.234	31209
20	121	723	547	4.162	0.416	31700
20	123	726	545	2.344	0.234	27674
20	125	724	547	1.838	0.184	28259
20	127	724	547	0.000	0.000	35917
20	129	724	547	0.000	0.000	31073
20	131	724	547	0.000	0.000	31962
20	133	724	547	0.000	0.000	40833
20	135	724	547	0.000	0.000	29793
20	137	716	548	5.240	0.524	37206
20	139	715	548	0.650	0.065	49653
20	141	715	548	0.000	0.000	35998
20	143	702	551	8.672	0.867	26699
20	145	697	554	3.790	0.379	34733
20	147	687	560	7.580	0.758	42389
20	149	678	565	6.692	0.669	41409
20	151	664	571	9.900	0.990	40927
20	153	656	574	5.553	0.555	39182
20	155	654	575	1.453	0.145	35470
20	157	645	577	5.993	0.599	41841
20	159	636	579	5.993	0.599	29561
20	161	630	579	3.900	0.390	23598
20	163	621	578	5.886	0.589	32309
20	165	613	580	5.360	0.536	29047
20	167	607	583	4.360	0.436	19349
20	169	606	584	0.919	0.092	27181
20	171	605	589	3.314	0.331	28389
20	173	605	589	0.000	0.000	29207
20	175	616	584	7.854	0.785	31276
20	177	616	584	0.000	0.000	41913
20	179	613	586	2.344	0.234	27188
20	181	607	586	3.900	0.390	26729
20	183	606	588	1.453	0.145	22570
20	185	608	586	1.838	0.184	26521
20	187	613	582	4.162	0.416	32850
20	189	629	574	11.627	1.163	37087
20	191	651	562	16.289	1.629	36415
20	193	654	553	6.166	0.617	25502
21	1	953	307	-1.000	-1.000	25450
21	3	955	307	1.300	0.130	26078
21	5	957	304	2.344	0.234	27020
21	7	958	299	3.314	0.331	33941
21	9	958	291	5.200	0.520	27165
21	11	958	290	0.650	0.065	28298
21	13	961	285	3.790	0.379	27452
21	15	961	280	3.250	0.325	29152
21	17	954	286	5.993	0.599	28747
21	19	953	286	0.650	0.065	27121
21	21	952	283	2.055	0.206	27971
21	23	955	276	4.950	0.495	29382
21	25	954	266	6.532	0.653	25170
21	27	954	265	0.650	0.065	24643
21	29	957	262	2.758	0.276	26295
21	31	960	269	4.950	0.495	27414
21	33	966	275	5.515	0.552	25351
21	35	967	271	2.680	0.268	26516
21	37	965	264	4.732	0.473	27312
21	39	964	261	2.055	0.206	26773
21	41	963	252	5.886	0.589	28450
21	43	962	246	3.954	0.395	27992
21	45	961	257	7.179	0.718	28833
21	47	964	275	11.861	1.186	28402
21	49	964	278	1.950	0.195	29305
21	51	964	276	1.300	0.130	29174
21	53	964	271	3.250	0.325	29501
21	55	962	258	8.549	0.855	26637
21	57	962	272	9.100	0.910	24795
21	59	962	278	3.900	0.390	31910
21	61	952	284	7.580	0.758	27246
21	63	942	287	6.786	0.679	28388
21	65	938	288	2.680	0.268	28153
21	67	939	284	2.680	0.268	27061
21	69	945	279	5.077	0.508	29552
21	71	948	277	2.344	0.234	30262
21	73	925	289	16.862	1.686	28739
21	75	914	291	7.267	0.727	31591
21	77	908	295	4.687	0.469	32350
21	79	913	294	3.314	0.331	29428
21	81	926	290	8.841	0.884	30867
21	83	943	287	11.220	1.122	32262
21	85	956	281	9.306	0.931	27805
21	87	958	282	1.453	0.145	28296
21	89	959	281	0.919	0.092	27965
21	91	959	279	1.300	0.130	30358
21	93	957	272	4.732	0.473	27793
21	95	954	265	4.950	0.495	27605
21	97	957	261	3.250	0.325	26409
21	99	957	261	0.000	0.000	28311
21	101	958	257	2.680	0.268	27266
21	103	958	253	2.600	0.260	28474
21	105	960	256	2.344	0.234	28784
21	107	961	265	5.886	0.589	27803
21	109	961	268	1.950	0.195	22775
21	111	962	273	3.314	0.331	26811
21	113	962	280	4.550	0.455	30202
21	115	956	286	5.515	0.552	26687
21	117	949	287	4.596	0.460	23510
21	119	938	287	7.150	0.715	29577
21	121	933	287	3.250	0.325	29907
21	123	926	289	4.732	0.473	30548
21	125	925	290	0.919	0.092	29291
21	127	944	283	13.161	1.316	27811
21	129	951	277	5.993	0.599	26015
21	131	959	274	5.553	0.555	27546
21	133	966	278	5.240	0.524	35533
21	135	966	278	0.000	0.000	27241
[truncated: 5,603 more rows]
