# Supplementary material for: The Arp2/3 complex is required for in situ haptotactic response of microglia to iC3b
Source: EMBO Rep. 2026 Feb 27;27(7):1666–95. doi: 10.1038/s44319-026-00720-9 (PMC13076747; doi:10.1038/s44319-026-00720-9)
Supplement: Supplementary file 14 — Source data Fig. 2 [file 44319_2026_720_MOESM14_ESM.zip › Figure 2/2A-C/25.01.12 BV2 random migration confine CK666 well results 6226.txt]

	Track n�	Slice n�	X	Y	Distance	Velocity	Pixel Value
1	1	1	524	375	-1	-1	22123
2	1	3	524	375	0	0	20593
3	1	5	523	368	4.596	0.46	21213
4	1	7	524	368	0.65	0.065	21599
5	1	9	524	367	0.65	0.065	21408
6	1	11	525	364	2.055	0.206	21565
7	1	13	525	362	1.3	0.13	20834
8	1	15	525	362	0	0	21097
9	1	17	525	362	0	0	22589
10	1	19	525	363	0.65	0.065	25297
11	1	21	527	363	1.3	0.13	22982
12	1	23	528	363	0.65	0.065	16185
13	1	25	528	363	0	0	23390
14	1	27	528	363	0	0	24774
15	1	29	528	360	1.95	0.195	19524
16	1	31	529	354	3.954	0.395	23047
17	1	33	530	352	1.453	0.145	26800
18	1	35	530	352	0	0	24483
19	1	37	527	356	3.25	0.325	21804
20	1	39	527	360	2.6	0.26	21757
21	1	41	527	361	0.65	0.065	26782
22	1	43	526	361	0.65	0.065	22502
23	1	45	525	359	1.453	0.145	18153
24	1	47	525	359	0	0	23175
25	1	49	525	357	1.3	0.13	19703
26	1	51	525	356	0.65	0.065	22394
27	1	53	525	354	1.3	0.13	22692
28	1	55	527	353	1.453	0.145	23159
29	1	57	530	350	2.758	0.276	23469
30	1	59	530	350	0	0	21298
31	1	61	529	357	4.596	0.46	23881
32	1	63	528	358	0.919	0.092	23063
33	1	65	525	355	2.758	0.276	24443
34	1	67	525	355	0	0	23027
35	1	69	525	355	0	0	21534
36	1	71	526	354	0.919	0.092	21545
37	1	73	531	350	4.162	0.416	25905
38	1	75	534	347	2.758	0.276	22304
39	1	77	534	347	0	0	20327
40	1	79	535	354	4.596	0.46	23901
41	1	81	535	354	0	0	20084
42	2	1	819	369	-1	-1	22643
43	2	3	819	369	0	0	24337
44	2	5	819	368	0.65	0.065	23349
45	2	7	823	366	2.907	0.291	21232
46	2	9	826	364	2.344	0.234	22877
47	2	11	828	362	1.838	0.184	26248
48	2	13	831	360	2.344	0.234	25720
49	2	15	833	358	1.838	0.184	27895
50	2	17	835	358	1.3	0.13	25796
51	2	19	837	357	1.453	0.145	26181
52	2	21	839	357	1.3	0.13	22899
53	2	23	839	357	0	0	21575
54	2	25	835	360	3.25	0.325	18070
55	2	27	831	361	2.68	0.268	23881
56	2	29	827	361	2.6	0.26	26661
57	2	31	823	364	3.25	0.325	23098
58	2	33	821	365	1.453	0.145	23481
59	2	35	821	366	0.65	0.065	18629
60	2	37	824	362	3.25	0.325	25048
61	2	39	824	362	0	0	20774
62	2	41	830	361	3.954	0.395	24543
63	2	43	825	363	3.5	0.35	24987
64	2	45	823	363	1.3	0.13	24955
65	2	47	823	363	0	0	24587
66	2	49	824	363	0.65	0.065	21122
67	2	51	824	363	0	0	22888
68	2	53	821	363	1.95	0.195	22114
69	2	55	816	364	3.314	0.331	18609
70	2	57	813	363	2.055	0.206	20153
71	2	59	813	363	0	0	22854
72	2	61	813	360	1.95	0.195	20799
73	2	63	813	360	0	0	19842
74	2	65	811	358	1.838	0.184	18500
75	2	67	807	353	4.162	0.416	20354
76	2	69	806	351	1.453	0.145	21568
77	2	71	806	350	0.65	0.065	21510
78	2	73	802	346	3.677	0.368	20921
79	2	75	802	346	0	0	22483
80	2	77	808	349	4.36	0.436	26249
81	2	79	812	352	3.25	0.325	24764
82	2	81	818	355	4.36	0.436	26035
83	2	83	827	355	5.85	0.585	21961
84	2	85	832	357	3.5	0.35	25366
85	2	87	836	361	3.677	0.368	22714
86	2	89	835	362	0.919	0.092	21643
87	2	91	832	361	2.055	0.206	23354
88	2	93	821	352	9.238	0.924	22364
89	2	95	821	352	0	0	22475
90	2	97	820	351	0.919	0.092	24672
91	2	99	815	349	3.5	0.35	25068
92	2	101	814	346	2.055	0.206	25938
93	2	103	814	346	0	0	22761
94	2	105	814	340	3.9	0.39	27508
95	2	107	810	344	3.677	0.368	19316
96	2	109	800	350	7.58	0.758	24324
97	2	111	799	350	0.65	0.065	21031
98	2	113	796	346	3.25	0.325	19045
99	2	115	798	344	1.838	0.184	23798
100	2	117	805	344	4.55	0.455	20950
101	2	119	809	346	2.907	0.291	26780
102	2	121	811	346	1.3	0.13	22148
103	2	123	816	348	3.5	0.35	27051
104	2	125	820	351	3.25	0.325	24413
105	2	127	824	354	3.25	0.325	26482
106	2	129	825	355	0.919	0.092	22884
107	2	131	829	354	2.68	0.268	24404
108	2	133	829	356	1.3	0.13	26702
109	2	135	827	358	1.838	0.184	24314
110	2	137	825	358	1.3	0.13	23376
111	2	139	820	353	4.596	0.46	21064
112	2	141	818	352	1.453	0.145	21987
113	2	143	816	352	1.3	0.13	26153
114	2	145	819	352	1.95	0.195	22504
115	2	147	819	352	0	0	22135
116	2	149	828	349	6.166	0.617	24725
117	2	151	829	357	5.24	0.524	25574
118	2	153	829	357	0	0	17771
119	2	155	829	357	0	0	24102
120	2	157	829	356	0.65	0.065	21271
121	2	159	829	356	0	0	20680
122	2	161	829	356	0	0	27143
123	2	163	829	355	0.65	0.065	22062
124	2	165	830	355	0.65	0.065	19612
125	2	167	831	359	2.68	0.268	26867
126	2	169	832	359	0.65	0.065	23616
127	2	171	833	361	1.453	0.145	23716
128	2	173	836	357	3.25	0.325	21121
129	2	175	839	354	2.758	0.276	27275
130	2	177	840	348	3.954	0.395	22077
131	3	1	838	474	-1	-1	22156
132	3	3	838	469	3.25	0.325	22456
133	3	5	838	469	0	0	19157
134	3	7	839	467	1.453	0.145	19904
135	3	9	839	467	0	0	22005
136	3	11	839	467	0	0	22889
137	3	13	840	467	0.65	0.065	18127
138	3	15	846	468	3.954	0.395	22532
139	3	17	846	468	0	0	21204
140	3	19	849	481	8.672	0.867	24550
141	3	21	848	467	9.123	0.912	21311
142	3	23	848	467	0	0	23585
143	3	25	847	467	0.65	0.065	16738
144	3	27	847	467	0	0	18312
145	3	29	847	467	0	0	12026
146	3	31	850	463	3.25	0.325	19642
147	3	33	853	456	4.95	0.495	20683
148	3	35	851	459	2.344	0.234	16204
149	3	37	847	462	3.25	0.325	24091
150	3	39	843	465	3.25	0.325	21390
151	3	41	843	465	0	0	19745
152	3	43	843	463	1.3	0.13	24904
153	3	45	847	458	4.162	0.416	22997
154	3	47	849	456	1.838	0.184	23551
155	3	49	849	456	0	0	24098
156	3	51	851	463	4.732	0.473	24406
157	3	53	851	463	0	0	21982
158	3	55	843	461	5.36	0.536	21235
159	3	57	843	462	0.65	0.065	20146
160	3	59	843	465	1.95	0.195	22639
161	3	61	843	465	0	0	19783
162	3	63	847	463	2.907	0.291	21062
163	3	65	853	461	4.111	0.411	22357
164	3	67	854	461	0.65	0.065	23549
165	3	69	854	461	0	0	36131
166	3	71	852	463	1.838	0.184	18345
167	3	73	852	463	0	0	22265
168	3	75	848	463	2.6	0.26	20955
169	3	77	848	463	0	0	15919
170	3	79	848	463	0	0	20661
171	3	81	841	461	4.732	0.473	21843
172	3	83	838	460	2.055	0.206	25075
173	3	85	838	460	0	0	24960
174	3	87	838	460	0	0	23818
175	3	89	838	460	0	0	26877
176	3	91	838	460	0	0	23231
177	3	93	841	458	2.344	0.234	25830
178	3	95	845	457	2.68	0.268	23137
179	3	97	849	454	3.25	0.325	20911
180	3	99	850	454	0.65	0.065	22075
181	3	101	849	454	0.65	0.065	27541
182	3	103	844	455	3.314	0.331	18756
183	3	105	844	460	3.25	0.325	21911
184	3	107	844	461	0.65	0.065	24832
185	3	109	843	461	0.65	0.065	27138
186	3	111	843	461	0	0	24493
187	3	113	843	461	0	0	26114
188	3	115	843	465	2.6	0.26	26194
189	3	117	843	465	0	0	13921
190	3	119	843	465	0	0	22421
191	3	121	843	464	0.65	0.065	23163
192	3	123	843	464	0	0	24414
193	3	125	846	464	1.95	0.195	22572
194	3	127	848	464	1.3	0.13	24072
195	3	129	848	464	0	0	26527
196	3	131	848	464	0	0	21063
197	3	133	848	464	0	0	24548
198	3	135	848	464	0	0	25352
199	3	137	850	461	2.344	0.234	24991
200	3	139	850	460	0.65	0.065	24569
201	3	141	850	455	3.25	0.325	25523
202	3	143	848	454	1.453	0.145	23529
203	3	145	845	450	3.25	0.325	22684
204	3	147	843	449	1.453	0.145	25801
205	3	149	845	455	4.111	0.411	24349
206	3	151	845	455	0	0	19225
207	3	153	845	455	0	0	24272
208	3	155	845	455	0	0	24161
209	3	157	844	454	0.919	0.092	20195
210	3	159	844	453	0.65	0.065	22735
211	3	161	845	448	3.314	0.331	24929
212	3	163	846	454	3.954	0.395	22038
213	3	165	849	460	4.36	0.436	21741
214	3	167	849	466	3.9	0.39	21368
215	3	169	849	466	0	0	23021
216	3	171	849	466	0	0	20964
217	3	173	851	462	2.907	0.291	25338
218	3	175	852	461	0.919	0.092	23328
219	3	177	856	458	3.25	0.325	28336
220	3	179	860	454	3.677	0.368	26323
221	3	181	860	454	0	0	27644
222	3	183	859	456	1.453	0.145	23232
223	3	185	856	460	3.25	0.325	15812
224	3	187	854	460	1.3	0.13	25711
225	3	189	852	459	1.453	0.145	28390
226	3	191	847	462	3.79	0.379	25897
227	3	193	846	466	2.68	0.268	26862
228	4	1	735	605	-1	-1	36913
229	4	3	733	605	1.3	0.13	28743
230	4	5	723	606	6.532	0.653	19076
231	4	7	723	605	0.65	0.065	13284
232	4	9	723	603	1.3	0.13	17108
233	4	11	724	599	2.68	0.268	26943
234	4	13	726	595	2.907	0.291	26394
235	4	15	726	597	1.3	0.13	23237
236	4	17	723	602	3.79	0.379	22949
237	4	19	720	604	2.344	0.234	13993
238	4	21	720	604	0	0	13600
239	4	23	720	603	0.65	0.065	32279
240	4	25	719	594	5.886	0.589	12170
241	4	27	719	589	3.25	0.325	23004
242	4	29	718	585	2.68	0.268	18018
243	4	31	723	592	5.591	0.559	26227
244	4	33	725	594	1.838	0.184	14858
245	4	35	725	596	1.3	0.13	15183
246	4	37	728	600	3.25	0.325	18740
247	4	39	729	599	0.919	0.092	18316
248	4	41	729	599	0	0	18423
249	4	43	730	596	2.055	0.206	23405
250	4	45	732	589	4.732	0.473	29216
251	4	47	732	588	0.65	0.065	24582
252	4	49	732	590	1.3	0.13	25640
253	4	51	731	592	1.453	0.145	23234
254	4	53	729	592	1.3	0.13	22133
255	5	1	903	662	-1	-1	13918
256	5	3	903	662	0	0	13212
257	5	5	905	662	1.3	0.13	34090
258	5	7	907	659	2.344	0.234	15984
259	5	9	907	659	0	0	13159
260	5	11	907	659	0	0	22900
261	5	13	907	659	0	0	15421
262	5	15	907	659	0	0	11239
263	5	17	909	656	2.344	0.234	12527
264	5	19	913	649	5.24	0.524	13297
265	5	21	914	647	1.453	0.145	15200
266	5	23	914	647	0	0	34140
267	5	25	914	647	0	0	25056
268	5	27	914	647	0	0	31417
269	5	29	913	644	2.055	0.206	29820
270	5	31	911	643	1.453	0.145	31921
271	5	33	909	644	1.453	0.145	15939
272	5	35	903	648	4.687	0.469	23090
273	5	37	903	648	0	0	28840
274	5	39	898	653	4.596	0.46	27839
275	5	41	898	652	0.65	0.065	15452
276	5	43	899	648	2.68	0.268	20121
277	5	45	899	646	1.3	0.13	29057
278	5	47	903	639	5.24	0.524	23493
279	5	49	904	637	1.453	0.145	16823
280	5	51	906	646	5.993	0.599	23706
281	5	53	906	650	2.6	0.26	22512
282	5	55	906	650	0	0	18343
283	5	57	906	650	0	0	18416
284	5	59	907	649	0.919	0.092	21963
285	5	61	908	647	1.453	0.145	25521
286	5	63	911	645	2.344	0.234	25333
287	5	65	911	645	0	0	28436
288	6	1	875	959	-1	-1	17941
289	6	3	875	959	0	0	17487
290	6	5	875	959	0	0	15669
291	6	7	875	959	0	0	14337
292	6	9	875	958	0.65	0.065	24720
293	6	11	874	958	0.65	0.065	19642
294	6	13	872	949	5.993	0.599	25096
295	6	15	872	949	0	0	22710
296	6	17	872	950	0.65	0.065	21884
297	6	19	873	954	2.68	0.268	17292
298	6	21	873	955	0.65	0.065	16967
299	6	23	875	955	1.3	0.13	25556
300	6	25	875	951	2.6	0.26	27146
301	6	27	879	947	3.677	0.368	19940
302	6	29	881	946	1.453	0.145	21054
303	6	31	881	947	0.65	0.065	16761
304	6	33	890	953	7.031	0.703	24187
305	6	35	890	954	0.65	0.065	23604
306	6	37	890	954	0	0	23988
307	6	39	888	948	4.111	0.411	24024
308	6	41	886	944	2.907	0.291	27939
309	6	43	883	943	2.055	0.206	18427
310	6	45	880	944	2.055	0.206	12848
311	6	47	877	940	3.25	0.325	20463
312	6	49	877	940	0	0	19838
313	6	51	877	941	0.65	0.065	17754
314	6	53	877	941	0	0	20647
315	6	55	882	946	4.596	0.46	23777
316	6	57	885	944	2.344	0.234	18545
317	6	59	888	943	2.055	0.206	14616
318	7	1	27	613	-1	-1	23856
319	7	3	28	612	0.919	0.092	26318
320	7	5	28	612	0	0	24805
321	7	7	28	611	0.65	0.065	23476
322	7	9	30	606	3.5	0.35	23144
323	7	11	32	603	2.344	0.234	24085
324	7	13	35	599	3.25	0.325	22453
325	7	15	37	604	3.5	0.35	25239
326	7	17	39	608	2.907	0.291	24904
327	7	19	41	608	1.3	0.13	25258
328	7	21	41	607	0.65	0.065	24988
329	7	23	41	607	0	0	28128
330	7	25	42	601	3.954	0.395	23105
331	7	27	40	601	1.3	0.13	23966
332	7	29	40	602	0.65	0.065	23861
333	7	31	43	597	3.79	0.379	21618
334	7	33	43	598	0.65	0.065	22655
335	7	35	42	600	1.453	0.145	23406
336	7	37	37	597	3.79	0.379	24674
337	7	39	34	596	2.055	0.206	23796
338	7	41	32	594	1.838	0.184	19699
339	7	43	31	593	0.919	0.092	27208
340	7	45	27	602	6.402	0.64	23668
341	7	47	26	610	5.24	0.524	19271
342	7	49	26	609	0.65	0.065	19648
343	7	51	29	607	2.344	0.234	22989
344	7	53	29	607	0	0	25773
345	7	55	30	608	0.919	0.092	24349
346	7	57	32	606	1.838	0.184	16455
347	7	59	35	604	2.344	0.234	23416
348	7	61	40	596	6.132	0.613	25420
349	7	63	46	591	5.077	0.508	22015
350	7	65	46	593	1.3	0.13	23894
351	7	67	46	596	1.95	0.195	21321
352	7	69	47	596	0.65	0.065	17812
353	7	71	44	598	2.344	0.234	19826
354	7	73	43	598	0.65	0.065	21627
355	7	75	38	593	4.596	0.46	23561
356	7	77	35	589	3.25	0.325	21328
357	7	79	33	586	2.344	0.234	25601
358	7	81	31	592	4.111	0.411	23267
359	7	83	30	594	1.453	0.145	24157
360	7	85	29	600	3.954	0.395	18246
361	7	87	28	602	1.453	0.145	34156
362	7	89	33	599	3.79	0.379	22221
363	7	91	34	590	5.886	0.589	24210
364	7	93	29	587	3.79	0.379	24693
365	7	95	25	584	3.25	0.325	11276
366	7	97	26	593	5.886	0.589	24048
367	7	99	30	601	5.814	0.581	19363
368	7	101	30	601	0	0	21967
369	7	103	32	598	2.344	0.234	23863
370	7	105	35	593	3.79	0.379	24728
371	7	107	39	598	4.162	0.416	23516
372	7	109	37	605	4.732	0.473	19616
373	7	111	33	610	4.162	0.416	32760
374	7	113	25	606	5.814	0.581	18680
375	7	115	24	605	0.919	0.092	24174
376	7	117	22	599	4.111	0.411	19030
377	7	119	24	596	2.344	0.234	23313
378	7	121	31	599	4.95	0.495	20719
379	7	123	36	604	4.596	0.46	22106
380	7	125	36	600	2.6	0.26	26493
381	7	127	36	600	0	0	23438
382	7	129	40	596	3.677	0.368	22990
383	7	131	42	594	1.838	0.184	21469
384	7	133	38	600	4.687	0.469	23874
385	7	135	36	603	2.344	0.234	25458
386	7	137	34	608	3.5	0.35	25650
387	7	139	34	609	0.65	0.065	26701
388	7	141	39	610	3.314	0.331	31960
389	7	143	44	608	3.5	0.35	25142
390	7	145	47	601	4.95	0.495	21247
391	7	147	44	592	6.166	0.617	27654
392	7	149	41	590	2.344	0.234	26903
393	7	151	41	589	0.65	0.065	24488
394	7	153	41	590	0.65	0.065	22016
395	7	155	46	590	3.25	0.325	21548
396	7	157	46	589	0.65	0.065	24609
397	7	159	46	589	0	0	22605
398	8	1	534	643	-1	-1	19470
399	8	3	529	642	3.314	0.331	13613
400	8	5	528	641	0.919	0.092	15755
401	8	7	528	641	0	0	18050
402	8	9	528	636	3.25	0.325	16975
403	8	11	528	634	1.3	0.13	21937
404	8	13	529	630	2.68	0.268	24445
405	8	15	531	627	2.344	0.234	22041
406	8	17	532	627	0.65	0.065	22582
407	8	19	532	627	0	0	24118
408	8	21	532	627	0	0	18741
409	8	23	532	630	1.95	0.195	18622
410	8	25	534	636	4.111	0.411	39119
411	8	27	534	636	0	0	15987
412	8	29	535	637	0.919	0.092	24516
413	8	31	535	631	3.9	0.39	28313
414	8	33	532	630	2.055	0.206	18447
415	8	35	532	630	0	0	22899
416	8	37	531	627	2.055	0.206	28892
417	8	39	531	627	0	0	20752
418	8	41	527	618	6.402	0.64	24514
419	8	43	518	606	9.75	0.975	26448
420	8	45	517	605	0.919	0.092	24304
421	8	47	517	607	1.3	0.13	24271
422	8	49	517	617	6.5	0.65	22779
423	8	51	517	620	1.95	0.195	25240
424	8	53	522	616	4.162	0.416	14398
425	8	55	526	610	4.687	0.469	29421
426	8	57	529	623	8.672	0.867	17481
427	8	59	526	626	2.758	0.276	24039
428	8	61	526	626	0	0	24147
429	8	63	523	618	5.553	0.555	23870
430	8	65	521	621	2.344	0.234	17088
431	8	67	521	621	0	0	23386
432	8	69	524	613	5.553	0.555	21197
433	8	71	520	619	4.687	0.469	22363
434	8	73	514	623	4.687	0.469	25231
435	8	75	503	629	8.144	0.814	20516
436	8	77	491	642	11.499	1.15	18133
437	8	79	488	647	3.79	0.379	22329
438	8	81	488	647	0	0	24523
439	8	83	502	630	14.314	1.431	26127
440	8	85	513	620	9.663	0.966	26228
441	8	87	523	614	7.58	0.758	24724
442	8	89	504	632	17.012	1.701	24831
443	8	91	495	637	6.692	0.669	21937
444	8	93	484	635	7.267	0.727	23663
445	8	95	460	622	17.741	1.774	24407
446	8	97	428	607	22.971	2.297	24767
447	8	99	400	597	19.325	1.933	24205
448	8	101	356	584	29.821	2.982	27369
449	8	103	352	591	5.24	0.524	25946
450	8	105	351	601	6.532	0.653	19408
451	8	107	353	617	10.481	1.048	20022
452	8	109	351	630	8.549	0.855	25108
453	8	111	342	653	16.053	1.605	24541
454	8	113	325	667	14.314	1.431	24500
455	8	115	315	668	6.532	0.653	24670
456	8	117	295	646	19.325	1.933	24878
457	8	119	282	627	14.964	1.496	19136
458	8	121	280	612	9.836	0.984	24622
459	8	123	288	604	7.354	0.735	24602
460	8	125	310	578	22.138	2.214	17562
461	8	127	312	575	2.344	0.234	24346
462	8	129	322	563	10.153	1.015	21854
463	8	131	334	553	10.153	1.015	23764
464	8	133	339	550	3.79	0.379	22118
465	8	135	343	547	3.25	0.325	23680
466	8	137	354	538	9.238	0.924	24374
467	8	139	360	535	4.36	0.436	23440
468	8	141	364	533	2.907	0.291	23844
469	8	143	372	540	6.909	0.691	22228
470	8	145	373	540	0.65	0.065	24031
471	8	147	371	539	1.453	0.145	24435
472	8	149	374	535	3.25	0.325	21974
473	8	151	370	538	3.25	0.325	24115
474	8	153	366	539	2.68	0.268	23012
475	8	155	362	542	3.25	0.325	23513
476	8	157	360	543	1.453	0.145	25025
477	8	159	358	544	1.453	0.145	22171
478	8	161	358	544	0	0	22526
479	8	163	357	545	0.919	0.092	24498
480	8	165	354	547	2.344	0.234	26112
481	8	167	354	547	0	0	26537
482	8	169	354	547	0	0	25898
483	8	171	353	543	2.68	0.268	24306
484	8	173	352	540	2.055	0.206	24482
485	8	175	352	540	0	0	24979
486	8	177	354	538	1.838	0.184	22237
487	8	179	355	537	0.919	0.092	23267
488	8	181	358	535	2.344	0.234	24224
489	8	183	359	535	0.65	0.065	23318
490	8	185	357	544	5.993	0.599	24601
491	8	187	357	545	0.65	0.065	20701
492	8	189	357	545	0	0	22969
493	8	191	357	545	0	0	20661
494	8	193	357	549	2.6	0.26	25741
495	9	1	727	75	-1	-1	24149
496	9	3	718	71	6.402	0.64	24822
497	9	5	718	71	0	0	23904
498	9	7	717	68	2.055	0.206	33232
499	9	9	714	60	5.553	0.555	12716
500	9	11	714	60	0	0	24741
501	9	13	712	54	4.111	0.411	25032
502	9	15	711	50	2.68	0.268	19039
503	9	17	711	49	0.65	0.065	24077
504	9	19	711	49	0	0	19931
505	9	21	711	49	0	0	25569
506	9	23	711	49	0	0	20549
507	9	25	711	49	0	0	23498
508	9	27	711	49	0	0	28667
509	9	29	706	42	5.591	0.559	21478
510	9	31	703	40	2.344	0.234	20952
511	9	33	703	41	0.65	0.065	23452
512	9	35	703	41	0	0	21960
513	9	37	704	41	0.65	0.065	25028
514	9	39	708	44	3.25	0.325	25248
515	9	41	707	53	5.886	0.589	18735
516	9	43	707	51	1.3	0.13	26406
517	9	45	707	51	0	0	23956
518	9	47	712	47	4.162	0.416	27134
519	9	49	712	47	0	0	22146
520	9	51	709	47	1.95	0.195	24036
521	9	53	709	48	0.65	0.065	23892
522	9	55	709	50	1.3	0.13	28216
523	9	57	708	50	0.65	0.065	21477
524	9	59	708	50	0	0	23449
525	9	61	706	42	5.36	0.536	24943
526	9	63	705	30	7.827	0.783	22262
527	9	65	708	35	3.79	0.379	23764
528	9	67	708	37	1.3	0.13	23129
529	9	69	715	37	4.55	0.455	24302
530	9	71	713	39	1.838	0.184	27144
531	9	73	707	43	4.687	0.469	25070
532	9	75	707	44	0.65	0.065	22054
533	9	77	703	42	2.907	0.291	23730
534	9	79	702	39	2.055	0.206	24873
535	9	81	700	36	2.344	0.234	21951
536	9	83	694	27	7.031	0.703	24353
537	9	85	694	27	0	0	20850
538	9	87	694	24	1.95	0.195	24406
539	9	89	702	33	7.827	0.783	25109
540	9	91	704	35	1.838	0.184	21428
541	9	93	702	35	1.3	0.13	25949
542	9	95	698	30	4.162	0.416	23798
543	9	97	696	28	1.838	0.184	23312
544	9	99	705	37	8.273	0.827	23424
545	9	101	705	38	0.65	0.065	20926
546	9	103	708	43	3.79	0.379	24925
547	9	105	707	44	0.919	0.092	23911
548	9	107	706	44	0.65	0.065	21512
549	9	109	701	41	3.79	0.379	22097
550	9	111	698	42	2.055	0.206	23706
551	9	113	698	42	0	0	24975
552	9	115	698	42	0	0	23052
553	9	117	696	38	2.907	0.291	24505
554	9	119	694	44	4.111	0.411	24859
555	9	121	694	44	0	0	24639
556	9	123	698	37	5.24	0.524	23982
557	9	125	702	35	2.907	0.291	21460
558	9	127	705	32	2.758	0.276	27200
559	9	129	704	35	2.055	0.206	24206
560	9	131	681	34	14.964	1.496	19029
561	9	133	685	39	4.162	0.416	21699
562	9	135	687	44	3.5	0.35	24535
563	9	137	687	45	0.65	0.065	19719
564	9	139	685	48	2.344	0.234	19539
565	9	141	685	48	0	0	22122
566	9	143	688	44	3.25	0.325	23597
567	9	145	684	50	4.687	0.469	23822
568	9	147	681	54	3.25	0.325	24783
569	9	149	680	57	2.055	0.206	21896
570	9	151	680	60	1.95	0.195	16676
571	9	153	692	57	8.04	0.804	30128
572	9	155	695	53	3.25	0.325	21644
573	9	157	695	49	2.6	0.26	25862
574	9	159	697	44	3.5	0.35	23489
575	9	161	697	36	5.2	0.52	21551
576	9	163	699	30	4.111	0.411	24229
577	9	165	699	23	4.55	0.455	22421
578	9	167	700	23	0.65	0.065	22982
579	9	169	704	35	8.222	0.822	24317
580	9	171	697	43	6.909	0.691	25179
581	9	173	691	54	8.144	0.814	22974
582	9	175	685	59	5.077	0.508	22903
583	9	177	679	64	5.077	0.508	13895
584	9	179	677	67	2.344	0.234	23655
585	9	181	675	72	3.5	0.35	20449
586	9	183	671	79	5.24	0.524	23044
587	9	185	666	88	6.692	0.669	22310
588	9	187	663	99	7.411	0.741	22749
589	9	189	658	110	7.854	0.785	24117
590	9	191	657	114	2.68	0.268	24989
591	9	193	655	118	2.907	0.291	23517
592	10	1	930	217	-1	-1	20203
593	10	3	931	225	5.24	0.524	11548
594	10	5	931	225	0	0	24586
595	10	7	934	215	6.786	0.679	19675
596	10	9	934	215	0	0	16878
597	10	11	934	216	0.65	0.065	16347
598	10	13	934	216	0	0	13207
599	10	15	934	216	0	0	12110
600	10	17	934	216	0	0	10812
601	10	19	934	216	0	0	13284
602	10	21	934	216	0	0	14562
603	10	23	934	216	0	0	24548
604	10	25	937	210	4.36	0.436	13556
605	10	27	937	210	0	0	19512
606	10	29	937	210	0	0	16810
607	10	31	937	210	0	0	16699
608	10	33	942	207	3.79	0.379	17503
609	10	35	942	207	0	0	20468
610	10	37	942	207	0	0	18163
611	10	39	944	202	3.5	0.35	21696
612	10	41	944	200	1.3	0.13	22091
613	10	43	944	200	0	0	18091
614	10	45	938	191	7.031	0.703	22934
615	10	47	938	191	0	0	14750
616	10	49	940	196	3.5	0.35	20708
617	10	51	944	203	5.24	0.524	21872
618	10	53	947	204	2.055	0.206	22206
619	10	55	944	208	3.25	0.325	17480
620	10	57	942	209	1.453	0.145	14661
621	10	59	944	205	2.907	0.291	19170
622	10	61	946	203	1.838	0.184	15413
623	10	63	947	202	0.919	0.092	20323
624	10	65	948	201	0.919	0.092	18000
625	10	67	947	199	1.453	0.145	19303
626	10	69	947	199	0	0	21414
627	10	71	947	199	0	0	20137
628	10	73	947	199	0	0	20283
629	10	75	947	198	0.65	0.065	18096
630	10	77	947	198	0	0	25221
631	10	79	947	198	0	0	22751
632	10	81	947	198	0	0	24568
633	10	83	943	191	5.24	0.524	23740
634	10	85	939	186	4.162	0.416	14353
635	10	87	937	184	1.838	0.184	19498
636	10	89	940	191	4.95	0.495	18595
637	10	91	946	198	5.993	0.599	19101
638	10	93	948	194	2.907	0.291	22273
639	10	95	950	190	2.907	0.291	19746
640	10	97	950	190	0	0	23765
641	10	99	945	198	6.132	0.613	21881
642	10	101	944	198	0.65	0.065	19567
643	10	103	940	190	5.814	0.581	20377
644	10	105	940	190	0	0	15825
645	10	107	940	190	0	0	18029
646	10	109	941	191	0.919	0.092	19025
647	10	111	941	194	1.95	0.195	22129
648	10	113	941	194	0	0	22743
649	10	115	941	195	0.65	0.065	21418
650	10	117	941	195	0	0	20325
651	10	119	939	195	1.3	0.13	20487
652	10	121	939	195	0	0	18401
653	10	123	939	195	0	0	17379
654	10	125	939	195	0	0	24392
655	10	127	939	195	0	0	20561
656	10	129	940	198	2.055	0.206	22496
657	10	131	940	198	0	0	23664
658	10	133	940	197	0.65	0.065	21268
659	10	135	941	190	4.596	0.46	24242
660	10	137	941	187	1.95	0.195	21266
661	10	139	937	190	3.25	0.325	16948
662	10	141	933	193	3.25	0.325	23287
663	10	143	930	196	2.758	0.276	23034
664	10	145	930	196	0	0	13301
665	10	147	930	196	0	0	17947
666	10	149	930	196	0	0	20674
667	10	151	930	196	0	0	20169
668	10	153	930	198	1.3	0.13	16729
669	10	155	930	199	0.65	0.065	22478
670	10	157	930	202	1.95	0.195	18173
671	10	159	935	200	3.5	0.35	17443
672	10	161	940	209	6.692	0.669	22949
673	10	163	941	210	0.919	0.092	19527
674	10	165	939	213	2.344	0.234	19332
675	10	167	934	220	5.591	0.559	27693
676	10	169	934	221	0.65	0.065	25681
677	10	171	934	221	0	0	22777
678	10	173	934	221	0	0	20280
679	10	175	937	215	4.36	0.436	18392
680	10	177	941	209	4.687	0.469	19456
681	10	179	944	203	4.36	0.436	22601
682	10	181	945	197	3.954	0.395	21032
683	10	183	945	197	0	0	14131
684	10	185	949	204	5.24	0.524	17739
685	10	187	949	209	3.25	0.325	14747
686	10	189	944	218	6.692	0.669	14398
687	10	191	944	221	1.95	0.195	30621
688	10	193	940	227	4.687	0.469	22257
689	11	1	531	867	-1	-1	14302
690	11	3	531	866	0.65	0.065	27384
691	11	5	533	864	1.838	0.184	11255
692	11	7	533	863	0.65	0.065	9827
693	11	9	536	860	2.758	0.276	18423
694	11	11	537	858	1.453	0.145	24688
695	11	13	534	854	3.25	0.325	23161
696	11	15	531	851	2.758	0.276	22868
697	11	17	527	845	4.687	0.469	20211
698	11	19	527	843	1.3	0.13	19701
699	11	21	530	840	2.758	0.276	20051
700	11	23	535	831	6.692	0.669	25559
701	11	25	535	831	0	0	23661
702	11	27	537	831	1.3	0.13	26047
703	11	29	529	845	10.481	1.048	22264
704	11	31	529	845	0	0	24156
705	11	33	532	842	2.758	0.276	24833
706	11	35	538	835	5.993	0.599	22252
707	11	37	541	834	2.055	0.206	19303
708	11	39	537	843	6.402	0.64	22739
709	11	41	537	843	0	0	22810
710	11	43	537	843	0	0	19377
711	11	45	537	843	0	0	22238
712	11	47	537	843	0	0	29564
713	11	49	537	843	0	0	23416
714	11	51	537	841	1.3	0.13	23800
715	11	53	538	836	3.314	0.331	24813
716	11	55	539	838	1.453	0.145	22311
717	11	57	533	850	8.72	0.872	15008
718	11	59	535	842	5.36	0.536	22930
719	11	61	540	840	3.5	0.35	19486
720	11	63	544	840	2.6	0.26	21895
721	11	65	548	840	2.6	0.26	21999
722	11	67	547	842	1.453	0.145	35727
723	11	69	539	844	5.36	0.536	24282
724	11	71	535	848	3.677	0.368	23116
725	11	73	529	842	5.515	0.552	19238
726	11	75	522	837	5.591	0.559	10255
727	11	77	512	844	7.934	0.793	24607
728	11	79	513	843	0.919	0.092	24186
729	11	81	518	835	6.132	0.613	24446
730	11	83	520	832	2.344	0.234	23668
731	11	85	522	833	1.453	0.145	13188
732	11	87	530	842	7.827	0.783	21539
733	11	89	531	842	0.65	0.065	21949
734	11	91	536	841	3.314	0.331	19667
735	11	93	546	839	6.629	0.663	23500
736	11	95	547	841	1.453	0.145	21806
737	11	97	544	845	3.25	0.325	13782
738	11	99	538	844	3.954	0.395	22930
739	11	101	528	840	7.001	0.7	26325
740	11	103	532	848	5.814	0.581	21141
741	11	105	529	853	3.79	0.379	22610
742	11	107	524	857	4.162	0.416	29953
743	11	109	529	854	3.79	0.379	14720
744	11	111	533	847	5.24	0.524	19036
745	11	113	529	840	5.24	0.524	20518
746	11	115	521	843	5.553	0.555	21749
747	11	117	516	851	6.132	0.613	24473
748	11	119	518	849	1.838	0.184	25450
749	11	121	523	842	5.591	0.559	18448
750	11	123	525	835	4.732	0.473	18676
751	11	125	530	837	3.5	0.35	22909
752	11	127	539	842	6.692	0.669	22686
753	11	129	548	850	7.827	0.783	16881
754	11	131	550	848	1.838	0.184	13516
755	11	133	551	843	3.314	0.331	19408
756	11	135	552	842	0.919	0.092	28369
757	11	137	543	849	7.411	0.741	7828
758	11	139	539	852	3.25	0.325	26119
759	11	141	533	849	4.36	0.436	20317
760	11	143	533	845	2.6	0.26	21315
761	11	145	531	841	2.907	0.291	18545
762	11	147	527	846	4.162	0.416	25658
763	11	149	530	845	2.055	0.206	25930
764	11	151	535	843	3.5	0.35	24494
765	11	153	539	851	5.814	0.581	30144
766	11	155	540	850	0.919	0.092	24544
767	11	157	541	843	4.596	0.46	23725
768	11	159	539	837	4.111	0.411	17868
769	11	161	532	838	4.596	0.46	22589
770	11	163	532	846	5.2	0.52	22764
771	11	165	537	853	5.591	0.559	26058
772	11	167	544	853	4.55	0.455	24253
773	11	169	547	848	3.79	0.379	24002
774	11	171	548	849	0.919	0.092	18863
775	11	173	542	851	4.111	0.411	12675
776	11	175	540	852	1.453	0.145	27620
777	11	177	534	849	4.36	0.436	24962
778	11	179	532	843	4.111	0.411	25976
779	11	181	532	843	0	0	24306
780	11	183	533	843	0.65	0.065	21117
781	11	185	536	843	1.95	0.195	22643
782	11	187	535	850	4.596	0.46	26272
783	11	189	535	850	0	0	22653
784	11	191	534	852	1.453	0.145	18237
785	11	193	529	841	7.854	0.785	23800
786	12	1	386	974	-1	-1	20503
787	12	3	392	969	5.077	0.508	23797
788	12	5	396	967	2.907	0.291	22552
789	12	7	397	971	2.68	0.268	22761
790	12	9	395	969	1.838	0.184	22979
791	12	11	393	967	1.838	0.184	19627
792	12	13	394	964	2.055	0.206	22511
793	12	15	397	956	5.553	0.555	18706
794	12	17	399	968	7.907	0.791	30456
795	12	19	399	971	1.95	0.195	25911
796	12	21	399	971	0	0	20927
797	12	23	403	967	3.677	0.368	14450
798	12	25	404	964	2.055	0.206	20870
799	12	27	403	962	1.453	0.145	22485
800	12	29	388	971	11.37	1.137	24897
801	12	31	388	971	0	0	26967
802	12	33	395	955	11.351	1.135	20333
803	12	35	399	962	5.24	0.524	21523
804	12	37	401	965	2.344	0.234	20559
805	12	39	397	968	3.25	0.325	18283
806	12	41	395	966	1.838	0.184	22495
807	12	43	395	954	7.8	0.78	20637
808	12	45	399	959	4.162	0.416	21823
809	12	47	399	959	0	0	24070
810	12	49	406	946	9.597	0.96	24760
811	12	51	402	966	13.257	1.326	26635
812	12	53	401	966	0.65	0.065	24877
813	12	55	397	968	2.907	0.291	22186
814	12	57	390	962	5.993	0.599	19513
815	12	59	386	957	4.162	0.416	13442
816	12	61	395	974	12.503	1.25	32193
817	12	63	395	970	2.6	0.26	24119
818	12	65	398	960	6.786	0.679	20812
819	12	67	398	970	6.5	0.65	21183
820	12	69	398	970	0	0	20770
821	12	71	397	968	1.453	0.145	25138
822	12	73	397	969	0.65	0.065	27095
823	12	75	396	968	0.919	0.092	26237
824	12	77	396	968	0	0	20595
825	12	79	396	968	0	0	25254
826	12	81	401	964	4.162	0.416	29530
827	12	83	404	976	8.04	0.804	19772
828	12	85	396	973	5.553	0.555	21972
829	12	87	394	974	1.453	0.145	22848
830	12	89	402	975	5.24	0.524	20442
831	12	91	416	969	9.9	0.99	24426
832	12	93	409	977	6.909	0.691	26717
833	12	95	400	972	6.692	0.669	23855
834	12	97	399	966	3.954	0.395	24572
835	12	99	391	979	9.922	0.992	26773
836	12	101	390	980	0.919	0.092	16983
837	12	103	388	979	1.453	0.145	16970
838	12	105	385	972	4.95	0.495	19961
839	12	107	393	972	5.2	0.52	23064
840	12	109	399	970	4.111	0.411	26434
841	12	111	410	969	7.179	0.718	18400
842	12	113	400	975	7.58	0.758	15864
843	12	115	397	976	2.055	0.206	20351
844	12	117	387	971	7.267	0.727	15703
845	12	119	390	966	3.79	0.379	20849
846	12	121	396	963	4.36	0.436	16412
847	12	123	404	971	7.354	0.735	22451
848	12	125	404	974	1.95	0.195	21221
849	12	127	407	970	3.25	0.325	21001
850	12	129	408	964	3.954	0.395	17343
851	12	131	396	964	7.8	0.78	18317
852	12	133	396	971	4.55	0.455	23678
853	12	135	401	973	3.5	0.35	15431
854	12	137	405	970	3.25	0.325	21143
855	12	139	407	968	1.838	0.184	26466
856	12	141	404	963	3.79	0.379	23422
857	12	143	397	973	7.934	0.793	14863
858	12	145	396	975	1.453	0.145	22510
859	12	147	393	968	4.95	0.495	22567
860	12	149	391	963	3.5	0.35	25279
861	12	151	393	970	4.732	0.473	24765
862	12	153	399	975	5.077	0.508	18290
863	12	155	403	974	2.68	0.268	22721
864	12	157	403	970	2.6	0.26	22016
865	12	159	397	970	3.9	0.39	24919
866	12	161	395	976	4.111	0.411	26781
867	12	163	395	976	0	0	23162
868	12	165	393	962	9.192	0.919	23398
869	12	167	391	967	3.5	0.35	25521
870	12	169	399	970	5.553	0.555	24293
871	12	171	402	971	2.055	0.206	23076
872	12	173	407	969	3.5	0.35	24849
873	12	175	407	960	5.85	0.585	23995
874	12	177	405	969	5.993	0.599	23377
875	12	179	401	973	3.677	0.368	22553
876	12	181	399	970	2.344	0.234	26364
877	12	183	396	967	2.758	0.276	26573
878	12	185	403	973	5.993	0.599	23735
879	12	187	405	972	1.453	0.145	20696
880	12	189	406	967	3.314	0.331	23849
881	12	191	407	966	0.919	0.092	24500
882	12	193	399	960	6.5	0.65	21347
883	13	1	146	154	-1	-1	24822
884	13	3	145	154	0.65	0.065	26780
885	13	5	145	160	3.9	0.39	21324
886	13	7	148	162	2.344	0.234	24774
887	13	9	148	162	0	0	22363
888	13	11	152	156	4.687	0.469	21471
889	13	13	155	149	4.95	0.495	23437
890	13	15	155	151	1.3	0.13	22624
891	13	17	155	155	2.6	0.26	24816
892	13	19	151	157	2.907	0.291	26145
893	13	21	148	156	2.055	0.206	17552
894	13	23	146	154	1.838	0.184	25448
895	13	25	146	152	1.3	0.13	21458
896	13	27	146	150	1.3	0.13	25055
897	13	29	147	147	2.055	0.206	20062
898	13	31	145	145	1.838	0.184	21775
899	13	33	143	141	2.907	0.291	22648
900	13	35	143	140	0.65	0.065	23418
901	13	37	147	137	3.25	0.325	28408
902	13	39	149	138	1.453	0.145	17775
903	13	41	151	140	1.838	0.184	25257
904	13	43	147	145	4.162	0.416	23609
905	13	45	147	144	0.65	0.065	23154
906	13	47	151	136	5.814	0.581	21358
907	13	49	149	139	2.344	0.234	25092
908	13	51	146	152	8.672	0.867	25632
909	13	53	147	156	2.68	0.268	24565
910	13	55	146	154	1.453	0.145	22484
911	13	57	147	140	9.123	0.912	22726
912	13	59	147	139	0.65	0.065	28282
913	13	61	155	150	8.841	0.884	25562
914	13	63	155	149	0.65	0.065	24180
915	13	65	149	140	7.031	0.703	23784
916	13	67	154	133	5.591	0.559	23071
917	13	69	154	137	2.6	0.26	24968
918	13	71	152	141	2.907	0.291	22776
919	14	1	825	560	-1	-1	16841
920	14	3	825	556	2.6	0.26	17704
921	14	5	825	552	2.6	0.26	21068
922	14	7	828	540	8.04	0.804	22601
923	14	9	828	540	0	0	17533
924	14	11	828	540	0	0	24818
925	14	13	828	540	0	0	20558
926	14	15	828	540	0	0	20911
927	14	17	828	540	0	0	22810
928	14	19	829	544	2.68	0.268	16851
929	14	21	835	551	5.993	0.599	17169
930	14	23	836	551	0.65	0.065	24703
931	14	25	841	547	4.162	0.416	37313
932	14	27	843	541	4.111	0.411	21824
933	14	29	845	529	7.907	0.791	22687
934	14	31	846	530	0.919	0.092	21328
935	14	33	848	530	1.3	0.13	26598
936	14	35	851	526	3.25	0.325	23128
937	14	37	851	534	5.2	0.52	23648
938	14	39	844	535	4.596	0.46	22888
939	14	41	836	537	5.36	0.536	21992
940	14	43	831	543	5.077	0.508	29401
941	14	45	831	543	0	0	26954
942	14	47	836	536	5.591	0.559	30437
943	14	49	835	529	4.596	0.46	21757
944	14	51	832	532	2.758	0.276	18391
945	14	53	833	538	3.954	0.395	24887
946	14	55	836	543	3.79	0.379	24741
947	14	57	836	543	0	0	24780
948	14	59	842	538	5.077	0.508	31058
949	14	61	846	536	2.907	0.291	24195
950	14	63	841	543	5.591	0.559	15003
951	14	65	835	543	3.9	0.39	23231
952	14	67	826	536	7.411	0.741	23821
953	14	69	824	529	4.732	0.473	23622
954	14	71	822	524	3.5	0.35	18546
955	14	73	826	540	10.72	1.072	42604
956	14	75	836	532	8.324	0.832	18980
957	14	77	836	533	0.65	0.065	24039
958	15	1	645	256	-1	-1	24831
959	15	3	652	255	4.596	0.46	23007
960	15	5	652	255	0	0	23754
961	15	7	651	255	0.65	0.065	24642
962	15	9	648	246	6.166	0.617	24100
963	15	11	648	246	0	0	22381
964	15	13	652	248	2.907	0.291	27737
965	15	15	652	248	0	0	24550
966	15	17	652	249	0.65	0.065	22080
967	15	19	652	250	0.65	0.065	22641
968	15	21	652	250	0	0	22566
969	15	23	652	250	0	0	19686
970	15	25	652	250	0	0	19833
971	15	27	652	250	0	0	21105
972	15	29	652	248	1.3	0.13	15965
973	15	31	654	242	4.111	0.411	26596
974	15	33	656	237	3.5	0.35	23873
975	15	35	656	232	3.25	0.325	25471
976	15	37	656	227	3.25	0.325	21672
977	15	39	656	227	0	0	19474
978	15	41	655	232	3.314	0.331	23717
979	15	43	657	239	4.732	0.473	24501
980	15	45	657	243	2.6	0.26	19961
981	15	47	658	249	3.954	0.395	20185
982	15	49	662	244	4.162	0.416	17228
983	15	51	664	238	4.111	0.411	22060
984	15	53	664	235	1.95	0.195	26505
985	15	55	662	237	1.838	0.184	22894
986	15	57	662	241	2.6	0.26	24061
987	15	59	661	243	1.453	0.145	20445
988	15	61	663	243	1.3	0.13	20910
989	15	63	665	244	1.453	0.145	23366
990	15	65	669	244	2.6	0.26	20288
991	15	67	673	244	2.6	0.26	24433
992	15	69	672	245	0.919	0.092	22328
993	15	71	669	244	2.055	0.206	22069
994	16	1	275	277	-1	-1	20805
995	16	3	273	274	2.344	0.234	25239
996	16	5	269	266	5.814	0.581	19711
997	16	7	268	263	2.055	0.206	23773
998	16	9	268	258	3.25	0.325	22244
999	16	11	272	254	3.677	0.368	22164
1000	16	13	272	259	3.25	0.325	24701
1001	16	15	272	265	3.9	0.39	21571
1002	16	17	272	267	1.3	0.13	26016
1003	16	19	272	267	0	0	24676
1004	16	21	272	263	2.6	0.26	18666
1005	16	23	274	257	4.111	0.411	20312
1006	16	25	275	252	3.314	0.331	25304
1007	16	27	275	250	1.3	0.13	21560
1008	16	29	267	262	9.374	0.937	19989
1009	16	31	267	282	13	1.3	23856
1010	16	33	267	282	0	0	24230
1011	16	35	267	282	0	0	25119
1012	16	37	269	275	4.732	0.473	25207
1013	16	39	271	271	2.907	0.291	25984
1014	16	41	272	266	3.314	0.331	25280
1015	16	43	275	261	3.79	0.379	26323
1016	16	45	276	258	2.055	0.206	23749
1017	16	47	277	255	2.055	0.206	24433
1018	16	49	269	258	5.553	0.555	22670
1019	16	51	265	260	2.907	0.291	24096
1020	16	53	257	265	6.132	0.613	23009
1021	16	55	256	264	0.919	0.092	21670
1022	16	57	247	261	6.166	0.617	22687
1023	16	59	245	260	1.453	0.145	23725
1024	16	61	243	256	2.907	0.291	24502
1025	16	63	246	250	4.36	0.436	23975
1026	16	65	256	246	7.001	0.7	22083
1027	16	67	260	242	3.677	0.368	22142
1028	16	69	260	233	5.85	0.585	20752
1029	16	71	260	227	3.9	0.39	26410
1030	16	73	254	230	4.36	0.436	21410
1031	16	75	248	242	8.72	0.872	22429
1032	16	77	247	247	3.314	0.331	24172
1033	16	79	256	253	7.031	0.703	20385
1034	16	81	266	256	6.786	0.679	25106
1035	16	83	275	254	5.993	0.599	19373
1036	16	85	277	289	22.787	2.279	28973
1037	16	87	277	289	0	0	25757
1038	16	89	278	302	8.475	0.847	23806
1039	16	91	278	307	3.25	0.325	24194
1040	16	93	275	305	2.344	0.234	24693
1041	16	95	271	295	7.001	0.7	29307
1042	16	97	271	292	1.95	0.195	26010
1043	16	99	271	288	2.6	0.26	25117
1044	16	101	270	270	11.718	1.172	23558
1045	16	103	270	274	2.6	0.26	23407
1046	16	105	272	288	9.192	0.919	24561
1047	16	107	272	288	0	0	25008
1048	16	109	275	281	4.95	0.495	21468
1049	16	111	269	278	4.36	0.436	23574
1050	16	113	265	279	2.68	0.268	24924
1051	16	115	255	282	6.786	0.679	19768
1052	16	117	254	279	2.055	0.206	24167
1053	16	119	254	270	5.85	0.585	25274
1054	16	121	252	265	3.5	0.35	22158
1055	16	123	249	261	3.25	0.325	23072
1056	16	125	247	258	2.344	0.234	26523
1057	16	127	250	259	2.055	0.206	23704
1058	16	129	261	258	7.179	0.718	23289
1059	16	131	265	254	3.677	0.368	24229
1060	16	133	258	263	7.411	0.741	23849
1061	16	135	260	288	16.302	1.63	24005
1062	16	137	257	294	4.36	0.436	21910
1063	16	139	252	311	11.518	1.152	23601
1064	16	141	252	321	6.5	0.65	25503
1065	16	143	258	331	7.58	0.758	26500
1066	16	145	259	332	0.919	0.092	26383
1067	16	147	258	335	2.055	0.206	23103
1068	16	149	254	328	5.24	0.524	24810
1069	16	151	249	320	6.132	0.613	23186
1070	16	153	242	312	6.909	0.691	24551
1071	16	155	238	308	3.677	0.368	21345
1072	16	157	242	316	5.814	0.581	23654
1073	16	159	250	329	9.922	0.992	22878
1074	16	161	257	337	6.909	0.691	18828
1075	16	163	259	344	4.732	0.473	23093
1076	16	165	265	339	5.077	0.508	22148
1077	16	167	274	338	5.886	0.589	24501
1078	16	169	279	344	5.077	0.508	22781
1079	16	171	285	343	3.954	0.395	25002
1080	16	173	291	340	4.36	0.436	24380
1081	16	175	288	347	4.95	0.495	24600
1082	16	177	268	352	13.4	1.34	25745
1083	16	179	266	357	3.5	0.35	23655
1084	16	181	262	362	4.162	0.416	26672
1085	16	183	261	365	2.055	0.206	22682
1086	16	185	260	365	0.65	0.065	21940
1087	16	187	266	357	6.5	0.65	24245
1088	16	189	275	346	9.238	0.924	23501
1089	16	191	288	345	8.475	0.847	21369
1090	16	193	286	360	9.836	0.984	25561
1091	17	1	513	812	-1	-1	24733
1092	17	3	513	812	0	0	24730
1093	17	5	513	812	0	0	20615
1094	17	7	513	812	0	0	22355
1095	17	9	504	812	5.85	0.585	17449
1096	17	11	506	812	1.3	0.13	12123
1097	17	13	511	808	4.162	0.416	10771
1098	17	15	516	803	4.596	0.46	22466
1099	17	17	520	799	3.677	0.368	21199
1100	17	19	523	796	2.758	0.276	21705
1101	17	21	528	792	4.162	0.416	20937
1102	17	23	529	790	1.453	0.145	22171
1103	17	25	533	787	3.25	0.325	18713
1104	17	27	533	786	0.65	0.065	30525
1105	17	29	532	782	2.68	0.268	24724
1106	17	31	528	781	2.68	0.268	31168
1107	17	33	523	779	3.5	0.35	19726
1108	17	35	520	770	6.166	0.617	38498
1109	17	37	517	766	3.25	0.325	23910
1110	17	39	518	771	3.314	0.331	24027
1111	17	41	518	778	4.55	0.455	20780
1112	17	43	521	779	2.055	0.206	21186
1113	17	45	521	780	0.65	0.065	16088
1114	17	47	521	779	0.65	0.065	24534
1115	17	49	520	779	0.65	0.065	20069
1116	17	51	519	778	0.919	0.092	27183
1117	17	53	519	777	0.65	0.065	31586
1118	17	55	520	773	2.68	0.268	23603
1119	17	57	521	773	0.65	0.065	15772
1120	17	59	523	781	5.36	0.536	29656
1121	17	61	521	787	4.111	0.411	21857
1122	17	63	519	786	1.453	0.145	16753
1123	17	65	519	780	3.9	0.39	24720
1124	17	67	519	774	3.9	0.39	20299
1125	17	69	518	769	3.314	0.331	25465
1126	17	71	517	770	0.919	0.092	20465
1127	18	1	454	934	-1	-1	19675
1128	18	3	453	935	0.919	0.092	21260
1129	18	5	453	935	0	0	14435
1130	18	7	453	935	0	0	16580
1131	18	9	453	935	0	0	18235
1132	18	11	453	935	0	0	20732
1133	18	13	446	935	4.55	0.455	17685
1134	18	15	444	936	1.453	0.145	28902
1135	18	17	446	935	1.453	0.145	29788
1136	18	19	446	935	0	0	31393
1137	18	21	446	928	4.55	0.455	17924
1138	18	23	445	926	1.453	0.145	20054
1139	18	25	438	923	4.95	0.495	16202
1140	18	27	438	918	3.25	0.325	22386
1141	18	29	438	916	1.3	0.13	29674
1142	18	31	441	913	2.758	0.276	23509
1143	18	33	447	914	3.954	0.395	24922
1144	18	35	447	916	1.3	0.13	25337
1145	18	37	447	916	0	0	22466
1146	18	39	449	912	2.907	0.291	22254
1147	18	41	451	909	2.344	0.234	26383
1148	18	43	451	910	0.65	0.065	22796
1149	18	45	442	918	7.827	0.783	21799
1150	18	47	437	919	3.314	0.331	22056
1151	18	49	437	918	0.65	0.065	21798
1152	18	51	440	913	3.79	0.379	26644
1153	18	53	445	918	4.596	0.46	26690
1154	18	55	450	920	3.5	0.35	26205
1155	18	57	458	922	5.36	0.536	25759
1156	18	59	461	920	2.344	0.234	28940
1157	18	61	462	912	5.24	0.524	38976
1158	18	63	458	911	2.68	0.268	24483
1159	18	65	454	911	2.6	0.26	22947
1160	18	67	451	920	6.166	0.617	19815
1161	18	69	445	915	5.077	0.508	25628
1162	18	71	443	914	1.453	0.145	25816
1163	18	73	445	911	2.344	0.234	24581
1164	18	75	445	911	0	0	24650
1165	18	77	445	911	0	0	20318
1166	18	79	448	918	4.95	0.495	26533
1167	18	81	449	918	0.65	0.065	17773
1168	18	83	450	916	1.453	0.145	26706
1169	18	85	449	914	1.453	0.145	24602
1170	18	87	447	910	2.907	0.291	26328
1171	18	89	438	912	5.993	0.599	19596
1172	18	91	441	911	2.055	0.206	24185
1173	18	93	446	912	3.314	0.331	24921
1174	18	95	449	915	2.758	0.276	23099
1175	18	97	450	917	1.453	0.145	27381
1176	18	99	450	917	0	0	24650
1177	18	101	447	918	2.055	0.206	22256
1178	18	103	444	914	3.25	0.325	24315
1179	18	105	445	907	4.596	0.46	23432
1180	18	107	438	901	5.993	0.599	18496
1181	18	109	442	902	2.68	0.268	22975
1182	18	111	444	908	4.111	0.411	21728
1183	18	113	447	912	3.25	0.325	22673
1184	18	115	448	914	1.453	0.145	24684
1185	18	117	454	911	4.36	0.436	25469
1186	18	119	454	913	1.3	0.13	23313
1187	18	121	452	915	1.838	0.184	22556
1188	18	123	447	919	4.162	0.416	26303
1189	18	125	446	922	2.055	0.206	21988
1190	18	127	454	925	5.553	0.555	26057
1191	18	129	455	921	2.68	0.268	26182
1192	18	131	442	928	9.597	0.96	20158
1193	18	133	442	925	1.95	0.195	23212
1194	18	135	441	920	3.314	0.331	24290
1195	18	137	442	912	5.24	0.524	23386
1196	18	139	445	913	2.055	0.206	22306
1197	18	141	446	913	0.65	0.065	25201
1198	18	143	444	907	4.111	0.411	25573
1199	18	145	432	905	7.907	0.791	14343
1200	18	147	432	913	5.2	0.52	20321
1201	18	149	435	920	4.95	0.495	26057
1202	18	151	435	921	0.65	0.065	26738
1203	18	153	440	911	7.267	0.727	20690
1204	18	155	447	906	5.591	0.559	27504
1205	18	157	451	910	3.677	0.368	24206
1206	18	159	438	925	12.902	1.29	24777
1207	18	161	442	922	3.25	0.325	24046
1208	18	163	447	921	3.314	0.331	23943
1209	18	165	450	919	2.344	0.234	24391
1210	18	167	456	910	7.031	0.703	24156
1211	18	169	444	920	10.153	1.015	24372
1212	18	171	443	922	1.453	0.145	20245
1213	18	173	443	926	2.6	0.26	24588
1214	18	175	446	927	2.055	0.206	21726
1215	18	177	447	927	0.65	0.065	28154
1216	18	179	448	926	0.919	0.092	26782
1217	18	181	448	926	0	0	23835
1218	18	183	450	925	1.453	0.145	23667
1219	18	185	450	922	1.95	0.195	24902
1220	18	187	449	920	1.453	0.145	24758
1221	18	189	448	916	2.68	0.268	25616
1222	18	191	445	908	5.553	0.555	23515
1223	18	193	442	916	5.553	0.555	23426
1224	19	1	96	484	-1	-1	22726
1225	19	3	96	484	0	0	21551
1226	19	5	96	476	5.2	0.52	23511
1227	19	7	96	476	0	0	24356
1228	19	9	100	477	2.68	0.268	22544
1229	19	11	106	481	4.687	0.469	26336
1230	19	13	106	481	0	0	24681
1231	19	15	106	481	0	0	23574
1232	19	17	106	481	0	0	25088
1233	19	19	106	481	0	0	22582
1234	19	21	106	481	0	0	23977
1235	19	23	106	481	0	0	20270
1236	19	25	106	481	0	0	17865
1237	19	27	106	481	0	0	25753
1238	19	29	106	481	0	0	21485
1239	19	31	106	481	0	0	26894
1240	19	33	106	481	0	0	13890
1241	19	35	106	481	0	0	15879
1242	19	37	106	477	2.6	0.26	21878
1243	19	39	105	472	3.314	0.331	22513
1244	19	41	105	466	3.9	0.39	24608
1245	19	43	103	462	2.907	0.291	23357
1246	19	45	102	457	3.314	0.331	16418
1247	19	47	103	465	5.24	0.524	24989
1248	19	49	105	470	3.5	0.35	18965
1249	19	51	105	471	0.65	0.065	20004
1250	19	53	106	476	3.314	0.331	34972
1251	19	55	106	476	0	0	23096
1252	19	57	108	472	2.907	0.291	23063
1253	19	59	112	470	2.907	0.291	20842
1254	19	61	113	478	5.24	0.524	24351
1255	19	63	113	480	1.3	0.13	28417
1256	19	65	113	480	0	0	25255
1257	19	67	110	472	5.553	0.555	16174
1258	19	69	110	472	0	0	15841
1259	19	71	112	476	2.907	0.291	26352
1260	20	1	50	635	-1	-1	15036
1261	20	3	49	635	0.65	0.065	28520
1262	20	5	35	629	9.9	0.99	23413
1263	20	7	35	629	0	0	26324
1264	20	9	37	632	2.344	0.234	20491
1265	20	11	40	634	2.344	0.234	21244
1266	20	13	42	634	1.3	0.13	24766
1267	20	15	45	639	3.79	0.379	29632
1268	20	17	45	639	0	0	24844
1269	20	19	45	639	0	0	24348
1270	20	21	42	638	2.055	0.206	24942
1271	20	23	42	638	0	0	21933
1272	20	25	41	639	0.919	0.092	23391
1273	20	27	41	639	0	0	15299
1274	20	29	35	635	4.687	0.469	22632
1275	20	31	35	635	0	0	22042
1276	20	33	35	635	0	0	22319
1277	20	35	40	632	3.79	0.379	18700
1278	20	37	40	632	0	0	21307
1279	20	39	40	632	0	0	19932
1280	20	41	40	632	0	0	21518
1281	20	43	40	632	0	0	22784
1282	20	45	40	632	0	0	23913
1283	20	47	40	632	0	0	26416
1284	20	49	40	632	0	0	21130
1285	20	51	42	634	1.838	0.184	26697
1286	20	53	42	637	1.95	0.195	21751
1287	20	55	43	642	3.314	0.331	24406
1288	20	57	43	644	1.3	0.13	17111
1289	20	59	45	645	1.453	0.145	22673
1290	20	61	48	645	1.95	0.195	19896
1291	20	63	48	651	3.9	0.39	23158
1292	20	65	48	649	1.3	0.13	21571
1293	20	67	52	644	4.162	0.416	21464
1294	20	69	53	647	2.055	0.206	25377
1295	20	71	54	649	1.453	0.145	41911
1296	20	73	59	646	3.79	0.379	23880
1297	20	75	55	643	3.25	0.325	17757
1298	20	77	55	643	0	0	16326
1299	20	79	54	643	0.65	0.065	25331
1300	20	81	54	643	0	0	19520
1301	20	83	54	641	1.3	0.13	25533
1302	20	85	54	641	0	0	26481
1303	20	87	54	641	0	0	19818
1304	20	89	54	641	0	0	24797
1305	20	91	54	641	0	0	22375
1306	20	93	53	636	3.314	0.331	31213
1307	20	95	51	633	2.344	0.234	24583
1308	20	97	48	630	2.758	0.276	29031
1309	20	99	48	640	6.5	0.65	22809
1310	20	101	48	642	1.3	0.13	22289
1311	20	103	43	646	4.162	0.416	22139
1312	20	105	40	651	3.79	0.379	15945
1313	20	107	40	652	0.65	0.065	11544
1314	20	109	45	655	3.79	0.379	35016
1315	20	111	47	654	1.453	0.145	25027
1316	20	113	48	650	2.68	0.268	28293
1317	20	115	47	642	5.24	0.524	24445
1318	20	117	45	636	4.111	0.411	26720
1319	20	119	44	632	2.68	0.268	21618
1320	20	121	42	629	2.344	0.234	25969
1321	20	123	41	626	2.055	0.206	16029
1322	20	125	41	630	2.6	0.26	16628
1323	20	127	42	640	6.532	0.653	23971
1324	20	129	45	646	4.36	0.436	20776
1325	20	131	47	644	1.838	0.184	24716
1326	20	133	49	641	2.344	0.234	22876
1327	20	135	47	648	4.732	0.473	23269
1328	20	137	46	648	0.65	0.065	19534
1329	20	139	41	646	3.5	0.35	21530
1330	20	141	39	645	1.453	0.145	23539
1331	20	143	35	643	2.907	0.291	14845
1332	20	145	35	642	0.65	0.065	23044
1333	20	147	39	640	2.907	0.291	20464
1334	20	149	45	638	4.111	0.411	25381
1335	20	151	46	637	0.919	0.092	24700
1336	20	153	49	635	2.344	0.234	26222
1337	20	155	51	633	1.838	0.184	30351
1338	20	157	51	634	0.65	0.065	30562
1339	20	159	44	635	4.596	0.46	26627
1340	20	161	43	637	1.453	0.145	20468
1341	20	163	41	639	1.838	0.184	16141
1342	20	165	41	639	0	0	20053
1343	20	167	41	630	5.85	0.585	23638
1344	20	169	40	627	2.055	0.206	17620
1345	20	171	39	620	4.596	0.46	16334
1346	20	173	41	627	4.732	0.473	21433
1347	20	175	44	630	2.758	0.276	24857
1348	20	177	46	633	2.344	0.234	19689
1349	20	179	49	635	2.344	0.234	27388
1350	20	181	53	633	2.907	0.291	23146
1351	20	183	53	632	0.65	0.065	23108
1352	20	185	46	633	4.596	0.46	23706
1353	20	187	45	633	0.65	0.065	22955
1354	20	189	42	636	2.758	0.276	12001
1355	20	191	42	637	0.65	0.065	16726
1356	20	193	42	637	0	0	19888
1357	21	1	146	47	-1	-1	21178
1358	21	3	148	48	1.453	0.145	20300
1359	21	5	148	48	0	0	15225
1360	21	7	154	48	3.9	0.39	17873
1361	21	9	157	46	2.344	0.234	20590
1362	21	11	157	44	1.3	0.13	18385
1363	21	13	162	36	6.132	0.613	23069
1364	21	15	162	36	0	0	23584
1365	21	17	162	36	0	0	24536
1366	21	19	162	36	0	0	22887
1367	21	21	156	24	8.72	0.872	22487
1368	21	23	156	24	0	0	25458
1369	21	25	160	30	4.687	0.469	16017
1370	21	27	160	30	0	0	19647
1371	21	29	160	30	0	0	22319
1372	21	31	157	24	4.36	0.436	23628
1373	21	33	156	23	0.919	0.092	23410
1374	21	35	156	23	0	0	24366
1375	21	37	154	18	3.5	0.35	23362
1376	21	39	154	18	0	0	23398
1377	21	41	154	18	0	0	23361
1378	21	43	152	19	1.453	0.145	21745
1379	21	45	151	26	4.596	0.46	23699
1380	21	47	151	30	2.6	0.26	28905
1381	21	49	153	34	2.907	0.291	17639
1382	21	51	156	31	2.758	0.276	23982
1383	21	53	156	31	0	0	25301
1384	21	55	157	30	0.919	0.092	24808
1385	21	57	157	30	0	0	21481
1386	21	59	157	29	0.65	0.065	20592
1387	21	61	159	26	2.344	0.234	25906
1388	21	63	159	24	1.3	0.13	21878
1389	21	65	155	33	6.402	0.64	28239
1390	21	67	154	31	1.453	0.145	18198
1391	21	69	154	31	0	0	20467
1392	21	71	158	37	4.687	0.469	24451
1393	21	73	159	37	0.65	0.065	24373
1394	21	75	157	31	4.111	0.411	23548
1395	21	77	156	26	3.314	0.331	24937
1396	21	79	154	20	4.111	0.411	24562
1397	21	81	151	14	4.36	0.436	25842
1398	21	83	151	13	0.65	0.065	24064
1399	21	85	154	11	2.344	0.234	19916
1400	21	87	157	11	1.95	0.195	23760
1401	21	89	159	12	1.453	0.145	19868
1402	21	91	162	16	3.25	0.325	26412
1403	21	93	163	18	1.453	0.145	24146
1404	21	95	162	25	4.596	0.46	27039
1405	21	97	160	30	3.5	0.35	28131
1406	21	99	159	30	0.65	0.065	17984
1407	21	101	159	30	0	0	25621
1408	21	103	158	26	2.68	0.268	23888
1409	21	105	154	20	4.687	0.469	20306
1410	21	107	154	20	0	0	21072
1411	21	109	154	20	0	0	22248
1412	21	111	154	20	0	0	19643
1413	21	113	154	20	0	0	21662
1414	21	115	154	20	0	0	21551
1415	21	117	154	20	0	0	22101
1416	21	119	154	20	0	0	25368
1417	21	121	158	29	6.402	0.64	24944
1418	21	123	159	31	1.453	0.145	22667
1419	21	125	161	35	2.907	0.291	19870
1420	21	127	162	35	0.65	0.065	25208
1421	21	129	160	28	4.732	0.473	25483
1422	21	131	155	20	6.132	0.613	19899
1423	21	133	155	20	0	0	21698
1424	21	135	154	18	1.453	0.145	22119
1425	21	137	154	27	5.85	0.585	17108
1426	21	139	155	27	0.65	0.065	24401
1427	21	141	167	27	7.8	0.78	23739
1428	21	143	168	27	0.65	0.065	22291
1429	21	145	168	27	0	0	21707
1430	21	147	165	28	2.055	0.206	23963
1431	21	149	160	30	3.5	0.35	23488
1432	21	151	160	30	0	0	21327
1433	21	153	155	27	3.79	0.379	15822
1434	21	155	155	27	0	0	23224
1435	21	157	155	27	0	0	23333
1436	21	159	155	27	0	0	25022
1437	21	161	155	26	0.65	0.065	25180
1438	21	163	155	26	0	0	22651
1439	21	165	155	26	0	0	27599
1440	21	167	155	26	0	0	22385
1441	21	169	155	26	0	0	22787
1442	21	171	155	26	0	0	24700
1443	21	173	155	26	0	0	22899
1444	21	175	155	26	0	0	23706
1445	21	177	155	26	0	0	22869
1446	21	179	155	26	0	0	24663
1447	21	181	158	31	3.79	0.379	26668
1448	21	183	162	39	5.814	0.581	22214
1449	21	185	163	35	2.68	0.268	25057
1450	21	187	163	31	2.6	0.26	23040
1451	21	189	166	28	2.758	0.276	28084
1452	21	191	168	25	2.344	0.234	25959
1453	21	193	170	22	2.344	0.234	18258
1454	22	1	653	261	-1	-1	18560
1455	22	3	653	261	0	0	22698
1456	22	5	652	257	2.68	0.268	27450
1457	22	7	652	257	0	0	21153
1458	22	9	652	257	0	0	17741
1459	22	11	652	257	0	0	19876
1460	22	13	652	257	0	0	14480
1461	22	15	652	257	0	0	15792
1462	22	17	652	257	0	0	14707
1463	22	19	652	257	0	0	15567
1464	22	21	652	257	0	0	17101
1465	22	23	652	257	0	0	39965
1466	22	25	652	257	0	0	23817
1467	22	27	652	249	5.2	0.52	26175
1468	22	29	652	242	4.55	0.455	27072
1469	22	31	653	235	4.596	0.46	23568
1470	22	33	654	230	3.314	0.331	20658
1471	22	35	654	230	0	0	20735
1472	22	37	655	230	0.65	0.065	20495
1473	22	39	658	222	5.553	0.555	17996
1474	22	41	658	222	0	0	19227
1475	22	43	660	231	5.993	0.599	22741
1476	22	45	659	235	2.68	0.268	24804
1477	22	47	659	239	2.6	0.26	22382
1478	22	49	655	240	2.68	0.268	27241
1479	22	51	654	240	0.65	0.065	28354
1480	22	53	654	239	0.65	0.065	20267
1481	22	55	657	234	3.79	0.379	19739
1482	22	57	664	242	6.909	0.691	23293
1483	22	59	668	246	3.677	0.368	25600
1484	22	61	669	250	2.68	0.268	31160
1485	22	63	668	253	2.055	0.206	25911
1486	22	65	668	253	0	0	23568
1487	22	67	668	250	1.95	0.195	23426
1488	22	69	668	245	3.25	0.325	20196
1489	22	71	665	245	1.95	0.195	27028
1490	22	73	663	243	1.838	0.184	17589
1491	22	75	663	242	0.65	0.065	11546
1492	22	77	663	242	0	0	32455
1493	22	79	663	242	0	0	35920
1494	22	81	663	242	0	0	21766
1495	23	1	761	818	-1	-1	20734
1496	23	3	759	814	2.907	0.291	31830
1497	23	5	756	806	5.553	0.555	20700
1498	23	7	755	797	5.886	0.589	22856
1499	23	9	755	797	0	0	20671
1500	23	11	758	800	2.758	0.276	24262
1501	23	13	760	801	1.453	0.145	23495
1502	23	15	769	795	7.031	0.703	25845
1503	23	17	769	791	2.6	0.26	18510
1504	23	19	765	795	3.677	0.368	18380
1505	23	21	764	797	1.453	0.145	27355
1506	23	23	762	791	4.111	0.411	16385
1507	23	25	762	789	1.3	0.13	28236
1508	23	27	761	784	3.314	0.331	22264
1509	23	29	756	784	3.25	0.325	20147
1510	23	31	759	792	5.553	0.555	20991
1511	23	33	760	794	1.453	0.145	23924
1512	23	35	763	792	2.344	0.234	24043
1513	23	37	767	785	5.24	0.524	20436
1514	23	39	773	782	4.36	0.436	18048
1515	23	41	771	791	5.993	0.599	22989
1516	23	43	771	791	0	0	27596
1517	23	45	769	790	1.453	0.145	18357
1518	23	47	767	787	2.344	0.234	19089
1519	23	49	764	786	2.055	0.206	21337
1520	23	51	764	788	1.3	0.13	13468
1521	23	53	765	791	2.055	0.206	25805
1522	23	55	765	793	1.3	0.13	23662
1523	23	57	771	787	5.515	0.552	23614
1524	23	59	774	782	3.79	0.379	25258
1525	23	61	770	785	3.25	0.325	26160
1526	23	63	768	787	1.838	0.184	13663
1527	23	65	764	791	3.677	0.368	25378
1528	23	67	762	808	11.126	1.113	23180
1529	23	69	751	779	20.16	2.016	22185
1530	23	71	755	780	2.68	0.268	17334
1531	23	73	762	789	7.411	0.741	20544
1532	23	75	762	799	6.5	0.65	21547
1533	23	77	762	799	0	0	24014
1534	23	79	757	791	6.132	0.613	21974
1535	23	81	756	785	3.954	0.395	18763
1536	23	83	768	791	8.72	0.872	25288
1537	23	85	769	792	0.919	0.092	25701
1538	23	87	769	800	5.2	0.52	22728
1539	23	89	765	801	2.68	0.268	24940
1540	23	91	765	798	1.95	0.195	20566
1541	23	93	761	791	5.24	0.524	22677
1542	23	95	762	787	2.68	0.268	24359
1543	23	97	765	785	2.344	0.234	23734
1544	23	99	760	788	3.79	0.379	23590
1545	24	1	203	271	-1	-1	24625
1546	24	3	204	271	0.65	0.065	23489
1547	24	5	204	271	0	0	26631
1548	24	7	204	271	0	0	25707
1549	24	9	204	271	0	0	21497
1550	24	11	205	271	0.65	0.065	22660
1551	24	13	209	269	2.907	0.291	26837
1552	24	15	209	264	3.25	0.325	26730
1553	24	17	209	264	0	0	26212
1554	24	19	204	257	5.591	0.559	25754
1555	24	21	203	256	0.919	0.092	27003
1556	24	23	203	259	1.95	0.195	27058
1557	24	25	204	264	3.314	0.331	21417
1558	24	27	204	266	1.3	0.13	20537
1559	24	29	205	266	0.65	0.065	22816
1560	24	31	207	262	2.907	0.291	20374
1561	24	33	207	262	0	0	22730
1562	24	35	209	263	1.453	0.145	24278
1563	24	37	216	268	5.591	0.559	25355
1564	24	39	216	272	2.6	0.26	20092
1565	24	41	215	273	0.919	0.092	31673
1566	24	43	212	268	3.79	0.379	23418
1567	24	45	210	262	4.111	0.411	25578
1568	24	47	207	257	3.79	0.379	22372
1569	24	49	205	257	1.3	0.13	20539
1570	24	51	204	263	3.954	0.395	26654
1571	24	53	204	263	0	0	25953
1572	24	55	204	263	0	0	23820
1573	24	57	209	261	3.5	0.35	20827
1574	24	59	214	259	3.5	0.35	18231
1575	24	61	219	255	4.162	0.416	25056
1576	24	63	218	260	3.314	0.331	28704
1577	24	65	211	263	4.95	0.495	22308
1578	24	67	209	264	1.453	0.145	20418
1579	24	69	205	268	3.677	0.368	25899
1580	24	71	205	271	1.95	0.195	24176
1581	24	73	209	278	5.24	0.524	21568
1582	24	75	209	270	5.2	0.52	23117
1583	24	77	209	269	0.65	0.065	22217
1584	24	79	209	268	0.65	0.065	21287
1585	24	81	209	262	3.9	0.39	22899
1586	24	83	208	260	1.453	0.145	22727
1587	24	85	207	254	3.954	0.395	23018
1588	24	87	207	250	2.6	0.26	27130
1589	24	89	209	254	2.907	0.291	23028
1590	24	91	213	261	5.24	0.524	26559
1591	24	93	217	268	5.24	0.524	21436
1592	24	95	217	268	0	0	24069
1593	24	97	218	265	2.055	0.206	19095
1594	24	99	219	262	2.055	0.206	24580
1595	24	101	219	261	0.65	0.065	25950
1596	24	103	220	261	0.65	0.065	22283
1597	24	105	221	261	0.65	0.065	24579
1598	25	1	169	199	-1	-1	21410
1599	25	3	166	199	1.95	0.195	20522
1600	25	5	148	196	11.861	1.186	24583
1601	25	7	148	196	0	0	23738
1602	25	9	154	194	4.111	0.411	12014
1603	25	11	155	193	0.919	0.092	15779
1604	25	13	158	192	2.055	0.206	16070
1605	25	15	160	190	1.838	0.184	23454
1606	25	17	163	190	1.95	0.195	26129
1607	25	19	164	190	0.65	0.065	23355
1608	25	21	165	190	0.65	0.065	21475
1609	25	23	165	190	0	0	21806
1610	25	25	165	190	0	0	17559
1611	25	27	165	190	0	0	19211
1612	25	29	165	190	0	0	23561
1613	25	31	167	190	1.3	0.13	21226
1614	25	33	167	189	0.65	0.065	23318
1615	25	35	168	186	2.055	0.206	22006
1616	25	37	167	183	2.055	0.206	22630
1617	25	39	163	177	4.687	0.469	23152
1618	25	41	164	182	3.314	0.331	25401
1619	25	43	166	190	5.36	0.536	23623
1620	25	45	167	191	0.919	0.092	21188
1621	25	47	175	189	5.36	0.536	27651
1622	25	49	175	189	0	0	23369
1623	25	51	167	189	5.2	0.52	26245
1624	25	53	166	189	0.65	0.065	24007
1625	25	55	167	192	2.055	0.206	22006
1626	25	57	167	195	1.95	0.195	28264
1627	25	59	166	196	0.919	0.092	20229
1628	25	61	165	194	1.453	0.145	24593
1629	25	63	161	190	3.677	0.368	22045
1630	25	65	159	181	5.993	0.599	17907
1631	25	67	159	179	1.3	0.13	13849
1632	25	69	164	183	4.162	0.416	26749
1633	25	71	168	188	4.162	0.416	21736
1634	25	73	171	189	2.055	0.206	22036
1635	25	75	175	194	4.162	0.416	23464
1636	25	77	177	194	1.3	0.13	23094
1637	25	79	178	194	0.65	0.065	22237
1638	25	81	180	192	1.838	0.184	20782
1639	25	83	183	187	3.79	0.379	17438
1640	25	85	183	190	1.95	0.195	18663
1641	25	87	180	193	2.758	0.276	20139
1642	25	89	178	198	3.5	0.35	23124
1643	25	91	176	200	1.838	0.184	21215
1644	25	93	176	200	0	0	26324
1645	25	95	173	194	4.36	0.436	25035
1646	25	97	173	192	1.3	0.13	22323
1647	25	99	168	186	5.077	0.508	25531
1648	25	101	168	186	0	0	27037
1649	25	103	165	184	2.344	0.234	23312
1650	25	105	164	181	2.055	0.206	22611
1651	25	107	165	188	4.596	0.46	22869
1652	25	109	166	190	1.453	0.145	21496
1653	25	111	167	190	0.65	0.065	20830
1654	25	113	172	185	4.596	0.46	24067
1655	25	115	175	185	1.95	0.195	23455
1656	25	117	175	187	1.3	0.13	23963
1657	25	119	175	188	0.65	0.065	23062
1658	25	121	175	188	0	0	24755
1659	25	123	179	187	2.68	0.268	23317
1660	25	125	179	187	0	0	22184
1661	25	127	179	192	3.25	0.325	21017
1662	25	129	176	196	3.25	0.325	23331
1663	25	131	173	190	4.36	0.436	21848
1664	25	133	169	185	4.162	0.416	22652
1665	25	135	168	183	1.453	0.145	24694
1666	25	137	170	177	4.111	0.411	25889
1667	25	139	173	170	4.95	0.495	11947
1668	25	141	174	177	4.596	0.46	23395
1669	25	143	174	180	1.95	0.195	23906
1670	25	145	174	181	0.65	0.065	23755
1671	25	147	174	183	1.3	0.13	22714
1672	25	149	174	185	1.3	0.13	22292
1673	25	151	174	185	0	0	21673
1674	25	153	174	185	0	0	23324
1675	25	155	172	190	3.5	0.35	24944
1676	25	157	171	189	0.919	0.092	25342
1677	25	159	170	186	2.055	0.206	22313
1678	25	161	168	182	2.907	0.291	26872
1679	25	163	173	178	4.162	0.416	21449
1680	25	165	176	175	2.758	0.276	22277
1681	25	167	178	172	2.344	0.234	27595
1682	25	169	181	170	2.344	0.234	21038
1683	25	171	184	177	4.95	0.495	24280
1684	25	173	184	182	3.25	0.325	25364
1685	25	175	184	189	4.55	0.455	20828
1686	25	177	183	190	0.919	0.092	24641
1687	25	179	181	188	1.838	0.184	22011
1688	25	181	178	185	2.758	0.276	23578
1689	25	183	173	181	4.162	0.416	22249
1690	25	185	169	178	3.25	0.325	18667
1691	25	187	169	176	1.3	0.13	18937
1692	25	189	170	175	0.919	0.092	18706
1693	25	191	170	175	0	0	21531
1694	25	193	175	179	4.162	0.416	20505
1695	26	1	964	155	-1	-1	20481
1696	26	3	966	153	1.838	0.184	21361
1697	26	5	967	152	0.919	0.092	20614
1698	26	7	967	151	0.65	0.065	21384
1699	26	9	967	144	4.55	0.455	19289
1700	26	11	967	144	0	0	23403
1701	26	13	968	143	0.919	0.092	19000
1702	26	15	971	146	2.758	0.276	24186
1703	26	17	971	151	3.25	0.325	21574
1704	26	19	971	151	0	0	18552
1705	26	21	970	151	0.65	0.065	21540
1706	26	23	966	147	3.677	0.368	21659
1707	26	25	962	146	2.68	0.268	17500
1708	26	27	965	155	6.166	0.617	24692
1709	26	29	968	155	1.95	0.195	18581
1710	26	31	970	147	5.36	0.536	20221
1711	26	33	971	146	0.919	0.092	23171
1712	26	35	969	149	2.344	0.234	22174
1713	26	37	969	149	0	0	18141
1714	26	39	963	144	5.077	0.508	19541
1715	26	41	961	143	1.453	0.145	18212
1716	26	43	961	142	0.65	0.065	18109
1717	26	45	960	138	2.68	0.268	20039
1718	26	47	962	130	5.36	0.536	19954
1719	26	49	961	122	5.24	0.524	24556
1720	26	51	961	128	3.9	0.39	20918
1721	26	53	964	133	3.79	0.379	21901
1722	26	55	968	140	5.24	0.524	21400
1723	26	57	971	144	3.25	0.325	20245
1724	26	59	964	146	4.732	0.473	17280
1725	26	61	960	141	4.162	0.416	21778
1726	26	63	963	135	4.36	0.436	19310
1727	26	65	963	127	5.2	0.52	21938
1728	26	67	962	131	2.68	0.268	24344
1729	26	69	967	133	3.5	0.35	21476
1730	26	71	969	139	4.111	0.411	21389
1731	26	73	972	148	6.166	0.617	25161
1732	26	75	976	147	2.68	0.268	21505
1733	26	77	976	144	1.95	0.195	24570
1734	26	79	975	138	3.954	0.395	25739
1735	26	81	972	138	1.95	0.195	19829
1736	26	83	969	133	3.79	0.379	22529
1737	26	85	965	132	2.68	0.268	23650
1738	26	87	960	130	3.5	0.35	21442
1739	26	89	956	132	2.907	0.291	24205
1740	26	91	954	132	1.3	0.13	20890
1741	26	93	948	135	4.36	0.436	14822
1742	26	95	948	135	0	0	20453
1743	26	97	952	132	3.25	0.325	18489
1744	26	99	963	135	7.411	0.741	19853
1745	26	101	967	136	2.68	0.268	22321
1746	26	103	973	138	4.111	0.411	21913
1747	26	105	977	137	2.68	0.268	21488
1748	26	107	977	141	2.6	0.26	19957
1749	26	109	971	144	4.36	0.436	23770
1750	26	111	968	145	2.055	0.206	24250
1751	26	113	967	145	0.65	0.065	20975
1752	26	115	964	140	3.79	0.379	21404
1753	26	117	964	148	5.2	0.52	22347
1754	26	119	964	148	0	0	22493
1755	26	121	963	146	1.453	0.145	21166
1756	26	123	963	142	2.6	0.26	26305
1757	26	125	964	136	3.954	0.395	21291
1758	26	127	961	134	2.344	0.234	20192
1759	26	129	961	139	3.25	0.325	19814
1760	26	131	962	143	2.68	0.268	21133
1761	26	133	962	143	0	0	20223
1762	26	135	964	143	1.3	0.13	23507
1763	26	137	964	143	0	0	17995
1764	26	139	964	143	0	0	21048
1765	26	141	962	134	5.993	0.599	21271
1766	26	143	956	136	4.111	0.411	21724
1767	26	145	948	132	5.814	0.581	14127
1768	26	147	952	128	3.677	0.368	21956
1769	26	149	964	134	8.72	0.872	19742
1770	26	151	967	139	3.79	0.379	23760
1771	26	153	971	144	4.162	0.416	23801
1772	26	155	979	142	5.36	0.536	20210
1773	26	157	983	141	2.68	0.268	26146
1774	26	159	981	140	1.453	0.145	28159
1775	26	161	976	144	4.162	0.416	34616
1776	26	163	972	145	2.68	0.268	23853
1777	26	165	964	147	5.36	0.536	18147
1778	26	167	961	150	2.758	0.276	22416
1779	26	169	958	143	4.95	0.495	18991
1780	26	171	959	140	2.055	0.206	20714
1781	26	173	967	136	5.814	0.581	20567
1782	26	175	967	136	0	0	21919
1783	26	177	961	137	3.954	0.395	15914
1784	26	179	959	148	7.267	0.727	22960
1785	26	181	960	146	1.453	0.145	11210
1786	26	183	960	146	0	0	15087
1787	26	185	958	140	4.111	0.411	13474
1788	26	187	956	136	2.907	0.291	12216
1789	26	189	966	139	6.786	0.679	24051
1790	26	191	973	141	4.732	0.473	24405
1791	26	193	979	143	4.111	0.411	20216
1792	27	1	722	407	-1	-1	6728
1793	27	3	723	407	0.65	0.065	12325
1794	27	5	730	406	4.596	0.46	17055
1795	27	7	734	404	2.907	0.291	14208
1796	27	9	736	401	2.344	0.234	8008
1797	27	11	750	396	9.663	0.966	23445
1798	27	13	756	393	4.36	0.436	24258
1799	27	15	761	395	3.5	0.35	25464
1800	27	17	762	395	0.65	0.065	29436
1801	27	19	761	389	3.954	0.395	30355
1802	27	21	754	387	4.732	0.473	21883
1803	27	23	750	392	4.162	0.416	27143
1804	27	25	747	394	2.344	0.234	16657
1805	27	27	741	394	3.9	0.39	18438
1806	27	29	739	391	2.344	0.234	21075
1807	27	31	731	384	6.909	0.691	17838
1808	27	33	731	384	0	0	14234
1809	27	35	741	382	6.629	0.663	19343
1810	27	37	743	383	1.453	0.145	22393
1811	27	39	752	386	6.166	0.617	22389
1812	27	41	753	390	2.68	0.268	21422
1813	27	43	750	394	3.25	0.325	23941
1814	27	45	743	396	4.732	0.473	23152
1815	27	47	738	394	3.5	0.35	20194
1816	27	49	741	385	6.166	0.617	21010
1817	27	51	751	379	7.58	0.758	23716
1818	27	53	755	383	3.677	0.368	22894
1819	27	55	757	387	2.907	0.291	24072
1820	27	57	751	390	4.36	0.436	28414
1821	27	59	748	390	1.95	0.195	26290
1822	27	61	745	388	2.344	0.234	20441
1823	27	63	743	384	2.907	0.291	23629
1824	27	65	743	378	3.9	0.39	21487
1825	27	67	746	374	3.25	0.325	20289
1826	27	69	741	374	3.25	0.325	21453
1827	27	71	738	379	3.79	0.379	19715
1828	27	73	738	382	1.95	0.195	28937
1829	27	75	735	385	2.758	0.276	18412
1830	27	77	734	388	2.055	0.206	21074
1831	27	79	733	394	3.954	0.395	15076
1832	27	81	730	390	3.25	0.325	12265
1833	27	83	732	383	4.732	0.473	19200
1834	27	85	744	384	7.827	0.783	24891
1835	27	87	748	384	2.6	0.26	22039
1836	27	89	748	390	3.9	0.39	23456
1837	27	91	748	390	0	0	22162
1838	27	93	750	389	1.453	0.145	22519
1839	27	95	752	384	3.5	0.35	24494
1840	27	97	753	379	3.314	0.331	21632
1841	27	99	752	375	2.68	0.268	22822
1842	27	101	750	373	1.838	0.184	22257
1843	27	103	749	378	3.314	0.331	20766
1844	27	105	745	385	5.24	0.524	13292
1845	27	107	744	389	2.68	0.268	26018
1846	27	109	744	389	0	0	22273
1847	27	111	739	382	5.591	0.559	22411
1848	27	113	744	381	3.314	0.331	17199
1849	27	115	748	385	3.677	0.368	23407
1850	27	117	749	387	1.453	0.145	24083
1851	27	119	747	393	4.111	0.411	26518
1852	27	121	744	393	1.95	0.195	17330
1853	27	123	745	392	0.919	0.092	22253
1854	27	125	753	387	6.132	0.613	15550
1855	27	127	753	386	0.65	0.065	23496
1856	27	129	753	392	3.9	0.39	24213
1857	27	131	762	393	5.886	0.589	24956
1858	27	133	763	396	2.055	0.206	22416
1859	27	135	762	397	0.919	0.092	24422
1860	27	137	747	398	9.771	0.977	15991
1861	27	139	747	392	3.9	0.39	21224
1862	27	141	747	388	2.6	0.26	25125
1863	27	143	750	384	3.25	0.325	22823
1864	27	145	754	381	3.25	0.325	23945
1865	27	147	752	376	3.5	0.35	25161
1866	27	149	747	377	3.314	0.331	21172
1867	27	151	744	380	2.758	0.276	25497
1868	27	153	741	386	4.36	0.436	22293
1869	27	155	741	394	5.2	0.52	22781
1870	27	157	741	394	0	0	19838
1871	27	159	745	394	2.6	0.26	17449
1872	27	161	748	394	1.95	0.195	13904
1873	27	163	757	394	5.85	0.585	28007
1874	27	165	760	393	2.055	0.206	20105
1875	27	167	762	390	2.344	0.234	20140
1876	27	169	760	390	1.3	0.13	26980
1877	27	171	754	390	3.9	0.39	22203
1878	27	173	751	392	2.344	0.234	21355
1879	27	175	750	392	0.65	0.065	17312
1880	27	177	749	390	1.453	0.145	20969
1881	27	179	747	387	2.344	0.234	21628
1882	27	181	748	383	2.68	0.268	18922
1883	27	183	749	383	0.65	0.065	23457
1884	27	185	753	382	2.68	0.268	25144
1885	27	187	753	384	1.3	0.13	24264
1886	27	189	751	391	4.732	0.473	15665
1887	27	191	749	393	1.838	0.184	19203
1888	27	193	749	394	0.65	0.065	28944
1889	28	1	479	934	-1	-1	22311
1890	28	3	477	934	1.3	0.13	26977
1891	28	5	477	934	0	0	24220
1892	28	7	477	934	0	0	29494
1893	28	9	477	931	1.95	0.195	25057
1894	28	11	477	931	0	0	24356
1895	28	13	481	929	2.907	0.291	23256
1896	28	15	482	927	1.453	0.145	24844
1897	28	17	483	930	2.055	0.206	25458
1898	28	19	484	931	0.919	0.092	20837
1899	28	21	489	925	5.077	0.508	26103
1900	28	23	489	925	0	0	26210
1901	28	25	489	923	1.3	0.13	22944
1902	28	27	488	923	0.65	0.065	23051
1903	28	29	504	915	11.627	1.163	29135
1904	28	31	504	915	0	0	25133
1905	28	33	506	916	1.453	0.145	23508
1906	28	35	506	917	0.65	0.065	25863
1907	28	37	505	918	0.919	0.092	18038
1908	28	39	505	918	0	0	25594
1909	28	41	505	918	0	0	22557
1910	28	43	502	918	1.95	0.195	22946
1911	28	45	502	918	0	0	25257
1912	28	47	502	918	0	0	24903
1913	28	49	508	925	5.993	0.599	22497
1914	28	51	508	925	0	0	23753
1915	28	53	509	925	0.65	0.065	20820
1916	28	55	511	923	1.838	0.184	23226
1917	28	57	514	925	2.344	0.234	28085
1918	28	59	516	927	1.838	0.184	25663
1919	28	61	516	923	2.6	0.26	26681
1920	28	63	512	916	5.24	0.524	27193
1921	28	65	504	908	7.354	0.735	20680
1922	28	67	504	909	0.65	0.065	28681
1923	28	69	504	909	0	0	25220
1924	28	71	504	909	0	0	22459
1925	28	73	504	909	0	0	17827
1926	28	75	504	909	0	0	23628
1927	28	77	503	912	2.055	0.206	23514
1928	28	79	503	924	7.8	0.78	25679
1929	28	81	501	930	4.111	0.411	27605
1930	28	83	501	932	1.3	0.13	28901
1931	28	85	498	937	3.79	0.379	24301
1932	28	87	497	940	2.055	0.206	23836
1933	28	89	497	953	8.45	0.845	22514
1934	28	91	497	953	0	0	22654
1935	28	93	492	951	3.5	0.35	24011
1936	28	95	491	951	0.65	0.065	23664
1937	28	97	488	955	3.25	0.325	25092
1938	28	99	488	954	0.65	0.065	24604
1939	28	101	488	949	3.25	0.325	26297
1940	28	103	493	939	7.267	0.727	25543
1941	28	105	500	936	4.95	0.495	25104
1942	28	107	508	945	7.827	0.783	29768
1943	28	109	509	951	3.954	0.395	27162
1944	28	111	509	951	0	0	25827
1945	28	113	505	944	5.24	0.524	26701
1946	28	115	504	949	3.314	0.331	27902
1947	28	117	501	947	2.344	0.234	26715
1948	28	119	493	950	5.553	0.555	22606
1949	28	121	492	950	0.65	0.065	24564
1950	28	123	492	940	6.5	0.65	23681
1951	28	125	493	935	3.314	0.331	27314
1952	28	127	494	935	0.65	0.065	21883
1953	28	129	496	937	1.838	0.184	21701
1954	28	131	500	943	4.687	0.469	22869
1955	28	133	501	951	5.24	0.524	25720
1956	28	135	504	957	4.36	0.436	24287
1957	28	137	506	962	3.5	0.35	25409
1958	28	139	506	962	0	0	27477
1959	28	141	503	948	9.306	0.931	23731
1960	28	143	504	943	3.314	0.331	22617
1961	28	145	504	940	1.95	0.195	27918
1962	28	147	503	943	2.055	0.206	26646
1963	28	149	499	939	3.677	0.368	22126
1964	28	151	498	933	3.954	0.395	25489
1965	28	153	508	941	8.324	0.832	28392
1966	28	155	506	950	5.993	0.599	26939
1967	28	157	505	950	0.65	0.065	28357
1968	28	159	503	950	1.3	0.13	26419
1969	28	161	496	952	4.732	0.473	18850
1970	28	163	483	951	8.475	0.847	24899
1971	28	165	483	951	0	0	23354
1972	28	167	484	945	3.954	0.395	23698
1973	28	169	487	937	5.553	0.555	26557
1974	28	171	492	932	4.596	0.46	23926
1975	28	173	499	936	5.24	0.524	17743
1976	28	175	503	942	4.687	0.469	26077
1977	28	177	504	943	0.919	0.092	21823
1978	28	179	504	938	3.25	0.325	25188
1979	28	181	504	939	0.65	0.065	23082
1980	28	183	503	942	2.055	0.206	21197
1981	28	185	495	939	5.553	0.555	23390
1982	28	187	494	941	1.453	0.145	24094
1983	28	189	494	941	0	0	24831
1984	28	191	494	941	0	0	24692
1985	28	193	494	941	0	0	23847
1986	29	1	498	895	-1	-1	24703
1987	29	3	497	894	0.919	0.092	23436
1988	29	5	496	894	0.65	0.065	22981
1989	29	7	497	899	3.314	0.331	22009
1990	29	9	497	899	0	0	24687
1991	29	11	498	897	1.453	0.145	21792
1992	29	13	504	895	4.111	0.411	26239
1993	29	15	507	895	1.95	0.195	23707
1994	29	17	509	901	4.111	0.411	24483
1995	29	19	509	900	0.65	0.065	27816
1996	29	21	509	899	0.65	0.065	45665
1997	29	23	506	894	3.79	0.379	21517
1998	29	25	503	887	4.95	0.495	26318
1999	29	27	504	883	2.68	0.268	19425
[truncated: 4,227 more rows]
