# Supplementary material for: The Arp2/3 complex is required for in situ haptotactic response of microglia to iC3b
Source: EMBO Rep. 2026 Feb 27;27(7):1666–95. doi: 10.1038/s44319-026-00720-9 (PMC13076747; doi:10.1038/s44319-026-00720-9)
Supplement: Supplementary file 14 — Source data Fig. 2 [file 44319_2026_720_MOESM14_ESM.zip › Figure 2/2A-C/25.01.12 BV2 random migration confine CK666 well results.csv]

Track n�	Slice n�	X	Y	Distance	Velocity	Pixel Value
1	1	524	375	-1.000	-1.000	22123
1	3	524	375	0.000	0.000	20593
1	5	523	368	4.596	0.460	21213
1	7	524	368	0.650	0.065	21599
1	9	524	367	0.650	0.065	21408
1	11	525	364	2.055	0.206	21565
1	13	525	362	1.300	0.130	20834
1	15	525	362	0.000	0.000	21097
1	17	525	362	0.000	0.000	22589
1	19	525	363	0.650	0.065	25297
1	21	527	363	1.300	0.130	22982
1	23	528	363	0.650	0.065	16185
1	25	528	363	0.000	0.000	23390
1	27	528	363	0.000	0.000	24774
1	29	528	360	1.950	0.195	19524
1	31	529	354	3.954	0.395	23047
1	33	530	352	1.453	0.145	26800
1	35	530	352	0.000	0.000	24483
1	37	527	356	3.250	0.325	21804
1	39	527	360	2.600	0.260	21757
1	41	527	361	0.650	0.065	26782
1	43	526	361	0.650	0.065	22502
1	45	525	359	1.453	0.145	18153
1	47	525	359	0.000	0.000	23175
1	49	525	357	1.300	0.130	19703
1	51	525	356	0.650	0.065	22394
1	53	525	354	1.300	0.130	22692
1	55	527	353	1.453	0.145	23159
1	57	530	350	2.758	0.276	23469
1	59	530	350	0.000	0.000	21298
1	61	529	357	4.596	0.460	23881
1	63	528	358	0.919	0.092	23063
1	65	525	355	2.758	0.276	24443
1	67	525	355	0.000	0.000	23027
1	69	525	355	0.000	0.000	21534
1	71	526	354	0.919	0.092	21545
1	73	531	350	4.162	0.416	25905
1	75	534	347	2.758	0.276	22304
1	77	534	347	0.000	0.000	20327
1	79	535	354	4.596	0.460	23901
1	81	535	354	0.000	0.000	20084
2	1	819	369	-1.000	-1.000	22643
2	3	819	369	0.000	0.000	24337
2	5	819	368	0.650	0.065	23349
2	7	823	366	2.907	0.291	21232
2	9	826	364	2.344	0.234	22877
2	11	828	362	1.838	0.184	26248
2	13	831	360	2.344	0.234	25720
2	15	833	358	1.838	0.184	27895
2	17	835	358	1.300	0.130	25796
2	19	837	357	1.453	0.145	26181
2	21	839	357	1.300	0.130	22899
2	23	839	357	0.000	0.000	21575
2	25	835	360	3.250	0.325	18070
2	27	831	361	2.680	0.268	23881
2	29	827	361	2.600	0.260	26661
2	31	823	364	3.250	0.325	23098
2	33	821	365	1.453	0.145	23481
2	35	821	366	0.650	0.065	18629
2	37	824	362	3.250	0.325	25048
2	39	824	362	0.000	0.000	20774
2	41	830	361	3.954	0.395	24543
2	43	825	363	3.500	0.350	24987
2	45	823	363	1.300	0.130	24955
2	47	823	363	0.000	0.000	24587
2	49	824	363	0.650	0.065	21122
2	51	824	363	0.000	0.000	22888
2	53	821	363	1.950	0.195	22114
2	55	816	364	3.314	0.331	18609
2	57	813	363	2.055	0.206	20153
2	59	813	363	0.000	0.000	22854
2	61	813	360	1.950	0.195	20799
2	63	813	360	0.000	0.000	19842
2	65	811	358	1.838	0.184	18500
2	67	807	353	4.162	0.416	20354
2	69	806	351	1.453	0.145	21568
2	71	806	350	0.650	0.065	21510
2	73	802	346	3.677	0.368	20921
2	75	802	346	0.000	0.000	22483
2	77	808	349	4.360	0.436	26249
2	79	812	352	3.250	0.325	24764
2	81	818	355	4.360	0.436	26035
2	83	827	355	5.850	0.585	21961
2	85	832	357	3.500	0.350	25366
2	87	836	361	3.677	0.368	22714
2	89	835	362	0.919	0.092	21643
2	91	832	361	2.055	0.206	23354
2	93	821	352	9.238	0.924	22364
2	95	821	352	0.000	0.000	22475
2	97	820	351	0.919	0.092	24672
2	99	815	349	3.500	0.350	25068
2	101	814	346	2.055	0.206	25938
2	103	814	346	0.000	0.000	22761
2	105	814	340	3.900	0.390	27508
2	107	810	344	3.677	0.368	19316
2	109	800	350	7.580	0.758	24324
2	111	799	350	0.650	0.065	21031
2	113	796	346	3.250	0.325	19045
2	115	798	344	1.838	0.184	23798
2	117	805	344	4.550	0.455	20950
2	119	809	346	2.907	0.291	26780
2	121	811	346	1.300	0.130	22148
2	123	816	348	3.500	0.350	27051
2	125	820	351	3.250	0.325	24413
2	127	824	354	3.250	0.325	26482
2	129	825	355	0.919	0.092	22884
2	131	829	354	2.680	0.268	24404
2	133	829	356	1.300	0.130	26702
2	135	827	358	1.838	0.184	24314
2	137	825	358	1.300	0.130	23376
2	139	820	353	4.596	0.460	21064
2	141	818	352	1.453	0.145	21987
2	143	816	352	1.300	0.130	26153
2	145	819	352	1.950	0.195	22504
2	147	819	352	0.000	0.000	22135
2	149	828	349	6.166	0.617	24725
2	151	829	357	5.240	0.524	25574
2	153	829	357	0.000	0.000	17771
2	155	829	357	0.000	0.000	24102
2	157	829	356	0.650	0.065	21271
2	159	829	356	0.000	0.000	20680
2	161	829	356	0.000	0.000	27143
2	163	829	355	0.650	0.065	22062
2	165	830	355	0.650	0.065	19612
2	167	831	359	2.680	0.268	26867
2	169	832	359	0.650	0.065	23616
2	171	833	361	1.453	0.145	23716
2	173	836	357	3.250	0.325	21121
2	175	839	354	2.758	0.276	27275
2	177	840	348	3.954	0.395	22077
3	1	838	474	-1.000	-1.000	22156
3	3	838	469	3.250	0.325	22456
3	5	838	469	0.000	0.000	19157
3	7	839	467	1.453	0.145	19904
3	9	839	467	0.000	0.000	22005
3	11	839	467	0.000	0.000	22889
3	13	840	467	0.650	0.065	18127
3	15	846	468	3.954	0.395	22532
3	17	846	468	0.000	0.000	21204
3	19	849	481	8.672	0.867	24550
3	21	848	467	9.123	0.912	21311
3	23	848	467	0.000	0.000	23585
3	25	847	467	0.650	0.065	16738
3	27	847	467	0.000	0.000	18312
3	29	847	467	0.000	0.000	12026
3	31	850	463	3.250	0.325	19642
3	33	853	456	4.950	0.495	20683
3	35	851	459	2.344	0.234	16204
3	37	847	462	3.250	0.325	24091
3	39	843	465	3.250	0.325	21390
3	41	843	465	0.000	0.000	19745
3	43	843	463	1.300	0.130	24904
3	45	847	458	4.162	0.416	22997
3	47	849	456	1.838	0.184	23551
3	49	849	456	0.000	0.000	24098
3	51	851	463	4.732	0.473	24406
3	53	851	463	0.000	0.000	21982
3	55	843	461	5.360	0.536	21235
3	57	843	462	0.650	0.065	20146
3	59	843	465	1.950	0.195	22639
3	61	843	465	0.000	0.000	19783
3	63	847	463	2.907	0.291	21062
3	65	853	461	4.111	0.411	22357
3	67	854	461	0.650	0.065	23549
3	69	854	461	0.000	0.000	36131
3	71	852	463	1.838	0.184	18345
3	73	852	463	0.000	0.000	22265
3	75	848	463	2.600	0.260	20955
3	77	848	463	0.000	0.000	15919
3	79	848	463	0.000	0.000	20661
3	81	841	461	4.732	0.473	21843
3	83	838	460	2.055	0.206	25075
3	85	838	460	0.000	0.000	24960
3	87	838	460	0.000	0.000	23818
3	89	838	460	0.000	0.000	26877
3	91	838	460	0.000	0.000	23231
3	93	841	458	2.344	0.234	25830
3	95	845	457	2.680	0.268	23137
3	97	849	454	3.250	0.325	20911
3	99	850	454	0.650	0.065	22075
3	101	849	454	0.650	0.065	27541
3	103	844	455	3.314	0.331	18756
3	105	844	460	3.250	0.325	21911
3	107	844	461	0.650	0.065	24832
3	109	843	461	0.650	0.065	27138
3	111	843	461	0.000	0.000	24493
3	113	843	461	0.000	0.000	26114
3	115	843	465	2.600	0.260	26194
3	117	843	465	0.000	0.000	13921
3	119	843	465	0.000	0.000	22421
3	121	843	464	0.650	0.065	23163
3	123	843	464	0.000	0.000	24414
3	125	846	464	1.950	0.195	22572
3	127	848	464	1.300	0.130	24072
3	129	848	464	0.000	0.000	26527
3	131	848	464	0.000	0.000	21063
3	133	848	464	0.000	0.000	24548
3	135	848	464	0.000	0.000	25352
3	137	850	461	2.344	0.234	24991
3	139	850	460	0.650	0.065	24569
3	141	850	455	3.250	0.325	25523
3	143	848	454	1.453	0.145	23529
3	145	845	450	3.250	0.325	22684
3	147	843	449	1.453	0.145	25801
3	149	845	455	4.111	0.411	24349
3	151	845	455	0.000	0.000	19225
3	153	845	455	0.000	0.000	24272
3	155	845	455	0.000	0.000	24161
3	157	844	454	0.919	0.092	20195
3	159	844	453	0.650	0.065	22735
3	161	845	448	3.314	0.331	24929
3	163	846	454	3.954	0.395	22038
3	165	849	460	4.360	0.436	21741
3	167	849	466	3.900	0.390	21368
3	169	849	466	0.000	0.000	23021
3	171	849	466	0.000	0.000	20964
3	173	851	462	2.907	0.291	25338
3	175	852	461	0.919	0.092	23328
3	177	856	458	3.250	0.325	28336
3	179	860	454	3.677	0.368	26323
3	181	860	454	0.000	0.000	27644
3	183	859	456	1.453	0.145	23232
3	185	856	460	3.250	0.325	15812
3	187	854	460	1.300	0.130	25711
3	189	852	459	1.453	0.145	28390
3	191	847	462	3.790	0.379	25897
3	193	846	466	2.680	0.268	26862
4	1	735	605	-1.000	-1.000	36913
4	3	733	605	1.300	0.130	28743
4	5	723	606	6.532	0.653	19076
4	7	723	605	0.650	0.065	13284
4	9	723	603	1.300	0.130	17108
4	11	724	599	2.680	0.268	26943
4	13	726	595	2.907	0.291	26394
4	15	726	597	1.300	0.130	23237
4	17	723	602	3.790	0.379	22949
4	19	720	604	2.344	0.234	13993
4	21	720	604	0.000	0.000	13600
4	23	720	603	0.650	0.065	32279
4	25	719	594	5.886	0.589	12170
4	27	719	589	3.250	0.325	23004
4	29	718	585	2.680	0.268	18018
4	31	723	592	5.591	0.559	26227
4	33	725	594	1.838	0.184	14858
4	35	725	596	1.300	0.130	15183
4	37	728	600	3.250	0.325	18740
4	39	729	599	0.919	0.092	18316
4	41	729	599	0.000	0.000	18423
4	43	730	596	2.055	0.206	23405
4	45	732	589	4.732	0.473	29216
4	47	732	588	0.650	0.065	24582
4	49	732	590	1.300	0.130	25640
4	51	731	592	1.453	0.145	23234
4	53	729	592	1.300	0.130	22133
5	1	903	662	-1.000	-1.000	13918
5	3	903	662	0.000	0.000	13212
5	5	905	662	1.300	0.130	34090
5	7	907	659	2.344	0.234	15984
5	9	907	659	0.000	0.000	13159
5	11	907	659	0.000	0.000	22900
5	13	907	659	0.000	0.000	15421
5	15	907	659	0.000	0.000	11239
5	17	909	656	2.344	0.234	12527
5	19	913	649	5.240	0.524	13297
5	21	914	647	1.453	0.145	15200
5	23	914	647	0.000	0.000	34140
5	25	914	647	0.000	0.000	25056
5	27	914	647	0.000	0.000	31417
5	29	913	644	2.055	0.206	29820
5	31	911	643	1.453	0.145	31921
5	33	909	644	1.453	0.145	15939
5	35	903	648	4.687	0.469	23090
5	37	903	648	0.000	0.000	28840
5	39	898	653	4.596	0.460	27839
5	41	898	652	0.650	0.065	15452
5	43	899	648	2.680	0.268	20121
5	45	899	646	1.300	0.130	29057
5	47	903	639	5.240	0.524	23493
5	49	904	637	1.453	0.145	16823
5	51	906	646	5.993	0.599	23706
5	53	906	650	2.600	0.260	22512
5	55	906	650	0.000	0.000	18343
5	57	906	650	0.000	0.000	18416
5	59	907	649	0.919	0.092	21963
5	61	908	647	1.453	0.145	25521
5	63	911	645	2.344	0.234	25333
5	65	911	645	0.000	0.000	28436
6	1	875	959	-1.000	-1.000	17941
6	3	875	959	0.000	0.000	17487
6	5	875	959	0.000	0.000	15669
6	7	875	959	0.000	0.000	14337
6	9	875	958	0.650	0.065	24720
6	11	874	958	0.650	0.065	19642
6	13	872	949	5.993	0.599	25096
6	15	872	949	0.000	0.000	22710
6	17	872	950	0.650	0.065	21884
6	19	873	954	2.680	0.268	17292
6	21	873	955	0.650	0.065	16967
6	23	875	955	1.300	0.130	25556
6	25	875	951	2.600	0.260	27146
6	27	879	947	3.677	0.368	19940
6	29	881	946	1.453	0.145	21054
6	31	881	947	0.650	0.065	16761
6	33	890	953	7.031	0.703	24187
6	35	890	954	0.650	0.065	23604
6	37	890	954	0.000	0.000	23988
6	39	888	948	4.111	0.411	24024
6	41	886	944	2.907	0.291	27939
6	43	883	943	2.055	0.206	18427
6	45	880	944	2.055	0.206	12848
6	47	877	940	3.250	0.325	20463
6	49	877	940	0.000	0.000	19838
6	51	877	941	0.650	0.065	17754
6	53	877	941	0.000	0.000	20647
6	55	882	946	4.596	0.460	23777
6	57	885	944	2.344	0.234	18545
6	59	888	943	2.055	0.206	14616
7	1	27	613	-1.000	-1.000	23856
7	3	28	612	0.919	0.092	26318
7	5	28	612	0.000	0.000	24805
7	7	28	611	0.650	0.065	23476
7	9	30	606	3.500	0.350	23144
7	11	32	603	2.344	0.234	24085
7	13	35	599	3.250	0.325	22453
7	15	37	604	3.500	0.350	25239
7	17	39	608	2.907	0.291	24904
7	19	41	608	1.300	0.130	25258
7	21	41	607	0.650	0.065	24988
7	23	41	607	0.000	0.000	28128
7	25	42	601	3.954	0.395	23105
7	27	40	601	1.300	0.130	23966
7	29	40	602	0.650	0.065	23861
7	31	43	597	3.790	0.379	21618
7	33	43	598	0.650	0.065	22655
7	35	42	600	1.453	0.145	23406
7	37	37	597	3.790	0.379	24674
7	39	34	596	2.055	0.206	23796
7	41	32	594	1.838	0.184	19699
7	43	31	593	0.919	0.092	27208
7	45	27	602	6.402	0.640	23668
7	47	26	610	5.240	0.524	19271
7	49	26	609	0.650	0.065	19648
7	51	29	607	2.344	0.234	22989
7	53	29	607	0.000	0.000	25773
7	55	30	608	0.919	0.092	24349
7	57	32	606	1.838	0.184	16455
7	59	35	604	2.344	0.234	23416
7	61	40	596	6.132	0.613	25420
7	63	46	591	5.077	0.508	22015
7	65	46	593	1.300	0.130	23894
7	67	46	596	1.950	0.195	21321
7	69	47	596	0.650	0.065	17812
7	71	44	598	2.344	0.234	19826
7	73	43	598	0.650	0.065	21627
7	75	38	593	4.596	0.460	23561
7	77	35	589	3.250	0.325	21328
7	79	33	586	2.344	0.234	25601
7	81	31	592	4.111	0.411	23267
7	83	30	594	1.453	0.145	24157
7	85	29	600	3.954	0.395	18246
7	87	28	602	1.453	0.145	34156
7	89	33	599	3.790	0.379	22221
7	91	34	590	5.886	0.589	24210
7	93	29	587	3.790	0.379	24693
7	95	25	584	3.250	0.325	11276
7	97	26	593	5.886	0.589	24048
7	99	30	601	5.814	0.581	19363
7	101	30	601	0.000	0.000	21967
7	103	32	598	2.344	0.234	23863
7	105	35	593	3.790	0.379	24728
7	107	39	598	4.162	0.416	23516
7	109	37	605	4.732	0.473	19616
7	111	33	610	4.162	0.416	32760
7	113	25	606	5.814	0.581	18680
7	115	24	605	0.919	0.092	24174
7	117	22	599	4.111	0.411	19030
7	119	24	596	2.344	0.234	23313
7	121	31	599	4.950	0.495	20719
7	123	36	604	4.596	0.460	22106
7	125	36	600	2.600	0.260	26493
7	127	36	600	0.000	0.000	23438
7	129	40	596	3.677	0.368	22990
7	131	42	594	1.838	0.184	21469
7	133	38	600	4.687	0.469	23874
7	135	36	603	2.344	0.234	25458
7	137	34	608	3.500	0.350	25650
7	139	34	609	0.650	0.065	26701
7	141	39	610	3.314	0.331	31960
7	143	44	608	3.500	0.350	25142
7	145	47	601	4.950	0.495	21247
7	147	44	592	6.166	0.617	27654
7	149	41	590	2.344	0.234	26903
7	151	41	589	0.650	0.065	24488
7	153	41	590	0.650	0.065	22016
7	155	46	590	3.250	0.325	21548
7	157	46	589	0.650	0.065	24609
7	159	46	589	0.000	0.000	22605
8	1	534	643	-1.000	-1.000	19470
8	3	529	642	3.314	0.331	13613
8	5	528	641	0.919	0.092	15755
8	7	528	641	0.000	0.000	18050
8	9	528	636	3.250	0.325	16975
8	11	528	634	1.300	0.130	21937
8	13	529	630	2.680	0.268	24445
8	15	531	627	2.344	0.234	22041
8	17	532	627	0.650	0.065	22582
8	19	532	627	0.000	0.000	24118
8	21	532	627	0.000	0.000	18741
8	23	532	630	1.950	0.195	18622
8	25	534	636	4.111	0.411	39119
8	27	534	636	0.000	0.000	15987
8	29	535	637	0.919	0.092	24516
8	31	535	631	3.900	0.390	28313
8	33	532	630	2.055	0.206	18447
8	35	532	630	0.000	0.000	22899
8	37	531	627	2.055	0.206	28892
8	39	531	627	0.000	0.000	20752
8	41	527	618	6.402	0.640	24514
8	43	518	606	9.750	0.975	26448
8	45	517	605	0.919	0.092	24304
8	47	517	607	1.300	0.130	24271
8	49	517	617	6.500	0.650	22779
8	51	517	620	1.950	0.195	25240
8	53	522	616	4.162	0.416	14398
8	55	526	610	4.687	0.469	29421
8	57	529	623	8.672	0.867	17481
8	59	526	626	2.758	0.276	24039
8	61	526	626	0.000	0.000	24147
8	63	523	618	5.553	0.555	23870
8	65	521	621	2.344	0.234	17088
8	67	521	621	0.000	0.000	23386
8	69	524	613	5.553	0.555	21197
8	71	520	619	4.687	0.469	22363
8	73	514	623	4.687	0.469	25231
8	75	503	629	8.144	0.814	20516
8	77	491	642	11.499	1.150	18133
8	79	488	647	3.790	0.379	22329
8	81	488	647	0.000	0.000	24523
8	83	502	630	14.314	1.431	26127
8	85	513	620	9.663	0.966	26228
8	87	523	614	7.580	0.758	24724
8	89	504	632	17.012	1.701	24831
8	91	495	637	6.692	0.669	21937
8	93	484	635	7.267	0.727	23663
8	95	460	622	17.741	1.774	24407
8	97	428	607	22.971	2.297	24767
8	99	400	597	19.325	1.933	24205
8	101	356	584	29.821	2.982	27369
8	103	352	591	5.240	0.524	25946
8	105	351	601	6.532	0.653	19408
8	107	353	617	10.481	1.048	20022
8	109	351	630	8.549	0.855	25108
8	111	342	653	16.053	1.605	24541
8	113	325	667	14.314	1.431	24500
8	115	315	668	6.532	0.653	24670
8	117	295	646	19.325	1.933	24878
8	119	282	627	14.964	1.496	19136
8	121	280	612	9.836	0.984	24622
8	123	288	604	7.354	0.735	24602
8	125	310	578	22.138	2.214	17562
8	127	312	575	2.344	0.234	24346
8	129	322	563	10.153	1.015	21854
8	131	334	553	10.153	1.015	23764
8	133	339	550	3.790	0.379	22118
8	135	343	547	3.250	0.325	23680
8	137	354	538	9.238	0.924	24374
8	139	360	535	4.360	0.436	23440
8	141	364	533	2.907	0.291	23844
8	143	372	540	6.909	0.691	22228
8	145	373	540	0.650	0.065	24031
8	147	371	539	1.453	0.145	24435
8	149	374	535	3.250	0.325	21974
8	151	370	538	3.250	0.325	24115
8	153	366	539	2.680	0.268	23012
8	155	362	542	3.250	0.325	23513
8	157	360	543	1.453	0.145	25025
8	159	358	544	1.453	0.145	22171
8	161	358	544	0.000	0.000	22526
8	163	357	545	0.919	0.092	24498
8	165	354	547	2.344	0.234	26112
8	167	354	547	0.000	0.000	26537
8	169	354	547	0.000	0.000	25898
8	171	353	543	2.680	0.268	24306
8	173	352	540	2.055	0.206	24482
8	175	352	540	0.000	0.000	24979
8	177	354	538	1.838	0.184	22237
8	179	355	537	0.919	0.092	23267
8	181	358	535	2.344	0.234	24224
8	183	359	535	0.650	0.065	23318
8	185	357	544	5.993	0.599	24601
8	187	357	545	0.650	0.065	20701
8	189	357	545	0.000	0.000	22969
8	191	357	545	0.000	0.000	20661
8	193	357	549	2.600	0.260	25741
9	1	727	75	-1.000	-1.000	24149
9	3	718	71	6.402	0.640	24822
9	5	718	71	0.000	0.000	23904
9	7	717	68	2.055	0.206	33232
9	9	714	60	5.553	0.555	12716
9	11	714	60	0.000	0.000	24741
9	13	712	54	4.111	0.411	25032
9	15	711	50	2.680	0.268	19039
9	17	711	49	0.650	0.065	24077
9	19	711	49	0.000	0.000	19931
9	21	711	49	0.000	0.000	25569
9	23	711	49	0.000	0.000	20549
9	25	711	49	0.000	0.000	23498
9	27	711	49	0.000	0.000	28667
9	29	706	42	5.591	0.559	21478
9	31	703	40	2.344	0.234	20952
9	33	703	41	0.650	0.065	23452
9	35	703	41	0.000	0.000	21960
9	37	704	41	0.650	0.065	25028
9	39	708	44	3.250	0.325	25248
9	41	707	53	5.886	0.589	18735
9	43	707	51	1.300	0.130	26406
9	45	707	51	0.000	0.000	23956
9	47	712	47	4.162	0.416	27134
9	49	712	47	0.000	0.000	22146
9	51	709	47	1.950	0.195	24036
9	53	709	48	0.650	0.065	23892
9	55	709	50	1.300	0.130	28216
9	57	708	50	0.650	0.065	21477
9	59	708	50	0.000	0.000	23449
9	61	706	42	5.360	0.536	24943
9	63	705	30	7.827	0.783	22262
9	65	708	35	3.790	0.379	23764
9	67	708	37	1.300	0.130	23129
9	69	715	37	4.550	0.455	24302
9	71	713	39	1.838	0.184	27144
9	73	707	43	4.687	0.469	25070
9	75	707	44	0.650	0.065	22054
9	77	703	42	2.907	0.291	23730
9	79	702	39	2.055	0.206	24873
9	81	700	36	2.344	0.234	21951
9	83	694	27	7.031	0.703	24353
9	85	694	27	0.000	0.000	20850
9	87	694	24	1.950	0.195	24406
9	89	702	33	7.827	0.783	25109
9	91	704	35	1.838	0.184	21428
9	93	702	35	1.300	0.130	25949
9	95	698	30	4.162	0.416	23798
9	97	696	28	1.838	0.184	23312
9	99	705	37	8.273	0.827	23424
9	101	705	38	0.650	0.065	20926
9	103	708	43	3.790	0.379	24925
9	105	707	44	0.919	0.092	23911
9	107	706	44	0.650	0.065	21512
9	109	701	41	3.790	0.379	22097
9	111	698	42	2.055	0.206	23706
9	113	698	42	0.000	0.000	24975
9	115	698	42	0.000	0.000	23052
9	117	696	38	2.907	0.291	24505
9	119	694	44	4.111	0.411	24859
9	121	694	44	0.000	0.000	24639
9	123	698	37	5.240	0.524	23982
9	125	702	35	2.907	0.291	21460
9	127	705	32	2.758	0.276	27200
9	129	704	35	2.055	0.206	24206
9	131	681	34	14.964	1.496	19029
9	133	685	39	4.162	0.416	21699
9	135	687	44	3.500	0.350	24535
9	137	687	45	0.650	0.065	19719
9	139	685	48	2.344	0.234	19539
9	141	685	48	0.000	0.000	22122
9	143	688	44	3.250	0.325	23597
9	145	684	50	4.687	0.469	23822
9	147	681	54	3.250	0.325	24783
9	149	680	57	2.055	0.206	21896
9	151	680	60	1.950	0.195	16676
9	153	692	57	8.040	0.804	30128
9	155	695	53	3.250	0.325	21644
9	157	695	49	2.600	0.260	25862
9	159	697	44	3.500	0.350	23489
9	161	697	36	5.200	0.520	21551
9	163	699	30	4.111	0.411	24229
9	165	699	23	4.550	0.455	22421
9	167	700	23	0.650	0.065	22982
9	169	704	35	8.222	0.822	24317
9	171	697	43	6.909	0.691	25179
9	173	691	54	8.144	0.814	22974
9	175	685	59	5.077	0.508	22903
9	177	679	64	5.077	0.508	13895
9	179	677	67	2.344	0.234	23655
9	181	675	72	3.500	0.350	20449
9	183	671	79	5.240	0.524	23044
9	185	666	88	6.692	0.669	22310
9	187	663	99	7.411	0.741	22749
9	189	658	110	7.854	0.785	24117
9	191	657	114	2.680	0.268	24989
9	193	655	118	2.907	0.291	23517
10	1	930	217	-1.000	-1.000	20203
10	3	931	225	5.240	0.524	11548
10	5	931	225	0.000	0.000	24586
10	7	934	215	6.786	0.679	19675
10	9	934	215	0.000	0.000	16878
10	11	934	216	0.650	0.065	16347
10	13	934	216	0.000	0.000	13207
10	15	934	216	0.000	0.000	12110
10	17	934	216	0.000	0.000	10812
10	19	934	216	0.000	0.000	13284
10	21	934	216	0.000	0.000	14562
10	23	934	216	0.000	0.000	24548
10	25	937	210	4.360	0.436	13556
10	27	937	210	0.000	0.000	19512
10	29	937	210	0.000	0.000	16810
10	31	937	210	0.000	0.000	16699
10	33	942	207	3.790	0.379	17503
10	35	942	207	0.000	0.000	20468
10	37	942	207	0.000	0.000	18163
10	39	944	202	3.500	0.350	21696
10	41	944	200	1.300	0.130	22091
10	43	944	200	0.000	0.000	18091
10	45	938	191	7.031	0.703	22934
10	47	938	191	0.000	0.000	14750
10	49	940	196	3.500	0.350	20708
10	51	944	203	5.240	0.524	21872
10	53	947	204	2.055	0.206	22206
10	55	944	208	3.250	0.325	17480
10	57	942	209	1.453	0.145	14661
10	59	944	205	2.907	0.291	19170
10	61	946	203	1.838	0.184	15413
10	63	947	202	0.919	0.092	20323
10	65	948	201	0.919	0.092	18000
10	67	947	199	1.453	0.145	19303
10	69	947	199	0.000	0.000	21414
10	71	947	199	0.000	0.000	20137
10	73	947	199	0.000	0.000	20283
10	75	947	198	0.650	0.065	18096
10	77	947	198	0.000	0.000	25221
10	79	947	198	0.000	0.000	22751
10	81	947	198	0.000	0.000	24568
10	83	943	191	5.240	0.524	23740
10	85	939	186	4.162	0.416	14353
10	87	937	184	1.838	0.184	19498
10	89	940	191	4.950	0.495	18595
10	91	946	198	5.993	0.599	19101
10	93	948	194	2.907	0.291	22273
10	95	950	190	2.907	0.291	19746
10	97	950	190	0.000	0.000	23765
10	99	945	198	6.132	0.613	21881
10	101	944	198	0.650	0.065	19567
10	103	940	190	5.814	0.581	20377
10	105	940	190	0.000	0.000	15825
10	107	940	190	0.000	0.000	18029
10	109	941	191	0.919	0.092	19025
10	111	941	194	1.950	0.195	22129
10	113	941	194	0.000	0.000	22743
10	115	941	195	0.650	0.065	21418
10	117	941	195	0.000	0.000	20325
10	119	939	195	1.300	0.130	20487
10	121	939	195	0.000	0.000	18401
10	123	939	195	0.000	0.000	17379
10	125	939	195	0.000	0.000	24392
10	127	939	195	0.000	0.000	20561
10	129	940	198	2.055	0.206	22496
10	131	940	198	0.000	0.000	23664
10	133	940	197	0.650	0.065	21268
10	135	941	190	4.596	0.460	24242
10	137	941	187	1.950	0.195	21266
10	139	937	190	3.250	0.325	16948
10	141	933	193	3.250	0.325	23287
10	143	930	196	2.758	0.276	23034
10	145	930	196	0.000	0.000	13301
10	147	930	196	0.000	0.000	17947
10	149	930	196	0.000	0.000	20674
10	151	930	196	0.000	0.000	20169
10	153	930	198	1.300	0.130	16729
10	155	930	199	0.650	0.065	22478
10	157	930	202	1.950	0.195	18173
10	159	935	200	3.500	0.350	17443
10	161	940	209	6.692	0.669	22949
10	163	941	210	0.919	0.092	19527
10	165	939	213	2.344	0.234	19332
10	167	934	220	5.591	0.559	27693
10	169	934	221	0.650	0.065	25681
10	171	934	221	0.000	0.000	22777
10	173	934	221	0.000	0.000	20280
10	175	937	215	4.360	0.436	18392
10	177	941	209	4.687	0.469	19456
10	179	944	203	4.360	0.436	22601
10	181	945	197	3.954	0.395	21032
10	183	945	197	0.000	0.000	14131
10	185	949	204	5.240	0.524	17739
10	187	949	209	3.250	0.325	14747
10	189	944	218	6.692	0.669	14398
10	191	944	221	1.950	0.195	30621
10	193	940	227	4.687	0.469	22257
11	1	531	867	-1.000	-1.000	14302
11	3	531	866	0.650	0.065	27384
11	5	533	864	1.838	0.184	11255
11	7	533	863	0.650	0.065	9827
11	9	536	860	2.758	0.276	18423
11	11	537	858	1.453	0.145	24688
11	13	534	854	3.250	0.325	23161
11	15	531	851	2.758	0.276	22868
11	17	527	845	4.687	0.469	20211
11	19	527	843	1.300	0.130	19701
11	21	530	840	2.758	0.276	20051
11	23	535	831	6.692	0.669	25559
11	25	535	831	0.000	0.000	23661
11	27	537	831	1.300	0.130	26047
11	29	529	845	10.481	1.048	22264
11	31	529	845	0.000	0.000	24156
11	33	532	842	2.758	0.276	24833
11	35	538	835	5.993	0.599	22252
11	37	541	834	2.055	0.206	19303
11	39	537	843	6.402	0.640	22739
11	41	537	843	0.000	0.000	22810
11	43	537	843	0.000	0.000	19377
11	45	537	843	0.000	0.000	22238
11	47	537	843	0.000	0.000	29564
11	49	537	843	0.000	0.000	23416
11	51	537	841	1.300	0.130	23800
11	53	538	836	3.314	0.331	24813
11	55	539	838	1.453	0.145	22311
11	57	533	850	8.720	0.872	15008
11	59	535	842	5.360	0.536	22930
11	61	540	840	3.500	0.350	19486
11	63	544	840	2.600	0.260	21895
11	65	548	840	2.600	0.260	21999
11	67	547	842	1.453	0.145	35727
11	69	539	844	5.360	0.536	24282
11	71	535	848	3.677	0.368	23116
11	73	529	842	5.515	0.552	19238
11	75	522	837	5.591	0.559	10255
11	77	512	844	7.934	0.793	24607
11	79	513	843	0.919	0.092	24186
11	81	518	835	6.132	0.613	24446
11	83	520	832	2.344	0.234	23668
11	85	522	833	1.453	0.145	13188
11	87	530	842	7.827	0.783	21539
11	89	531	842	0.650	0.065	21949
11	91	536	841	3.314	0.331	19667
11	93	546	839	6.629	0.663	23500
11	95	547	841	1.453	0.145	21806
11	97	544	845	3.250	0.325	13782
11	99	538	844	3.954	0.395	22930
11	101	528	840	7.001	0.700	26325
11	103	532	848	5.814	0.581	21141
11	105	529	853	3.790	0.379	22610
11	107	524	857	4.162	0.416	29953
11	109	529	854	3.790	0.379	14720
11	111	533	847	5.240	0.524	19036
11	113	529	840	5.240	0.524	20518
11	115	521	843	5.553	0.555	21749
11	117	516	851	6.132	0.613	24473
11	119	518	849	1.838	0.184	25450
11	121	523	842	5.591	0.559	18448
11	123	525	835	4.732	0.473	18676
11	125	530	837	3.500	0.350	22909
11	127	539	842	6.692	0.669	22686
11	129	548	850	7.827	0.783	16881
11	131	550	848	1.838	0.184	13516
11	133	551	843	3.314	0.331	19408
11	135	552	842	0.919	0.092	28369
11	137	543	849	7.411	0.741	7828
11	139	539	852	3.250	0.325	26119
11	141	533	849	4.360	0.436	20317
11	143	533	845	2.600	0.260	21315
11	145	531	841	2.907	0.291	18545
11	147	527	846	4.162	0.416	25658
11	149	530	845	2.055	0.206	25930
11	151	535	843	3.500	0.350	24494
11	153	539	851	5.814	0.581	30144
11	155	540	850	0.919	0.092	24544
11	157	541	843	4.596	0.460	23725
11	159	539	837	4.111	0.411	17868
11	161	532	838	4.596	0.460	22589
11	163	532	846	5.200	0.520	22764
11	165	537	853	5.591	0.559	26058
11	167	544	853	4.550	0.455	24253
11	169	547	848	3.790	0.379	24002
11	171	548	849	0.919	0.092	18863
11	173	542	851	4.111	0.411	12675
11	175	540	852	1.453	0.145	27620
11	177	534	849	4.360	0.436	24962
11	179	532	843	4.111	0.411	25976
11	181	532	843	0.000	0.000	24306
11	183	533	843	0.650	0.065	21117
11	185	536	843	1.950	0.195	22643
11	187	535	850	4.596	0.460	26272
11	189	535	850	0.000	0.000	22653
11	191	534	852	1.453	0.145	18237
11	193	529	841	7.854	0.785	23800
12	1	386	974	-1.000	-1.000	20503
12	3	392	969	5.077	0.508	23797
12	5	396	967	2.907	0.291	22552
12	7	397	971	2.680	0.268	22761
12	9	395	969	1.838	0.184	22979
12	11	393	967	1.838	0.184	19627
12	13	394	964	2.055	0.206	22511
12	15	397	956	5.553	0.555	18706
12	17	399	968	7.907	0.791	30456
12	19	399	971	1.950	0.195	25911
12	21	399	971	0.000	0.000	20927
12	23	403	967	3.677	0.368	14450
12	25	404	964	2.055	0.206	20870
12	27	403	962	1.453	0.145	22485
12	29	388	971	11.370	1.137	24897
12	31	388	971	0.000	0.000	26967
12	33	395	955	11.351	1.135	20333
12	35	399	962	5.240	0.524	21523
12	37	401	965	2.344	0.234	20559
12	39	397	968	3.250	0.325	18283
12	41	395	966	1.838	0.184	22495
12	43	395	954	7.800	0.780	20637
12	45	399	959	4.162	0.416	21823
12	47	399	959	0.000	0.000	24070
12	49	406	946	9.597	0.960	24760
12	51	402	966	13.257	1.326	26635
12	53	401	966	0.650	0.065	24877
12	55	397	968	2.907	0.291	22186
12	57	390	962	5.993	0.599	19513
12	59	386	957	4.162	0.416	13442
12	61	395	974	12.503	1.250	32193
12	63	395	970	2.600	0.260	24119
12	65	398	960	6.786	0.679	20812
12	67	398	970	6.500	0.650	21183
12	69	398	970	0.000	0.000	20770
12	71	397	968	1.453	0.145	25138
12	73	397	969	0.650	0.065	27095
12	75	396	968	0.919	0.092	26237
12	77	396	968	0.000	0.000	20595
12	79	396	968	0.000	0.000	25254
12	81	401	964	4.162	0.416	29530
12	83	404	976	8.040	0.804	19772
12	85	396	973	5.553	0.555	21972
12	87	394	974	1.453	0.145	22848
12	89	402	975	5.240	0.524	20442
12	91	416	969	9.900	0.990	24426
12	93	409	977	6.909	0.691	26717
12	95	400	972	6.692	0.669	23855
12	97	399	966	3.954	0.395	24572
12	99	391	979	9.922	0.992	26773
12	101	390	980	0.919	0.092	16983
12	103	388	979	1.453	0.145	16970
12	105	385	972	4.950	0.495	19961
12	107	393	972	5.200	0.520	23064
12	109	399	970	4.111	0.411	26434
12	111	410	969	7.179	0.718	18400
12	113	400	975	7.580	0.758	15864
12	115	397	976	2.055	0.206	20351
12	117	387	971	7.267	0.727	15703
12	119	390	966	3.790	0.379	20849
12	121	396	963	4.360	0.436	16412
12	123	404	971	7.354	0.735	22451
12	125	404	974	1.950	0.195	21221
12	127	407	970	3.250	0.325	21001
12	129	408	964	3.954	0.395	17343
12	131	396	964	7.800	0.780	18317
12	133	396	971	4.550	0.455	23678
12	135	401	973	3.500	0.350	15431
12	137	405	970	3.250	0.325	21143
12	139	407	968	1.838	0.184	26466
12	141	404	963	3.790	0.379	23422
12	143	397	973	7.934	0.793	14863
12	145	396	975	1.453	0.145	22510
12	147	393	968	4.950	0.495	22567
12	149	391	963	3.500	0.350	25279
12	151	393	970	4.732	0.473	24765
12	153	399	975	5.077	0.508	18290
12	155	403	974	2.680	0.268	22721
12	157	403	970	2.600	0.260	22016
12	159	397	970	3.900	0.390	24919
12	161	395	976	4.111	0.411	26781
12	163	395	976	0.000	0.000	23162
12	165	393	962	9.192	0.919	23398
12	167	391	967	3.500	0.350	25521
12	169	399	970	5.553	0.555	24293
12	171	402	971	2.055	0.206	23076
12	173	407	969	3.500	0.350	24849
12	175	407	960	5.850	0.585	23995
12	177	405	969	5.993	0.599	23377
12	179	401	973	3.677	0.368	22553
12	181	399	970	2.344	0.234	26364
12	183	396	967	2.758	0.276	26573
12	185	403	973	5.993	0.599	23735
12	187	405	972	1.453	0.145	20696
12	189	406	967	3.314	0.331	23849
12	191	407	966	0.919	0.092	24500
12	193	399	960	6.500	0.650	21347
13	1	146	154	-1.000	-1.000	24822
13	3	145	154	0.650	0.065	26780
13	5	145	160	3.900	0.390	21324
13	7	148	162	2.344	0.234	24774
13	9	148	162	0.000	0.000	22363
13	11	152	156	4.687	0.469	21471
13	13	155	149	4.950	0.495	23437
13	15	155	151	1.300	0.130	22624
13	17	155	155	2.600	0.260	24816
13	19	151	157	2.907	0.291	26145
13	21	148	156	2.055	0.206	17552
13	23	146	154	1.838	0.184	25448
13	25	146	152	1.300	0.130	21458
13	27	146	150	1.300	0.130	25055
13	29	147	147	2.055	0.206	20062
13	31	145	145	1.838	0.184	21775
13	33	143	141	2.907	0.291	22648
13	35	143	140	0.650	0.065	23418
13	37	147	137	3.250	0.325	28408
13	39	149	138	1.453	0.145	17775
13	41	151	140	1.838	0.184	25257
13	43	147	145	4.162	0.416	23609
13	45	147	144	0.650	0.065	23154
13	47	151	136	5.814	0.581	21358
13	49	149	139	2.344	0.234	25092
13	51	146	152	8.672	0.867	25632
13	53	147	156	2.680	0.268	24565
13	55	146	154	1.453	0.145	22484
13	57	147	140	9.123	0.912	22726
13	59	147	139	0.650	0.065	28282
13	61	155	150	8.841	0.884	25562
13	63	155	149	0.650	0.065	24180
13	65	149	140	7.031	0.703	23784
13	67	154	133	5.591	0.559	23071
13	69	154	137	2.600	0.260	24968
13	71	152	141	2.907	0.291	22776
14	1	825	560	-1.000	-1.000	16841
14	3	825	556	2.600	0.260	17704
14	5	825	552	2.600	0.260	21068
14	7	828	540	8.040	0.804	22601
14	9	828	540	0.000	0.000	17533
14	11	828	540	0.000	0.000	24818
14	13	828	540	0.000	0.000	20558
14	15	828	540	0.000	0.000	20911
14	17	828	540	0.000	0.000	22810
14	19	829	544	2.680	0.268	16851
14	21	835	551	5.993	0.599	17169
14	23	836	551	0.650	0.065	24703
14	25	841	547	4.162	0.416	37313
14	27	843	541	4.111	0.411	21824
14	29	845	529	7.907	0.791	22687
14	31	846	530	0.919	0.092	21328
14	33	848	530	1.300	0.130	26598
14	35	851	526	3.250	0.325	23128
14	37	851	534	5.200	0.520	23648
14	39	844	535	4.596	0.460	22888
14	41	836	537	5.360	0.536	21992
14	43	831	543	5.077	0.508	29401
14	45	831	543	0.000	0.000	26954
14	47	836	536	5.591	0.559	30437
14	49	835	529	4.596	0.460	21757
14	51	832	532	2.758	0.276	18391
14	53	833	538	3.954	0.395	24887
14	55	836	543	3.790	0.379	24741
14	57	836	543	0.000	0.000	24780
14	59	842	538	5.077	0.508	31058
14	61	846	536	2.907	0.291	24195
14	63	841	543	5.591	0.559	15003
14	65	835	543	3.900	0.390	23231
14	67	826	536	7.411	0.741	23821
14	69	824	529	4.732	0.473	23622
14	71	822	524	3.500	0.350	18546
14	73	826	540	10.720	1.072	42604
14	75	836	532	8.324	0.832	18980
14	77	836	533	0.650	0.065	24039
15	1	645	256	-1.000	-1.000	24831
15	3	652	255	4.596	0.460	23007
15	5	652	255	0.000	0.000	23754
15	7	651	255	0.650	0.065	24642
15	9	648	246	6.166	0.617	24100
15	11	648	246	0.000	0.000	22381
15	13	652	248	2.907	0.291	27737
15	15	652	248	0.000	0.000	24550
15	17	652	249	0.650	0.065	22080
15	19	652	250	0.650	0.065	22641
15	21	652	250	0.000	0.000	22566
15	23	652	250	0.000	0.000	19686
15	25	652	250	0.000	0.000	19833
15	27	652	250	0.000	0.000	21105
15	29	652	248	1.300	0.130	15965
15	31	654	242	4.111	0.411	26596
15	33	656	237	3.500	0.350	23873
15	35	656	232	3.250	0.325	25471
15	37	656	227	3.250	0.325	21672
15	39	656	227	0.000	0.000	19474
15	41	655	232	3.314	0.331	23717
15	43	657	239	4.732	0.473	24501
15	45	657	243	2.600	0.260	19961
15	47	658	249	3.954	0.395	20185
15	49	662	244	4.162	0.416	17228
15	51	664	238	4.111	0.411	22060
15	53	664	235	1.950	0.195	26505
15	55	662	237	1.838	0.184	22894
15	57	662	241	2.600	0.260	24061
15	59	661	243	1.453	0.145	20445
15	61	663	243	1.300	0.130	20910
15	63	665	244	1.453	0.145	23366
15	65	669	244	2.600	0.260	20288
15	67	673	244	2.600	0.260	24433
15	69	672	245	0.919	0.092	22328
15	71	669	244	2.055	0.206	22069
16	1	275	277	-1.000	-1.000	20805
16	3	273	274	2.344	0.234	25239
16	5	269	266	5.814	0.581	19711
16	7	268	263	2.055	0.206	23773
16	9	268	258	3.250	0.325	22244
16	11	272	254	3.677	0.368	22164
16	13	272	259	3.250	0.325	24701
16	15	272	265	3.900	0.390	21571
16	17	272	267	1.300	0.130	26016
16	19	272	267	0.000	0.000	24676
16	21	272	263	2.600	0.260	18666
16	23	274	257	4.111	0.411	20312
16	25	275	252	3.314	0.331	25304
16	27	275	250	1.300	0.130	21560
16	29	267	262	9.374	0.937	19989
16	31	267	282	13.000	1.300	23856
16	33	267	282	0.000	0.000	24230
16	35	267	282	0.000	0.000	25119
16	37	269	275	4.732	0.473	25207
16	39	271	271	2.907	0.291	25984
16	41	272	266	3.314	0.331	25280
16	43	275	261	3.790	0.379	26323
16	45	276	258	2.055	0.206	23749
16	47	277	255	2.055	0.206	24433
16	49	269	258	5.553	0.555	22670
16	51	265	260	2.907	0.291	24096
16	53	257	265	6.132	0.613	23009
16	55	256	264	0.919	0.092	21670
16	57	247	261	6.166	0.617	22687
16	59	245	260	1.453	0.145	23725
16	61	243	256	2.907	0.291	24502
16	63	246	250	4.360	0.436	23975
16	65	256	246	7.001	0.700	22083
16	67	260	242	3.677	0.368	22142
16	69	260	233	5.850	0.585	20752
16	71	260	227	3.900	0.390	26410
16	73	254	230	4.360	0.436	21410
16	75	248	242	8.720	0.872	22429
16	77	247	247	3.314	0.331	24172
16	79	256	253	7.031	0.703	20385
16	81	266	256	6.786	0.679	25106
16	83	275	254	5.993	0.599	19373
16	85	277	289	22.787	2.279	28973
16	87	277	289	0.000	0.000	25757
16	89	278	302	8.475	0.847	23806
16	91	278	307	3.250	0.325	24194
16	93	275	305	2.344	0.234	24693
16	95	271	295	7.001	0.700	29307
16	97	271	292	1.950	0.195	26010
16	99	271	288	2.600	0.260	25117
16	101	270	270	11.718	1.172	23558
16	103	270	274	2.600	0.260	23407
16	105	272	288	9.192	0.919	24561
16	107	272	288	0.000	0.000	25008
16	109	275	281	4.950	0.495	21468
16	111	269	278	4.360	0.436	23574
16	113	265	279	2.680	0.268	24924
16	115	255	282	6.786	0.679	19768
16	117	254	279	2.055	0.206	24167
16	119	254	270	5.850	0.585	25274
16	121	252	265	3.500	0.350	22158
16	123	249	261	3.250	0.325	23072
16	125	247	258	2.344	0.234	26523
16	127	250	259	2.055	0.206	23704
16	129	261	258	7.179	0.718	23289
16	131	265	254	3.677	0.368	24229
16	133	258	263	7.411	0.741	23849
16	135	260	288	16.302	1.630	24005
16	137	257	294	4.360	0.436	21910
16	139	252	311	11.518	1.152	23601
16	141	252	321	6.500	0.650	25503
16	143	258	331	7.580	0.758	26500
16	145	259	332	0.919	0.092	26383
16	147	258	335	2.055	0.206	23103
16	149	254	328	5.240	0.524	24810
16	151	249	320	6.132	0.613	23186
16	153	242	312	6.909	0.691	24551
16	155	238	308	3.677	0.368	21345
16	157	242	316	5.814	0.581	23654
16	159	250	329	9.922	0.992	22878
16	161	257	337	6.909	0.691	18828
16	163	259	344	4.732	0.473	23093
16	165	265	339	5.077	0.508	22148
16	167	274	338	5.886	0.589	24501
16	169	279	344	5.077	0.508	22781
16	171	285	343	3.954	0.395	25002
16	173	291	340	4.360	0.436	24380
16	175	288	347	4.950	0.495	24600
16	177	268	352	13.400	1.340	25745
16	179	266	357	3.500	0.350	23655
16	181	262	362	4.162	0.416	26672
16	183	261	365	2.055	0.206	22682
16	185	260	365	0.650	0.065	21940
16	187	266	357	6.500	0.650	24245
16	189	275	346	9.238	0.924	23501
16	191	288	345	8.475	0.847	21369
16	193	286	360	9.836	0.984	25561
17	1	513	812	-1.000	-1.000	24733
17	3	513	812	0.000	0.000	24730
17	5	513	812	0.000	0.000	20615
17	7	513	812	0.000	0.000	22355
17	9	504	812	5.850	0.585	17449
17	11	506	812	1.300	0.130	12123
17	13	511	808	4.162	0.416	10771
17	15	516	803	4.596	0.460	22466
17	17	520	799	3.677	0.368	21199
17	19	523	796	2.758	0.276	21705
17	21	528	792	4.162	0.416	20937
17	23	529	790	1.453	0.145	22171
17	25	533	787	3.250	0.325	18713
17	27	533	786	0.650	0.065	30525
17	29	532	782	2.680	0.268	24724
17	31	528	781	2.680	0.268	31168
17	33	523	779	3.500	0.350	19726
17	35	520	770	6.166	0.617	38498
17	37	517	766	3.250	0.325	23910
17	39	518	771	3.314	0.331	24027
17	41	518	778	4.550	0.455	20780
17	43	521	779	2.055	0.206	21186
17	45	521	780	0.650	0.065	16088
17	47	521	779	0.650	0.065	24534
17	49	520	779	0.650	0.065	20069
17	51	519	778	0.919	0.092	27183
17	53	519	777	0.650	0.065	31586
17	55	520	773	2.680	0.268	23603
17	57	521	773	0.650	0.065	15772
17	59	523	781	5.360	0.536	29656
17	61	521	787	4.111	0.411	21857
17	63	519	786	1.453	0.145	16753
17	65	519	780	3.900	0.390	24720
17	67	519	774	3.900	0.390	20299
17	69	518	769	3.314	0.331	25465
17	71	517	770	0.919	0.092	20465
18	1	454	934	-1.000	-1.000	19675
18	3	453	935	0.919	0.092	21260
18	5	453	935	0.000	0.000	14435
18	7	453	935	0.000	0.000	16580
18	9	453	935	0.000	0.000	18235
18	11	453	935	0.000	0.000	20732
18	13	446	935	4.550	0.455	17685
18	15	444	936	1.453	0.145	28902
18	17	446	935	1.453	0.145	29788
18	19	446	935	0.000	0.000	31393
18	21	446	928	4.550	0.455	17924
18	23	445	926	1.453	0.145	20054
18	25	438	923	4.950	0.495	16202
18	27	438	918	3.250	0.325	22386
18	29	438	916	1.300	0.130	29674
18	31	441	913	2.758	0.276	23509
18	33	447	914	3.954	0.395	24922
18	35	447	916	1.300	0.130	25337
18	37	447	916	0.000	0.000	22466
18	39	449	912	2.907	0.291	22254
18	41	451	909	2.344	0.234	26383
18	43	451	910	0.650	0.065	22796
18	45	442	918	7.827	0.783	21799
18	47	437	919	3.314	0.331	22056
18	49	437	918	0.650	0.065	21798
18	51	440	913	3.790	0.379	26644
18	53	445	918	4.596	0.460	26690
18	55	450	920	3.500	0.350	26205
18	57	458	922	5.360	0.536	25759
18	59	461	920	2.344	0.234	28940
18	61	462	912	5.240	0.524	38976
18	63	458	911	2.680	0.268	24483
18	65	454	911	2.600	0.260	22947
18	67	451	920	6.166	0.617	19815
18	69	445	915	5.077	0.508	25628
18	71	443	914	1.453	0.145	25816
18	73	445	911	2.344	0.234	24581
18	75	445	911	0.000	0.000	24650
18	77	445	911	0.000	0.000	20318
18	79	448	918	4.950	0.495	26533
18	81	449	918	0.650	0.065	17773
18	83	450	916	1.453	0.145	26706
18	85	449	914	1.453	0.145	24602
18	87	447	910	2.907	0.291	26328
18	89	438	912	5.993	0.599	19596
18	91	441	911	2.055	0.206	24185
18	93	446	912	3.314	0.331	24921
18	95	449	915	2.758	0.276	23099
18	97	450	917	1.453	0.145	27381
18	99	450	917	0.000	0.000	24650
18	101	447	918	2.055	0.206	22256
18	103	444	914	3.250	0.325	24315
18	105	445	907	4.596	0.460	23432
18	107	438	901	5.993	0.599	18496
18	109	442	902	2.680	0.268	22975
18	111	444	908	4.111	0.411	21728
18	113	447	912	3.250	0.325	22673
18	115	448	914	1.453	0.145	24684
18	117	454	911	4.360	0.436	25469
18	119	454	913	1.300	0.130	23313
18	121	452	915	1.838	0.184	22556
18	123	447	919	4.162	0.416	26303
18	125	446	922	2.055	0.206	21988
18	127	454	925	5.553	0.555	26057
18	129	455	921	2.680	0.268	26182
18	131	442	928	9.597	0.960	20158
18	133	442	925	1.950	0.195	23212
18	135	441	920	3.314	0.331	24290
18	137	442	912	5.240	0.524	23386
18	139	445	913	2.055	0.206	22306
18	141	446	913	0.650	0.065	25201
18	143	444	907	4.111	0.411	25573
18	145	432	905	7.907	0.791	14343
18	147	432	913	5.200	0.520	20321
18	149	435	920	4.950	0.495	26057
18	151	435	921	0.650	0.065	26738
18	153	440	911	7.267	0.727	20690
18	155	447	906	5.591	0.559	27504
18	157	451	910	3.677	0.368	24206
18	159	438	925	12.902	1.290	24777
18	161	442	922	3.250	0.325	24046
18	163	447	921	3.314	0.331	23943
18	165	450	919	2.344	0.234	24391
18	167	456	910	7.031	0.703	24156
18	169	444	920	10.153	1.015	24372
18	171	443	922	1.453	0.145	20245
18	173	443	926	2.600	0.260	24588
18	175	446	927	2.055	0.206	21726
18	177	447	927	0.650	0.065	28154
18	179	448	926	0.919	0.092	26782
18	181	448	926	0.000	0.000	23835
18	183	450	925	1.453	0.145	23667
18	185	450	922	1.950	0.195	24902
18	187	449	920	1.453	0.145	24758
18	189	448	916	2.680	0.268	25616
18	191	445	908	5.553	0.555	23515
18	193	442	916	5.553	0.555	23426
19	1	96	484	-1.000	-1.000	22726
19	3	96	484	0.000	0.000	21551
19	5	96	476	5.200	0.520	23511
19	7	96	476	0.000	0.000	24356
19	9	100	477	2.680	0.268	22544
19	11	106	481	4.687	0.469	26336
19	13	106	481	0.000	0.000	24681
19	15	106	481	0.000	0.000	23574
19	17	106	481	0.000	0.000	25088
19	19	106	481	0.000	0.000	22582
19	21	106	481	0.000	0.000	23977
19	23	106	481	0.000	0.000	20270
19	25	106	481	0.000	0.000	17865
19	27	106	481	0.000	0.000	25753
19	29	106	481	0.000	0.000	21485
19	31	106	481	0.000	0.000	26894
19	33	106	481	0.000	0.000	13890
19	35	106	481	0.000	0.000	15879
19	37	106	477	2.600	0.260	21878
19	39	105	472	3.314	0.331	22513
19	41	105	466	3.900	0.390	24608
19	43	103	462	2.907	0.291	23357
19	45	102	457	3.314	0.331	16418
19	47	103	465	5.240	0.524	24989
19	49	105	470	3.500	0.350	18965
19	51	105	471	0.650	0.065	20004
19	53	106	476	3.314	0.331	34972
19	55	106	476	0.000	0.000	23096
19	57	108	472	2.907	0.291	23063
19	59	112	470	2.907	0.291	20842
19	61	113	478	5.240	0.524	24351
19	63	113	480	1.300	0.130	28417
19	65	113	480	0.000	0.000	25255
19	67	110	472	5.553	0.555	16174
19	69	110	472	0.000	0.000	15841
19	71	112	476	2.907	0.291	26352
20	1	50	635	-1.000	-1.000	15036
20	3	49	635	0.650	0.065	28520
20	5	35	629	9.900	0.990	23413
20	7	35	629	0.000	0.000	26324
20	9	37	632	2.344	0.234	20491
20	11	40	634	2.344	0.234	21244
20	13	42	634	1.300	0.130	24766
20	15	45	639	3.790	0.379	29632
20	17	45	639	0.000	0.000	24844
20	19	45	639	0.000	0.000	24348
20	21	42	638	2.055	0.206	24942
20	23	42	638	0.000	0.000	21933
20	25	41	639	0.919	0.092	23391
20	27	41	639	0.000	0.000	15299
20	29	35	635	4.687	0.469	22632
20	31	35	635	0.000	0.000	22042
20	33	35	635	0.000	0.000	22319
20	35	40	632	3.790	0.379	18700
20	37	40	632	0.000	0.000	21307
20	39	40	632	0.000	0.000	19932
20	41	40	632	0.000	0.000	21518
20	43	40	632	0.000	0.000	22784
20	45	40	632	0.000	0.000	23913
20	47	40	632	0.000	0.000	26416
20	49	40	632	0.000	0.000	21130
20	51	42	634	1.838	0.184	26697
20	53	42	637	1.950	0.195	21751
20	55	43	642	3.314	0.331	24406
20	57	43	644	1.300	0.130	17111
20	59	45	645	1.453	0.145	22673
20	61	48	645	1.950	0.195	19896
20	63	48	651	3.900	0.390	23158
20	65	48	649	1.300	0.130	21571
20	67	52	644	4.162	0.416	21464
20	69	53	647	2.055	0.206	25377
20	71	54	649	1.453	0.145	41911
20	73	59	646	3.790	0.379	23880
20	75	55	643	3.250	0.325	17757
20	77	55	643	0.000	0.000	16326
20	79	54	643	0.650	0.065	25331
20	81	54	643	0.000	0.000	19520
20	83	54	641	1.300	0.130	25533
20	85	54	641	0.000	0.000	26481
20	87	54	641	0.000	0.000	19818
20	89	54	641	0.000	0.000	24797
20	91	54	641	0.000	0.000	22375
20	93	53	636	3.314	0.331	31213
20	95	51	633	2.344	0.234	24583
20	97	48	630	2.758	0.276	29031
20	99	48	640	6.500	0.650	22809
20	101	48	642	1.300	0.130	22289
20	103	43	646	4.162	0.416	22139
20	105	40	651	3.790	0.379	15945
20	107	40	652	0.650	0.065	11544
20	109	45	655	3.790	0.379	35016
20	111	47	654	1.453	0.145	25027
20	113	48	650	2.680	0.268	28293
20	115	47	642	5.240	0.524	24445
20	117	45	636	4.111	0.411	26720
20	119	44	632	2.680	0.268	21618
20	121	42	629	2.344	0.234	25969
20	123	41	626	2.055	0.206	16029
20	125	41	630	2.600	0.260	16628
20	127	42	640	6.532	0.653	23971
20	129	45	646	4.360	0.436	20776
20	131	47	644	1.838	0.184	24716
20	133	49	641	2.344	0.234	22876
20	135	47	648	4.732	0.473	23269
20	137	46	648	0.650	0.065	19534
20	139	41	646	3.500	0.350	21530
20	141	39	645	1.453	0.145	23539
20	143	35	643	2.907	0.291	14845
20	145	35	642	0.650	0.065	23044
20	147	39	640	2.907	0.291	20464
20	149	45	638	4.111	0.411	25381
20	151	46	637	0.919	0.092	24700
20	153	49	635	2.344	0.234	26222
20	155	51	633	1.838	0.184	30351
20	157	51	634	0.650	0.065	30562
20	159	44	635	4.596	0.460	26627
20	161	43	637	1.453	0.145	20468
20	163	41	639	1.838	0.184	16141
20	165	41	639	0.000	0.000	20053
20	167	41	630	5.850	0.585	23638
20	169	40	627	2.055	0.206	17620
20	171	39	620	4.596	0.460	16334
20	173	41	627	4.732	0.473	21433
20	175	44	630	2.758	0.276	24857
20	177	46	633	2.344	0.234	19689
20	179	49	635	2.344	0.234	27388
20	181	53	633	2.907	0.291	23146
20	183	53	632	0.650	0.065	23108
20	185	46	633	4.596	0.460	23706
20	187	45	633	0.650	0.065	22955
20	189	42	636	2.758	0.276	12001
20	191	42	637	0.650	0.065	16726
20	193	42	637	0.000	0.000	19888
21	1	146	47	-1.000	-1.000	21178
21	3	148	48	1.453	0.145	20300
21	5	148	48	0.000	0.000	15225
21	7	154	48	3.900	0.390	17873
21	9	157	46	2.344	0.234	20590
21	11	157	44	1.300	0.130	18385
21	13	162	36	6.132	0.613	23069
21	15	162	36	0.000	0.000	23584
21	17	162	36	0.000	0.000	24536
21	19	162	36	0.000	0.000	22887
21	21	156	24	8.720	0.872	22487
21	23	156	24	0.000	0.000	25458
21	25	160	30	4.687	0.469	16017
21	27	160	30	0.000	0.000	19647
21	29	160	30	0.000	0.000	22319
21	31	157	24	4.360	0.436	23628
21	33	156	23	0.919	0.092	23410
21	35	156	23	0.000	0.000	24366
21	37	154	18	3.500	0.350	23362
21	39	154	18	0.000	0.000	23398
21	41	154	18	0.000	0.000	23361
21	43	152	19	1.453	0.145	21745
21	45	151	26	4.596	0.460	23699
21	47	151	30	2.600	0.260	28905
21	49	153	34	2.907	0.291	17639
21	51	156	31	2.758	0.276	23982
21	53	156	31	0.000	0.000	25301
21	55	157	30	0.919	0.092	24808
21	57	157	30	0.000	0.000	21481
21	59	157	29	0.650	0.065	20592
21	61	159	26	2.344	0.234	25906
21	63	159	24	1.300	0.130	21878
21	65	155	33	6.402	0.640	28239
21	67	154	31	1.453	0.145	18198
21	69	154	31	0.000	0.000	20467
21	71	158	37	4.687	0.469	24451
21	73	159	37	0.650	0.065	24373
21	75	157	31	4.111	0.411	23548
21	77	156	26	3.314	0.331	24937
21	79	154	20	4.111	0.411	24562
21	81	151	14	4.360	0.436	25842
21	83	151	13	0.650	0.065	24064
21	85	154	11	2.344	0.234	19916
21	87	157	11	1.950	0.195	23760
21	89	159	12	1.453	0.145	19868
21	91	162	16	3.250	0.325	26412
21	93	163	18	1.453	0.145	24146
21	95	162	25	4.596	0.460	27039
21	97	160	30	3.500	0.350	28131
21	99	159	30	0.650	0.065	17984
21	101	159	30	0.000	0.000	25621
21	103	158	26	2.680	0.268	23888
21	105	154	20	4.687	0.469	20306
21	107	154	20	0.000	0.000	21072
21	109	154	20	0.000	0.000	22248
21	111	154	20	0.000	0.000	19643
21	113	154	20	0.000	0.000	21662
21	115	154	20	0.000	0.000	21551
21	117	154	20	0.000	0.000	22101
21	119	154	20	0.000	0.000	25368
21	121	158	29	6.402	0.640	24944
21	123	159	31	1.453	0.145	22667
21	125	161	35	2.907	0.291	19870
21	127	162	35	0.650	0.065	25208
21	129	160	28	4.732	0.473	25483
21	131	155	20	6.132	0.613	19899
21	133	155	20	0.000	0.000	21698
21	135	154	18	1.453	0.145	22119
21	137	154	27	5.850	0.585	17108
21	139	155	27	0.650	0.065	24401
21	141	167	27	7.800	0.780	23739
21	143	168	27	0.650	0.065	22291
21	145	168	27	0.000	0.000	21707
21	147	165	28	2.055	0.206	23963
21	149	160	30	3.500	0.350	23488
21	151	160	30	0.000	0.000	21327
21	153	155	27	3.790	0.379	15822
21	155	155	27	0.000	0.000	23224
21	157	155	27	0.000	0.000	23333
21	159	155	27	0.000	0.000	25022
21	161	155	26	0.650	0.065	25180
21	163	155	26	0.000	0.000	22651
21	165	155	26	0.000	0.000	27599
21	167	155	26	0.000	0.000	22385
21	169	155	26	0.000	0.000	22787
21	171	155	26	0.000	0.000	24700
21	173	155	26	0.000	0.000	22899
21	175	155	26	0.000	0.000	23706
21	177	155	26	0.000	0.000	22869
21	179	155	26	0.000	0.000	24663
21	181	158	31	3.790	0.379	26668
21	183	162	39	5.814	0.581	22214
21	185	163	35	2.680	0.268	25057
21	187	163	31	2.600	0.260	23040
21	189	166	28	2.758	0.276	28084
21	191	168	25	2.344	0.234	25959
21	193	170	22	2.344	0.234	18258
22	1	653	261	-1.000	-1.000	18560
22	3	653	261	0.000	0.000	22698
22	5	652	257	2.680	0.268	27450
22	7	652	257	0.000	0.000	21153
22	9	652	257	0.000	0.000	17741
22	11	652	257	0.000	0.000	19876
22	13	652	257	0.000	0.000	14480
22	15	652	257	0.000	0.000	15792
22	17	652	257	0.000	0.000	14707
22	19	652	257	0.000	0.000	15567
22	21	652	257	0.000	0.000	17101
22	23	652	257	0.000	0.000	39965
22	25	652	257	0.000	0.000	23817
22	27	652	249	5.200	0.520	26175
22	29	652	242	4.550	0.455	27072
22	31	653	235	4.596	0.460	23568
22	33	654	230	3.314	0.331	20658
22	35	654	230	0.000	0.000	20735
22	37	655	230	0.650	0.065	20495
22	39	658	222	5.553	0.555	17996
22	41	658	222	0.000	0.000	19227
22	43	660	231	5.993	0.599	22741
22	45	659	235	2.680	0.268	24804
22	47	659	239	2.600	0.260	22382
22	49	655	240	2.680	0.268	27241
22	51	654	240	0.650	0.065	28354
22	53	654	239	0.650	0.065	20267
22	55	657	234	3.790	0.379	19739
22	57	664	242	6.909	0.691	23293
22	59	668	246	3.677	0.368	25600
22	61	669	250	2.680	0.268	31160
22	63	668	253	2.055	0.206	25911
22	65	668	253	0.000	0.000	23568
22	67	668	250	1.950	0.195	23426
22	69	668	245	3.250	0.325	20196
22	71	665	245	1.950	0.195	27028
22	73	663	243	1.838	0.184	17589
22	75	663	242	0.650	0.065	11546
22	77	663	242	0.000	0.000	32455
22	79	663	242	0.000	0.000	35920
22	81	663	242	0.000	0.000	21766
23	1	761	818	-1.000	-1.000	20734
23	3	759	814	2.907	0.291	31830
23	5	756	806	5.553	0.555	20700
23	7	755	797	5.886	0.589	22856
23	9	755	797	0.000	0.000	20671
23	11	758	800	2.758	0.276	24262
23	13	760	801	1.453	0.145	23495
23	15	769	795	7.031	0.703	25845
23	17	769	791	2.600	0.260	18510
23	19	765	795	3.677	0.368	18380
23	21	764	797	1.453	0.145	27355
23	23	762	791	4.111	0.411	16385
23	25	762	789	1.300	0.130	28236
23	27	761	784	3.314	0.331	22264
23	29	756	784	3.250	0.325	20147
23	31	759	792	5.553	0.555	20991
23	33	760	794	1.453	0.145	23924
23	35	763	792	2.344	0.234	24043
23	37	767	785	5.240	0.524	20436
23	39	773	782	4.360	0.436	18048
23	41	771	791	5.993	0.599	22989
23	43	771	791	0.000	0.000	27596
23	45	769	790	1.453	0.145	18357
23	47	767	787	2.344	0.234	19089
23	49	764	786	2.055	0.206	21337
23	51	764	788	1.300	0.130	13468
23	53	765	791	2.055	0.206	25805
23	55	765	793	1.300	0.130	23662
23	57	771	787	5.515	0.552	23614
23	59	774	782	3.790	0.379	25258
23	61	770	785	3.250	0.325	26160
23	63	768	787	1.838	0.184	13663
23	65	764	791	3.677	0.368	25378
23	67	762	808	11.126	1.113	23180
23	69	751	779	20.160	2.016	22185
23	71	755	780	2.680	0.268	17334
23	73	762	789	7.411	0.741	20544
23	75	762	799	6.500	0.650	21547
23	77	762	799	0.000	0.000	24014
23	79	757	791	6.132	0.613	21974
23	81	756	785	3.954	0.395	18763
23	83	768	791	8.720	0.872	25288
23	85	769	792	0.919	0.092	25701
23	87	769	800	5.200	0.520	22728
23	89	765	801	2.680	0.268	24940
23	91	765	798	1.950	0.195	20566
23	93	761	791	5.240	0.524	22677
23	95	762	787	2.680	0.268	24359
23	97	765	785	2.344	0.234	23734
23	99	760	788	3.790	0.379	23590
24	1	203	271	-1.000	-1.000	24625
24	3	204	271	0.650	0.065	23489
24	5	204	271	0.000	0.000	26631
24	7	204	271	0.000	0.000	25707
24	9	204	271	0.000	0.000	21497
24	11	205	271	0.650	0.065	22660
24	13	209	269	2.907	0.291	26837
24	15	209	264	3.250	0.325	26730
24	17	209	264	0.000	0.000	26212
24	19	204	257	5.591	0.559	25754
24	21	203	256	0.919	0.092	27003
24	23	203	259	1.950	0.195	27058
24	25	204	264	3.314	0.331	21417
24	27	204	266	1.300	0.130	20537
24	29	205	266	0.650	0.065	22816
24	31	207	262	2.907	0.291	20374
24	33	207	262	0.000	0.000	22730
24	35	209	263	1.453	0.145	24278
24	37	216	268	5.591	0.559	25355
24	39	216	272	2.600	0.260	20092
24	41	215	273	0.919	0.092	31673
24	43	212	268	3.790	0.379	23418
24	45	210	262	4.111	0.411	25578
24	47	207	257	3.790	0.379	22372
24	49	205	257	1.300	0.130	20539
24	51	204	263	3.954	0.395	26654
24	53	204	263	0.000	0.000	25953
24	55	204	263	0.000	0.000	23820
24	57	209	261	3.500	0.350	20827
24	59	214	259	3.500	0.350	18231
24	61	219	255	4.162	0.416	25056
24	63	218	260	3.314	0.331	28704
24	65	211	263	4.950	0.495	22308
24	67	209	264	1.453	0.145	20418
24	69	205	268	3.677	0.368	25899
24	71	205	271	1.950	0.195	24176
24	73	209	278	5.240	0.524	21568
24	75	209	270	5.200	0.520	23117
24	77	209	269	0.650	0.065	22217
24	79	209	268	0.650	0.065	21287
24	81	209	262	3.900	0.390	22899
24	83	208	260	1.453	0.145	22727
24	85	207	254	3.954	0.395	23018
24	87	207	250	2.600	0.260	27130
24	89	209	254	2.907	0.291	23028
24	91	213	261	5.240	0.524	26559
24	93	217	268	5.240	0.524	21436
24	95	217	268	0.000	0.000	24069
24	97	218	265	2.055	0.206	19095
24	99	219	262	2.055	0.206	24580
24	101	219	261	0.650	0.065	25950
24	103	220	261	0.650	0.065	22283
24	105	221	261	0.650	0.065	24579
25	1	169	199	-1.000	-1.000	21410
25	3	166	199	1.950	0.195	20522
25	5	148	196	11.861	1.186	24583
25	7	148	196	0.000	0.000	23738
25	9	154	194	4.111	0.411	12014
25	11	155	193	0.919	0.092	15779
25	13	158	192	2.055	0.206	16070
25	15	160	190	1.838	0.184	23454
25	17	163	190	1.950	0.195	26129
25	19	164	190	0.650	0.065	23355
25	21	165	190	0.650	0.065	21475
25	23	165	190	0.000	0.000	21806
25	25	165	190	0.000	0.000	17559
25	27	165	190	0.000	0.000	19211
25	29	165	190	0.000	0.000	23561
25	31	167	190	1.300	0.130	21226
25	33	167	189	0.650	0.065	23318
25	35	168	186	2.055	0.206	22006
25	37	167	183	2.055	0.206	22630
25	39	163	177	4.687	0.469	23152
25	41	164	182	3.314	0.331	25401
25	43	166	190	5.360	0.536	23623
25	45	167	191	0.919	0.092	21188
25	47	175	189	5.360	0.536	27651
25	49	175	189	0.000	0.000	23369
25	51	167	189	5.200	0.520	26245
25	53	166	189	0.650	0.065	24007
25	55	167	192	2.055	0.206	22006
25	57	167	195	1.950	0.195	28264
25	59	166	196	0.919	0.092	20229
25	61	165	194	1.453	0.145	24593
25	63	161	190	3.677	0.368	22045
25	65	159	181	5.993	0.599	17907
25	67	159	179	1.300	0.130	13849
25	69	164	183	4.162	0.416	26749
25	71	168	188	4.162	0.416	21736
25	73	171	189	2.055	0.206	22036
25	75	175	194	4.162	0.416	23464
25	77	177	194	1.300	0.130	23094
25	79	178	194	0.650	0.065	22237
25	81	180	192	1.838	0.184	20782
25	83	183	187	3.790	0.379	17438
25	85	183	190	1.950	0.195	18663
25	87	180	193	2.758	0.276	20139
25	89	178	198	3.500	0.350	23124
25	91	176	200	1.838	0.184	21215
25	93	176	200	0.000	0.000	26324
25	95	173	194	4.360	0.436	25035
25	97	173	192	1.300	0.130	22323
25	99	168	186	5.077	0.508	25531
25	101	168	186	0.000	0.000	27037
25	103	165	184	2.344	0.234	23312
25	105	164	181	2.055	0.206	22611
25	107	165	188	4.596	0.460	22869
25	109	166	190	1.453	0.145	21496
25	111	167	190	0.650	0.065	20830
25	113	172	185	4.596	0.460	24067
25	115	175	185	1.950	0.195	23455
25	117	175	187	1.300	0.130	23963
25	119	175	188	0.650	0.065	23062
25	121	175	188	0.000	0.000	24755
25	123	179	187	2.680	0.268	23317
25	125	179	187	0.000	0.000	22184
25	127	179	192	3.250	0.325	21017
25	129	176	196	3.250	0.325	23331
25	131	173	190	4.360	0.436	21848
25	133	169	185	4.162	0.416	22652
25	135	168	183	1.453	0.145	24694
25	137	170	177	4.111	0.411	25889
25	139	173	170	4.950	0.495	11947
25	141	174	177	4.596	0.460	23395
25	143	174	180	1.950	0.195	23906
25	145	174	181	0.650	0.065	23755
25	147	174	183	1.300	0.130	22714
25	149	174	185	1.300	0.130	22292
25	151	174	185	0.000	0.000	21673
25	153	174	185	0.000	0.000	23324
25	155	172	190	3.500	0.350	24944
25	157	171	189	0.919	0.092	25342
25	159	170	186	2.055	0.206	22313
25	161	168	182	2.907	0.291	26872
25	163	173	178	4.162	0.416	21449
25	165	176	175	2.758	0.276	22277
25	167	178	172	2.344	0.234	27595
25	169	181	170	2.344	0.234	21038
25	171	184	177	4.950	0.495	24280
25	173	184	182	3.250	0.325	25364
25	175	184	189	4.550	0.455	20828
25	177	183	190	0.919	0.092	24641
25	179	181	188	1.838	0.184	22011
25	181	178	185	2.758	0.276	23578
25	183	173	181	4.162	0.416	22249
25	185	169	178	3.250	0.325	18667
25	187	169	176	1.300	0.130	18937
25	189	170	175	0.919	0.092	18706
25	191	170	175	0.000	0.000	21531
25	193	175	179	4.162	0.416	20505
26	1	964	155	-1.000	-1.000	20481
26	3	966	153	1.838	0.184	21361
26	5	967	152	0.919	0.092	20614
26	7	967	151	0.650	0.065	21384
26	9	967	144	4.550	0.455	19289
26	11	967	144	0.000	0.000	23403
26	13	968	143	0.919	0.092	19000
26	15	971	146	2.758	0.276	24186
26	17	971	151	3.250	0.325	21574
26	19	971	151	0.000	0.000	18552
26	21	970	151	0.650	0.065	21540
26	23	966	147	3.677	0.368	21659
26	25	962	146	2.680	0.268	17500
26	27	965	155	6.166	0.617	24692
26	29	968	155	1.950	0.195	18581
26	31	970	147	5.360	0.536	20221
26	33	971	146	0.919	0.092	23171
26	35	969	149	2.344	0.234	22174
26	37	969	149	0.000	0.000	18141
26	39	963	144	5.077	0.508	19541
26	41	961	143	1.453	0.145	18212
26	43	961	142	0.650	0.065	18109
26	45	960	138	2.680	0.268	20039
26	47	962	130	5.360	0.536	19954
26	49	961	122	5.240	0.524	24556
26	51	961	128	3.900	0.390	20918
26	53	964	133	3.790	0.379	21901
26	55	968	140	5.240	0.524	21400
26	57	971	144	3.250	0.325	20245
26	59	964	146	4.732	0.473	17280
26	61	960	141	4.162	0.416	21778
26	63	963	135	4.360	0.436	19310
26	65	963	127	5.200	0.520	21938
26	67	962	131	2.680	0.268	24344
26	69	967	133	3.500	0.350	21476
26	71	969	139	4.111	0.411	21389
26	73	972	148	6.166	0.617	25161
26	75	976	147	2.680	0.268	21505
26	77	976	144	1.950	0.195	24570
26	79	975	138	3.954	0.395	25739
26	81	972	138	1.950	0.195	19829
26	83	969	133	3.790	0.379	22529
26	85	965	132	2.680	0.268	23650
26	87	960	130	3.500	0.350	21442
26	89	956	132	2.907	0.291	24205
26	91	954	132	1.300	0.130	20890
26	93	948	135	4.360	0.436	14822
26	95	948	135	0.000	0.000	20453
26	97	952	132	3.250	0.325	18489
26	99	963	135	7.411	0.741	19853
26	101	967	136	2.680	0.268	22321
26	103	973	138	4.111	0.411	21913
26	105	977	137	2.680	0.268	21488
26	107	977	141	2.600	0.260	19957
26	109	971	144	4.360	0.436	23770
26	111	968	145	2.055	0.206	24250
26	113	967	145	0.650	0.065	20975
26	115	964	140	3.790	0.379	21404
26	117	964	148	5.200	0.520	22347
26	119	964	148	0.000	0.000	22493
26	121	963	146	1.453	0.145	21166
26	123	963	142	2.600	0.260	26305
26	125	964	136	3.954	0.395	21291
26	127	961	134	2.344	0.234	20192
26	129	961	139	3.250	0.325	19814
26	131	962	143	2.680	0.268	21133
26	133	962	143	0.000	0.000	20223
26	135	964	143	1.300	0.130	23507
26	137	964	143	0.000	0.000	17995
26	139	964	143	0.000	0.000	21048
26	141	962	134	5.993	0.599	21271
26	143	956	136	4.111	0.411	21724
26	145	948	132	5.814	0.581	14127
26	147	952	128	3.677	0.368	21956
26	149	964	134	8.720	0.872	19742
26	151	967	139	3.790	0.379	23760
26	153	971	144	4.162	0.416	23801
26	155	979	142	5.360	0.536	20210
26	157	983	141	2.680	0.268	26146
26	159	981	140	1.453	0.145	28159
26	161	976	144	4.162	0.416	34616
26	163	972	145	2.680	0.268	23853
26	165	964	147	5.360	0.536	18147
26	167	961	150	2.758	0.276	22416
26	169	958	143	4.950	0.495	18991
26	171	959	140	2.055	0.206	20714
26	173	967	136	5.814	0.581	20567
26	175	967	136	0.000	0.000	21919
26	177	961	137	3.954	0.395	15914
26	179	959	148	7.267	0.727	22960
26	181	960	146	1.453	0.145	11210
26	183	960	146	0.000	0.000	15087
26	185	958	140	4.111	0.411	13474
26	187	956	136	2.907	0.291	12216
26	189	966	139	6.786	0.679	24051
26	191	973	141	4.732	0.473	24405
26	193	979	143	4.111	0.411	20216
27	1	722	407	-1.000	-1.000	6728
27	3	723	407	0.650	0.065	12325
27	5	730	406	4.596	0.460	17055
27	7	734	404	2.907	0.291	14208
27	9	736	401	2.344	0.234	8008
27	11	750	396	9.663	0.966	23445
27	13	756	393	4.360	0.436	24258
27	15	761	395	3.500	0.350	25464
27	17	762	395	0.650	0.065	29436
27	19	761	389	3.954	0.395	30355
27	21	754	387	4.732	0.473	21883
27	23	750	392	4.162	0.416	27143
27	25	747	394	2.344	0.234	16657
27	27	741	394	3.900	0.390	18438
27	29	739	391	2.344	0.234	21075
27	31	731	384	6.909	0.691	17838
27	33	731	384	0.000	0.000	14234
27	35	741	382	6.629	0.663	19343
27	37	743	383	1.453	0.145	22393
27	39	752	386	6.166	0.617	22389
27	41	753	390	2.680	0.268	21422
27	43	750	394	3.250	0.325	23941
27	45	743	396	4.732	0.473	23152
27	47	738	394	3.500	0.350	20194
27	49	741	385	6.166	0.617	21010
27	51	751	379	7.580	0.758	23716
27	53	755	383	3.677	0.368	22894
27	55	757	387	2.907	0.291	24072
27	57	751	390	4.360	0.436	28414
27	59	748	390	1.950	0.195	26290
27	61	745	388	2.344	0.234	20441
27	63	743	384	2.907	0.291	23629
27	65	743	378	3.900	0.390	21487
27	67	746	374	3.250	0.325	20289
27	69	741	374	3.250	0.325	21453
27	71	738	379	3.790	0.379	19715
27	73	738	382	1.950	0.195	28937
27	75	735	385	2.758	0.276	18412
27	77	734	388	2.055	0.206	21074
27	79	733	394	3.954	0.395	15076
27	81	730	390	3.250	0.325	12265
27	83	732	383	4.732	0.473	19200
27	85	744	384	7.827	0.783	24891
27	87	748	384	2.600	0.260	22039
27	89	748	390	3.900	0.390	23456
27	91	748	390	0.000	0.000	22162
27	93	750	389	1.453	0.145	22519
27	95	752	384	3.500	0.350	24494
27	97	753	379	3.314	0.331	21632
27	99	752	375	2.680	0.268	22822
27	101	750	373	1.838	0.184	22257
27	103	749	378	3.314	0.331	20766
27	105	745	385	5.240	0.524	13292
27	107	744	389	2.680	0.268	26018
27	109	744	389	0.000	0.000	22273
27	111	739	382	5.591	0.559	22411
27	113	744	381	3.314	0.331	17199
27	115	748	385	3.677	0.368	23407
27	117	749	387	1.453	0.145	24083
27	119	747	393	4.111	0.411	26518
27	121	744	393	1.950	0.195	17330
27	123	745	392	0.919	0.092	22253
27	125	753	387	6.132	0.613	15550
27	127	753	386	0.650	0.065	23496
27	129	753	392	3.900	0.390	24213
27	131	762	393	5.886	0.589	24956
27	133	763	396	2.055	0.206	22416
27	135	762	397	0.919	0.092	24422
27	137	747	398	9.771	0.977	15991
27	139	747	392	3.900	0.390	21224
27	141	747	388	2.600	0.260	25125
27	143	750	384	3.250	0.325	22823
27	145	754	381	3.250	0.325	23945
27	147	752	376	3.500	0.350	25161
27	149	747	377	3.314	0.331	21172
27	151	744	380	2.758	0.276	25497
27	153	741	386	4.360	0.436	22293
27	155	741	394	5.200	0.520	22781
27	157	741	394	0.000	0.000	19838
27	159	745	394	2.600	0.260	17449
27	161	748	394	1.950	0.195	13904
27	163	757	394	5.850	0.585	28007
27	165	760	393	2.055	0.206	20105
27	167	762	390	2.344	0.234	20140
27	169	760	390	1.300	0.130	26980
27	171	754	390	3.900	0.390	22203
27	173	751	392	2.344	0.234	21355
27	175	750	392	0.650	0.065	17312
27	177	749	390	1.453	0.145	20969
27	179	747	387	2.344	0.234	21628
27	181	748	383	2.680	0.268	18922
27	183	749	383	0.650	0.065	23457
27	185	753	382	2.680	0.268	25144
27	187	753	384	1.300	0.130	24264
27	189	751	391	4.732	0.473	15665
27	191	749	393	1.838	0.184	19203
27	193	749	394	0.650	0.065	28944
28	1	479	934	-1.000	-1.000	22311
28	3	477	934	1.300	0.130	26977
28	5	477	934	0.000	0.000	24220
28	7	477	934	0.000	0.000	29494
28	9	477	931	1.950	0.195	25057
28	11	477	931	0.000	0.000	24356
28	13	481	929	2.907	0.291	23256
28	15	482	927	1.453	0.145	24844
28	17	483	930	2.055	0.206	25458
28	19	484	931	0.919	0.092	20837
28	21	489	925	5.077	0.508	26103
28	23	489	925	0.000	0.000	26210
28	25	489	923	1.300	0.130	22944
28	27	488	923	0.650	0.065	23051
28	29	504	915	11.627	1.163	29135
28	31	504	915	0.000	0.000	25133
28	33	506	916	1.453	0.145	23508
28	35	506	917	0.650	0.065	25863
28	37	505	918	0.919	0.092	18038
28	39	505	918	0.000	0.000	25594
28	41	505	918	0.000	0.000	22557
28	43	502	918	1.950	0.195	22946
28	45	502	918	0.000	0.000	25257
28	47	502	918	0.000	0.000	24903
28	49	508	925	5.993	0.599	22497
28	51	508	925	0.000	0.000	23753
28	53	509	925	0.650	0.065	20820
28	55	511	923	1.838	0.184	23226
28	57	514	925	2.344	0.234	28085
28	59	516	927	1.838	0.184	25663
28	61	516	923	2.600	0.260	26681
28	63	512	916	5.240	0.524	27193
28	65	504	908	7.354	0.735	20680
28	67	504	909	0.650	0.065	28681
28	69	504	909	0.000	0.000	25220
28	71	504	909	0.000	0.000	22459
28	73	504	909	0.000	0.000	17827
28	75	504	909	0.000	0.000	23628
28	77	503	912	2.055	0.206	23514
28	79	503	924	7.800	0.780	25679
28	81	501	930	4.111	0.411	27605
28	83	501	932	1.300	0.130	28901
28	85	498	937	3.790	0.379	24301
28	87	497	940	2.055	0.206	23836
28	89	497	953	8.450	0.845	22514
28	91	497	953	0.000	0.000	22654
28	93	492	951	3.500	0.350	24011
28	95	491	951	0.650	0.065	23664
28	97	488	955	3.250	0.325	25092
28	99	488	954	0.650	0.065	24604
28	101	488	949	3.250	0.325	26297
28	103	493	939	7.267	0.727	25543
28	105	500	936	4.950	0.495	25104
28	107	508	945	7.827	0.783	29768
28	109	509	951	3.954	0.395	27162
28	111	509	951	0.000	0.000	25827
28	113	505	944	5.240	0.524	26701
28	115	504	949	3.314	0.331	27902
28	117	501	947	2.344	0.234	26715
28	119	493	950	5.553	0.555	22606
28	121	492	950	0.650	0.065	24564
28	123	492	940	6.500	0.650	23681
28	125	493	935	3.314	0.331	27314
28	127	494	935	0.650	0.065	21883
28	129	496	937	1.838	0.184	21701
28	131	500	943	4.687	0.469	22869
28	133	501	951	5.240	0.524	25720
28	135	504	957	4.360	0.436	24287
28	137	506	962	3.500	0.350	25409
28	139	506	962	0.000	0.000	27477
28	141	503	948	9.306	0.931	23731
28	143	504	943	3.314	0.331	22617
28	145	504	940	1.950	0.195	27918
28	147	503	943	2.055	0.206	26646
28	149	499	939	3.677	0.368	22126
28	151	498	933	3.954	0.395	25489
28	153	508	941	8.324	0.832	28392
28	155	506	950	5.993	0.599	26939
28	157	505	950	0.650	0.065	28357
28	159	503	950	1.300	0.130	26419
28	161	496	952	4.732	0.473	18850
28	163	483	951	8.475	0.847	24899
28	165	483	951	0.000	0.000	23354
28	167	484	945	3.954	0.395	23698
28	169	487	937	5.553	0.555	26557
28	171	492	932	4.596	0.460	23926
28	173	499	936	5.240	0.524	17743
28	175	503	942	4.687	0.469	26077
28	177	504	943	0.919	0.092	21823
28	179	504	938	3.250	0.325	25188
28	181	504	939	0.650	0.065	23082
28	183	503	942	2.055	0.206	21197
28	185	495	939	5.553	0.555	23390
28	187	494	941	1.453	0.145	24094
28	189	494	941	0.000	0.000	24831
28	191	494	941	0.000	0.000	24692
28	193	494	941	0.000	0.000	23847
29	1	498	895	-1.000	-1.000	24703
29	3	497	894	0.919	0.092	23436
29	5	496	894	0.650	0.065	22981
29	7	497	899	3.314	0.331	22009
29	9	497	899	0.000	0.000	24687
29	11	498	897	1.453	0.145	21792
29	13	504	895	4.111	0.411	26239
29	15	507	895	1.950	0.195	23707
29	17	509	901	4.111	0.411	24483
29	19	509	900	0.650	0.065	27816
29	21	509	899	0.650	0.065	45665
29	23	506	894	3.790	0.379	21517
29	25	503	887	4.950	0.495	26318
29	27	504	883	2.680	0.268	19425
[truncated: 4,227 more rows]
