# Supplementary material for: The Arp2/3 complex is required for in situ haptotactic response of microglia to iC3b
Source: EMBO Rep. 2026 Feb 27;27(7):1666–95. doi: 10.1038/s44319-026-00720-9 (PMC13076747; doi:10.1038/s44319-026-00720-9)
Supplement: Supplementary file 14 — Source data Fig. 2 [file 44319_2026_720_MOESM14_ESM.zip › Figure 2/2A-C/25.01.12 BV2 random migration confine DMSO well results 7365.txt]

	Track n�	Slice n�	X	Y	Distance	Velocity	Pixel Value
1	1	1	675	541	-1	-1	27252
2	1	3	677	554	8.549	0.855	24908
3	1	5	680	546	5.553	0.555	24125
4	1	7	680	545	0.65	0.065	25091
5	1	9	681	544	0.919	0.092	23811
6	1	11	684	541	2.758	0.276	25650
7	1	13	689	538	3.79	0.379	24730
8	1	15	698	533	6.692	0.669	25673
9	1	17	707	524	8.273	0.827	28765
10	1	19	711	514	7.001	0.7	24019
11	1	21	718	503	8.475	0.847	26430
12	1	23	718	503	0	0	29628
13	1	25	718	503	0	0	28179
14	1	27	718	503	0	0	27618
15	1	29	718	503	0	0	26172
16	1	31	718	503	0	0	26397
17	1	33	717	494	5.886	0.589	25436
18	1	35	716	490	2.68	0.268	28232
19	1	37	715	488	1.453	0.145	27280
20	1	39	714	482	3.954	0.395	25553
21	1	41	714	478	2.6	0.26	25348
22	1	43	714	477	0.65	0.065	25501
23	1	45	714	477	0	0	25835
24	1	47	714	477	0	0	26876
25	1	49	714	471	3.9	0.39	26155
26	1	51	712	475	2.907	0.291	26885
27	1	53	711	484	5.886	0.589	26889
28	1	55	708	491	4.95	0.495	26455
29	1	57	706	497	4.111	0.411	26035
30	1	59	703	506	6.166	0.617	25721
31	1	61	700	511	3.79	0.379	26074
32	1	63	700	511	0	0	26109
33	1	65	699	513	1.453	0.145	26411
34	1	67	699	513	0	0	27048
35	1	69	699	508	3.25	0.325	26698
36	1	71	698	502	3.954	0.395	27144
37	1	73	698	496	3.9	0.39	23758
38	1	75	698	491	3.25	0.325	25389
39	1	77	699	486	3.314	0.331	25695
40	1	79	702	483	2.758	0.276	26357
41	1	81	706	478	4.162	0.416	27042
42	1	83	706	490	7.8	0.78	25457
43	1	85	706	498	5.2	0.52	25985
44	1	87	706	504	3.9	0.39	26161
45	1	89	706	510	3.9	0.39	26840
46	1	91	706	519	5.85	0.585	26682
47	1	93	705	524	3.314	0.331	29214
48	1	95	701	526	2.907	0.291	26231
49	1	97	695	521	5.077	0.508	24414
50	1	99	691	515	4.687	0.469	25343
51	1	101	691	511	2.6	0.26	24500
52	1	103	695	509	2.907	0.291	22519
53	1	105	700	512	3.79	0.379	26953
54	1	107	702	510	1.838	0.184	25780
55	1	109	703	508	1.453	0.145	26437
56	1	111	705	501	4.732	0.473	24570
57	1	113	706	501	0.65	0.065	25062
58	1	115	706	506	3.25	0.325	26080
59	1	117	708	508	1.838	0.184	27498
60	1	119	712	506	2.907	0.291	26273
61	1	121	714	499	4.732	0.473	27807
62	1	123	716	496	2.344	0.234	26721
63	1	125	717	493	2.055	0.206	26913
64	1	127	714	493	1.95	0.195	29162
65	1	129	710	500	5.24	0.524	26081
66	1	131	709	500	0.65	0.065	27179
67	1	133	706	507	4.95	0.495	25565
68	1	135	705	508	0.919	0.092	25969
69	1	137	704	523	9.771	0.977	27301
70	1	139	706	524	1.453	0.145	25354
71	1	141	711	520	4.162	0.416	26954
72	1	143	716	523	3.79	0.379	28719
73	1	145	716	526	1.95	0.195	29177
74	1	147	715	527	0.919	0.092	30058
75	1	149	713	531	2.907	0.291	27814
76	1	151	709	532	2.68	0.268	27689
77	1	153	703	541	7.031	0.703	27508
78	1	155	700	548	4.95	0.495	26577
79	1	157	695	551	3.79	0.379	25825
80	1	159	687	551	5.2	0.52	24824
81	1	161	680	551	4.55	0.455	26718
82	1	163	676	551	2.6	0.26	27322
83	1	165	675	551	0.65	0.065	27167
84	1	167	671	552	2.68	0.268	26002
85	1	169	668	551	2.055	0.206	26924
86	1	171	676	544	6.909	0.691	25786
87	1	173	686	540	7.001	0.7	25641
88	1	175	693	536	5.24	0.524	25532
89	1	177	695	537	1.453	0.145	25277
90	1	179	690	542	4.596	0.46	24789
91	1	181	690	542	0	0	27890
92	1	183	690	544	1.3	0.13	25509
93	1	185	676	546	9.192	0.919	30633
94	1	187	667	546	5.85	0.585	27383
95	1	189	653	548	9.192	0.919	28461
96	1	191	644	554	7.031	0.703	27584
97	1	193	635	560	7.031	0.703	29127
98	2	1	759	383	-1	-1	28340
99	2	3	754	389	5.077	0.508	25711
100	2	5	753	389	0.65	0.065	25789
101	2	7	753	394	3.25	0.325	25214
102	2	9	754	393	0.919	0.092	23368
103	2	11	762	390	5.553	0.555	25916
104	2	13	772	386	7.001	0.7	29175
105	2	15	775	383	2.758	0.276	29302
106	2	17	782	379	5.24	0.524	27713
107	2	19	782	379	0	0	26826
108	2	21	782	384	3.25	0.325	28354
109	2	23	785	386	2.344	0.234	27800
110	2	25	790	388	3.5	0.35	28564
111	2	27	794	388	2.6	0.26	26873
112	2	29	797	384	3.25	0.325	27906
113	2	31	799	380	2.907	0.291	28400
114	2	33	781	381	11.718	1.172	26244
115	2	35	779	382	1.453	0.145	25025
116	2	37	775	382	2.6	0.26	28070
117	2	39	768	382	4.55	0.455	24156
118	2	41	764	380	2.907	0.291	24883
119	2	43	759	382	3.5	0.35	26383
120	2	45	751	382	5.2	0.52	24848
121	2	47	747	383	2.68	0.268	24918
122	2	49	747	383	0	0	21926
123	2	51	750	378	3.79	0.379	23858
124	2	53	752	379	1.453	0.145	23541
125	2	55	757	382	3.79	0.379	23899
126	2	57	763	382	3.9	0.39	28293
127	2	59	768	382	3.25	0.325	26081
128	2	61	771	381	2.055	0.206	26962
129	2	63	780	378	6.166	0.617	28551
130	2	65	787	375	4.95	0.495	27282
131	2	67	787	375	0	0	30526
132	2	69	787	374	0.65	0.065	26849
133	2	71	791	373	2.68	0.268	31833
134	2	73	795	372	2.68	0.268	26841
135	2	75	803	369	5.553	0.555	27227
136	2	77	814	366	7.411	0.741	26525
137	2	79	821	364	4.732	0.473	25792
138	2	81	831	361	6.786	0.679	26836
139	2	83	840	358	6.166	0.617	28098
140	2	85	854	354	9.464	0.946	24352
141	2	87	860	351	4.36	0.436	25744
142	2	89	869	348	6.166	0.617	25563
143	2	91	876	345	4.95	0.495	25891
144	2	93	886	342	6.786	0.679	27160
145	2	95	900	335	10.174	1.017	25398
146	2	97	905	332	3.79	0.379	25982
147	2	99	907	331	1.453	0.145	25451
148	2	101	911	330	2.68	0.268	23544
149	2	103	916	327	3.79	0.379	24745
150	2	105	919	325	2.344	0.234	26288
151	2	107	926	321	5.24	0.524	28107
152	2	109	928	317	2.907	0.291	27648
153	2	111	931	314	2.758	0.276	26083
154	2	113	918	322	9.922	0.992	28223
155	2	115	906	326	8.222	0.822	28441
156	2	117	888	333	12.553	1.255	27078
157	2	119	884	337	3.677	0.368	25297
158	2	121	872	347	10.153	1.015	28106
159	2	123	870	348	1.453	0.145	32484
160	2	125	870	348	0	0	26860
161	2	127	879	341	7.411	0.741	26450
162	2	129	883	337	3.677	0.368	25925
163	2	131	883	337	0	0	25187
164	2	133	888	335	3.5	0.35	31513
165	2	135	885	339	3.25	0.325	30541
166	2	137	876	345	7.031	0.703	28913
167	2	139	862	352	10.174	1.017	29715
168	2	141	851	356	7.608	0.761	27421
169	2	143	850	356	0.65	0.065	26915
170	2	145	847	357	2.055	0.206	25354
171	2	147	835	358	7.827	0.783	27892
172	2	149	827	359	5.24	0.524	30125
173	2	151	825	361	1.838	0.184	25335
174	2	153	825	361	0	0	26183
175	2	155	825	360	0.65	0.065	24909
176	2	157	823	359	1.453	0.145	32798
177	2	159	823	359	0	0	24846
178	2	161	851	344	20.647	2.065	26260
179	2	163	871	335	14.255	1.426	25973
180	2	165	876	332	3.79	0.379	26483
181	2	167	885	327	6.692	0.669	26408
182	2	169	891	323	4.687	0.469	26148
183	2	171	894	321	2.344	0.234	25599
184	2	173	908	314	10.174	1.017	26120
185	2	175	937	302	20.4	2.04	17885
186	2	177	949	295	9.03	0.903	22704
187	2	179	960	290	7.854	0.785	22785
188	2	181	971	284	8.144	0.814	26589
189	2	183	994	269	17.848	1.785	29568
190	2	185	1007	259	10.661	1.066	19594
191	2	187	1010	257	2.344	0.234	25596
192	2	189	1014	254	3.25	0.325	25516
193	2	191	1015	254	0.65	0.065	25575
194	2	193	1018	252	2.344	0.234	25696
195	3	1	346	177	-1	-1	28427
196	3	3	346	177	0	0	31777
197	3	5	345	180	2.055	0.206	30455
198	3	7	345	194	9.1	0.91	28469
199	3	9	342	194	1.95	0.195	27520
200	3	11	341	190	2.68	0.268	23849
201	3	13	340	184	3.954	0.395	29492
202	3	15	340	185	0.65	0.065	31522
203	3	17	339	185	0.65	0.065	27418
204	3	19	339	179	3.9	0.39	28023
205	3	21	325	176	9.306	0.931	27644
206	3	23	301	191	18.396	1.84	27359
207	3	25	294	195	5.24	0.524	27919
208	3	27	281	203	9.922	0.992	27748
209	3	29	260	197	14.196	1.42	27549
210	3	31	245	193	10.09	1.009	28919
211	3	33	234	191	7.267	0.727	26871
212	3	35	222	189	7.907	0.791	28029
213	3	37	216	186	4.36	0.436	28062
214	3	39	214	173	8.549	0.855	27651
215	3	41	214	165	5.2	0.52	27719
216	3	43	214	159	3.9	0.39	27753
217	3	45	217	144	9.943	0.994	28304
218	3	47	222	132	8.45	0.845	27679
219	3	49	227	120	8.45	0.845	27733
220	3	51	229	112	5.36	0.536	27528
221	3	53	234	97	10.277	1.028	27991
222	3	55	247	82	12.902	1.29	27605
223	3	57	268	70	15.721	1.572	27810
224	3	59	293	64	16.711	1.671	27839
225	3	61	312	65	12.367	1.237	26558
226	3	63	313	66	0.919	0.092	27854
227	3	65	323	72	7.58	0.758	29680
228	3	67	332	79	7.411	0.741	28022
229	3	69	338	83	4.687	0.469	21609
230	3	71	347	86	6.166	0.617	28443
231	3	73	358	91	7.854	0.785	28732
232	3	75	363	94	3.79	0.379	28523
233	3	77	362	92	1.453	0.145	28973
234	3	79	356	81	8.144	0.814	28585
235	3	81	355	71	6.532	0.653	28512
236	3	83	361	68	4.36	0.436	28799
237	3	85	367	68	3.9	0.39	27528
238	3	87	372	68	3.25	0.325	28290
239	3	89	375	66	2.344	0.234	28498
240	3	91	375	66	0	0	29407
241	3	93	365	62	7.001	0.7	29848
242	3	95	357	58	5.814	0.581	28627
243	3	97	347	53	7.267	0.727	26221
244	3	99	343	47	4.687	0.469	26895
245	3	101	340	40	4.95	0.495	28828
246	3	103	333	32	6.909	0.691	23304
247	3	105	337	47	10.09	1.009	28959
248	3	107	338	53	3.954	0.395	28150
249	3	109	341	66	8.672	0.867	29670
250	3	111	342	67	0.919	0.092	27569
251	3	113	346	74	5.24	0.524	27550
252	3	115	351	81	5.591	0.559	25566
253	3	117	357	89	6.5	0.65	28716
254	3	119	360	92	2.758	0.276	22412
255	3	121	362	96	2.907	0.291	30003
256	3	123	362	96	0	0	27113
257	3	125	362	95	0.65	0.065	33501
258	3	127	357	88	5.591	0.559	25461
259	3	129	353	79	6.402	0.64	28317
260	3	131	347	67	8.72	0.872	28116
261	3	133	352	52	10.277	1.028	28133
262	3	135	354	40	7.907	0.791	28242
263	3	137	355	33	4.596	0.46	28419
264	3	139	356	21	7.827	0.783	27897
265	3	141	356	16	3.25	0.325	27216
266	3	143	356	13	1.95	0.195	27482
267	3	145	357	11	1.453	0.145	25854
268	4	1	297	431	-1	-1	26271
269	4	3	294	430	2.055	0.206	28314
270	4	5	297	430	1.95	0.195	25500
271	4	7	303	430	3.9	0.39	26626
272	4	9	312	431	5.886	0.589	28680
273	4	11	320	428	5.553	0.555	27941
274	4	13	322	426	1.838	0.184	29181
275	4	15	326	419	5.24	0.524	29456
276	4	17	329	416	2.758	0.276	28988
277	4	19	334	411	4.596	0.46	27493
278	4	21	342	405	6.5	0.65	28911
279	4	23	350	400	6.132	0.613	21674
280	4	25	357	397	4.95	0.495	26265
281	4	27	353	399	2.907	0.291	21787
282	4	29	348	401	3.5	0.35	26276
283	4	31	342	405	4.687	0.469	27380
284	4	33	332	408	6.786	0.679	27490
285	4	35	318	412	9.464	0.946	27153
286	4	37	315	413	2.055	0.206	26260
287	4	39	306	420	7.411	0.741	29544
288	4	41	303	422	2.344	0.234	28439
289	4	43	296	422	4.55	0.455	27280
290	4	45	295	423	0.919	0.092	26213
291	4	47	293	423	1.3	0.13	28027
292	4	49	290	420	2.758	0.276	25520
293	4	51	280	420	6.5	0.65	27046
294	4	53	274	418	4.111	0.411	28392
295	4	55	272	417	1.453	0.145	28934
296	4	57	249	428	16.571	1.657	25505
297	4	59	242	429	4.596	0.46	25176
298	4	61	241	429	0.65	0.065	27031
299	4	63	236	431	3.5	0.35	27298
300	4	65	226	436	7.267	0.727	25355
301	4	67	226	436	0	0	24285
302	4	69	226	436	0	0	26917
303	4	71	226	436	0	0	27093
304	4	73	221	441	4.596	0.46	26907
305	4	75	216	443	3.5	0.35	28923
306	4	77	213	447	3.25	0.325	28545
307	4	79	210	447	1.95	0.195	28259
308	4	81	206	447	2.6	0.26	28299
309	4	83	205	446	0.919	0.092	26400
310	4	85	189	446	10.4	1.04	27759
311	4	87	184	443	3.79	0.379	27791
312	4	89	184	443	0	0	27754
313	4	91	181	445	2.344	0.234	27625
314	4	93	174	444	4.596	0.46	25982
315	4	95	170	440	3.677	0.368	25828
316	4	97	170	440	0	0	25939
317	4	99	167	439	2.055	0.206	25143
318	4	101	160	435	5.24	0.524	22350
319	4	103	159	435	0.65	0.065	26009
320	4	105	159	435	0	0	25567
321	4	107	159	434	0.65	0.065	25971
322	4	109	159	434	0	0	24715
323	4	111	147	428	8.72	0.872	27912
324	4	113	141	429	3.954	0.395	26911
325	4	115	137	426	3.25	0.325	25573
326	4	117	133	422	3.677	0.368	26394
327	4	119	126	412	7.934	0.793	26144
328	4	121	122	410	2.907	0.291	26674
329	4	123	111	401	9.238	0.924	26861
330	4	125	109	403	1.838	0.184	26411
331	4	127	109	406	1.95	0.195	27857
332	4	129	107	407	1.453	0.145	24620
333	4	131	95	405	7.907	0.791	26667
334	4	133	85	400	7.267	0.727	21452
335	4	135	84	396	2.68	0.268	24802
336	4	137	84	388	5.2	0.52	26274
337	4	139	83	383	3.314	0.331	27297
338	4	141	81	374	5.993	0.599	26218
339	4	143	80	367	4.596	0.46	26636
340	4	145	83	358	6.166	0.617	27743
341	4	147	78	348	7.267	0.727	26363
342	4	149	74	343	4.162	0.416	26630
343	4	151	73	339	2.68	0.268	26701
344	4	153	73	336	1.95	0.195	28476
345	4	155	75	333	2.344	0.234	27511
346	4	157	76	332	0.919	0.092	31547
347	4	159	68	336	5.814	0.581	28880
348	4	161	64	337	2.68	0.268	32250
349	4	163	57	338	4.596	0.46	30561
350	4	165	46	338	7.15	0.715	29116
351	4	167	34	334	8.222	0.822	27021
352	4	169	23	326	8.841	0.884	27028
353	4	171	14	323	6.166	0.617	28739
354	4	173	5	321	5.993	0.599	28314
355	4	175	0	322	3.314	0.331	28381
356	5	1	274	790	-1	-1	28886
357	5	3	274	790	0	0	27355
358	5	5	279	788	3.5	0.35	29110
359	5	7	281	807	12.418	1.242	29349
360	5	9	281	807	0	0	28706
361	5	11	269	814	9.03	0.903	25039
362	5	13	269	814	0	0	25214
363	5	15	270	813	0.919	0.092	27473
364	5	17	270	813	0	0	26372
365	5	19	274	804	6.402	0.64	25828
366	5	21	276	800	2.907	0.291	25372
367	5	23	275	794	3.954	0.395	26050
368	5	25	275	787	4.55	0.455	27597
369	5	27	272	777	6.786	0.679	25750
370	5	29	270	763	9.192	0.919	27064
371	5	31	270	761	1.3	0.13	27872
372	5	33	270	763	1.3	0.13	26174
373	5	35	270	772	5.85	0.585	30136
374	5	37	270	772	0	0	29098
375	5	39	266	764	5.814	0.581	27117
376	5	41	254	760	8.222	0.822	27309
377	5	43	249	754	5.077	0.508	27247
378	5	45	242	747	6.435	0.643	25226
379	5	47	238	746	2.68	0.268	26847
380	5	49	231	741	5.591	0.559	27314
381	5	51	227	736	4.162	0.416	28358
382	5	53	225	734	1.838	0.184	29743
383	5	55	229	735	2.68	0.268	25839
384	5	57	236	742	6.435	0.643	26992
385	5	59	245	750	7.827	0.783	28120
386	5	61	250	753	3.79	0.379	27604
387	5	63	254	757	3.677	0.368	26763
388	5	65	241	751	9.306	0.931	26957
389	5	67	227	741	11.183	1.118	26696
390	5	69	216	734	8.475	0.847	26735
391	5	71	204	721	11.499	1.15	26388
392	5	73	197	716	5.591	0.559	25648
393	5	75	193	712	3.677	0.368	27852
394	5	77	196	710	2.344	0.234	25474
395	5	79	198	707	2.344	0.234	27993
396	5	81	198	703	2.6	0.26	26233
397	5	83	197	703	0.65	0.065	25858
398	5	85	199	704	1.453	0.145	30182
399	5	87	196	703	2.055	0.206	28723
400	5	89	194	700	2.344	0.234	30574
401	5	91	192	695	3.5	0.35	27858
402	5	93	190	695	1.3	0.13	24158
403	5	95	191	705	6.532	0.653	26493
404	5	97	187	705	2.6	0.26	21148
405	5	99	184	704	2.055	0.206	27712
406	5	101	204	721	17.061	1.706	28098
407	5	103	206	728	4.732	0.473	23933
408	5	105	209	734	4.36	0.436	19243
409	5	107	209	736	1.3	0.13	23768
410	5	109	209	736	0	0	20486
411	5	111	209	736	0	0	23726
412	5	113	202	727	7.411	0.741	19466
413	5	115	197	719	6.132	0.613	30842
414	5	117	192	711	6.132	0.613	31916
415	5	119	186	706	5.077	0.508	31285
416	5	121	181	700	5.077	0.508	31386
417	5	123	173	695	6.132	0.613	26687
418	5	125	169	691	3.677	0.368	28861
419	5	127	158	685	8.144	0.814	26656
420	5	129	153	682	3.79	0.379	29716
421	5	131	147	678	4.687	0.469	26377
422	5	133	137	673	7.267	0.727	28942
423	5	135	131	670	4.36	0.436	31450
424	5	137	117	660	11.183	1.118	27729
425	5	139	114	658	2.344	0.234	24741
426	5	141	108	656	4.111	0.411	28865
427	5	143	103	650	5.077	0.508	31543
428	5	145	101	634	10.481	1.048	30491
429	5	147	100	624	6.532	0.653	24405
430	5	149	108	614	8.324	0.832	22998
431	5	151	113	609	4.596	0.46	28184
432	5	153	133	594	16.25	1.625	28056
433	5	155	155	575	18.894	1.889	27481
434	5	157	163	566	7.827	0.783	29475
435	5	159	172	557	8.273	0.827	27067
436	5	161	174	555	1.838	0.184	27101
437	5	163	180	550	5.077	0.508	28279
438	5	165	192	544	8.72	0.872	28656
439	5	167	200	540	5.814	0.581	28936
440	5	169	200	540	0	0	28545
441	5	171	201	538	1.453	0.145	30635
442	5	173	205	533	4.162	0.416	29372
443	5	175	198	520	9.597	0.96	27838
444	5	177	190	510	8.324	0.832	28488
445	5	179	188	499	7.267	0.727	29156
446	5	181	188	492	4.55	0.455	28313
447	5	183	188	487	3.25	0.325	27435
448	5	185	189	483	2.68	0.268	27750
449	5	187	189	479	2.6	0.26	27312
450	5	189	191	475	2.907	0.291	27631
451	5	191	191	475	0	0	27225
452	5	193	191	472	1.95	0.195	27616
453	6	1	423	418	-1	-1	26004
454	6	3	423	414	2.6	0.26	29311
455	6	5	423	409	3.25	0.325	26302
456	6	7	423	411	1.3	0.13	25138
457	6	9	422	424	8.475	0.847	19168
458	6	11	422	426	1.3	0.13	24983
459	6	13	422	415	7.15	0.715	23829
460	6	15	423	427	7.827	0.783	26572
461	6	17	424	433	3.954	0.395	27501
462	6	19	424	433	0	0	21918
463	6	21	425	421	7.827	0.783	23862
464	6	23	430	415	5.077	0.508	26178
465	6	25	442	411	8.222	0.822	28844
466	6	27	448	404	5.993	0.599	28971
467	6	29	452	394	7.001	0.7	29074
468	6	31	453	389	3.314	0.331	27564
469	6	33	447	395	5.515	0.552	30165
470	6	35	445	398	2.344	0.234	29076
471	6	37	441	405	5.24	0.524	26435
472	6	39	435	410	5.077	0.508	19654
473	6	41	435	410	0	0	21974
474	6	43	437	407	2.344	0.234	28643
475	6	45	441	403	3.677	0.368	30121
476	6	47	443	401	1.838	0.184	28703
477	6	49	447	397	3.677	0.368	28942
478	6	51	453	389	6.5	0.65	34672
479	6	53	457	380	6.402	0.64	29994
480	6	55	448	390	8.745	0.874	27232
481	6	57	446	395	3.5	0.35	26391
482	6	59	446	397	1.3	0.13	26494
483	6	61	451	391	5.077	0.508	27278
484	6	63	454	385	4.36	0.436	29438
485	6	65	453	387	1.453	0.145	28103
486	6	67	451	390	2.344	0.234	23978
487	6	69	447	399	6.402	0.64	28652
488	6	71	447	399	0	0	34509
489	6	73	447	399	0	0	38014
490	6	75	446	403	2.68	0.268	29326
491	6	77	444	407	2.907	0.291	33286
492	6	79	434	425	13.384	1.338	27513
493	6	81	427	441	11.351	1.135	26725
494	6	83	425	446	3.5	0.35	27779
495	6	85	423	451	3.5	0.35	26278
496	6	87	427	442	6.402	0.64	26147
497	6	89	438	416	18.35	1.835	31408
498	6	91	442	407	6.402	0.64	29471
499	6	93	445	400	4.95	0.495	29438
500	6	95	448	395	3.79	0.379	28913
501	6	97	448	393	1.3	0.13	30319
502	6	99	449	391	1.453	0.145	30478
503	6	101	451	388	2.344	0.234	29125
504	6	103	453	383	3.5	0.35	27652
505	6	105	456	378	3.79	0.379	24613
506	6	107	459	373	3.79	0.379	25800
507	6	109	460	371	1.453	0.145	27761
508	6	111	461	367	2.68	0.268	28106
509	6	113	466	359	6.132	0.613	25614
510	6	115	468	353	4.111	0.411	23521
511	6	117	471	348	3.79	0.379	30306
512	6	119	467	347	2.68	0.268	26554
513	6	121	467	347	0	0	20953
514	6	123	467	344	1.95	0.195	27425
515	6	125	469	341	2.344	0.234	27997
516	6	127	471	337	2.907	0.291	29391
517	6	129	471	336	0.65	0.065	24887
518	6	131	472	333	2.055	0.206	27736
519	6	133	475	328	3.79	0.379	29629
520	6	135	476	324	2.68	0.268	31257
521	6	137	477	322	1.453	0.145	31445
522	6	139	477	322	0	0	34348
523	6	141	478	320	1.453	0.145	37102
524	6	143	482	309	7.608	0.761	31026
525	6	145	485	301	5.553	0.555	31323
526	6	147	488	292	6.166	0.617	31709
527	6	149	488	283	5.85	0.585	28275
528	6	151	488	278	3.25	0.325	35431
529	6	153	488	275	1.95	0.195	28969
530	6	155	488	274	0.65	0.065	30433
531	6	157	490	263	7.267	0.727	26443
532	6	159	493	249	9.306	0.931	24740
533	6	161	498	236	9.053	0.905	23795
534	6	163	504	224	8.72	0.872	28237
535	6	165	510	220	4.687	0.469	27814
536	6	167	517	219	4.596	0.46	24857
537	6	169	535	219	11.7	1.17	27196
538	6	171	551	220	10.42	1.042	31928
539	6	173	565	223	9.306	0.931	29167
540	6	175	578	224	8.475	0.847	31386
541	6	177	597	219	12.77	1.277	28864
542	6	179	619	206	16.61	1.661	26467
543	6	181	640	194	15.721	1.572	26137
544	6	183	669	185	19.736	1.974	31594
545	6	185	683	173	11.985	1.199	30194
546	6	187	683	150	14.95	1.495	22648
547	6	189	683	141	5.85	0.585	27691
548	6	191	684	147	3.954	0.395	27719
549	6	193	684	147	0	0	27459
550	7	1	449	691	-1	-1	28330
551	7	3	449	691	0	0	27688
552	7	5	453	694	3.25	0.325	26827
553	7	7	455	698	2.907	0.291	27316
554	7	9	457	709	7.267	0.727	28033
555	7	11	459	729	13.065	1.306	26647
556	7	13	456	742	8.672	0.867	27919
557	7	15	456	743	0.65	0.065	29112
558	7	17	457	743	0.65	0.065	23809
559	7	19	459	742	1.453	0.145	28208
560	7	21	459	742	0	0	24072
561	7	23	459	742	0	0	26319
562	7	25	459	742	0	0	25034
563	7	27	459	743	0.65	0.065	26684
564	7	29	459	743	0	0	26969
565	7	31	450	750	7.411	0.741	26869
566	7	33	453	753	2.758	0.276	26687
567	7	35	456	753	1.95	0.195	26698
568	7	37	460	753	2.6	0.26	26994
569	7	39	471	735	13.711	1.371	26835
570	7	41	482	704	21.38	2.138	27068
571	7	43	486	679	16.456	1.646	26137
572	7	45	483	665	9.306	0.931	21488
573	7	47	483	665	0	0	26789
574	7	49	483	665	0	0	24569
575	7	51	483	666	0.65	0.065	27117
576	7	53	483	666	0	0	26580
577	7	55	485	672	4.111	0.411	27167
578	7	57	497	703	21.606	2.161	27619
579	7	59	497	711	5.2	0.52	26664
580	7	61	497	715	2.6	0.26	27151
581	7	63	513	695	16.648	1.665	27147
582	7	65	517	700	4.162	0.416	27280
583	7	67	518	709	5.886	0.589	26408
584	7	69	519	711	1.453	0.145	26136
585	7	71	519	716	3.25	0.325	26490
586	7	73	515	710	4.687	0.469	26549
587	7	75	513	695	9.836	0.984	28073
588	7	77	513	685	6.5	0.65	26923
589	7	79	515	678	4.732	0.473	26837
590	7	81	517	675	2.344	0.234	26867
591	7	83	517	673	1.3	0.13	30271
592	7	85	512	681	6.132	0.613	28029
593	7	87	512	682	0.65	0.065	27090
594	7	89	506	692	7.58	0.758	34225
595	7	91	494	715	16.862	1.686	26641
596	7	93	489	727	8.45	0.845	27147
597	7	95	487	731	2.907	0.291	24585
598	7	97	487	734	1.95	0.195	27318
599	7	99	487	739	3.25	0.325	28512
600	7	101	487	746	4.55	0.455	27329
601	7	103	482	750	4.162	0.416	26375
602	7	105	455	749	17.562	1.756	29138
603	7	107	432	749	14.95	1.495	25186
604	7	109	420	752	8.04	0.804	26433
605	7	111	414	758	5.515	0.552	25267
606	7	113	410	765	5.24	0.524	25499
607	7	115	410	765	0	0	27357
608	7	117	409	767	1.453	0.145	23256
609	7	119	407	771	2.907	0.291	26132
610	7	121	405	773	1.838	0.184	21019
611	7	123	404	773	0.65	0.065	27313
612	7	125	404	747	16.9	1.69	19214
613	7	127	403	729	11.718	1.172	26185
614	7	129	396	720	7.411	0.741	25930
615	7	131	393	715	3.79	0.379	26272
616	7	133	394	717	1.453	0.145	24084
617	7	135	398	702	10.09	1.009	25309
618	7	137	398	691	7.15	0.715	25026
619	7	139	402	680	7.608	0.761	24668
620	7	141	403	667	8.475	0.847	23448
621	7	143	405	664	2.344	0.234	26394
622	7	145	412	679	10.759	1.076	26615
623	7	147	413	717	24.708	2.471	28024
624	7	149	418	738	14.031	1.403	26514
625	7	151	430	762	17.441	1.744	26638
626	7	153	439	775	10.277	1.028	28690
627	7	155	442	777	2.344	0.234	26637
628	7	157	444	778	1.453	0.145	29381
629	7	159	445	779	0.919	0.092	29593
630	7	161	447	792	8.549	0.855	27477
631	7	163	448	799	4.596	0.46	24208
632	7	165	455	799	4.55	0.455	26405
633	7	167	462	802	4.95	0.495	29378
634	7	169	463	802	0.65	0.065	37232
635	7	171	466	804	2.344	0.234	24132
636	7	173	468	805	1.453	0.145	24726
637	7	175	491	798	15.627	1.563	26954
638	7	177	509	793	12.143	1.214	19067
639	7	179	518	791	5.993	0.599	27430
640	7	181	520	783	5.36	0.536	29395
641	7	183	521	792	5.886	0.589	27903
642	7	185	522	793	0.919	0.092	31384
643	7	187	523	797	2.68	0.268	31332
644	7	189	528	805	6.132	0.613	32834
645	7	191	530	807	1.838	0.184	28170
646	7	193	518	773	23.435	2.344	28032
647	8	1	975	734	-1	-1	28138
648	8	3	958	736	11.126	1.113	24508
649	8	5	954	739	3.25	0.325	22185
650	8	7	953	740	0.919	0.092	24201
651	8	9	948	746	5.077	0.508	25371
652	8	11	945	747	2.055	0.206	25012
653	8	13	940	750	3.79	0.379	25712
654	8	15	936	753	3.25	0.325	24902
655	8	17	934	753	1.3	0.13	24687
656	8	19	930	756	3.25	0.325	25171
657	8	21	945	746	11.718	1.172	24391
658	8	23	957	737	9.75	0.975	25407
659	8	25	962	733	4.162	0.416	25435
660	8	27	965	731	2.344	0.234	24987
661	8	29	975	724	7.934	0.793	22965
662	8	31	979	720	3.677	0.368	25882
663	8	33	986	719	4.596	0.46	27700
664	8	35	991	726	5.591	0.559	26364
665	8	37	991	726	0	0	25423
666	8	39	987	727	2.68	0.268	25364
667	8	41	975	730	8.04	0.804	24324
668	8	43	970	731	3.314	0.331	26098
669	8	45	969	732	0.919	0.092	21796
670	8	47	969	732	0	0	27234
671	8	49	978	726	7.031	0.703	25167
672	8	51	986	721	6.132	0.613	22135
673	8	53	990	718	3.25	0.325	22649
674	8	55	990	718	0	0	24183
675	8	57	988	720	1.838	0.184	26001
676	8	59	987	720	0.65	0.065	24670
677	8	61	980	723	4.95	0.495	24556
678	8	63	971	728	6.692	0.669	22235
679	8	65	967	732	3.677	0.368	23979
680	8	67	961	742	7.58	0.758	24258
681	8	69	948	746	8.841	0.884	24952
682	8	71	941	748	4.732	0.473	24899
683	8	73	956	740	11.05	1.105	20997
684	8	75	957	740	0.65	0.065	23682
685	8	77	965	731	7.827	0.783	23199
686	8	79	970	726	4.596	0.46	25768
687	8	81	971	726	0.65	0.065	26480
688	8	83	974	724	2.344	0.234	28256
689	8	85	977	724	1.95	0.195	23397
690	8	87	979	724	1.3	0.13	24319
691	8	89	988	717	7.411	0.741	28778
692	8	91	994	708	7.031	0.703	28169
693	8	93	997	703	3.79	0.379	26595
694	8	95	997	702	0.65	0.065	26018
695	8	97	1000	697	3.79	0.379	20142
696	8	99	994	704	5.993	0.599	24252
697	8	101	985	715	9.238	0.924	26636
698	8	103	975	725	9.192	0.919	21978
699	8	105	960	733	11.05	1.105	24648
700	8	107	952	736	5.553	0.555	24284
701	8	109	948	738	2.907	0.291	25840
702	8	111	947	738	0.65	0.065	25279
703	8	113	947	737	0.65	0.065	26152
704	8	115	952	733	4.162	0.416	23223
705	8	117	963	727	8.144	0.814	20970
706	8	119	969	723	4.687	0.469	24881
707	8	121	975	721	4.111	0.411	24605
708	8	123	978	721	1.95	0.195	26165
709	8	125	982	719	2.907	0.291	28161
710	8	127	990	714	6.132	0.613	28813
711	8	129	994	711	3.25	0.325	27593
712	8	131	996	717	4.111	0.411	26522
713	8	133	994	725	5.36	0.536	26310
714	8	135	991	732	4.95	0.495	22143
715	8	137	987	738	4.687	0.469	24770
716	8	139	984	743	3.79	0.379	25257
717	8	141	981	749	4.36	0.436	24876
718	8	143	981	749	0	0	24909
719	8	145	979	738	7.267	0.727	28737
720	8	147	978	731	4.596	0.46	21217
721	8	149	976	727	2.907	0.291	26920
722	8	151	967	728	5.886	0.589	23905
723	8	153	961	731	4.36	0.436	25854
724	8	155	958	734	2.758	0.276	24462
725	8	157	958	734	0	0	24851
726	8	159	958	734	0	0	26537
727	8	161	968	726	8.324	0.832	23473
728	8	163	973	722	4.162	0.416	22849
729	8	165	977	718	3.677	0.368	26222
730	8	167	979	715	2.344	0.234	25512
731	8	169	984	721	5.077	0.508	28237
732	8	171	987	723	2.344	0.234	29185
733	8	173	992	725	3.5	0.35	29558
734	8	175	992	725	0	0	26849
735	8	177	979	725	8.45	0.845	25612
736	8	179	979	724	0.65	0.065	26566
737	8	181	979	724	0	0	27865
738	8	183	979	724	0	0	25124
739	8	185	975	726	2.907	0.291	25793
740	8	187	974	726	0.65	0.065	26006
741	8	189	968	729	4.36	0.436	25953
742	8	191	962	730	3.954	0.395	25210
743	8	193	958	733	3.25	0.325	25178
744	9	1	612	191	-1	-1	25098
745	9	3	611	200	5.886	0.589	24129
746	9	5	611	200	0	0	23463
747	9	7	610	197	2.055	0.206	24635
748	9	9	610	194	1.95	0.195	25940
749	9	11	609	189	3.314	0.331	22961
750	9	13	605	186	3.25	0.325	21879
751	9	15	601	185	2.68	0.268	22720
752	9	17	603	185	1.3	0.13	21621
753	9	19	607	182	3.25	0.325	25080
754	9	21	609	181	1.453	0.145	23011
755	9	23	612	178	2.758	0.276	24235
756	9	25	612	178	0	0	22127
757	9	27	597	180	9.836	0.984	23814
758	9	29	597	180	0	0	20543
759	9	31	597	180	0	0	22308
760	9	33	597	180	0	0	23886
761	9	35	597	180	0	0	23520
762	9	37	603	178	4.111	0.411	26145
763	9	39	608	175	3.79	0.379	21183
764	9	41	606	171	2.907	0.291	23005
765	9	43	605	168	2.055	0.206	21862
766	9	45	603	164	2.907	0.291	21273
767	9	47	596	158	5.993	0.599	22734
768	9	49	594	155	2.344	0.234	20929
769	9	51	593	153	1.453	0.145	23217
770	9	53	598	161	6.132	0.613	22047
771	9	55	604	163	4.111	0.411	23583
772	9	57	614	167	7.001	0.7	22012
773	9	59	616	167	1.3	0.13	23429
774	9	61	627	164	7.411	0.741	22759
775	9	63	642	164	9.75	0.975	22603
776	9	65	659	162	11.126	1.113	26242
777	9	67	667	157	6.132	0.613	27176
778	9	69	672	155	3.5	0.35	25981
779	9	71	678	152	4.36	0.436	23287
780	9	73	682	150	2.907	0.291	26917
781	9	75	688	148	4.111	0.411	29136
782	9	77	696	146	5.36	0.536	25127
783	9	79	702	144	4.111	0.411	26597
784	9	81	696	144	3.9	0.39	23836
785	9	83	689	147	4.95	0.495	26116
786	9	85	685	151	3.677	0.368	28711
787	9	87	675	155	7.001	0.7	29144
788	9	89	666	158	6.166	0.617	24745
789	9	91	654	160	7.907	0.791	21510
790	9	93	645	163	6.166	0.617	23022
791	9	95	644	164	0.919	0.092	25521
792	9	97	650	164	3.9	0.39	25305
793	9	99	658	162	5.36	0.536	24089
794	9	101	662	158	3.677	0.368	26328
795	9	103	665	154	3.25	0.325	25702
796	9	105	659	153	3.954	0.395	27198
797	9	107	652	158	5.591	0.559	23560
798	9	109	646	163	5.077	0.508	27027
799	9	111	646	164	0.65	0.065	23734
800	9	113	658	170	8.72	0.872	24706
801	9	115	660	173	2.344	0.234	26763
802	9	117	660	176	1.95	0.195	29822
803	9	119	658	176	1.3	0.13	23251
804	9	121	646	177	7.827	0.783	29471
805	9	123	638	181	5.814	0.581	28593
806	9	125	634	183	2.907	0.291	22825
807	9	127	632	183	1.3	0.13	24471
808	9	129	630	180	2.344	0.234	24388
809	9	131	633	173	4.95	0.495	24243
810	9	133	653	163	14.534	1.453	25262
811	9	135	665	150	11.499	1.15	27456
812	9	137	667	143	4.732	0.473	24654
813	9	139	659	149	6.5	0.65	26739
814	9	141	645	159	11.183	1.118	23019
815	9	143	643	166	4.732	0.473	24979
816	9	145	642	169	2.055	0.206	25277
817	9	147	646	176	5.24	0.524	25190
818	9	149	658	171	8.45	0.845	22325
819	9	151	660	165	4.111	0.411	23421
820	9	153	659	176	7.179	0.718	24141
821	9	155	659	171	3.25	0.325	23923
822	9	157	666	161	7.934	0.793	25161
823	9	159	669	154	4.95	0.495	22807
824	9	161	664	167	9.053	0.905	25323
825	9	163	660	175	5.814	0.581	27733
826	9	165	660	175	0	0	26731
827	9	167	660	186	7.15	0.715	25586
828	9	169	660	186	0	0	25698
829	9	171	661	181	3.314	0.331	25895
830	9	173	665	181	2.6	0.26	25394
831	9	175	662	176	3.79	0.379	24518
832	9	177	663	169	4.596	0.46	25243
833	9	179	665	164	3.5	0.35	24425
834	9	181	668	162	2.344	0.234	24053
835	9	183	671	157	3.79	0.379	25627
836	9	185	674	152	3.79	0.379	21459
837	9	187	675	151	0.919	0.092	24919
838	9	189	679	145	4.687	0.469	26042
839	9	191	679	145	0	0	25045
840	9	193	681	146	1.453	0.145	26079
841	10	1	758	368	-1	-1	24829
842	10	3	763	373	4.596	0.46	26286
843	10	5	764	375	1.453	0.145	23306
844	10	7	764	378	1.95	0.195	24303
845	10	9	764	378	0	0	23195
846	10	11	766	378	1.3	0.13	25776
847	10	13	767	377	0.919	0.092	27579
848	10	15	766	376	0.919	0.092	24917
849	10	17	764	371	3.5	0.35	25331
850	10	19	762	376	3.5	0.35	21891
851	10	21	760	376	1.3	0.13	25818
852	10	23	756	375	2.68	0.268	25553
853	10	25	756	375	0	0	24217
854	10	27	745	374	7.179	0.718	22922
855	10	29	748	370	3.25	0.325	23518
856	10	31	748	368	1.3	0.13	22851
857	10	33	745	375	4.95	0.495	24392
858	10	35	739	379	4.687	0.469	22740
859	10	37	740	382	2.055	0.206	22794
860	10	39	734	386	4.687	0.469	24097
861	10	41	733	378	5.24	0.524	21880
862	10	43	740	374	5.24	0.524	20979
863	10	45	740	374	0	0	21272
864	10	47	747	376	4.732	0.473	18632
865	10	49	750	379	2.758	0.276	23024
866	10	51	756	375	4.687	0.469	27305
867	10	53	757	373	1.453	0.145	27494
868	10	55	755	369	2.907	0.291	26719
869	10	57	752	366	2.758	0.276	25857
870	10	59	751	376	6.532	0.653	24333
871	10	61	748	379	2.758	0.276	23930
872	10	63	748	379	0	0	28076
873	10	65	736	372	9.03	0.903	19436
874	10	67	728	366	6.5	0.65	18742
875	10	69	737	363	6.166	0.617	22381
876	10	71	743	360	4.36	0.436	22154
877	10	73	743	367	4.55	0.455	23718
878	10	75	743	369	1.3	0.13	22481
879	10	77	744	371	1.453	0.145	25463
880	10	79	745	377	3.954	0.395	23149
881	10	81	745	377	0	0	16756
882	10	83	749	368	6.402	0.64	24602
883	10	85	750	371	2.055	0.206	22580
884	10	87	751	376	3.314	0.331	22603
885	10	89	754	376	1.95	0.195	26036
886	10	91	759	376	3.25	0.325	26665
887	10	93	755	375	2.68	0.268	26270
888	10	95	750	372	3.79	0.379	24493
889	10	97	749	368	2.68	0.268	24637
890	10	99	749	360	5.2	0.52	24942
891	10	101	748	353	4.596	0.46	23490
892	10	103	745	357	3.25	0.325	25301
893	10	105	745	362	3.25	0.325	22857
894	10	107	745	371	5.85	0.585	25575
895	10	109	746	371	0.65	0.065	23599
896	10	111	748	364	4.732	0.473	23909
897	10	113	746	358	4.111	0.411	23530
898	10	115	746	355	1.95	0.195	24154
899	10	117	755	367	9.75	0.975	22068
900	10	119	755	367	0	0	21176
901	10	121	757	367	1.3	0.13	21923
902	10	123	759	369	1.838	0.184	22801
903	10	125	760	376	4.596	0.46	27298
904	10	127	751	376	5.85	0.585	23451
905	10	129	750	374	1.453	0.145	25708
906	10	131	750	370	2.6	0.26	26604
907	10	133	753	368	2.344	0.234	26639
908	10	135	752	368	0.65	0.065	25806
909	10	137	747	371	3.79	0.379	23285
910	10	139	747	372	0.65	0.065	21492
911	10	141	755	374	5.36	0.536	21966
912	10	143	758	375	2.055	0.206	24502
913	10	145	767	376	5.886	0.589	26850
914	10	147	765	369	4.732	0.473	24512
915	10	149	761	361	5.814	0.581	23829
916	10	151	771	356	7.267	0.727	22975
917	10	153	767	365	6.402	0.64	23917
918	10	155	765	368	2.344	0.234	26900
919	10	157	761	370	2.907	0.291	22186
920	10	159	754	376	5.993	0.599	22863
921	10	161	750	381	4.162	0.416	24497
922	10	163	747	385	3.25	0.325	22514
923	10	165	743	381	3.677	0.368	21220
924	10	167	739	376	4.162	0.416	18526
925	10	169	739	373	1.95	0.195	21252
926	10	171	739	365	5.2	0.52	19969
927	10	173	740	362	2.055	0.206	23844
928	10	175	741	362	0.65	0.065	23799
929	10	177	748	367	5.591	0.559	23127
930	10	179	754	372	5.077	0.508	26507
931	10	181	756	375	2.344	0.234	14314
932	10	183	755	376	0.919	0.092	21213
933	10	185	754	375	0.919	0.092	20930
934	10	187	758	369	4.687	0.469	17959
935	10	189	758	363	3.9	0.39	21755
936	10	191	758	362	0.65	0.065	24462
937	10	193	758	357	3.25	0.325	21817
938	11	1	294	668	-1	-1	24291
939	11	3	296	666	1.838	0.184	23814
940	11	5	301	665	3.314	0.331	22489
941	11	7	309	665	5.2	0.52	26553
942	11	9	312	665	1.95	0.195	28942
943	11	11	312	665	0	0	25152
944	11	13	312	666	0.65	0.065	24926
945	11	15	309	672	4.36	0.436	24357
946	11	17	309	681	5.85	0.585	24671
947	11	19	309	681	0	0	25173
948	11	21	302	666	10.759	1.076	20671
949	11	23	300	655	7.267	0.727	26176
950	11	25	300	646	5.85	0.585	25189
951	11	27	303	634	8.04	0.804	27997
952	11	29	306	626	5.553	0.555	26754
953	11	31	309	618	5.553	0.555	23895
954	11	33	308	618	0.65	0.065	24042
955	11	35	308	615	1.95	0.195	27776
956	11	37	312	611	3.677	0.368	27214
957	11	39	312	605	3.9	0.39	25382
958	11	41	309	599	4.36	0.436	27745
959	11	43	306	613	9.306	0.931	22111
960	11	45	308	618	3.5	0.35	26651
961	11	47	310	621	2.344	0.234	20296
962	11	49	313	628	4.95	0.495	24762
963	11	51	323	630	6.629	0.663	23860
964	11	53	330	627	4.95	0.495	24914
965	11	55	328	609	11.772	1.177	24638
966	11	57	338	592	12.82	1.282	24942
967	11	59	345	581	8.475	0.847	27460
968	11	61	349	571	7.001	0.7	24147
969	11	63	344	581	7.267	0.727	18333
970	11	65	341	591	6.786	0.679	23926
971	11	67	367	588	17.012	1.701	27932
972	11	69	376	593	6.692	0.669	24645
973	11	71	358	593	11.7	1.17	24660
974	11	73	346	602	9.75	0.975	25143
975	11	75	326	612	14.534	1.453	24740
976	11	77	320	618	5.515	0.552	24640
977	11	79	320	618	0	0	24243
978	11	81	352	597	24.878	2.488	24468
979	11	83	381	593	19.028	1.903	25062
980	11	85	405	588	15.935	1.593	20297
981	11	87	415	586	6.629	0.663	26064
982	11	89	433	585	11.718	1.172	26110
983	11	91	439	585	3.9	0.39	24788
984	11	93	417	585	14.3	1.43	25570
985	11	95	374	588	28.017	2.802	25132
986	11	97	356	593	12.143	1.214	24691
987	11	99	352	593	2.6	0.26	24857
988	11	101	346	594	3.954	0.395	33056
989	11	103	322	603	16.66	1.666	27750
990	11	105	313	610	7.411	0.741	22293
991	11	107	309	614	3.677	0.368	26151
992	11	109	309	615	0.65	0.065	23888
993	11	111	309	615	0	0	25531
994	11	113	302	620	5.591	0.559	22218
995	11	115	299	622	2.344	0.234	19894
996	11	117	287	645	16.862	1.686	23456
997	11	119	280	654	7.411	0.741	27882
998	11	121	275	663	6.692	0.669	25186
999	11	123	271	676	8.841	0.884	24780
1000	11	125	269	688	7.907	0.791	25022
1001	11	127	265	695	5.24	0.524	25305
1002	11	129	262	698	2.758	0.276	25150
1003	11	131	258	699	2.68	0.268	25044
1004	11	133	242	694	10.896	1.09	25243
1005	11	135	224	695	11.718	1.172	25114
1006	11	137	214	695	6.5	0.65	25076
1007	11	139	199	695	9.75	0.975	24546
1008	11	141	188	695	7.15	0.715	23679
1009	11	143	182	697	4.111	0.411	23233
1010	11	145	181	697	0.65	0.065	24870
1011	11	147	181	693	2.6	0.26	25601
1012	11	149	167	680	12.418	1.242	22187
1013	11	151	164	676	3.25	0.325	23605
1014	11	153	161	668	5.553	0.555	22895
1015	11	155	156	657	7.854	0.785	24302
1016	11	157	152	641	10.72	1.072	25552
1017	11	159	149	620	13.788	1.379	25880
1018	11	161	151	608	7.907	0.791	23340
1019	11	163	160	599	8.273	0.827	24660
1020	11	165	171	590	9.238	0.924	24327
1021	11	167	176	583	5.591	0.559	27590
1022	11	169	183	572	8.475	0.847	26319
1023	11	171	187	565	5.24	0.524	24142
1024	11	173	202	554	12.09	1.209	28267
1025	11	175	217	545	11.37	1.137	25365
1026	11	177	227	542	6.786	0.679	26156
1027	11	179	238	544	7.267	0.727	26167
1028	11	181	252	556	11.985	1.199	28078
1029	11	183	255	558	2.344	0.234	27128
1030	11	185	256	559	0.919	0.092	25834
1031	11	187	260	558	2.68	0.268	35197
1032	11	189	260	558	0	0	25042
1033	11	191	265	544	9.663	0.966	25291
1034	11	193	272	528	11.351	1.135	25001
1035	12	1	116	832	-1	-1	25737
1036	12	3	116	828	2.6	0.26	25337
1037	12	5	120	820	5.814	0.581	25380
1038	12	7	124	811	6.402	0.64	25764
1039	12	9	124	811	0	0	25727
1040	12	11	125	809	1.453	0.145	26757
1041	12	13	127	808	1.453	0.145	26682
1042	12	15	127	808	0	0	25372
1043	12	17	127	808	0	0	27282
1044	12	19	127	808	0	0	25618
1045	12	21	132	802	5.077	0.508	26734
1046	12	23	133	801	0.919	0.092	27623
1047	12	25	133	800	0.65	0.065	20953
1048	12	27	133	800	0	0	21406
1049	12	29	136	795	3.79	0.379	26590
1050	12	31	136	794	0.65	0.065	27155
1051	12	33	136	794	0	0	27650
1052	12	35	132	798	3.677	0.368	26291
1053	12	37	132	798	0	0	26786
1054	12	39	124	809	8.841	0.884	25600
1055	12	41	122	816	4.732	0.473	24890
1056	12	43	117	824	6.132	0.613	26219
1057	12	45	117	824	0	0	23607
1058	12	47	116	828	2.68	0.268	24135
1059	12	49	113	834	4.36	0.436	27538
1060	12	51	120	836	4.732	0.473	25324
1061	12	53	127	835	4.596	0.46	24654
1062	12	55	142	837	9.836	0.984	24845
1063	12	57	147	840	3.79	0.379	24812
1064	12	59	155	843	5.553	0.555	25038
1065	12	61	159	843	2.6	0.26	25302
1066	12	63	140	825	17.012	1.701	22992
1067	12	65	133	825	4.55	0.455	22984
1068	12	67	130	825	1.95	0.195	27019
1069	12	69	127	824	2.055	0.206	27512
1070	12	71	125	822	1.838	0.184	24906
1071	12	73	121	817	4.162	0.416	26807
1072	12	75	119	817	1.3	0.13	22163
1073	12	77	119	817	0	0	22051
1074	12	79	119	817	0	0	20001
1075	12	81	122	805	8.04	0.804	22705
1076	12	83	123	803	1.453	0.145	23151
1077	12	85	125	802	1.453	0.145	22943
1078	12	87	129	793	6.402	0.64	24779
1079	12	89	126	794	2.055	0.206	21599
1080	12	91	123	802	5.553	0.555	24814
1081	12	93	122	805	2.055	0.206	21859
1082	12	95	120	813	5.36	0.536	22779
1083	12	97	118	818	3.5	0.35	20759
1084	12	99	118	818	0	0	21644
1085	12	101	122	820	2.907	0.291	25099
1086	12	103	125	820	1.95	0.195	25843
1087	12	105	129	820	2.6	0.26	24500
1088	12	107	133	821	2.68	0.268	24090
1089	12	109	129	820	2.68	0.268	27085
1090	12	111	124	815	4.596	0.46	23322
1091	12	113	121	806	6.166	0.617	26622
1092	12	115	120	806	0.65	0.065	24706
1093	12	117	117	804	2.344	0.234	24172
1094	12	119	115	801	2.344	0.234	22484
1095	12	121	113	799	1.838	0.184	24366
1096	12	123	113	799	0	0	24505
1097	12	125	113	799	0	0	22887
1098	12	127	112	799	0.65	0.065	23648
1099	12	129	109	797	2.344	0.234	23059
1100	12	131	109	797	0	0	23547
1101	12	133	108	791	3.954	0.395	25375
1102	12	135	108	791	0	0	24040
1103	12	137	113	795	4.162	0.416	22984
1104	12	139	113	796	0.65	0.065	23933
1105	12	141	113	796	0	0	23225
1106	12	143	113	798	1.3	0.13	22447
1107	12	145	113	798	0	0	22306
1108	12	147	117	805	5.24	0.524	23282
1109	12	149	121	809	3.677	0.368	24705
1110	12	151	124	811	2.344	0.234	24141
1111	12	153	127	813	2.344	0.234	20975
1112	12	155	132	816	3.79	0.379	21200
1113	12	157	134	817	1.453	0.145	26370
1114	12	159	135	817	0.65	0.065	24054
1115	12	161	135	817	0	0	26380
1116	12	163	130	812	4.596	0.46	25319
1117	12	165	128	808	2.907	0.291	28780
1118	12	167	126	806	1.838	0.184	25047
1119	12	169	122	800	4.687	0.469	27726
1120	12	171	114	815	11.05	1.105	26276
1121	12	173	112	821	4.111	0.411	25851
1122	12	175	110	824	2.344	0.234	26002
1123	12	177	109	825	0.919	0.092	26564
1124	12	179	106	828	2.758	0.276	23525
1125	12	181	104	831	2.344	0.234	28176
1126	12	183	99	838	5.591	0.559	26124
1127	12	185	94	841	3.79	0.379	30736
1128	12	187	94	842	0.65	0.065	24998
1129	12	189	105	829	11.069	1.107	28744
1130	12	191	108	824	3.79	0.379	23582
1131	12	193	108	816	5.2	0.52	27811
1132	13	1	611	977	-1	-1	20614
1133	13	3	616	974	3.79	0.379	22123
1134	13	5	625	969	6.692	0.669	24129
1135	13	7	631	962	5.993	0.599	25427
1136	13	9	631	961	0.65	0.065	25920
1137	13	11	629	959	1.838	0.184	24900
1138	13	13	627	960	1.453	0.145	22087
1139	13	15	623	962	2.907	0.291	19466
1140	13	17	622	963	0.919	0.092	23357
1141	13	19	622	963	0	0	24445
1142	13	21	622	963	0	0	22868
1143	13	23	628	954	7.031	0.703	21430
1144	13	25	631	947	4.95	0.495	23833
1145	13	27	635	954	5.24	0.524	23542
1146	13	29	635	961	4.55	0.455	23756
1147	13	31	637	971	6.629	0.663	23467
1148	13	33	636	980	5.886	0.589	24313
1149	13	35	634	980	1.3	0.13	24103
1150	13	37	630	979	2.68	0.268	20701
1151	13	39	626	977	2.907	0.291	24899
1152	13	41	628	973	2.907	0.291	25968
1153	13	43	627	980	4.596	0.46	23369
1154	13	45	629	993	8.549	0.855	22046
1155	13	47	631	1001	5.36	0.536	19343
1156	13	49	634	1006	3.79	0.379	16939
1157	13	51	635	1008	1.453	0.145	25527
1158	13	53	636	998	6.532	0.653	21917
1159	13	55	638	993	3.5	0.35	23256
1160	13	57	639	991	1.453	0.145	23000
1161	13	59	639	996	3.25	0.325	23022
1162	13	61	641	1007	7.267	0.727	23290
1163	13	63	641	1012	3.25	0.325	23814
1164	13	65	641	1013	0.65	0.065	24224
1165	13	67	641	1012	0.65	0.065	25886
1166	13	69	640	985	17.562	1.756	20246
1167	13	71	641	979	3.954	0.395	24751
1168	13	73	644	973	4.36	0.436	23735
1169	13	75	639	986	9.053	0.905	23960
1170	13	77	638	992	3.954	0.395	26034
1171	13	79	637	998	3.954	0.395	23393
1172	13	81	637	1003	3.25	0.325	23064
1173	13	83	637	1002	0.65	0.065	23095
1174	13	85	637	986	10.4	1.04	23084
1175	13	87	637	994	5.2	0.52	23082
1176	13	89	638	1012	11.718	1.172	23013
1177	13	91	639	1020	5.24	0.524	22907
1178	13	93	639	1020	0	0	22831
1179	13	95	639	1023	1.95	0.195	22873
1180	13	97	638	1020	2.055	0.206	22831
1181	13	99	639	1014	3.954	0.395	23564
1182	13	101	643	1010	3.677	0.368	23250
1183	14	1	608	193	-1	-1	24294
1184	14	3	608	194	0.65	0.065	24007
1185	14	5	608	194	0	0	20607
1186	14	7	608	194	0	0	23446
1187	14	9	609	202	5.24	0.524	23926
1188	14	11	610	203	0.919	0.092	25277
1189	14	13	612	196	4.732	0.473	23676
1190	14	15	612	191	3.25	0.325	24462
1191	14	17	622	180	9.663	0.966	22913
1192	14	19	622	180	0	0	24000
1193	14	21	614	186	6.5	0.65	23648
1194	14	23	614	184	1.3	0.13	23270
1195	14	25	623	176	7.827	0.783	25405
1196	14	27	625	175	1.453	0.145	26792
1197	14	29	618	175	4.55	0.455	24146
1198	14	31	614	177	2.907	0.291	23910
1199	14	33	608	183	5.515	0.552	25594
1200	14	35	605	181	2.344	0.234	25632
1201	14	37	601	173	5.814	0.581	22837
1202	14	39	593	158	11.05	1.105	21412
1203	14	41	588	144	9.663	0.966	23911
1204	14	43	591	150	4.36	0.436	23184
1205	14	45	600	161	9.238	0.924	22222
1206	14	47	605	165	4.162	0.416	22177
1207	14	49	609	171	4.687	0.469	22657
1208	14	51	616	170	4.596	0.46	21879
1209	14	53	624	170	5.2	0.52	24446
1210	14	55	629	169	3.314	0.331	24744
1211	14	57	633	167	2.907	0.291	25581
1212	14	59	638	163	4.162	0.416	22026
1213	14	61	632	165	4.111	0.411	24263
1214	14	63	630	166	1.453	0.145	24646
1215	14	65	629	166	0.65	0.065	22986
1216	14	67	629	166	0	0	20790
1217	14	69	630	167	0.919	0.092	23022
1218	14	71	637	167	4.55	0.455	24267
1219	14	73	665	162	18.487	1.849	27880
1220	14	75	666	157	3.314	0.331	23634
1221	14	77	675	153	6.402	0.64	22190
1222	14	79	680	149	4.162	0.416	24474
1223	14	81	691	144	7.854	0.785	25761
1224	14	83	662	156	20.4	2.04	24134
1225	14	85	662	156	0	0	24471
1226	14	87	651	162	8.144	0.814	29497
1227	14	89	650	162	0.65	0.065	25262
1228	14	91	647	161	2.055	0.206	26004
1229	14	93	650	159	2.344	0.234	22279
1230	14	95	662	153	8.72	0.872	22189
1231	14	97	672	156	6.786	0.679	26687
1232	14	99	674	156	1.3	0.13	29383
1233	14	101	665	159	6.166	0.617	24289
1234	14	103	663	158	1.453	0.145	23660
1235	14	105	656	158	4.55	0.455	22539
1236	14	107	654	159	1.453	0.145	27449
1237	14	109	652	163	2.907	0.291	22049
1238	14	111	644	173	8.324	0.832	21233
1239	14	113	648	176	3.25	0.325	23602
1240	14	115	654	175	3.954	0.395	27181
1241	14	117	659	179	4.162	0.416	25950
1242	14	119	652	169	7.934	0.793	26221
1243	14	121	645	167	4.732	0.473	23702
1244	14	123	637	169	5.36	0.536	25431
1245	14	125	633	172	3.25	0.325	24997
1246	14	127	632	175	2.055	0.206	21946
1247	14	129	638	167	6.5	0.65	21358
1248	14	131	643	162	4.596	0.46	23043
1249	14	133	654	155	8.475	0.847	21045
1250	14	135	657	154	2.055	0.206	25379
1251	14	137	658	149	3.314	0.331	23690
1252	14	139	651	152	4.95	0.495	22078
1253	14	141	647	158	4.687	0.469	22321
1254	14	143	643	169	7.608	0.761	23914
1255	14	145	641	173	2.907	0.291	20583
1256	14	147	645	170	3.25	0.325	23671
1257	14	149	654	158	9.75	0.975	23273
1258	14	151	657	157	2.055	0.206	18800
1259	14	153	656	159	1.453	0.145	21709
1260	14	155	656	160	0.65	0.065	22591
1261	14	157	662	155	5.077	0.508	23500
1262	14	159	669	162	6.435	0.643	28289
1263	14	161	664	170	6.132	0.613	25822
1264	14	163	663	174	2.68	0.268	24737
1265	14	165	672	172	5.993	0.599	28850
1266	14	167	670	176	2.907	0.291	26716
1267	14	169	670	177	0.65	0.065	29770
1268	14	171	669	178	0.919	0.092	27166
1269	14	173	668	172	3.954	0.395	26189
1270	14	175	668	165	4.55	0.455	23187
1271	14	177	664	172	5.24	0.524	25451
1272	14	179	663	180	5.24	0.524	22753
1273	14	181	664	177	2.055	0.206	25603
1274	14	183	667	184	4.95	0.495	24285
1275	14	185	669	178	4.111	0.411	27126
1276	14	187	671	170	5.36	0.536	25476
1277	14	189	673	168	1.838	0.184	27798
1278	14	191	673	169	0.65	0.065	25582
1279	14	193	669	167	2.907	0.291	24449
1280	15	1	112	829	-1	-1	28100
1281	15	3	112	828	0.65	0.065	26013
1282	15	5	112	828	0	0	23829
1283	15	7	117	821	5.591	0.559	24725
1284	15	9	118	818	2.055	0.206	27364
1285	15	11	122	810	5.814	0.581	24872
1286	15	13	123	810	0.65	0.065	24582
1287	15	15	119	824	9.464	0.946	25211
1288	15	17	116	830	4.36	0.436	27243
1289	15	19	113	837	4.95	0.495	25618
1290	15	21	117	827	7.001	0.7	26596
1291	15	23	121	810	11.351	1.135	27598
1292	15	25	122	804	3.954	0.395	26382
1293	15	27	130	792	9.374	0.937	25672
1294	15	29	130	805	8.45	0.845	27918
1295	15	31	131	809	2.68	0.268	28745
1296	15	33	126	824	10.277	1.028	28036
1297	15	35	119	830	5.993	0.599	22810
1298	15	37	116	833	2.758	0.276	25794
1299	15	39	121	826	5.591	0.559	27075
1300	15	41	120	818	5.24	0.524	24745
1301	15	43	118	813	3.5	0.35	24575
1302	15	45	123	813	3.25	0.325	24461
1303	15	47	129	826	9.306	0.931	25225
1304	15	49	133	828	2.907	0.291	25359
1305	15	51	137	831	3.25	0.325	24941
1306	15	53	133	824	5.24	0.524	25906
1307	15	55	125	816	7.354	0.735	24823
1308	15	57	119	810	5.515	0.552	22836
1309	15	59	123	818	5.814	0.581	26205
1310	15	61	127	821	3.25	0.325	23121
1311	15	63	123	825	3.677	0.368	26191
1312	15	65	118	830	4.596	0.46	26485
1313	15	67	115	827	2.758	0.276	25493
1314	15	69	116	821	3.954	0.395	26188
1315	15	71	117	817	2.68	0.268	24280
1316	15	73	126	817	5.85	0.585	26951
1317	15	75	125	813	2.68	0.268	28056
1318	15	77	126	821	5.24	0.524	26043
1319	15	79	123	820	2.055	0.206	27057
1320	15	81	119	825	4.162	0.416	25834
1321	15	83	118	826	0.919	0.092	24875
1322	15	85	116	824	1.838	0.184	26576
1323	15	87	111	816	6.132	0.613	19762
1324	15	89	111	816	0	0	21480
1325	15	91	109	813	2.344	0.234	21479
1326	15	93	108	823	6.532	0.653	18116
1327	15	95	113	827	4.162	0.416	19917
1328	15	97	115	820	4.732	0.473	25018
1329	15	99	120	816	4.162	0.416	21277
1330	15	101	125	814	3.5	0.35	25876
1331	15	103	127	819	3.5	0.35	25217
1332	15	105	127	820	0.65	0.065	24793
1333	15	107	126	816	2.68	0.268	25259
1334	15	109	121	810	5.077	0.508	23278
1335	15	111	126	828	12.143	1.214	25788
1336	15	113	120	826	4.111	0.411	25489
1337	15	115	116	821	4.162	0.416	25729
1338	15	117	113	815	4.36	0.436	25147
1339	15	119	110	810	3.79	0.379	23838
1340	15	121	108	803	4.732	0.473	22993
1341	15	123	105	797	4.36	0.436	30023
1342	15	125	106	797	0.65	0.065	20394
1343	15	127	111	801	4.162	0.416	22450
1344	15	129	120	817	11.932	1.193	24546
1345	15	131	117	813	3.25	0.325	20201
1346	15	133	118	813	0.65	0.065	19048
1347	15	135	124	808	5.077	0.508	23294
1348	15	137	125	801	4.596	0.46	26210
1349	15	139	128	806	3.79	0.379	24348
1350	15	141	139	816	9.663	0.966	27161
1351	15	143	141	818	1.838	0.184	26989
1352	15	145	145	827	6.402	0.64	24450
1353	15	147	147	835	5.36	0.536	20884
1354	15	149	141	824	8.144	0.814	22966
1355	15	151	137	818	4.687	0.469	26139
1356	15	153	136	814	2.68	0.268	23881
1357	15	155	140	818	3.677	0.368	29080
1358	15	157	141	818	0.65	0.065	30139
1359	15	159	130	816	7.267	0.727	26063
1360	15	161	115	820	10.09	1.009	23787
1361	15	163	114	820	0.65	0.065	25860
1362	15	165	114	820	0	0	25507
1363	15	167	114	813	4.55	0.455	27499
1364	15	169	110	813	2.6	0.26	25179
1365	15	171	104	823	7.58	0.758	25087
1366	15	173	99	833	7.267	0.727	31569
1367	15	175	97	834	1.453	0.145	24160
1368	15	177	93	833	2.68	0.268	23364
1369	15	179	92	827	3.954	0.395	13850
1370	15	181	92	824	1.95	0.195	11730
1371	15	183	97	819	4.596	0.46	22762
1372	15	185	97	819	0	0	21320
1373	15	187	100	815	3.25	0.325	21060
1374	15	189	101	812	2.055	0.206	22626
1375	15	191	102	811	0.919	0.092	24116
1376	15	193	102	812	0.65	0.065	22794
1377	16	1	877	907	-1	-1	23477
1378	16	3	877	907	0	0	21660
1379	16	5	877	907	0	0	24913
1380	16	7	877	911	2.6	0.26	20929
1381	16	9	877	911	0	0	22960
1382	16	11	877	912	0.65	0.065	22777
1383	16	13	882	909	3.79	0.379	21553
1384	16	15	892	900	8.745	0.874	25422
1385	16	17	891	902	1.453	0.145	25153
1386	16	19	884	912	7.934	0.793	24750
1387	16	21	883	915	2.055	0.206	24632
1388	16	23	880	924	6.166	0.617	24976
1389	16	25	880	924	0	0	25119
1390	16	27	876	915	6.402	0.64	22701
1391	16	29	876	913	1.3	0.13	24033
1392	16	31	878	906	4.732	0.473	24180
1393	16	33	878	906	0	0	24320
1394	16	35	881	903	2.758	0.276	22318
1395	16	37	884	900	2.758	0.276	24299
1396	16	39	877	905	5.591	0.559	24057
1397	16	41	877	911	3.9	0.39	23520
1398	16	43	877	912	0.65	0.065	23931
1399	16	45	881	902	7.001	0.7	25790
1400	16	47	883	900	1.838	0.184	23887
1401	16	49	885	892	5.36	0.536	23436
1402	16	51	886	882	6.532	0.653	23742
1403	16	53	888	881	1.453	0.145	24471
1404	16	55	892	879	2.907	0.291	23036
1405	16	57	895	882	2.758	0.276	22060
1406	16	59	890	893	7.854	0.785	24272
1407	16	61	888	894	1.453	0.145	23380
1408	16	63	886	896	1.838	0.184	21703
1409	16	65	884	902	4.111	0.411	23887
1410	16	67	876	912	8.324	0.832	18821
1411	16	69	876	909	1.95	0.195	21312
1412	16	71	880	895	9.464	0.946	21303
1413	16	73	883	886	6.166	0.617	24427
1414	16	75	895	881	8.45	0.845	24828
1415	16	77	895	887	3.9	0.39	25244
1416	16	79	892	893	4.36	0.436	25803
1417	16	81	889	905	8.04	0.804	26387
1418	16	83	887	905	1.3	0.13	28549
1419	16	85	881	894	8.144	0.814	22054
1420	16	87	878	894	1.95	0.195	24126
1421	16	89	876	892	1.838	0.184	19631
1422	16	91	883	882	7.934	0.793	24228
1423	16	93	886	878	3.25	0.325	20916
1424	16	95	891	875	3.79	0.379	23148
1425	16	97	896	872	3.79	0.379	24849
1426	16	99	894	876	2.907	0.291	22991
1427	16	101	889	882	5.077	0.508	23366
1428	16	103	885	882	2.6	0.26	19709
1429	16	105	885	882	0	0	19742
1430	16	107	875	894	10.153	1.015	21181
1431	16	109	875	897	1.95	0.195	24921
1432	16	111	874	905	5.24	0.524	21858
1433	16	113	873	906	0.919	0.092	22004
1434	16	115	873	906	0	0	22565
1435	16	117	881	900	6.5	0.65	24829
1436	16	119	886	888	8.45	0.845	21657
1437	16	121	886	882	3.9	0.39	20097
1438	16	123	892	876	5.515	0.552	20537
1439	16	125	898	869	5.993	0.599	22935
1440	16	127	905	865	5.24	0.524	21240
1441	16	129	921	857	11.627	1.163	23771
1442	16	131	921	861	2.6	0.26	24607
1443	16	133	914	867	5.993	0.599	23169
1444	16	135	914	867	0	0	22678
1445	16	137	923	861	7.031	0.703	28092
1446	16	139	929	858	4.36	0.436	22908
1447	16	141	920	859	5.886	0.589	23906
1448	16	143	913	866	6.435	0.643	23714
1449	16	145	908	869	3.79	0.379	22945
1450	16	147	906	875	4.111	0.411	21565
1451	16	149	903	879	3.25	0.325	22384
1452	16	151	898	889	7.267	0.727	22883
1453	16	153	898	889	0	0	22778
1454	16	155	899	889	0.65	0.065	19497
1455	16	157	908	884	6.692	0.669	20848
1456	16	159	903	897	9.053	0.905	22461
1457	16	161	902	901	2.68	0.268	22649
1458	16	163	897	912	7.854	0.785	24306
1459	16	165	894	919	4.95	0.495	26279
1460	16	167	890	924	4.162	0.416	23599
1461	16	169	882	934	8.324	0.832	23715
1462	16	171	880	940	4.111	0.411	21095
1463	16	173	878	946	4.111	0.411	14595
1464	16	175	877	950	2.68	0.268	18826
1465	16	177	880	951	2.055	0.206	19657
1466	16	179	880	955	2.6	0.26	17258
1467	16	181	881	956	0.919	0.092	12231
1468	16	183	887	952	4.687	0.469	19071
1469	16	185	897	956	7.001	0.7	22502
1470	16	187	897	956	0	0	18846
1471	16	189	899	948	5.36	0.536	29376
1472	16	191	900	941	4.596	0.46	17040
1473	16	193	900	936	3.25	0.325	23141
1474	17	1	166	625	-1	-1	19910
1475	17	3	192	624	16.912	1.691	22467
1476	17	5	181	630	8.144	0.814	20661
1477	17	7	177	632	2.907	0.291	21176
1478	17	9	174	629	2.758	0.276	23641
1479	17	11	173	623	3.954	0.395	21395
1480	17	13	177	617	4.687	0.469	20423
1481	17	15	170	616	4.596	0.46	21653
1482	17	17	163	606	7.934	0.793	20337
1483	17	19	153	599	7.934	0.793	20769
1484	17	21	150	594	3.79	0.379	20607
1485	17	23	143	586	6.909	0.691	18095
1486	17	25	150	597	8.475	0.847	20207
1487	17	27	159	607	8.745	0.874	20996
1488	17	29	159	607	0	0	19298
1489	17	31	162	606	2.055	0.206	21225
1490	17	33	167	612	5.077	0.508	20524
1491	17	35	153	612	9.1	0.91	19812
1492	17	37	147	605	5.993	0.599	17838
1493	17	39	141	600	5.077	0.508	20754
1494	17	41	132	586	10.818	1.082	20307
1495	17	43	131	584	1.453	0.145	20745
1496	17	45	150	593	13.665	1.367	20834
1497	17	47	171	600	14.388	1.439	21085
1498	17	49	184	603	8.672	0.867	17436
1499	17	51	204	601	13.065	1.306	23185
1500	17	53	212	590	8.841	0.884	22401
1501	17	55	220	577	9.922	0.992	23910
1502	17	57	227	567	7.934	0.793	22296
1503	17	59	218	580	10.277	1.028	21446
1504	17	61	208	593	10.661	1.066	20831
1505	17	63	194	608	13.337	1.334	22493
1506	17	65	189	616	6.132	0.613	20797
1507	17	67	186	619	2.758	0.276	22122
1508	17	69	184	619	1.3	0.13	22731
1509	17	71	180	619	2.6	0.26	22157
1510	17	73	171	616	6.166	0.617	23519
1511	17	75	162	614	5.993	0.599	20797
1512	17	77	146	613	10.42	1.042	20193
1513	17	79	135	609	7.608	0.761	20150
1514	17	81	122	607	8.549	0.855	20034
1515	17	83	112	607	6.5	0.65	20621
1516	17	85	110	607	1.3	0.13	20406
1517	17	87	125	599	11.05	1.105	20013
1518	17	89	142	591	12.212	1.221	21667
1519	17	91	151	589	5.993	0.599	20498
1520	17	93	170	594	12.77	1.277	22417
1521	17	95	179	595	5.886	0.589	22079
1522	17	97	183	596	2.68	0.268	21666
1523	17	99	188	601	4.596	0.46	21481
1524	17	101	189	601	0.65	0.065	21384
1525	17	103	192	599	2.344	0.234	22450
1526	17	105	204	611	11.031	1.103	19977
1527	17	107	218	620	10.818	1.082	15565
1528	17	109	235	623	11.22	1.122	22290
1529	17	111	231	623	2.6	0.26	22962
1530	17	113	215	614	11.932	1.193	21998
1531	17	115	205	609	7.267	0.727	22021
1532	17	117	189	606	10.581	1.058	25295
1533	17	119	182	601	5.591	0.559	19587
1534	17	121	171	598	7.411	0.741	19415
1535	17	123	181	598	6.5	0.65	17576
1536	17	125	183	599	1.453	0.145	20063
1537	17	127	189	600	3.954	0.395	20108
1538	17	129	195	600	3.9	0.39	24381
1539	17	131	199	596	3.677	0.368	21023
1540	17	133	203	591	4.162	0.416	24753
1541	17	135	203	591	0	0	24577
1542	17	137	203	600	5.85	0.585	19747
1543	17	139	201	603	2.344	0.234	20153
1544	17	141	204	609	4.36	0.436	17958
1545	17	143	208	612	3.25	0.325	22247
1546	17	145	201	612	4.55	0.455	21822
1547	17	147	198	607	3.79	0.379	21484
1548	17	149	200	596	7.267	0.727	25122
1549	17	151	199	595	0.919	0.092	23859
1550	17	153	200	593	1.453	0.145	22571
1551	17	155	202	597	2.907	0.291	21890
1552	17	157	203	601	2.68	0.268	19764
1553	17	159	205	610	5.993	0.599	24000
1554	17	161	205	612	1.3	0.13	23934
1555	17	163	188	612	11.05	1.105	20229
1556	17	165	182	610	4.111	0.411	19686
1557	17	167	181	609	0.919	0.092	17538
1558	17	169	175	607	4.111	0.411	18101
1559	17	171	174	606	0.919	0.092	19616
1560	17	173	171	606	1.95	0.195	18797
1561	17	175	170	605	0.919	0.092	18792
1562	17	177	178	605	5.2	0.52	18662
1563	17	179	184	605	3.9	0.39	20937
1564	17	181	198	611	9.9	0.99	21189
1565	17	183	198	611	0	0	18242
1566	17	185	198	611	0	0	20516
1567	17	187	191	609	4.732	0.473	20206
1568	17	189	183	609	5.2	0.52	18899
1569	17	191	175	608	5.24	0.524	18439
1570	17	193	173	607	1.453	0.145	19300
1571	18	1	690	690	-1	-1	24179
1572	18	3	690	695	3.25	0.325	19805
1573	18	5	690	697	1.3	0.13	20483
1574	18	7	690	697	0	0	21917
1575	18	9	690	697	0	0	18654
1576	18	11	686	692	4.162	0.416	16428
1577	18	13	679	688	5.24	0.524	20876
1578	18	15	668	682	8.144	0.814	18514
1579	18	17	665	679	2.758	0.276	18791
1580	18	19	660	681	3.5	0.35	17185
1581	18	21	665	676	4.596	0.46	19356
1582	18	23	671	671	5.077	0.508	18104
1583	18	25	678	674	4.95	0.495	22794
1584	18	27	682	678	3.677	0.368	18712
1585	18	29	687	679	3.314	0.331	20215
1586	18	31	690	679	1.95	0.195	25322
1587	18	33	676	674	9.663	0.966	17149
1588	18	35	676	673	0.65	0.065	20893
1589	18	37	674	669	2.907	0.291	16983
1590	18	39	665	668	5.886	0.589	19677
1591	18	41	657	670	5.36	0.536	20644
1592	18	43	657	669	0.65	0.065	17276
1593	18	45	664	664	5.591	0.559	19806
1594	18	47	672	662	5.36	0.536	18075
1595	18	49	675	663	2.055	0.206	19615
1596	18	51	673	666	2.344	0.234	17498
1597	18	53	670	666	1.95	0.195	20163
1598	18	55	657	667	8.475	0.847	18127
1599	18	57	657	667	0	0	17300
1600	18	59	652	668	3.314	0.331	19909
1601	18	61	646	668	3.9	0.39	21696
1602	18	63	635	667	7.179	0.718	19668
1603	18	65	633	669	1.838	0.184	18648
1604	18	67	629	671	2.907	0.291	18275
1605	18	69	623	674	4.36	0.436	21808
1606	18	71	613	675	6.532	0.653	20505
1607	18	73	607	676	3.954	0.395	19772
1608	18	75	605	677	1.453	0.145	18241
1609	18	77	599	680	4.36	0.436	20092
1610	18	79	594	679	3.314	0.331	20205
1611	18	81	592	679	1.3	0.13	20900
1612	18	83	599	679	4.55	0.455	17613
1613	18	85	609	676	6.786	0.679	21510
1614	18	87	615	674	4.111	0.411	21226
1615	18	89	599	680	11.107	1.111	20165
1616	18	91	561	675	24.912	2.491	20131
1617	18	93	557	674	2.68	0.268	23052
1618	18	95	558	670	2.68	0.268	22656
1619	18	97	550	664	6.5	0.65	19291
1620	18	99	544	661	4.36	0.436	18497
1621	18	101	536	661	5.2	0.52	18479
1622	18	103	535	661	0.65	0.065	18942
1623	18	105	530	663	3.5	0.35	19618
1624	18	107	530	663	0	0	17722
1625	18	109	530	673	6.5	0.65	16614
1626	18	111	530	673	0	0	18368
1627	18	113	532	673	1.3	0.13	19352
1628	18	115	535	673	1.95	0.195	19908
1629	18	117	535	680	4.55	0.455	21180
1630	18	119	532	687	4.95	0.495	21580
1631	18	121	532	687	0	0	18226
1632	18	123	531	687	0.65	0.065	26192
1633	18	125	527	681	4.687	0.469	18652
1634	18	127	529	675	4.111	0.411	19798
1635	18	129	529	674	0.65	0.065	18444
1636	18	131	521	679	6.132	0.613	21063
1637	18	133	521	686	4.55	0.455	21731
1638	18	135	521	686	0	0	21585
1639	18	137	524	679	4.95	0.495	21069
1640	18	139	515	689	8.745	0.874	21946
1641	18	141	507	697	7.354	0.735	20270
1642	18	143	499	710	9.922	0.992	19204
1643	18	145	494	713	3.79	0.379	19695
1644	18	147	485	716	6.166	0.617	22616
1645	18	149	473	724	9.374	0.937	24901
1646	18	151	465	734	8.324	0.832	26754
1647	18	153	459	738	4.687	0.469	24282
1648	18	155	454	742	4.162	0.416	20443
1649	18	157	451	747	3.79	0.379	20744
1650	18	159	452	745	1.453	0.145	22181
1651	18	161	454	740	3.5	0.35	22481
1652	18	163	463	732	7.827	0.783	29810
1653	18	165	475	726	8.72	0.872	19240
1654	18	167	502	703	23.054	2.305	19641
1655	18	169	514	692	10.581	1.058	21365
1656	18	171	534	675	17.061	1.706	22325
1657	18	173	546	661	11.985	1.199	20882
1658	18	175	549	650	7.411	0.741	20737
1659	18	177	550	642	5.24	0.524	23536
1660	18	179	550	636	3.9	0.39	17806
1661	18	181	550	629	4.55	0.455	19228
1662	18	183	551	624	3.314	0.331	21417
1663	18	185	549	611	8.549	0.855	21722
1664	18	187	549	609	1.3	0.13	22315
1665	18	189	546	603	4.36	0.436	21731
1666	18	191	540	597	5.515	0.552	19262
1667	18	193	540	597	0	0	18686
1668	19	1	631	406	-1	-1	19811
1669	19	3	631	405	0.65	0.065	16631
1670	19	5	633	401	2.907	0.291	22295
1671	19	7	633	401	0	0	19776
1672	19	9	635	395	4.111	0.411	18837
1673	19	11	639	390	4.162	0.416	19485
1674	19	13	640	388	1.453	0.145	21953
1675	19	15	649	381	7.411	0.741	21032
1676	19	17	649	381	0	0	20213
1677	19	19	633	380	10.42	1.042	20396
1678	19	21	625	387	6.909	0.691	24675
1679	19	23	617	381	6.5	0.65	11694
1680	19	25	610	369	9.03	0.903	20722
1681	19	27	626	365	10.72	1.072	15171
1682	19	29	640	358	10.174	1.017	20602
1683	19	31	651	350	8.841	0.884	20298
1684	19	33	643	373	15.828	1.583	20190
1685	19	35	646	399	17.012	1.701	20574
1686	19	37	651	423	15.935	1.593	20054
1687	19	39	598	421	34.474	3.447	20678
1688	19	41	576	419	14.359	1.436	20642
1689	19	43	576	419	0	0	20122
1690	19	45	556	414	13.4	1.34	20550
1691	19	47	543	420	9.306	0.931	24783
1692	19	49	522	422	13.711	1.371	20567
1693	19	51	520	422	1.3	0.13	18802
1694	19	53	557	423	24.058	2.406	23243
1695	19	55	550	426	4.95	0.495	18489
1696	19	57	545	428	3.5	0.35	30932
1697	19	59	547	431	2.344	0.234	18832
1698	19	61	543	422	6.402	0.64	17667
1699	19	63	549	437	10.501	1.05	19225
1700	19	65	554	429	6.132	0.613	22732
1701	19	67	557	420	6.166	0.617	18891
1702	19	69	556	431	7.179	0.718	19901
1703	19	71	557	433	1.453	0.145	19544
1704	19	73	556	439	3.954	0.395	24591
1705	19	75	554	453	9.192	0.919	25521
1706	19	77	554	465	7.8	0.78	21720
1707	19	79	556	498	21.489	2.149	26652
1708	19	81	556	518	13	1.3	24412
1709	19	83	556	527	5.85	0.585	27133
1710	19	85	554	538	7.267	0.727	22710
1711	19	87	554	548	6.5	0.65	22279
1712	19	89	554	568	13	1.3	20583
1713	19	91	554	574	3.9	0.39	20493
1714	19	93	557	555	12.503	1.25	20406
1715	19	95	559	528	17.598	1.76	21710
1716	19	97	558	496	20.81	2.081	25793
1717	19	99	555	485	7.411	0.741	17066
1718	19	101	540	452	23.561	2.356	20652
1719	19	103	535	452	3.25	0.325	21081
1720	19	105	516	442	13.956	1.396	20089
1721	19	107	494	430	16.289	1.629	19954
1722	19	109	477	419	13.161	1.316	22274
1723	19	111	439	410	25.383	2.538	20998
1724	19	113	424	403	10.759	1.076	20943
1725	19	115	403	388	16.774	1.677	20970
1726	19	117	384	384	12.62	1.262	20968
1727	19	119	362	396	16.289	1.629	19799
1728	19	121	339	412	18.211	1.821	21650
1729	19	123	327	425	11.499	1.15	21662
1730	19	125	315	414	10.581	1.058	21844
1731	19	127	288	408	17.978	1.798	21638
1732	19	129	282	416	6.5	0.65	21712
1733	19	131	275	432	11.351	1.135	21802
1734	19	133	262	441	10.277	1.028	20977
1735	19	135	244	447	12.333	1.233	23775
1736	19	137	235	455	7.827	0.783	18755
1737	19	139	289	456	35.105	3.511	21933
1738	19	141	306	441	14.736	1.474	21320
1739	19	143	356	414	36.935	3.693	25885
1740	19	145	391	398	25.014	2.501	20648
1741	19	147	409	386	14.061	1.406	20875
1742	19	149	413	384	2.907	0.291	20742
1743	19	151	395	374	13.384	1.338	27188
1744	19	153	384	393	14.27	1.427	21314
1745	19	155	385	418	16.263	1.626	27196
1746	19	157	369	427	11.932	1.193	21319
1747	19	159	356	424	8.672	0.867	21709
1748	19	161	324	437	22.45	2.245	21631
1749	19	163	293	435	20.191	2.019	27361
1750	19	165	283	434	6.532	0.653	20716
1751	19	167	239	425	29.191	2.919	20307
1752	19	169	202	416	24.751	2.475	21563
1753	19	171	186	411	10.896	1.09	22478
1754	19	173	158	400	19.554	1.955	21908
1755	19	175	131	396	17.741	1.774	22040
1756	19	177	122	421	17.27	1.727	22446
1757	19	179	109	430	10.277	1.028	22031
1758	19	181	83	442	18.613	1.861	23006
1759	19	183	64	439	12.503	1.25	22064
1760	19	185	58	444	5.077	0.508	22560
1761	19	187	43	448	10.09	1.009	22278
1762	19	189	29	463	13.337	1.334	25137
1763	19	191	19	469	7.58	0.758	27222
1764	19	193	15	490	13.895	1.39	22233
1765	20	1	449	129	-1	-1	21957
1766	20	3	447	126	2.344	0.234	22868
1767	20	5	445	119	4.732	0.473	22787
1768	20	7	444	115	2.68	0.268	22890
1769	20	9	448	105	7.001	0.7	24899
1770	20	11	448	114	5.85	0.585	22390
1771	20	13	446	117	2.344	0.234	21641
1772	20	15	450	123	4.687	0.469	22929
1773	20	17	459	125	5.993	0.599	21480
1774	20	19	453	123	4.111	0.411	21906
1775	20	21	450	120	2.758	0.276	21935
1776	20	23	449	115	3.314	0.331	21495
1777	20	25	454	108	5.591	0.559	20508
1778	20	27	467	114	9.306	0.931	23812
1779	20	29	481	125	11.573	1.157	22843
1780	20	31	487	130	5.077	0.508	21838
1781	20	33	499	143	11.499	1.15	23078
1782	20	35	500	145	1.453	0.145	24720
1783	20	37	506	152	5.993	0.599	22534
1784	20	39	499	155	4.95	0.495	15349
1785	20	41	490	149	7.031	0.703	21386
1786	20	43	484	142	5.993	0.599	21483
1787	20	45	475	130	9.75	0.975	20858
1788	20	47	468	123	6.435	0.643	17407
1789	20	49	463	114	6.692	0.669	22313
1790	20	51	460	109	3.79	0.379	22562
1791	20	53	453	97	9.03	0.903	25578
1792	20	55	449	88	6.402	0.64	21918
1793	20	57	442	80	6.909	0.691	26888
1794	20	59	435	73	6.435	0.643	21041
1795	20	61	441	80	5.993	0.599	24417
1796	20	63	454	94	12.418	1.242	24531
1797	20	65	460	101	5.993	0.599	23166
1798	20	67	469	111	8.745	0.874	23333
1799	20	69	472	114	2.758	0.276	23023
1800	20	71	461	107	8.475	0.847	22876
1801	20	73	459	104	2.344	0.234	21391
1802	20	75	452	97	6.435	0.643	20850
1803	20	77	450	92	3.5	0.35	23023
1804	20	79	439	80	10.581	1.058	21893
1805	20	81	437	77	2.344	0.234	21113
1806	20	83	436	77	0.65	0.065	18846
1807	20	85	436	72	3.25	0.325	19176
1808	20	87	438	58	9.192	0.919	21704
1809	20	89	439	44	9.123	0.912	22014
1810	20	91	441	39	3.5	0.35	23593
1811	20	93	444	33	4.36	0.436	18222
1812	20	95	437	48	10.759	1.076	22335
1813	20	97	433	49	2.68	0.268	21855
1814	20	99	414	45	12.62	1.262	20143
1815	20	101	413	45	0.65	0.065	19963
1816	20	103	406	43	4.732	0.473	18392
1817	20	105	398	44	5.24	0.524	16329
1818	20	107	404	45	3.954	0.395	18890
1819	20	109	411	45	4.55	0.455	17611
1820	20	111	416	45	3.25	0.325	18867
1821	20	113	425	43	5.993	0.599	23242
1822	20	115	428	42	2.055	0.206	19838
1823	20	117	432	38	3.677	0.368	19701
1824	20	119	434	36	1.838	0.184	17228
1825	20	121	437	33	2.758	0.276	20923
1826	20	123	441	30	3.25	0.325	20283
1827	20	125	445	27	3.25	0.325	22147
1828	20	127	447	25	1.838	0.184	22422
1829	20	129	449	23	1.838	0.184	21632
1830	20	131	441	35	9.374	0.937	21269
1831	20	133	430	42	8.475	0.847	20375
1832	20	135	418	57	12.486	1.249	21030
1833	20	137	408	67	9.192	0.919	18479
1834	20	139	393	81	13.337	1.334	17950
1835	20	141	385	88	6.909	0.691	18551
1836	20	143	376	91	6.166	0.617	15849
1837	20	145	352	91	15.6	1.56	17848
1838	20	147	339	89	8.549	0.855	17580
1839	20	149	332	89	4.55	0.455	16695
1840	20	151	334	88	1.453	0.145	17487
1841	20	153	355	81	14.388	1.439	15610
1842	20	155	363	76	6.132	0.613	15451
1843	20	157	373	79	6.786	0.679	17878
1844	20	159	378	79	3.25	0.325	15239
1845	20	161	387	89	8.745	0.874	19989
1846	20	163	387	93	2.6	0.26	17254
1847	20	165	389	87	4.111	0.411	18295
1848	20	167	391	80	4.732	0.473	19121
1849	20	169	398	71	7.411	0.741	18411
1850	20	171	403	79	6.132	0.613	21340
1851	20	173	411	87	7.354	0.735	18269
1852	20	175	414	88	2.055	0.206	18409
1853	20	177	423	97	8.273	0.827	23114
1854	20	179	424	98	0.919	0.092	22950
1855	20	181	408	86	13	1.3	19917
1856	20	183	389	75	14.27	1.427	18079
1857	20	185	373	59	14.707	1.471	18576
1858	20	187	365	52	6.909	0.691	16955
1859	20	189	353	49	8.04	0.804	13981
1860	20	191	350	48	2.055	0.206	13950
1861	20	193	357	55	6.435	0.643	14761
1862	21	1	883	483	-1	-1	19537
1863	21	3	884	476	4.596	0.46	19379
1864	21	5	887	473	2.758	0.276	19594
1865	21	7	895	464	7.827	0.783	21253
1866	21	9	902	453	8.475	0.847	20326
1867	21	11	904	440	8.549	0.855	20651
1868	21	13	908	430	7.001	0.7	21396
1869	21	15	904	419	7.608	0.761	23396
1870	21	17	896	404	11.05	1.105	21204
1871	21	19	885	385	14.27	1.427	20813
1872	21	21	883	371	9.192	0.919	17310
1873	21	23	881	353	11.772	1.177	18033
1874	21	25	881	326	17.55	1.755	17720
1875	21	27	887	302	16.08	1.608	17719
1876	21	29	889	295	4.732	0.473	15828
1877	21	31	902	270	18.315	1.832	23108
1878	21	33	904	265	3.5	0.35	20373
1879	21	35	908	278	8.841	0.884	25903
1880	21	37	908	284	3.9	0.39	19112
1881	21	39	903	281	3.79	0.379	25259
1882	21	41	873	265	22.099	2.21	13747
1883	21	43	879	245	13.572	1.357	19751
1884	21	45	870	241	6.402	0.64	19995
1885	21	47	926	296	51.019	5.102	19379
1886	21	49	903	279	18.59	1.859	18507
1887	21	51	897	274	5.077	0.508	18665
1888	21	53	897	284	6.5	0.65	12980
1889	21	55	891	277	5.993	0.599	28639
1890	21	57	894	268	6.166	0.617	10677
1891	21	59	883	266	7.267	0.727	19578
1892	21	61	899	260	11.107	1.111	19688
1893	21	63	910	255	7.854	0.785	14528
1894	21	65	927	253	11.126	1.113	18886
1895	21	67	918	247	7.031	0.703	21650
1896	21	69	907	245	7.267	0.727	19727
1897	21	71	907	245	0	0	19909
1898	21	73	920	237	9.922	0.992	20372
1899	21	75	914	237	3.9	0.39	19845
1900	21	77	889	252	18.95	1.895	19540
1901	21	79	860	267	21.222	2.122	20196
1902	21	81	850	294	18.715	1.871	19380
1903	21	83	838	319	18.025	1.802	19638
1904	21	85	822	346	20.4	2.04	19835
1905	21	87	808	364	14.822	1.482	28555
1906	21	89	802	373	7.031	0.703	20804
1907	21	91	799	377	3.25	0.325	19544
1908	21	93	793	378	3.954	0.395	19963
1909	21	95	790	379	2.055	0.206	17205
1910	21	97	789	376	2.055	0.206	18796
1911	21	99	768	363	16.053	1.605	17968
1912	21	101	754	357	9.9	0.99	17875
1913	21	103	742	355	7.907	0.791	19895
1914	21	105	731	357	7.267	0.727	22292
1915	21	107	718	353	8.841	0.884	19932
1916	21	109	707	352	7.179	0.718	21753
1917	21	111	686	348	13.895	1.39	14913
1918	21	113	686	348	0	0	19688
1919	21	115	686	337	7.15	0.715	20014
1920	21	117	678	312	17.061	1.706	22892
1921	21	119	673	297	10.277	1.028	29249
1922	21	121	665	283	10.481	1.048	18064
1923	21	123	660	256	17.848	1.785	19765
1924	21	125	656	242	9.464	0.946	17643
1925	21	127	649	229	9.597	0.96	23273
1926	21	129	647	228	1.453	0.145	21855
1927	21	131	644	227	2.055	0.206	25801
1928	21	133	635	228	5.886	0.589	25993
1929	21	135	623	231	8.04	0.804	21357
1930	21	137	597	247	19.843	1.984	20210
1931	21	139	589	251	5.814	0.581	15285
1932	21	141	588	251	0.65	0.065	18607
1933	21	143	583	248	3.79	0.379	20544
1934	21	145	574	240	7.827	0.783	22873
1935	21	147	568	235	5.077	0.508	20225
1936	21	149	561	252	11.95	1.195	23953
1937	21	151	558	260	5.553	0.555	19764
1938	21	153	553	262	3.5	0.35	21287
1939	21	155	550	268	4.36	0.436	20404
1940	21	157	547	276	5.553	0.555	20545
1941	21	159	545	283	4.732	0.473	19960
1942	21	161	545	285	1.3	0.13	20613
1943	21	163	544	296	7.179	0.718	12212
1944	21	165	547	314	11.861	1.186	21738
1945	21	167	548	322	5.24	0.524	28124
1946	21	169	548	329	4.55	0.455	24278
1947	21	171	544	342	8.841	0.884	31788
1948	21	173	542	352	6.629	0.663	31728
1949	21	175	538	358	4.687	0.469	21203
1950	21	177	536	364	4.111	0.411	23086
1951	21	179	535	371	4.596	0.46	22995
1952	21	181	534	373	1.453	0.145	24808
1953	21	183	527	381	6.909	0.691	20813
1954	21	185	526	382	0.919	0.092	20327
1955	21	187	516	378	7.001	0.7	18994
1956	21	189	511	384	5.077	0.508	18185
1957	21	191	508	389	3.79	0.379	17797
1958	21	193	502	392	4.36	0.436	21737
1959	22	1	376	231	-1	-1	21656
1960	22	3	376	234	1.95	0.195	18957
1961	22	5	374	241	4.732	0.473	20733
1962	22	7	378	245	3.677	0.368	19436
1963	22	9	378	245	0	0	15795
1964	22	11	385	247	4.732	0.473	23601
1965	22	13	397	259	11.031	1.103	23109
1966	22	15	402	264	4.596	0.46	22610
1967	22	17	408	273	7.031	0.703	21027
1968	22	19	408	273	0	0	21361
1969	22	21	403	264	6.692	0.669	17149
1970	22	23	405	254	6.629	0.663	23097
1971	22	25	415	260	7.58	0.758	24561
1972	22	27	416	266	3.954	0.395	21213
1973	22	29	418	279	8.549	0.855	23096
1974	22	31	420	288	5.993	0.599	21138
1975	22	33	421	297	5.886	0.589	21487
1976	22	35	417	291	4.687	0.469	19042
1977	22	37	414	284	4.95	0.495	20355
1978	22	39	413	276	5.24	0.524	19983
1979	22	41	410	267	6.166	0.617	16664
1980	22	43	409	264	2.055	0.206	20077
1981	22	45	415	277	9.306	0.931	21878
1982	22	47	421	286	7.031	0.703	20594
1983	22	49	423	291	3.5	0.35	20756
1984	22	51	427	288	3.25	0.325	25748
1985	22	53	437	286	6.629	0.663	25111
1986	22	55	439	292	4.111	0.411	25849
1987	22	57	431	310	12.803	1.28	21411
1988	22	59	427	315	4.162	0.416	21405
1989	22	61	429	308	4.732	0.473	21201
1990	22	63	441	299	9.75	0.975	21760
1991	22	65	448	296	4.95	0.495	21277
1992	22	67	435	301	9.053	0.905	21265
1993	22	69	414	299	13.711	1.371	19064
1994	22	71	426	292	9.03	0.903	18860
1995	22	73	432	289	4.36	0.436	19597
1996	22	75	428	289	2.6	0.26	18620
1997	22	77	444	283	11.107	1.111	21736
1998	22	79	454	282	6.532	0.653	22886
1999	22	81	435	296	15.34	1.534	19821
[truncated: 5,366 more rows]
