# Supplementary material for: The Arp2/3 complex is required for in situ haptotactic response of microglia to iC3b
Source: EMBO Rep. 2026 Feb 27;27(7):1666–95. doi: 10.1038/s44319-026-00720-9 (PMC13076747; doi:10.1038/s44319-026-00720-9)
Supplement: Supplementary file 14 — Source data Fig. 2 [file 44319_2026_720_MOESM14_ESM.zip › Figure 2/2A-C/25.01.12 BV2 random migration confine DMSO well results.csv]

Track n�	Slice n�	X	Y	Distance	Velocity	Pixel Value
1	1	675	541	-1.000	-1.000	27252
1	3	677	554	8.549	0.855	24908
1	5	680	546	5.553	0.555	24125
1	7	680	545	0.650	0.065	25091
1	9	681	544	0.919	0.092	23811
1	11	684	541	2.758	0.276	25650
1	13	689	538	3.790	0.379	24730
1	15	698	533	6.692	0.669	25673
1	17	707	524	8.273	0.827	28765
1	19	711	514	7.001	0.700	24019
1	21	718	503	8.475	0.847	26430
1	23	718	503	0.000	0.000	29628
1	25	718	503	0.000	0.000	28179
1	27	718	503	0.000	0.000	27618
1	29	718	503	0.000	0.000	26172
1	31	718	503	0.000	0.000	26397
1	33	717	494	5.886	0.589	25436
1	35	716	490	2.680	0.268	28232
1	37	715	488	1.453	0.145	27280
1	39	714	482	3.954	0.395	25553
1	41	714	478	2.600	0.260	25348
1	43	714	477	0.650	0.065	25501
1	45	714	477	0.000	0.000	25835
1	47	714	477	0.000	0.000	26876
1	49	714	471	3.900	0.390	26155
1	51	712	475	2.907	0.291	26885
1	53	711	484	5.886	0.589	26889
1	55	708	491	4.950	0.495	26455
1	57	706	497	4.111	0.411	26035
1	59	703	506	6.166	0.617	25721
1	61	700	511	3.790	0.379	26074
1	63	700	511	0.000	0.000	26109
1	65	699	513	1.453	0.145	26411
1	67	699	513	0.000	0.000	27048
1	69	699	508	3.250	0.325	26698
1	71	698	502	3.954	0.395	27144
1	73	698	496	3.900	0.390	23758
1	75	698	491	3.250	0.325	25389
1	77	699	486	3.314	0.331	25695
1	79	702	483	2.758	0.276	26357
1	81	706	478	4.162	0.416	27042
1	83	706	490	7.800	0.780	25457
1	85	706	498	5.200	0.520	25985
1	87	706	504	3.900	0.390	26161
1	89	706	510	3.900	0.390	26840
1	91	706	519	5.850	0.585	26682
1	93	705	524	3.314	0.331	29214
1	95	701	526	2.907	0.291	26231
1	97	695	521	5.077	0.508	24414
1	99	691	515	4.687	0.469	25343
1	101	691	511	2.600	0.260	24500
1	103	695	509	2.907	0.291	22519
1	105	700	512	3.790	0.379	26953
1	107	702	510	1.838	0.184	25780
1	109	703	508	1.453	0.145	26437
1	111	705	501	4.732	0.473	24570
1	113	706	501	0.650	0.065	25062
1	115	706	506	3.250	0.325	26080
1	117	708	508	1.838	0.184	27498
1	119	712	506	2.907	0.291	26273
1	121	714	499	4.732	0.473	27807
1	123	716	496	2.344	0.234	26721
1	125	717	493	2.055	0.206	26913
1	127	714	493	1.950	0.195	29162
1	129	710	500	5.240	0.524	26081
1	131	709	500	0.650	0.065	27179
1	133	706	507	4.950	0.495	25565
1	135	705	508	0.919	0.092	25969
1	137	704	523	9.771	0.977	27301
1	139	706	524	1.453	0.145	25354
1	141	711	520	4.162	0.416	26954
1	143	716	523	3.790	0.379	28719
1	145	716	526	1.950	0.195	29177
1	147	715	527	0.919	0.092	30058
1	149	713	531	2.907	0.291	27814
1	151	709	532	2.680	0.268	27689
1	153	703	541	7.031	0.703	27508
1	155	700	548	4.950	0.495	26577
1	157	695	551	3.790	0.379	25825
1	159	687	551	5.200	0.520	24824
1	161	680	551	4.550	0.455	26718
1	163	676	551	2.600	0.260	27322
1	165	675	551	0.650	0.065	27167
1	167	671	552	2.680	0.268	26002
1	169	668	551	2.055	0.206	26924
1	171	676	544	6.909	0.691	25786
1	173	686	540	7.001	0.700	25641
1	175	693	536	5.240	0.524	25532
1	177	695	537	1.453	0.145	25277
1	179	690	542	4.596	0.460	24789
1	181	690	542	0.000	0.000	27890
1	183	690	544	1.300	0.130	25509
1	185	676	546	9.192	0.919	30633
1	187	667	546	5.850	0.585	27383
1	189	653	548	9.192	0.919	28461
1	191	644	554	7.031	0.703	27584
1	193	635	560	7.031	0.703	29127
2	1	759	383	-1.000	-1.000	28340
2	3	754	389	5.077	0.508	25711
2	5	753	389	0.650	0.065	25789
2	7	753	394	3.250	0.325	25214
2	9	754	393	0.919	0.092	23368
2	11	762	390	5.553	0.555	25916
2	13	772	386	7.001	0.700	29175
2	15	775	383	2.758	0.276	29302
2	17	782	379	5.240	0.524	27713
2	19	782	379	0.000	0.000	26826
2	21	782	384	3.250	0.325	28354
2	23	785	386	2.344	0.234	27800
2	25	790	388	3.500	0.350	28564
2	27	794	388	2.600	0.260	26873
2	29	797	384	3.250	0.325	27906
2	31	799	380	2.907	0.291	28400
2	33	781	381	11.718	1.172	26244
2	35	779	382	1.453	0.145	25025
2	37	775	382	2.600	0.260	28070
2	39	768	382	4.550	0.455	24156
2	41	764	380	2.907	0.291	24883
2	43	759	382	3.500	0.350	26383
2	45	751	382	5.200	0.520	24848
2	47	747	383	2.680	0.268	24918
2	49	747	383	0.000	0.000	21926
2	51	750	378	3.790	0.379	23858
2	53	752	379	1.453	0.145	23541
2	55	757	382	3.790	0.379	23899
2	57	763	382	3.900	0.390	28293
2	59	768	382	3.250	0.325	26081
2	61	771	381	2.055	0.206	26962
2	63	780	378	6.166	0.617	28551
2	65	787	375	4.950	0.495	27282
2	67	787	375	0.000	0.000	30526
2	69	787	374	0.650	0.065	26849
2	71	791	373	2.680	0.268	31833
2	73	795	372	2.680	0.268	26841
2	75	803	369	5.553	0.555	27227
2	77	814	366	7.411	0.741	26525
2	79	821	364	4.732	0.473	25792
2	81	831	361	6.786	0.679	26836
2	83	840	358	6.166	0.617	28098
2	85	854	354	9.464	0.946	24352
2	87	860	351	4.360	0.436	25744
2	89	869	348	6.166	0.617	25563
2	91	876	345	4.950	0.495	25891
2	93	886	342	6.786	0.679	27160
2	95	900	335	10.174	1.017	25398
2	97	905	332	3.790	0.379	25982
2	99	907	331	1.453	0.145	25451
2	101	911	330	2.680	0.268	23544
2	103	916	327	3.790	0.379	24745
2	105	919	325	2.344	0.234	26288
2	107	926	321	5.240	0.524	28107
2	109	928	317	2.907	0.291	27648
2	111	931	314	2.758	0.276	26083
2	113	918	322	9.922	0.992	28223
2	115	906	326	8.222	0.822	28441
2	117	888	333	12.553	1.255	27078
2	119	884	337	3.677	0.368	25297
2	121	872	347	10.153	1.015	28106
2	123	870	348	1.453	0.145	32484
2	125	870	348	0.000	0.000	26860
2	127	879	341	7.411	0.741	26450
2	129	883	337	3.677	0.368	25925
2	131	883	337	0.000	0.000	25187
2	133	888	335	3.500	0.350	31513
2	135	885	339	3.250	0.325	30541
2	137	876	345	7.031	0.703	28913
2	139	862	352	10.174	1.017	29715
2	141	851	356	7.608	0.761	27421
2	143	850	356	0.650	0.065	26915
2	145	847	357	2.055	0.206	25354
2	147	835	358	7.827	0.783	27892
2	149	827	359	5.240	0.524	30125
2	151	825	361	1.838	0.184	25335
2	153	825	361	0.000	0.000	26183
2	155	825	360	0.650	0.065	24909
2	157	823	359	1.453	0.145	32798
2	159	823	359	0.000	0.000	24846
2	161	851	344	20.647	2.065	26260
2	163	871	335	14.255	1.426	25973
2	165	876	332	3.790	0.379	26483
2	167	885	327	6.692	0.669	26408
2	169	891	323	4.687	0.469	26148
2	171	894	321	2.344	0.234	25599
2	173	908	314	10.174	1.017	26120
2	175	937	302	20.400	2.040	17885
2	177	949	295	9.030	0.903	22704
2	179	960	290	7.854	0.785	22785
2	181	971	284	8.144	0.814	26589
2	183	994	269	17.848	1.785	29568
2	185	1007	259	10.661	1.066	19594
2	187	1010	257	2.344	0.234	25596
2	189	1014	254	3.250	0.325	25516
2	191	1015	254	0.650	0.065	25575
2	193	1018	252	2.344	0.234	25696
3	1	346	177	-1.000	-1.000	28427
3	3	346	177	0.000	0.000	31777
3	5	345	180	2.055	0.206	30455
3	7	345	194	9.100	0.910	28469
3	9	342	194	1.950	0.195	27520
3	11	341	190	2.680	0.268	23849
3	13	340	184	3.954	0.395	29492
3	15	340	185	0.650	0.065	31522
3	17	339	185	0.650	0.065	27418
3	19	339	179	3.900	0.390	28023
3	21	325	176	9.306	0.931	27644
3	23	301	191	18.396	1.840	27359
3	25	294	195	5.240	0.524	27919
3	27	281	203	9.922	0.992	27748
3	29	260	197	14.196	1.420	27549
3	31	245	193	10.090	1.009	28919
3	33	234	191	7.267	0.727	26871
3	35	222	189	7.907	0.791	28029
3	37	216	186	4.360	0.436	28062
3	39	214	173	8.549	0.855	27651
3	41	214	165	5.200	0.520	27719
3	43	214	159	3.900	0.390	27753
3	45	217	144	9.943	0.994	28304
3	47	222	132	8.450	0.845	27679
3	49	227	120	8.450	0.845	27733
3	51	229	112	5.360	0.536	27528
3	53	234	97	10.277	1.028	27991
3	55	247	82	12.902	1.290	27605
3	57	268	70	15.721	1.572	27810
3	59	293	64	16.711	1.671	27839
3	61	312	65	12.367	1.237	26558
3	63	313	66	0.919	0.092	27854
3	65	323	72	7.580	0.758	29680
3	67	332	79	7.411	0.741	28022
3	69	338	83	4.687	0.469	21609
3	71	347	86	6.166	0.617	28443
3	73	358	91	7.854	0.785	28732
3	75	363	94	3.790	0.379	28523
3	77	362	92	1.453	0.145	28973
3	79	356	81	8.144	0.814	28585
3	81	355	71	6.532	0.653	28512
3	83	361	68	4.360	0.436	28799
3	85	367	68	3.900	0.390	27528
3	87	372	68	3.250	0.325	28290
3	89	375	66	2.344	0.234	28498
3	91	375	66	0.000	0.000	29407
3	93	365	62	7.001	0.700	29848
3	95	357	58	5.814	0.581	28627
3	97	347	53	7.267	0.727	26221
3	99	343	47	4.687	0.469	26895
3	101	340	40	4.950	0.495	28828
3	103	333	32	6.909	0.691	23304
3	105	337	47	10.090	1.009	28959
3	107	338	53	3.954	0.395	28150
3	109	341	66	8.672	0.867	29670
3	111	342	67	0.919	0.092	27569
3	113	346	74	5.240	0.524	27550
3	115	351	81	5.591	0.559	25566
3	117	357	89	6.500	0.650	28716
3	119	360	92	2.758	0.276	22412
3	121	362	96	2.907	0.291	30003
3	123	362	96	0.000	0.000	27113
3	125	362	95	0.650	0.065	33501
3	127	357	88	5.591	0.559	25461
3	129	353	79	6.402	0.640	28317
3	131	347	67	8.720	0.872	28116
3	133	352	52	10.277	1.028	28133
3	135	354	40	7.907	0.791	28242
3	137	355	33	4.596	0.460	28419
3	139	356	21	7.827	0.783	27897
3	141	356	16	3.250	0.325	27216
3	143	356	13	1.950	0.195	27482
3	145	357	11	1.453	0.145	25854
4	1	297	431	-1.000	-1.000	26271
4	3	294	430	2.055	0.206	28314
4	5	297	430	1.950	0.195	25500
4	7	303	430	3.900	0.390	26626
4	9	312	431	5.886	0.589	28680
4	11	320	428	5.553	0.555	27941
4	13	322	426	1.838	0.184	29181
4	15	326	419	5.240	0.524	29456
4	17	329	416	2.758	0.276	28988
4	19	334	411	4.596	0.460	27493
4	21	342	405	6.500	0.650	28911
4	23	350	400	6.132	0.613	21674
4	25	357	397	4.950	0.495	26265
4	27	353	399	2.907	0.291	21787
4	29	348	401	3.500	0.350	26276
4	31	342	405	4.687	0.469	27380
4	33	332	408	6.786	0.679	27490
4	35	318	412	9.464	0.946	27153
4	37	315	413	2.055	0.206	26260
4	39	306	420	7.411	0.741	29544
4	41	303	422	2.344	0.234	28439
4	43	296	422	4.550	0.455	27280
4	45	295	423	0.919	0.092	26213
4	47	293	423	1.300	0.130	28027
4	49	290	420	2.758	0.276	25520
4	51	280	420	6.500	0.650	27046
4	53	274	418	4.111	0.411	28392
4	55	272	417	1.453	0.145	28934
4	57	249	428	16.571	1.657	25505
4	59	242	429	4.596	0.460	25176
4	61	241	429	0.650	0.065	27031
4	63	236	431	3.500	0.350	27298
4	65	226	436	7.267	0.727	25355
4	67	226	436	0.000	0.000	24285
4	69	226	436	0.000	0.000	26917
4	71	226	436	0.000	0.000	27093
4	73	221	441	4.596	0.460	26907
4	75	216	443	3.500	0.350	28923
4	77	213	447	3.250	0.325	28545
4	79	210	447	1.950	0.195	28259
4	81	206	447	2.600	0.260	28299
4	83	205	446	0.919	0.092	26400
4	85	189	446	10.400	1.040	27759
4	87	184	443	3.790	0.379	27791
4	89	184	443	0.000	0.000	27754
4	91	181	445	2.344	0.234	27625
4	93	174	444	4.596	0.460	25982
4	95	170	440	3.677	0.368	25828
4	97	170	440	0.000	0.000	25939
4	99	167	439	2.055	0.206	25143
4	101	160	435	5.240	0.524	22350
4	103	159	435	0.650	0.065	26009
4	105	159	435	0.000	0.000	25567
4	107	159	434	0.650	0.065	25971
4	109	159	434	0.000	0.000	24715
4	111	147	428	8.720	0.872	27912
4	113	141	429	3.954	0.395	26911
4	115	137	426	3.250	0.325	25573
4	117	133	422	3.677	0.368	26394
4	119	126	412	7.934	0.793	26144
4	121	122	410	2.907	0.291	26674
4	123	111	401	9.238	0.924	26861
4	125	109	403	1.838	0.184	26411
4	127	109	406	1.950	0.195	27857
4	129	107	407	1.453	0.145	24620
4	131	95	405	7.907	0.791	26667
4	133	85	400	7.267	0.727	21452
4	135	84	396	2.680	0.268	24802
4	137	84	388	5.200	0.520	26274
4	139	83	383	3.314	0.331	27297
4	141	81	374	5.993	0.599	26218
4	143	80	367	4.596	0.460	26636
4	145	83	358	6.166	0.617	27743
4	147	78	348	7.267	0.727	26363
4	149	74	343	4.162	0.416	26630
4	151	73	339	2.680	0.268	26701
4	153	73	336	1.950	0.195	28476
4	155	75	333	2.344	0.234	27511
4	157	76	332	0.919	0.092	31547
4	159	68	336	5.814	0.581	28880
4	161	64	337	2.680	0.268	32250
4	163	57	338	4.596	0.460	30561
4	165	46	338	7.150	0.715	29116
4	167	34	334	8.222	0.822	27021
4	169	23	326	8.841	0.884	27028
4	171	14	323	6.166	0.617	28739
4	173	5	321	5.993	0.599	28314
4	175	0	322	3.314	0.331	28381
5	1	274	790	-1.000	-1.000	28886
5	3	274	790	0.000	0.000	27355
5	5	279	788	3.500	0.350	29110
5	7	281	807	12.418	1.242	29349
5	9	281	807	0.000	0.000	28706
5	11	269	814	9.030	0.903	25039
5	13	269	814	0.000	0.000	25214
5	15	270	813	0.919	0.092	27473
5	17	270	813	0.000	0.000	26372
5	19	274	804	6.402	0.640	25828
5	21	276	800	2.907	0.291	25372
5	23	275	794	3.954	0.395	26050
5	25	275	787	4.550	0.455	27597
5	27	272	777	6.786	0.679	25750
5	29	270	763	9.192	0.919	27064
5	31	270	761	1.300	0.130	27872
5	33	270	763	1.300	0.130	26174
5	35	270	772	5.850	0.585	30136
5	37	270	772	0.000	0.000	29098
5	39	266	764	5.814	0.581	27117
5	41	254	760	8.222	0.822	27309
5	43	249	754	5.077	0.508	27247
5	45	242	747	6.435	0.643	25226
5	47	238	746	2.680	0.268	26847
5	49	231	741	5.591	0.559	27314
5	51	227	736	4.162	0.416	28358
5	53	225	734	1.838	0.184	29743
5	55	229	735	2.680	0.268	25839
5	57	236	742	6.435	0.643	26992
5	59	245	750	7.827	0.783	28120
5	61	250	753	3.790	0.379	27604
5	63	254	757	3.677	0.368	26763
5	65	241	751	9.306	0.931	26957
5	67	227	741	11.183	1.118	26696
5	69	216	734	8.475	0.847	26735
5	71	204	721	11.499	1.150	26388
5	73	197	716	5.591	0.559	25648
5	75	193	712	3.677	0.368	27852
5	77	196	710	2.344	0.234	25474
5	79	198	707	2.344	0.234	27993
5	81	198	703	2.600	0.260	26233
5	83	197	703	0.650	0.065	25858
5	85	199	704	1.453	0.145	30182
5	87	196	703	2.055	0.206	28723
5	89	194	700	2.344	0.234	30574
5	91	192	695	3.500	0.350	27858
5	93	190	695	1.300	0.130	24158
5	95	191	705	6.532	0.653	26493
5	97	187	705	2.600	0.260	21148
5	99	184	704	2.055	0.206	27712
5	101	204	721	17.061	1.706	28098
5	103	206	728	4.732	0.473	23933
5	105	209	734	4.360	0.436	19243
5	107	209	736	1.300	0.130	23768
5	109	209	736	0.000	0.000	20486
5	111	209	736	0.000	0.000	23726
5	113	202	727	7.411	0.741	19466
5	115	197	719	6.132	0.613	30842
5	117	192	711	6.132	0.613	31916
5	119	186	706	5.077	0.508	31285
5	121	181	700	5.077	0.508	31386
5	123	173	695	6.132	0.613	26687
5	125	169	691	3.677	0.368	28861
5	127	158	685	8.144	0.814	26656
5	129	153	682	3.790	0.379	29716
5	131	147	678	4.687	0.469	26377
5	133	137	673	7.267	0.727	28942
5	135	131	670	4.360	0.436	31450
5	137	117	660	11.183	1.118	27729
5	139	114	658	2.344	0.234	24741
5	141	108	656	4.111	0.411	28865
5	143	103	650	5.077	0.508	31543
5	145	101	634	10.481	1.048	30491
5	147	100	624	6.532	0.653	24405
5	149	108	614	8.324	0.832	22998
5	151	113	609	4.596	0.460	28184
5	153	133	594	16.250	1.625	28056
5	155	155	575	18.894	1.889	27481
5	157	163	566	7.827	0.783	29475
5	159	172	557	8.273	0.827	27067
5	161	174	555	1.838	0.184	27101
5	163	180	550	5.077	0.508	28279
5	165	192	544	8.720	0.872	28656
5	167	200	540	5.814	0.581	28936
5	169	200	540	0.000	0.000	28545
5	171	201	538	1.453	0.145	30635
5	173	205	533	4.162	0.416	29372
5	175	198	520	9.597	0.960	27838
5	177	190	510	8.324	0.832	28488
5	179	188	499	7.267	0.727	29156
5	181	188	492	4.550	0.455	28313
5	183	188	487	3.250	0.325	27435
5	185	189	483	2.680	0.268	27750
5	187	189	479	2.600	0.260	27312
5	189	191	475	2.907	0.291	27631
5	191	191	475	0.000	0.000	27225
5	193	191	472	1.950	0.195	27616
6	1	423	418	-1.000	-1.000	26004
6	3	423	414	2.600	0.260	29311
6	5	423	409	3.250	0.325	26302
6	7	423	411	1.300	0.130	25138
6	9	422	424	8.475	0.847	19168
6	11	422	426	1.300	0.130	24983
6	13	422	415	7.150	0.715	23829
6	15	423	427	7.827	0.783	26572
6	17	424	433	3.954	0.395	27501
6	19	424	433	0.000	0.000	21918
6	21	425	421	7.827	0.783	23862
6	23	430	415	5.077	0.508	26178
6	25	442	411	8.222	0.822	28844
6	27	448	404	5.993	0.599	28971
6	29	452	394	7.001	0.700	29074
6	31	453	389	3.314	0.331	27564
6	33	447	395	5.515	0.552	30165
6	35	445	398	2.344	0.234	29076
6	37	441	405	5.240	0.524	26435
6	39	435	410	5.077	0.508	19654
6	41	435	410	0.000	0.000	21974
6	43	437	407	2.344	0.234	28643
6	45	441	403	3.677	0.368	30121
6	47	443	401	1.838	0.184	28703
6	49	447	397	3.677	0.368	28942
6	51	453	389	6.500	0.650	34672
6	53	457	380	6.402	0.640	29994
6	55	448	390	8.745	0.874	27232
6	57	446	395	3.500	0.350	26391
6	59	446	397	1.300	0.130	26494
6	61	451	391	5.077	0.508	27278
6	63	454	385	4.360	0.436	29438
6	65	453	387	1.453	0.145	28103
6	67	451	390	2.344	0.234	23978
6	69	447	399	6.402	0.640	28652
6	71	447	399	0.000	0.000	34509
6	73	447	399	0.000	0.000	38014
6	75	446	403	2.680	0.268	29326
6	77	444	407	2.907	0.291	33286
6	79	434	425	13.384	1.338	27513
6	81	427	441	11.351	1.135	26725
6	83	425	446	3.500	0.350	27779
6	85	423	451	3.500	0.350	26278
6	87	427	442	6.402	0.640	26147
6	89	438	416	18.350	1.835	31408
6	91	442	407	6.402	0.640	29471
6	93	445	400	4.950	0.495	29438
6	95	448	395	3.790	0.379	28913
6	97	448	393	1.300	0.130	30319
6	99	449	391	1.453	0.145	30478
6	101	451	388	2.344	0.234	29125
6	103	453	383	3.500	0.350	27652
6	105	456	378	3.790	0.379	24613
6	107	459	373	3.790	0.379	25800
6	109	460	371	1.453	0.145	27761
6	111	461	367	2.680	0.268	28106
6	113	466	359	6.132	0.613	25614
6	115	468	353	4.111	0.411	23521
6	117	471	348	3.790	0.379	30306
6	119	467	347	2.680	0.268	26554
6	121	467	347	0.000	0.000	20953
6	123	467	344	1.950	0.195	27425
6	125	469	341	2.344	0.234	27997
6	127	471	337	2.907	0.291	29391
6	129	471	336	0.650	0.065	24887
6	131	472	333	2.055	0.206	27736
6	133	475	328	3.790	0.379	29629
6	135	476	324	2.680	0.268	31257
6	137	477	322	1.453	0.145	31445
6	139	477	322	0.000	0.000	34348
6	141	478	320	1.453	0.145	37102
6	143	482	309	7.608	0.761	31026
6	145	485	301	5.553	0.555	31323
6	147	488	292	6.166	0.617	31709
6	149	488	283	5.850	0.585	28275
6	151	488	278	3.250	0.325	35431
6	153	488	275	1.950	0.195	28969
6	155	488	274	0.650	0.065	30433
6	157	490	263	7.267	0.727	26443
6	159	493	249	9.306	0.931	24740
6	161	498	236	9.053	0.905	23795
6	163	504	224	8.720	0.872	28237
6	165	510	220	4.687	0.469	27814
6	167	517	219	4.596	0.460	24857
6	169	535	219	11.700	1.170	27196
6	171	551	220	10.420	1.042	31928
6	173	565	223	9.306	0.931	29167
6	175	578	224	8.475	0.847	31386
6	177	597	219	12.770	1.277	28864
6	179	619	206	16.610	1.661	26467
6	181	640	194	15.721	1.572	26137
6	183	669	185	19.736	1.974	31594
6	185	683	173	11.985	1.199	30194
6	187	683	150	14.950	1.495	22648
6	189	683	141	5.850	0.585	27691
6	191	684	147	3.954	0.395	27719
6	193	684	147	0.000	0.000	27459
7	1	449	691	-1.000	-1.000	28330
7	3	449	691	0.000	0.000	27688
7	5	453	694	3.250	0.325	26827
7	7	455	698	2.907	0.291	27316
7	9	457	709	7.267	0.727	28033
7	11	459	729	13.065	1.306	26647
7	13	456	742	8.672	0.867	27919
7	15	456	743	0.650	0.065	29112
7	17	457	743	0.650	0.065	23809
7	19	459	742	1.453	0.145	28208
7	21	459	742	0.000	0.000	24072
7	23	459	742	0.000	0.000	26319
7	25	459	742	0.000	0.000	25034
7	27	459	743	0.650	0.065	26684
7	29	459	743	0.000	0.000	26969
7	31	450	750	7.411	0.741	26869
7	33	453	753	2.758	0.276	26687
7	35	456	753	1.950	0.195	26698
7	37	460	753	2.600	0.260	26994
7	39	471	735	13.711	1.371	26835
7	41	482	704	21.380	2.138	27068
7	43	486	679	16.456	1.646	26137
7	45	483	665	9.306	0.931	21488
7	47	483	665	0.000	0.000	26789
7	49	483	665	0.000	0.000	24569
7	51	483	666	0.650	0.065	27117
7	53	483	666	0.000	0.000	26580
7	55	485	672	4.111	0.411	27167
7	57	497	703	21.606	2.161	27619
7	59	497	711	5.200	0.520	26664
7	61	497	715	2.600	0.260	27151
7	63	513	695	16.648	1.665	27147
7	65	517	700	4.162	0.416	27280
7	67	518	709	5.886	0.589	26408
7	69	519	711	1.453	0.145	26136
7	71	519	716	3.250	0.325	26490
7	73	515	710	4.687	0.469	26549
7	75	513	695	9.836	0.984	28073
7	77	513	685	6.500	0.650	26923
7	79	515	678	4.732	0.473	26837
7	81	517	675	2.344	0.234	26867
7	83	517	673	1.300	0.130	30271
7	85	512	681	6.132	0.613	28029
7	87	512	682	0.650	0.065	27090
7	89	506	692	7.580	0.758	34225
7	91	494	715	16.862	1.686	26641
7	93	489	727	8.450	0.845	27147
7	95	487	731	2.907	0.291	24585
7	97	487	734	1.950	0.195	27318
7	99	487	739	3.250	0.325	28512
7	101	487	746	4.550	0.455	27329
7	103	482	750	4.162	0.416	26375
7	105	455	749	17.562	1.756	29138
7	107	432	749	14.950	1.495	25186
7	109	420	752	8.040	0.804	26433
7	111	414	758	5.515	0.552	25267
7	113	410	765	5.240	0.524	25499
7	115	410	765	0.000	0.000	27357
7	117	409	767	1.453	0.145	23256
7	119	407	771	2.907	0.291	26132
7	121	405	773	1.838	0.184	21019
7	123	404	773	0.650	0.065	27313
7	125	404	747	16.900	1.690	19214
7	127	403	729	11.718	1.172	26185
7	129	396	720	7.411	0.741	25930
7	131	393	715	3.790	0.379	26272
7	133	394	717	1.453	0.145	24084
7	135	398	702	10.090	1.009	25309
7	137	398	691	7.150	0.715	25026
7	139	402	680	7.608	0.761	24668
7	141	403	667	8.475	0.847	23448
7	143	405	664	2.344	0.234	26394
7	145	412	679	10.759	1.076	26615
7	147	413	717	24.708	2.471	28024
7	149	418	738	14.031	1.403	26514
7	151	430	762	17.441	1.744	26638
7	153	439	775	10.277	1.028	28690
7	155	442	777	2.344	0.234	26637
7	157	444	778	1.453	0.145	29381
7	159	445	779	0.919	0.092	29593
7	161	447	792	8.549	0.855	27477
7	163	448	799	4.596	0.460	24208
7	165	455	799	4.550	0.455	26405
7	167	462	802	4.950	0.495	29378
7	169	463	802	0.650	0.065	37232
7	171	466	804	2.344	0.234	24132
7	173	468	805	1.453	0.145	24726
7	175	491	798	15.627	1.563	26954
7	177	509	793	12.143	1.214	19067
7	179	518	791	5.993	0.599	27430
7	181	520	783	5.360	0.536	29395
7	183	521	792	5.886	0.589	27903
7	185	522	793	0.919	0.092	31384
7	187	523	797	2.680	0.268	31332
7	189	528	805	6.132	0.613	32834
7	191	530	807	1.838	0.184	28170
7	193	518	773	23.435	2.344	28032
8	1	975	734	-1.000	-1.000	28138
8	3	958	736	11.126	1.113	24508
8	5	954	739	3.250	0.325	22185
8	7	953	740	0.919	0.092	24201
8	9	948	746	5.077	0.508	25371
8	11	945	747	2.055	0.206	25012
8	13	940	750	3.790	0.379	25712
8	15	936	753	3.250	0.325	24902
8	17	934	753	1.300	0.130	24687
8	19	930	756	3.250	0.325	25171
8	21	945	746	11.718	1.172	24391
8	23	957	737	9.750	0.975	25407
8	25	962	733	4.162	0.416	25435
8	27	965	731	2.344	0.234	24987
8	29	975	724	7.934	0.793	22965
8	31	979	720	3.677	0.368	25882
8	33	986	719	4.596	0.460	27700
8	35	991	726	5.591	0.559	26364
8	37	991	726	0.000	0.000	25423
8	39	987	727	2.680	0.268	25364
8	41	975	730	8.040	0.804	24324
8	43	970	731	3.314	0.331	26098
8	45	969	732	0.919	0.092	21796
8	47	969	732	0.000	0.000	27234
8	49	978	726	7.031	0.703	25167
8	51	986	721	6.132	0.613	22135
8	53	990	718	3.250	0.325	22649
8	55	990	718	0.000	0.000	24183
8	57	988	720	1.838	0.184	26001
8	59	987	720	0.650	0.065	24670
8	61	980	723	4.950	0.495	24556
8	63	971	728	6.692	0.669	22235
8	65	967	732	3.677	0.368	23979
8	67	961	742	7.580	0.758	24258
8	69	948	746	8.841	0.884	24952
8	71	941	748	4.732	0.473	24899
8	73	956	740	11.050	1.105	20997
8	75	957	740	0.650	0.065	23682
8	77	965	731	7.827	0.783	23199
8	79	970	726	4.596	0.460	25768
8	81	971	726	0.650	0.065	26480
8	83	974	724	2.344	0.234	28256
8	85	977	724	1.950	0.195	23397
8	87	979	724	1.300	0.130	24319
8	89	988	717	7.411	0.741	28778
8	91	994	708	7.031	0.703	28169
8	93	997	703	3.790	0.379	26595
8	95	997	702	0.650	0.065	26018
8	97	1000	697	3.790	0.379	20142
8	99	994	704	5.993	0.599	24252
8	101	985	715	9.238	0.924	26636
8	103	975	725	9.192	0.919	21978
8	105	960	733	11.050	1.105	24648
8	107	952	736	5.553	0.555	24284
8	109	948	738	2.907	0.291	25840
8	111	947	738	0.650	0.065	25279
8	113	947	737	0.650	0.065	26152
8	115	952	733	4.162	0.416	23223
8	117	963	727	8.144	0.814	20970
8	119	969	723	4.687	0.469	24881
8	121	975	721	4.111	0.411	24605
8	123	978	721	1.950	0.195	26165
8	125	982	719	2.907	0.291	28161
8	127	990	714	6.132	0.613	28813
8	129	994	711	3.250	0.325	27593
8	131	996	717	4.111	0.411	26522
8	133	994	725	5.360	0.536	26310
8	135	991	732	4.950	0.495	22143
8	137	987	738	4.687	0.469	24770
8	139	984	743	3.790	0.379	25257
8	141	981	749	4.360	0.436	24876
8	143	981	749	0.000	0.000	24909
8	145	979	738	7.267	0.727	28737
8	147	978	731	4.596	0.460	21217
8	149	976	727	2.907	0.291	26920
8	151	967	728	5.886	0.589	23905
8	153	961	731	4.360	0.436	25854
8	155	958	734	2.758	0.276	24462
8	157	958	734	0.000	0.000	24851
8	159	958	734	0.000	0.000	26537
8	161	968	726	8.324	0.832	23473
8	163	973	722	4.162	0.416	22849
8	165	977	718	3.677	0.368	26222
8	167	979	715	2.344	0.234	25512
8	169	984	721	5.077	0.508	28237
8	171	987	723	2.344	0.234	29185
8	173	992	725	3.500	0.350	29558
8	175	992	725	0.000	0.000	26849
8	177	979	725	8.450	0.845	25612
8	179	979	724	0.650	0.065	26566
8	181	979	724	0.000	0.000	27865
8	183	979	724	0.000	0.000	25124
8	185	975	726	2.907	0.291	25793
8	187	974	726	0.650	0.065	26006
8	189	968	729	4.360	0.436	25953
8	191	962	730	3.954	0.395	25210
8	193	958	733	3.250	0.325	25178
9	1	612	191	-1.000	-1.000	25098
9	3	611	200	5.886	0.589	24129
9	5	611	200	0.000	0.000	23463
9	7	610	197	2.055	0.206	24635
9	9	610	194	1.950	0.195	25940
9	11	609	189	3.314	0.331	22961
9	13	605	186	3.250	0.325	21879
9	15	601	185	2.680	0.268	22720
9	17	603	185	1.300	0.130	21621
9	19	607	182	3.250	0.325	25080
9	21	609	181	1.453	0.145	23011
9	23	612	178	2.758	0.276	24235
9	25	612	178	0.000	0.000	22127
9	27	597	180	9.836	0.984	23814
9	29	597	180	0.000	0.000	20543
9	31	597	180	0.000	0.000	22308
9	33	597	180	0.000	0.000	23886
9	35	597	180	0.000	0.000	23520
9	37	603	178	4.111	0.411	26145
9	39	608	175	3.790	0.379	21183
9	41	606	171	2.907	0.291	23005
9	43	605	168	2.055	0.206	21862
9	45	603	164	2.907	0.291	21273
9	47	596	158	5.993	0.599	22734
9	49	594	155	2.344	0.234	20929
9	51	593	153	1.453	0.145	23217
9	53	598	161	6.132	0.613	22047
9	55	604	163	4.111	0.411	23583
9	57	614	167	7.001	0.700	22012
9	59	616	167	1.300	0.130	23429
9	61	627	164	7.411	0.741	22759
9	63	642	164	9.750	0.975	22603
9	65	659	162	11.126	1.113	26242
9	67	667	157	6.132	0.613	27176
9	69	672	155	3.500	0.350	25981
9	71	678	152	4.360	0.436	23287
9	73	682	150	2.907	0.291	26917
9	75	688	148	4.111	0.411	29136
9	77	696	146	5.360	0.536	25127
9	79	702	144	4.111	0.411	26597
9	81	696	144	3.900	0.390	23836
9	83	689	147	4.950	0.495	26116
9	85	685	151	3.677	0.368	28711
9	87	675	155	7.001	0.700	29144
9	89	666	158	6.166	0.617	24745
9	91	654	160	7.907	0.791	21510
9	93	645	163	6.166	0.617	23022
9	95	644	164	0.919	0.092	25521
9	97	650	164	3.900	0.390	25305
9	99	658	162	5.360	0.536	24089
9	101	662	158	3.677	0.368	26328
9	103	665	154	3.250	0.325	25702
9	105	659	153	3.954	0.395	27198
9	107	652	158	5.591	0.559	23560
9	109	646	163	5.077	0.508	27027
9	111	646	164	0.650	0.065	23734
9	113	658	170	8.720	0.872	24706
9	115	660	173	2.344	0.234	26763
9	117	660	176	1.950	0.195	29822
9	119	658	176	1.300	0.130	23251
9	121	646	177	7.827	0.783	29471
9	123	638	181	5.814	0.581	28593
9	125	634	183	2.907	0.291	22825
9	127	632	183	1.300	0.130	24471
9	129	630	180	2.344	0.234	24388
9	131	633	173	4.950	0.495	24243
9	133	653	163	14.534	1.453	25262
9	135	665	150	11.499	1.150	27456
9	137	667	143	4.732	0.473	24654
9	139	659	149	6.500	0.650	26739
9	141	645	159	11.183	1.118	23019
9	143	643	166	4.732	0.473	24979
9	145	642	169	2.055	0.206	25277
9	147	646	176	5.240	0.524	25190
9	149	658	171	8.450	0.845	22325
9	151	660	165	4.111	0.411	23421
9	153	659	176	7.179	0.718	24141
9	155	659	171	3.250	0.325	23923
9	157	666	161	7.934	0.793	25161
9	159	669	154	4.950	0.495	22807
9	161	664	167	9.053	0.905	25323
9	163	660	175	5.814	0.581	27733
9	165	660	175	0.000	0.000	26731
9	167	660	186	7.150	0.715	25586
9	169	660	186	0.000	0.000	25698
9	171	661	181	3.314	0.331	25895
9	173	665	181	2.600	0.260	25394
9	175	662	176	3.790	0.379	24518
9	177	663	169	4.596	0.460	25243
9	179	665	164	3.500	0.350	24425
9	181	668	162	2.344	0.234	24053
9	183	671	157	3.790	0.379	25627
9	185	674	152	3.790	0.379	21459
9	187	675	151	0.919	0.092	24919
9	189	679	145	4.687	0.469	26042
9	191	679	145	0.000	0.000	25045
9	193	681	146	1.453	0.145	26079
10	1	758	368	-1.000	-1.000	24829
10	3	763	373	4.596	0.460	26286
10	5	764	375	1.453	0.145	23306
10	7	764	378	1.950	0.195	24303
10	9	764	378	0.000	0.000	23195
10	11	766	378	1.300	0.130	25776
10	13	767	377	0.919	0.092	27579
10	15	766	376	0.919	0.092	24917
10	17	764	371	3.500	0.350	25331
10	19	762	376	3.500	0.350	21891
10	21	760	376	1.300	0.130	25818
10	23	756	375	2.680	0.268	25553
10	25	756	375	0.000	0.000	24217
10	27	745	374	7.179	0.718	22922
10	29	748	370	3.250	0.325	23518
10	31	748	368	1.300	0.130	22851
10	33	745	375	4.950	0.495	24392
10	35	739	379	4.687	0.469	22740
10	37	740	382	2.055	0.206	22794
10	39	734	386	4.687	0.469	24097
10	41	733	378	5.240	0.524	21880
10	43	740	374	5.240	0.524	20979
10	45	740	374	0.000	0.000	21272
10	47	747	376	4.732	0.473	18632
10	49	750	379	2.758	0.276	23024
10	51	756	375	4.687	0.469	27305
10	53	757	373	1.453	0.145	27494
10	55	755	369	2.907	0.291	26719
10	57	752	366	2.758	0.276	25857
10	59	751	376	6.532	0.653	24333
10	61	748	379	2.758	0.276	23930
10	63	748	379	0.000	0.000	28076
10	65	736	372	9.030	0.903	19436
10	67	728	366	6.500	0.650	18742
10	69	737	363	6.166	0.617	22381
10	71	743	360	4.360	0.436	22154
10	73	743	367	4.550	0.455	23718
10	75	743	369	1.300	0.130	22481
10	77	744	371	1.453	0.145	25463
10	79	745	377	3.954	0.395	23149
10	81	745	377	0.000	0.000	16756
10	83	749	368	6.402	0.640	24602
10	85	750	371	2.055	0.206	22580
10	87	751	376	3.314	0.331	22603
10	89	754	376	1.950	0.195	26036
10	91	759	376	3.250	0.325	26665
10	93	755	375	2.680	0.268	26270
10	95	750	372	3.790	0.379	24493
10	97	749	368	2.680	0.268	24637
10	99	749	360	5.200	0.520	24942
10	101	748	353	4.596	0.460	23490
10	103	745	357	3.250	0.325	25301
10	105	745	362	3.250	0.325	22857
10	107	745	371	5.850	0.585	25575
10	109	746	371	0.650	0.065	23599
10	111	748	364	4.732	0.473	23909
10	113	746	358	4.111	0.411	23530
10	115	746	355	1.950	0.195	24154
10	117	755	367	9.750	0.975	22068
10	119	755	367	0.000	0.000	21176
10	121	757	367	1.300	0.130	21923
10	123	759	369	1.838	0.184	22801
10	125	760	376	4.596	0.460	27298
10	127	751	376	5.850	0.585	23451
10	129	750	374	1.453	0.145	25708
10	131	750	370	2.600	0.260	26604
10	133	753	368	2.344	0.234	26639
10	135	752	368	0.650	0.065	25806
10	137	747	371	3.790	0.379	23285
10	139	747	372	0.650	0.065	21492
10	141	755	374	5.360	0.536	21966
10	143	758	375	2.055	0.206	24502
10	145	767	376	5.886	0.589	26850
10	147	765	369	4.732	0.473	24512
10	149	761	361	5.814	0.581	23829
10	151	771	356	7.267	0.727	22975
10	153	767	365	6.402	0.640	23917
10	155	765	368	2.344	0.234	26900
10	157	761	370	2.907	0.291	22186
10	159	754	376	5.993	0.599	22863
10	161	750	381	4.162	0.416	24497
10	163	747	385	3.250	0.325	22514
10	165	743	381	3.677	0.368	21220
10	167	739	376	4.162	0.416	18526
10	169	739	373	1.950	0.195	21252
10	171	739	365	5.200	0.520	19969
10	173	740	362	2.055	0.206	23844
10	175	741	362	0.650	0.065	23799
10	177	748	367	5.591	0.559	23127
10	179	754	372	5.077	0.508	26507
10	181	756	375	2.344	0.234	14314
10	183	755	376	0.919	0.092	21213
10	185	754	375	0.919	0.092	20930
10	187	758	369	4.687	0.469	17959
10	189	758	363	3.900	0.390	21755
10	191	758	362	0.650	0.065	24462
10	193	758	357	3.250	0.325	21817
11	1	294	668	-1.000	-1.000	24291
11	3	296	666	1.838	0.184	23814
11	5	301	665	3.314	0.331	22489
11	7	309	665	5.200	0.520	26553
11	9	312	665	1.950	0.195	28942
11	11	312	665	0.000	0.000	25152
11	13	312	666	0.650	0.065	24926
11	15	309	672	4.360	0.436	24357
11	17	309	681	5.850	0.585	24671
11	19	309	681	0.000	0.000	25173
11	21	302	666	10.759	1.076	20671
11	23	300	655	7.267	0.727	26176
11	25	300	646	5.850	0.585	25189
11	27	303	634	8.040	0.804	27997
11	29	306	626	5.553	0.555	26754
11	31	309	618	5.553	0.555	23895
11	33	308	618	0.650	0.065	24042
11	35	308	615	1.950	0.195	27776
11	37	312	611	3.677	0.368	27214
11	39	312	605	3.900	0.390	25382
11	41	309	599	4.360	0.436	27745
11	43	306	613	9.306	0.931	22111
11	45	308	618	3.500	0.350	26651
11	47	310	621	2.344	0.234	20296
11	49	313	628	4.950	0.495	24762
11	51	323	630	6.629	0.663	23860
11	53	330	627	4.950	0.495	24914
11	55	328	609	11.772	1.177	24638
11	57	338	592	12.820	1.282	24942
11	59	345	581	8.475	0.847	27460
11	61	349	571	7.001	0.700	24147
11	63	344	581	7.267	0.727	18333
11	65	341	591	6.786	0.679	23926
11	67	367	588	17.012	1.701	27932
11	69	376	593	6.692	0.669	24645
11	71	358	593	11.700	1.170	24660
11	73	346	602	9.750	0.975	25143
11	75	326	612	14.534	1.453	24740
11	77	320	618	5.515	0.552	24640
11	79	320	618	0.000	0.000	24243
11	81	352	597	24.878	2.488	24468
11	83	381	593	19.028	1.903	25062
11	85	405	588	15.935	1.593	20297
11	87	415	586	6.629	0.663	26064
11	89	433	585	11.718	1.172	26110
11	91	439	585	3.900	0.390	24788
11	93	417	585	14.300	1.430	25570
11	95	374	588	28.017	2.802	25132
11	97	356	593	12.143	1.214	24691
11	99	352	593	2.600	0.260	24857
11	101	346	594	3.954	0.395	33056
11	103	322	603	16.660	1.666	27750
11	105	313	610	7.411	0.741	22293
11	107	309	614	3.677	0.368	26151
11	109	309	615	0.650	0.065	23888
11	111	309	615	0.000	0.000	25531
11	113	302	620	5.591	0.559	22218
11	115	299	622	2.344	0.234	19894
11	117	287	645	16.862	1.686	23456
11	119	280	654	7.411	0.741	27882
11	121	275	663	6.692	0.669	25186
11	123	271	676	8.841	0.884	24780
11	125	269	688	7.907	0.791	25022
11	127	265	695	5.240	0.524	25305
11	129	262	698	2.758	0.276	25150
11	131	258	699	2.680	0.268	25044
11	133	242	694	10.896	1.090	25243
11	135	224	695	11.718	1.172	25114
11	137	214	695	6.500	0.650	25076
11	139	199	695	9.750	0.975	24546
11	141	188	695	7.150	0.715	23679
11	143	182	697	4.111	0.411	23233
11	145	181	697	0.650	0.065	24870
11	147	181	693	2.600	0.260	25601
11	149	167	680	12.418	1.242	22187
11	151	164	676	3.250	0.325	23605
11	153	161	668	5.553	0.555	22895
11	155	156	657	7.854	0.785	24302
11	157	152	641	10.720	1.072	25552
11	159	149	620	13.788	1.379	25880
11	161	151	608	7.907	0.791	23340
11	163	160	599	8.273	0.827	24660
11	165	171	590	9.238	0.924	24327
11	167	176	583	5.591	0.559	27590
11	169	183	572	8.475	0.847	26319
11	171	187	565	5.240	0.524	24142
11	173	202	554	12.090	1.209	28267
11	175	217	545	11.370	1.137	25365
11	177	227	542	6.786	0.679	26156
11	179	238	544	7.267	0.727	26167
11	181	252	556	11.985	1.199	28078
11	183	255	558	2.344	0.234	27128
11	185	256	559	0.919	0.092	25834
11	187	260	558	2.680	0.268	35197
11	189	260	558	0.000	0.000	25042
11	191	265	544	9.663	0.966	25291
11	193	272	528	11.351	1.135	25001
12	1	116	832	-1.000	-1.000	25737
12	3	116	828	2.600	0.260	25337
12	5	120	820	5.814	0.581	25380
12	7	124	811	6.402	0.640	25764
12	9	124	811	0.000	0.000	25727
12	11	125	809	1.453	0.145	26757
12	13	127	808	1.453	0.145	26682
12	15	127	808	0.000	0.000	25372
12	17	127	808	0.000	0.000	27282
12	19	127	808	0.000	0.000	25618
12	21	132	802	5.077	0.508	26734
12	23	133	801	0.919	0.092	27623
12	25	133	800	0.650	0.065	20953
12	27	133	800	0.000	0.000	21406
12	29	136	795	3.790	0.379	26590
12	31	136	794	0.650	0.065	27155
12	33	136	794	0.000	0.000	27650
12	35	132	798	3.677	0.368	26291
12	37	132	798	0.000	0.000	26786
12	39	124	809	8.841	0.884	25600
12	41	122	816	4.732	0.473	24890
12	43	117	824	6.132	0.613	26219
12	45	117	824	0.000	0.000	23607
12	47	116	828	2.680	0.268	24135
12	49	113	834	4.360	0.436	27538
12	51	120	836	4.732	0.473	25324
12	53	127	835	4.596	0.460	24654
12	55	142	837	9.836	0.984	24845
12	57	147	840	3.790	0.379	24812
12	59	155	843	5.553	0.555	25038
12	61	159	843	2.600	0.260	25302
12	63	140	825	17.012	1.701	22992
12	65	133	825	4.550	0.455	22984
12	67	130	825	1.950	0.195	27019
12	69	127	824	2.055	0.206	27512
12	71	125	822	1.838	0.184	24906
12	73	121	817	4.162	0.416	26807
12	75	119	817	1.300	0.130	22163
12	77	119	817	0.000	0.000	22051
12	79	119	817	0.000	0.000	20001
12	81	122	805	8.040	0.804	22705
12	83	123	803	1.453	0.145	23151
12	85	125	802	1.453	0.145	22943
12	87	129	793	6.402	0.640	24779
12	89	126	794	2.055	0.206	21599
12	91	123	802	5.553	0.555	24814
12	93	122	805	2.055	0.206	21859
12	95	120	813	5.360	0.536	22779
12	97	118	818	3.500	0.350	20759
12	99	118	818	0.000	0.000	21644
12	101	122	820	2.907	0.291	25099
12	103	125	820	1.950	0.195	25843
12	105	129	820	2.600	0.260	24500
12	107	133	821	2.680	0.268	24090
12	109	129	820	2.680	0.268	27085
12	111	124	815	4.596	0.460	23322
12	113	121	806	6.166	0.617	26622
12	115	120	806	0.650	0.065	24706
12	117	117	804	2.344	0.234	24172
12	119	115	801	2.344	0.234	22484
12	121	113	799	1.838	0.184	24366
12	123	113	799	0.000	0.000	24505
12	125	113	799	0.000	0.000	22887
12	127	112	799	0.650	0.065	23648
12	129	109	797	2.344	0.234	23059
12	131	109	797	0.000	0.000	23547
12	133	108	791	3.954	0.395	25375
12	135	108	791	0.000	0.000	24040
12	137	113	795	4.162	0.416	22984
12	139	113	796	0.650	0.065	23933
12	141	113	796	0.000	0.000	23225
12	143	113	798	1.300	0.130	22447
12	145	113	798	0.000	0.000	22306
12	147	117	805	5.240	0.524	23282
12	149	121	809	3.677	0.368	24705
12	151	124	811	2.344	0.234	24141
12	153	127	813	2.344	0.234	20975
12	155	132	816	3.790	0.379	21200
12	157	134	817	1.453	0.145	26370
12	159	135	817	0.650	0.065	24054
12	161	135	817	0.000	0.000	26380
12	163	130	812	4.596	0.460	25319
12	165	128	808	2.907	0.291	28780
12	167	126	806	1.838	0.184	25047
12	169	122	800	4.687	0.469	27726
12	171	114	815	11.050	1.105	26276
12	173	112	821	4.111	0.411	25851
12	175	110	824	2.344	0.234	26002
12	177	109	825	0.919	0.092	26564
12	179	106	828	2.758	0.276	23525
12	181	104	831	2.344	0.234	28176
12	183	99	838	5.591	0.559	26124
12	185	94	841	3.790	0.379	30736
12	187	94	842	0.650	0.065	24998
12	189	105	829	11.069	1.107	28744
12	191	108	824	3.790	0.379	23582
12	193	108	816	5.200	0.520	27811
13	1	611	977	-1.000	-1.000	20614
13	3	616	974	3.790	0.379	22123
13	5	625	969	6.692	0.669	24129
13	7	631	962	5.993	0.599	25427
13	9	631	961	0.650	0.065	25920
13	11	629	959	1.838	0.184	24900
13	13	627	960	1.453	0.145	22087
13	15	623	962	2.907	0.291	19466
13	17	622	963	0.919	0.092	23357
13	19	622	963	0.000	0.000	24445
13	21	622	963	0.000	0.000	22868
13	23	628	954	7.031	0.703	21430
13	25	631	947	4.950	0.495	23833
13	27	635	954	5.240	0.524	23542
13	29	635	961	4.550	0.455	23756
13	31	637	971	6.629	0.663	23467
13	33	636	980	5.886	0.589	24313
13	35	634	980	1.300	0.130	24103
13	37	630	979	2.680	0.268	20701
13	39	626	977	2.907	0.291	24899
13	41	628	973	2.907	0.291	25968
13	43	627	980	4.596	0.460	23369
13	45	629	993	8.549	0.855	22046
13	47	631	1001	5.360	0.536	19343
13	49	634	1006	3.790	0.379	16939
13	51	635	1008	1.453	0.145	25527
13	53	636	998	6.532	0.653	21917
13	55	638	993	3.500	0.350	23256
13	57	639	991	1.453	0.145	23000
13	59	639	996	3.250	0.325	23022
13	61	641	1007	7.267	0.727	23290
13	63	641	1012	3.250	0.325	23814
13	65	641	1013	0.650	0.065	24224
13	67	641	1012	0.650	0.065	25886
13	69	640	985	17.562	1.756	20246
13	71	641	979	3.954	0.395	24751
13	73	644	973	4.360	0.436	23735
13	75	639	986	9.053	0.905	23960
13	77	638	992	3.954	0.395	26034
13	79	637	998	3.954	0.395	23393
13	81	637	1003	3.250	0.325	23064
13	83	637	1002	0.650	0.065	23095
13	85	637	986	10.400	1.040	23084
13	87	637	994	5.200	0.520	23082
13	89	638	1012	11.718	1.172	23013
13	91	639	1020	5.240	0.524	22907
13	93	639	1020	0.000	0.000	22831
13	95	639	1023	1.950	0.195	22873
13	97	638	1020	2.055	0.206	22831
13	99	639	1014	3.954	0.395	23564
13	101	643	1010	3.677	0.368	23250
14	1	608	193	-1.000	-1.000	24294
14	3	608	194	0.650	0.065	24007
14	5	608	194	0.000	0.000	20607
14	7	608	194	0.000	0.000	23446
14	9	609	202	5.240	0.524	23926
14	11	610	203	0.919	0.092	25277
14	13	612	196	4.732	0.473	23676
14	15	612	191	3.250	0.325	24462
14	17	622	180	9.663	0.966	22913
14	19	622	180	0.000	0.000	24000
14	21	614	186	6.500	0.650	23648
14	23	614	184	1.300	0.130	23270
14	25	623	176	7.827	0.783	25405
14	27	625	175	1.453	0.145	26792
14	29	618	175	4.550	0.455	24146
14	31	614	177	2.907	0.291	23910
14	33	608	183	5.515	0.552	25594
14	35	605	181	2.344	0.234	25632
14	37	601	173	5.814	0.581	22837
14	39	593	158	11.050	1.105	21412
14	41	588	144	9.663	0.966	23911
14	43	591	150	4.360	0.436	23184
14	45	600	161	9.238	0.924	22222
14	47	605	165	4.162	0.416	22177
14	49	609	171	4.687	0.469	22657
14	51	616	170	4.596	0.460	21879
14	53	624	170	5.200	0.520	24446
14	55	629	169	3.314	0.331	24744
14	57	633	167	2.907	0.291	25581
14	59	638	163	4.162	0.416	22026
14	61	632	165	4.111	0.411	24263
14	63	630	166	1.453	0.145	24646
14	65	629	166	0.650	0.065	22986
14	67	629	166	0.000	0.000	20790
14	69	630	167	0.919	0.092	23022
14	71	637	167	4.550	0.455	24267
14	73	665	162	18.487	1.849	27880
14	75	666	157	3.314	0.331	23634
14	77	675	153	6.402	0.640	22190
14	79	680	149	4.162	0.416	24474
14	81	691	144	7.854	0.785	25761
14	83	662	156	20.400	2.040	24134
14	85	662	156	0.000	0.000	24471
14	87	651	162	8.144	0.814	29497
14	89	650	162	0.650	0.065	25262
14	91	647	161	2.055	0.206	26004
14	93	650	159	2.344	0.234	22279
14	95	662	153	8.720	0.872	22189
14	97	672	156	6.786	0.679	26687
14	99	674	156	1.300	0.130	29383
14	101	665	159	6.166	0.617	24289
14	103	663	158	1.453	0.145	23660
14	105	656	158	4.550	0.455	22539
14	107	654	159	1.453	0.145	27449
14	109	652	163	2.907	0.291	22049
14	111	644	173	8.324	0.832	21233
14	113	648	176	3.250	0.325	23602
14	115	654	175	3.954	0.395	27181
14	117	659	179	4.162	0.416	25950
14	119	652	169	7.934	0.793	26221
14	121	645	167	4.732	0.473	23702
14	123	637	169	5.360	0.536	25431
14	125	633	172	3.250	0.325	24997
14	127	632	175	2.055	0.206	21946
14	129	638	167	6.500	0.650	21358
14	131	643	162	4.596	0.460	23043
14	133	654	155	8.475	0.847	21045
14	135	657	154	2.055	0.206	25379
14	137	658	149	3.314	0.331	23690
14	139	651	152	4.950	0.495	22078
14	141	647	158	4.687	0.469	22321
14	143	643	169	7.608	0.761	23914
14	145	641	173	2.907	0.291	20583
14	147	645	170	3.250	0.325	23671
14	149	654	158	9.750	0.975	23273
14	151	657	157	2.055	0.206	18800
14	153	656	159	1.453	0.145	21709
14	155	656	160	0.650	0.065	22591
14	157	662	155	5.077	0.508	23500
14	159	669	162	6.435	0.643	28289
14	161	664	170	6.132	0.613	25822
14	163	663	174	2.680	0.268	24737
14	165	672	172	5.993	0.599	28850
14	167	670	176	2.907	0.291	26716
14	169	670	177	0.650	0.065	29770
14	171	669	178	0.919	0.092	27166
14	173	668	172	3.954	0.395	26189
14	175	668	165	4.550	0.455	23187
14	177	664	172	5.240	0.524	25451
14	179	663	180	5.240	0.524	22753
14	181	664	177	2.055	0.206	25603
14	183	667	184	4.950	0.495	24285
14	185	669	178	4.111	0.411	27126
14	187	671	170	5.360	0.536	25476
14	189	673	168	1.838	0.184	27798
14	191	673	169	0.650	0.065	25582
14	193	669	167	2.907	0.291	24449
15	1	112	829	-1.000	-1.000	28100
15	3	112	828	0.650	0.065	26013
15	5	112	828	0.000	0.000	23829
15	7	117	821	5.591	0.559	24725
15	9	118	818	2.055	0.206	27364
15	11	122	810	5.814	0.581	24872
15	13	123	810	0.650	0.065	24582
15	15	119	824	9.464	0.946	25211
15	17	116	830	4.360	0.436	27243
15	19	113	837	4.950	0.495	25618
15	21	117	827	7.001	0.700	26596
15	23	121	810	11.351	1.135	27598
15	25	122	804	3.954	0.395	26382
15	27	130	792	9.374	0.937	25672
15	29	130	805	8.450	0.845	27918
15	31	131	809	2.680	0.268	28745
15	33	126	824	10.277	1.028	28036
15	35	119	830	5.993	0.599	22810
15	37	116	833	2.758	0.276	25794
15	39	121	826	5.591	0.559	27075
15	41	120	818	5.240	0.524	24745
15	43	118	813	3.500	0.350	24575
15	45	123	813	3.250	0.325	24461
15	47	129	826	9.306	0.931	25225
15	49	133	828	2.907	0.291	25359
15	51	137	831	3.250	0.325	24941
15	53	133	824	5.240	0.524	25906
15	55	125	816	7.354	0.735	24823
15	57	119	810	5.515	0.552	22836
15	59	123	818	5.814	0.581	26205
15	61	127	821	3.250	0.325	23121
15	63	123	825	3.677	0.368	26191
15	65	118	830	4.596	0.460	26485
15	67	115	827	2.758	0.276	25493
15	69	116	821	3.954	0.395	26188
15	71	117	817	2.680	0.268	24280
15	73	126	817	5.850	0.585	26951
15	75	125	813	2.680	0.268	28056
15	77	126	821	5.240	0.524	26043
15	79	123	820	2.055	0.206	27057
15	81	119	825	4.162	0.416	25834
15	83	118	826	0.919	0.092	24875
15	85	116	824	1.838	0.184	26576
15	87	111	816	6.132	0.613	19762
15	89	111	816	0.000	0.000	21480
15	91	109	813	2.344	0.234	21479
15	93	108	823	6.532	0.653	18116
15	95	113	827	4.162	0.416	19917
15	97	115	820	4.732	0.473	25018
15	99	120	816	4.162	0.416	21277
15	101	125	814	3.500	0.350	25876
15	103	127	819	3.500	0.350	25217
15	105	127	820	0.650	0.065	24793
15	107	126	816	2.680	0.268	25259
15	109	121	810	5.077	0.508	23278
15	111	126	828	12.143	1.214	25788
15	113	120	826	4.111	0.411	25489
15	115	116	821	4.162	0.416	25729
15	117	113	815	4.360	0.436	25147
15	119	110	810	3.790	0.379	23838
15	121	108	803	4.732	0.473	22993
15	123	105	797	4.360	0.436	30023
15	125	106	797	0.650	0.065	20394
15	127	111	801	4.162	0.416	22450
15	129	120	817	11.932	1.193	24546
15	131	117	813	3.250	0.325	20201
15	133	118	813	0.650	0.065	19048
15	135	124	808	5.077	0.508	23294
15	137	125	801	4.596	0.460	26210
15	139	128	806	3.790	0.379	24348
15	141	139	816	9.663	0.966	27161
15	143	141	818	1.838	0.184	26989
15	145	145	827	6.402	0.640	24450
15	147	147	835	5.360	0.536	20884
15	149	141	824	8.144	0.814	22966
15	151	137	818	4.687	0.469	26139
15	153	136	814	2.680	0.268	23881
15	155	140	818	3.677	0.368	29080
15	157	141	818	0.650	0.065	30139
15	159	130	816	7.267	0.727	26063
15	161	115	820	10.090	1.009	23787
15	163	114	820	0.650	0.065	25860
15	165	114	820	0.000	0.000	25507
15	167	114	813	4.550	0.455	27499
15	169	110	813	2.600	0.260	25179
15	171	104	823	7.580	0.758	25087
15	173	99	833	7.267	0.727	31569
15	175	97	834	1.453	0.145	24160
15	177	93	833	2.680	0.268	23364
15	179	92	827	3.954	0.395	13850
15	181	92	824	1.950	0.195	11730
15	183	97	819	4.596	0.460	22762
15	185	97	819	0.000	0.000	21320
15	187	100	815	3.250	0.325	21060
15	189	101	812	2.055	0.206	22626
15	191	102	811	0.919	0.092	24116
15	193	102	812	0.650	0.065	22794
16	1	877	907	-1.000	-1.000	23477
16	3	877	907	0.000	0.000	21660
16	5	877	907	0.000	0.000	24913
16	7	877	911	2.600	0.260	20929
16	9	877	911	0.000	0.000	22960
16	11	877	912	0.650	0.065	22777
16	13	882	909	3.790	0.379	21553
16	15	892	900	8.745	0.874	25422
16	17	891	902	1.453	0.145	25153
16	19	884	912	7.934	0.793	24750
16	21	883	915	2.055	0.206	24632
16	23	880	924	6.166	0.617	24976
16	25	880	924	0.000	0.000	25119
16	27	876	915	6.402	0.640	22701
16	29	876	913	1.300	0.130	24033
16	31	878	906	4.732	0.473	24180
16	33	878	906	0.000	0.000	24320
16	35	881	903	2.758	0.276	22318
16	37	884	900	2.758	0.276	24299
16	39	877	905	5.591	0.559	24057
16	41	877	911	3.900	0.390	23520
16	43	877	912	0.650	0.065	23931
16	45	881	902	7.001	0.700	25790
16	47	883	900	1.838	0.184	23887
16	49	885	892	5.360	0.536	23436
16	51	886	882	6.532	0.653	23742
16	53	888	881	1.453	0.145	24471
16	55	892	879	2.907	0.291	23036
16	57	895	882	2.758	0.276	22060
16	59	890	893	7.854	0.785	24272
16	61	888	894	1.453	0.145	23380
16	63	886	896	1.838	0.184	21703
16	65	884	902	4.111	0.411	23887
16	67	876	912	8.324	0.832	18821
16	69	876	909	1.950	0.195	21312
16	71	880	895	9.464	0.946	21303
16	73	883	886	6.166	0.617	24427
16	75	895	881	8.450	0.845	24828
16	77	895	887	3.900	0.390	25244
16	79	892	893	4.360	0.436	25803
16	81	889	905	8.040	0.804	26387
16	83	887	905	1.300	0.130	28549
16	85	881	894	8.144	0.814	22054
16	87	878	894	1.950	0.195	24126
16	89	876	892	1.838	0.184	19631
16	91	883	882	7.934	0.793	24228
16	93	886	878	3.250	0.325	20916
16	95	891	875	3.790	0.379	23148
16	97	896	872	3.790	0.379	24849
16	99	894	876	2.907	0.291	22991
16	101	889	882	5.077	0.508	23366
16	103	885	882	2.600	0.260	19709
16	105	885	882	0.000	0.000	19742
16	107	875	894	10.153	1.015	21181
16	109	875	897	1.950	0.195	24921
16	111	874	905	5.240	0.524	21858
16	113	873	906	0.919	0.092	22004
16	115	873	906	0.000	0.000	22565
16	117	881	900	6.500	0.650	24829
16	119	886	888	8.450	0.845	21657
16	121	886	882	3.900	0.390	20097
16	123	892	876	5.515	0.552	20537
16	125	898	869	5.993	0.599	22935
16	127	905	865	5.240	0.524	21240
16	129	921	857	11.627	1.163	23771
16	131	921	861	2.600	0.260	24607
16	133	914	867	5.993	0.599	23169
16	135	914	867	0.000	0.000	22678
16	137	923	861	7.031	0.703	28092
16	139	929	858	4.360	0.436	22908
16	141	920	859	5.886	0.589	23906
16	143	913	866	6.435	0.643	23714
16	145	908	869	3.790	0.379	22945
16	147	906	875	4.111	0.411	21565
16	149	903	879	3.250	0.325	22384
16	151	898	889	7.267	0.727	22883
16	153	898	889	0.000	0.000	22778
16	155	899	889	0.650	0.065	19497
16	157	908	884	6.692	0.669	20848
16	159	903	897	9.053	0.905	22461
16	161	902	901	2.680	0.268	22649
16	163	897	912	7.854	0.785	24306
16	165	894	919	4.950	0.495	26279
16	167	890	924	4.162	0.416	23599
16	169	882	934	8.324	0.832	23715
16	171	880	940	4.111	0.411	21095
16	173	878	946	4.111	0.411	14595
16	175	877	950	2.680	0.268	18826
16	177	880	951	2.055	0.206	19657
16	179	880	955	2.600	0.260	17258
16	181	881	956	0.919	0.092	12231
16	183	887	952	4.687	0.469	19071
16	185	897	956	7.001	0.700	22502
16	187	897	956	0.000	0.000	18846
16	189	899	948	5.360	0.536	29376
16	191	900	941	4.596	0.460	17040
16	193	900	936	3.250	0.325	23141
17	1	166	625	-1.000	-1.000	19910
17	3	192	624	16.912	1.691	22467
17	5	181	630	8.144	0.814	20661
17	7	177	632	2.907	0.291	21176
17	9	174	629	2.758	0.276	23641
17	11	173	623	3.954	0.395	21395
17	13	177	617	4.687	0.469	20423
17	15	170	616	4.596	0.460	21653
17	17	163	606	7.934	0.793	20337
17	19	153	599	7.934	0.793	20769
17	21	150	594	3.790	0.379	20607
17	23	143	586	6.909	0.691	18095
17	25	150	597	8.475	0.847	20207
17	27	159	607	8.745	0.874	20996
17	29	159	607	0.000	0.000	19298
17	31	162	606	2.055	0.206	21225
17	33	167	612	5.077	0.508	20524
17	35	153	612	9.100	0.910	19812
17	37	147	605	5.993	0.599	17838
17	39	141	600	5.077	0.508	20754
17	41	132	586	10.818	1.082	20307
17	43	131	584	1.453	0.145	20745
17	45	150	593	13.665	1.367	20834
17	47	171	600	14.388	1.439	21085
17	49	184	603	8.672	0.867	17436
17	51	204	601	13.065	1.306	23185
17	53	212	590	8.841	0.884	22401
17	55	220	577	9.922	0.992	23910
17	57	227	567	7.934	0.793	22296
17	59	218	580	10.277	1.028	21446
17	61	208	593	10.661	1.066	20831
17	63	194	608	13.337	1.334	22493
17	65	189	616	6.132	0.613	20797
17	67	186	619	2.758	0.276	22122
17	69	184	619	1.300	0.130	22731
17	71	180	619	2.600	0.260	22157
17	73	171	616	6.166	0.617	23519
17	75	162	614	5.993	0.599	20797
17	77	146	613	10.420	1.042	20193
17	79	135	609	7.608	0.761	20150
17	81	122	607	8.549	0.855	20034
17	83	112	607	6.500	0.650	20621
17	85	110	607	1.300	0.130	20406
17	87	125	599	11.050	1.105	20013
17	89	142	591	12.212	1.221	21667
17	91	151	589	5.993	0.599	20498
17	93	170	594	12.770	1.277	22417
17	95	179	595	5.886	0.589	22079
17	97	183	596	2.680	0.268	21666
17	99	188	601	4.596	0.460	21481
17	101	189	601	0.650	0.065	21384
17	103	192	599	2.344	0.234	22450
17	105	204	611	11.031	1.103	19977
17	107	218	620	10.818	1.082	15565
17	109	235	623	11.220	1.122	22290
17	111	231	623	2.600	0.260	22962
17	113	215	614	11.932	1.193	21998
17	115	205	609	7.267	0.727	22021
17	117	189	606	10.581	1.058	25295
17	119	182	601	5.591	0.559	19587
17	121	171	598	7.411	0.741	19415
17	123	181	598	6.500	0.650	17576
17	125	183	599	1.453	0.145	20063
17	127	189	600	3.954	0.395	20108
17	129	195	600	3.900	0.390	24381
17	131	199	596	3.677	0.368	21023
17	133	203	591	4.162	0.416	24753
17	135	203	591	0.000	0.000	24577
17	137	203	600	5.850	0.585	19747
17	139	201	603	2.344	0.234	20153
17	141	204	609	4.360	0.436	17958
17	143	208	612	3.250	0.325	22247
17	145	201	612	4.550	0.455	21822
17	147	198	607	3.790	0.379	21484
17	149	200	596	7.267	0.727	25122
17	151	199	595	0.919	0.092	23859
17	153	200	593	1.453	0.145	22571
17	155	202	597	2.907	0.291	21890
17	157	203	601	2.680	0.268	19764
17	159	205	610	5.993	0.599	24000
17	161	205	612	1.300	0.130	23934
17	163	188	612	11.050	1.105	20229
17	165	182	610	4.111	0.411	19686
17	167	181	609	0.919	0.092	17538
17	169	175	607	4.111	0.411	18101
17	171	174	606	0.919	0.092	19616
17	173	171	606	1.950	0.195	18797
17	175	170	605	0.919	0.092	18792
17	177	178	605	5.200	0.520	18662
17	179	184	605	3.900	0.390	20937
17	181	198	611	9.900	0.990	21189
17	183	198	611	0.000	0.000	18242
17	185	198	611	0.000	0.000	20516
17	187	191	609	4.732	0.473	20206
17	189	183	609	5.200	0.520	18899
17	191	175	608	5.240	0.524	18439
17	193	173	607	1.453	0.145	19300
18	1	690	690	-1.000	-1.000	24179
18	3	690	695	3.250	0.325	19805
18	5	690	697	1.300	0.130	20483
18	7	690	697	0.000	0.000	21917
18	9	690	697	0.000	0.000	18654
18	11	686	692	4.162	0.416	16428
18	13	679	688	5.240	0.524	20876
18	15	668	682	8.144	0.814	18514
18	17	665	679	2.758	0.276	18791
18	19	660	681	3.500	0.350	17185
18	21	665	676	4.596	0.460	19356
18	23	671	671	5.077	0.508	18104
18	25	678	674	4.950	0.495	22794
18	27	682	678	3.677	0.368	18712
18	29	687	679	3.314	0.331	20215
18	31	690	679	1.950	0.195	25322
18	33	676	674	9.663	0.966	17149
18	35	676	673	0.650	0.065	20893
18	37	674	669	2.907	0.291	16983
18	39	665	668	5.886	0.589	19677
18	41	657	670	5.360	0.536	20644
18	43	657	669	0.650	0.065	17276
18	45	664	664	5.591	0.559	19806
18	47	672	662	5.360	0.536	18075
18	49	675	663	2.055	0.206	19615
18	51	673	666	2.344	0.234	17498
18	53	670	666	1.950	0.195	20163
18	55	657	667	8.475	0.847	18127
18	57	657	667	0.000	0.000	17300
18	59	652	668	3.314	0.331	19909
18	61	646	668	3.900	0.390	21696
18	63	635	667	7.179	0.718	19668
18	65	633	669	1.838	0.184	18648
18	67	629	671	2.907	0.291	18275
18	69	623	674	4.360	0.436	21808
18	71	613	675	6.532	0.653	20505
18	73	607	676	3.954	0.395	19772
18	75	605	677	1.453	0.145	18241
18	77	599	680	4.360	0.436	20092
18	79	594	679	3.314	0.331	20205
18	81	592	679	1.300	0.130	20900
18	83	599	679	4.550	0.455	17613
18	85	609	676	6.786	0.679	21510
18	87	615	674	4.111	0.411	21226
18	89	599	680	11.107	1.111	20165
18	91	561	675	24.912	2.491	20131
18	93	557	674	2.680	0.268	23052
18	95	558	670	2.680	0.268	22656
18	97	550	664	6.500	0.650	19291
18	99	544	661	4.360	0.436	18497
18	101	536	661	5.200	0.520	18479
18	103	535	661	0.650	0.065	18942
18	105	530	663	3.500	0.350	19618
18	107	530	663	0.000	0.000	17722
18	109	530	673	6.500	0.650	16614
18	111	530	673	0.000	0.000	18368
18	113	532	673	1.300	0.130	19352
18	115	535	673	1.950	0.195	19908
18	117	535	680	4.550	0.455	21180
18	119	532	687	4.950	0.495	21580
18	121	532	687	0.000	0.000	18226
18	123	531	687	0.650	0.065	26192
18	125	527	681	4.687	0.469	18652
18	127	529	675	4.111	0.411	19798
18	129	529	674	0.650	0.065	18444
18	131	521	679	6.132	0.613	21063
18	133	521	686	4.550	0.455	21731
18	135	521	686	0.000	0.000	21585
18	137	524	679	4.950	0.495	21069
18	139	515	689	8.745	0.874	21946
18	141	507	697	7.354	0.735	20270
18	143	499	710	9.922	0.992	19204
18	145	494	713	3.790	0.379	19695
18	147	485	716	6.166	0.617	22616
18	149	473	724	9.374	0.937	24901
18	151	465	734	8.324	0.832	26754
18	153	459	738	4.687	0.469	24282
18	155	454	742	4.162	0.416	20443
18	157	451	747	3.790	0.379	20744
18	159	452	745	1.453	0.145	22181
18	161	454	740	3.500	0.350	22481
18	163	463	732	7.827	0.783	29810
18	165	475	726	8.720	0.872	19240
18	167	502	703	23.054	2.305	19641
18	169	514	692	10.581	1.058	21365
18	171	534	675	17.061	1.706	22325
18	173	546	661	11.985	1.199	20882
18	175	549	650	7.411	0.741	20737
18	177	550	642	5.240	0.524	23536
18	179	550	636	3.900	0.390	17806
18	181	550	629	4.550	0.455	19228
18	183	551	624	3.314	0.331	21417
18	185	549	611	8.549	0.855	21722
18	187	549	609	1.300	0.130	22315
18	189	546	603	4.360	0.436	21731
18	191	540	597	5.515	0.552	19262
18	193	540	597	0.000	0.000	18686
19	1	631	406	-1.000	-1.000	19811
19	3	631	405	0.650	0.065	16631
19	5	633	401	2.907	0.291	22295
19	7	633	401	0.000	0.000	19776
19	9	635	395	4.111	0.411	18837
19	11	639	390	4.162	0.416	19485
19	13	640	388	1.453	0.145	21953
19	15	649	381	7.411	0.741	21032
19	17	649	381	0.000	0.000	20213
19	19	633	380	10.420	1.042	20396
19	21	625	387	6.909	0.691	24675
19	23	617	381	6.500	0.650	11694
19	25	610	369	9.030	0.903	20722
19	27	626	365	10.720	1.072	15171
19	29	640	358	10.174	1.017	20602
19	31	651	350	8.841	0.884	20298
19	33	643	373	15.828	1.583	20190
19	35	646	399	17.012	1.701	20574
19	37	651	423	15.935	1.593	20054
19	39	598	421	34.474	3.447	20678
19	41	576	419	14.359	1.436	20642
19	43	576	419	0.000	0.000	20122
19	45	556	414	13.400	1.340	20550
19	47	543	420	9.306	0.931	24783
19	49	522	422	13.711	1.371	20567
19	51	520	422	1.300	0.130	18802
19	53	557	423	24.058	2.406	23243
19	55	550	426	4.950	0.495	18489
19	57	545	428	3.500	0.350	30932
19	59	547	431	2.344	0.234	18832
19	61	543	422	6.402	0.640	17667
19	63	549	437	10.501	1.050	19225
19	65	554	429	6.132	0.613	22732
19	67	557	420	6.166	0.617	18891
19	69	556	431	7.179	0.718	19901
19	71	557	433	1.453	0.145	19544
19	73	556	439	3.954	0.395	24591
19	75	554	453	9.192	0.919	25521
19	77	554	465	7.800	0.780	21720
19	79	556	498	21.489	2.149	26652
19	81	556	518	13.000	1.300	24412
19	83	556	527	5.850	0.585	27133
19	85	554	538	7.267	0.727	22710
19	87	554	548	6.500	0.650	22279
19	89	554	568	13.000	1.300	20583
19	91	554	574	3.900	0.390	20493
19	93	557	555	12.503	1.250	20406
19	95	559	528	17.598	1.760	21710
19	97	558	496	20.810	2.081	25793
19	99	555	485	7.411	0.741	17066
19	101	540	452	23.561	2.356	20652
19	103	535	452	3.250	0.325	21081
19	105	516	442	13.956	1.396	20089
19	107	494	430	16.289	1.629	19954
19	109	477	419	13.161	1.316	22274
19	111	439	410	25.383	2.538	20998
19	113	424	403	10.759	1.076	20943
19	115	403	388	16.774	1.677	20970
19	117	384	384	12.620	1.262	20968
19	119	362	396	16.289	1.629	19799
19	121	339	412	18.211	1.821	21650
19	123	327	425	11.499	1.150	21662
19	125	315	414	10.581	1.058	21844
19	127	288	408	17.978	1.798	21638
19	129	282	416	6.500	0.650	21712
19	131	275	432	11.351	1.135	21802
19	133	262	441	10.277	1.028	20977
19	135	244	447	12.333	1.233	23775
19	137	235	455	7.827	0.783	18755
19	139	289	456	35.105	3.511	21933
19	141	306	441	14.736	1.474	21320
19	143	356	414	36.935	3.693	25885
19	145	391	398	25.014	2.501	20648
19	147	409	386	14.061	1.406	20875
19	149	413	384	2.907	0.291	20742
19	151	395	374	13.384	1.338	27188
19	153	384	393	14.270	1.427	21314
19	155	385	418	16.263	1.626	27196
19	157	369	427	11.932	1.193	21319
19	159	356	424	8.672	0.867	21709
19	161	324	437	22.450	2.245	21631
19	163	293	435	20.191	2.019	27361
19	165	283	434	6.532	0.653	20716
19	167	239	425	29.191	2.919	20307
19	169	202	416	24.751	2.475	21563
19	171	186	411	10.896	1.090	22478
19	173	158	400	19.554	1.955	21908
19	175	131	396	17.741	1.774	22040
19	177	122	421	17.270	1.727	22446
19	179	109	430	10.277	1.028	22031
19	181	83	442	18.613	1.861	23006
19	183	64	439	12.503	1.250	22064
19	185	58	444	5.077	0.508	22560
19	187	43	448	10.090	1.009	22278
19	189	29	463	13.337	1.334	25137
19	191	19	469	7.580	0.758	27222
19	193	15	490	13.895	1.390	22233
20	1	449	129	-1.000	-1.000	21957
20	3	447	126	2.344	0.234	22868
20	5	445	119	4.732	0.473	22787
20	7	444	115	2.680	0.268	22890
20	9	448	105	7.001	0.700	24899
20	11	448	114	5.850	0.585	22390
20	13	446	117	2.344	0.234	21641
20	15	450	123	4.687	0.469	22929
20	17	459	125	5.993	0.599	21480
20	19	453	123	4.111	0.411	21906
20	21	450	120	2.758	0.276	21935
20	23	449	115	3.314	0.331	21495
20	25	454	108	5.591	0.559	20508
20	27	467	114	9.306	0.931	23812
20	29	481	125	11.573	1.157	22843
20	31	487	130	5.077	0.508	21838
20	33	499	143	11.499	1.150	23078
20	35	500	145	1.453	0.145	24720
20	37	506	152	5.993	0.599	22534
20	39	499	155	4.950	0.495	15349
20	41	490	149	7.031	0.703	21386
20	43	484	142	5.993	0.599	21483
20	45	475	130	9.750	0.975	20858
20	47	468	123	6.435	0.643	17407
20	49	463	114	6.692	0.669	22313
20	51	460	109	3.790	0.379	22562
20	53	453	97	9.030	0.903	25578
20	55	449	88	6.402	0.640	21918
20	57	442	80	6.909	0.691	26888
20	59	435	73	6.435	0.643	21041
20	61	441	80	5.993	0.599	24417
20	63	454	94	12.418	1.242	24531
20	65	460	101	5.993	0.599	23166
20	67	469	111	8.745	0.874	23333
20	69	472	114	2.758	0.276	23023
20	71	461	107	8.475	0.847	22876
20	73	459	104	2.344	0.234	21391
20	75	452	97	6.435	0.643	20850
20	77	450	92	3.500	0.350	23023
20	79	439	80	10.581	1.058	21893
20	81	437	77	2.344	0.234	21113
20	83	436	77	0.650	0.065	18846
20	85	436	72	3.250	0.325	19176
20	87	438	58	9.192	0.919	21704
20	89	439	44	9.123	0.912	22014
20	91	441	39	3.500	0.350	23593
20	93	444	33	4.360	0.436	18222
20	95	437	48	10.759	1.076	22335
20	97	433	49	2.680	0.268	21855
20	99	414	45	12.620	1.262	20143
20	101	413	45	0.650	0.065	19963
20	103	406	43	4.732	0.473	18392
20	105	398	44	5.240	0.524	16329
20	107	404	45	3.954	0.395	18890
20	109	411	45	4.550	0.455	17611
20	111	416	45	3.250	0.325	18867
20	113	425	43	5.993	0.599	23242
20	115	428	42	2.055	0.206	19838
20	117	432	38	3.677	0.368	19701
20	119	434	36	1.838	0.184	17228
20	121	437	33	2.758	0.276	20923
20	123	441	30	3.250	0.325	20283
20	125	445	27	3.250	0.325	22147
20	127	447	25	1.838	0.184	22422
20	129	449	23	1.838	0.184	21632
20	131	441	35	9.374	0.937	21269
20	133	430	42	8.475	0.847	20375
20	135	418	57	12.486	1.249	21030
20	137	408	67	9.192	0.919	18479
20	139	393	81	13.337	1.334	17950
20	141	385	88	6.909	0.691	18551
20	143	376	91	6.166	0.617	15849
20	145	352	91	15.600	1.560	17848
20	147	339	89	8.549	0.855	17580
20	149	332	89	4.550	0.455	16695
20	151	334	88	1.453	0.145	17487
20	153	355	81	14.388	1.439	15610
20	155	363	76	6.132	0.613	15451
20	157	373	79	6.786	0.679	17878
20	159	378	79	3.250	0.325	15239
20	161	387	89	8.745	0.874	19989
20	163	387	93	2.600	0.260	17254
20	165	389	87	4.111	0.411	18295
20	167	391	80	4.732	0.473	19121
20	169	398	71	7.411	0.741	18411
20	171	403	79	6.132	0.613	21340
20	173	411	87	7.354	0.735	18269
20	175	414	88	2.055	0.206	18409
20	177	423	97	8.273	0.827	23114
20	179	424	98	0.919	0.092	22950
20	181	408	86	13.000	1.300	19917
20	183	389	75	14.270	1.427	18079
20	185	373	59	14.707	1.471	18576
20	187	365	52	6.909	0.691	16955
20	189	353	49	8.040	0.804	13981
20	191	350	48	2.055	0.206	13950
20	193	357	55	6.435	0.643	14761
21	1	883	483	-1.000	-1.000	19537
21	3	884	476	4.596	0.460	19379
21	5	887	473	2.758	0.276	19594
21	7	895	464	7.827	0.783	21253
21	9	902	453	8.475	0.847	20326
21	11	904	440	8.549	0.855	20651
21	13	908	430	7.001	0.700	21396
21	15	904	419	7.608	0.761	23396
21	17	896	404	11.050	1.105	21204
21	19	885	385	14.270	1.427	20813
21	21	883	371	9.192	0.919	17310
21	23	881	353	11.772	1.177	18033
21	25	881	326	17.550	1.755	17720
21	27	887	302	16.080	1.608	17719
21	29	889	295	4.732	0.473	15828
21	31	902	270	18.315	1.832	23108
21	33	904	265	3.500	0.350	20373
21	35	908	278	8.841	0.884	25903
21	37	908	284	3.900	0.390	19112
21	39	903	281	3.790	0.379	25259
21	41	873	265	22.099	2.210	13747
21	43	879	245	13.572	1.357	19751
21	45	870	241	6.402	0.640	19995
21	47	926	296	51.019	5.102	19379
21	49	903	279	18.590	1.859	18507
21	51	897	274	5.077	0.508	18665
21	53	897	284	6.500	0.650	12980
21	55	891	277	5.993	0.599	28639
21	57	894	268	6.166	0.617	10677
21	59	883	266	7.267	0.727	19578
21	61	899	260	11.107	1.111	19688
21	63	910	255	7.854	0.785	14528
21	65	927	253	11.126	1.113	18886
21	67	918	247	7.031	0.703	21650
21	69	907	245	7.267	0.727	19727
21	71	907	245	0.000	0.000	19909
21	73	920	237	9.922	0.992	20372
21	75	914	237	3.900	0.390	19845
21	77	889	252	18.950	1.895	19540
21	79	860	267	21.222	2.122	20196
21	81	850	294	18.715	1.871	19380
21	83	838	319	18.025	1.802	19638
21	85	822	346	20.400	2.040	19835
21	87	808	364	14.822	1.482	28555
21	89	802	373	7.031	0.703	20804
21	91	799	377	3.250	0.325	19544
21	93	793	378	3.954	0.395	19963
21	95	790	379	2.055	0.206	17205
21	97	789	376	2.055	0.206	18796
21	99	768	363	16.053	1.605	17968
21	101	754	357	9.900	0.990	17875
21	103	742	355	7.907	0.791	19895
21	105	731	357	7.267	0.727	22292
21	107	718	353	8.841	0.884	19932
21	109	707	352	7.179	0.718	21753
21	111	686	348	13.895	1.390	14913
21	113	686	348	0.000	0.000	19688
21	115	686	337	7.150	0.715	20014
21	117	678	312	17.061	1.706	22892
21	119	673	297	10.277	1.028	29249
21	121	665	283	10.481	1.048	18064
21	123	660	256	17.848	1.785	19765
21	125	656	242	9.464	0.946	17643
21	127	649	229	9.597	0.960	23273
21	129	647	228	1.453	0.145	21855
21	131	644	227	2.055	0.206	25801
21	133	635	228	5.886	0.589	25993
21	135	623	231	8.040	0.804	21357
21	137	597	247	19.843	1.984	20210
21	139	589	251	5.814	0.581	15285
21	141	588	251	0.650	0.065	18607
21	143	583	248	3.790	0.379	20544
21	145	574	240	7.827	0.783	22873
21	147	568	235	5.077	0.508	20225
21	149	561	252	11.950	1.195	23953
21	151	558	260	5.553	0.555	19764
21	153	553	262	3.500	0.350	21287
21	155	550	268	4.360	0.436	20404
21	157	547	276	5.553	0.555	20545
21	159	545	283	4.732	0.473	19960
21	161	545	285	1.300	0.130	20613
21	163	544	296	7.179	0.718	12212
21	165	547	314	11.861	1.186	21738
21	167	548	322	5.240	0.524	28124
21	169	548	329	4.550	0.455	24278
21	171	544	342	8.841	0.884	31788
21	173	542	352	6.629	0.663	31728
21	175	538	358	4.687	0.469	21203
21	177	536	364	4.111	0.411	23086
21	179	535	371	4.596	0.460	22995
21	181	534	373	1.453	0.145	24808
21	183	527	381	6.909	0.691	20813
21	185	526	382	0.919	0.092	20327
21	187	516	378	7.001	0.700	18994
21	189	511	384	5.077	0.508	18185
21	191	508	389	3.790	0.379	17797
21	193	502	392	4.360	0.436	21737
22	1	376	231	-1.000	-1.000	21656
22	3	376	234	1.950	0.195	18957
22	5	374	241	4.732	0.473	20733
22	7	378	245	3.677	0.368	19436
22	9	378	245	0.000	0.000	15795
22	11	385	247	4.732	0.473	23601
22	13	397	259	11.031	1.103	23109
22	15	402	264	4.596	0.460	22610
22	17	408	273	7.031	0.703	21027
22	19	408	273	0.000	0.000	21361
22	21	403	264	6.692	0.669	17149
22	23	405	254	6.629	0.663	23097
22	25	415	260	7.580	0.758	24561
22	27	416	266	3.954	0.395	21213
22	29	418	279	8.549	0.855	23096
22	31	420	288	5.993	0.599	21138
22	33	421	297	5.886	0.589	21487
22	35	417	291	4.687	0.469	19042
22	37	414	284	4.950	0.495	20355
22	39	413	276	5.240	0.524	19983
22	41	410	267	6.166	0.617	16664
22	43	409	264	2.055	0.206	20077
22	45	415	277	9.306	0.931	21878
22	47	421	286	7.031	0.703	20594
22	49	423	291	3.500	0.350	20756
22	51	427	288	3.250	0.325	25748
22	53	437	286	6.629	0.663	25111
22	55	439	292	4.111	0.411	25849
22	57	431	310	12.803	1.280	21411
22	59	427	315	4.162	0.416	21405
22	61	429	308	4.732	0.473	21201
22	63	441	299	9.750	0.975	21760
22	65	448	296	4.950	0.495	21277
22	67	435	301	9.053	0.905	21265
22	69	414	299	13.711	1.371	19064
22	71	426	292	9.030	0.903	18860
22	73	432	289	4.360	0.436	19597
22	75	428	289	2.600	0.260	18620
22	77	444	283	11.107	1.111	21736
22	79	454	282	6.532	0.653	22886
22	81	435	296	15.340	1.534	19821
[truncated: 5,366 more rows]
