# Supplementary material for: The Arp2/3 complex is required for in situ haptotactic response of microglia to iC3b
Source: EMBO Rep. 2026 Feb 27;27(7):1666–95. doi: 10.1038/s44319-026-00720-9 (PMC13076747; doi:10.1038/s44319-026-00720-9)
Supplement: Supplementary file 14 — Source data Fig. 2 [file 44319_2026_720_MOESM14_ESM.zip › Figure 2/2A-C/25.01.13 BV2 random migration 2d CK666 well results 7247.txt]

	Track n�	Slice n�	X	Y	Distance	Velocity	Pixel Value
1	1	1	466	918	-1	-1	31574
2	1	3	462	912	4.687	0.469	29288
3	1	5	462	912	0	0	29850
4	1	7	462	912	0	0	31322
5	1	9	462	914	1.3	0.13	27398
6	1	11	462	914	0	0	32044
7	1	13	462	915	0.65	0.065	28975
8	1	15	462	915	0	0	25929
9	1	17	461	915	0.65	0.065	28495
10	1	19	451	909	7.58	0.758	31769
11	1	21	451	909	0	0	27155
12	1	23	451	909	0	0	25363
13	1	25	451	909	0	0	22614
14	1	27	464	911	8.549	0.855	31034
15	1	29	464	911	0	0	24733
16	1	31	464	912	0.65	0.065	29342
17	1	33	461	911	2.055	0.206	34391
18	1	35	460	911	0.65	0.065	31002
19	1	37	457	912	2.055	0.206	37787
20	1	39	453	922	7.001	0.7	28341
21	1	41	449	927	4.162	0.416	14858
22	1	43	449	927	0	0	28301
23	1	45	449	922	3.25	0.325	29206
24	1	47	450	919	2.055	0.206	31309
25	1	49	453	910	6.166	0.617	21522
26	1	51	431	914	14.534	1.453	36795
27	1	53	430	914	0.65	0.065	30420
28	1	55	430	914	0	0	29125
29	1	57	430	915	0.65	0.065	30506
30	1	59	450	908	13.773	1.377	26882
31	1	61	454	910	2.907	0.291	29214
32	1	63	454	914	2.6	0.26	27019
33	1	65	448	917	4.36	0.436	31766
34	1	67	441	917	4.55	0.455	32741
35	1	69	437	917	2.6	0.26	35853
36	1	71	436	917	0.65	0.065	23971
37	1	73	437	917	0.65	0.065	17850
38	1	75	452	914	9.943	0.994	31911
39	1	77	457	917	3.79	0.379	25637
40	1	79	461	927	7.001	0.7	30013
41	1	81	461	927	0	0	29383
42	1	83	455	920	5.993	0.599	21623
43	1	85	447	919	5.24	0.524	21056
44	1	87	446	920	0.919	0.092	36994
45	1	89	446	921	0.65	0.065	23743
46	1	91	451	921	3.25	0.325	21316
47	1	93	456	919	3.5	0.35	26197
48	1	95	462	918	3.954	0.395	29561
49	1	97	465	919	2.055	0.206	33308
50	1	99	465	922	1.95	0.195	34892
51	1	101	465	925	1.95	0.195	26760
52	1	103	465	925	0	0	37998
53	1	105	459	918	5.993	0.599	31160
54	1	107	454	914	4.162	0.416	24322
55	1	109	438	912	10.481	1.048	23014
56	1	111	437	923	7.179	0.718	20111
57	1	113	444	915	6.909	0.691	26252
58	1	115	444	904	7.15	0.715	27386
59	1	117	443	899	3.314	0.331	19321
60	1	119	446	903	3.25	0.325	23082
61	1	121	449	911	5.553	0.555	31684
62	1	123	451	912	1.453	0.145	29048
63	1	125	460	912	5.85	0.585	27315
64	1	127	460	919	4.55	0.455	30046
65	1	129	458	919	1.3	0.13	25981
66	1	131	442	916	10.581	1.058	30817
67	1	133	432	917	6.532	0.653	30491
68	1	135	431	917	0.65	0.065	17016
69	1	137	431	917	0	0	30867
70	1	139	442	917	7.15	0.715	25569
71	1	141	451	911	7.031	0.703	21084
72	1	143	451	911	0	0	39115
73	1	145	451	906	3.25	0.325	35072
74	1	147	451	893	8.45	0.845	26769
75	1	149	449	883	6.629	0.663	26521
76	1	151	449	878	3.25	0.325	26379
77	1	153	449	878	0	0	14857
78	1	155	452	878	1.95	0.195	7804
79	1	157	458	886	6.5	0.65	34791
80	1	159	463	886	3.25	0.325	25512
81	1	161	465	889	2.344	0.234	25346
82	1	163	466	892	2.055	0.206	31242
83	1	165	466	892	0	0	33109
84	1	167	467	892	0.65	0.065	34585
85	1	169	469	889	2.344	0.234	26402
86	1	171	468	876	8.475	0.847	27818
87	1	173	468	876	0	0	29374
88	1	175	467	889	8.475	0.847	29243
89	2	1	277	568	-1	-1	27141
90	2	3	277	568	0	0	30273
91	2	5	277	568	0	0	29738
92	2	7	277	568	0	0	28852
93	2	9	277	568	0	0	32303
94	2	11	276	568	0.65	0.065	29619
95	2	13	275	564	2.68	0.268	28045
96	2	15	275	563	0.65	0.065	31588
97	2	17	275	563	0	0	31229
98	2	19	275	563	0	0	32112
99	2	21	270	568	4.596	0.46	31934
100	2	23	266	575	5.24	0.524	28792
101	2	25	266	575	0	0	30217
102	2	27	265	578	2.055	0.206	28599
103	2	29	265	584	3.9	0.39	30756
104	2	31	265	582	1.3	0.13	30794
105	2	33	270	567	10.277	1.028	31163
106	2	35	275	557	7.267	0.727	21715
107	2	37	277	550	4.732	0.473	29275
108	2	39	280	542	5.553	0.555	25597
109	2	41	280	539	1.95	0.195	28989
110	2	43	283	529	6.786	0.679	31900
111	2	45	283	525	2.6	0.26	30213
112	2	47	285	518	4.732	0.473	30343
113	2	49	287	507	7.267	0.727	32388
114	2	51	288	492	9.771	0.977	31476
115	2	53	287	478	9.123	0.912	30067
116	2	55	277	457	15.118	1.512	33479
117	2	57	270	451	5.993	0.599	32284
118	2	59	266	448	3.25	0.325	28791
119	2	61	259	455	6.435	0.643	32465
120	2	63	247	466	10.581	1.058	9811
121	2	65	245	473	4.732	0.473	31546
122	2	67	245	474	0.65	0.065	27621
123	2	69	245	474	0	0	29889
124	2	71	245	474	0	0	32538
125	2	73	237	486	9.374	0.937	14822
126	2	75	237	480	3.9	0.39	30471
127	2	77	237	473	4.55	0.455	26628
128	2	79	238	465	5.24	0.524	24089
129	2	81	238	461	2.6	0.26	29110
130	2	83	245	450	8.475	0.847	31207
131	2	85	245	456	3.9	0.39	33095
132	2	87	241	472	10.72	1.072	33686
133	2	89	234	479	6.435	0.643	28256
134	2	91	233	494	9.771	0.977	23471
135	2	93	232	494	0.65	0.065	31875
136	2	95	226	484	7.58	0.758	30878
137	2	97	222	478	4.687	0.469	20189
138	2	99	222	472	3.9	0.39	28401
139	2	101	218	468	3.677	0.368	29204
140	2	103	214	466	2.907	0.291	21226
141	2	105	198	455	12.62	1.262	24619
142	2	107	196	455	1.3	0.13	28828
143	2	109	195	454	0.919	0.092	22031
144	2	111	195	454	0	0	31217
145	2	113	207	464	10.153	1.015	31050
146	2	115	219	472	9.374	0.937	30955
147	2	117	226	478	5.993	0.599	25049
148	2	119	231	482	4.162	0.416	25666
149	2	121	231	482	0	0	28850
150	2	123	235	477	4.162	0.416	29520
151	2	125	238	474	2.758	0.276	24176
152	2	127	237	471	2.055	0.206	31848
153	2	129	234	469	2.344	0.234	30580
154	2	131	230	462	5.24	0.524	29016
155	2	133	233	453	6.166	0.617	30116
156	2	135	235	450	2.344	0.234	34049
157	2	137	235	447	1.95	0.195	27521
158	2	139	235	441	3.9	0.39	23118
159	2	141	235	432	5.85	0.585	30704
160	2	143	235	429	1.95	0.195	29887
161	2	145	237	426	2.344	0.234	23076
162	2	147	238	421	3.314	0.331	32852
163	2	149	238	421	0	0	26693
164	2	151	238	421	0	0	26990
165	2	153	238	421	0	0	29848
166	2	155	237	424	2.055	0.206	27689
167	2	157	234	441	11.22	1.122	33990
168	2	159	232	446	3.5	0.35	30509
169	2	161	231	448	1.453	0.145	11503
170	2	163	230	452	2.68	0.268	33332
171	2	165	230	463	7.15	0.715	25686
172	2	167	230	464	0.65	0.065	16856
173	2	169	230	464	0	0	31179
174	2	171	232	461	2.344	0.234	22163
175	2	173	235	451	6.786	0.679	21682
176	2	175	235	444	4.55	0.455	39487
177	2	177	237	438	4.111	0.411	35978
178	2	179	237	438	0	0	22885
179	2	181	237	437	0.65	0.065	22878
180	2	183	238	437	0.65	0.065	26695
181	2	185	240	438	1.453	0.145	23123
182	2	187	240	445	4.55	0.455	32075
183	2	189	239	447	1.453	0.145	20769
184	2	191	238	449	1.453	0.145	31259
185	2	193	236	453	2.907	0.291	33651
186	3	1	410	500	-1	-1	33015
187	3	3	410	500	0	0	33238
188	3	5	406	501	2.68	0.268	38208
189	3	7	399	499	4.732	0.473	28595
190	3	9	399	497	1.3	0.13	29238
191	3	11	399	486	7.15	0.715	24184
192	3	13	400	468	11.718	1.172	28877
193	3	15	403	467	2.055	0.206	31460
194	3	17	405	455	7.907	0.791	30062
195	3	19	405	455	0	0	27059
196	3	21	403	479	15.654	1.565	29112
197	3	23	403	479	0	0	29739
198	3	25	402	474	3.314	0.331	24807
199	3	27	402	469	3.25	0.325	31605
200	3	29	402	469	0	0	28558
201	3	31	402	469	0	0	32941
202	3	33	402	469	0	0	33721
203	3	35	402	469	0	0	31270
204	3	37	402	467	1.3	0.13	29517
205	3	39	401	465	1.453	0.145	29831
206	3	41	394	474	7.411	0.741	22957
207	3	43	394	474	0	0	26707
208	3	45	393	476	1.453	0.145	25335
209	3	47	393	476	0	0	34763
210	3	49	393	478	1.3	0.13	27589
211	3	51	393	487	5.85	0.585	27547
212	3	53	389	495	5.814	0.581	22035
213	3	55	389	495	0	0	23787
214	3	57	388	489	3.954	0.395	25270
215	3	59	393	474	10.277	1.028	29934
216	3	61	395	470	2.907	0.291	26712
217	3	63	397	474	2.907	0.291	28615
218	3	65	395	495	13.711	1.371	27874
219	3	67	392	502	4.95	0.495	28955
220	3	69	392	503	0.65	0.065	28212
221	3	71	392	502	0.65	0.065	26390
222	3	73	392	497	3.25	0.325	27123
223	3	75	392	496	0.65	0.065	25787
224	3	77	392	495	0.65	0.065	28968
225	3	79	393	483	7.827	0.783	32300
226	3	81	393	480	1.95	0.195	28926
227	3	83	394	473	4.596	0.46	26691
228	3	85	396	463	6.629	0.663	33147
229	3	87	396	462	0.65	0.065	24928
230	3	89	396	456	3.9	0.39	24042
231	3	91	396	455	0.65	0.065	29191
232	3	93	396	455	0	0	22760
233	3	95	396	455	0	0	28930
234	3	97	398	472	11.126	1.113	33240
235	3	99	403	489	11.518	1.152	27713
236	3	101	403	489	0	0	20350
237	3	103	403	494	3.25	0.325	35712
238	3	105	400	501	4.95	0.495	24793
239	3	107	397	510	6.166	0.617	25623
240	3	109	393	526	10.72	1.072	30554
241	3	111	390	533	4.95	0.495	29900
242	3	113	389	551	11.718	1.172	33914
243	3	115	389	568	11.05	1.105	31469
244	3	117	389	575	4.55	0.455	29999
245	3	119	390	615	26.007	2.601	31516
246	3	121	390	615	0	0	29834
247	3	123	406	617	10.481	1.048	24556
248	3	125	423	616	11.069	1.107	28956
249	3	127	435	624	9.374	0.937	35233
250	3	129	439	624	2.6	0.26	29350
251	3	131	463	631	16.25	1.625	30831
252	3	133	463	631	0	0	29899
253	3	135	463	631	0	0	29040
254	3	137	463	631	0	0	28965
255	3	139	463	631	0	0	26532
256	3	141	466	631	1.95	0.195	30574
257	3	143	477	643	10.581	1.058	25089
258	3	145	477	643	0	0	38444
259	3	147	479	658	9.836	0.984	30391
260	3	149	476	670	8.04	0.804	31183
261	3	151	470	690	13.572	1.357	24479
262	3	153	466	695	4.162	0.416	25693
263	3	155	465	698	2.055	0.206	25484
264	3	157	465	703	3.25	0.325	30438
265	3	159	482	720	15.627	1.563	21607
266	3	161	490	731	8.841	0.884	26884
267	3	163	510	740	14.255	1.426	28933
268	3	165	520	745	7.267	0.727	31512
269	3	167	527	750	5.591	0.559	30777
270	3	169	552	750	16.25	1.625	28486
271	3	171	565	746	8.841	0.884	22433
272	3	173	572	733	9.597	0.96	20941
273	3	175	570	720	8.549	0.855	34064
274	3	177	565	708	8.45	0.845	25329
275	3	179	575	699	8.745	0.874	28967
276	3	181	580	697	3.5	0.35	27414
277	3	183	591	694	7.411	0.741	29937
278	3	185	601	692	6.629	0.663	26726
279	3	187	604	691	2.055	0.206	30716
280	3	189	609	689	3.5	0.35	35458
281	3	191	615	685	4.687	0.469	25622
282	3	193	630	683	9.836	0.984	25687
283	4	1	772	343	-1	-1	26787
284	4	3	774	338	3.5	0.35	25133
285	4	5	775	332	3.954	0.395	22395
286	4	7	777	327	3.5	0.35	30496
287	4	9	777	323	2.6	0.26	27619
288	4	11	777	322	0.65	0.065	32929
289	4	13	774	316	4.36	0.436	26266
290	4	15	774	316	0	0	30044
291	4	17	774	316	0	0	30491
292	4	19	778	325	6.402	0.64	39697
293	4	21	778	325	0	0	30905
294	4	23	776	323	1.838	0.184	29172
295	4	25	774	330	4.732	0.473	20487
296	4	27	774	330	0	0	24299
297	4	29	774	330	0	0	25668
298	4	31	776	332	1.838	0.184	24659
299	4	33	771	328	4.162	0.416	29747
300	4	35	760	327	7.179	0.718	30233
301	4	37	758	349	14.359	1.436	9730
302	4	39	758	361	7.8	0.78	31576
303	4	41	758	358	1.95	0.195	26101
304	4	43	761	351	4.95	0.495	30130
305	4	45	767	330	14.196	1.42	31067
306	4	47	768	325	3.314	0.331	33616
307	4	49	758	326	6.532	0.653	32336
308	4	51	749	331	6.692	0.669	17989
309	4	53	754	338	5.591	0.559	27263
310	4	55	758	327	7.608	0.761	18817
311	4	57	768	327	6.5	0.65	32729
312	4	59	769	331	2.68	0.268	21112
313	4	61	771	346	9.836	0.984	14733
314	4	63	780	341	6.692	0.669	29969
315	4	65	795	339	9.836	0.984	30095
316	4	67	816	348	14.85	1.485	30375
317	4	69	829	371	17.172	1.717	28080
318	4	71	845	399	20.961	2.096	21776
319	4	73	858	413	12.418	1.242	32182
320	4	75	866	413	5.2	0.52	29454
321	4	77	846	397	16.648	1.665	34397
322	4	79	841	391	5.077	0.508	17771
323	4	81	840	381	6.532	0.653	14891
324	4	83	841	380	0.919	0.092	29819
325	4	85	853	386	8.72	0.872	28438
326	4	87	876	388	15.006	1.501	38439
327	4	89	885	384	6.402	0.64	29224
328	4	91	867	389	12.143	1.214	18800
329	4	93	867	393	2.6	0.26	22772
330	4	95	878	394	7.179	0.718	29728
331	4	97	894	387	11.351	1.135	29778
332	4	99	904	369	13.384	1.338	20390
333	4	101	906	364	3.5	0.35	29237
334	4	103	890	358	11.107	1.111	29459
335	4	105	850	337	29.365	2.936	29695
336	4	107	840	297	26.8	2.68	15530
337	4	109	840	288	5.85	0.585	18195
338	4	111	846	277	8.144	0.814	15877
339	4	113	848	276	1.453	0.145	22670
340	4	115	843	283	5.591	0.559	24420
341	4	117	842	283	0.65	0.065	32530
342	4	119	840	260	15.006	1.501	21358
343	4	121	824	243	15.174	1.517	28520
344	4	123	819	236	5.591	0.559	29443
345	4	125	793	226	18.106	1.811	31777
346	4	127	772	238	15.721	1.572	30899
347	4	129	769	240	2.344	0.234	23335
348	4	131	745	237	15.721	1.572	21106
349	4	133	732	233	8.841	0.884	23598
350	4	135	720	238	8.45	0.845	26552
351	4	137	713	246	6.909	0.691	27594
352	4	139	702	263	13.161	1.316	34808
353	4	141	701	275	7.827	0.783	28630
354	4	143	703	284	5.993	0.599	26054
355	4	145	706	286	2.344	0.234	24680
356	4	147	733	292	17.978	1.798	31974
357	4	149	755	292	14.3	1.43	27471
358	4	151	768	286	9.306	0.931	29621
359	4	153	778	278	8.324	0.832	28662
360	4	155	788	267	9.663	0.966	32049
361	4	157	804	262	10.896	1.09	31164
362	4	159	809	261	3.314	0.331	28847
363	4	161	812	264	2.758	0.276	28791
364	4	163	813	267	2.055	0.206	28473
365	4	165	813	267	0	0	21899
366	4	167	797	254	13.4	1.34	25374
367	4	169	792	250	4.162	0.416	28141
368	4	171	771	235	16.774	1.677	30429
369	4	173	758	226	10.277	1.028	25141
370	4	175	746	218	9.374	0.937	26146
371	4	177	735	212	8.144	0.814	26534
372	4	179	724	206	8.144	0.814	31556
373	4	181	720	203	3.25	0.325	27730
374	4	183	717	198	3.79	0.379	8368
375	4	185	718	194	2.68	0.268	21204
376	4	187	721	185	6.166	0.617	29844
377	4	189	724	155	19.597	1.96	28264
378	4	191	726	145	6.629	0.663	35457
379	4	193	728	142	2.344	0.234	17942
380	5	1	548	238	-1	-1	27901
381	5	3	548	238	0	0	24408
382	5	5	548	238	0	0	26936
383	5	7	546	233	3.5	0.35	28432
384	5	9	546	232	0.65	0.065	33457
385	5	11	546	231	0.65	0.065	30627
386	5	13	546	231	0	0	31978
387	5	15	546	231	0	0	29427
388	5	17	546	231	0	0	26539
389	5	19	546	231	0	0	31825
390	5	21	547	226	3.314	0.331	30435
391	5	23	550	219	4.95	0.495	29853
392	5	25	549	220	0.919	0.092	31026
393	5	27	548	223	2.055	0.206	30684
394	5	29	535	228	9.053	0.905	29740
395	5	31	533	228	1.3	0.13	31841
396	5	33	530	232	3.25	0.325	30539
397	5	35	524	233	3.954	0.395	27938
398	5	37	523	233	0.65	0.065	30795
399	5	39	524	233	0.65	0.065	27604
400	5	41	527	233	1.95	0.195	26569
401	5	43	529	233	1.3	0.13	29443
402	5	45	531	233	1.3	0.13	28015
403	5	47	532	230	2.055	0.206	34899
404	5	49	536	230	2.6	0.26	33428
405	5	51	542	227	4.36	0.436	31969
406	5	53	544	226	1.453	0.145	30673
407	5	55	551	223	4.95	0.495	27568
408	5	57	547	230	5.24	0.524	27886
409	5	59	538	234	6.402	0.64	29045
410	5	61	527	242	8.841	0.884	31231
411	5	63	525	242	1.3	0.13	30652
412	5	65	522	249	4.95	0.495	27943
413	5	67	521	249	0.65	0.065	25402
414	5	69	520	238	7.179	0.718	32953
415	5	71	522	233	3.5	0.35	29764
416	5	73	524	233	1.3	0.13	25373
417	5	75	525	233	0.65	0.065	25074
418	5	77	525	233	0	0	29972
419	5	79	527	233	1.3	0.13	30360
420	5	81	526	239	3.954	0.395	26299
421	5	83	524	240	1.453	0.145	30262
422	5	85	511	239	8.475	0.847	21613
423	5	87	508	236	2.758	0.276	21945
424	5	89	516	228	7.354	0.735	29499
425	5	91	516	228	0	0	30873
426	5	93	517	228	0.65	0.065	29062
427	5	95	517	228	0	0	28981
428	5	97	509	233	6.132	0.613	29478
429	5	99	508	235	1.453	0.145	21335
430	5	101	508	235	0	0	29786
431	5	103	512	233	2.907	0.291	29908
432	5	105	525	233	8.45	0.845	30749
433	5	107	527	233	1.3	0.13	31437
434	5	109	527	233	0	0	30621
435	5	111	527	233	0	0	34970
436	5	113	515	234	7.827	0.783	37789
437	5	115	509	234	3.9	0.39	21660
438	5	117	504	230	4.162	0.416	27752
439	5	119	506	240	6.629	0.663	32678
440	5	121	509	243	2.758	0.276	31495
441	5	123	509	243	0	0	24712
442	5	125	508	228	9.771	0.977	26329
443	5	127	508	222	3.9	0.39	26571
444	5	129	508	209	8.45	0.845	25696
445	5	131	510	203	4.111	0.411	27347
446	5	133	512	202	1.453	0.145	30611
447	5	135	513	212	6.532	0.653	21029
448	5	137	513	224	7.8	0.78	30607
449	5	139	512	231	4.596	0.46	31190
450	5	141	504	246	11.05	1.105	30673
451	5	143	497	259	9.597	0.96	31205
452	5	145	495	263	2.907	0.291	32210
453	5	147	495	270	4.55	0.455	28478
454	5	149	494	271	0.919	0.092	26004
455	5	151	495	270	0.919	0.092	34945
456	5	153	499	268	2.907	0.291	29381
457	5	155	499	264	2.6	0.26	29007
458	5	157	500	259	3.314	0.331	27093
459	5	159	502	261	1.838	0.184	27076
460	5	161	502	271	6.5	0.65	30110
461	5	163	502	272	0.65	0.065	32875
462	5	165	502	273	0.65	0.065	26730
463	5	167	491	265	8.841	0.884	28846
464	5	169	491	268	1.95	0.195	30746
465	5	171	492	269	0.919	0.092	28006
466	5	173	498	270	3.954	0.395	31356
467	5	175	505	267	4.95	0.495	27649
468	5	177	507	267	1.3	0.13	30012
469	5	179	509	267	1.3	0.13	27731
470	5	181	510	270	2.055	0.206	34474
471	5	183	510	270	0	0	31058
472	5	185	510	270	0	0	23649
473	5	187	510	270	0	0	28491
474	5	189	510	268	1.3	0.13	29150
475	5	191	509	265	2.055	0.206	30112
476	5	193	507	263	1.838	0.184	30873
477	6	1	41	191	-1	-1	28192
478	6	3	38	190	2.055	0.206	27015
479	6	5	32	178	8.72	0.872	19818
480	6	7	32	177	0.65	0.065	19919
481	6	9	33	177	0.65	0.065	20987
482	6	11	37	183	4.687	0.469	19113
483	6	13	39	188	3.5	0.35	29745
484	6	15	41	189	1.453	0.145	26894
485	6	17	44	189	1.95	0.195	28258
486	6	19	46	185	2.907	0.291	28102
487	6	21	52	186	3.954	0.395	28490
488	6	23	54	189	2.344	0.234	32653
489	6	25	58	199	7.001	0.7	28766
490	6	27	58	202	1.95	0.195	30477
491	6	29	60	210	5.36	0.536	30704
492	6	31	64	218	5.814	0.581	28969
493	6	33	65	220	1.453	0.145	28869
494	6	35	68	225	3.79	0.379	28846
495	6	37	68	225	0	0	33819
496	6	39	68	220	3.25	0.325	27098
497	6	41	67	214	3.954	0.395	32876
498	6	43	65	210	2.907	0.291	28888
499	6	45	62	208	2.344	0.234	29682
500	6	47	62	208	0	0	30637
501	6	49	55	203	5.591	0.559	33456
502	6	51	53	200	2.344	0.234	28352
503	6	53	50	193	4.95	0.495	28872
504	6	55	49	190	2.055	0.206	29946
505	6	57	49	190	0	0	32201
506	6	59	49	190	0	0	32894
507	6	61	53	193	3.25	0.325	26556
508	6	63	59	193	3.9	0.39	34379
509	6	65	59	193	0	0	30968
510	6	67	64	198	4.596	0.46	24083
511	6	69	66	200	1.838	0.184	28093
512	6	71	64	201	1.453	0.145	22921
513	6	73	59	193	6.132	0.613	31592
514	6	75	59	193	0	0	26168
515	6	77	58	193	0.65	0.065	30973
516	6	79	57	193	0.65	0.065	28013
517	6	81	54	191	2.344	0.234	30222
518	6	83	53	191	0.65	0.065	34035
519	6	85	50	190	2.055	0.206	30435
520	6	87	50	190	0	0	32963
521	6	89	50	190	0	0	32889
522	6	91	41	199	8.273	0.827	22628
523	6	93	50	199	5.85	0.585	23568
524	6	95	50	199	0	0	23162
525	6	97	50	197	1.3	0.13	28944
526	6	99	50	197	0	0	32016
527	6	101	50	196	0.65	0.065	31193
528	6	103	50	196	0	0	25470
529	6	105	57	193	4.95	0.495	28596
530	6	107	57	192	0.65	0.065	30995
531	6	109	55	190	1.838	0.184	24940
532	6	111	52	193	2.758	0.276	26321
533	6	113	50	207	9.192	0.919	39565
534	6	115	50	206	0.65	0.065	18130
535	6	117	50	202	2.6	0.26	20626
536	6	119	51	195	4.596	0.46	26400
537	6	121	56	187	6.132	0.613	29848
538	6	123	70	189	9.192	0.919	39731
539	6	125	70	189	0	0	28501
540	6	127	66	197	5.814	0.581	18573
541	6	129	62	198	2.68	0.268	30862
542	6	131	55	196	4.732	0.473	27647
543	6	133	54	192	2.68	0.268	28399
544	6	135	54	194	1.3	0.13	31216
545	6	137	57	205	7.411	0.741	25431
546	6	139	57	205	0	0	23414
547	6	141	57	199	3.9	0.39	32025
548	6	143	57	195	2.6	0.26	32793
549	6	145	57	192	1.95	0.195	32938
550	6	147	58	190	1.453	0.145	29385
551	6	149	60	197	4.732	0.473	27081
552	6	151	60	199	1.3	0.13	29275
553	6	153	60	200	0.65	0.065	31356
554	6	155	56	208	5.814	0.581	34205
555	6	157	56	208	0	0	26461
556	6	159	56	207	0.65	0.065	31249
557	6	161	56	202	3.25	0.325	28310
558	6	163	57	202	0.65	0.065	32371
559	6	165	57	201	0.65	0.065	23457
560	6	167	57	202	0.65	0.065	23288
561	6	169	57	207	3.25	0.325	20862
562	6	171	57	207	0	0	26449
563	6	173	57	202	3.25	0.325	24541
564	6	175	57	202	0	0	29613
565	6	177	53	197	4.162	0.416	32185
566	6	179	45	185	9.374	0.937	28475
567	6	181	48	186	2.055	0.206	27080
568	6	183	52	192	4.687	0.469	23657
569	6	185	53	197	3.314	0.331	24060
570	6	187	53	200	1.95	0.195	21649
571	6	189	56	207	4.95	0.495	28909
572	6	191	56	208	0.65	0.065	29491
573	6	193	56	214	3.9	0.39	32526
574	7	1	195	251	-1	-1	28258
575	7	3	195	252	0.65	0.065	30831
576	7	5	194	253	0.919	0.092	30945
577	7	7	199	255	3.5	0.35	26940
578	7	9	204	255	3.25	0.325	33355
579	7	11	206	250	3.5	0.35	30173
580	7	13	208	253	2.344	0.234	30998
581	7	15	211	253	1.95	0.195	33902
582	7	17	215	254	2.68	0.268	26413
583	7	19	215	254	0	0	28256
584	7	21	215	253	0.65	0.065	20756
585	7	23	215	253	0	0	31409
586	7	25	218	244	6.166	0.617	22332
587	7	27	218	244	0	0	32641
588	7	29	220	230	9.192	0.919	30946
589	7	31	221	222	5.24	0.524	30278
590	7	33	221	222	0	0	29984
591	7	35	222	220	1.453	0.145	28050
592	7	37	222	218	1.3	0.13	29538
593	7	39	223	218	0.65	0.065	30662
594	7	41	229	227	7.031	0.703	29457
595	7	43	229	227	0	0	32191
596	7	45	229	227	0	0	31526
597	7	47	231	219	5.36	0.536	31541
598	7	49	228	215	3.25	0.325	31066
599	7	51	228	215	0	0	29372
600	7	53	227	217	1.453	0.145	27496
601	7	55	220	231	10.174	1.017	28288
602	7	57	218	231	1.3	0.13	31788
603	7	59	214	212	12.62	1.262	30691
604	7	61	214	210	1.3	0.13	30481
605	7	63	214	209	0.65	0.065	29341
606	7	65	214	212	1.95	0.195	29655
607	7	67	214	216	2.6	0.26	23869
608	7	69	215	218	1.453	0.145	28661
609	7	71	216	216	1.453	0.145	32300
610	7	73	210	214	4.111	0.411	30838
611	7	75	207	206	5.553	0.555	29839
612	7	77	207	206	0	0	31341
613	7	79	209	220	9.192	0.919	30676
614	7	81	207	227	4.732	0.473	30340
615	7	83	207	227	0	0	29312
616	7	85	211	213	9.464	0.946	28431
617	7	87	217	202	8.144	0.814	28449
618	7	89	219	211	5.993	0.599	29271
619	7	91	217	214	2.344	0.234	30694
620	7	93	214	221	4.95	0.495	31172
621	7	95	213	223	1.453	0.145	29340
622	7	97	210	226	2.758	0.276	33196
623	7	99	208	228	1.838	0.184	30168
624	7	101	207	236	5.24	0.524	19885
625	7	103	205	236	1.3	0.13	14715
626	7	105	205	236	0	0	29005
627	7	107	200	239	3.79	0.379	29835
628	7	109	200	239	0	0	32195
629	7	111	199	241	1.453	0.145	19377
630	7	113	198	243	1.453	0.145	23530
631	7	115	197	247	2.68	0.268	23478
632	7	117	197	247	0	0	29986
633	7	119	197	241	3.9	0.39	42456
634	7	121	196	235	3.954	0.395	39398
635	7	123	196	241	3.9	0.39	26391
636	7	125	196	243	1.3	0.13	30938
637	7	127	195	244	0.919	0.092	32207
638	7	129	193	245	1.453	0.145	31691
639	7	131	193	245	0	0	17449
640	7	133	194	246	0.919	0.092	27924
641	7	135	195	249	2.055	0.206	32232
642	7	137	195	250	0.65	0.065	28484
643	7	139	196	250	0.65	0.065	29131
644	7	141	197	249	0.919	0.092	29034
645	7	143	198	243	3.954	0.395	31437
646	7	145	198	243	0	0	31393
647	7	147	199	239	2.68	0.268	32200
648	7	149	190	253	10.818	1.082	14939
649	7	151	189	247	3.954	0.395	31432
650	7	153	196	239	6.909	0.691	29787
651	7	155	197	234	3.314	0.331	29497
652	7	157	197	234	0	0	15952
653	7	159	200	232	2.344	0.234	24604
654	7	161	202	233	1.453	0.145	29281
655	7	163	195	231	4.732	0.473	35654
656	7	165	195	231	0	0	18032
657	7	167	194	241	6.532	0.653	16901
658	7	169	193	243	1.453	0.145	23476
659	7	171	199	237	5.515	0.552	26147
660	7	173	207	233	5.814	0.581	21401
661	7	175	214	229	5.24	0.524	35795
662	7	177	222	226	5.553	0.555	26188
663	7	179	224	223	2.344	0.234	33613
664	7	181	218	228	5.077	0.508	21706
665	7	183	212	228	3.9	0.39	30908
666	7	185	223	223	7.854	0.785	32453
667	7	187	231	216	6.909	0.691	31903
668	7	189	243	212	8.222	0.822	34054
669	7	191	255	206	8.72	0.872	25431
670	7	193	265	203	6.786	0.679	28317
671	8	1	103	364	-1	-1	24506
672	8	3	103	364	0	0	21904
673	8	5	103	364	0	0	23631
674	8	7	102	364	0.65	0.065	16207
675	8	9	101	362	1.453	0.145	31437
676	8	11	100	356	3.954	0.395	31113
677	8	13	97	352	3.25	0.325	31712
678	8	15	96	353	0.919	0.092	29682
679	8	17	104	355	5.36	0.536	33864
680	8	19	111	356	4.596	0.46	32740
681	8	21	122	354	7.267	0.727	31323
682	8	23	130	351	5.553	0.555	33341
683	8	25	139	348	6.166	0.617	36077
684	8	27	145	345	4.36	0.436	28019
685	8	29	142	345	1.95	0.195	37393
686	8	31	123	350	12.77	1.277	32033
687	8	33	109	355	9.663	0.966	23944
688	8	35	107	356	1.453	0.145	31188
689	8	37	85	377	19.768	1.977	40453
690	8	39	72	385	9.922	0.992	30907
691	8	41	67	390	4.596	0.46	31074
692	8	43	63	395	4.162	0.416	29750
693	8	45	59	402	5.24	0.524	31615
694	8	47	57	406	2.907	0.291	32669
695	8	49	50	416	7.934	0.793	30175
696	8	51	48	418	1.838	0.184	27968
697	8	53	44	420	2.907	0.291	30225
698	8	55	47	406	9.306	0.931	29368
699	8	57	48	410	2.68	0.268	27516
700	8	59	41	425	10.759	1.076	28382
701	8	61	41	425	0	0	30427
702	8	63	64	406	19.391	1.939	47079
703	8	65	78	389	14.314	1.431	41080
704	8	67	81	374	9.943	0.994	31869
705	8	69	94	360	12.418	1.242	31161
706	8	71	103	353	7.411	0.741	27678
707	8	73	111	349	5.814	0.581	28313
708	8	75	119	340	7.827	0.783	23573
709	8	77	129	323	12.82	1.282	29518
710	8	79	129	323	0	0	28309
711	8	81	132	322	2.055	0.206	25562
712	8	83	146	320	9.192	0.919	27003
713	8	85	151	320	3.25	0.325	25764
714	8	87	155	318	2.907	0.291	26907
715	8	89	151	327	6.402	0.64	32143
716	8	91	150	328	0.919	0.092	31837
717	8	93	157	328	4.55	0.455	24953
718	8	95	174	319	12.503	1.25	30486
719	8	97	181	315	5.24	0.524	21143
720	8	99	183	315	1.3	0.13	45843
721	8	101	192	308	7.411	0.741	30262
722	8	103	196	306	2.907	0.291	33144
723	8	105	201	300	5.077	0.508	30100
724	8	107	205	293	5.24	0.524	31076
725	8	109	188	300	11.95	1.195	30859
726	8	111	159	318	22.185	2.219	31266
727	8	113	143	327	11.932	1.193	31901
728	8	115	137	331	4.687	0.469	31081
729	8	117	159	324	15.006	1.501	31447
730	8	119	187	308	20.961	2.096	31042
731	8	121	186	312	2.68	0.268	23501
732	8	123	186	313	0.65	0.065	40436
733	8	125	183	318	3.79	0.379	21457
734	8	127	181	317	1.453	0.145	24706
735	8	129	184	310	4.95	0.495	35613
736	8	131	184	309	0.65	0.065	23131
737	8	133	184	309	0	0	30331
738	8	135	184	310	0.65	0.065	31084
739	8	137	175	323	10.277	1.028	23893
740	8	139	175	323	0	0	27520
741	8	141	170	328	4.596	0.46	30868
742	8	143	185	318	11.718	1.172	31092
743	8	145	207	304	16.95	1.695	30360
744	8	147	228	301	13.788	1.379	28132
745	8	149	267	335	33.63	3.363	43612
746	8	151	271	333	2.907	0.291	32952
747	8	153	279	322	8.841	0.884	28494
748	8	155	288	315	7.411	0.741	10538
749	8	157	292	298	11.351	1.135	31610
750	8	159	295	277	13.788	1.379	23275
751	8	161	308	255	16.61	1.661	27708
752	8	163	323	245	11.718	1.172	20427
753	8	165	333	238	7.934	0.793	22556
754	8	167	345	239	7.827	0.783	30299
755	8	169	351	241	4.111	0.411	30692
756	8	171	384	245	21.606	2.161	22176
757	8	173	414	245	19.5	1.95	17776
758	8	175	429	245	9.75	0.975	30781
759	8	177	431	239	4.111	0.411	30114
760	8	179	443	219	15.16	1.516	27838
761	8	181	466	210	16.053	1.605	27944
762	8	183	482	210	10.4	1.04	37095
763	8	185	490	201	7.827	0.783	32041
764	8	187	502	185	13	1.3	30670
765	8	189	504	196	7.267	0.727	33980
766	8	191	504	203	4.55	0.455	30980
767	8	193	504	212	5.85	0.585	30595
768	9	1	677	125	-1	-1	26871
769	9	3	674	127	2.344	0.234	30382
770	9	5	675	126	0.919	0.092	33845
771	9	7	677	127	1.453	0.145	28215
772	9	9	681	124	3.25	0.325	29481
773	9	11	685	122	2.907	0.291	33302
774	9	13	712	118	17.741	1.774	30437
775	9	15	707	113	4.596	0.46	32575
776	9	17	703	111	2.907	0.291	25075
777	9	19	700	112	2.055	0.206	23247
778	9	21	697	112	1.95	0.195	26448
779	9	23	693	109	3.25	0.325	25353
780	9	25	693	102	4.55	0.455	30998
781	9	27	693	102	0	0	30083
782	9	29	693	99	1.95	0.195	29867
783	9	31	693	99	0	0	32020
784	9	33	693	98	0.65	0.065	28263
785	9	35	694	98	0.65	0.065	28838
786	9	37	695	98	0.65	0.065	25451
787	9	39	695	98	0	0	33560
788	9	41	698	98	1.95	0.195	32317
789	9	43	699	97	0.919	0.092	34764
790	9	45	699	97	0	0	29709
791	9	47	686	112	12.902	1.29	27908
792	9	49	679	123	8.475	0.847	29887
793	9	51	674	138	10.277	1.028	23168
794	9	53	672	144	4.111	0.411	29103
795	9	55	662	154	9.192	0.919	34486
796	9	57	656	161	5.993	0.599	25157
797	9	59	650	169	6.5	0.65	30754
798	9	61	641	182	10.277	1.028	21910
799	9	63	640	190	5.24	0.524	32648
800	9	65	637	203	8.672	0.867	29343
801	9	67	637	208	3.25	0.325	33361
802	9	69	637	212	2.6	0.26	35076
803	9	71	631	222	7.58	0.758	30555
804	9	73	622	239	12.503	1.25	25945
805	9	75	620	241	1.838	0.184	30368
806	9	77	620	247	3.9	0.39	29106
807	9	79	620	256	5.85	0.585	20158
808	9	81	619	258	1.453	0.145	29542
809	9	83	619	258	0	0	29347
810	9	85	614	253	4.596	0.46	28242
811	9	87	613	259	3.954	0.395	28200
812	9	89	615	262	2.344	0.234	21037
813	9	91	621	263	3.954	0.395	23854
814	9	93	625	261	2.907	0.291	24632
815	9	95	627	258	2.344	0.234	29074
816	9	97	641	248	11.183	1.118	27785
817	9	99	646	253	4.596	0.46	27062
818	9	101	654	255	5.36	0.536	27229
819	9	103	662	259	5.814	0.581	30724
820	9	105	658	270	7.608	0.761	29732
821	9	107	654	270	2.6	0.26	44071
822	9	109	648	273	4.36	0.436	49761
823	9	111	645	273	1.95	0.195	39774
824	9	113	639	260	9.306	0.931	27529
825	9	115	639	259	0.65	0.065	29458
826	9	117	637	253	4.111	0.411	28830
827	9	119	634	263	6.786	0.679	29801
828	9	121	633	266	2.055	0.206	27886
829	9	123	630	273	4.95	0.495	40009
830	9	125	630	266	4.55	0.455	22662
831	9	127	629	259	4.596	0.46	13980
832	9	129	632	253	4.36	0.436	22469
833	9	131	640	252	5.24	0.524	26882
834	9	133	646	256	4.687	0.469	31569
835	9	135	650	260	3.677	0.368	28651
836	9	137	650	264	2.6	0.26	31912
837	9	139	648	264	1.3	0.13	26396
838	9	141	644	258	4.687	0.469	32905
839	9	143	642	260	1.838	0.184	27216
840	9	145	640	267	4.732	0.473	33603
841	9	147	640	268	0.65	0.065	19985
842	9	149	642	262	4.111	0.411	22876
843	9	151	642	256	3.9	0.39	31997
844	9	153	642	255	0.65	0.065	22776
845	9	155	651	255	5.85	0.585	27776
846	9	157	654	255	1.95	0.195	32300
847	9	159	654	260	3.25	0.325	27167
848	9	161	651	263	2.758	0.276	17704
849	9	163	648	253	6.786	0.679	19159
850	9	165	655	245	6.909	0.691	32219
851	9	167	655	245	0	0	30683
852	9	169	655	250	3.25	0.325	19277
853	10	1	855	202	-1	-1	21938
854	10	3	855	202	0	0	34814
855	10	5	855	202	0	0	28818
856	10	7	852	195	4.95	0.495	30203
857	10	9	852	195	0	0	30869
858	10	11	851	194	0.919	0.092	31103
859	10	13	850	198	2.68	0.268	30078
860	10	15	850	199	0.65	0.065	33613
861	10	17	848	197	1.838	0.184	20492
862	10	19	845	188	6.166	0.617	30405
863	10	21	842	182	4.36	0.436	34126
864	10	23	839	181	2.055	0.206	30361
865	10	25	839	181	0	0	26599
866	10	27	837	166	9.836	0.984	26663
867	10	29	837	166	0	0	27400
868	10	31	837	166	0	0	29946
869	10	33	840	159	4.95	0.495	29935
870	10	35	840	156	1.95	0.195	28793
871	10	37	843	149	4.95	0.495	30288
872	10	39	843	149	0	0	29848
873	10	41	843	149	0	0	32091
874	10	43	843	146	1.95	0.195	19916
875	10	45	844	135	7.179	0.718	28635
876	10	47	845	132	2.055	0.206	27451
877	10	49	845	130	1.3	0.13	30103
878	10	51	845	122	5.2	0.52	29889
879	10	53	845	122	0	0	29225
880	10	55	845	122	0	0	28601
881	10	57	845	122	0	0	28087
882	10	59	845	122	0	0	28859
883	10	61	845	119	1.95	0.195	30742
884	10	63	845	126	4.55	0.455	30253
885	10	65	845	127	0.65	0.065	29202
886	10	67	845	129	1.3	0.13	30260
887	10	69	844	133	2.68	0.268	29727
888	10	71	844	134	0.65	0.065	29201
889	10	73	843	135	0.919	0.092	28450
890	10	75	843	135	0	0	29440
891	10	77	840	139	3.25	0.325	30404
892	10	79	840	140	0.65	0.065	28987
893	10	81	840	146	3.9	0.39	27009
894	10	83	840	148	1.3	0.13	27928
895	10	85	840	155	4.55	0.455	28566
896	10	87	840	159	2.6	0.26	27089
897	10	89	841	161	1.453	0.145	26534
898	10	91	841	163	1.3	0.13	17911
899	10	93	846	166	3.79	0.379	32673
900	10	95	847	182	10.42	1.042	27447
901	10	97	847	182	0	0	28290
902	10	99	847	182	0	0	27669
903	10	101	847	182	0	0	31830
904	10	103	847	183	0.65	0.065	27851
905	10	105	848	189	3.954	0.395	30296
906	10	107	848	192	1.95	0.195	30007
907	10	109	848	192	0	0	29999
908	10	111	848	189	1.95	0.195	31700
909	10	113	848	188	0.65	0.065	27654
910	10	115	849	189	0.919	0.092	31466
911	10	117	849	194	3.25	0.325	28933
912	10	119	849	194	0	0	33367
913	10	121	849	191	1.95	0.195	32147
914	10	123	848	184	4.596	0.46	29023
915	10	125	848	180	2.6	0.26	34230
916	10	127	846	188	5.36	0.536	30441
917	10	129	846	188	0	0	28328
918	10	131	846	190	1.3	0.13	33274
919	10	133	846	190	0	0	30607
920	10	135	849	189	2.055	0.206	28893
921	10	137	849	185	2.6	0.26	28464
922	10	139	849	184	0.65	0.065	28230
923	10	141	850	190	3.954	0.395	29555
924	10	143	850	190	0	0	31405
925	10	145	850	190	0	0	32033
926	10	147	850	190	0	0	27342
927	10	149	850	190	0	0	31297
928	10	151	850	190	0	0	29736
929	10	153	848	190	1.3	0.13	29926
930	10	155	848	193	1.95	0.195	29744
931	10	157	848	194	0.65	0.065	27669
932	10	159	849	196	1.453	0.145	29757
933	10	161	852	203	4.95	0.495	33989
934	10	163	852	203	0	0	28599
935	10	165	852	203	0	0	30336
936	10	167	852	203	0	0	28969
937	10	169	852	203	0	0	29745
938	10	171	852	200	1.95	0.195	28284
939	10	173	852	195	3.25	0.325	33815
940	10	175	846	192	4.36	0.436	27539
941	10	177	846	192	0	0	33519
942	10	179	850	207	10.09	1.009	26390
943	10	181	850	207	0	0	25135
944	10	183	850	207	0	0	25872
945	10	185	850	207	0	0	24358
946	10	187	850	207	0	0	29762
947	10	189	850	207	0	0	28759
948	10	191	852	205	1.838	0.184	31916
949	10	193	853	203	1.453	0.145	29883
950	11	1	999	375	-1	-1	28166
951	11	3	998	375	0.65	0.065	24877
952	11	5	998	373	1.3	0.13	20891
953	11	7	1000	361	7.907	0.791	27221
954	11	9	1002	354	4.732	0.473	28218
955	11	11	1002	352	1.3	0.13	29319
956	11	13	1004	351	1.453	0.145	31019
957	11	15	1006	343	5.36	0.536	26989
958	11	17	1005	340	2.055	0.206	29284
959	11	19	1000	338	3.5	0.35	28943
960	11	21	999	334	2.68	0.268	28773
961	11	23	999	330	2.6	0.26	27591
962	11	25	999	318	7.8	0.78	26227
963	11	27	999	316	1.3	0.13	27993
964	11	29	1000	316	0.65	0.065	28729
965	11	31	1001	316	0.65	0.065	28809
966	11	33	1001	315	0.65	0.065	27470
967	11	35	1001	318	1.95	0.195	26550
968	11	37	1002	327	5.886	0.589	26834
969	11	39	1007	333	5.077	0.508	27705
970	11	41	1009	337	2.907	0.291	30186
971	11	43	1009	340	1.95	0.195	27085
972	11	45	1009	342	1.3	0.13	26697
973	11	47	1009	342	0	0	25389
974	11	49	1009	334	5.2	0.52	29582
975	11	51	1009	327	4.55	0.455	29232
976	11	53	1007	327	1.3	0.13	25335
977	11	55	1007	327	0	0	28953
978	11	57	1001	313	9.9	0.99	28107
979	11	59	998	304	6.166	0.617	28170
980	11	61	1002	311	5.24	0.524	27238
981	11	63	1008	327	11.107	1.111	25023
982	11	65	1008	334	4.55	0.455	27630
983	11	67	1008	341	4.55	0.455	30595
984	11	69	1008	351	6.5	0.65	30927
985	11	71	1009	351	0.65	0.065	31656
986	11	73	1009	342	5.85	0.585	27756
987	11	75	1009	339	1.95	0.195	27712
988	11	77	1004	338	3.314	0.331	28493
989	11	79	1006	341	2.344	0.234	25978
990	11	81	1012	355	9.9	0.99	26354
991	11	83	1012	355	0	0	25734
992	11	85	1012	355	0	0	20505
993	11	87	1012	355	0	0	24173
994	11	89	1009	348	4.95	0.495	25306
995	11	91	1009	345	1.95	0.195	15520
996	11	93	1010	345	0.65	0.065	20037
997	12	1	327	387	-1	-1	29532
998	12	3	327	387	0	0	31750
999	12	5	328	387	0.65	0.065	26892
1000	12	7	331	387	1.95	0.195	26727
1001	12	9	336	379	6.132	0.613	28438
1002	12	11	336	379	0	0	30883
1003	12	13	337	371	5.24	0.524	28656
1004	12	15	337	369	1.3	0.13	29761
1005	12	17	337	369	0	0	29906
1006	12	19	337	369	0	0	31956
1007	12	21	337	369	0	0	31024
1008	12	23	337	369	0	0	30277
1009	12	25	350	360	10.277	1.028	27924
1010	12	27	356	350	7.58	0.758	28350
1011	12	29	362	342	6.5	0.65	31848
1012	12	31	381	328	15.34	1.534	9943
1013	12	33	388	323	5.591	0.559	19481
1014	12	35	391	319	3.25	0.325	35413
1015	12	37	405	306	12.418	1.242	27657
1016	12	39	408	301	3.79	0.379	33646
1017	12	41	410	296	3.5	0.35	31887
1018	12	43	412	294	1.838	0.184	27026
1019	12	45	415	287	4.95	0.495	28801
1020	12	47	417	280	4.732	0.473	24443
1021	12	49	402	292	12.486	1.249	29608
1022	12	51	395	300	6.909	0.691	31601
1023	12	53	387	314	10.481	1.048	20823
1024	12	55	384	317	2.758	0.276	6461
1025	12	57	374	328	9.663	0.966	30770
1026	12	59	367	331	4.95	0.495	27970
1027	12	61	363	338	5.24	0.524	24146
1028	12	63	363	346	5.2	0.52	20682
1029	12	65	364	346	0.65	0.065	30604
1030	12	67	376	346	7.8	0.78	24830
1031	12	69	376	346	0	0	28198
1032	12	71	376	348	1.3	0.13	22663
1033	12	73	376	348	0	0	26408
1034	12	75	376	350	1.3	0.13	36113
1035	12	77	376	355	3.25	0.325	31436
1036	12	79	376	349	3.9	0.39	30855
1037	12	81	374	339	6.629	0.663	27520
1038	12	83	372	333	4.111	0.411	31836
1039	12	85	366	318	10.501	1.05	15189
1040	12	87	364	326	5.36	0.536	24686
1041	12	89	369	334	6.132	0.613	32487
1042	12	91	364	340	5.077	0.508	27634
1043	12	93	350	339	9.123	0.912	26212
1044	12	95	350	337	1.3	0.13	12092
1045	12	97	354	334	3.25	0.325	23215
1046	12	99	363	334	5.85	0.585	35268
1047	12	101	369	344	7.58	0.758	22907
1048	12	103	369	344	0	0	13962
1049	12	105	369	341	1.95	0.195	29251
1050	12	107	368	335	3.954	0.395	30747
1051	12	109	366	331	2.907	0.291	24424
1052	12	111	366	326	3.25	0.325	26105
1053	12	113	365	324	1.453	0.145	27421
1054	12	115	365	324	0	0	37598
1055	12	117	365	324	0	0	31340
1056	12	119	365	324	0	0	27830
1057	12	121	364	326	1.453	0.145	28311
1058	12	123	362	329	2.344	0.234	30108
1059	12	125	363	328	0.919	0.092	31119
1060	12	127	363	327	0.65	0.065	35352
1061	12	129	367	318	6.402	0.64	32617
1062	12	131	369	315	2.344	0.234	22394
1063	12	133	369	312	1.95	0.195	36671
1064	12	135	367	309	2.344	0.234	24680
1065	12	137	360	318	7.411	0.741	27468
1066	12	139	359	323	3.314	0.331	35691
1067	12	141	357	330	4.732	0.473	26275
1068	12	143	357	330	0	0	27938
1069	12	145	356	330	0.65	0.065	32765
1070	12	147	353	326	3.25	0.325	27567
1071	12	149	356	319	4.95	0.495	27965
1072	12	151	359	315	3.25	0.325	27494
1073	12	153	368	312	6.166	0.617	27165
1074	12	155	358	323	9.663	0.966	27671
1075	12	157	350	330	6.909	0.691	19941
1076	12	159	342	332	5.36	0.536	34292
1077	12	161	332	332	6.5	0.65	30678
1078	12	163	322	329	6.786	0.679	30918
1079	12	165	316	325	4.687	0.469	24299
1080	12	167	315	324	0.919	0.092	30516
1081	12	169	336	331	14.388	1.439	27324
1082	12	171	357	333	13.711	1.371	29506
1083	12	173	353	337	3.677	0.368	31160
1084	12	175	325	338	18.211	1.821	30986
1085	12	177	329	343	4.162	0.416	31109
1086	13	1	62	721	-1	-1	25916
1087	13	3	62	721	0	0	28288
1088	13	5	62	721	0	0	24781
1089	13	7	62	721	0	0	30134
1090	13	9	65	717	3.25	0.325	24597
1091	13	11	66	716	0.919	0.092	25079
1092	13	13	66	716	0	0	28431
1093	13	15	67	716	0.65	0.065	28316
1094	13	17	67	716	0	0	28071
1095	13	19	71	715	2.68	0.268	30611
1096	13	21	76	713	3.5	0.35	29333
1097	13	23	83	709	5.24	0.524	25851
1098	13	25	90	705	5.24	0.524	29321
1099	13	27	91	705	0.65	0.065	27702
1100	13	29	95	703	2.907	0.291	28526
1101	13	31	95	703	0	0	28350
1102	13	33	100	701	3.5	0.35	28644
1103	13	35	101	701	0.65	0.065	27345
1104	13	37	103	701	1.3	0.13	32628
1105	13	39	103	701	0	0	30259
1106	13	41	104	700	0.919	0.092	27772
1107	13	43	107	697	2.758	0.276	28119
1108	13	45	107	694	1.95	0.195	29238
1109	13	47	111	691	3.25	0.325	26528
1110	13	49	111	691	0	0	28504
1111	13	51	112	691	0.65	0.065	27306
1112	13	53	115	690	2.055	0.206	30849
1113	13	55	112	695	3.79	0.379	35765
1114	13	57	105	699	5.24	0.524	25987
1115	13	59	101	704	4.162	0.416	24165
1116	13	61	93	711	6.909	0.691	28951
1117	13	63	86	716	5.591	0.559	28215
1118	13	65	84	717	1.453	0.145	31392
1119	13	67	81	720	2.758	0.276	28902
1120	13	69	78	728	5.553	0.555	28219
1121	13	71	77	730	1.453	0.145	29747
1122	13	73	76	732	1.453	0.145	30624
1123	13	75	76	732	0	0	29286
1124	13	77	76	732	0	0	19758
1125	13	79	79	724	5.553	0.555	29977
1126	13	81	83	719	4.162	0.416	31318
1127	13	83	86	717	2.344	0.234	27412
1128	13	85	87	716	0.919	0.092	28692
1129	13	87	87	715	0.65	0.065	25266
1130	13	89	90	719	3.25	0.325	30065
1131	13	91	94	723	3.677	0.368	13359
1132	13	93	102	723	5.2	0.52	38025
1133	13	95	102	722	0.65	0.065	38810
1134	13	97	102	719	1.95	0.195	36055
1135	13	99	102	716	1.95	0.195	33015
1136	13	101	102	710	3.9	0.39	24463
1137	13	103	102	705	3.25	0.325	31109
1138	13	105	100	700	3.5	0.35	24780
1139	13	107	97	697	2.758	0.276	28020
1140	13	109	92	705	6.132	0.613	26815
1141	13	111	88	712	5.24	0.524	32328
1142	13	113	85	722	6.786	0.679	27349
1143	13	115	85	723	0.65	0.065	26668
1144	13	117	85	719	2.6	0.26	29486
1145	13	119	80	709	7.267	0.727	27231
1146	13	121	79	709	0.65	0.065	25657
1147	13	123	79	715	3.9	0.39	30073
1148	13	125	79	715	0	0	26011
1149	13	127	79	715	0	0	22691
1150	13	129	92	720	9.053	0.905	27974
1151	13	131	97	721	3.314	0.331	41052
1152	13	133	102	715	5.077	0.508	28211
1153	13	135	103	715	0.65	0.065	25692
1154	13	137	95	723	7.354	0.735	26141
1155	13	139	95	723	0	0	25224
1156	13	141	92	723	1.95	0.195	27262
1157	13	143	87	715	6.132	0.613	26481
1158	13	145	81	707	6.5	0.65	26955
1159	13	147	82	707	0.65	0.065	28855
1160	13	149	84	715	5.36	0.536	32596
1161	13	151	86	722	4.732	0.473	36987
1162	13	153	82	725	3.25	0.325	25409
1163	13	155	74	721	5.814	0.581	29479
1164	13	157	76	716	3.5	0.35	30126
1165	13	159	76	716	0	0	31575
1166	13	161	76	723	4.55	0.455	26665
1167	13	163	67	715	7.827	0.783	29147
1168	13	165	67	714	0.65	0.065	26487
1169	13	167	75	720	6.5	0.65	29843
1170	13	169	82	720	4.55	0.455	27337
1171	13	171	88	718	4.111	0.411	30049
1172	13	173	91	718	1.95	0.195	32305
1173	13	175	90	722	2.68	0.268	29377
1174	13	177	81	715	7.411	0.741	30126
1175	13	179	74	710	5.591	0.559	32189
1176	13	181	73	710	0.65	0.065	26362
1177	13	183	82	714	6.402	0.64	26141
1178	13	185	87	714	3.25	0.325	30407
1179	13	187	98	714	7.15	0.715	25672
1180	13	189	110	710	8.222	0.822	26664
1181	13	191	122	707	8.04	0.804	32705
1182	13	193	128	707	3.9	0.39	29433
1183	14	1	700	974	-1	-1	26674
1184	14	3	700	982	5.2	0.52	27614
1185	14	5	699	983	0.919	0.092	25362
1186	14	7	690	984	5.886	0.589	28718
1187	14	9	690	984	0	0	26906
1188	14	11	687	984	1.95	0.195	24356
1189	14	13	689	983	1.453	0.145	27877
1190	14	15	700	977	8.144	0.814	27928
1191	14	17	700	977	0	0	27160
1192	14	19	704	971	4.687	0.469	30807
1193	14	21	708	962	6.402	0.64	28809
1194	14	23	708	962	0	0	25633
1195	14	25	709	961	0.919	0.092	29833
1196	14	27	701	962	5.24	0.524	25551
1197	14	29	697	962	2.6	0.26	26284
1198	14	31	697	959	1.95	0.195	27770
1199	14	33	698	956	2.055	0.206	27920
1200	14	35	704	947	7.031	0.703	29388
1201	14	37	704	942	3.25	0.325	27920
1202	14	39	714	936	7.58	0.758	28912
1203	14	41	714	938	1.3	0.13	29176
1204	14	43	716	951	8.549	0.855	31778
1205	14	45	716	951	0	0	27431
1206	14	47	709	957	5.993	0.599	23641
1207	14	49	714	962	4.596	0.46	27516
1208	14	51	721	972	7.934	0.793	30846
1209	14	53	718	980	5.553	0.555	31548
1210	14	55	715	988	5.553	0.555	22407
1211	14	57	706	988	5.85	0.585	26131
1212	14	59	704	988	1.3	0.13	23771
1213	14	61	706	995	4.732	0.473	14835
1214	14	63	715	1003	7.827	0.783	22244
1215	14	65	716	1008	3.314	0.331	11946
1216	14	67	707	1012	6.402	0.64	21299
1217	14	69	701	1012	3.9	0.39	33693
1218	14	71	700	1011	0.919	0.092	28343
1219	14	73	697	1007	3.25	0.325	28679
1220	14	75	695	998	5.993	0.599	28403
1221	14	77	684	1010	10.581	1.058	28607
1222	14	79	684	1010	0	0	29100
1223	14	81	689	1016	5.077	0.508	28557
1224	14	83	700	1018	7.267	0.727	28614
1225	14	85	705	1016	3.5	0.35	28304
1226	14	87	698	1019	4.95	0.495	28528
1227	14	89	695	1019	1.95	0.195	28164
1228	14	91	695	1019	0	0	28899
1229	14	93	694	1011	5.24	0.524	28599
1230	14	95	697	1011	1.95	0.195	28873
1231	14	97	700	1018	4.95	0.495	28720
1232	14	99	705	1018	3.25	0.325	28501
1233	14	101	705	1018	0	0	28045
1234	15	1	890	996	-1	-1	25678
1235	15	3	887	997	2.055	0.206	27953
1236	15	5	887	997	0	0	28406
1237	15	7	887	1000	1.95	0.195	28064
1238	15	9	893	1003	4.36	0.436	28545
1239	15	11	900	1006	4.95	0.495	28582
1240	15	13	905	1006	3.25	0.325	28549
1241	15	15	913	1012	6.5	0.65	22108
1242	15	17	915	1012	1.3	0.13	11450
1243	15	19	921	1011	3.954	0.395	29153
1244	15	21	923	1007	2.907	0.291	28575
1245	15	23	924	1005	1.453	0.145	26935
1246	15	25	927	1005	1.95	0.195	28679
1247	15	27	930	1004	2.055	0.206	28870
1248	15	29	930	1000	2.6	0.26	29476
1249	15	31	930	995	3.25	0.325	31739
1250	15	33	929	988	4.596	0.46	18328
1251	15	35	929	982	3.9	0.39	22933
1252	15	37	929	978	2.6	0.26	28616
1253	15	39	929	980	1.3	0.13	24915
1254	15	41	929	990	6.5	0.65	20633
1255	15	43	925	999	6.402	0.64	24646
1256	15	45	921	997	2.907	0.291	26104
1257	15	47	920	978	12.367	1.237	25525
1258	15	49	918	973	3.5	0.35	27830
1259	15	51	915	961	8.04	0.804	25208
1260	15	53	913	953	5.36	0.536	28352
1261	15	55	909	939	9.464	0.946	28064
1262	15	57	909	969	19.5	1.95	28527
1263	15	59	909	970	0.65	0.065	20988
1264	15	61	918	986	11.932	1.193	26790
1265	15	63	918	986	0	0	31834
1266	15	65	919	985	0.919	0.092	27080
1267	15	67	917	990	3.5	0.35	27935
1268	15	69	918	988	1.453	0.145	31674
1269	15	71	923	981	5.591	0.559	28600
1270	15	73	918	971	7.267	0.727	26808
1271	15	75	918	982	7.15	0.715	29208
1272	15	77	917	983	0.919	0.092	30863
1273	15	79	916	983	0.65	0.065	28471
1274	15	81	909	981	4.732	0.473	25384
1275	15	83	904	980	3.314	0.331	21718
1276	15	85	903	980	0.65	0.065	27883
1277	15	87	904	979	0.919	0.092	9659
1278	15	89	909	973	5.077	0.508	26400
1279	15	91	913	971	2.907	0.291	26292
1280	15	93	916	971	1.95	0.195	26870
1281	15	95	916	982	7.15	0.715	21392
1282	15	97	915	989	4.596	0.46	31355
1283	15	99	913	990	1.453	0.145	25687
1284	15	101	913	985	3.25	0.325	27664
1285	15	103	910	978	4.95	0.495	25794
1286	15	105	906	972	4.687	0.469	24702
1287	15	107	904	963	5.993	0.599	14131
1288	15	109	903	962	0.919	0.092	26794
1289	15	111	905	963	1.453	0.145	25996
1290	15	113	907	969	4.111	0.411	21117
1291	15	115	911	978	6.402	0.64	28976
1292	15	117	915	979	2.68	0.268	25071
1293	15	119	915	978	0.65	0.065	23017
1294	15	121	915	977	0.65	0.065	21637
1295	15	123	910	974	3.79	0.379	28275
1296	15	125	909	966	5.24	0.524	19023
1297	15	127	909	953	8.45	0.845	27949
1298	15	129	909	963	6.5	0.65	24669
1299	15	131	909	968	3.25	0.325	27529
1300	15	133	909	973	3.25	0.325	13452
1301	15	135	909	976	1.95	0.195	24117
1302	15	137	909	977	0.65	0.065	37441
1303	15	139	907	970	4.732	0.473	33566
1304	15	141	906	966	2.68	0.268	27411
1305	15	143	902	961	4.162	0.416	27840
1306	15	145	901	974	8.475	0.847	18568
1307	15	147	903	979	3.5	0.35	28891
1308	15	149	909	983	4.687	0.469	28898
1309	15	151	917	980	5.553	0.555	25819
1310	15	153	916	984	2.68	0.268	24126
1311	15	155	910	981	4.36	0.436	26755
1312	15	157	909	979	1.453	0.145	24870
1313	15	159	907	975	2.907	0.291	29490
1314	15	161	901	983	6.5	0.65	29975
1315	15	163	901	984	0.65	0.065	23358
1316	15	165	900	984	0.65	0.065	19851
1317	15	167	900	984	0	0	28243
1318	15	169	900	984	0	0	21434
1319	15	171	902	984	1.3	0.13	32475
1320	15	173	903	983	0.919	0.092	30350
1321	15	175	905	983	1.3	0.13	24258
1322	15	177	906	983	0.65	0.065	35893
1323	15	179	907	984	0.919	0.092	30284
1324	15	181	908	984	0.65	0.065	27781
1325	15	183	908	984	0	0	33707
1326	15	185	914	977	5.993	0.599	36613
1327	15	187	915	974	2.055	0.206	25218
1328	15	189	924	969	6.692	0.669	28175
1329	15	191	930	968	3.954	0.395	28322
1330	15	193	928	972	2.907	0.291	30146
1331	16	1	670	906	-1	-1	26553
1332	16	3	669	906	0.65	0.065	23263
1333	16	5	666	903	2.758	0.276	33379
1334	16	7	666	903	0	0	32219
1335	16	9	662	899	3.677	0.368	29060
1336	16	11	662	899	0	0	28635
1337	16	13	654	895	5.814	0.581	22898
1338	16	15	654	895	0	0	23743
1339	16	17	654	895	0	0	26181
1340	16	19	657	886	6.166	0.617	26868
1341	16	21	665	883	5.553	0.555	24987
1342	16	23	668	880	2.758	0.276	29761
1343	16	25	673	877	3.79	0.379	25162
1344	16	27	683	868	8.745	0.874	28734
1345	16	29	683	868	0	0	27385
1346	16	31	685	861	4.732	0.473	28905
1347	16	33	688	860	2.055	0.206	27057
1348	16	35	679	862	5.993	0.599	27855
1349	16	37	679	862	0	0	28387
1350	16	39	670	872	8.745	0.874	26649
1351	16	41	670	872	0	0	26543
1352	16	43	673	871	2.055	0.206	30265
1353	16	45	680	862	7.411	0.741	26966
1354	16	47	675	858	4.162	0.416	27966
1355	16	49	669	867	7.031	0.703	26967
1356	16	51	666	871	3.25	0.325	28491
1357	16	53	665	875	2.68	0.268	25690
1358	16	55	665	873	1.3	0.13	26814
1359	16	57	662	874	2.055	0.206	22503
1360	16	59	659	879	3.79	0.379	24376
1361	16	61	663	877	2.907	0.291	23857
1362	16	63	669	873	4.687	0.469	26943
1363	16	65	673	874	2.68	0.268	25903
1364	16	67	673	882	5.2	0.52	25861
1365	16	69	673	891	5.85	0.585	27954
1366	16	71	675	896	3.5	0.35	26688
1367	16	73	677	903	4.732	0.473	29412
1368	16	75	678	902	0.919	0.092	28418
1369	16	77	678	893	5.85	0.585	36710
1370	16	79	679	878	9.771	0.977	25737
1371	16	81	676	879	2.055	0.206	28219
1372	16	83	672	882	3.25	0.325	33017
1373	16	85	663	886	6.402	0.64	29212
1374	16	87	658	880	5.077	0.508	24397
1375	16	89	656	877	2.344	0.234	23730
1376	16	91	656	873	2.6	0.26	24511
1377	16	93	656	873	0	0	25541
1378	16	95	665	875	5.993	0.599	29589
1379	16	97	665	876	0.65	0.065	32136
1380	16	99	665	876	0	0	25796
1381	16	101	665	880	2.6	0.26	22740
1382	16	103	666	881	0.919	0.092	29419
1383	16	105	666	881	0	0	32355
1384	16	107	666	881	0	0	24268
1385	16	109	666	881	0	0	24052
1386	16	111	663	878	2.758	0.276	30271
1387	16	113	659	878	2.6	0.26	23668
1388	16	115	659	878	0	0	25370
1389	16	117	667	886	7.354	0.735	20277
1390	16	119	667	887	0.65	0.065	33754
1391	16	121	674	892	5.591	0.559	28132
1392	16	123	678	884	5.814	0.581	15655
1393	16	125	680	878	4.111	0.411	31253
1394	16	127	681	870	5.24	0.524	28759
1395	16	129	682	869	0.919	0.092	20061
1396	16	131	694	864	8.45	0.845	30486
1397	16	133	688	872	6.5	0.65	31410
1398	16	135	684	880	5.814	0.581	29372
1399	16	137	681	886	4.36	0.436	23751
1400	16	139	680	890	2.68	0.268	24685
1401	16	141	676	893	3.25	0.325	23300
1402	16	143	679	894	2.055	0.206	22083
1403	16	145	686	889	5.591	0.559	25430
1404	16	147	687	882	4.596	0.46	25205
1405	16	149	690	894	8.04	0.804	24439
1406	16	151	691	894	0.65	0.065	25708
1407	16	153	685	889	5.077	0.508	31841
1408	16	155	678	891	4.732	0.473	24333
1409	16	157	678	893	1.3	0.13	25556
1410	16	159	678	907	9.1	0.91	29122
1411	16	161	678	907	0	0	31160
1412	16	163	678	901	3.9	0.39	22549
1413	16	165	678	892	5.85	0.585	28142
1414	16	167	678	887	3.25	0.325	25003
1415	16	169	679	883	2.68	0.268	25032
1416	16	171	680	886	2.055	0.206	21113
1417	16	173	680	897	7.15	0.715	29833
1418	16	175	680	898	0.65	0.065	32125
1419	16	177	679	900	1.453	0.145	30204
1420	16	179	678	905	3.314	0.331	22774
1421	16	181	676	907	1.838	0.184	28446
1422	16	183	670	907	3.9	0.39	18156
1423	16	185	667	905	2.344	0.234	13606
1424	16	187	672	902	3.79	0.379	20358
1425	16	189	687	897	10.277	1.028	33230
1426	16	191	686	902	3.314	0.331	31546
1427	16	193	684	903	1.453	0.145	22335
1428	17	1	745	226	-1	-1	28966
1429	17	3	746	225	0.919	0.092	26089
1430	17	5	746	225	0	0	30028
1431	17	7	746	225	0	0	26875
1432	17	9	746	225	0	0	27889
1433	17	11	749	222	2.758	0.276	28724
1434	17	13	755	222	3.9	0.39	26636
1435	17	15	763	236	10.481	1.048	26723
1436	17	17	773	247	9.663	0.966	29140
1437	17	19	780	252	5.591	0.559	27010
1438	17	21	790	251	6.532	0.653	28352
1439	17	23	789	245	3.954	0.395	30030
1440	17	25	778	235	9.663	0.966	26440
1441	17	27	777	234	0.919	0.092	31853
1442	17	29	777	233	0.65	0.065	28461
1443	17	31	805	253	22.365	2.237	28660
1444	17	33	812	256	4.95	0.495	31984
1445	17	35	824	258	7.907	0.791	33240
1446	17	37	840	259	10.42	1.042	30312
1447	17	39	861	264	14.031	1.403	27288
1448	17	41	868	266	4.732	0.473	27160
1449	17	43	888	267	13.016	1.302	26835
1450	17	45	889	267	0.65	0.065	25490
1451	17	47	884	266	3.314	0.331	30273
1452	17	49	863	262	13.895	1.39	23481
1453	17	51	857	263	3.954	0.395	29326
1454	17	53	855	263	1.3	0.13	29099
1455	17	55	861	270	5.993	0.599	28264
1456	17	57	871	273	6.786	0.679	25123
1457	17	59	875	273	2.6	0.26	25143
1458	17	61	881	270	4.36	0.436	19926
1459	17	63	881	270	0	0	24343
1460	17	65	889	265	6.132	0.613	22118
1461	17	67	896	259	5.993	0.599	28670
1462	17	69	909	255	8.841	0.884	23100
1463	17	71	916	250	5.591	0.559	25777
1464	17	73	918	247	2.344	0.234	29815
1465	17	75	904	256	10.818	1.082	25605
1466	17	77	893	255	7.179	0.718	26330
1467	17	79	885	260	6.132	0.613	28280
1468	17	81	870	269	11.37	1.137	28161
1469	17	83	865	267	3.5	0.35	24922
1470	17	85	861	262	4.162	0.416	28988
1471	17	87	860	262	0.65	0.065	26072
1472	17	89	852	260	5.36	0.536	28168
1473	17	91	849	260	1.95	0.195	26345
1474	17	93	853	260	2.6	0.26	25769
1475	17	95	857	257	3.25	0.325	26706
1476	17	97	866	256	5.886	0.589	31832
1477	17	99	872	256	3.9	0.39	26060
1478	17	101	872	256	0	0	29116
1479	17	103	872	256	0	0	24066
1480	17	105	864	251	6.132	0.613	29852
1481	17	107	863	253	1.453	0.145	26552
1482	17	109	863	263	6.5	0.65	29554
1483	17	111	863	263	0	0	28147
1484	17	113	859	265	2.907	0.291	25577
1485	17	115	858	264	0.919	0.092	25792
1486	17	117	857	261	2.055	0.206	26444
1487	17	119	852	260	3.314	0.331	28275
1488	17	121	852	262	1.3	0.13	26042
1489	17	123	857	260	3.5	0.35	26111
1490	17	125	868	249	10.111	1.011	28435
1491	17	127	869	250	0.919	0.092	33023
1492	17	129	870	256	3.954	0.395	26094
1493	17	131	872	256	1.3	0.13	24991
1494	17	133	877	254	3.5	0.35	30165
1495	17	135	881	254	2.6	0.26	31224
1496	17	137	881	254	0	0	31185
1497	17	139	881	254	0	0	30485
1498	17	141	889	254	5.2	0.52	33735
1499	17	143	889	254	0	0	31090
1500	17	145	889	254	0	0	40197
1501	17	147	884	259	4.596	0.46	29096
1502	17	149	884	259	0	0	31999
1503	17	151	883	259	0.65	0.065	29608
1504	17	153	882	257	1.453	0.145	30857
1505	17	155	880	247	6.629	0.663	21947
1506	17	157	880	246	0.65	0.065	27463
1507	17	159	878	244	1.838	0.184	33167
1508	17	161	877	249	3.314	0.331	28791
1509	17	163	877	251	1.3	0.13	28664
1510	17	165	877	258	4.55	0.455	31060
1511	17	167	877	262	2.6	0.26	24859
1512	17	169	874	260	2.344	0.234	28549
1513	17	171	874	258	1.3	0.13	30377
1514	17	173	874	257	0.65	0.065	26104
1515	17	175	874	250	4.55	0.455	33645
1516	17	177	879	242	6.132	0.613	29393
1517	17	179	879	249	4.55	0.455	24021
1518	17	181	879	250	0.65	0.065	28745
1519	17	183	877	260	6.629	0.663	23829
1520	17	185	877	260	0	0	13299
1521	17	187	880	259	2.055	0.206	29581
1522	17	189	881	252	4.596	0.46	32308
1523	17	191	882	240	7.827	0.783	29410
1524	17	193	882	234	3.9	0.39	26297
1525	18	1	849	112	-1	-1	29877
1526	18	3	849	112	0	0	29731
1527	18	5	849	111	0.65	0.065	24350
1528	18	7	849	111	0	0	28556
1529	18	9	849	111	0	0	19226
1530	18	11	850	109	1.453	0.145	29115
1531	18	13	855	104	4.596	0.46	25306
1532	18	15	859	100	3.677	0.368	25694
1533	18	17	864	93	5.591	0.559	29237
1534	18	19	877	80	11.95	1.195	30568
1535	18	21	877	80	0	0	28715
1536	18	23	877	80	0	0	29512
1537	18	25	873	83	3.25	0.325	30478
1538	18	27	865	89	6.5	0.65	29488
1539	18	29	861	89	2.6	0.26	26219
1540	18	31	847	93	9.464	0.946	26145
1541	18	33	844	96	2.758	0.276	23913
1542	18	35	844	96	0	0	30004
1543	18	37	851	96	4.55	0.455	25651
1544	18	39	857	93	4.36	0.436	27175
1545	18	41	865	87	6.5	0.65	28073
1546	18	43	869	84	3.25	0.325	29288
1547	18	45	870	91	4.596	0.46	36370
1548	18	47	870	91	0	0	29748
1549	18	49	860	97	7.58	0.758	40187
1550	18	51	855	98	3.314	0.331	26152
1551	18	53	849	103	5.077	0.508	30050
1552	18	55	849	103	0	0	17106
1553	18	57	852	103	1.95	0.195	32380
1554	18	59	856	97	4.687	0.469	32028
1555	18	61	867	90	8.475	0.847	17288
1556	18	63	868	89	0.919	0.092	22975
1557	18	65	865	97	5.553	0.555	23702
1558	18	67	861	101	3.677	0.368	25864
1559	18	69	858	125	15.721	1.572	29762
1560	18	71	858	125	0	0	29727
1561	18	73	857	109	10.42	1.042	29145
1562	18	75	856	98	7.179	0.718	32918
1563	18	77	856	89	5.85	0.585	28436
1564	18	79	851	81	6.132	0.613	27913
1565	18	81	850	88	4.596	0.46	26771
1566	18	83	856	101	9.306	0.931	16658
1567	18	85	858	101	1.3	0.13	30928
1568	18	87	859	113	7.827	0.783	29612
1569	18	89	859	113	0	0	32533
1570	18	91	859	107	3.9	0.39	24483
1571	18	93	859	105	1.3	0.13	36885
1572	18	95	864	100	4.596	0.46	26245
1573	18	97	867	107	4.95	0.495	31938
1574	18	99	867	108	0.65	0.065	27755
1575	18	101	867	108	0	0	48397
1576	18	103	868	102	3.954	0.395	37770
1577	18	105	877	96	7.031	0.703	27774
1578	18	107	878	96	0.65	0.065	30137
1579	18	109	883	92	4.162	0.416	21149
1580	18	111	887	92	2.6	0.26	29355
1581	18	113	878	95	6.166	0.617	29164
1582	18	115	875	95	1.95	0.195	29447
1583	18	117	875	95	0	0	28167
1584	18	119	853	91	14.534	1.453	28034
1585	18	121	846	90	4.596	0.46	29654
1586	18	123	847	99	5.886	0.589	29221
1587	18	125	853	111	8.72	0.872	29590
1588	18	127	859	130	12.951	1.295	29154
1589	18	129	870	147	13.161	1.316	29558
1590	18	131	875	150	3.79	0.379	29059
1591	18	133	884	156	7.031	0.703	29164
1592	18	135	918	148	22.703	2.27	21530
1593	18	137	928	142	7.58	0.758	30246
1594	18	139	944	125	15.174	1.517	28413
1595	18	141	953	121	6.402	0.64	28577
1596	18	143	963	122	6.532	0.653	28229
1597	18	145	987	140	19.5	1.95	29367
1598	18	147	990	141	2.055	0.206	28864
1599	18	149	996	132	7.031	0.703	28492
1600	18	151	998	127	3.5	0.35	28313
1601	18	153	1001	135	5.553	0.555	28913
1602	18	155	1005	141	4.687	0.469	28409
1603	18	157	1006	145	2.68	0.268	28397
1604	18	159	1009	147	2.344	0.234	29192
1605	18	161	1014	154	5.591	0.559	28680
1606	18	163	1015	153	0.919	0.092	29060
1607	18	165	1018	153	1.95	0.195	29089
1608	18	167	1021	159	4.36	0.436	29356
1609	19	1	394	164	-1	-1	29154
1610	19	3	393	162	1.453	0.145	32907
1611	19	5	387	159	4.36	0.436	26168
1612	19	7	387	158	0.65	0.065	26925
1613	19	9	387	154	2.6	0.26	30010
1614	19	11	387	154	0	0	27734
1615	19	13	387	154	0	0	33204
1616	19	15	389	152	1.838	0.184	31718
1617	19	17	389	152	0	0	28443
1618	19	19	389	152	0	0	30730
1619	19	21	389	151	0.65	0.065	30579
1620	19	23	384	148	3.79	0.379	32342
1621	19	25	384	148	0	0	30986
1622	19	27	394	145	6.786	0.679	31536
1623	19	29	396	145	1.3	0.13	31210
1624	19	31	388	145	5.2	0.52	30059
1625	19	33	387	145	0.65	0.065	31643
1626	19	35	385	156	7.267	0.727	32238
1627	19	37	385	159	1.95	0.195	28488
1628	19	39	387	168	5.993	0.599	28835
1629	19	41	387	168	0	0	30865
1630	19	43	387	168	0	0	30569
1631	19	45	387	167	0.65	0.065	29490
1632	19	47	391	166	2.68	0.268	26104
1633	19	49	394	163	2.758	0.276	25663
1634	19	51	395	163	0.65	0.065	33261
1635	19	53	389	164	3.954	0.395	24489
1636	19	55	376	165	8.475	0.847	31113
1637	19	57	375	170	3.314	0.331	30753
1638	19	59	375	185	9.75	0.975	29836
1639	19	61	374	188	2.055	0.206	29594
1640	19	63	372	188	1.3	0.13	30805
1641	19	65	373	173	9.771	0.977	35543
1642	19	67	377	166	5.24	0.524	17778
1643	19	69	380	161	3.79	0.379	25302
1644	19	71	380	159	1.3	0.13	27964
1645	19	73	377	152	4.95	0.495	28610
1646	19	75	376	154	1.453	0.145	27535
1647	19	77	376	162	5.2	0.52	40196
1648	19	79	376	168	3.9	0.39	23081
1649	19	81	374	177	5.993	0.599	24889
1650	19	83	374	178	0.65	0.065	26122
1651	19	85	374	175	1.95	0.195	27025
1652	19	87	374	167	5.2	0.52	31502
1653	19	89	374	164	1.95	0.195	27367
1654	19	91	374	164	0	0	26815
1655	19	93	376	165	1.453	0.145	29156
1656	19	95	382	175	7.58	0.758	25611
1657	19	97	383	171	2.68	0.268	29871
1658	19	99	385	159	7.907	0.791	26036
1659	19	101	371	156	9.306	0.931	25516
1660	19	103	371	163	4.55	0.455	28265
1661	19	105	373	167	2.907	0.291	30393
1662	19	107	373	167	0	0	28807
1663	19	109	374	171	2.68	0.268	27358
1664	19	111	370	176	4.162	0.416	31917
1665	19	113	366	178	2.907	0.291	34177
1666	19	115	367	165	8.475	0.847	30508
1667	19	117	370	160	3.79	0.379	28252
1668	19	119	371	160	0.65	0.065	28342
1669	19	121	380	166	7.031	0.703	35362
1670	19	123	383	166	1.95	0.195	30226
1671	19	125	387	161	4.162	0.416	34133
1672	19	127	387	163	1.3	0.13	30727
1673	19	129	384	178	9.943	0.994	28351
1674	19	131	386	200	14.359	1.436	33749
1675	19	133	386	200	0	0	23227
1676	19	135	385	202	1.453	0.145	30763
1677	19	137	381	210	5.814	0.581	30602
1678	19	139	376	218	6.132	0.613	27311
1679	19	141	372	225	5.24	0.524	31006
1680	19	143	361	233	8.841	0.884	23204
1681	19	145	359	234	1.453	0.145	28001
1682	19	147	353	236	4.111	0.411	23271
1683	19	149	352	237	0.919	0.092	20431
1684	19	151	353	239	1.453	0.145	36002
1685	19	153	355	232	4.732	0.473	28432
1686	19	155	358	230	2.344	0.234	33700
1687	19	157	366	227	5.553	0.555	25446
1688	19	159	370	241	9.464	0.946	21657
1689	19	161	372	241	1.3	0.13	25886
1690	19	163	387	241	9.75	0.975	32196
1691	19	165	401	241	9.1	0.91	24893
1692	19	167	413	246	8.45	0.845	30485
1693	19	169	443	257	20.769	2.077	29780
1694	19	171	477	279	26.322	2.632	30037
1695	19	173	480	280	2.055	0.206	22223
1696	19	175	497	302	18.071	1.807	29501
1697	19	177	504	310	6.909	0.691	29615
1698	19	179	510	320	7.58	0.758	29555
1699	19	181	514	327	5.24	0.524	29740
1700	19	183	514	321	3.9	0.39	30764
1701	19	185	516	308	8.549	0.855	21070
1702	19	187	521	300	6.132	0.613	25248
1703	19	189	528	286	10.174	1.017	28556
1704	19	191	528	276	6.5	0.65	30833
1705	19	193	526	266	6.629	0.663	27668
1706	20	1	669	579	-1	-1	24067
1707	20	3	670	580	0.919	0.092	24379
1708	20	5	672	581	1.453	0.145	27635
1709	20	7	695	579	15.006	1.501	33093
1710	20	9	694	571	5.24	0.524	25638
1711	20	11	694	571	0	0	29351
1712	20	13	694	574	1.95	0.195	29642
1713	20	15	694	575	0.65	0.065	24715
1714	20	17	694	567	5.2	0.52	30377
1715	20	19	696	559	5.36	0.536	28120
1716	20	21	703	551	6.909	0.691	30121
1717	20	23	706	548	2.758	0.276	29594
1718	20	25	706	548	0	0	30451
1719	20	27	706	549	0.65	0.065	29197
1720	20	29	706	549	0	0	26610
1721	20	31	704	547	1.838	0.184	28210
1722	20	33	702	539	5.36	0.536	30075
1723	20	35	701	539	0.65	0.065	29219
1724	20	37	700	545	3.954	0.395	26496
1725	20	39	704	563	11.985	1.199	24667
1726	20	41	707	569	4.36	0.436	29231
1727	20	43	709	555	9.192	0.919	29953
1728	20	45	709	548	4.55	0.455	28074
1729	20	47	709	543	3.25	0.325	26340
1730	20	49	710	534	5.886	0.589	28757
1731	20	51	700	539	7.267	0.727	29360
1732	20	53	691	555	11.932	1.193	19762
1733	20	55	688	560	3.79	0.379	30627
1734	20	57	687	572	7.827	0.783	41291
1735	20	59	687	578	3.9	0.39	37212
1736	20	61	689	589	7.267	0.727	29959
1737	20	63	689	589	0	0	28353
1738	20	65	687	577	7.907	0.791	29807
1739	20	67	687	575	1.3	0.13	32363
1740	20	69	688	588	8.475	0.847	25929
1741	20	71	689	593	3.314	0.331	29117
1742	20	73	689	604	7.15	0.715	28548
1743	20	75	689	605	0.65	0.065	29822
1744	20	77	683	583	14.822	1.482	30707
1745	20	79	679	572	7.608	0.761	26054
1746	20	81	675	563	6.402	0.64	29358
1747	20	83	673	558	3.5	0.35	26260
1748	20	85	666	552	5.993	0.599	27652
1749	20	87	658	546	6.5	0.65	29045
1750	20	89	655	544	2.344	0.234	29260
1751	20	91	657	544	1.3	0.13	29932
1752	20	93	675	571	21.092	2.109	29645
1753	20	95	677	576	3.5	0.35	24833
1754	20	97	681	584	5.814	0.581	28803
1755	20	99	683	584	1.3	0.13	30101
1756	20	101	692	583	5.886	0.589	27652
1757	20	103	689	580	2.758	0.276	32460
1758	20	105	685	575	4.162	0.416	25432
1759	20	107	682	569	4.36	0.436	29768
1760	20	109	662	544	20.81	2.081	24933
1761	20	111	660	539	3.5	0.35	29816
1762	20	113	658	537	1.838	0.184	26474
1763	20	115	655	542	3.79	0.379	28744
1764	20	117	660	554	8.45	0.845	25921
1765	20	119	669	574	14.255	1.426	25209
1766	20	121	678	582	7.827	0.783	29207
1767	20	123	689	600	13.711	1.371	27254
1768	20	125	696	615	10.759	1.076	22543
1769	20	127	696	617	1.3	0.13	23311
1770	20	129	696	623	3.9	0.39	24770
1771	20	131	694	624	1.453	0.145	23915
1772	20	133	694	627	1.95	0.195	28751
1773	20	135	692	636	5.993	0.599	25355
1774	20	137	692	642	3.9	0.39	30477
1775	20	139	694	648	4.111	0.411	22803
1776	20	141	699	653	4.596	0.46	29073
1777	20	143	699	653	0	0	31008
1778	20	145	700	653	0.65	0.065	30104
1779	20	147	701	654	0.919	0.092	22482
1780	20	149	703	662	5.36	0.536	28226
1781	20	151	704	673	7.179	0.718	29389
1782	20	153	704	676	1.95	0.195	25330
1783	20	155	705	679	2.055	0.206	26893
1784	20	157	706	684	3.314	0.331	25794
1785	20	159	706	684	0	0	25651
1786	20	161	711	695	7.854	0.785	18533
1787	20	163	715	702	5.24	0.524	20844
1788	20	165	715	698	2.6	0.26	26975
1789	20	167	708	686	9.03	0.903	26964
1790	20	169	706	684	1.838	0.184	28343
1791	20	171	704	682	1.838	0.184	31909
1792	20	173	704	681	0.65	0.065	27267
1793	20	175	703	676	3.314	0.331	29145
1794	20	177	702	673	2.055	0.206	27416
1795	20	179	698	669	3.677	0.368	30059
1796	20	181	697	666	2.055	0.206	28883
1797	20	183	697	666	0	0	29429
1798	20	185	700	673	4.95	0.495	23527
1799	20	187	701	679	3.954	0.395	31766
1800	20	189	702	684	3.314	0.331	28563
1801	20	191	704	697	8.549	0.855	28560
1802	20	193	706	705	5.36	0.536	30355
1803	21	1	877	645	-1	-1	26397
1804	21	3	878	649	2.68	0.268	26959
1805	21	5	883	648	3.314	0.331	26003
1806	21	7	884	647	0.919	0.092	27235
1807	21	9	884	645	1.3	0.13	27235
1808	21	11	883	645	0.65	0.065	27705
1809	21	13	882	643	1.453	0.145	29413
1810	21	15	882	643	0	0	29908
1811	21	17	883	641	1.453	0.145	26326
1812	21	19	892	654	10.277	1.028	28257
1813	21	21	895	657	2.758	0.276	27010
1814	21	23	901	657	3.9	0.39	28748
1815	21	25	905	658	2.68	0.268	27430
1816	21	27	910	674	10.896	1.09	29356
1817	21	29	911	684	6.532	0.653	23674
1818	21	31	912	692	5.24	0.524	28669
1819	21	33	912	689	1.95	0.195	30871
1820	21	35	912	679	6.5	0.65	28731
1821	21	37	911	670	5.886	0.589	21237
1822	21	39	904	661	7.411	0.741	28170
1823	21	41	899	655	5.077	0.508	29353
1824	21	43	899	655	0	0	27506
1825	21	45	899	652	1.95	0.195	27398
1826	21	47	908	644	7.827	0.783	24518
1827	21	49	908	643	0.65	0.065	23821
1828	21	51	904	651	5.814	0.581	32089
1829	21	53	900	655	3.677	0.368	26802
1830	21	55	900	655	0	0	26977
1831	21	57	900	655	0	0	26445
1832	21	59	896	650	4.162	0.416	28095
1833	21	61	895	649	0.919	0.092	26793
1834	21	63	896	652	2.055	0.206	24531
1835	21	65	897	655	2.055	0.206	27461
1836	21	67	900	651	3.25	0.325	27717
1837	21	69	901	646	3.314	0.331	28244
1838	21	71	902	648	1.453	0.145	29308
1839	21	73	904	651	2.344	0.234	26904
1840	21	75	903	654	2.055	0.206	28772
1841	21	77	900	655	2.055	0.206	27326
1842	21	79	900	655	0	0	25708
1843	21	81	894	653	4.111	0.411	27435
1844	21	83	891	651	2.344	0.234	24659
1845	21	85	891	657	3.9	0.39	25094
1846	21	87	896	655	3.5	0.35	23904
1847	21	89	898	649	4.111	0.411	29922
1848	21	91	902	640	6.402	0.64	26810
1849	21	93	904	637	2.344	0.234	26691
1850	21	95	904	640	1.95	0.195	26709
1851	21	97	904	650	6.5	0.65	29607
1852	21	99	903	653	2.055	0.206	29252
1853	21	101	900	654	2.055	0.206	31448
1854	21	103	891	646	7.827	0.783	31356
1855	21	105	890	644	1.453	0.145	25883
1856	21	107	894	644	2.6	0.26	29687
1857	21	109	898	645	2.68	0.268	27809
1858	21	111	900	645	1.3	0.13	26453
1859	21	113	903	647	2.344	0.234	25239
1860	21	115	914	651	7.608	0.761	23339
1861	21	117	934	649	13.065	1.306	28455
1862	21	119	914	651	13.065	1.306	28052
1863	21	121	914	651	0	0	37343
1864	21	123	910	651	2.6	0.26	22951
1865	21	125	909	651	0.65	0.065	23812
1866	21	127	905	649	2.907	0.291	27958
1867	21	129	902	651	2.344	0.234	25863
1868	21	131	899	648	2.758	0.276	27089
1869	21	133	899	647	0.65	0.065	23599
1870	21	135	900	649	1.453	0.145	26541
1871	21	137	900	656	4.55	0.455	28705
1872	21	139	900	656	0	0	26909
1873	21	141	898	656	1.3	0.13	28002
1874	21	143	895	668	8.04	0.804	14070
1875	21	145	895	661	4.55	0.455	24333
1876	21	147	895	655	3.9	0.39	26969
1877	21	149	892	649	4.36	0.436	23859
1878	21	151	888	646	3.25	0.325	24907
1879	21	153	886	659	8.549	0.855	24176
1880	21	155	886	659	0	0	26722
1881	21	157	892	660	3.954	0.395	22551
1882	21	159	898	660	3.9	0.39	31636
1883	21	161	899	657	2.055	0.206	27555
1884	21	163	899	654	1.95	0.195	28053
1885	21	165	898	649	3.314	0.331	32838
1886	21	167	896	648	1.453	0.145	28270
1887	21	169	895	653	3.314	0.331	23038
1888	21	171	895	664	7.15	0.715	27418
1889	21	173	895	664	0	0	31357
1890	21	175	894	662	1.453	0.145	29972
1891	21	177	891	648	9.306	0.931	29564
1892	21	179	888	645	2.758	0.276	14577
1893	21	181	892	655	7.001	0.7	31288
1894	21	183	898	662	5.993	0.599	30777
1895	21	185	899	666	2.68	0.268	27034
1896	21	187	899	668	1.3	0.13	28937
1897	21	189	901	693	16.302	1.63	28471
1898	21	191	901	682	7.15	0.715	36079
1899	21	193	902	676	3.954	0.395	22100
1900	22	1	770	764	-1	-1	26016
1901	22	3	770	760	2.6	0.26	27681
1902	22	5	769	761	0.919	0.092	26192
1903	22	7	768	766	3.314	0.331	27864
1904	22	9	772	769	3.25	0.325	28663
1905	22	11	772	771	1.3	0.13	27322
1906	22	13	775	775	3.25	0.325	26658
1907	22	15	780	774	3.314	0.331	30332
1908	22	17	781	773	0.919	0.092	28483
1909	22	19	786	780	5.591	0.559	27800
1910	22	21	791	782	3.5	0.35	30615
1911	22	23	793	782	1.3	0.13	28987
1912	22	25	792	768	9.123	0.912	33579
1913	22	27	778	755	12.418	1.242	28926
1914	22	29	770	750	6.132	0.613	29216
1915	22	31	768	753	2.344	0.234	26059
1916	22	33	772	765	8.222	0.822	27548
1917	22	35	772	769	2.6	0.26	24704
1918	22	37	779	768	4.596	0.46	24432
1919	22	39	781	770	1.838	0.184	29231
1920	22	41	781	770	0	0	31977
1921	22	43	781	769	0.65	0.065	25862
1922	22	45	782	769	0.65	0.065	21218
1923	22	47	787	776	5.591	0.559	29658
1924	22	49	789	775	1.453	0.145	27979
1925	22	51	770	766	13.665	1.367	27575
1926	22	53	770	766	0	0	30688
1927	22	55	773	767	2.055	0.206	28640
1928	22	57	781	771	5.814	0.581	28575
1929	22	59	783	775	2.907	0.291	27509
1930	22	61	788	781	5.077	0.508	28324
1931	22	63	792	785	3.677	0.368	28206
1932	22	65	792	786	0.65	0.065	28170
1933	22	67	790	782	2.907	0.291	28315
1934	22	69	780	768	11.183	1.118	24938
1935	22	71	780	768	0	0	23300
1936	22	73	782	768	1.3	0.13	26475
1937	22	75	785	767	2.055	0.206	29289
1938	22	77	790	766	3.314	0.331	31747
1939	22	79	786	772	4.687	0.469	31689
1940	22	81	781	772	3.25	0.325	30287
1941	22	83	775	773	3.954	0.395	18658
1942	22	85	773	770	2.344	0.234	21313
1943	22	87	779	761	7.031	0.703	24254
1944	22	89	781	761	1.3	0.13	29328
1945	22	91	785	763	2.907	0.291	32357
1946	22	93	785	763	0	0	23546
1947	22	95	784	770	4.596	0.46	44553
1948	22	97	782	771	1.453	0.145	37403
1949	22	99	773	765	7.031	0.703	28972
1950	22	101	773	754	7.15	0.715	26912
1951	22	103	772	755	0.919	0.092	24958
1952	22	105	780	764	7.827	0.783	27919
1953	22	107	791	766	7.267	0.727	27026
1954	22	109	804	769	8.672	0.867	28361
1955	22	111	803	772	2.055	0.206	33072
1956	22	113	792	768	7.608	0.761	28543
1957	22	115	784	762	6.5	0.65	26838
1958	22	117	797	772	10.661	1.066	29938
1959	22	119	800	773	2.055	0.206	28459
1960	22	121	803	772	2.055	0.206	28314
1961	22	123	794	761	9.238	0.924	32972
1962	22	125	794	761	0	0	28359
1963	22	127	791	761	1.95	0.195	28111
1964	22	129	792	761	0.65	0.065	29635
1965	22	131	802	767	7.58	0.758	27967
1966	22	133	811	777	8.745	0.874	28689
1967	22	135	816	781	4.162	0.416	30402
1968	22	137	816	783	1.3	0.13	26565
1969	22	139	820	787	3.677	0.368	28976
1970	22	141	828	791	5.814	0.581	28901
1971	22	143	828	791	0	0	31525
1972	22	145	832	791	2.6	0.26	28845
1973	22	147	837	790	3.314	0.331	30614
1974	22	149	840	791	2.055	0.206	28879
1975	22	151	850	798	7.934	0.793	28260
1976	22	153	849	797	0.919	0.092	27931
1977	22	155	845	788	6.402	0.64	23834
1978	22	157	847	785	2.344	0.234	28354
1979	22	159	853	784	3.954	0.395	26551
1980	22	161	859	784	3.9	0.39	22962
1981	22	163	872	788	8.841	0.884	21132
1982	22	165	887	792	10.09	1.009	22775
1983	22	167	900	793	8.475	0.847	25151
1984	22	169	914	789	9.464	0.946	20946
1985	22	171	922	788	5.24	0.524	24088
1986	22	173	928	788	3.9	0.39	20953
1987	22	175	929	788	0.65	0.065	27780
1988	22	177	931	788	1.3	0.13	39952
1989	22	179	936	803	10.277	1.028	24569
1990	22	181	938	810	4.732	0.473	35253
1991	22	183	938	813	1.95	0.195	31211
1992	22	185	938	817	2.6	0.26	24643
1993	22	187	934	830	8.841	0.884	28284
1994	22	189	932	836	4.111	0.411	30589
1995	22	191	932	838	1.3	0.13	28296
1996	22	193	931	853	9.771	0.977	26772
1997	23	1	176	1007	-1	-1	26215
1998	23	3	172	1000	5.24	0.524	26098
1999	23	5	167	998	3.5	0.35	25978
[truncated: 5,248 more rows]
