# Supplementary material for: The Arp2/3 complex is required for in situ haptotactic response of microglia to iC3b
Source: EMBO Rep. 2026 Feb 27;27(7):1666–95. doi: 10.1038/s44319-026-00720-9 (PMC13076747; doi:10.1038/s44319-026-00720-9)
Supplement: Supplementary file 14 — Source data Fig. 2 [file 44319_2026_720_MOESM14_ESM.zip › Figure 2/2A-C/25.01.13 BV2 random migration 2d CK666 well results.csv]

Track n�	Slice n�	X	Y	Distance	Velocity	Pixel Value
1	1	466	918	-1.000	-1.000	31574
1	3	462	912	4.687	0.469	29288
1	5	462	912	0.000	0.000	29850
1	7	462	912	0.000	0.000	31322
1	9	462	914	1.300	0.130	27398
1	11	462	914	0.000	0.000	32044
1	13	462	915	0.650	0.065	28975
1	15	462	915	0.000	0.000	25929
1	17	461	915	0.650	0.065	28495
1	19	451	909	7.580	0.758	31769
1	21	451	909	0.000	0.000	27155
1	23	451	909	0.000	0.000	25363
1	25	451	909	0.000	0.000	22614
1	27	464	911	8.549	0.855	31034
1	29	464	911	0.000	0.000	24733
1	31	464	912	0.650	0.065	29342
1	33	461	911	2.055	0.206	34391
1	35	460	911	0.650	0.065	31002
1	37	457	912	2.055	0.206	37787
1	39	453	922	7.001	0.700	28341
1	41	449	927	4.162	0.416	14858
1	43	449	927	0.000	0.000	28301
1	45	449	922	3.250	0.325	29206
1	47	450	919	2.055	0.206	31309
1	49	453	910	6.166	0.617	21522
1	51	431	914	14.534	1.453	36795
1	53	430	914	0.650	0.065	30420
1	55	430	914	0.000	0.000	29125
1	57	430	915	0.650	0.065	30506
1	59	450	908	13.773	1.377	26882
1	61	454	910	2.907	0.291	29214
1	63	454	914	2.600	0.260	27019
1	65	448	917	4.360	0.436	31766
1	67	441	917	4.550	0.455	32741
1	69	437	917	2.600	0.260	35853
1	71	436	917	0.650	0.065	23971
1	73	437	917	0.650	0.065	17850
1	75	452	914	9.943	0.994	31911
1	77	457	917	3.790	0.379	25637
1	79	461	927	7.001	0.700	30013
1	81	461	927	0.000	0.000	29383
1	83	455	920	5.993	0.599	21623
1	85	447	919	5.240	0.524	21056
1	87	446	920	0.919	0.092	36994
1	89	446	921	0.650	0.065	23743
1	91	451	921	3.250	0.325	21316
1	93	456	919	3.500	0.350	26197
1	95	462	918	3.954	0.395	29561
1	97	465	919	2.055	0.206	33308
1	99	465	922	1.950	0.195	34892
1	101	465	925	1.950	0.195	26760
1	103	465	925	0.000	0.000	37998
1	105	459	918	5.993	0.599	31160
1	107	454	914	4.162	0.416	24322
1	109	438	912	10.481	1.048	23014
1	111	437	923	7.179	0.718	20111
1	113	444	915	6.909	0.691	26252
1	115	444	904	7.150	0.715	27386
1	117	443	899	3.314	0.331	19321
1	119	446	903	3.250	0.325	23082
1	121	449	911	5.553	0.555	31684
1	123	451	912	1.453	0.145	29048
1	125	460	912	5.850	0.585	27315
1	127	460	919	4.550	0.455	30046
1	129	458	919	1.300	0.130	25981
1	131	442	916	10.581	1.058	30817
1	133	432	917	6.532	0.653	30491
1	135	431	917	0.650	0.065	17016
1	137	431	917	0.000	0.000	30867
1	139	442	917	7.150	0.715	25569
1	141	451	911	7.031	0.703	21084
1	143	451	911	0.000	0.000	39115
1	145	451	906	3.250	0.325	35072
1	147	451	893	8.450	0.845	26769
1	149	449	883	6.629	0.663	26521
1	151	449	878	3.250	0.325	26379
1	153	449	878	0.000	0.000	14857
1	155	452	878	1.950	0.195	7804
1	157	458	886	6.500	0.650	34791
1	159	463	886	3.250	0.325	25512
1	161	465	889	2.344	0.234	25346
1	163	466	892	2.055	0.206	31242
1	165	466	892	0.000	0.000	33109
1	167	467	892	0.650	0.065	34585
1	169	469	889	2.344	0.234	26402
1	171	468	876	8.475	0.847	27818
1	173	468	876	0.000	0.000	29374
1	175	467	889	8.475	0.847	29243
2	1	277	568	-1.000	-1.000	27141
2	3	277	568	0.000	0.000	30273
2	5	277	568	0.000	0.000	29738
2	7	277	568	0.000	0.000	28852
2	9	277	568	0.000	0.000	32303
2	11	276	568	0.650	0.065	29619
2	13	275	564	2.680	0.268	28045
2	15	275	563	0.650	0.065	31588
2	17	275	563	0.000	0.000	31229
2	19	275	563	0.000	0.000	32112
2	21	270	568	4.596	0.460	31934
2	23	266	575	5.240	0.524	28792
2	25	266	575	0.000	0.000	30217
2	27	265	578	2.055	0.206	28599
2	29	265	584	3.900	0.390	30756
2	31	265	582	1.300	0.130	30794
2	33	270	567	10.277	1.028	31163
2	35	275	557	7.267	0.727	21715
2	37	277	550	4.732	0.473	29275
2	39	280	542	5.553	0.555	25597
2	41	280	539	1.950	0.195	28989
2	43	283	529	6.786	0.679	31900
2	45	283	525	2.600	0.260	30213
2	47	285	518	4.732	0.473	30343
2	49	287	507	7.267	0.727	32388
2	51	288	492	9.771	0.977	31476
2	53	287	478	9.123	0.912	30067
2	55	277	457	15.118	1.512	33479
2	57	270	451	5.993	0.599	32284
2	59	266	448	3.250	0.325	28791
2	61	259	455	6.435	0.643	32465
2	63	247	466	10.581	1.058	9811
2	65	245	473	4.732	0.473	31546
2	67	245	474	0.650	0.065	27621
2	69	245	474	0.000	0.000	29889
2	71	245	474	0.000	0.000	32538
2	73	237	486	9.374	0.937	14822
2	75	237	480	3.900	0.390	30471
2	77	237	473	4.550	0.455	26628
2	79	238	465	5.240	0.524	24089
2	81	238	461	2.600	0.260	29110
2	83	245	450	8.475	0.847	31207
2	85	245	456	3.900	0.390	33095
2	87	241	472	10.720	1.072	33686
2	89	234	479	6.435	0.643	28256
2	91	233	494	9.771	0.977	23471
2	93	232	494	0.650	0.065	31875
2	95	226	484	7.580	0.758	30878
2	97	222	478	4.687	0.469	20189
2	99	222	472	3.900	0.390	28401
2	101	218	468	3.677	0.368	29204
2	103	214	466	2.907	0.291	21226
2	105	198	455	12.620	1.262	24619
2	107	196	455	1.300	0.130	28828
2	109	195	454	0.919	0.092	22031
2	111	195	454	0.000	0.000	31217
2	113	207	464	10.153	1.015	31050
2	115	219	472	9.374	0.937	30955
2	117	226	478	5.993	0.599	25049
2	119	231	482	4.162	0.416	25666
2	121	231	482	0.000	0.000	28850
2	123	235	477	4.162	0.416	29520
2	125	238	474	2.758	0.276	24176
2	127	237	471	2.055	0.206	31848
2	129	234	469	2.344	0.234	30580
2	131	230	462	5.240	0.524	29016
2	133	233	453	6.166	0.617	30116
2	135	235	450	2.344	0.234	34049
2	137	235	447	1.950	0.195	27521
2	139	235	441	3.900	0.390	23118
2	141	235	432	5.850	0.585	30704
2	143	235	429	1.950	0.195	29887
2	145	237	426	2.344	0.234	23076
2	147	238	421	3.314	0.331	32852
2	149	238	421	0.000	0.000	26693
2	151	238	421	0.000	0.000	26990
2	153	238	421	0.000	0.000	29848
2	155	237	424	2.055	0.206	27689
2	157	234	441	11.220	1.122	33990
2	159	232	446	3.500	0.350	30509
2	161	231	448	1.453	0.145	11503
2	163	230	452	2.680	0.268	33332
2	165	230	463	7.150	0.715	25686
2	167	230	464	0.650	0.065	16856
2	169	230	464	0.000	0.000	31179
2	171	232	461	2.344	0.234	22163
2	173	235	451	6.786	0.679	21682
2	175	235	444	4.550	0.455	39487
2	177	237	438	4.111	0.411	35978
2	179	237	438	0.000	0.000	22885
2	181	237	437	0.650	0.065	22878
2	183	238	437	0.650	0.065	26695
2	185	240	438	1.453	0.145	23123
2	187	240	445	4.550	0.455	32075
2	189	239	447	1.453	0.145	20769
2	191	238	449	1.453	0.145	31259
2	193	236	453	2.907	0.291	33651
3	1	410	500	-1.000	-1.000	33015
3	3	410	500	0.000	0.000	33238
3	5	406	501	2.680	0.268	38208
3	7	399	499	4.732	0.473	28595
3	9	399	497	1.300	0.130	29238
3	11	399	486	7.150	0.715	24184
3	13	400	468	11.718	1.172	28877
3	15	403	467	2.055	0.206	31460
3	17	405	455	7.907	0.791	30062
3	19	405	455	0.000	0.000	27059
3	21	403	479	15.654	1.565	29112
3	23	403	479	0.000	0.000	29739
3	25	402	474	3.314	0.331	24807
3	27	402	469	3.250	0.325	31605
3	29	402	469	0.000	0.000	28558
3	31	402	469	0.000	0.000	32941
3	33	402	469	0.000	0.000	33721
3	35	402	469	0.000	0.000	31270
3	37	402	467	1.300	0.130	29517
3	39	401	465	1.453	0.145	29831
3	41	394	474	7.411	0.741	22957
3	43	394	474	0.000	0.000	26707
3	45	393	476	1.453	0.145	25335
3	47	393	476	0.000	0.000	34763
3	49	393	478	1.300	0.130	27589
3	51	393	487	5.850	0.585	27547
3	53	389	495	5.814	0.581	22035
3	55	389	495	0.000	0.000	23787
3	57	388	489	3.954	0.395	25270
3	59	393	474	10.277	1.028	29934
3	61	395	470	2.907	0.291	26712
3	63	397	474	2.907	0.291	28615
3	65	395	495	13.711	1.371	27874
3	67	392	502	4.950	0.495	28955
3	69	392	503	0.650	0.065	28212
3	71	392	502	0.650	0.065	26390
3	73	392	497	3.250	0.325	27123
3	75	392	496	0.650	0.065	25787
3	77	392	495	0.650	0.065	28968
3	79	393	483	7.827	0.783	32300
3	81	393	480	1.950	0.195	28926
3	83	394	473	4.596	0.460	26691
3	85	396	463	6.629	0.663	33147
3	87	396	462	0.650	0.065	24928
3	89	396	456	3.900	0.390	24042
3	91	396	455	0.650	0.065	29191
3	93	396	455	0.000	0.000	22760
3	95	396	455	0.000	0.000	28930
3	97	398	472	11.126	1.113	33240
3	99	403	489	11.518	1.152	27713
3	101	403	489	0.000	0.000	20350
3	103	403	494	3.250	0.325	35712
3	105	400	501	4.950	0.495	24793
3	107	397	510	6.166	0.617	25623
3	109	393	526	10.720	1.072	30554
3	111	390	533	4.950	0.495	29900
3	113	389	551	11.718	1.172	33914
3	115	389	568	11.050	1.105	31469
3	117	389	575	4.550	0.455	29999
3	119	390	615	26.007	2.601	31516
3	121	390	615	0.000	0.000	29834
3	123	406	617	10.481	1.048	24556
3	125	423	616	11.069	1.107	28956
3	127	435	624	9.374	0.937	35233
3	129	439	624	2.600	0.260	29350
3	131	463	631	16.250	1.625	30831
3	133	463	631	0.000	0.000	29899
3	135	463	631	0.000	0.000	29040
3	137	463	631	0.000	0.000	28965
3	139	463	631	0.000	0.000	26532
3	141	466	631	1.950	0.195	30574
3	143	477	643	10.581	1.058	25089
3	145	477	643	0.000	0.000	38444
3	147	479	658	9.836	0.984	30391
3	149	476	670	8.040	0.804	31183
3	151	470	690	13.572	1.357	24479
3	153	466	695	4.162	0.416	25693
3	155	465	698	2.055	0.206	25484
3	157	465	703	3.250	0.325	30438
3	159	482	720	15.627	1.563	21607
3	161	490	731	8.841	0.884	26884
3	163	510	740	14.255	1.426	28933
3	165	520	745	7.267	0.727	31512
3	167	527	750	5.591	0.559	30777
3	169	552	750	16.250	1.625	28486
3	171	565	746	8.841	0.884	22433
3	173	572	733	9.597	0.960	20941
3	175	570	720	8.549	0.855	34064
3	177	565	708	8.450	0.845	25329
3	179	575	699	8.745	0.874	28967
3	181	580	697	3.500	0.350	27414
3	183	591	694	7.411	0.741	29937
3	185	601	692	6.629	0.663	26726
3	187	604	691	2.055	0.206	30716
3	189	609	689	3.500	0.350	35458
3	191	615	685	4.687	0.469	25622
3	193	630	683	9.836	0.984	25687
4	1	772	343	-1.000	-1.000	26787
4	3	774	338	3.500	0.350	25133
4	5	775	332	3.954	0.395	22395
4	7	777	327	3.500	0.350	30496
4	9	777	323	2.600	0.260	27619
4	11	777	322	0.650	0.065	32929
4	13	774	316	4.360	0.436	26266
4	15	774	316	0.000	0.000	30044
4	17	774	316	0.000	0.000	30491
4	19	778	325	6.402	0.640	39697
4	21	778	325	0.000	0.000	30905
4	23	776	323	1.838	0.184	29172
4	25	774	330	4.732	0.473	20487
4	27	774	330	0.000	0.000	24299
4	29	774	330	0.000	0.000	25668
4	31	776	332	1.838	0.184	24659
4	33	771	328	4.162	0.416	29747
4	35	760	327	7.179	0.718	30233
4	37	758	349	14.359	1.436	9730
4	39	758	361	7.800	0.780	31576
4	41	758	358	1.950	0.195	26101
4	43	761	351	4.950	0.495	30130
4	45	767	330	14.196	1.420	31067
4	47	768	325	3.314	0.331	33616
4	49	758	326	6.532	0.653	32336
4	51	749	331	6.692	0.669	17989
4	53	754	338	5.591	0.559	27263
4	55	758	327	7.608	0.761	18817
4	57	768	327	6.500	0.650	32729
4	59	769	331	2.680	0.268	21112
4	61	771	346	9.836	0.984	14733
4	63	780	341	6.692	0.669	29969
4	65	795	339	9.836	0.984	30095
4	67	816	348	14.850	1.485	30375
4	69	829	371	17.172	1.717	28080
4	71	845	399	20.961	2.096	21776
4	73	858	413	12.418	1.242	32182
4	75	866	413	5.200	0.520	29454
4	77	846	397	16.648	1.665	34397
4	79	841	391	5.077	0.508	17771
4	81	840	381	6.532	0.653	14891
4	83	841	380	0.919	0.092	29819
4	85	853	386	8.720	0.872	28438
4	87	876	388	15.006	1.501	38439
4	89	885	384	6.402	0.640	29224
4	91	867	389	12.143	1.214	18800
4	93	867	393	2.600	0.260	22772
4	95	878	394	7.179	0.718	29728
4	97	894	387	11.351	1.135	29778
4	99	904	369	13.384	1.338	20390
4	101	906	364	3.500	0.350	29237
4	103	890	358	11.107	1.111	29459
4	105	850	337	29.365	2.936	29695
4	107	840	297	26.800	2.680	15530
4	109	840	288	5.850	0.585	18195
4	111	846	277	8.144	0.814	15877
4	113	848	276	1.453	0.145	22670
4	115	843	283	5.591	0.559	24420
4	117	842	283	0.650	0.065	32530
4	119	840	260	15.006	1.501	21358
4	121	824	243	15.174	1.517	28520
4	123	819	236	5.591	0.559	29443
4	125	793	226	18.106	1.811	31777
4	127	772	238	15.721	1.572	30899
4	129	769	240	2.344	0.234	23335
4	131	745	237	15.721	1.572	21106
4	133	732	233	8.841	0.884	23598
4	135	720	238	8.450	0.845	26552
4	137	713	246	6.909	0.691	27594
4	139	702	263	13.161	1.316	34808
4	141	701	275	7.827	0.783	28630
4	143	703	284	5.993	0.599	26054
4	145	706	286	2.344	0.234	24680
4	147	733	292	17.978	1.798	31974
4	149	755	292	14.300	1.430	27471
4	151	768	286	9.306	0.931	29621
4	153	778	278	8.324	0.832	28662
4	155	788	267	9.663	0.966	32049
4	157	804	262	10.896	1.090	31164
4	159	809	261	3.314	0.331	28847
4	161	812	264	2.758	0.276	28791
4	163	813	267	2.055	0.206	28473
4	165	813	267	0.000	0.000	21899
4	167	797	254	13.400	1.340	25374
4	169	792	250	4.162	0.416	28141
4	171	771	235	16.774	1.677	30429
4	173	758	226	10.277	1.028	25141
4	175	746	218	9.374	0.937	26146
4	177	735	212	8.144	0.814	26534
4	179	724	206	8.144	0.814	31556
4	181	720	203	3.250	0.325	27730
4	183	717	198	3.790	0.379	8368
4	185	718	194	2.680	0.268	21204
4	187	721	185	6.166	0.617	29844
4	189	724	155	19.597	1.960	28264
4	191	726	145	6.629	0.663	35457
4	193	728	142	2.344	0.234	17942
5	1	548	238	-1.000	-1.000	27901
5	3	548	238	0.000	0.000	24408
5	5	548	238	0.000	0.000	26936
5	7	546	233	3.500	0.350	28432
5	9	546	232	0.650	0.065	33457
5	11	546	231	0.650	0.065	30627
5	13	546	231	0.000	0.000	31978
5	15	546	231	0.000	0.000	29427
5	17	546	231	0.000	0.000	26539
5	19	546	231	0.000	0.000	31825
5	21	547	226	3.314	0.331	30435
5	23	550	219	4.950	0.495	29853
5	25	549	220	0.919	0.092	31026
5	27	548	223	2.055	0.206	30684
5	29	535	228	9.053	0.905	29740
5	31	533	228	1.300	0.130	31841
5	33	530	232	3.250	0.325	30539
5	35	524	233	3.954	0.395	27938
5	37	523	233	0.650	0.065	30795
5	39	524	233	0.650	0.065	27604
5	41	527	233	1.950	0.195	26569
5	43	529	233	1.300	0.130	29443
5	45	531	233	1.300	0.130	28015
5	47	532	230	2.055	0.206	34899
5	49	536	230	2.600	0.260	33428
5	51	542	227	4.360	0.436	31969
5	53	544	226	1.453	0.145	30673
5	55	551	223	4.950	0.495	27568
5	57	547	230	5.240	0.524	27886
5	59	538	234	6.402	0.640	29045
5	61	527	242	8.841	0.884	31231
5	63	525	242	1.300	0.130	30652
5	65	522	249	4.950	0.495	27943
5	67	521	249	0.650	0.065	25402
5	69	520	238	7.179	0.718	32953
5	71	522	233	3.500	0.350	29764
5	73	524	233	1.300	0.130	25373
5	75	525	233	0.650	0.065	25074
5	77	525	233	0.000	0.000	29972
5	79	527	233	1.300	0.130	30360
5	81	526	239	3.954	0.395	26299
5	83	524	240	1.453	0.145	30262
5	85	511	239	8.475	0.847	21613
5	87	508	236	2.758	0.276	21945
5	89	516	228	7.354	0.735	29499
5	91	516	228	0.000	0.000	30873
5	93	517	228	0.650	0.065	29062
5	95	517	228	0.000	0.000	28981
5	97	509	233	6.132	0.613	29478
5	99	508	235	1.453	0.145	21335
5	101	508	235	0.000	0.000	29786
5	103	512	233	2.907	0.291	29908
5	105	525	233	8.450	0.845	30749
5	107	527	233	1.300	0.130	31437
5	109	527	233	0.000	0.000	30621
5	111	527	233	0.000	0.000	34970
5	113	515	234	7.827	0.783	37789
5	115	509	234	3.900	0.390	21660
5	117	504	230	4.162	0.416	27752
5	119	506	240	6.629	0.663	32678
5	121	509	243	2.758	0.276	31495
5	123	509	243	0.000	0.000	24712
5	125	508	228	9.771	0.977	26329
5	127	508	222	3.900	0.390	26571
5	129	508	209	8.450	0.845	25696
5	131	510	203	4.111	0.411	27347
5	133	512	202	1.453	0.145	30611
5	135	513	212	6.532	0.653	21029
5	137	513	224	7.800	0.780	30607
5	139	512	231	4.596	0.460	31190
5	141	504	246	11.050	1.105	30673
5	143	497	259	9.597	0.960	31205
5	145	495	263	2.907	0.291	32210
5	147	495	270	4.550	0.455	28478
5	149	494	271	0.919	0.092	26004
5	151	495	270	0.919	0.092	34945
5	153	499	268	2.907	0.291	29381
5	155	499	264	2.600	0.260	29007
5	157	500	259	3.314	0.331	27093
5	159	502	261	1.838	0.184	27076
5	161	502	271	6.500	0.650	30110
5	163	502	272	0.650	0.065	32875
5	165	502	273	0.650	0.065	26730
5	167	491	265	8.841	0.884	28846
5	169	491	268	1.950	0.195	30746
5	171	492	269	0.919	0.092	28006
5	173	498	270	3.954	0.395	31356
5	175	505	267	4.950	0.495	27649
5	177	507	267	1.300	0.130	30012
5	179	509	267	1.300	0.130	27731
5	181	510	270	2.055	0.206	34474
5	183	510	270	0.000	0.000	31058
5	185	510	270	0.000	0.000	23649
5	187	510	270	0.000	0.000	28491
5	189	510	268	1.300	0.130	29150
5	191	509	265	2.055	0.206	30112
5	193	507	263	1.838	0.184	30873
6	1	41	191	-1.000	-1.000	28192
6	3	38	190	2.055	0.206	27015
6	5	32	178	8.720	0.872	19818
6	7	32	177	0.650	0.065	19919
6	9	33	177	0.650	0.065	20987
6	11	37	183	4.687	0.469	19113
6	13	39	188	3.500	0.350	29745
6	15	41	189	1.453	0.145	26894
6	17	44	189	1.950	0.195	28258
6	19	46	185	2.907	0.291	28102
6	21	52	186	3.954	0.395	28490
6	23	54	189	2.344	0.234	32653
6	25	58	199	7.001	0.700	28766
6	27	58	202	1.950	0.195	30477
6	29	60	210	5.360	0.536	30704
6	31	64	218	5.814	0.581	28969
6	33	65	220	1.453	0.145	28869
6	35	68	225	3.790	0.379	28846
6	37	68	225	0.000	0.000	33819
6	39	68	220	3.250	0.325	27098
6	41	67	214	3.954	0.395	32876
6	43	65	210	2.907	0.291	28888
6	45	62	208	2.344	0.234	29682
6	47	62	208	0.000	0.000	30637
6	49	55	203	5.591	0.559	33456
6	51	53	200	2.344	0.234	28352
6	53	50	193	4.950	0.495	28872
6	55	49	190	2.055	0.206	29946
6	57	49	190	0.000	0.000	32201
6	59	49	190	0.000	0.000	32894
6	61	53	193	3.250	0.325	26556
6	63	59	193	3.900	0.390	34379
6	65	59	193	0.000	0.000	30968
6	67	64	198	4.596	0.460	24083
6	69	66	200	1.838	0.184	28093
6	71	64	201	1.453	0.145	22921
6	73	59	193	6.132	0.613	31592
6	75	59	193	0.000	0.000	26168
6	77	58	193	0.650	0.065	30973
6	79	57	193	0.650	0.065	28013
6	81	54	191	2.344	0.234	30222
6	83	53	191	0.650	0.065	34035
6	85	50	190	2.055	0.206	30435
6	87	50	190	0.000	0.000	32963
6	89	50	190	0.000	0.000	32889
6	91	41	199	8.273	0.827	22628
6	93	50	199	5.850	0.585	23568
6	95	50	199	0.000	0.000	23162
6	97	50	197	1.300	0.130	28944
6	99	50	197	0.000	0.000	32016
6	101	50	196	0.650	0.065	31193
6	103	50	196	0.000	0.000	25470
6	105	57	193	4.950	0.495	28596
6	107	57	192	0.650	0.065	30995
6	109	55	190	1.838	0.184	24940
6	111	52	193	2.758	0.276	26321
6	113	50	207	9.192	0.919	39565
6	115	50	206	0.650	0.065	18130
6	117	50	202	2.600	0.260	20626
6	119	51	195	4.596	0.460	26400
6	121	56	187	6.132	0.613	29848
6	123	70	189	9.192	0.919	39731
6	125	70	189	0.000	0.000	28501
6	127	66	197	5.814	0.581	18573
6	129	62	198	2.680	0.268	30862
6	131	55	196	4.732	0.473	27647
6	133	54	192	2.680	0.268	28399
6	135	54	194	1.300	0.130	31216
6	137	57	205	7.411	0.741	25431
6	139	57	205	0.000	0.000	23414
6	141	57	199	3.900	0.390	32025
6	143	57	195	2.600	0.260	32793
6	145	57	192	1.950	0.195	32938
6	147	58	190	1.453	0.145	29385
6	149	60	197	4.732	0.473	27081
6	151	60	199	1.300	0.130	29275
6	153	60	200	0.650	0.065	31356
6	155	56	208	5.814	0.581	34205
6	157	56	208	0.000	0.000	26461
6	159	56	207	0.650	0.065	31249
6	161	56	202	3.250	0.325	28310
6	163	57	202	0.650	0.065	32371
6	165	57	201	0.650	0.065	23457
6	167	57	202	0.650	0.065	23288
6	169	57	207	3.250	0.325	20862
6	171	57	207	0.000	0.000	26449
6	173	57	202	3.250	0.325	24541
6	175	57	202	0.000	0.000	29613
6	177	53	197	4.162	0.416	32185
6	179	45	185	9.374	0.937	28475
6	181	48	186	2.055	0.206	27080
6	183	52	192	4.687	0.469	23657
6	185	53	197	3.314	0.331	24060
6	187	53	200	1.950	0.195	21649
6	189	56	207	4.950	0.495	28909
6	191	56	208	0.650	0.065	29491
6	193	56	214	3.900	0.390	32526
7	1	195	251	-1.000	-1.000	28258
7	3	195	252	0.650	0.065	30831
7	5	194	253	0.919	0.092	30945
7	7	199	255	3.500	0.350	26940
7	9	204	255	3.250	0.325	33355
7	11	206	250	3.500	0.350	30173
7	13	208	253	2.344	0.234	30998
7	15	211	253	1.950	0.195	33902
7	17	215	254	2.680	0.268	26413
7	19	215	254	0.000	0.000	28256
7	21	215	253	0.650	0.065	20756
7	23	215	253	0.000	0.000	31409
7	25	218	244	6.166	0.617	22332
7	27	218	244	0.000	0.000	32641
7	29	220	230	9.192	0.919	30946
7	31	221	222	5.240	0.524	30278
7	33	221	222	0.000	0.000	29984
7	35	222	220	1.453	0.145	28050
7	37	222	218	1.300	0.130	29538
7	39	223	218	0.650	0.065	30662
7	41	229	227	7.031	0.703	29457
7	43	229	227	0.000	0.000	32191
7	45	229	227	0.000	0.000	31526
7	47	231	219	5.360	0.536	31541
7	49	228	215	3.250	0.325	31066
7	51	228	215	0.000	0.000	29372
7	53	227	217	1.453	0.145	27496
7	55	220	231	10.174	1.017	28288
7	57	218	231	1.300	0.130	31788
7	59	214	212	12.620	1.262	30691
7	61	214	210	1.300	0.130	30481
7	63	214	209	0.650	0.065	29341
7	65	214	212	1.950	0.195	29655
7	67	214	216	2.600	0.260	23869
7	69	215	218	1.453	0.145	28661
7	71	216	216	1.453	0.145	32300
7	73	210	214	4.111	0.411	30838
7	75	207	206	5.553	0.555	29839
7	77	207	206	0.000	0.000	31341
7	79	209	220	9.192	0.919	30676
7	81	207	227	4.732	0.473	30340
7	83	207	227	0.000	0.000	29312
7	85	211	213	9.464	0.946	28431
7	87	217	202	8.144	0.814	28449
7	89	219	211	5.993	0.599	29271
7	91	217	214	2.344	0.234	30694
7	93	214	221	4.950	0.495	31172
7	95	213	223	1.453	0.145	29340
7	97	210	226	2.758	0.276	33196
7	99	208	228	1.838	0.184	30168
7	101	207	236	5.240	0.524	19885
7	103	205	236	1.300	0.130	14715
7	105	205	236	0.000	0.000	29005
7	107	200	239	3.790	0.379	29835
7	109	200	239	0.000	0.000	32195
7	111	199	241	1.453	0.145	19377
7	113	198	243	1.453	0.145	23530
7	115	197	247	2.680	0.268	23478
7	117	197	247	0.000	0.000	29986
7	119	197	241	3.900	0.390	42456
7	121	196	235	3.954	0.395	39398
7	123	196	241	3.900	0.390	26391
7	125	196	243	1.300	0.130	30938
7	127	195	244	0.919	0.092	32207
7	129	193	245	1.453	0.145	31691
7	131	193	245	0.000	0.000	17449
7	133	194	246	0.919	0.092	27924
7	135	195	249	2.055	0.206	32232
7	137	195	250	0.650	0.065	28484
7	139	196	250	0.650	0.065	29131
7	141	197	249	0.919	0.092	29034
7	143	198	243	3.954	0.395	31437
7	145	198	243	0.000	0.000	31393
7	147	199	239	2.680	0.268	32200
7	149	190	253	10.818	1.082	14939
7	151	189	247	3.954	0.395	31432
7	153	196	239	6.909	0.691	29787
7	155	197	234	3.314	0.331	29497
7	157	197	234	0.000	0.000	15952
7	159	200	232	2.344	0.234	24604
7	161	202	233	1.453	0.145	29281
7	163	195	231	4.732	0.473	35654
7	165	195	231	0.000	0.000	18032
7	167	194	241	6.532	0.653	16901
7	169	193	243	1.453	0.145	23476
7	171	199	237	5.515	0.552	26147
7	173	207	233	5.814	0.581	21401
7	175	214	229	5.240	0.524	35795
7	177	222	226	5.553	0.555	26188
7	179	224	223	2.344	0.234	33613
7	181	218	228	5.077	0.508	21706
7	183	212	228	3.900	0.390	30908
7	185	223	223	7.854	0.785	32453
7	187	231	216	6.909	0.691	31903
7	189	243	212	8.222	0.822	34054
7	191	255	206	8.720	0.872	25431
7	193	265	203	6.786	0.679	28317
8	1	103	364	-1.000	-1.000	24506
8	3	103	364	0.000	0.000	21904
8	5	103	364	0.000	0.000	23631
8	7	102	364	0.650	0.065	16207
8	9	101	362	1.453	0.145	31437
8	11	100	356	3.954	0.395	31113
8	13	97	352	3.250	0.325	31712
8	15	96	353	0.919	0.092	29682
8	17	104	355	5.360	0.536	33864
8	19	111	356	4.596	0.460	32740
8	21	122	354	7.267	0.727	31323
8	23	130	351	5.553	0.555	33341
8	25	139	348	6.166	0.617	36077
8	27	145	345	4.360	0.436	28019
8	29	142	345	1.950	0.195	37393
8	31	123	350	12.770	1.277	32033
8	33	109	355	9.663	0.966	23944
8	35	107	356	1.453	0.145	31188
8	37	85	377	19.768	1.977	40453
8	39	72	385	9.922	0.992	30907
8	41	67	390	4.596	0.460	31074
8	43	63	395	4.162	0.416	29750
8	45	59	402	5.240	0.524	31615
8	47	57	406	2.907	0.291	32669
8	49	50	416	7.934	0.793	30175
8	51	48	418	1.838	0.184	27968
8	53	44	420	2.907	0.291	30225
8	55	47	406	9.306	0.931	29368
8	57	48	410	2.680	0.268	27516
8	59	41	425	10.759	1.076	28382
8	61	41	425	0.000	0.000	30427
8	63	64	406	19.391	1.939	47079
8	65	78	389	14.314	1.431	41080
8	67	81	374	9.943	0.994	31869
8	69	94	360	12.418	1.242	31161
8	71	103	353	7.411	0.741	27678
8	73	111	349	5.814	0.581	28313
8	75	119	340	7.827	0.783	23573
8	77	129	323	12.820	1.282	29518
8	79	129	323	0.000	0.000	28309
8	81	132	322	2.055	0.206	25562
8	83	146	320	9.192	0.919	27003
8	85	151	320	3.250	0.325	25764
8	87	155	318	2.907	0.291	26907
8	89	151	327	6.402	0.640	32143
8	91	150	328	0.919	0.092	31837
8	93	157	328	4.550	0.455	24953
8	95	174	319	12.503	1.250	30486
8	97	181	315	5.240	0.524	21143
8	99	183	315	1.300	0.130	45843
8	101	192	308	7.411	0.741	30262
8	103	196	306	2.907	0.291	33144
8	105	201	300	5.077	0.508	30100
8	107	205	293	5.240	0.524	31076
8	109	188	300	11.950	1.195	30859
8	111	159	318	22.185	2.219	31266
8	113	143	327	11.932	1.193	31901
8	115	137	331	4.687	0.469	31081
8	117	159	324	15.006	1.501	31447
8	119	187	308	20.961	2.096	31042
8	121	186	312	2.680	0.268	23501
8	123	186	313	0.650	0.065	40436
8	125	183	318	3.790	0.379	21457
8	127	181	317	1.453	0.145	24706
8	129	184	310	4.950	0.495	35613
8	131	184	309	0.650	0.065	23131
8	133	184	309	0.000	0.000	30331
8	135	184	310	0.650	0.065	31084
8	137	175	323	10.277	1.028	23893
8	139	175	323	0.000	0.000	27520
8	141	170	328	4.596	0.460	30868
8	143	185	318	11.718	1.172	31092
8	145	207	304	16.950	1.695	30360
8	147	228	301	13.788	1.379	28132
8	149	267	335	33.630	3.363	43612
8	151	271	333	2.907	0.291	32952
8	153	279	322	8.841	0.884	28494
8	155	288	315	7.411	0.741	10538
8	157	292	298	11.351	1.135	31610
8	159	295	277	13.788	1.379	23275
8	161	308	255	16.610	1.661	27708
8	163	323	245	11.718	1.172	20427
8	165	333	238	7.934	0.793	22556
8	167	345	239	7.827	0.783	30299
8	169	351	241	4.111	0.411	30692
8	171	384	245	21.606	2.161	22176
8	173	414	245	19.500	1.950	17776
8	175	429	245	9.750	0.975	30781
8	177	431	239	4.111	0.411	30114
8	179	443	219	15.160	1.516	27838
8	181	466	210	16.053	1.605	27944
8	183	482	210	10.400	1.040	37095
8	185	490	201	7.827	0.783	32041
8	187	502	185	13.000	1.300	30670
8	189	504	196	7.267	0.727	33980
8	191	504	203	4.550	0.455	30980
8	193	504	212	5.850	0.585	30595
9	1	677	125	-1.000	-1.000	26871
9	3	674	127	2.344	0.234	30382
9	5	675	126	0.919	0.092	33845
9	7	677	127	1.453	0.145	28215
9	9	681	124	3.250	0.325	29481
9	11	685	122	2.907	0.291	33302
9	13	712	118	17.741	1.774	30437
9	15	707	113	4.596	0.460	32575
9	17	703	111	2.907	0.291	25075
9	19	700	112	2.055	0.206	23247
9	21	697	112	1.950	0.195	26448
9	23	693	109	3.250	0.325	25353
9	25	693	102	4.550	0.455	30998
9	27	693	102	0.000	0.000	30083
9	29	693	99	1.950	0.195	29867
9	31	693	99	0.000	0.000	32020
9	33	693	98	0.650	0.065	28263
9	35	694	98	0.650	0.065	28838
9	37	695	98	0.650	0.065	25451
9	39	695	98	0.000	0.000	33560
9	41	698	98	1.950	0.195	32317
9	43	699	97	0.919	0.092	34764
9	45	699	97	0.000	0.000	29709
9	47	686	112	12.902	1.290	27908
9	49	679	123	8.475	0.847	29887
9	51	674	138	10.277	1.028	23168
9	53	672	144	4.111	0.411	29103
9	55	662	154	9.192	0.919	34486
9	57	656	161	5.993	0.599	25157
9	59	650	169	6.500	0.650	30754
9	61	641	182	10.277	1.028	21910
9	63	640	190	5.240	0.524	32648
9	65	637	203	8.672	0.867	29343
9	67	637	208	3.250	0.325	33361
9	69	637	212	2.600	0.260	35076
9	71	631	222	7.580	0.758	30555
9	73	622	239	12.503	1.250	25945
9	75	620	241	1.838	0.184	30368
9	77	620	247	3.900	0.390	29106
9	79	620	256	5.850	0.585	20158
9	81	619	258	1.453	0.145	29542
9	83	619	258	0.000	0.000	29347
9	85	614	253	4.596	0.460	28242
9	87	613	259	3.954	0.395	28200
9	89	615	262	2.344	0.234	21037
9	91	621	263	3.954	0.395	23854
9	93	625	261	2.907	0.291	24632
9	95	627	258	2.344	0.234	29074
9	97	641	248	11.183	1.118	27785
9	99	646	253	4.596	0.460	27062
9	101	654	255	5.360	0.536	27229
9	103	662	259	5.814	0.581	30724
9	105	658	270	7.608	0.761	29732
9	107	654	270	2.600	0.260	44071
9	109	648	273	4.360	0.436	49761
9	111	645	273	1.950	0.195	39774
9	113	639	260	9.306	0.931	27529
9	115	639	259	0.650	0.065	29458
9	117	637	253	4.111	0.411	28830
9	119	634	263	6.786	0.679	29801
9	121	633	266	2.055	0.206	27886
9	123	630	273	4.950	0.495	40009
9	125	630	266	4.550	0.455	22662
9	127	629	259	4.596	0.460	13980
9	129	632	253	4.360	0.436	22469
9	131	640	252	5.240	0.524	26882
9	133	646	256	4.687	0.469	31569
9	135	650	260	3.677	0.368	28651
9	137	650	264	2.600	0.260	31912
9	139	648	264	1.300	0.130	26396
9	141	644	258	4.687	0.469	32905
9	143	642	260	1.838	0.184	27216
9	145	640	267	4.732	0.473	33603
9	147	640	268	0.650	0.065	19985
9	149	642	262	4.111	0.411	22876
9	151	642	256	3.900	0.390	31997
9	153	642	255	0.650	0.065	22776
9	155	651	255	5.850	0.585	27776
9	157	654	255	1.950	0.195	32300
9	159	654	260	3.250	0.325	27167
9	161	651	263	2.758	0.276	17704
9	163	648	253	6.786	0.679	19159
9	165	655	245	6.909	0.691	32219
9	167	655	245	0.000	0.000	30683
9	169	655	250	3.250	0.325	19277
10	1	855	202	-1.000	-1.000	21938
10	3	855	202	0.000	0.000	34814
10	5	855	202	0.000	0.000	28818
10	7	852	195	4.950	0.495	30203
10	9	852	195	0.000	0.000	30869
10	11	851	194	0.919	0.092	31103
10	13	850	198	2.680	0.268	30078
10	15	850	199	0.650	0.065	33613
10	17	848	197	1.838	0.184	20492
10	19	845	188	6.166	0.617	30405
10	21	842	182	4.360	0.436	34126
10	23	839	181	2.055	0.206	30361
10	25	839	181	0.000	0.000	26599
10	27	837	166	9.836	0.984	26663
10	29	837	166	0.000	0.000	27400
10	31	837	166	0.000	0.000	29946
10	33	840	159	4.950	0.495	29935
10	35	840	156	1.950	0.195	28793
10	37	843	149	4.950	0.495	30288
10	39	843	149	0.000	0.000	29848
10	41	843	149	0.000	0.000	32091
10	43	843	146	1.950	0.195	19916
10	45	844	135	7.179	0.718	28635
10	47	845	132	2.055	0.206	27451
10	49	845	130	1.300	0.130	30103
10	51	845	122	5.200	0.520	29889
10	53	845	122	0.000	0.000	29225
10	55	845	122	0.000	0.000	28601
10	57	845	122	0.000	0.000	28087
10	59	845	122	0.000	0.000	28859
10	61	845	119	1.950	0.195	30742
10	63	845	126	4.550	0.455	30253
10	65	845	127	0.650	0.065	29202
10	67	845	129	1.300	0.130	30260
10	69	844	133	2.680	0.268	29727
10	71	844	134	0.650	0.065	29201
10	73	843	135	0.919	0.092	28450
10	75	843	135	0.000	0.000	29440
10	77	840	139	3.250	0.325	30404
10	79	840	140	0.650	0.065	28987
10	81	840	146	3.900	0.390	27009
10	83	840	148	1.300	0.130	27928
10	85	840	155	4.550	0.455	28566
10	87	840	159	2.600	0.260	27089
10	89	841	161	1.453	0.145	26534
10	91	841	163	1.300	0.130	17911
10	93	846	166	3.790	0.379	32673
10	95	847	182	10.420	1.042	27447
10	97	847	182	0.000	0.000	28290
10	99	847	182	0.000	0.000	27669
10	101	847	182	0.000	0.000	31830
10	103	847	183	0.650	0.065	27851
10	105	848	189	3.954	0.395	30296
10	107	848	192	1.950	0.195	30007
10	109	848	192	0.000	0.000	29999
10	111	848	189	1.950	0.195	31700
10	113	848	188	0.650	0.065	27654
10	115	849	189	0.919	0.092	31466
10	117	849	194	3.250	0.325	28933
10	119	849	194	0.000	0.000	33367
10	121	849	191	1.950	0.195	32147
10	123	848	184	4.596	0.460	29023
10	125	848	180	2.600	0.260	34230
10	127	846	188	5.360	0.536	30441
10	129	846	188	0.000	0.000	28328
10	131	846	190	1.300	0.130	33274
10	133	846	190	0.000	0.000	30607
10	135	849	189	2.055	0.206	28893
10	137	849	185	2.600	0.260	28464
10	139	849	184	0.650	0.065	28230
10	141	850	190	3.954	0.395	29555
10	143	850	190	0.000	0.000	31405
10	145	850	190	0.000	0.000	32033
10	147	850	190	0.000	0.000	27342
10	149	850	190	0.000	0.000	31297
10	151	850	190	0.000	0.000	29736
10	153	848	190	1.300	0.130	29926
10	155	848	193	1.950	0.195	29744
10	157	848	194	0.650	0.065	27669
10	159	849	196	1.453	0.145	29757
10	161	852	203	4.950	0.495	33989
10	163	852	203	0.000	0.000	28599
10	165	852	203	0.000	0.000	30336
10	167	852	203	0.000	0.000	28969
10	169	852	203	0.000	0.000	29745
10	171	852	200	1.950	0.195	28284
10	173	852	195	3.250	0.325	33815
10	175	846	192	4.360	0.436	27539
10	177	846	192	0.000	0.000	33519
10	179	850	207	10.090	1.009	26390
10	181	850	207	0.000	0.000	25135
10	183	850	207	0.000	0.000	25872
10	185	850	207	0.000	0.000	24358
10	187	850	207	0.000	0.000	29762
10	189	850	207	0.000	0.000	28759
10	191	852	205	1.838	0.184	31916
10	193	853	203	1.453	0.145	29883
11	1	999	375	-1.000	-1.000	28166
11	3	998	375	0.650	0.065	24877
11	5	998	373	1.300	0.130	20891
11	7	1000	361	7.907	0.791	27221
11	9	1002	354	4.732	0.473	28218
11	11	1002	352	1.300	0.130	29319
11	13	1004	351	1.453	0.145	31019
11	15	1006	343	5.360	0.536	26989
11	17	1005	340	2.055	0.206	29284
11	19	1000	338	3.500	0.350	28943
11	21	999	334	2.680	0.268	28773
11	23	999	330	2.600	0.260	27591
11	25	999	318	7.800	0.780	26227
11	27	999	316	1.300	0.130	27993
11	29	1000	316	0.650	0.065	28729
11	31	1001	316	0.650	0.065	28809
11	33	1001	315	0.650	0.065	27470
11	35	1001	318	1.950	0.195	26550
11	37	1002	327	5.886	0.589	26834
11	39	1007	333	5.077	0.508	27705
11	41	1009	337	2.907	0.291	30186
11	43	1009	340	1.950	0.195	27085
11	45	1009	342	1.300	0.130	26697
11	47	1009	342	0.000	0.000	25389
11	49	1009	334	5.200	0.520	29582
11	51	1009	327	4.550	0.455	29232
11	53	1007	327	1.300	0.130	25335
11	55	1007	327	0.000	0.000	28953
11	57	1001	313	9.900	0.990	28107
11	59	998	304	6.166	0.617	28170
11	61	1002	311	5.240	0.524	27238
11	63	1008	327	11.107	1.111	25023
11	65	1008	334	4.550	0.455	27630
11	67	1008	341	4.550	0.455	30595
11	69	1008	351	6.500	0.650	30927
11	71	1009	351	0.650	0.065	31656
11	73	1009	342	5.850	0.585	27756
11	75	1009	339	1.950	0.195	27712
11	77	1004	338	3.314	0.331	28493
11	79	1006	341	2.344	0.234	25978
11	81	1012	355	9.900	0.990	26354
11	83	1012	355	0.000	0.000	25734
11	85	1012	355	0.000	0.000	20505
11	87	1012	355	0.000	0.000	24173
11	89	1009	348	4.950	0.495	25306
11	91	1009	345	1.950	0.195	15520
11	93	1010	345	0.650	0.065	20037
12	1	327	387	-1.000	-1.000	29532
12	3	327	387	0.000	0.000	31750
12	5	328	387	0.650	0.065	26892
12	7	331	387	1.950	0.195	26727
12	9	336	379	6.132	0.613	28438
12	11	336	379	0.000	0.000	30883
12	13	337	371	5.240	0.524	28656
12	15	337	369	1.300	0.130	29761
12	17	337	369	0.000	0.000	29906
12	19	337	369	0.000	0.000	31956
12	21	337	369	0.000	0.000	31024
12	23	337	369	0.000	0.000	30277
12	25	350	360	10.277	1.028	27924
12	27	356	350	7.580	0.758	28350
12	29	362	342	6.500	0.650	31848
12	31	381	328	15.340	1.534	9943
12	33	388	323	5.591	0.559	19481
12	35	391	319	3.250	0.325	35413
12	37	405	306	12.418	1.242	27657
12	39	408	301	3.790	0.379	33646
12	41	410	296	3.500	0.350	31887
12	43	412	294	1.838	0.184	27026
12	45	415	287	4.950	0.495	28801
12	47	417	280	4.732	0.473	24443
12	49	402	292	12.486	1.249	29608
12	51	395	300	6.909	0.691	31601
12	53	387	314	10.481	1.048	20823
12	55	384	317	2.758	0.276	6461
12	57	374	328	9.663	0.966	30770
12	59	367	331	4.950	0.495	27970
12	61	363	338	5.240	0.524	24146
12	63	363	346	5.200	0.520	20682
12	65	364	346	0.650	0.065	30604
12	67	376	346	7.800	0.780	24830
12	69	376	346	0.000	0.000	28198
12	71	376	348	1.300	0.130	22663
12	73	376	348	0.000	0.000	26408
12	75	376	350	1.300	0.130	36113
12	77	376	355	3.250	0.325	31436
12	79	376	349	3.900	0.390	30855
12	81	374	339	6.629	0.663	27520
12	83	372	333	4.111	0.411	31836
12	85	366	318	10.501	1.050	15189
12	87	364	326	5.360	0.536	24686
12	89	369	334	6.132	0.613	32487
12	91	364	340	5.077	0.508	27634
12	93	350	339	9.123	0.912	26212
12	95	350	337	1.300	0.130	12092
12	97	354	334	3.250	0.325	23215
12	99	363	334	5.850	0.585	35268
12	101	369	344	7.580	0.758	22907
12	103	369	344	0.000	0.000	13962
12	105	369	341	1.950	0.195	29251
12	107	368	335	3.954	0.395	30747
12	109	366	331	2.907	0.291	24424
12	111	366	326	3.250	0.325	26105
12	113	365	324	1.453	0.145	27421
12	115	365	324	0.000	0.000	37598
12	117	365	324	0.000	0.000	31340
12	119	365	324	0.000	0.000	27830
12	121	364	326	1.453	0.145	28311
12	123	362	329	2.344	0.234	30108
12	125	363	328	0.919	0.092	31119
12	127	363	327	0.650	0.065	35352
12	129	367	318	6.402	0.640	32617
12	131	369	315	2.344	0.234	22394
12	133	369	312	1.950	0.195	36671
12	135	367	309	2.344	0.234	24680
12	137	360	318	7.411	0.741	27468
12	139	359	323	3.314	0.331	35691
12	141	357	330	4.732	0.473	26275
12	143	357	330	0.000	0.000	27938
12	145	356	330	0.650	0.065	32765
12	147	353	326	3.250	0.325	27567
12	149	356	319	4.950	0.495	27965
12	151	359	315	3.250	0.325	27494
12	153	368	312	6.166	0.617	27165
12	155	358	323	9.663	0.966	27671
12	157	350	330	6.909	0.691	19941
12	159	342	332	5.360	0.536	34292
12	161	332	332	6.500	0.650	30678
12	163	322	329	6.786	0.679	30918
12	165	316	325	4.687	0.469	24299
12	167	315	324	0.919	0.092	30516
12	169	336	331	14.388	1.439	27324
12	171	357	333	13.711	1.371	29506
12	173	353	337	3.677	0.368	31160
12	175	325	338	18.211	1.821	30986
12	177	329	343	4.162	0.416	31109
13	1	62	721	-1.000	-1.000	25916
13	3	62	721	0.000	0.000	28288
13	5	62	721	0.000	0.000	24781
13	7	62	721	0.000	0.000	30134
13	9	65	717	3.250	0.325	24597
13	11	66	716	0.919	0.092	25079
13	13	66	716	0.000	0.000	28431
13	15	67	716	0.650	0.065	28316
13	17	67	716	0.000	0.000	28071
13	19	71	715	2.680	0.268	30611
13	21	76	713	3.500	0.350	29333
13	23	83	709	5.240	0.524	25851
13	25	90	705	5.240	0.524	29321
13	27	91	705	0.650	0.065	27702
13	29	95	703	2.907	0.291	28526
13	31	95	703	0.000	0.000	28350
13	33	100	701	3.500	0.350	28644
13	35	101	701	0.650	0.065	27345
13	37	103	701	1.300	0.130	32628
13	39	103	701	0.000	0.000	30259
13	41	104	700	0.919	0.092	27772
13	43	107	697	2.758	0.276	28119
13	45	107	694	1.950	0.195	29238
13	47	111	691	3.250	0.325	26528
13	49	111	691	0.000	0.000	28504
13	51	112	691	0.650	0.065	27306
13	53	115	690	2.055	0.206	30849
13	55	112	695	3.790	0.379	35765
13	57	105	699	5.240	0.524	25987
13	59	101	704	4.162	0.416	24165
13	61	93	711	6.909	0.691	28951
13	63	86	716	5.591	0.559	28215
13	65	84	717	1.453	0.145	31392
13	67	81	720	2.758	0.276	28902
13	69	78	728	5.553	0.555	28219
13	71	77	730	1.453	0.145	29747
13	73	76	732	1.453	0.145	30624
13	75	76	732	0.000	0.000	29286
13	77	76	732	0.000	0.000	19758
13	79	79	724	5.553	0.555	29977
13	81	83	719	4.162	0.416	31318
13	83	86	717	2.344	0.234	27412
13	85	87	716	0.919	0.092	28692
13	87	87	715	0.650	0.065	25266
13	89	90	719	3.250	0.325	30065
13	91	94	723	3.677	0.368	13359
13	93	102	723	5.200	0.520	38025
13	95	102	722	0.650	0.065	38810
13	97	102	719	1.950	0.195	36055
13	99	102	716	1.950	0.195	33015
13	101	102	710	3.900	0.390	24463
13	103	102	705	3.250	0.325	31109
13	105	100	700	3.500	0.350	24780
13	107	97	697	2.758	0.276	28020
13	109	92	705	6.132	0.613	26815
13	111	88	712	5.240	0.524	32328
13	113	85	722	6.786	0.679	27349
13	115	85	723	0.650	0.065	26668
13	117	85	719	2.600	0.260	29486
13	119	80	709	7.267	0.727	27231
13	121	79	709	0.650	0.065	25657
13	123	79	715	3.900	0.390	30073
13	125	79	715	0.000	0.000	26011
13	127	79	715	0.000	0.000	22691
13	129	92	720	9.053	0.905	27974
13	131	97	721	3.314	0.331	41052
13	133	102	715	5.077	0.508	28211
13	135	103	715	0.650	0.065	25692
13	137	95	723	7.354	0.735	26141
13	139	95	723	0.000	0.000	25224
13	141	92	723	1.950	0.195	27262
13	143	87	715	6.132	0.613	26481
13	145	81	707	6.500	0.650	26955
13	147	82	707	0.650	0.065	28855
13	149	84	715	5.360	0.536	32596
13	151	86	722	4.732	0.473	36987
13	153	82	725	3.250	0.325	25409
13	155	74	721	5.814	0.581	29479
13	157	76	716	3.500	0.350	30126
13	159	76	716	0.000	0.000	31575
13	161	76	723	4.550	0.455	26665
13	163	67	715	7.827	0.783	29147
13	165	67	714	0.650	0.065	26487
13	167	75	720	6.500	0.650	29843
13	169	82	720	4.550	0.455	27337
13	171	88	718	4.111	0.411	30049
13	173	91	718	1.950	0.195	32305
13	175	90	722	2.680	0.268	29377
13	177	81	715	7.411	0.741	30126
13	179	74	710	5.591	0.559	32189
13	181	73	710	0.650	0.065	26362
13	183	82	714	6.402	0.640	26141
13	185	87	714	3.250	0.325	30407
13	187	98	714	7.150	0.715	25672
13	189	110	710	8.222	0.822	26664
13	191	122	707	8.040	0.804	32705
13	193	128	707	3.900	0.390	29433
14	1	700	974	-1.000	-1.000	26674
14	3	700	982	5.200	0.520	27614
14	5	699	983	0.919	0.092	25362
14	7	690	984	5.886	0.589	28718
14	9	690	984	0.000	0.000	26906
14	11	687	984	1.950	0.195	24356
14	13	689	983	1.453	0.145	27877
14	15	700	977	8.144	0.814	27928
14	17	700	977	0.000	0.000	27160
14	19	704	971	4.687	0.469	30807
14	21	708	962	6.402	0.640	28809
14	23	708	962	0.000	0.000	25633
14	25	709	961	0.919	0.092	29833
14	27	701	962	5.240	0.524	25551
14	29	697	962	2.600	0.260	26284
14	31	697	959	1.950	0.195	27770
14	33	698	956	2.055	0.206	27920
14	35	704	947	7.031	0.703	29388
14	37	704	942	3.250	0.325	27920
14	39	714	936	7.580	0.758	28912
14	41	714	938	1.300	0.130	29176
14	43	716	951	8.549	0.855	31778
14	45	716	951	0.000	0.000	27431
14	47	709	957	5.993	0.599	23641
14	49	714	962	4.596	0.460	27516
14	51	721	972	7.934	0.793	30846
14	53	718	980	5.553	0.555	31548
14	55	715	988	5.553	0.555	22407
14	57	706	988	5.850	0.585	26131
14	59	704	988	1.300	0.130	23771
14	61	706	995	4.732	0.473	14835
14	63	715	1003	7.827	0.783	22244
14	65	716	1008	3.314	0.331	11946
14	67	707	1012	6.402	0.640	21299
14	69	701	1012	3.900	0.390	33693
14	71	700	1011	0.919	0.092	28343
14	73	697	1007	3.250	0.325	28679
14	75	695	998	5.993	0.599	28403
14	77	684	1010	10.581	1.058	28607
14	79	684	1010	0.000	0.000	29100
14	81	689	1016	5.077	0.508	28557
14	83	700	1018	7.267	0.727	28614
14	85	705	1016	3.500	0.350	28304
14	87	698	1019	4.950	0.495	28528
14	89	695	1019	1.950	0.195	28164
14	91	695	1019	0.000	0.000	28899
14	93	694	1011	5.240	0.524	28599
14	95	697	1011	1.950	0.195	28873
14	97	700	1018	4.950	0.495	28720
14	99	705	1018	3.250	0.325	28501
14	101	705	1018	0.000	0.000	28045
15	1	890	996	-1.000	-1.000	25678
15	3	887	997	2.055	0.206	27953
15	5	887	997	0.000	0.000	28406
15	7	887	1000	1.950	0.195	28064
15	9	893	1003	4.360	0.436	28545
15	11	900	1006	4.950	0.495	28582
15	13	905	1006	3.250	0.325	28549
15	15	913	1012	6.500	0.650	22108
15	17	915	1012	1.300	0.130	11450
15	19	921	1011	3.954	0.395	29153
15	21	923	1007	2.907	0.291	28575
15	23	924	1005	1.453	0.145	26935
15	25	927	1005	1.950	0.195	28679
15	27	930	1004	2.055	0.206	28870
15	29	930	1000	2.600	0.260	29476
15	31	930	995	3.250	0.325	31739
15	33	929	988	4.596	0.460	18328
15	35	929	982	3.900	0.390	22933
15	37	929	978	2.600	0.260	28616
15	39	929	980	1.300	0.130	24915
15	41	929	990	6.500	0.650	20633
15	43	925	999	6.402	0.640	24646
15	45	921	997	2.907	0.291	26104
15	47	920	978	12.367	1.237	25525
15	49	918	973	3.500	0.350	27830
15	51	915	961	8.040	0.804	25208
15	53	913	953	5.360	0.536	28352
15	55	909	939	9.464	0.946	28064
15	57	909	969	19.500	1.950	28527
15	59	909	970	0.650	0.065	20988
15	61	918	986	11.932	1.193	26790
15	63	918	986	0.000	0.000	31834
15	65	919	985	0.919	0.092	27080
15	67	917	990	3.500	0.350	27935
15	69	918	988	1.453	0.145	31674
15	71	923	981	5.591	0.559	28600
15	73	918	971	7.267	0.727	26808
15	75	918	982	7.150	0.715	29208
15	77	917	983	0.919	0.092	30863
15	79	916	983	0.650	0.065	28471
15	81	909	981	4.732	0.473	25384
15	83	904	980	3.314	0.331	21718
15	85	903	980	0.650	0.065	27883
15	87	904	979	0.919	0.092	9659
15	89	909	973	5.077	0.508	26400
15	91	913	971	2.907	0.291	26292
15	93	916	971	1.950	0.195	26870
15	95	916	982	7.150	0.715	21392
15	97	915	989	4.596	0.460	31355
15	99	913	990	1.453	0.145	25687
15	101	913	985	3.250	0.325	27664
15	103	910	978	4.950	0.495	25794
15	105	906	972	4.687	0.469	24702
15	107	904	963	5.993	0.599	14131
15	109	903	962	0.919	0.092	26794
15	111	905	963	1.453	0.145	25996
15	113	907	969	4.111	0.411	21117
15	115	911	978	6.402	0.640	28976
15	117	915	979	2.680	0.268	25071
15	119	915	978	0.650	0.065	23017
15	121	915	977	0.650	0.065	21637
15	123	910	974	3.790	0.379	28275
15	125	909	966	5.240	0.524	19023
15	127	909	953	8.450	0.845	27949
15	129	909	963	6.500	0.650	24669
15	131	909	968	3.250	0.325	27529
15	133	909	973	3.250	0.325	13452
15	135	909	976	1.950	0.195	24117
15	137	909	977	0.650	0.065	37441
15	139	907	970	4.732	0.473	33566
15	141	906	966	2.680	0.268	27411
15	143	902	961	4.162	0.416	27840
15	145	901	974	8.475	0.847	18568
15	147	903	979	3.500	0.350	28891
15	149	909	983	4.687	0.469	28898
15	151	917	980	5.553	0.555	25819
15	153	916	984	2.680	0.268	24126
15	155	910	981	4.360	0.436	26755
15	157	909	979	1.453	0.145	24870
15	159	907	975	2.907	0.291	29490
15	161	901	983	6.500	0.650	29975
15	163	901	984	0.650	0.065	23358
15	165	900	984	0.650	0.065	19851
15	167	900	984	0.000	0.000	28243
15	169	900	984	0.000	0.000	21434
15	171	902	984	1.300	0.130	32475
15	173	903	983	0.919	0.092	30350
15	175	905	983	1.300	0.130	24258
15	177	906	983	0.650	0.065	35893
15	179	907	984	0.919	0.092	30284
15	181	908	984	0.650	0.065	27781
15	183	908	984	0.000	0.000	33707
15	185	914	977	5.993	0.599	36613
15	187	915	974	2.055	0.206	25218
15	189	924	969	6.692	0.669	28175
15	191	930	968	3.954	0.395	28322
15	193	928	972	2.907	0.291	30146
16	1	670	906	-1.000	-1.000	26553
16	3	669	906	0.650	0.065	23263
16	5	666	903	2.758	0.276	33379
16	7	666	903	0.000	0.000	32219
16	9	662	899	3.677	0.368	29060
16	11	662	899	0.000	0.000	28635
16	13	654	895	5.814	0.581	22898
16	15	654	895	0.000	0.000	23743
16	17	654	895	0.000	0.000	26181
16	19	657	886	6.166	0.617	26868
16	21	665	883	5.553	0.555	24987
16	23	668	880	2.758	0.276	29761
16	25	673	877	3.790	0.379	25162
16	27	683	868	8.745	0.874	28734
16	29	683	868	0.000	0.000	27385
16	31	685	861	4.732	0.473	28905
16	33	688	860	2.055	0.206	27057
16	35	679	862	5.993	0.599	27855
16	37	679	862	0.000	0.000	28387
16	39	670	872	8.745	0.874	26649
16	41	670	872	0.000	0.000	26543
16	43	673	871	2.055	0.206	30265
16	45	680	862	7.411	0.741	26966
16	47	675	858	4.162	0.416	27966
16	49	669	867	7.031	0.703	26967
16	51	666	871	3.250	0.325	28491
16	53	665	875	2.680	0.268	25690
16	55	665	873	1.300	0.130	26814
16	57	662	874	2.055	0.206	22503
16	59	659	879	3.790	0.379	24376
16	61	663	877	2.907	0.291	23857
16	63	669	873	4.687	0.469	26943
16	65	673	874	2.680	0.268	25903
16	67	673	882	5.200	0.520	25861
16	69	673	891	5.850	0.585	27954
16	71	675	896	3.500	0.350	26688
16	73	677	903	4.732	0.473	29412
16	75	678	902	0.919	0.092	28418
16	77	678	893	5.850	0.585	36710
16	79	679	878	9.771	0.977	25737
16	81	676	879	2.055	0.206	28219
16	83	672	882	3.250	0.325	33017
16	85	663	886	6.402	0.640	29212
16	87	658	880	5.077	0.508	24397
16	89	656	877	2.344	0.234	23730
16	91	656	873	2.600	0.260	24511
16	93	656	873	0.000	0.000	25541
16	95	665	875	5.993	0.599	29589
16	97	665	876	0.650	0.065	32136
16	99	665	876	0.000	0.000	25796
16	101	665	880	2.600	0.260	22740
16	103	666	881	0.919	0.092	29419
16	105	666	881	0.000	0.000	32355
16	107	666	881	0.000	0.000	24268
16	109	666	881	0.000	0.000	24052
16	111	663	878	2.758	0.276	30271
16	113	659	878	2.600	0.260	23668
16	115	659	878	0.000	0.000	25370
16	117	667	886	7.354	0.735	20277
16	119	667	887	0.650	0.065	33754
16	121	674	892	5.591	0.559	28132
16	123	678	884	5.814	0.581	15655
16	125	680	878	4.111	0.411	31253
16	127	681	870	5.240	0.524	28759
16	129	682	869	0.919	0.092	20061
16	131	694	864	8.450	0.845	30486
16	133	688	872	6.500	0.650	31410
16	135	684	880	5.814	0.581	29372
16	137	681	886	4.360	0.436	23751
16	139	680	890	2.680	0.268	24685
16	141	676	893	3.250	0.325	23300
16	143	679	894	2.055	0.206	22083
16	145	686	889	5.591	0.559	25430
16	147	687	882	4.596	0.460	25205
16	149	690	894	8.040	0.804	24439
16	151	691	894	0.650	0.065	25708
16	153	685	889	5.077	0.508	31841
16	155	678	891	4.732	0.473	24333
16	157	678	893	1.300	0.130	25556
16	159	678	907	9.100	0.910	29122
16	161	678	907	0.000	0.000	31160
16	163	678	901	3.900	0.390	22549
16	165	678	892	5.850	0.585	28142
16	167	678	887	3.250	0.325	25003
16	169	679	883	2.680	0.268	25032
16	171	680	886	2.055	0.206	21113
16	173	680	897	7.150	0.715	29833
16	175	680	898	0.650	0.065	32125
16	177	679	900	1.453	0.145	30204
16	179	678	905	3.314	0.331	22774
16	181	676	907	1.838	0.184	28446
16	183	670	907	3.900	0.390	18156
16	185	667	905	2.344	0.234	13606
16	187	672	902	3.790	0.379	20358
16	189	687	897	10.277	1.028	33230
16	191	686	902	3.314	0.331	31546
16	193	684	903	1.453	0.145	22335
17	1	745	226	-1.000	-1.000	28966
17	3	746	225	0.919	0.092	26089
17	5	746	225	0.000	0.000	30028
17	7	746	225	0.000	0.000	26875
17	9	746	225	0.000	0.000	27889
17	11	749	222	2.758	0.276	28724
17	13	755	222	3.900	0.390	26636
17	15	763	236	10.481	1.048	26723
17	17	773	247	9.663	0.966	29140
17	19	780	252	5.591	0.559	27010
17	21	790	251	6.532	0.653	28352
17	23	789	245	3.954	0.395	30030
17	25	778	235	9.663	0.966	26440
17	27	777	234	0.919	0.092	31853
17	29	777	233	0.650	0.065	28461
17	31	805	253	22.365	2.237	28660
17	33	812	256	4.950	0.495	31984
17	35	824	258	7.907	0.791	33240
17	37	840	259	10.420	1.042	30312
17	39	861	264	14.031	1.403	27288
17	41	868	266	4.732	0.473	27160
17	43	888	267	13.016	1.302	26835
17	45	889	267	0.650	0.065	25490
17	47	884	266	3.314	0.331	30273
17	49	863	262	13.895	1.390	23481
17	51	857	263	3.954	0.395	29326
17	53	855	263	1.300	0.130	29099
17	55	861	270	5.993	0.599	28264
17	57	871	273	6.786	0.679	25123
17	59	875	273	2.600	0.260	25143
17	61	881	270	4.360	0.436	19926
17	63	881	270	0.000	0.000	24343
17	65	889	265	6.132	0.613	22118
17	67	896	259	5.993	0.599	28670
17	69	909	255	8.841	0.884	23100
17	71	916	250	5.591	0.559	25777
17	73	918	247	2.344	0.234	29815
17	75	904	256	10.818	1.082	25605
17	77	893	255	7.179	0.718	26330
17	79	885	260	6.132	0.613	28280
17	81	870	269	11.370	1.137	28161
17	83	865	267	3.500	0.350	24922
17	85	861	262	4.162	0.416	28988
17	87	860	262	0.650	0.065	26072
17	89	852	260	5.360	0.536	28168
17	91	849	260	1.950	0.195	26345
17	93	853	260	2.600	0.260	25769
17	95	857	257	3.250	0.325	26706
17	97	866	256	5.886	0.589	31832
17	99	872	256	3.900	0.390	26060
17	101	872	256	0.000	0.000	29116
17	103	872	256	0.000	0.000	24066
17	105	864	251	6.132	0.613	29852
17	107	863	253	1.453	0.145	26552
17	109	863	263	6.500	0.650	29554
17	111	863	263	0.000	0.000	28147
17	113	859	265	2.907	0.291	25577
17	115	858	264	0.919	0.092	25792
17	117	857	261	2.055	0.206	26444
17	119	852	260	3.314	0.331	28275
17	121	852	262	1.300	0.130	26042
17	123	857	260	3.500	0.350	26111
17	125	868	249	10.111	1.011	28435
17	127	869	250	0.919	0.092	33023
17	129	870	256	3.954	0.395	26094
17	131	872	256	1.300	0.130	24991
17	133	877	254	3.500	0.350	30165
17	135	881	254	2.600	0.260	31224
17	137	881	254	0.000	0.000	31185
17	139	881	254	0.000	0.000	30485
17	141	889	254	5.200	0.520	33735
17	143	889	254	0.000	0.000	31090
17	145	889	254	0.000	0.000	40197
17	147	884	259	4.596	0.460	29096
17	149	884	259	0.000	0.000	31999
17	151	883	259	0.650	0.065	29608
17	153	882	257	1.453	0.145	30857
17	155	880	247	6.629	0.663	21947
17	157	880	246	0.650	0.065	27463
17	159	878	244	1.838	0.184	33167
17	161	877	249	3.314	0.331	28791
17	163	877	251	1.300	0.130	28664
17	165	877	258	4.550	0.455	31060
17	167	877	262	2.600	0.260	24859
17	169	874	260	2.344	0.234	28549
17	171	874	258	1.300	0.130	30377
17	173	874	257	0.650	0.065	26104
17	175	874	250	4.550	0.455	33645
17	177	879	242	6.132	0.613	29393
17	179	879	249	4.550	0.455	24021
17	181	879	250	0.650	0.065	28745
17	183	877	260	6.629	0.663	23829
17	185	877	260	0.000	0.000	13299
17	187	880	259	2.055	0.206	29581
17	189	881	252	4.596	0.460	32308
17	191	882	240	7.827	0.783	29410
17	193	882	234	3.900	0.390	26297
18	1	849	112	-1.000	-1.000	29877
18	3	849	112	0.000	0.000	29731
18	5	849	111	0.650	0.065	24350
18	7	849	111	0.000	0.000	28556
18	9	849	111	0.000	0.000	19226
18	11	850	109	1.453	0.145	29115
18	13	855	104	4.596	0.460	25306
18	15	859	100	3.677	0.368	25694
18	17	864	93	5.591	0.559	29237
18	19	877	80	11.950	1.195	30568
18	21	877	80	0.000	0.000	28715
18	23	877	80	0.000	0.000	29512
18	25	873	83	3.250	0.325	30478
18	27	865	89	6.500	0.650	29488
18	29	861	89	2.600	0.260	26219
18	31	847	93	9.464	0.946	26145
18	33	844	96	2.758	0.276	23913
18	35	844	96	0.000	0.000	30004
18	37	851	96	4.550	0.455	25651
18	39	857	93	4.360	0.436	27175
18	41	865	87	6.500	0.650	28073
18	43	869	84	3.250	0.325	29288
18	45	870	91	4.596	0.460	36370
18	47	870	91	0.000	0.000	29748
18	49	860	97	7.580	0.758	40187
18	51	855	98	3.314	0.331	26152
18	53	849	103	5.077	0.508	30050
18	55	849	103	0.000	0.000	17106
18	57	852	103	1.950	0.195	32380
18	59	856	97	4.687	0.469	32028
18	61	867	90	8.475	0.847	17288
18	63	868	89	0.919	0.092	22975
18	65	865	97	5.553	0.555	23702
18	67	861	101	3.677	0.368	25864
18	69	858	125	15.721	1.572	29762
18	71	858	125	0.000	0.000	29727
18	73	857	109	10.420	1.042	29145
18	75	856	98	7.179	0.718	32918
18	77	856	89	5.850	0.585	28436
18	79	851	81	6.132	0.613	27913
18	81	850	88	4.596	0.460	26771
18	83	856	101	9.306	0.931	16658
18	85	858	101	1.300	0.130	30928
18	87	859	113	7.827	0.783	29612
18	89	859	113	0.000	0.000	32533
18	91	859	107	3.900	0.390	24483
18	93	859	105	1.300	0.130	36885
18	95	864	100	4.596	0.460	26245
18	97	867	107	4.950	0.495	31938
18	99	867	108	0.650	0.065	27755
18	101	867	108	0.000	0.000	48397
18	103	868	102	3.954	0.395	37770
18	105	877	96	7.031	0.703	27774
18	107	878	96	0.650	0.065	30137
18	109	883	92	4.162	0.416	21149
18	111	887	92	2.600	0.260	29355
18	113	878	95	6.166	0.617	29164
18	115	875	95	1.950	0.195	29447
18	117	875	95	0.000	0.000	28167
18	119	853	91	14.534	1.453	28034
18	121	846	90	4.596	0.460	29654
18	123	847	99	5.886	0.589	29221
18	125	853	111	8.720	0.872	29590
18	127	859	130	12.951	1.295	29154
18	129	870	147	13.161	1.316	29558
18	131	875	150	3.790	0.379	29059
18	133	884	156	7.031	0.703	29164
18	135	918	148	22.703	2.270	21530
18	137	928	142	7.580	0.758	30246
18	139	944	125	15.174	1.517	28413
18	141	953	121	6.402	0.640	28577
18	143	963	122	6.532	0.653	28229
18	145	987	140	19.500	1.950	29367
18	147	990	141	2.055	0.206	28864
18	149	996	132	7.031	0.703	28492
18	151	998	127	3.500	0.350	28313
18	153	1001	135	5.553	0.555	28913
18	155	1005	141	4.687	0.469	28409
18	157	1006	145	2.680	0.268	28397
18	159	1009	147	2.344	0.234	29192
18	161	1014	154	5.591	0.559	28680
18	163	1015	153	0.919	0.092	29060
18	165	1018	153	1.950	0.195	29089
18	167	1021	159	4.360	0.436	29356
19	1	394	164	-1.000	-1.000	29154
19	3	393	162	1.453	0.145	32907
19	5	387	159	4.360	0.436	26168
19	7	387	158	0.650	0.065	26925
19	9	387	154	2.600	0.260	30010
19	11	387	154	0.000	0.000	27734
19	13	387	154	0.000	0.000	33204
19	15	389	152	1.838	0.184	31718
19	17	389	152	0.000	0.000	28443
19	19	389	152	0.000	0.000	30730
19	21	389	151	0.650	0.065	30579
19	23	384	148	3.790	0.379	32342
19	25	384	148	0.000	0.000	30986
19	27	394	145	6.786	0.679	31536
19	29	396	145	1.300	0.130	31210
19	31	388	145	5.200	0.520	30059
19	33	387	145	0.650	0.065	31643
19	35	385	156	7.267	0.727	32238
19	37	385	159	1.950	0.195	28488
19	39	387	168	5.993	0.599	28835
19	41	387	168	0.000	0.000	30865
19	43	387	168	0.000	0.000	30569
19	45	387	167	0.650	0.065	29490
19	47	391	166	2.680	0.268	26104
19	49	394	163	2.758	0.276	25663
19	51	395	163	0.650	0.065	33261
19	53	389	164	3.954	0.395	24489
19	55	376	165	8.475	0.847	31113
19	57	375	170	3.314	0.331	30753
19	59	375	185	9.750	0.975	29836
19	61	374	188	2.055	0.206	29594
19	63	372	188	1.300	0.130	30805
19	65	373	173	9.771	0.977	35543
19	67	377	166	5.240	0.524	17778
19	69	380	161	3.790	0.379	25302
19	71	380	159	1.300	0.130	27964
19	73	377	152	4.950	0.495	28610
19	75	376	154	1.453	0.145	27535
19	77	376	162	5.200	0.520	40196
19	79	376	168	3.900	0.390	23081
19	81	374	177	5.993	0.599	24889
19	83	374	178	0.650	0.065	26122
19	85	374	175	1.950	0.195	27025
19	87	374	167	5.200	0.520	31502
19	89	374	164	1.950	0.195	27367
19	91	374	164	0.000	0.000	26815
19	93	376	165	1.453	0.145	29156
19	95	382	175	7.580	0.758	25611
19	97	383	171	2.680	0.268	29871
19	99	385	159	7.907	0.791	26036
19	101	371	156	9.306	0.931	25516
19	103	371	163	4.550	0.455	28265
19	105	373	167	2.907	0.291	30393
19	107	373	167	0.000	0.000	28807
19	109	374	171	2.680	0.268	27358
19	111	370	176	4.162	0.416	31917
19	113	366	178	2.907	0.291	34177
19	115	367	165	8.475	0.847	30508
19	117	370	160	3.790	0.379	28252
19	119	371	160	0.650	0.065	28342
19	121	380	166	7.031	0.703	35362
19	123	383	166	1.950	0.195	30226
19	125	387	161	4.162	0.416	34133
19	127	387	163	1.300	0.130	30727
19	129	384	178	9.943	0.994	28351
19	131	386	200	14.359	1.436	33749
19	133	386	200	0.000	0.000	23227
19	135	385	202	1.453	0.145	30763
19	137	381	210	5.814	0.581	30602
19	139	376	218	6.132	0.613	27311
19	141	372	225	5.240	0.524	31006
19	143	361	233	8.841	0.884	23204
19	145	359	234	1.453	0.145	28001
19	147	353	236	4.111	0.411	23271
19	149	352	237	0.919	0.092	20431
19	151	353	239	1.453	0.145	36002
19	153	355	232	4.732	0.473	28432
19	155	358	230	2.344	0.234	33700
19	157	366	227	5.553	0.555	25446
19	159	370	241	9.464	0.946	21657
19	161	372	241	1.300	0.130	25886
19	163	387	241	9.750	0.975	32196
19	165	401	241	9.100	0.910	24893
19	167	413	246	8.450	0.845	30485
19	169	443	257	20.769	2.077	29780
19	171	477	279	26.322	2.632	30037
19	173	480	280	2.055	0.206	22223
19	175	497	302	18.071	1.807	29501
19	177	504	310	6.909	0.691	29615
19	179	510	320	7.580	0.758	29555
19	181	514	327	5.240	0.524	29740
19	183	514	321	3.900	0.390	30764
19	185	516	308	8.549	0.855	21070
19	187	521	300	6.132	0.613	25248
19	189	528	286	10.174	1.017	28556
19	191	528	276	6.500	0.650	30833
19	193	526	266	6.629	0.663	27668
20	1	669	579	-1.000	-1.000	24067
20	3	670	580	0.919	0.092	24379
20	5	672	581	1.453	0.145	27635
20	7	695	579	15.006	1.501	33093
20	9	694	571	5.240	0.524	25638
20	11	694	571	0.000	0.000	29351
20	13	694	574	1.950	0.195	29642
20	15	694	575	0.650	0.065	24715
20	17	694	567	5.200	0.520	30377
20	19	696	559	5.360	0.536	28120
20	21	703	551	6.909	0.691	30121
20	23	706	548	2.758	0.276	29594
20	25	706	548	0.000	0.000	30451
20	27	706	549	0.650	0.065	29197
20	29	706	549	0.000	0.000	26610
20	31	704	547	1.838	0.184	28210
20	33	702	539	5.360	0.536	30075
20	35	701	539	0.650	0.065	29219
20	37	700	545	3.954	0.395	26496
20	39	704	563	11.985	1.199	24667
20	41	707	569	4.360	0.436	29231
20	43	709	555	9.192	0.919	29953
20	45	709	548	4.550	0.455	28074
20	47	709	543	3.250	0.325	26340
20	49	710	534	5.886	0.589	28757
20	51	700	539	7.267	0.727	29360
20	53	691	555	11.932	1.193	19762
20	55	688	560	3.790	0.379	30627
20	57	687	572	7.827	0.783	41291
20	59	687	578	3.900	0.390	37212
20	61	689	589	7.267	0.727	29959
20	63	689	589	0.000	0.000	28353
20	65	687	577	7.907	0.791	29807
20	67	687	575	1.300	0.130	32363
20	69	688	588	8.475	0.847	25929
20	71	689	593	3.314	0.331	29117
20	73	689	604	7.150	0.715	28548
20	75	689	605	0.650	0.065	29822
20	77	683	583	14.822	1.482	30707
20	79	679	572	7.608	0.761	26054
20	81	675	563	6.402	0.640	29358
20	83	673	558	3.500	0.350	26260
20	85	666	552	5.993	0.599	27652
20	87	658	546	6.500	0.650	29045
20	89	655	544	2.344	0.234	29260
20	91	657	544	1.300	0.130	29932
20	93	675	571	21.092	2.109	29645
20	95	677	576	3.500	0.350	24833
20	97	681	584	5.814	0.581	28803
20	99	683	584	1.300	0.130	30101
20	101	692	583	5.886	0.589	27652
20	103	689	580	2.758	0.276	32460
20	105	685	575	4.162	0.416	25432
20	107	682	569	4.360	0.436	29768
20	109	662	544	20.810	2.081	24933
20	111	660	539	3.500	0.350	29816
20	113	658	537	1.838	0.184	26474
20	115	655	542	3.790	0.379	28744
20	117	660	554	8.450	0.845	25921
20	119	669	574	14.255	1.426	25209
20	121	678	582	7.827	0.783	29207
20	123	689	600	13.711	1.371	27254
20	125	696	615	10.759	1.076	22543
20	127	696	617	1.300	0.130	23311
20	129	696	623	3.900	0.390	24770
20	131	694	624	1.453	0.145	23915
20	133	694	627	1.950	0.195	28751
20	135	692	636	5.993	0.599	25355
20	137	692	642	3.900	0.390	30477
20	139	694	648	4.111	0.411	22803
20	141	699	653	4.596	0.460	29073
20	143	699	653	0.000	0.000	31008
20	145	700	653	0.650	0.065	30104
20	147	701	654	0.919	0.092	22482
20	149	703	662	5.360	0.536	28226
20	151	704	673	7.179	0.718	29389
20	153	704	676	1.950	0.195	25330
20	155	705	679	2.055	0.206	26893
20	157	706	684	3.314	0.331	25794
20	159	706	684	0.000	0.000	25651
20	161	711	695	7.854	0.785	18533
20	163	715	702	5.240	0.524	20844
20	165	715	698	2.600	0.260	26975
20	167	708	686	9.030	0.903	26964
20	169	706	684	1.838	0.184	28343
20	171	704	682	1.838	0.184	31909
20	173	704	681	0.650	0.065	27267
20	175	703	676	3.314	0.331	29145
20	177	702	673	2.055	0.206	27416
20	179	698	669	3.677	0.368	30059
20	181	697	666	2.055	0.206	28883
20	183	697	666	0.000	0.000	29429
20	185	700	673	4.950	0.495	23527
20	187	701	679	3.954	0.395	31766
20	189	702	684	3.314	0.331	28563
20	191	704	697	8.549	0.855	28560
20	193	706	705	5.360	0.536	30355
21	1	877	645	-1.000	-1.000	26397
21	3	878	649	2.680	0.268	26959
21	5	883	648	3.314	0.331	26003
21	7	884	647	0.919	0.092	27235
21	9	884	645	1.300	0.130	27235
21	11	883	645	0.650	0.065	27705
21	13	882	643	1.453	0.145	29413
21	15	882	643	0.000	0.000	29908
21	17	883	641	1.453	0.145	26326
21	19	892	654	10.277	1.028	28257
21	21	895	657	2.758	0.276	27010
21	23	901	657	3.900	0.390	28748
21	25	905	658	2.680	0.268	27430
21	27	910	674	10.896	1.090	29356
21	29	911	684	6.532	0.653	23674
21	31	912	692	5.240	0.524	28669
21	33	912	689	1.950	0.195	30871
21	35	912	679	6.500	0.650	28731
21	37	911	670	5.886	0.589	21237
21	39	904	661	7.411	0.741	28170
21	41	899	655	5.077	0.508	29353
21	43	899	655	0.000	0.000	27506
21	45	899	652	1.950	0.195	27398
21	47	908	644	7.827	0.783	24518
21	49	908	643	0.650	0.065	23821
21	51	904	651	5.814	0.581	32089
21	53	900	655	3.677	0.368	26802
21	55	900	655	0.000	0.000	26977
21	57	900	655	0.000	0.000	26445
21	59	896	650	4.162	0.416	28095
21	61	895	649	0.919	0.092	26793
21	63	896	652	2.055	0.206	24531
21	65	897	655	2.055	0.206	27461
21	67	900	651	3.250	0.325	27717
21	69	901	646	3.314	0.331	28244
21	71	902	648	1.453	0.145	29308
21	73	904	651	2.344	0.234	26904
21	75	903	654	2.055	0.206	28772
21	77	900	655	2.055	0.206	27326
21	79	900	655	0.000	0.000	25708
21	81	894	653	4.111	0.411	27435
21	83	891	651	2.344	0.234	24659
21	85	891	657	3.900	0.390	25094
21	87	896	655	3.500	0.350	23904
21	89	898	649	4.111	0.411	29922
21	91	902	640	6.402	0.640	26810
21	93	904	637	2.344	0.234	26691
21	95	904	640	1.950	0.195	26709
21	97	904	650	6.500	0.650	29607
21	99	903	653	2.055	0.206	29252
21	101	900	654	2.055	0.206	31448
21	103	891	646	7.827	0.783	31356
21	105	890	644	1.453	0.145	25883
21	107	894	644	2.600	0.260	29687
21	109	898	645	2.680	0.268	27809
21	111	900	645	1.300	0.130	26453
21	113	903	647	2.344	0.234	25239
21	115	914	651	7.608	0.761	23339
21	117	934	649	13.065	1.306	28455
21	119	914	651	13.065	1.306	28052
21	121	914	651	0.000	0.000	37343
21	123	910	651	2.600	0.260	22951
21	125	909	651	0.650	0.065	23812
21	127	905	649	2.907	0.291	27958
21	129	902	651	2.344	0.234	25863
21	131	899	648	2.758	0.276	27089
21	133	899	647	0.650	0.065	23599
21	135	900	649	1.453	0.145	26541
21	137	900	656	4.550	0.455	28705
21	139	900	656	0.000	0.000	26909
21	141	898	656	1.300	0.130	28002
21	143	895	668	8.040	0.804	14070
21	145	895	661	4.550	0.455	24333
21	147	895	655	3.900	0.390	26969
21	149	892	649	4.360	0.436	23859
21	151	888	646	3.250	0.325	24907
21	153	886	659	8.549	0.855	24176
21	155	886	659	0.000	0.000	26722
21	157	892	660	3.954	0.395	22551
21	159	898	660	3.900	0.390	31636
21	161	899	657	2.055	0.206	27555
21	163	899	654	1.950	0.195	28053
21	165	898	649	3.314	0.331	32838
21	167	896	648	1.453	0.145	28270
21	169	895	653	3.314	0.331	23038
21	171	895	664	7.150	0.715	27418
21	173	895	664	0.000	0.000	31357
21	175	894	662	1.453	0.145	29972
21	177	891	648	9.306	0.931	29564
21	179	888	645	2.758	0.276	14577
21	181	892	655	7.001	0.700	31288
21	183	898	662	5.993	0.599	30777
21	185	899	666	2.680	0.268	27034
21	187	899	668	1.300	0.130	28937
21	189	901	693	16.302	1.630	28471
21	191	901	682	7.150	0.715	36079
21	193	902	676	3.954	0.395	22100
22	1	770	764	-1.000	-1.000	26016
22	3	770	760	2.600	0.260	27681
22	5	769	761	0.919	0.092	26192
22	7	768	766	3.314	0.331	27864
22	9	772	769	3.250	0.325	28663
22	11	772	771	1.300	0.130	27322
22	13	775	775	3.250	0.325	26658
22	15	780	774	3.314	0.331	30332
22	17	781	773	0.919	0.092	28483
22	19	786	780	5.591	0.559	27800
22	21	791	782	3.500	0.350	30615
22	23	793	782	1.300	0.130	28987
22	25	792	768	9.123	0.912	33579
22	27	778	755	12.418	1.242	28926
22	29	770	750	6.132	0.613	29216
22	31	768	753	2.344	0.234	26059
22	33	772	765	8.222	0.822	27548
22	35	772	769	2.600	0.260	24704
22	37	779	768	4.596	0.460	24432
22	39	781	770	1.838	0.184	29231
22	41	781	770	0.000	0.000	31977
22	43	781	769	0.650	0.065	25862
22	45	782	769	0.650	0.065	21218
22	47	787	776	5.591	0.559	29658
22	49	789	775	1.453	0.145	27979
22	51	770	766	13.665	1.367	27575
22	53	770	766	0.000	0.000	30688
22	55	773	767	2.055	0.206	28640
22	57	781	771	5.814	0.581	28575
22	59	783	775	2.907	0.291	27509
22	61	788	781	5.077	0.508	28324
22	63	792	785	3.677	0.368	28206
22	65	792	786	0.650	0.065	28170
22	67	790	782	2.907	0.291	28315
22	69	780	768	11.183	1.118	24938
22	71	780	768	0.000	0.000	23300
22	73	782	768	1.300	0.130	26475
22	75	785	767	2.055	0.206	29289
22	77	790	766	3.314	0.331	31747
22	79	786	772	4.687	0.469	31689
22	81	781	772	3.250	0.325	30287
22	83	775	773	3.954	0.395	18658
22	85	773	770	2.344	0.234	21313
22	87	779	761	7.031	0.703	24254
22	89	781	761	1.300	0.130	29328
22	91	785	763	2.907	0.291	32357
22	93	785	763	0.000	0.000	23546
22	95	784	770	4.596	0.460	44553
22	97	782	771	1.453	0.145	37403
22	99	773	765	7.031	0.703	28972
22	101	773	754	7.150	0.715	26912
22	103	772	755	0.919	0.092	24958
22	105	780	764	7.827	0.783	27919
22	107	791	766	7.267	0.727	27026
22	109	804	769	8.672	0.867	28361
22	111	803	772	2.055	0.206	33072
22	113	792	768	7.608	0.761	28543
22	115	784	762	6.500	0.650	26838
22	117	797	772	10.661	1.066	29938
22	119	800	773	2.055	0.206	28459
22	121	803	772	2.055	0.206	28314
22	123	794	761	9.238	0.924	32972
22	125	794	761	0.000	0.000	28359
22	127	791	761	1.950	0.195	28111
22	129	792	761	0.650	0.065	29635
22	131	802	767	7.580	0.758	27967
22	133	811	777	8.745	0.874	28689
22	135	816	781	4.162	0.416	30402
22	137	816	783	1.300	0.130	26565
22	139	820	787	3.677	0.368	28976
22	141	828	791	5.814	0.581	28901
22	143	828	791	0.000	0.000	31525
22	145	832	791	2.600	0.260	28845
22	147	837	790	3.314	0.331	30614
22	149	840	791	2.055	0.206	28879
22	151	850	798	7.934	0.793	28260
22	153	849	797	0.919	0.092	27931
22	155	845	788	6.402	0.640	23834
22	157	847	785	2.344	0.234	28354
22	159	853	784	3.954	0.395	26551
22	161	859	784	3.900	0.390	22962
22	163	872	788	8.841	0.884	21132
22	165	887	792	10.090	1.009	22775
22	167	900	793	8.475	0.847	25151
22	169	914	789	9.464	0.946	20946
22	171	922	788	5.240	0.524	24088
22	173	928	788	3.900	0.390	20953
22	175	929	788	0.650	0.065	27780
22	177	931	788	1.300	0.130	39952
22	179	936	803	10.277	1.028	24569
22	181	938	810	4.732	0.473	35253
22	183	938	813	1.950	0.195	31211
22	185	938	817	2.600	0.260	24643
22	187	934	830	8.841	0.884	28284
22	189	932	836	4.111	0.411	30589
22	191	932	838	1.300	0.130	28296
22	193	931	853	9.771	0.977	26772
23	1	176	1007	-1.000	-1.000	26215
23	3	172	1000	5.240	0.524	26098
23	5	167	998	3.500	0.350	25978
[truncated: 5,248 more rows]
