# Supplementary material for: The Arp2/3 complex is required for in situ haptotactic response of microglia to iC3b
Source: EMBO Rep. 2026 Feb 27;27(7):1666–95. doi: 10.1038/s44319-026-00720-9 (PMC13076747; doi:10.1038/s44319-026-00720-9)
Supplement: Supplementary file 14 — Source data Fig. 2 [file 44319_2026_720_MOESM14_ESM.zip › Figure 2/2A-C/25.01.13 BV2 random migration 2d DMSO well results 7383.txt]

	Track n�	Slice n�	X	Y	Distance	Velocity	Pixel Value
1	1	1	550	673	-1	-1	29948
2	1	3	548	681	5.36	0.536	29330
3	1	5	548	681	0	0	30475
4	1	7	548	681	0	0	26540
5	1	9	552	679	2.907	0.291	31632
6	1	11	557	678	3.314	0.331	20911
7	1	13	560	675	2.758	0.276	29059
8	1	15	560	674	0.65	0.065	28981
9	1	17	558	672	1.838	0.184	33158
10	1	19	557	671	0.919	0.092	31624
11	1	21	557	671	0	0	29360
12	1	23	558	662	5.886	0.589	29015
13	1	25	562	659	3.25	0.325	30278
14	1	27	564	659	1.3	0.13	29637
15	1	29	545	655	12.62	1.262	28921
16	1	31	541	655	2.6	0.26	31616
17	1	33	520	652	13.788	1.379	29510
18	1	35	524	651	2.68	0.268	29273
19	1	37	530	649	4.111	0.411	30645
20	1	39	536	640	7.031	0.703	28818
21	1	41	536	636	2.6	0.26	28974
22	1	43	538	624	7.907	0.791	26596
23	1	45	541	622	2.344	0.234	30903
24	1	47	541	629	4.55	0.455	25132
25	1	49	541	642	8.45	0.845	30458
26	1	51	543	647	3.5	0.35	28673
27	1	53	547	657	7.001	0.7	30387
28	1	55	547	653	2.6	0.26	28878
29	1	57	559	666	11.499	1.15	30805
30	1	59	567	670	5.814	0.581	30774
31	1	61	552	652	15.23	1.523	29701
32	1	63	534	647	12.143	1.214	28959
33	1	65	515	648	12.367	1.237	31698
34	1	67	511	649	2.68	0.268	25457
35	1	69	494	665	15.174	1.517	29659
36	1	71	494	665	0	0	30948
37	1	73	513	649	16.145	1.615	20561
38	1	75	530	636	13.91	1.391	21924
39	1	77	534	624	8.222	0.822	30038
40	1	79	548	668	30.012	3.001	16485
41	1	81	548	668	0	0	28477
42	1	83	574	668	16.9	1.69	30120
43	1	85	618	638	34.614	3.461	29848
44	1	87	622	624	9.464	0.946	30107
45	1	89	622	594	19.5	1.95	24356
46	1	91	655	563	29.429	2.943	35092
47	1	93	676	550	16.053	1.605	32219
48	1	95	689	539	11.069	1.107	29434
49	1	97	706	533	11.718	1.172	31985
50	1	99	743	517	26.202	2.62	29037
51	1	101	756	515	8.549	0.855	29143
52	1	103	745	518	7.411	0.741	28195
53	1	105	658	555	61.45	6.145	23467
54	1	107	640	577	18.476	1.848	31277
55	1	109	635	582	4.596	0.46	24771
56	1	111	636	576	3.954	0.395	32523
57	1	113	637	566	6.532	0.653	28304
58	1	115	645	615	32.271	3.227	27137
59	1	117	645	643	18.2	1.82	28186
60	1	119	646	680	24.058	2.406	29819
61	1	121	647	699	12.367	1.237	29862
62	1	123	647	704	3.25	0.325	30454
63	1	125	651	665	25.482	2.548	32278
64	1	127	665	612	35.631	3.563	29799
65	1	129	672	584	18.76	1.876	29388
66	1	131	675	568	10.581	1.058	19425
67	1	133	671	583	10.09	1.009	29507
68	1	135	670	587	2.68	0.268	29413
69	1	137	667	583	3.25	0.325	27082
70	1	139	663	583	2.6	0.26	29654
71	1	141	639	587	15.815	1.581	36503
72	1	143	635	585	2.907	0.291	28477
73	1	145	631	565	13.257	1.326	27141
74	1	147	630	557	5.24	0.524	20811
75	1	149	627	585	18.304	1.83	25933
76	1	151	627	588	1.95	0.195	29039
77	1	153	626	592	2.68	0.268	28487
78	1	155	628	578	9.192	0.919	30401
79	1	157	630	554	15.654	1.565	27162
80	1	159	639	577	16.053	1.605	31154
81	1	161	641	587	6.629	0.663	30642
82	1	163	638	587	1.95	0.195	31976
83	1	165	631	593	5.993	0.599	23004
84	1	167	609	617	21.162	2.116	19094
85	1	169	605	634	11.351	1.135	26393
86	1	171	601	664	19.672	1.967	25964
87	1	173	601	672	5.2	0.52	25050
88	1	175	609	670	5.36	0.536	29762
89	1	177	614	669	3.314	0.331	28978
90	1	179	618	680	7.608	0.761	29605
91	1	181	609	685	6.692	0.669	33559
92	1	183	589	680	13.4	1.34	25295
93	1	185	571	673	12.553	1.255	29243
94	1	187	563	666	6.909	0.691	33400
95	1	189	542	652	16.405	1.64	29864
96	1	191	521	642	15.118	1.512	28032
97	1	193	507	642	9.1	0.91	29062
98	2	1	414	557	-1	-1	30994
99	2	3	414	557	0	0	31598
100	2	5	414	557	0	0	29749
101	2	7	406	554	5.553	0.555	29720
102	2	9	404	551	2.344	0.234	30160
103	2	11	402	547	2.907	0.291	29834
104	2	13	401	546	0.919	0.092	30164
105	2	15	397	542	3.677	0.368	30457
106	2	17	387	533	8.745	0.874	30052
107	2	19	379	528	6.132	0.613	29642
108	2	21	376	525	2.758	0.276	31529
109	2	23	381	525	3.25	0.325	29219
110	2	25	392	526	7.179	0.718	29564
111	2	27	397	528	3.5	0.35	29101
112	2	29	412	534	10.501	1.05	31621
113	2	31	420	542	7.354	0.735	29827
114	2	33	428	552	8.324	0.832	32026
115	2	35	428	552	0	0	31351
116	2	37	429	554	1.453	0.145	29144
117	2	39	429	555	0.65	0.065	30147
118	2	41	434	556	3.314	0.331	30959
119	2	43	441	558	4.732	0.473	28928
120	2	45	460	570	14.607	1.461	30925
121	2	47	460	570	0	0	30640
122	2	49	455	567	3.79	0.379	30668
123	2	51	454	566	0.919	0.092	33013
124	2	53	456	577	7.267	0.727	30124
125	2	55	456	577	0	0	30405
126	2	57	453	575	2.344	0.234	30783
127	2	59	451	571	2.907	0.291	31838
128	2	61	439	558	11.499	1.15	30888
129	2	63	422	549	12.503	1.25	27806
130	2	65	416	545	4.687	0.469	36699
131	2	67	407	538	7.411	0.741	28453
132	2	69	400	533	5.591	0.559	31611
133	2	71	396	534	2.68	0.268	33796
134	2	73	398	542	5.36	0.536	28390
135	2	75	401	539	2.758	0.276	32058
136	2	77	409	537	5.36	0.536	21869
137	2	79	412	542	3.79	0.379	32502
138	2	81	419	545	4.95	0.495	33421
139	2	83	420	546	0.919	0.092	13327
140	2	85	424	554	5.814	0.581	16200
141	2	87	426	555	1.453	0.145	20604
142	2	89	433	557	4.732	0.473	28761
143	2	91	438	557	3.25	0.325	32575
144	2	93	447	558	5.886	0.589	31363
145	2	95	449	557	1.453	0.145	32178
146	2	97	453	557	2.6	0.26	21365
147	2	99	445	571	10.481	1.048	18575
148	2	101	445	571	0	0	24197
149	2	103	446	567	2.68	0.268	38731
150	2	105	448	566	1.453	0.145	34372
151	2	107	463	563	9.943	0.994	25819
152	2	109	460	567	3.25	0.325	43519
153	2	111	455	567	3.25	0.325	29172
154	2	113	445	565	6.629	0.663	37330
155	2	115	436	563	5.993	0.599	26401
156	2	117	431	570	5.591	0.559	16757
157	2	119	432	578	5.24	0.524	30713
158	2	121	438	572	5.515	0.552	30059
159	2	123	444	569	4.36	0.436	34079
160	2	125	457	575	9.306	0.931	16736
161	2	127	460	570	3.79	0.379	22606
162	2	129	460	570	0	0	43505
163	2	131	457	580	6.786	0.679	21966
164	2	133	451	581	3.954	0.395	41135
165	2	135	450	580	0.919	0.092	20836
166	2	137	447	577	2.758	0.276	25402
167	2	139	440	573	5.24	0.524	30894
168	2	141	436	565	5.814	0.581	27460
169	2	143	424	567	7.907	0.791	30965
170	2	145	425	567	0.65	0.065	30421
171	2	147	442	568	11.069	1.107	35663
172	2	149	446	571	3.25	0.325	31676
173	2	151	450	571	2.6	0.26	55941
174	2	153	456	574	4.36	0.436	29505
175	2	155	459	568	4.36	0.436	28855
176	2	157	454	567	3.314	0.331	49368
177	2	159	445	578	9.238	0.924	41470
178	2	161	445	578	0	0	39446
179	2	163	445	572	3.9	0.39	39667
180	2	165	448	567	3.79	0.379	24304
181	2	167	460	569	7.907	0.791	29265
182	2	169	464	569	2.6	0.26	30825
183	2	171	457	576	6.435	0.643	29265
184	2	173	445	577	7.827	0.783	46190
185	2	175	438	574	4.95	0.495	33234
186	2	177	437	579	3.314	0.331	42103
187	2	179	432	579	3.25	0.325	20491
188	2	181	430	576	2.344	0.234	18890
189	2	183	432	561	9.836	0.984	30557
190	2	185	438	560	3.954	0.395	27005
191	2	187	441	564	3.25	0.325	33001
192	2	189	442	565	0.919	0.092	47364
193	2	191	442	565	0	0	31864
194	2	193	441	564	0.919	0.092	32176
195	3	1	130	337	-1	-1	32976
196	3	3	130	337	0	0	33710
197	3	5	122	340	5.553	0.555	32779
198	3	7	113	343	6.166	0.617	19837
199	3	9	110	340	2.758	0.276	31940
200	3	11	118	328	9.374	0.937	35135
201	3	13	129	319	9.238	0.924	32649
202	3	15	140	309	9.663	0.966	35026
203	3	17	146	302	5.993	0.599	34812
204	3	19	155	291	9.238	0.924	33182
205	3	21	166	280	10.111	1.011	34674
206	3	23	170	279	2.68	0.268	34016
207	3	25	179	275	6.402	0.64	34056
208	3	27	188	269	7.031	0.703	32910
209	3	29	201	257	11.499	1.15	34467
210	3	31	219	239	16.546	1.655	33208
211	3	33	232	222	13.91	1.391	33091
212	3	35	236	217	4.162	0.416	31749
213	3	37	245	215	5.993	0.599	34704
214	3	39	262	206	12.503	1.25	33889
215	3	41	278	196	12.264	1.226	35446
216	3	43	289	184	10.581	1.058	33432
217	3	45	292	180	3.25	0.325	30116
218	3	47	295	175	3.79	0.379	33046
219	3	49	303	162	9.922	0.992	32202
220	3	51	306	155	4.95	0.495	31977
221	3	53	309	149	4.36	0.436	31757
222	3	55	312	139	6.786	0.679	35680
223	3	57	316	130	6.402	0.64	33949
224	3	59	320	120	7.001	0.7	32013
225	3	61	328	111	7.827	0.783	31637
226	3	63	313	134	17.848	1.785	31517
227	3	65	310	143	6.166	0.617	22840
228	3	67	301	160	12.503	1.25	31938
229	3	69	300	164	2.68	0.268	33601
230	3	71	299	172	5.24	0.524	26164
231	3	73	301	168	2.907	0.291	31682
232	3	75	310	154	10.818	1.082	31040
233	3	77	313	146	5.553	0.555	28144
234	3	79	314	138	5.24	0.524	29866
235	3	81	327	151	11.95	1.195	33673
236	3	83	329	149	1.838	0.184	30675
237	3	85	329	139	6.5	0.65	31351
238	3	87	330	132	4.596	0.46	33313
239	3	89	331	143	7.179	0.718	35283
240	3	91	334	159	10.581	1.058	24534
241	3	93	340	177	12.333	1.233	30133
242	3	95	356	222	31.043	3.104	31997
243	3	97	362	242	13.572	1.357	42832
244	3	99	368	253	8.144	0.814	29832
245	3	101	375	265	9.03	0.903	28611
246	3	103	384	274	8.273	0.827	26468
247	3	105	398	273	9.123	0.912	27172
248	3	107	411	270	8.672	0.867	36736
249	3	109	407	282	8.222	0.822	31448
250	3	111	388	293	14.27	1.427	24116
251	3	113	376	306	11.499	1.15	30406
252	3	115	367	316	8.745	0.874	33161
253	3	117	358	326	8.745	0.874	30338
254	3	119	353	335	6.692	0.669	33553
255	3	121	346	343	6.909	0.691	33258
256	3	123	337	350	7.411	0.741	31258
257	3	125	326	361	10.111	1.011	31835
258	3	127	320	366	5.077	0.508	30711
259	3	129	312	370	5.814	0.581	30723
260	3	131	301	378	8.841	0.884	27624
261	3	133	296	382	4.162	0.416	28724
262	3	135	294	388	4.111	0.411	32905
263	3	137	290	397	6.402	0.64	31450
264	3	139	290	399	1.3	0.13	30501
265	3	141	286	398	2.68	0.268	22919
266	3	143	282	390	5.814	0.581	26588
267	3	145	272	357	22.413	2.241	33491
268	3	147	271	339	11.718	1.172	31569
269	3	149	266	315	15.935	1.593	33541
270	3	151	255	300	12.09	1.209	29759
271	3	153	242	279	16.053	1.605	25014
272	3	155	240	272	4.732	0.473	37054
273	3	157	238	266	4.111	0.411	35257
274	3	159	229	256	8.745	0.874	29479
275	3	161	227	254	1.838	0.184	29921
276	3	163	220	258	5.24	0.524	26289
277	3	165	222	229	18.894	1.889	32935
278	3	167	222	215	9.1	0.91	34893
279	3	169	223	204	7.179	0.718	39588
280	3	171	223	195	5.85	0.585	31665
281	3	173	220	207	8.04	0.804	29522
282	3	175	214	224	11.718	1.172	42146
283	3	177	213	227	2.055	0.206	42976
284	3	179	211	240	8.549	0.855	49991
285	3	181	209	240	1.3	0.13	25235
286	3	183	198	250	9.663	0.966	21694
287	3	185	198	262	7.8	0.78	30571
288	3	187	194	276	9.464	0.946	24568
289	3	189	188	289	9.306	0.931	26095
290	3	191	188	291	1.3	0.13	33563
291	3	193	189	315	15.613	1.561	29117
292	4	1	795	264	-1	-1	34975
293	4	3	793	266	1.838	0.184	31480
294	4	5	788	271	4.596	0.46	30146
295	4	7	789	272	0.919	0.092	30716
296	4	9	806	271	11.069	1.107	29717
297	4	11	823	264	11.95	1.195	29962
298	4	13	832	259	6.692	0.669	30394
299	4	15	843	253	8.144	0.814	32959
300	4	17	844	248	3.314	0.331	33972
301	4	19	841	260	8.04	0.804	26855
302	4	21	845	266	4.687	0.469	28083
303	4	23	855	267	6.532	0.653	33505
304	4	25	861	274	5.993	0.599	28850
305	4	27	867	283	7.031	0.703	29258
306	4	29	870	283	1.95	0.195	32358
307	4	31	885	289	10.501	1.05	26534
308	4	33	894	287	5.993	0.599	31089
309	4	35	895	305	11.718	1.172	30550
310	4	37	895	305	0	0	27638
311	4	39	895	305	0	0	26573
312	4	41	898	305	1.95	0.195	28644
313	4	43	900	306	1.453	0.145	26412
314	4	45	900	307	0.65	0.065	29820
315	4	47	901	298	5.886	0.589	29392
316	4	49	892	286	9.75	0.975	22127
317	4	51	887	285	3.314	0.331	31949
318	4	53	883	283	2.907	0.291	26163
319	4	55	882	283	0.65	0.065	29187
320	4	57	882	284	0.65	0.065	31685
321	4	59	883	272	7.827	0.783	32673
322	4	61	883	271	0.65	0.065	28773
323	4	63	884	282	7.179	0.718	30138
324	4	65	884	289	4.55	0.455	28673
325	4	67	886	294	3.5	0.35	27430
326	4	69	889	304	6.786	0.679	26442
327	4	71	889	304	0	0	28979
328	4	73	897	310	6.5	0.65	29747
329	4	75	901	311	2.68	0.268	37883
330	4	77	905	316	4.162	0.416	28436
331	4	79	905	321	3.25	0.325	29313
332	4	81	885	321	13	1.3	29786
333	4	83	879	321	3.9	0.39	29578
334	4	85	876	313	5.553	0.555	30044
335	4	87	888	302	10.581	1.058	29627
336	4	89	896	288	10.481	1.048	30007
337	4	91	896	281	4.55	0.455	29782
338	4	93	883	269	11.499	1.15	29310
339	4	95	865	243	20.554	2.055	29933
340	4	97	861	229	9.464	0.946	32917
341	4	99	858	219	6.786	0.679	33503
342	4	101	858	219	0	0	26962
343	4	103	853	223	4.162	0.416	34520
344	4	105	867	255	22.703	2.27	25669
345	4	107	885	276	17.978	1.798	16361
346	4	109	894	278	5.993	0.599	33306
347	4	111	907	260	14.432	1.443	21276
348	4	113	909	250	6.629	0.663	24209
349	4	115	909	250	0	0	29810
350	4	117	878	283	29.429	2.943	28932
351	4	119	878	280	1.95	0.195	30975
352	4	121	898	253	21.84	2.184	15279
353	4	123	914	240	13.4	1.34	31007
354	4	125	920	223	11.718	1.172	32635
355	4	127	920	218	3.25	0.325	31367
356	4	129	922	207	7.267	0.727	35230
357	4	131	924	199	5.36	0.536	28334
358	4	133	925	199	0.65	0.065	23600
359	4	135	920	215	10.896	1.09	32581
360	4	137	920	215	0	0	29533
361	4	139	920	213	1.3	0.13	28759
362	4	141	920	220	4.55	0.455	28452
363	4	143	904	257	26.202	2.62	24031
364	4	145	896	280	15.828	1.583	30896
365	4	147	895	294	9.123	0.912	31821
366	4	149	895	294	0	0	26888
367	4	151	908	259	24.268	2.427	30662
368	4	153	911	238	13.788	1.379	29697
369	4	155	917	219	12.951	1.295	28573
370	4	157	917	216	1.95	0.195	29969
371	4	159	919	209	4.732	0.473	29042
372	4	161	920	202	4.596	0.46	29485
373	4	163	920	202	0	0	27866
374	4	165	921	201	0.919	0.092	30033
375	4	167	925	196	4.162	0.416	32785
376	4	169	927	193	2.344	0.234	32308
377	4	171	930	192	2.055	0.206	31325
378	4	173	932	191	1.453	0.145	32986
379	4	175	936	184	5.24	0.524	27766
380	4	177	936	181	1.95	0.195	27183
381	4	179	938	172	5.993	0.599	28777
382	4	181	938	165	4.55	0.455	33686
383	4	183	938	155	6.5	0.65	27891
384	4	185	940	155	1.3	0.13	29045
385	4	187	942	155	1.3	0.13	29844
386	4	189	943	158	2.055	0.206	26945
387	4	191	943	162	2.6	0.26	28419
388	4	193	943	162	0	0	28125
389	5	1	965	492	-1	-1	30609
390	5	3	947	497	12.143	1.214	30918
391	5	5	946	497	0.65	0.065	30461
392	5	7	945	497	0.65	0.065	28912
393	5	9	940	497	3.25	0.325	31211
394	5	11	950	489	8.324	0.832	29145
395	5	13	957	478	8.475	0.847	30303
396	5	15	962	472	5.077	0.508	29342
397	5	17	963	472	0.65	0.065	27926
398	5	19	963	472	0	0	29828
399	5	21	961	487	9.836	0.984	32453
400	5	23	952	487	5.85	0.585	29737
401	5	25	952	487	0	0	29187
402	5	27	957	475	8.45	0.845	27937
403	5	29	967	466	8.745	0.874	28259
404	5	31	973	463	4.36	0.436	29436
405	5	33	976	469	4.36	0.436	30478
406	5	35	977	469	0.65	0.065	30940
407	5	37	975	482	8.549	0.855	29387
408	5	39	965	480	6.629	0.663	29802
409	5	41	957	480	5.2	0.52	32841
410	5	43	946	489	9.238	0.924	27080
411	5	45	944	490	1.453	0.145	14374
412	5	47	942	491	1.453	0.145	31089
413	5	49	942	491	0	0	28271
414	5	51	972	472	23.081	2.308	29519
415	5	53	973	471	0.919	0.092	31606
416	5	55	978	471	3.25	0.325	31000
417	5	57	986	467	5.814	0.581	31418
418	5	59	989	465	2.344	0.234	33655
419	5	61	989	464	0.65	0.065	30513
420	5	63	993	456	5.814	0.581	30642
421	5	65	995	453	2.344	0.234	32110
422	5	67	982	473	15.505	1.55	31843
423	5	69	998	451	17.681	1.768	28724
424	5	71	1007	448	6.166	0.617	41226
425	5	73	1010	441	4.95	0.495	30366
426	5	75	1014	431	7.001	0.7	23384
427	5	77	1018	428	3.25	0.325	31078
428	5	79	1018	424	2.6	0.26	25283
429	5	81	1017	426	1.453	0.145	29760
430	5	83	1017	421	3.25	0.325	29472
431	5	85	1017	434	8.45	0.845	32737
432	5	87	1021	432	2.907	0.291	28796
433	6	1	772	154	-1	-1	31147
434	6	3	772	152	1.3	0.13	33315
435	6	5	771	141	7.179	0.718	33070
436	6	7	769	138	2.344	0.234	28965
437	6	9	769	138	0	0	30107
438	6	11	769	135	1.95	0.195	29191
439	6	13	769	135	0	0	27636
440	6	15	769	130	3.25	0.325	29773
441	6	17	769	124	3.9	0.39	27317
442	6	19	769	116	5.2	0.52	28949
443	6	21	769	103	8.45	0.845	29375
444	6	23	769	100	1.95	0.195	30499
445	6	25	769	100	0	0	31525
446	6	27	769	99	0.65	0.065	30964
447	6	29	766	96	2.758	0.276	29188
448	6	31	766	97	0.65	0.065	29268
449	6	33	768	103	4.111	0.411	30295
450	6	35	770	96	4.732	0.473	30735
451	6	37	773	89	4.95	0.495	29545
452	6	39	773	108	12.35	1.235	29019
453	6	41	773	117	5.85	0.585	34241
454	6	43	773	119	1.3	0.13	30202
455	6	45	773	114	3.25	0.325	28660
456	6	47	772	98	10.42	1.042	32486
457	6	49	771	84	9.123	0.912	33248
458	6	51	771	69	9.75	0.975	31280
459	6	53	771	65	2.6	0.26	31194
460	6	55	771	81	10.4	1.04	27503
461	6	57	771	98	11.05	1.105	28915
462	6	59	772	105	4.596	0.46	35950
463	6	61	772	119	9.1	0.91	54930
464	6	63	771	123	2.68	0.268	29346
465	6	65	771	117	3.9	0.39	28305
466	6	67	772	109	5.24	0.524	29423
467	6	69	773	106	2.055	0.206	34634
468	6	71	786	119	11.95	1.195	44973
469	6	73	786	119	0	0	35483
470	6	75	787	125	3.954	0.395	31973
471	6	77	787	132	4.55	0.455	29514
472	6	79	790	139	4.95	0.495	29971
473	6	81	785	123	10.896	1.09	36130
474	6	83	782	115	5.553	0.555	31325
475	6	85	778	102	8.841	0.884	31126
476	6	87	778	87	9.75	0.975	32944
477	6	89	776	78	5.993	0.599	36053
478	6	91	772	67	7.608	0.761	31689
479	6	93	769	55	8.04	0.804	27737
480	6	95	769	51	2.6	0.26	29932
481	6	97	769	49	1.3	0.13	30923
482	6	99	769	44	3.25	0.325	30651
483	6	101	769	38	3.9	0.39	30905
484	6	103	769	32	3.9	0.39	30576
485	6	105	768	27	3.314	0.331	29114
486	6	107	768	18	5.85	0.585	31893
487	6	109	768	14	2.6	0.26	33749
488	6	111	766	12	1.838	0.184	31475
489	6	113	770	42	19.672	1.967	33756
490	6	115	770	49	4.55	0.455	29216
491	6	117	774	77	18.384	1.838	29012
492	6	119	781	91	10.174	1.017	32504
493	6	121	783	95	2.907	0.291	34718
494	6	123	793	105	9.192	0.919	32264
495	6	125	802	116	9.238	0.924	33484
496	6	127	819	132	15.174	1.517	34065
497	6	129	825	138	5.515	0.552	35237
498	6	131	834	145	7.411	0.741	29183
499	6	133	838	145	2.6	0.26	27131
500	6	135	841	144	2.055	0.206	25357
501	6	137	843	144	1.3	0.13	30884
502	6	139	844	137	4.596	0.46	29397
503	6	141	833	135	7.267	0.727	30305
504	6	143	832	135	0.65	0.065	31111
505	6	145	823	128	7.411	0.741	29850
506	6	147	815	111	12.212	1.221	30664
507	6	149	804	81	20.769	2.077	30293
508	6	151	799	60	14.031	1.403	29453
509	6	153	794	50	7.267	0.727	32887
510	6	155	791	44	4.36	0.436	30689
511	6	157	786	33	7.854	0.785	30590
512	6	159	783	22	7.411	0.741	29205
513	6	161	783	16	3.9	0.39	39224
514	6	163	775	6	8.324	0.832	20875
515	6	165	769	4	4.111	0.411	30541
516	6	167	763	4	3.9	0.39	30484
517	6	169	751	4	7.8	0.78	30094
518	6	171	750	4	0.65	0.065	30566
519	6	173	743	6	4.732	0.473	30152
520	7	1	372	854	-1	-1	31194
521	7	3	372	854	0	0	30660
522	7	5	371	855	0.919	0.092	30257
523	7	7	363	852	5.553	0.555	29344
524	7	9	345	841	13.711	1.371	27735
525	7	11	345	841	0	0	26214
526	7	13	344	841	0.65	0.065	27934
527	7	15	344	841	0	0	33811
528	7	17	344	833	5.2	0.52	27712
529	7	19	344	828	3.25	0.325	30158
530	7	21	345	828	0.65	0.065	22430
531	7	23	347	825	2.344	0.234	21759
532	7	25	348	808	11.069	1.107	31050
533	7	27	347	804	2.68	0.268	21130
534	7	29	347	804	0	0	27520
535	7	31	341	799	5.077	0.508	29393
536	7	33	339	797	1.838	0.184	30281
537	7	35	339	796	0.65	0.065	29015
538	7	37	339	796	0	0	29369
539	7	39	337	795	1.453	0.145	30411
540	7	41	327	784	9.663	0.966	28876
541	7	43	327	786	1.3	0.13	26877
542	7	45	333	807	14.196	1.42	26454
543	7	47	333	807	0	0	28706
544	7	49	331	802	3.5	0.35	30830
545	7	51	319	791	10.581	1.058	29116
546	7	53	317	791	1.3	0.13	29735
547	7	55	317	785	3.9	0.39	29305
548	7	57	317	785	0	0	29877
549	7	59	317	785	0	0	30513
550	7	61	312	776	6.692	0.669	29905
551	7	63	308	770	4.687	0.469	27787
552	7	65	305	764	4.36	0.436	30939
553	7	67	295	755	8.745	0.874	28045
554	7	69	285	751	7.001	0.7	28577
555	7	71	276	746	6.692	0.669	29305
556	7	73	276	745	0.65	0.065	27046
557	7	75	275	745	0.65	0.065	30092
558	7	77	274	752	4.596	0.46	31221
559	7	79	273	756	2.68	0.268	27742
560	7	81	281	758	5.36	0.536	30463
561	7	83	301	768	14.534	1.453	28837
562	7	85	306	772	4.162	0.416	32554
563	7	87	308	780	5.36	0.536	19199
564	7	89	311	788	5.553	0.555	23373
565	7	91	311	785	1.95	0.195	24990
566	7	93	311	775	6.5	0.65	10655
567	7	95	308	765	6.786	0.679	33763
568	7	97	307	762	2.055	0.206	27359
569	7	99	311	764	2.907	0.291	31751
570	7	101	316	768	4.162	0.416	36971
571	7	103	318	768	1.3	0.13	30643
572	7	105	323	771	3.79	0.379	31564
573	7	107	323	771	0	0	32275
574	7	109	311	770	7.827	0.783	36185
575	7	111	294	764	11.718	1.172	22678
576	7	113	277	757	11.95	1.195	30574
577	7	115	276	757	0.65	0.065	24629
578	7	117	301	774	19.651	1.965	32354
579	7	119	321	776	13.065	1.306	26659
580	7	121	339	776	11.7	1.17	31194
581	7	123	359	776	13	1.3	32034
582	7	125	367	775	5.24	0.524	29705
583	7	127	378	773	7.267	0.727	32328
584	7	129	400	772	14.314	1.431	33448
585	7	131	422	774	14.359	1.436	33794
586	7	133	440	775	11.718	1.172	31651
587	7	135	450	771	7.001	0.7	31412
588	7	137	464	770	9.123	0.912	30037
589	7	139	477	770	8.45	0.845	30024
590	7	141	488	771	7.179	0.718	33906
591	7	143	494	772	3.954	0.395	28869
592	7	145	498	773	2.68	0.268	30063
593	7	147	481	773	11.05	1.105	29995
594	7	149	455	769	17.098	1.71	32643
595	7	151	413	772	27.369	2.737	34286
596	7	153	390	769	15.076	1.508	33021
597	7	155	384	767	4.111	0.411	32316
598	7	157	375	762	6.692	0.669	33123
599	7	159	363	756	8.72	0.872	36990
600	7	161	357	750	5.515	0.552	31365
601	7	163	357	743	4.55	0.455	31585
602	7	165	359	735	5.36	0.536	31576
603	7	167	369	729	7.58	0.758	29893
604	7	169	376	723	5.993	0.599	29304
605	7	171	377	723	0.65	0.065	33028
606	7	173	383	717	5.515	0.552	33236
607	7	175	390	712	5.591	0.559	34819
608	7	177	390	711	0.65	0.065	28409
609	7	179	392	708	2.344	0.234	31320
610	7	181	396	717	6.402	0.64	30263
611	7	183	405	732	11.37	1.137	30115
612	7	185	412	741	7.411	0.741	28103
613	7	187	419	750	7.411	0.741	34100
614	7	189	422	758	5.553	0.555	32907
615	7	191	422	762	2.6	0.26	27958
616	7	193	421	762	0.65	0.065	24661
617	8	1	321	725	-1	-1	30896
618	8	3	322	728	2.055	0.206	29742
619	8	5	327	729	3.314	0.331	30868
620	8	7	345	731	11.772	1.177	36918
621	8	9	352	734	4.95	0.495	28266
622	8	11	358	738	4.687	0.469	31029
623	8	13	363	738	3.25	0.325	32306
624	8	15	350	727	11.069	1.107	27761
625	8	17	337	719	9.922	0.992	30466
626	8	19	322	707	12.486	1.249	28189
627	8	21	320	701	4.111	0.411	22051
628	8	23	320	696	3.25	0.325	28183
629	8	25	332	717	15.721	1.572	29355
630	8	27	336	721	3.677	0.368	29950
631	8	29	347	728	8.475	0.847	25830
632	8	31	348	729	0.919	0.092	31250
633	8	33	348	729	0	0	26638
634	8	35	339	719	8.745	0.874	32514
635	8	37	331	708	8.841	0.884	28956
636	8	39	331	701	4.55	0.455	30178
637	8	41	323	688	9.922	0.992	25724
638	8	43	316	687	4.596	0.46	29523
639	8	45	311	687	3.25	0.325	31073
640	8	47	328	702	14.736	1.474	31371
641	8	49	329	702	0.65	0.065	30706
642	8	51	325	693	6.402	0.64	31592
643	8	53	315	684	8.745	0.874	34888
644	8	55	303	679	8.45	0.845	30907
645	8	57	298	676	3.79	0.379	33734
646	8	59	296	674	1.838	0.184	30676
647	8	61	295	674	0.65	0.065	30459
648	8	63	295	674	0	0	30459
649	8	65	294	671	2.055	0.206	32109
650	8	67	294	669	1.3	0.13	34349
651	8	69	292	668	1.453	0.145	33515
652	8	71	292	668	0	0	34805
653	8	73	291	668	0.65	0.065	31579
654	8	75	277	669	9.123	0.912	31474
655	8	77	271	662	5.993	0.599	27006
656	8	79	270	660	1.453	0.145	32006
657	8	81	270	659	0.65	0.065	32145
658	8	83	263	651	6.909	0.691	30261
659	8	85	258	646	4.596	0.46	30658
660	8	87	257	647	0.919	0.092	31413
661	8	89	257	647	0	0	31482
662	8	91	254	647	1.95	0.195	22710
663	8	93	254	646	0.65	0.065	31032
664	8	95	253	640	3.954	0.395	28400
665	8	97	250	632	5.553	0.555	32658
666	8	99	235	623	11.37	1.137	28097
667	8	101	235	627	2.6	0.26	25361
668	8	103	235	629	1.3	0.13	27704
669	8	105	235	629	0	0	31320
670	8	107	235	629	0	0	31323
671	8	109	230	607	14.664	1.466	28479
672	8	111	227	600	4.95	0.495	32034
673	8	113	219	594	6.5	0.65	34110
674	8	115	198	585	14.85	1.485	26600
675	8	117	203	581	4.162	0.416	30174
676	8	119	203	581	0	0	28965
677	8	121	207	566	10.09	1.009	31889
678	8	123	209	559	4.732	0.473	30989
679	8	125	206	561	2.344	0.234	34277
680	8	127	199	558	4.95	0.495	35714
681	8	129	198	557	0.919	0.092	33253
682	8	131	198	557	0	0	40560
683	8	133	197	550	4.596	0.46	31563
684	8	135	197	546	2.6	0.26	29913
685	8	137	198	536	6.532	0.653	30847
686	8	139	195	529	4.95	0.495	38020
687	8	141	193	524	3.5	0.35	37536
688	8	143	190	513	7.411	0.741	40739
689	8	145	190	510	1.95	0.195	20287
690	8	147	190	510	0	0	28706
691	8	149	185	513	3.79	0.379	25787
692	8	151	185	513	0	0	36256
693	8	153	185	503	6.5	0.65	28586
694	8	155	185	495	5.2	0.52	29496
695	8	157	185	491	2.6	0.26	32759
696	8	159	186	489	1.453	0.145	33846
697	8	161	186	489	0	0	30990
698	8	163	186	489	0	0	35144
699	8	165	186	482	4.55	0.455	33607
700	8	167	186	480	1.3	0.13	32594
701	8	169	186	480	0	0	30937
702	8	171	186	480	0	0	31307
703	8	173	186	475	3.25	0.325	30718
704	8	175	182	471	3.677	0.368	33609
705	8	177	181	470	0.919	0.092	33669
706	8	179	173	465	6.132	0.613	32456
707	8	181	169	462	3.25	0.325	31318
708	8	183	168	460	1.453	0.145	31900
709	8	185	168	458	1.3	0.13	33287
710	8	187	168	458	0	0	33252
711	8	189	168	455	1.95	0.195	31244
712	8	191	168	455	0	0	30835
713	8	193	167	455	0.65	0.065	34452
714	9	1	653	172	-1	-1	32546
715	9	3	642	170	7.267	0.727	36005
716	9	5	640	170	1.3	0.13	30368
717	9	7	637	163	4.95	0.495	30310
718	9	9	631	153	7.58	0.758	28735
719	9	11	628	147	4.36	0.436	32021
720	9	13	621	140	6.435	0.643	32438
721	9	15	607	134	9.9	0.99	31374
722	9	17	597	129	7.267	0.727	34119
723	9	19	591	129	3.9	0.39	29664
724	9	21	591	129	0	0	29627
725	9	23	594	133	3.25	0.325	31424
726	9	25	597	136	2.758	0.276	30733
727	9	27	609	141	8.45	0.845	30022
728	9	29	615	144	4.36	0.436	29885
729	9	31	628	149	9.053	0.905	32370
730	9	33	628	149	0	0	33254
731	9	35	631	152	2.758	0.276	31114
732	9	37	636	152	3.25	0.325	29557
733	9	39	639	151	2.055	0.206	26577
734	9	41	639	151	0	0	31040
735	9	43	632	142	7.411	0.741	31173
736	9	45	627	136	5.077	0.508	39087
737	9	47	624	128	5.553	0.555	29754
738	9	49	625	125	2.055	0.206	34937
739	9	51	633	122	5.553	0.555	28660
740	9	53	636	129	4.95	0.495	29919
741	9	55	640	132	3.25	0.325	35987
742	9	57	645	138	5.077	0.508	32178
743	9	59	647	142	2.907	0.291	36391
744	9	61	655	142	5.2	0.52	32882
745	9	63	655	142	0	0	23229
746	9	65	654	139	2.055	0.206	27507
747	9	67	636	139	11.7	1.17	32709
748	9	69	617	138	12.367	1.237	35825
749	9	71	598	144	12.951	1.295	25606
750	9	73	592	148	4.687	0.469	31000
751	9	75	596	147	2.68	0.268	31183
752	9	77	610	144	9.306	0.931	31395
753	9	79	614	144	2.6	0.26	36652
754	9	81	614	144	0	0	32532
755	9	83	601	144	8.45	0.845	30672
756	9	85	589	142	7.907	0.791	29273
757	9	87	576	140	8.549	0.855	33035
758	9	89	571	140	3.25	0.325	24125
759	9	91	571	140	0	0	36439
760	9	93	571	140	0	0	35197
761	9	95	576	138	3.5	0.35	39685
762	9	97	555	138	13.65	1.365	33407
763	9	99	534	142	13.895	1.39	29341
764	9	101	515	161	17.465	1.747	36614
765	9	103	507	180	13.4	1.34	18932
766	9	105	510	203	15.076	1.508	30945
767	9	107	518	208	6.132	0.613	28315
768	9	109	530	217	9.75	0.975	40839
769	9	111	532	218	1.453	0.145	32896
770	9	113	545	214	8.841	0.884	34264
771	9	115	559	210	9.464	0.946	25236
772	9	117	531	228	21.636	2.164	30424
773	9	119	510	237	14.85	1.485	33411
774	9	121	471	252	27.16	2.716	34358
775	9	123	456	264	12.486	1.249	32593
776	9	125	447	275	9.238	0.924	30136
777	9	127	441	283	6.5	0.65	20980
778	9	129	441	283	0	0	26844
779	9	131	442	281	1.453	0.145	31124
780	9	133	442	271	6.5	0.65	21290
781	9	135	420	247	21.162	2.116	33160
782	9	137	397	242	15.299	1.53	30725
783	9	139	379	244	11.772	1.177	22268
784	9	141	376	256	8.04	0.804	30868
785	9	143	375	259	2.055	0.206	30903
786	9	145	392	223	25.877	2.588	25047
787	9	147	392	221	1.3	0.13	30589
788	9	149	399	209	9.03	0.903	35165
789	9	151	405	194	10.501	1.05	31608
790	9	153	410	185	6.692	0.669	35898
791	9	155	417	177	6.909	0.691	23664
792	9	157	425	177	5.2	0.52	31286
793	9	159	438	174	8.672	0.867	28107
794	9	161	446	171	5.553	0.555	31031
795	9	163	457	182	10.111	1.011	27673
796	9	165	467	187	7.267	0.727	29912
797	9	167	488	200	16.053	1.605	34619
798	9	169	491	203	2.758	0.276	35942
799	9	171	500	208	6.692	0.669	28451
800	9	173	514	214	9.9	0.99	34774
801	9	175	533	220	12.951	1.295	33095
802	9	177	545	225	8.45	0.845	33429
803	9	179	548	226	2.055	0.206	31921
804	9	181	551	226	1.95	0.195	31201
805	9	183	557	226	3.9	0.39	31084
806	9	185	561	223	3.25	0.325	45088
807	9	187	542	226	12.503	1.25	26946
808	9	189	541	225	0.919	0.092	30984
809	9	191	544	220	3.79	0.379	24524
810	9	193	547	217	2.758	0.276	30845
811	10	1	761	204	-1	-1	29454
812	10	3	762	192	7.827	0.783	31530
813	10	5	761	189	2.055	0.206	30365
814	10	7	761	190	0.65	0.065	31169
815	10	9	755	188	4.111	0.411	26334
816	10	11	754	183	3.314	0.331	29140
817	10	13	751	176	4.95	0.495	31165
818	10	15	750	169	4.596	0.46	30099
819	10	17	751	189	13.016	1.302	30857
820	10	19	745	190	3.954	0.395	33566
821	10	21	734	190	7.15	0.715	31236
822	10	23	725	183	7.411	0.741	28574
823	10	25	723	181	1.838	0.184	30410
824	10	27	724	180	0.919	0.092	28260
825	10	29	725	177	2.055	0.206	24444
826	10	31	728	169	5.553	0.555	32320
827	10	33	718	154	11.718	1.172	30708
828	10	35	715	147	4.95	0.495	31113
829	10	37	707	139	7.354	0.735	32534
830	10	39	699	136	5.553	0.555	33718
831	10	41	693	136	3.9	0.39	32014
832	10	43	673	146	14.534	1.453	28580
833	10	45	667	151	5.077	0.508	33529
834	10	47	650	153	11.126	1.113	26698
835	10	49	649	154	0.919	0.092	27663
836	10	51	654	155	3.314	0.331	28913
837	10	53	678	155	15.6	1.56	39457
838	10	55	690	150	8.45	0.845	43192
839	10	57	692	144	4.111	0.411	40723
840	10	59	689	142	2.344	0.234	38372
841	10	61	683	140	4.111	0.411	35887
842	10	63	680	146	4.36	0.436	29249
843	10	65	680	150	2.6	0.26	32168
844	10	67	680	150	0	0	33313
845	10	69	681	164	9.123	0.912	29119
846	10	71	680	165	0.919	0.092	20528
847	10	73	682	153	7.907	0.791	27761
848	10	75	685	143	6.786	0.679	19348
849	10	77	696	128	12.09	1.209	39349
850	10	79	690	119	7.031	0.703	31214
851	10	81	691	112	4.596	0.46	30527
852	10	83	702	107	7.854	0.785	39818
853	10	85	706	107	2.6	0.26	38818
854	10	87	704	116	5.993	0.599	28482
855	10	89	697	114	4.732	0.473	18654
856	10	91	691	107	5.993	0.599	34679
857	10	93	689	105	1.838	0.184	36473
858	10	95	686	99	4.36	0.436	31408
859	10	97	681	96	3.79	0.379	30766
860	10	99	703	119	20.687	2.069	30090
861	10	101	708	120	3.314	0.331	34496
862	10	103	716	121	5.24	0.524	30436
863	10	105	715	119	1.453	0.145	30024
864	10	107	661	90	39.84	3.984	34407
865	10	109	651	85	7.267	0.727	36893
866	10	111	639	76	9.75	0.975	30684
867	10	113	632	68	6.909	0.691	30639
868	10	115	627	60	6.132	0.613	30743
869	10	117	618	50	8.745	0.874	30920
870	10	119	611	42	6.909	0.691	31037
871	10	121	608	36	4.36	0.436	31080
872	10	123	605	32	3.25	0.325	30823
873	10	125	595	21	9.663	0.966	30597
874	10	127	591	18	3.25	0.325	30843
875	10	129	557	6	23.435	2.344	30916
876	10	131	551	6	3.9	0.39	29741
877	10	133	527	10	15.815	1.581	29954
878	10	135	521	17	5.993	0.599	37630
879	10	137	516	26	6.692	0.669	32669
880	10	139	514	32	4.111	0.411	32611
881	10	141	507	47	10.759	1.076	30686
882	10	143	506	47	0.65	0.065	32216
883	10	145	506	47	0	0	34982
884	10	147	516	65	13.384	1.338	40859
885	10	149	522	75	7.58	0.758	21746
886	10	151	531	80	6.692	0.669	25890
887	10	153	537	80	3.9	0.39	26494
888	10	155	559	81	14.314	1.431	30284
889	10	157	570	83	7.267	0.727	31964
890	10	159	576	84	3.954	0.395	36522
891	10	161	579	84	1.95	0.195	20095
892	10	163	589	78	7.58	0.758	32133
893	10	165	600	75	7.411	0.741	33546
894	10	167	608	78	5.553	0.555	34966
895	10	169	619	74	7.608	0.761	28666
896	10	171	638	65	13.665	1.367	35976
897	10	173	658	64	13.016	1.302	28309
898	10	175	669	70	8.144	0.814	34795
899	10	177	679	78	8.324	0.832	30375
900	10	179	689	80	6.629	0.663	31959
901	10	181	702	81	8.475	0.847	37998
902	10	183	716	81	9.1	0.91	37746
903	10	185	725	81	5.85	0.585	35052
904	10	187	731	82	3.954	0.395	25020
905	10	189	733	82	1.3	0.13	30463
906	10	191	725	77	6.132	0.613	28705
907	10	193	700	70	16.875	1.687	31370
908	11	1	897	275	-1	-1	32437
909	11	3	897	275	0	0	26664
910	11	5	894	275	1.95	0.195	25505
911	11	7	882	276	7.827	0.783	36006
912	11	9	876	276	3.9	0.39	30366
913	11	11	875	276	0.65	0.065	25080
914	11	13	874	276	0.65	0.065	31331
915	11	15	874	268	5.2	0.52	27380
916	11	17	873	264	2.68	0.268	28238
917	11	19	873	281	11.05	1.105	33058
918	11	21	873	281	0	0	31692
919	11	23	880	270	8.475	0.847	29668
920	11	25	882	269	1.453	0.145	26145
921	11	27	886	268	2.68	0.268	34126
922	11	29	886	268	0	0	36050
923	11	31	881	269	3.314	0.331	34517
924	11	33	874	269	4.55	0.455	30968
925	11	35	873	269	0.65	0.065	29247
926	11	37	873	269	0	0	31837
927	11	39	873	269	0	0	29360
928	11	41	876	269	1.95	0.195	28898
929	11	43	886	270	6.532	0.653	30839
930	11	45	913	270	17.55	1.755	28202
931	11	47	908	257	9.053	0.905	29685
932	11	49	893	257	9.75	0.975	33297
933	11	51	892	257	0.65	0.065	30259
934	11	53	890	257	1.3	0.13	27355
935	11	55	888	257	1.3	0.13	30396
936	11	57	870	261	11.985	1.199	21662
937	11	59	870	261	0	0	12912
938	11	61	885	262	9.771	0.977	37040
939	11	63	889	262	2.6	0.26	32374
940	11	65	896	262	4.55	0.455	30030
941	11	67	901	262	3.25	0.325	31992
942	11	69	899	264	1.838	0.184	31317
943	11	71	892	263	4.596	0.46	38847
944	11	73	869	257	15.45	1.545	28541
945	11	75	867	257	1.3	0.13	15818
946	11	77	871	259	2.907	0.291	23822
947	11	79	871	260	0.65	0.065	24133
948	11	81	875	266	4.687	0.469	25577
949	11	83	890	266	9.75	0.975	32439
950	11	85	891	269	2.055	0.206	45832
951	11	87	891	271	1.3	0.13	31466
952	11	89	881	260	9.663	0.966	37450
953	11	91	877	257	3.25	0.325	33988
954	11	93	876	252	3.314	0.331	9095
955	11	95	876	252	0	0	20843
956	11	97	877	265	8.475	0.847	28053
957	11	99	878	269	2.68	0.268	32022
958	11	101	880	270	1.453	0.145	29375
959	11	103	893	273	8.672	0.867	43583
960	11	105	901	276	5.553	0.555	19550
961	11	107	900	276	0.65	0.065	18269
962	11	109	894	275	3.954	0.395	29240
963	11	111	890	272	3.25	0.325	33325
964	11	113	888	267	3.5	0.35	29154
965	11	115	888	263	2.6	0.26	26739
966	11	117	889	270	4.596	0.46	32600
967	11	119	890	278	5.24	0.524	34342
968	11	121	891	279	0.919	0.092	29099
969	11	123	898	277	4.732	0.473	29046
970	11	125	901	292	9.943	0.994	44127
971	11	127	901	295	1.95	0.195	18285
972	11	129	901	296	0.65	0.065	41731
973	11	131	905	287	6.402	0.64	27824
974	11	133	908	285	2.344	0.234	29241
975	11	135	911	285	1.95	0.195	33373
976	11	137	914	290	3.79	0.379	34664
977	11	139	916	290	1.3	0.13	35205
978	11	141	921	300	7.267	0.727	22806
979	11	143	921	300	0	0	24524
980	11	145	921	300	0	0	22257
981	11	147	918	299	2.055	0.206	33526
982	11	149	909	294	6.692	0.669	25655
983	11	151	907	290	2.907	0.291	30213
984	11	153	908	289	0.919	0.092	31851
985	11	155	909	289	0.65	0.065	26833
986	11	157	909	286	1.95	0.195	28037
987	11	159	905	283	3.25	0.325	25929
988	11	161	901	280	3.25	0.325	24575
989	11	163	898	274	4.36	0.436	34359
990	11	165	898	285	7.15	0.715	26710
991	11	167	899	287	1.453	0.145	30157
992	11	169	901	294	4.732	0.473	29084
993	11	171	905	295	2.68	0.268	31043
994	11	173	914	297	5.993	0.599	32456
995	11	175	918	299	2.907	0.291	31339
996	11	177	922	299	2.6	0.26	34850
997	11	179	925	299	1.95	0.195	34084
998	11	181	927	299	1.3	0.13	22565
999	11	183	928	299	0.65	0.065	27783
1000	11	185	921	302	4.95	0.495	23016
1001	11	187	918	302	1.95	0.195	17825
1002	11	189	907	306	7.608	0.761	23843
1003	11	191	905	306	1.3	0.13	36581
1004	11	193	912	292	10.174	1.017	26030
1005	12	1	29	131	-1	-1	37742
1006	12	3	37	132	5.24	0.524	30601
1007	12	5	38	132	0.65	0.065	27639
1008	12	7	45	132	4.55	0.455	25288
1009	12	9	51	131	3.954	0.395	28171
1010	12	11	58	128	4.95	0.495	33391
1011	12	13	68	128	6.5	0.65	32809
1012	12	15	74	129	3.954	0.395	32820
1013	12	17	90	129	10.4	1.04	32116
1014	12	19	90	129	0	0	30439
1015	12	21	92	129	1.3	0.13	31766
1016	12	23	93	129	0.65	0.065	30700
1017	12	25	109	127	10.481	1.048	27449
1018	12	27	112	127	1.95	0.195	30455
1019	12	29	116	124	3.25	0.325	29949
1020	12	31	128	122	7.907	0.791	30969
1021	12	33	135	117	5.591	0.559	29731
1022	12	35	143	114	5.553	0.555	30483
1023	12	37	155	109	8.45	0.845	27494
1024	12	39	155	109	0	0	31863
1025	12	41	144	112	7.411	0.741	30783
1026	12	43	138	111	3.954	0.395	35976
1027	12	45	132	110	3.954	0.395	32606
1028	12	47	119	109	8.475	0.847	39766
1029	12	49	116	109	1.95	0.195	35476
1030	12	51	91	110	16.263	1.626	35511
1031	12	53	103	111	7.827	0.783	38185
1032	12	55	117	111	9.1	0.91	30496
1033	12	57	126	111	5.85	0.585	31251
1034	12	59	135	105	7.031	0.703	31070
1035	12	61	137	105	1.3	0.13	32120
1036	12	63	138	105	0.65	0.065	31322
1037	12	65	138	105	0	0	31104
1038	12	67	139	103	1.453	0.145	31457
1039	12	69	127	104	7.827	0.783	32052
1040	12	71	116	106	7.267	0.727	37386
1041	12	73	105	106	7.15	0.715	39298
1042	12	75	100	107	3.314	0.331	30213
1043	12	77	67	105	21.489	2.149	36882
1044	12	79	60	107	4.732	0.473	41060
1045	12	81	54	107	3.9	0.39	29908
1046	12	83	48	107	3.9	0.39	30215
1047	12	85	41	107	4.55	0.455	39791
1048	12	87	39	107	1.3	0.13	33641
1049	12	89	38	106	0.919	0.092	31376
1050	12	91	58	104	13.065	1.306	32066
1051	12	93	65	102	4.732	0.473	34206
1052	12	95	78	103	8.475	0.847	32582
1053	12	97	87	108	6.692	0.669	33367
1054	12	99	103	108	10.4	1.04	32314
1055	12	101	113	111	6.786	0.679	32616
1056	12	103	113	111	0	0	32214
1057	12	105	118	111	3.25	0.325	30441
1058	12	107	118	111	0	0	31828
1059	12	109	119	110	0.919	0.092	31511
1060	12	111	119	110	0	0	31516
1061	12	113	125	108	4.111	0.411	31512
1062	12	115	114	108	7.15	0.715	31308
1063	12	117	91	108	14.95	1.495	31419
1064	12	119	86	107	3.314	0.331	34337
1065	12	121	85	107	0.65	0.065	32804
1066	12	123	83	107	1.3	0.13	33943
1067	12	125	89	104	4.36	0.436	33496
1068	12	127	106	103	11.069	1.107	31783
1069	12	129	96	105	6.629	0.663	31299
1070	12	131	81	105	9.75	0.975	31912
1071	12	133	67	104	9.123	0.912	31814
1072	12	135	58	104	5.85	0.585	34089
1073	12	137	42	104	10.4	1.04	39859
1074	12	139	41	104	0.65	0.065	36293
1075	12	141	36	105	3.314	0.331	40981
1076	12	143	24	106	7.827	0.783	30225
1077	12	145	22	106	1.3	0.13	36063
1078	12	147	19	106	1.95	0.195	29030
1079	12	149	17	105	1.453	0.145	27220
1080	12	151	13	104	2.68	0.268	26560
1081	12	153	11	104	1.3	0.13	29986
1082	12	155	7	101	3.25	0.325	33802
1083	12	157	2	101	3.25	0.325	31306
1084	12	159	2	101	0	0	31229
1085	13	1	491	905	-1	-1	27642
1086	13	3	491	905	0	0	29507
1087	13	5	491	905	0	0	29473
1088	13	7	490	901	2.68	0.268	29657
1089	13	9	488	896	3.5	0.35	29478
1090	13	11	488	891	3.25	0.325	29441
1091	13	13	491	883	5.553	0.555	29165
1092	13	15	494	880	2.758	0.276	29448
1093	13	17	503	874	7.031	0.703	30740
1094	13	19	511	872	5.36	0.536	30215
1095	13	21	519	866	6.5	0.65	29962
1096	13	23	524	863	3.79	0.379	29960
1097	13	25	532	856	6.909	0.691	32223
1098	13	27	535	853	2.758	0.276	37744
1099	13	29	537	849	2.907	0.291	24711
1100	13	31	540	848	2.055	0.206	32520
1101	13	33	545	845	3.79	0.379	31300
1102	13	35	554	839	7.031	0.703	32243
1103	13	37	557	838	2.055	0.206	32161
1104	13	39	560	837	2.055	0.206	30079
1105	13	41	566	837	3.9	0.39	32215
1106	13	43	572	836	3.954	0.395	29991
1107	13	45	572	836	0	0	30702
1108	13	47	557	841	10.277	1.028	32591
1109	13	49	556	841	0.65	0.065	35234
1110	13	51	555	841	0.65	0.065	32113
1111	13	53	556	840	0.919	0.092	31944
1112	13	55	571	838	9.836	0.984	30824
1113	13	57	577	838	3.9	0.39	31175
1114	13	59	590	837	8.475	0.847	29262
1115	13	61	594	835	2.907	0.291	29184
1116	13	63	595	832	2.055	0.206	28537
1117	13	65	577	835	11.861	1.186	30577
1118	13	67	534	851	29.821	2.982	31591
1119	13	69	527	859	6.909	0.691	31239
1120	13	71	513	870	11.573	1.157	32882
1121	13	73	503	877	7.934	0.793	33231
1122	13	75	498	881	4.162	0.416	24331
1123	13	77	497	877	2.68	0.268	32649
1124	13	79	502	871	5.077	0.508	29158
1125	13	81	515	868	8.672	0.867	29525
1126	13	83	532	864	11.351	1.135	34085
1127	13	85	537	859	4.596	0.46	41406
1128	13	87	538	854	3.314	0.331	35664
1129	13	89	537	859	3.314	0.331	27345
1130	13	91	546	853	7.031	0.703	27236
1131	13	93	564	843	13.384	1.338	40393
1132	13	95	570	840	4.36	0.436	30686
1133	13	97	579	836	6.402	0.64	30791
1134	13	99	589	832	7.001	0.7	30113
1135	13	101	597	827	6.132	0.613	31437
1136	13	103	605	825	5.36	0.536	32296
1137	13	105	609	838	8.841	0.884	31888
1138	13	107	613	838	2.6	0.26	39244
1139	13	109	629	823	14.255	1.426	27464
1140	13	111	630	816	4.596	0.46	23423
1141	13	113	637	805	8.475	0.847	34527
1142	13	115	655	797	12.803	1.28	29836
1143	13	117	672	786	13.161	1.316	23298
1144	13	119	678	783	4.36	0.436	30311
1145	13	121	689	781	7.267	0.727	29582
1146	13	123	700	793	10.581	1.058	28580
1147	13	125	700	800	4.55	0.455	20044
1148	13	127	708	810	8.324	0.832	29999
1149	13	129	715	814	5.24	0.524	30627
1150	13	131	719	820	4.687	0.469	33349
1151	13	133	703	811	11.932	1.193	29116
1152	13	135	690	802	10.277	1.028	28786
1153	13	137	657	794	22.071	2.207	24651
1154	13	139	652	793	3.314	0.331	32655
1155	13	141	650	792	1.453	0.145	28899
1156	13	143	648	792	1.3	0.13	17376
1157	13	145	648	792	0	0	19167
1158	13	147	640	792	5.2	0.52	32839
1159	13	149	639	792	0.65	0.065	19612
1160	13	151	635	790	2.907	0.291	30099
1161	13	153	631	785	4.162	0.416	33542
1162	13	155	621	778	7.934	0.793	27616
1163	13	157	617	774	3.677	0.368	29628
1164	13	159	605	767	9.03	0.903	25419
1165	13	161	598	769	4.732	0.473	27100
1166	13	163	601	789	13.145	1.315	27589
1167	13	165	601	792	1.95	0.195	34258
1168	13	167	601	795	1.95	0.195	33106
1169	13	169	602	809	9.123	0.912	25179
1170	13	171	602	808	0.65	0.065	32190
1171	13	173	602	805	1.95	0.195	36256
1172	13	175	602	805	0	0	31833
1173	13	177	600	800	3.5	0.35	37776
1174	13	179	604	831	20.317	2.032	29054
1175	13	181	608	845	9.464	0.946	24281
1176	13	183	613	862	11.518	1.152	20327
1177	13	185	616	872	6.786	0.679	28731
1178	13	187	618	881	5.993	0.599	26388
1179	13	189	628	893	10.153	1.015	28701
1180	13	191	633	897	4.162	0.416	29873
1181	13	193	629	903	4.687	0.469	32750
1182	14	1	795	798	-1	-1	31081
1183	14	3	795	794	2.6	0.26	30656
1184	14	5	800	788	5.077	0.508	27735
1185	14	7	804	782	4.687	0.469	26370
1186	14	9	807	783	2.055	0.206	30605
1187	14	11	811	783	2.6	0.26	30233
1188	14	13	812	783	0.65	0.065	31984
1189	14	15	813	784	0.919	0.092	28155
1190	14	17	806	780	5.24	0.524	28832
1191	14	19	801	776	4.162	0.416	31775
1192	14	21	800	774	1.453	0.145	26038
1193	14	23	792	782	7.354	0.735	26654
1194	14	25	786	781	3.954	0.395	31485
1195	14	27	783	770	7.411	0.741	25852
1196	14	29	787	772	2.907	0.291	29034
1197	14	31	798	777	7.854	0.785	26724
1198	14	33	800	779	1.838	0.184	29131
1199	14	35	804	782	3.25	0.325	27082
1200	14	37	804	783	0.65	0.065	30789
1201	14	39	802	779	2.907	0.291	30216
1202	14	41	798	775	3.677	0.368	30957
1203	14	43	794	770	4.162	0.416	29026
1204	14	45	786	761	7.827	0.783	27705
1205	14	47	781	776	10.277	1.028	34550
1206	14	49	781	778	1.3	0.13	27022
1207	14	51	777	788	7.001	0.7	34868
1208	14	53	769	788	5.2	0.52	35221
1209	14	55	756	788	8.45	0.845	27599
1210	14	57	755	785	2.055	0.206	29801
1211	14	59	758	785	1.95	0.195	30724
1212	14	61	761	785	1.95	0.195	32558
1213	14	63	764	786	2.055	0.206	28710
1214	14	65	772	783	5.553	0.555	30609
1215	14	67	775	783	1.95	0.195	28256
1216	14	69	778	783	1.95	0.195	30992
1217	14	71	780	783	1.3	0.13	28744
1218	14	73	779	788	3.314	0.331	30079
1219	14	75	776	791	2.758	0.276	30104
1220	14	77	764	798	9.03	0.903	27794
1221	14	79	760	801	3.25	0.325	29006
1222	14	81	740	803	13.065	1.306	27696
1223	14	83	732	811	7.354	0.735	28129
1224	14	85	730	815	2.907	0.291	32512
1225	14	87	722	830	11.05	1.105	30253
1226	14	89	722	828	1.3	0.13	22712
1227	14	91	729	818	7.934	0.793	22418
1228	14	93	735	827	7.031	0.703	24589
1229	14	95	741	829	4.111	0.411	28833
1230	14	97	740	839	6.532	0.653	33709
1231	14	99	739	848	5.886	0.589	41819
1232	14	101	736	856	5.553	0.555	28050
1233	14	103	733	856	1.95	0.195	26155
1234	14	105	728	854	3.5	0.35	27563
1235	14	107	720	846	7.354	0.735	30825
1236	14	109	718	844	1.838	0.184	24166
1237	14	111	718	835	5.85	0.585	32041
1238	14	113	719	829	3.954	0.395	34186
1239	14	115	732	813	13.4	1.34	29673
1240	14	117	736	810	3.25	0.325	28106
1241	14	119	724	815	8.45	0.845	33414
1242	14	121	711	828	11.95	1.195	22127
1243	14	123	709	836	5.36	0.536	23942
1244	14	125	701	842	6.5	0.65	37495
1245	14	127	698	847	3.79	0.379	33171
1246	14	129	697	847	0.65	0.065	35519
1247	14	131	693	848	2.68	0.268	33088
1248	14	133	691	855	4.732	0.473	27076
1249	14	135	682	852	6.166	0.617	22225
1250	14	137	680	856	2.907	0.291	26631
1251	14	139	690	852	7.001	0.7	28476
1252	14	141	701	852	7.15	0.715	31172
1253	14	143	710	849	6.166	0.617	29015
1254	14	145	717	862	9.597	0.96	28595
1255	14	147	719	868	4.111	0.411	32220
1256	14	149	725	871	4.36	0.436	31704
1257	14	151	736	879	8.841	0.884	27027
1258	14	153	740	883	3.677	0.368	27717
1259	14	155	743	896	8.672	0.867	29392
1260	14	157	744	899	2.055	0.206	28399
1261	14	159	746	916	11.126	1.113	29822
1262	14	161	748	918	1.838	0.184	29387
1263	14	163	747	924	3.954	0.395	28889
1264	14	165	743	911	8.841	0.884	28988
1265	14	167	741	902	5.993	0.599	28797
1266	14	169	734	888	10.174	1.017	27695
1267	14	171	731	879	6.166	0.617	28142
1268	14	173	724	869	7.934	0.793	19480
1269	14	175	717	858	8.475	0.847	26619
1270	14	177	714	850	5.553	0.555	23995
1271	14	179	713	846	2.68	0.268	24925
1272	14	181	710	837	6.166	0.617	31319
1273	14	183	709	834	2.055	0.206	33310
1274	14	185	707	829	3.5	0.35	28014
1275	14	187	706	827	1.453	0.145	25778
1276	14	189	704	821	4.111	0.411	34592
1277	14	191	701	811	6.786	0.679	29030
1278	14	193	699	788	15.006	1.501	28868
1279	15	1	24	1005	-1	-1	29467
1280	15	3	24	997	5.2	0.52	29314
1281	15	5	24	993	2.6	0.26	30170
1282	15	7	24	989	2.6	0.26	33252
1283	15	9	24	979	6.5	0.65	30621
1284	15	11	24	979	0	0	28963
1285	15	13	27	984	3.79	0.379	29055
1286	15	15	27	984	0	0	27955
1287	15	17	33	992	6.5	0.65	28471
1288	15	19	33	992	0	0	31993
1289	15	21	30	985	4.95	0.495	29774
1290	15	23	29	980	3.314	0.331	31284
1291	15	25	29	974	3.9	0.39	31836
1292	15	27	33	976	2.907	0.291	30283
1293	15	29	36	989	8.672	0.867	27980
1294	15	31	40	997	5.814	0.581	28268
1295	15	33	41	994	2.055	0.206	32438
1296	15	35	41	988	3.9	0.39	24701
1297	15	37	39	984	2.907	0.291	29331
1298	15	39	35	978	4.687	0.469	31441
1299	15	41	33	974	2.907	0.291	28479
1300	15	43	29	969	4.162	0.416	31157
1301	15	45	27	965	2.907	0.291	29588
1302	15	47	26	963	1.453	0.145	30852
1303	15	49	21	957	5.077	0.508	31994
1304	15	51	17	951	4.687	0.469	29867
1305	15	53	23	963	8.72	0.872	30118
1306	15	55	31	980	12.212	1.221	29518
1307	15	57	35	986	4.687	0.469	30940
1308	15	59	43	999	9.922	0.992	31824
1309	15	61	45	1003	2.907	0.291	30576
1310	15	63	52	1009	5.993	0.599	23090
1311	15	65	53	1009	0.65	0.065	29450
1312	15	67	58	1014	4.596	0.46	29001
1313	15	69	62	1017	3.25	0.325	30195
1314	15	71	62	1017	0	0	29301
1315	15	73	65	1019	2.344	0.234	28893
1316	15	75	58	1011	6.909	0.691	27124
1317	15	77	53	1006	4.596	0.46	29929
1318	15	79	53	1004	1.3	0.13	30996
1319	15	81	58	1007	3.79	0.379	32998
1320	15	83	59	1007	0.65	0.065	30452
1321	15	85	63	1015	5.814	0.581	31718
1322	15	87	64	1017	1.453	0.145	30631
1323	15	89	69	1019	3.5	0.35	32001
1324	15	91	75	1022	4.36	0.436	30752
1325	15	93	76	1022	0.65	0.065	27875
1326	15	95	78	1022	1.3	0.13	31956
1327	15	97	76	1021	1.453	0.145	30766
1328	15	99	70	1014	5.993	0.599	31683
1329	15	101	60	1004	9.192	0.919	29425
1330	15	103	53	998	5.993	0.599	31588
1331	15	105	50	986	8.04	0.804	34456
1332	15	107	44	976	7.58	0.758	29318
1333	15	109	41	973	2.758	0.276	27336
1334	15	111	39	969	2.907	0.291	20525
1335	15	113	37	965	2.907	0.291	25856
1336	15	115	40	960	3.79	0.379	24076
1337	15	117	44	949	7.608	0.761	30306
1338	15	119	41	952	2.758	0.276	30594
1339	15	121	41	964	7.8	0.78	31221
1340	15	123	41	971	4.55	0.455	30847
1341	15	125	42	984	8.475	0.847	33447
1342	15	127	44	990	4.111	0.411	24908
1343	15	129	48	999	6.402	0.64	20133
1344	15	131	54	1006	5.993	0.599	29777
1345	15	133	61	1014	6.909	0.691	30654
1346	15	135	64	1018	3.25	0.325	32835
1347	15	137	73	1018	5.85	0.585	31660
1348	15	139	81	1022	5.814	0.581	30925
1349	15	141	81	1023	0.65	0.065	31191
1350	16	1	887	698	-1	-1	28521
1351	16	3	887	698	0	0	30007
1352	16	5	887	696	1.3	0.13	30198
1353	16	7	887	694	1.3	0.13	29425
1354	16	9	874	692	8.549	0.855	29392
1355	16	11	872	692	1.3	0.13	30766
1356	16	13	853	686	12.951	1.295	29398
1357	16	15	846	685	4.596	0.46	27639
1358	16	17	841	685	3.25	0.325	33146
1359	16	19	828	690	9.053	0.905	29073
1360	16	21	827	701	7.179	0.718	27856
1361	16	23	829	704	2.344	0.234	29563
1362	16	25	830	705	0.919	0.092	29258
1363	16	27	830	705	0	0	28081
1364	16	29	830	705	0	0	29186
1365	16	31	830	703	1.3	0.13	27211
1366	16	33	830	700	1.95	0.195	25865
1367	16	35	831	710	6.532	0.653	28524
1368	16	37	832	713	2.055	0.206	28665
1369	16	39	831	724	7.179	0.718	27659
1370	16	41	830	733	5.886	0.589	24693
1371	16	43	830	734	0.65	0.065	30751
1372	16	45	830	726	5.2	0.52	26449
1373	16	47	832	718	5.36	0.536	26667
1374	16	49	831	710	5.24	0.524	27918
1375	16	51	827	702	5.814	0.581	26881
1376	16	53	825	701	1.453	0.145	30468
1377	16	55	829	706	4.162	0.416	31065
1378	16	57	834	701	4.596	0.46	32623
1379	16	59	835	695	3.954	0.395	24637
1380	16	61	837	690	3.5	0.35	27882
1381	16	63	839	703	8.549	0.855	28908
1382	16	65	839	703	0	0	27519
1383	16	67	839	703	0	0	22634
1384	16	69	833	717	9.9	0.99	22151
1385	16	71	831	725	5.36	0.536	31082
1386	16	73	827	740	10.09	1.009	21394
1387	16	75	833	730	7.58	0.758	27204
1388	16	77	852	704	20.931	2.093	30037
1389	16	79	865	695	10.277	1.028	28866
1390	16	81	882	690	11.518	1.152	28925
1391	16	83	891	689	5.886	0.589	26542
1392	16	85	901	688	6.532	0.653	30012
1393	16	87	908	682	5.993	0.599	29889
1394	16	89	909	679	2.055	0.206	26126
1395	16	91	920	689	9.663	0.966	29015
1396	16	93	927	706	11.95	1.195	29185
1397	16	95	915	684	16.289	1.629	28164
1398	16	97	911	679	4.162	0.416	24749
1399	16	99	887	659	20.306	2.031	33233
1400	16	101	880	645	10.174	1.017	29738
1401	16	103	894	617	20.348	2.035	28334
1402	16	105	895	616	0.919	0.092	28213
1403	16	107	898	615	2.055	0.206	22791
1404	16	109	899	634	12.367	1.237	28522
1405	16	111	888	642	8.841	0.884	28728
1406	16	113	863	666	22.525	2.253	29802
1407	16	115	856	684	12.553	1.255	27689
1408	16	117	847	705	14.85	1.485	24684
1409	16	119	840	721	11.351	1.135	36386
1410	16	121	835	733	8.45	0.845	30540
1411	16	123	824	744	10.111	1.011	34303
1412	16	125	817	755	8.475	0.847	22894
1413	16	127	810	780	16.875	1.687	23803
1414	16	129	807	784	3.25	0.325	28750
1415	16	131	815	737	30.989	3.099	30798
1416	16	133	828	699	26.105	2.61	36508
1417	16	135	821	682	11.95	1.195	28839
1418	16	137	805	680	10.481	1.048	31063
1419	16	139	796	674	7.031	0.703	23941
1420	16	141	792	664	7.001	0.7	29300
1421	16	143	792	640	15.6	1.56	32070
1422	16	145	799	628	9.03	0.903	29242
1423	16	147	810	628	7.15	0.715	29273
1424	16	149	801	649	14.85	1.485	31433
1425	16	151	779	648	14.314	1.431	32889
1426	16	153	775	649	2.68	0.268	35052
1427	16	155	757	649	11.7	1.17	27738
1428	16	157	746	649	7.15	0.715	28295
1429	16	159	737	650	5.886	0.589	28421
1430	16	161	713	648	15.654	1.565	27439
1431	16	163	710	649	2.055	0.206	30761
1432	16	165	707	648	2.055	0.206	32691
1433	16	167	697	647	6.532	0.653	35188
1434	16	169	676	652	14.031	1.403	25110
1435	16	171	673	667	9.943	0.994	28769
1436	16	173	670	676	6.166	0.617	29171
1437	16	175	654	694	15.654	1.565	27927
1438	16	177	641	697	8.672	0.867	35622
1439	16	179	617	710	17.741	1.774	32108
1440	16	181	610	713	4.95	0.495	30391
1441	16	183	593	717	11.351	1.135	29089
1442	16	185	586	719	4.732	0.473	28142
1443	16	187	575	726	8.475	0.847	31068
1444	16	189	575	726	0	0	29388
1445	16	191	584	723	6.166	0.617	28629
1446	16	193	591	723	4.55	0.455	29396
1447	17	1	718	409	-1	-1	29611
1448	17	3	724	410	3.954	0.395	31930
1449	17	5	718	403	5.993	0.599	29780
1450	17	7	718	403	0	0	29783
1451	17	9	718	403	0	0	29521
1452	17	11	714	396	5.24	0.524	29381
1453	17	13	714	394	1.3	0.13	29357
1454	17	15	714	390	2.6	0.26	28452
1455	17	17	714	380	6.5	0.65	30079
1456	17	19	699	365	13.788	1.379	28756
1457	17	21	711	380	12.486	1.249	29323
1458	17	23	714	381	2.055	0.206	27292
1459	17	25	716	386	3.5	0.35	28620
1460	17	27	717	394	5.24	0.524	32118
1461	17	29	714	395	2.055	0.206	31005
1462	17	31	683	394	20.16	2.016	30607
1463	17	33	683	394	0	0	29787
1464	17	35	670	399	9.053	0.905	29738
1465	17	37	699	400	18.861	1.886	32329
1466	17	39	712	397	8.672	0.867	28901
1467	17	41	726	407	11.183	1.118	29477
1468	17	43	728	408	1.453	0.145	28744
1469	17	45	727	415	4.596	0.46	30889
1470	17	47	712	394	16.774	1.677	29277
1471	17	49	710	391	2.344	0.234	28174
1472	17	51	703	381	7.934	0.793	31680
1473	17	53	703	380	0.65	0.065	29428
1474	17	55	701	387	4.732	0.473	27438
1475	17	57	697	388	2.68	0.268	26514
1476	17	59	697	390	1.3	0.13	28963
1477	17	61	700	391	2.055	0.206	32507
1478	17	63	707	391	4.55	0.455	28648
1479	17	65	712	389	3.5	0.35	30180
1480	17	67	720	384	6.132	0.613	29904
1481	17	69	723	391	4.95	0.495	30179
1482	17	71	724	402	7.179	0.718	34171
1483	17	73	724	411	5.85	0.585	34780
1484	17	75	723	425	9.123	0.912	33302
1485	17	77	718	419	5.077	0.508	22822
1486	17	79	716	416	2.344	0.234	28842
1487	17	81	709	398	12.553	1.255	36473
1488	17	83	701	386	9.374	0.937	29361
1489	17	85	688	362	17.741	1.774	27207
1490	17	87	684	352	7.001	0.7	27672
1491	17	89	704	379	21.84	2.184	28787
1492	17	91	691	359	15.505	1.55	36049
1493	17	93	685	344	10.501	1.05	34458
1494	17	95	680	331	9.053	0.905	30579
1495	17	97	678	330	1.453	0.145	29693
1496	17	99	688	357	18.715	1.871	30277
1497	17	101	692	367	7.001	0.7	32277
1498	17	103	690	361	4.111	0.411	35113
1499	17	105	674	336	19.293	1.929	29072
1500	17	107	673	334	1.453	0.145	27792
1501	17	109	686	349	12.902	1.29	34766
1502	17	111	679	343	5.993	0.599	34820
1503	17	113	671	328	11.05	1.105	36660
1504	17	115	669	327	1.453	0.145	33585
1505	17	117	662	319	6.909	0.691	35672
1506	17	119	666	338	12.62	1.262	28885
1507	17	121	668	343	3.5	0.35	26342
1508	17	123	667	339	2.68	0.268	21049
1509	17	125	664	329	6.786	0.679	29522
1510	17	127	683	353	19.896	1.99	28433
1511	17	129	694	364	10.111	1.011	33239
1512	17	131	692	365	1.453	0.145	34304
1513	17	133	682	350	11.718	1.172	30922
1514	17	135	675	338	9.03	0.903	37215
1515	17	137	668	331	6.435	0.643	32045
1516	17	139	667	332	0.919	0.092	29342
1517	17	141	680	358	18.894	1.889	27961
1518	17	143	692	373	12.486	1.249	25129
1519	17	145	692	373	0	0	30467
1520	17	147	694	373	1.3	0.13	31963
1521	17	149	695	371	1.453	0.145	35998
1522	17	151	672	340	25.09	2.509	31532
1523	17	153	661	328	10.581	1.058	40741
1524	17	155	655	322	5.515	0.552	23815
1525	17	157	648	313	7.411	0.741	31430
1526	17	159	647	308	3.314	0.331	26364
1527	17	161	642	303	4.596	0.46	27570
1528	17	163	636	301	4.111	0.411	25869
1529	17	165	630	300	3.954	0.395	27307
1530	17	167	627	294	4.36	0.436	30288
1531	17	169	627	291	1.95	0.195	25110
1532	17	171	627	291	0	0	25080
1533	17	173	633	315	16.08	1.608	16691
1534	17	175	635	315	1.3	0.13	30066
1535	17	177	639	305	7.001	0.7	25404
1536	17	179	639	300	3.25	0.325	27759
1537	17	181	639	296	2.6	0.26	29958
1538	17	183	635	295	2.68	0.268	21476
1539	17	185	631	288	5.24	0.524	34210
1540	17	187	626	283	4.596	0.46	42366
1541	17	189	627	290	4.596	0.46	34928
1542	17	191	632	300	7.267	0.727	32533
1543	17	193	636	301	2.68	0.268	30500
1544	18	1	473	484	-1	-1	28848
1545	18	3	472	482	1.453	0.145	27680
1546	18	5	477	482	3.25	0.325	29034
1547	18	7	493	475	11.351	1.135	30398
1548	18	9	494	472	2.055	0.206	32126
1549	18	11	483	470	7.267	0.727	30781
1550	18	13	482	469	0.919	0.092	30348
1551	18	15	482	469	0	0	29226
1552	18	17	482	469	0	0	32368
1553	18	19	475	472	4.95	0.495	28923
1554	18	21	468	476	5.24	0.524	25601
1555	18	23	462	480	4.687	0.469	34980
1556	18	25	460	481	1.453	0.145	30890
1557	18	27	459	481	0.65	0.065	31154
1558	18	29	467	466	11.05	1.105	30151
1559	18	31	477	451	11.718	1.172	30722
1560	18	33	492	426	18.95	1.895	28713
1561	18	35	501	404	15.45	1.545	30039
1562	18	37	502	402	1.453	0.145	29595
1563	18	39	506	407	4.162	0.416	30378
1564	18	41	497	446	26.016	2.602	20095
1565	18	43	485	455	9.75	0.975	27985
1566	18	45	464	473	17.978	1.798	28387
1567	18	47	458	478	5.077	0.508	29679
1568	18	49	438	492	15.868	1.587	30410
1569	18	51	429	494	5.993	0.599	30821
1570	18	53	438	483	9.238	0.924	31354
1571	18	55	442	478	4.162	0.416	28817
1572	18	57	448	463	10.501	1.05	44331
1573	18	59	450	457	4.111	0.411	23239
1574	18	61	448	465	5.36	0.536	36426
1575	18	63	446	470	3.5	0.35	20674
1576	18	65	435	482	10.581	1.058	33718
1577	18	67	426	488	7.031	0.703	31303
1578	18	69	416	495	7.934	0.793	35659
1579	18	71	396	510	16.25	1.625	32893
1580	18	73	396	510	0	0	30564
1581	18	75	402	508	4.111	0.411	29533
1582	18	77	412	503	7.267	0.727	35736
1583	18	79	413	501	1.453	0.145	34822
1584	18	81	440	499	17.598	1.76	30389
1585	18	83	465	486	18.315	1.832	26118
1586	18	85	473	481	6.132	0.613	27934
1587	18	87	484	471	9.663	0.966	27647
1588	18	89	499	458	12.902	1.29	48666
1589	18	91	506	452	5.993	0.599	30452
1590	18	93	506	452	0	0	30041
1591	18	95	489	454	11.126	1.113	30510
1592	18	97	483	455	3.954	0.395	30189
1593	18	99	469	466	11.573	1.157	35862
1594	18	101	457	471	8.45	0.845	31407
1595	18	103	444	484	11.95	1.195	34344
1596	18	105	441	488	3.25	0.325	35625
1597	18	107	444	488	1.95	0.195	32955
1598	18	109	455	482	8.144	0.814	31926
1599	18	111	464	488	7.031	0.703	27675
1600	18	113	469	490	3.5	0.35	29410
1601	18	115	482	492	8.549	0.855	36754
1602	18	117	495	493	8.475	0.847	34832
1603	18	119	503	493	5.2	0.52	35959
1604	18	121	529	493	16.9	1.69	24842
1605	18	123	547	493	11.7	1.17	33415
1606	18	125	548	497	2.68	0.268	30677
1607	18	127	551	502	3.79	0.379	31406
1608	18	129	568	514	13.525	1.353	27470
1609	18	131	579	517	7.411	0.741	24222
1610	18	133	586	514	4.95	0.495	28829
1611	18	135	591	508	5.077	0.508	22042
1612	18	137	595	507	2.68	0.268	29555
1613	18	139	601	505	4.111	0.411	29995
1614	18	141	560	504	26.657	2.666	32786
1615	18	143	545	499	10.277	1.028	34210
1616	18	145	531	498	9.123	0.912	24491
1617	18	147	520	503	7.854	0.785	29159
1618	18	149	536	509	11.107	1.111	34367
1619	18	151	557	512	13.788	1.379	35466
1620	18	153	576	517	12.77	1.277	30524
1621	18	155	590	524	10.174	1.017	29198
1622	18	157	614	531	16.25	1.625	34104
1623	18	159	624	532	6.532	0.653	27481
1624	18	161	636	542	10.153	1.015	30290
1625	18	163	649	550	9.922	0.992	30021
1626	18	165	659	563	10.661	1.066	32130
1627	18	167	677	567	11.985	1.199	35439
1628	18	169	687	568	6.532	0.653	31562
1629	18	171	694	574	5.993	0.599	28639
1630	18	173	708	574	9.1	0.91	32920
1631	18	175	724	574	10.4	1.04	31324
1632	18	177	739	570	10.09	1.009	30918
1633	18	179	749	568	6.629	0.663	27751
1634	18	181	754	567	3.314	0.331	34213
1635	18	183	769	570	9.943	0.994	29778
1636	18	185	778	573	6.166	0.617	31890
1637	18	187	796	576	11.861	1.186	28431
1638	18	189	801	578	3.5	0.35	31096
1639	18	191	809	582	5.814	0.581	29666
1640	18	193	817	585	5.553	0.555	37494
1641	19	1	589	889	-1	-1	29696
1642	19	3	589	886	1.95	0.195	30011
1643	19	5	589	886	0	0	27328
1644	19	7	593	877	6.402	0.64	27922
1645	19	9	599	878	3.954	0.395	28685
1646	19	11	609	879	6.532	0.653	27233
1647	19	13	611	879	1.3	0.13	30189
1648	19	15	616	898	12.77	1.277	34439
1649	19	17	618	899	1.453	0.145	33797
1650	19	19	627	907	7.827	0.783	31683
1651	19	21	627	907	0	0	28617
1652	19	23	627	906	0.65	0.065	30472
1653	19	25	627	903	1.95	0.195	30629
1654	19	27	622	899	4.162	0.416	28749
1655	19	29	619	896	2.758	0.276	27780
1656	19	31	619	895	0.65	0.065	29176
1657	19	33	613	895	3.9	0.39	30348
1658	19	35	609	893	2.907	0.291	27869
1659	19	37	600	892	5.886	0.589	22650
1660	19	39	598	890	1.838	0.184	27922
1661	19	41	598	879	7.15	0.715	27367
1662	19	43	607	873	7.031	0.703	31022
1663	19	45	617	874	6.532	0.653	28267
1664	19	47	618	880	3.954	0.395	31646
1665	19	49	618	891	7.15	0.715	31236
1666	19	51	614	900	6.402	0.64	26792
1667	19	53	614	905	3.25	0.325	21215
1668	19	55	618	907	2.907	0.291	33328
1669	19	57	611	904	4.95	0.495	29516
1670	19	59	608	899	3.79	0.379	34564
1671	19	61	600	897	5.36	0.536	27479
1672	19	63	589	892	7.854	0.785	25253
1673	19	65	589	892	0	0	27121
1674	19	67	612	900	15.828	1.583	31817
1675	19	69	618	900	3.9	0.39	29542
1676	19	71	621	900	1.95	0.195	32404
1677	19	73	616	905	4.596	0.46	31045
1678	19	75	615	905	0.65	0.065	33900
1679	19	77	605	905	6.5	0.65	32392
1680	19	79	605	905	0	0	32636
1681	19	81	601	914	6.402	0.64	29241
1682	19	83	600	915	0.919	0.092	31895
1683	19	85	603	911	3.25	0.325	30364
1684	19	87	607	908	3.25	0.325	30578
1685	19	89	629	908	14.3	1.43	21212
1686	19	91	641	908	7.8	0.78	27947
1687	19	93	652	903	7.854	0.785	29593
1688	19	95	663	898	7.854	0.785	28985
1689	19	97	670	900	4.732	0.473	26691
1690	19	99	674	902	2.907	0.291	32991
1691	19	101	679	908	5.077	0.508	31889
1692	19	103	679	911	1.95	0.195	26994
1693	19	105	674	918	5.591	0.559	28787
1694	19	107	674	920	1.3	0.13	27793
1695	19	109	677	921	2.055	0.206	26893
1696	19	111	682	914	5.591	0.559	34572
1697	19	113	682	913	0.65	0.065	32313
1698	19	115	682	907	3.9	0.39	34717
1699	19	117	679	901	4.36	0.436	28653
1700	19	119	678	900	0.919	0.092	31859
1701	19	121	678	914	9.1	0.91	26048
1702	19	123	678	918	2.6	0.26	32328
1703	19	125	677	936	11.718	1.172	27908
1704	19	127	675	937	1.453	0.145	41826
1705	19	129	662	942	9.053	0.905	30762
1706	19	131	662	942	0	0	36528
1707	19	133	657	950	6.132	0.613	28048
1708	19	135	655	950	1.3	0.13	32068
1709	19	137	643	955	8.45	0.845	31120
1710	19	139	637	955	3.9	0.39	27156
1711	19	141	649	944	10.581	1.058	28708
1712	19	143	658	938	7.031	0.703	29055
1713	19	145	665	935	4.95	0.495	37708
1714	19	147	668	930	3.79	0.379	34307
1715	19	149	669	925	3.314	0.331	36461
1716	19	151	669	924	0.65	0.065	25555
1717	19	153	669	927	1.95	0.195	32537
1718	19	155	670	908	12.367	1.237	34095
1719	19	157	671	903	3.314	0.331	35171
1720	19	159	673	895	5.36	0.536	29069
1721	19	161	673	896	0.65	0.065	27961
1722	19	163	672	910	9.123	0.912	30424
1723	19	165	670	911	1.453	0.145	28877
1724	19	167	666	915	3.677	0.368	29551
1725	19	169	670	910	4.162	0.416	31319
1726	19	171	680	900	9.192	0.919	34555
1727	19	173	679	909	5.886	0.589	30674
1728	19	175	668	912	7.411	0.741	18279
1729	19	177	664	930	11.985	1.199	27850
1730	19	179	663	931	0.919	0.092	27382
1731	19	181	660	930	2.055	0.206	28365
1732	19	183	649	941	10.111	1.011	28674
1733	19	185	644	944	3.79	0.379	22978
1734	19	187	635	947	6.166	0.617	21071
1735	19	189	632	950	2.758	0.276	22477
1736	19	191	626	959	7.031	0.703	32134
1737	19	193	623	963	3.25	0.325	29079
1738	20	1	166	796	-1	-1	29862
1739	20	3	166	791	3.25	0.325	29914
1740	20	5	166	779	7.8	0.78	28506
1741	20	7	166	766	8.45	0.845	27489
1742	20	9	162	751	10.09	1.009	30620
1743	20	11	156	736	10.501	1.05	31280
1744	20	13	154	733	2.344	0.234	31766
1745	20	15	146	729	5.814	0.581	30674
1746	20	17	136	726	6.786	0.679	30044
1747	20	19	129	743	11.95	1.195	30373
1748	20	21	129	758	9.75	0.975	31102
1749	20	23	119	786	19.325	1.933	30791
1750	20	25	117	789	2.344	0.234	31987
1751	20	27	109	806	12.212	1.221	30148
1752	20	29	109	814	5.2	0.52	30457
1753	20	31	100	805	8.273	0.827	29826
1754	20	33	100	799	3.9	0.39	30483
1755	20	35	112	785	11.985	1.199	30466
1756	20	37	118	783	4.111	0.411	28429
1757	20	39	123	778	4.596	0.46	28711
1758	20	41	131	777	5.24	0.524	30075
1759	20	43	136	775	3.5	0.35	30272
1760	20	45	133	781	4.36	0.436	28358
1761	20	47	132	788	4.596	0.46	28496
1762	20	49	132	795	4.55	0.455	34407
1763	20	51	119	785	10.661	1.066	30620
1764	20	53	118	777	5.24	0.524	31553
1765	20	55	118	752	16.25	1.625	30836
1766	20	57	118	727	16.25	1.625	31610
1767	20	59	109	712	11.37	1.137	29252
1768	20	61	106	701	7.411	0.741	24820
1769	20	63	160	719	36.998	3.7	44141
1770	20	65	160	719	0	0	30117
1771	20	67	152	711	7.354	0.735	27518
1772	20	69	179	708	17.658	1.766	29312
1773	20	71	207	707	18.211	1.821	24883
1774	20	73	214	706	4.596	0.46	26869
1775	20	75	206	707	5.24	0.524	29855
1776	20	77	202	707	2.6	0.26	17091
1777	20	79	223	714	14.388	1.439	30786
1778	20	81	248	710	16.456	1.646	30127
1779	20	83	280	695	22.971	2.297	30391
1780	20	85	266	691	9.464	0.946	30369
1781	20	87	216	706	33.93	3.393	30662
1782	20	89	202	709	9.306	0.931	30440
1783	20	91	185	715	11.718	1.172	30375
1784	20	93	164	752	27.653	2.765	30433
1785	20	95	155	777	17.27	1.727	30497
1786	20	97	141	773	9.464	0.946	30306
1787	20	99	135	768	5.077	0.508	28460
1788	20	101	131	736	20.961	2.096	31467
1789	20	103	133	710	16.95	1.695	36317
1790	20	105	128	702	6.132	0.613	32755
1791	20	107	130	675	17.598	1.76	25685
1792	20	109	133	661	9.306	0.931	28303
1793	20	111	126	644	11.95	1.195	17122
1794	20	113	102	618	22.999	2.3	28545
1795	20	115	93	598	14.255	1.426	30256
1796	20	117	72	570	22.749	2.275	30090
1797	20	119	57	558	12.486	1.249	32981
1798	20	121	57	558	0	0	30870
1799	20	123	80	590	25.615	2.561	29431
1800	20	125	101	604	16.405	1.64	27183
1801	20	127	121	624	18.384	1.838	30406
1802	20	129	105	595	21.528	2.153	32088
1803	20	131	100	581	9.663	0.966	31284
1804	20	133	102	579	1.838	0.184	29019
1805	20	135	111	617	25.383	2.538	29974
1806	20	137	117	631	9.9	0.99	31111
1807	20	139	117	634	1.95	0.195	23327
1808	20	141	119	634	1.3	0.13	28591
1809	20	143	135	634	10.4	1.04	30980
1810	20	145	151	634	10.4	1.04	28518
1811	20	147	173	635	14.314	1.431	33237
1812	20	149	183	636	6.532	0.653	30646
1813	20	151	144	644	25.877	2.588	30140
1814	20	153	130	651	10.174	1.017	30515
1815	20	155	119	648	7.411	0.741	27682
1816	20	157	119	634	9.1	0.91	30754
1817	20	159	127	662	18.928	1.893	26815
1818	20	161	111	680	15.654	1.565	28125
1819	20	163	69	710	33.548	3.355	25425
1820	20	165	52	735	19.651	1.965	30223
1821	20	167	44	743	7.354	0.735	29104
1822	20	169	41	747	3.25	0.325	23236
1823	20	171	37	749	2.907	0.291	28620
1824	20	173	28	745	6.402	0.64	28815
1825	20	175	25	738	4.95	0.495	30419
1826	20	177	47	762	21.162	2.116	32879
1827	20	179	56	774	9.75	0.975	32716
1828	20	181	59	790	10.581	1.058	29013
1829	20	183	59	795	3.25	0.325	31018
1830	20	185	59	803	5.2	0.52	27603
1831	20	187	59	812	5.85	0.585	35944
1832	20	189	59	821	5.85	0.585	22539
1833	20	191	54	829	6.132	0.613	33613
1834	20	193	39	835	10.501	1.05	19515
1835	21	1	340	174	-1	-1	30972
1836	21	3	340	174	0	0	32438
1837	21	5	340	180	3.9	0.39	30774
1838	21	7	340	181	0.65	0.065	31129
1839	21	9	340	190	5.85	0.585	31093
1840	21	11	340	200	6.5	0.65	30927
1841	21	13	340	200	0	0	31296
1842	21	15	337	196	3.25	0.325	30804
1843	21	17	336	189	4.596	0.46	30093
1844	21	19	334	172	11.126	1.113	31396
1845	21	21	334	168	2.6	0.26	31742
1846	21	23	333	167	0.919	0.092	31373
1847	21	25	333	167	0	0	30746
1848	21	27	334	183	10.42	1.042	29886
1849	21	29	334	183	0	0	29778
1850	21	31	334	184	0.65	0.065	29572
1851	21	33	334	194	6.5	0.65	29887
1852	21	35	334	212	11.7	1.17	30322
1853	21	37	338	206	4.687	0.469	30260
1854	21	39	345	187	13.161	1.316	30804
1855	21	41	346	183	2.68	0.268	31560
1856	21	43	346	188	3.25	0.325	31185
1857	21	45	346	193	3.25	0.325	31012
1858	21	47	346	194	0.65	0.065	30549
1859	21	49	346	207	8.45	0.845	29183
1860	21	51	346	206	0.65	0.065	30266
1861	21	53	346	189	11.05	1.105	28948
1862	21	55	343	178	7.411	0.741	30547
1863	21	57	348	187	6.692	0.669	30138
1864	21	59	351	196	6.166	0.617	32105
1865	21	61	352	196	0.65	0.065	32853
1866	21	63	352	192	2.6	0.26	32462
1867	21	65	347	178	9.663	0.966	34370
1868	21	67	340	171	6.435	0.643	27673
1869	21	69	343	177	4.36	0.436	31964
1870	21	71	346	184	4.95	0.495	33191
1871	21	73	343	172	8.04	0.804	31455
1872	21	75	341	149	15.006	1.501	33741
1873	21	77	339	140	5.993	0.599	35202
1874	21	79	339	138	1.3	0.13	44978
1875	21	81	337	135	2.344	0.234	29446
1876	21	83	338	182	30.556	3.056	28928
1877	21	85	339	180	1.453	0.145	30985
1878	21	87	345	156	16.08	1.608	29788
1879	21	89	342	139	11.22	1.122	25758
1880	21	91	342	130	5.85	0.585	32876
1881	21	93	342	144	9.1	0.91	20484
1882	21	95	344	158	9.192	0.919	30863
1883	21	97	351	173	10.759	1.076	33514
1884	21	99	359	176	5.553	0.555	36525
1885	21	101	361	187	7.267	0.727	30371
1886	21	103	370	207	14.255	1.426	27596
1887	21	105	380	221	11.183	1.118	26589
1888	21	107	385	234	9.053	0.905	26399
1889	21	109	388	236	2.344	0.234	34757
1890	21	111	392	237	2.68	0.268	24515
1891	21	113	392	240	1.95	0.195	40205
1892	21	115	390	242	1.838	0.184	22201
1893	21	117	387	248	4.36	0.436	22441
1894	21	119	367	249	13.016	1.302	26905
1895	21	121	364	242	4.95	0.495	12172
1896	21	123	373	231	9.238	0.924	28009
1897	21	125	375	241	6.629	0.663	14087
1898	21	127	382	235	5.993	0.599	37655
1899	21	129	384	239	2.907	0.291	20628
1900	21	131	386	239	1.3	0.13	25646
1901	21	133	391	243	4.162	0.416	24171
1902	21	135	391	243	0	0	19425
1903	21	137	395	245	2.907	0.291	18788
1904	21	139	401	246	3.954	0.395	30660
1905	21	141	406	249	3.79	0.379	39268
1906	21	143	406	250	0.65	0.065	34644
1907	21	145	406	242	5.2	0.52	25729
1908	21	147	412	240	4.111	0.411	33086
1909	21	149	421	241	5.886	0.589	34738
1910	21	151	425	247	4.687	0.469	30104
1911	21	153	441	249	10.481	1.048	33702
1912	21	155	450	252	6.166	0.617	33168
1913	21	157	459	252	5.85	0.585	31775
1914	21	159	464	256	4.162	0.416	33209
1915	21	161	475	258	7.267	0.727	34880
1916	21	163	486	272	11.573	1.157	24394
1917	21	165	487	273	0.919	0.092	30497
1918	21	167	495	275	5.36	0.536	30715
1919	21	169	502	278	4.95	0.495	32188
1920	21	171	506	280	2.907	0.291	32355
1921	21	173	513	284	5.24	0.524	35147
1922	21	175	522	290	7.031	0.703	27153
1923	21	177	525	292	2.344	0.234	26383
1924	21	179	522	292	1.95	0.195	28993
1925	21	181	503	289	12.503	1.25	32592
1926	21	183	491	286	8.04	0.804	27880
1927	21	185	484	277	7.411	0.741	30697
1928	21	187	499	285	11.05	1.105	17499
1929	21	189	504	287	3.5	0.35	32336
1930	21	191	513	300	10.277	1.028	33312
1931	21	193	518	301	3.314	0.331	31865
1932	22	1	403	87	-1	-1	31624
1933	22	3	401	78	5.993	0.599	32014
1934	22	5	401	78	0	0	30700
1935	22	7	433	81	20.891	2.089	32036
1936	22	9	438	85	4.162	0.416	30874
1937	22	11	443	85	3.25	0.325	29516
1938	22	13	445	109	15.654	1.565	31340
1939	22	15	438	115	5.993	0.599	29349
1940	22	17	439	120	3.314	0.331	30672
1941	22	19	467	122	18.246	1.825	30507
1942	22	21	477	122	6.5	0.65	30570
1943	22	23	510	119	21.538	2.154	32604
1944	22	25	530	119	13	1.3	30898
1945	22	27	517	139	15.505	1.55	30754
1946	22	29	498	165	20.931	2.093	30222
1947	22	31	496	169	2.907	0.291	30794
1948	22	33	486	157	10.153	1.015	31312
1949	22	35	475	149	8.841	0.884	31556
1950	22	37	466	124	17.27	1.727	25805
1951	22	39	465	144	13.016	1.302	30551
1952	22	41	464	149	3.314	0.331	31311
1953	22	43	456	161	9.374	0.937	28893
1954	22	45	468	157	8.222	0.822	30635
1955	22	47	486	144	14.432	1.443	26452
1956	22	49	487	135	5.886	0.589	29753
1957	22	51	487	135	0	0	33981
1958	22	53	486	143	5.24	0.524	36940
1959	22	55	483	143	1.95	0.195	32733
1960	22	57	482	139	2.68	0.268	33464
1961	22	59	480	136	2.344	0.234	31281
1962	22	61	480	136	0	0	32235
1963	22	63	480	136	0	0	38913
1964	22	65	480	136	0	0	31977
1965	22	67	480	140	2.6	0.26	25980
1966	22	69	480	155	9.75	0.975	27537
1967	22	71	484	154	2.68	0.268	28524
1968	22	73	538	169	36.428	3.643	27621
1969	22	75	559	168	13.665	1.367	30756
1970	22	77	565	161	5.993	0.599	31357
1971	22	79	578	172	11.069	1.107	29928
1972	22	81	579	172	0.65	0.065	30227
1973	22	83	579	162	6.5	0.65	30830
1974	22	85	579	160	1.3	0.13	30138
1975	22	87	596	150	12.82	1.282	30470
1976	22	89	610	162	11.985	1.199	28352
1977	22	91	619	165	6.166	0.617	27662
1978	22	93	636	165	11.05	1.105	30305
1979	22	95	652	166	10.42	1.042	31536
1980	22	97	663	168	7.267	0.727	30884
1981	22	99	677	172	9.464	0.946	30130
1982	22	101	697	192	18.384	1.838	27841
1983	22	103	700	192	1.95	0.195	30163
1984	22	105	716	198	11.107	1.111	32596
1985	22	107	730	198	9.1	0.91	34442
1986	22	109	733	198	1.95	0.195	29455
1987	22	111	738	205	5.591	0.559	33318
1988	22	113	742	212	5.24	0.524	30427
1989	22	115	744	221	5.993	0.599	32134
1990	22	117	744	230	5.85	0.585	25976
1991	22	119	744	230	0	0	27058
1992	22	121	743	225	3.314	0.331	29801
1993	22	123	741	221	2.907	0.291	30386
1994	22	125	737	216	4.162	0.416	33810
1995	22	127	735	212	2.907	0.291	28559
1996	22	129	731	203	6.402	0.64	30466
1997	22	131	728	200	2.758	0.276	32711
1998	22	133	727	202	1.453	0.145	28819
1999	22	135	740	208	9.306	0.931	29624
[truncated: 5,384 more rows]
