# Supplementary material for: The Arp2/3 complex is required for in situ haptotactic response of microglia to iC3b
Source: EMBO Rep. 2026 Feb 27;27(7):1666–95. doi: 10.1038/s44319-026-00720-9 (PMC13076747; doi:10.1038/s44319-026-00720-9)
Supplement: Supplementary file 14 — Source data Fig. 2 [file 44319_2026_720_MOESM14_ESM.zip › Figure 2/2A-C/25.01.13 BV2 random migration 2d DMSO well results.csv]

Track n�	Slice n�	X	Y	Distance	Velocity	Pixel Value
1	1	550	673	-1.000	-1.000	29948
1	3	548	681	5.360	0.536	29330
1	5	548	681	0.000	0.000	30475
1	7	548	681	0.000	0.000	26540
1	9	552	679	2.907	0.291	31632
1	11	557	678	3.314	0.331	20911
1	13	560	675	2.758	0.276	29059
1	15	560	674	0.650	0.065	28981
1	17	558	672	1.838	0.184	33158
1	19	557	671	0.919	0.092	31624
1	21	557	671	0.000	0.000	29360
1	23	558	662	5.886	0.589	29015
1	25	562	659	3.250	0.325	30278
1	27	564	659	1.300	0.130	29637
1	29	545	655	12.620	1.262	28921
1	31	541	655	2.600	0.260	31616
1	33	520	652	13.788	1.379	29510
1	35	524	651	2.680	0.268	29273
1	37	530	649	4.111	0.411	30645
1	39	536	640	7.031	0.703	28818
1	41	536	636	2.600	0.260	28974
1	43	538	624	7.907	0.791	26596
1	45	541	622	2.344	0.234	30903
1	47	541	629	4.550	0.455	25132
1	49	541	642	8.450	0.845	30458
1	51	543	647	3.500	0.350	28673
1	53	547	657	7.001	0.700	30387
1	55	547	653	2.600	0.260	28878
1	57	559	666	11.499	1.150	30805
1	59	567	670	5.814	0.581	30774
1	61	552	652	15.230	1.523	29701
1	63	534	647	12.143	1.214	28959
1	65	515	648	12.367	1.237	31698
1	67	511	649	2.680	0.268	25457
1	69	494	665	15.174	1.517	29659
1	71	494	665	0.000	0.000	30948
1	73	513	649	16.145	1.615	20561
1	75	530	636	13.910	1.391	21924
1	77	534	624	8.222	0.822	30038
1	79	548	668	30.012	3.001	16485
1	81	548	668	0.000	0.000	28477
1	83	574	668	16.900	1.690	30120
1	85	618	638	34.614	3.461	29848
1	87	622	624	9.464	0.946	30107
1	89	622	594	19.500	1.950	24356
1	91	655	563	29.429	2.943	35092
1	93	676	550	16.053	1.605	32219
1	95	689	539	11.069	1.107	29434
1	97	706	533	11.718	1.172	31985
1	99	743	517	26.202	2.620	29037
1	101	756	515	8.549	0.855	29143
1	103	745	518	7.411	0.741	28195
1	105	658	555	61.450	6.145	23467
1	107	640	577	18.476	1.848	31277
1	109	635	582	4.596	0.460	24771
1	111	636	576	3.954	0.395	32523
1	113	637	566	6.532	0.653	28304
1	115	645	615	32.271	3.227	27137
1	117	645	643	18.200	1.820	28186
1	119	646	680	24.058	2.406	29819
1	121	647	699	12.367	1.237	29862
1	123	647	704	3.250	0.325	30454
1	125	651	665	25.482	2.548	32278
1	127	665	612	35.631	3.563	29799
1	129	672	584	18.760	1.876	29388
1	131	675	568	10.581	1.058	19425
1	133	671	583	10.090	1.009	29507
1	135	670	587	2.680	0.268	29413
1	137	667	583	3.250	0.325	27082
1	139	663	583	2.600	0.260	29654
1	141	639	587	15.815	1.581	36503
1	143	635	585	2.907	0.291	28477
1	145	631	565	13.257	1.326	27141
1	147	630	557	5.240	0.524	20811
1	149	627	585	18.304	1.830	25933
1	151	627	588	1.950	0.195	29039
1	153	626	592	2.680	0.268	28487
1	155	628	578	9.192	0.919	30401
1	157	630	554	15.654	1.565	27162
1	159	639	577	16.053	1.605	31154
1	161	641	587	6.629	0.663	30642
1	163	638	587	1.950	0.195	31976
1	165	631	593	5.993	0.599	23004
1	167	609	617	21.162	2.116	19094
1	169	605	634	11.351	1.135	26393
1	171	601	664	19.672	1.967	25964
1	173	601	672	5.200	0.520	25050
1	175	609	670	5.360	0.536	29762
1	177	614	669	3.314	0.331	28978
1	179	618	680	7.608	0.761	29605
1	181	609	685	6.692	0.669	33559
1	183	589	680	13.400	1.340	25295
1	185	571	673	12.553	1.255	29243
1	187	563	666	6.909	0.691	33400
1	189	542	652	16.405	1.640	29864
1	191	521	642	15.118	1.512	28032
1	193	507	642	9.100	0.910	29062
2	1	414	557	-1.000	-1.000	30994
2	3	414	557	0.000	0.000	31598
2	5	414	557	0.000	0.000	29749
2	7	406	554	5.553	0.555	29720
2	9	404	551	2.344	0.234	30160
2	11	402	547	2.907	0.291	29834
2	13	401	546	0.919	0.092	30164
2	15	397	542	3.677	0.368	30457
2	17	387	533	8.745	0.874	30052
2	19	379	528	6.132	0.613	29642
2	21	376	525	2.758	0.276	31529
2	23	381	525	3.250	0.325	29219
2	25	392	526	7.179	0.718	29564
2	27	397	528	3.500	0.350	29101
2	29	412	534	10.501	1.050	31621
2	31	420	542	7.354	0.735	29827
2	33	428	552	8.324	0.832	32026
2	35	428	552	0.000	0.000	31351
2	37	429	554	1.453	0.145	29144
2	39	429	555	0.650	0.065	30147
2	41	434	556	3.314	0.331	30959
2	43	441	558	4.732	0.473	28928
2	45	460	570	14.607	1.461	30925
2	47	460	570	0.000	0.000	30640
2	49	455	567	3.790	0.379	30668
2	51	454	566	0.919	0.092	33013
2	53	456	577	7.267	0.727	30124
2	55	456	577	0.000	0.000	30405
2	57	453	575	2.344	0.234	30783
2	59	451	571	2.907	0.291	31838
2	61	439	558	11.499	1.150	30888
2	63	422	549	12.503	1.250	27806
2	65	416	545	4.687	0.469	36699
2	67	407	538	7.411	0.741	28453
2	69	400	533	5.591	0.559	31611
2	71	396	534	2.680	0.268	33796
2	73	398	542	5.360	0.536	28390
2	75	401	539	2.758	0.276	32058
2	77	409	537	5.360	0.536	21869
2	79	412	542	3.790	0.379	32502
2	81	419	545	4.950	0.495	33421
2	83	420	546	0.919	0.092	13327
2	85	424	554	5.814	0.581	16200
2	87	426	555	1.453	0.145	20604
2	89	433	557	4.732	0.473	28761
2	91	438	557	3.250	0.325	32575
2	93	447	558	5.886	0.589	31363
2	95	449	557	1.453	0.145	32178
2	97	453	557	2.600	0.260	21365
2	99	445	571	10.481	1.048	18575
2	101	445	571	0.000	0.000	24197
2	103	446	567	2.680	0.268	38731
2	105	448	566	1.453	0.145	34372
2	107	463	563	9.943	0.994	25819
2	109	460	567	3.250	0.325	43519
2	111	455	567	3.250	0.325	29172
2	113	445	565	6.629	0.663	37330
2	115	436	563	5.993	0.599	26401
2	117	431	570	5.591	0.559	16757
2	119	432	578	5.240	0.524	30713
2	121	438	572	5.515	0.552	30059
2	123	444	569	4.360	0.436	34079
2	125	457	575	9.306	0.931	16736
2	127	460	570	3.790	0.379	22606
2	129	460	570	0.000	0.000	43505
2	131	457	580	6.786	0.679	21966
2	133	451	581	3.954	0.395	41135
2	135	450	580	0.919	0.092	20836
2	137	447	577	2.758	0.276	25402
2	139	440	573	5.240	0.524	30894
2	141	436	565	5.814	0.581	27460
2	143	424	567	7.907	0.791	30965
2	145	425	567	0.650	0.065	30421
2	147	442	568	11.069	1.107	35663
2	149	446	571	3.250	0.325	31676
2	151	450	571	2.600	0.260	55941
2	153	456	574	4.360	0.436	29505
2	155	459	568	4.360	0.436	28855
2	157	454	567	3.314	0.331	49368
2	159	445	578	9.238	0.924	41470
2	161	445	578	0.000	0.000	39446
2	163	445	572	3.900	0.390	39667
2	165	448	567	3.790	0.379	24304
2	167	460	569	7.907	0.791	29265
2	169	464	569	2.600	0.260	30825
2	171	457	576	6.435	0.643	29265
2	173	445	577	7.827	0.783	46190
2	175	438	574	4.950	0.495	33234
2	177	437	579	3.314	0.331	42103
2	179	432	579	3.250	0.325	20491
2	181	430	576	2.344	0.234	18890
2	183	432	561	9.836	0.984	30557
2	185	438	560	3.954	0.395	27005
2	187	441	564	3.250	0.325	33001
2	189	442	565	0.919	0.092	47364
2	191	442	565	0.000	0.000	31864
2	193	441	564	0.919	0.092	32176
3	1	130	337	-1.000	-1.000	32976
3	3	130	337	0.000	0.000	33710
3	5	122	340	5.553	0.555	32779
3	7	113	343	6.166	0.617	19837
3	9	110	340	2.758	0.276	31940
3	11	118	328	9.374	0.937	35135
3	13	129	319	9.238	0.924	32649
3	15	140	309	9.663	0.966	35026
3	17	146	302	5.993	0.599	34812
3	19	155	291	9.238	0.924	33182
3	21	166	280	10.111	1.011	34674
3	23	170	279	2.680	0.268	34016
3	25	179	275	6.402	0.640	34056
3	27	188	269	7.031	0.703	32910
3	29	201	257	11.499	1.150	34467
3	31	219	239	16.546	1.655	33208
3	33	232	222	13.910	1.391	33091
3	35	236	217	4.162	0.416	31749
3	37	245	215	5.993	0.599	34704
3	39	262	206	12.503	1.250	33889
3	41	278	196	12.264	1.226	35446
3	43	289	184	10.581	1.058	33432
3	45	292	180	3.250	0.325	30116
3	47	295	175	3.790	0.379	33046
3	49	303	162	9.922	0.992	32202
3	51	306	155	4.950	0.495	31977
3	53	309	149	4.360	0.436	31757
3	55	312	139	6.786	0.679	35680
3	57	316	130	6.402	0.640	33949
3	59	320	120	7.001	0.700	32013
3	61	328	111	7.827	0.783	31637
3	63	313	134	17.848	1.785	31517
3	65	310	143	6.166	0.617	22840
3	67	301	160	12.503	1.250	31938
3	69	300	164	2.680	0.268	33601
3	71	299	172	5.240	0.524	26164
3	73	301	168	2.907	0.291	31682
3	75	310	154	10.818	1.082	31040
3	77	313	146	5.553	0.555	28144
3	79	314	138	5.240	0.524	29866
3	81	327	151	11.950	1.195	33673
3	83	329	149	1.838	0.184	30675
3	85	329	139	6.500	0.650	31351
3	87	330	132	4.596	0.460	33313
3	89	331	143	7.179	0.718	35283
3	91	334	159	10.581	1.058	24534
3	93	340	177	12.333	1.233	30133
3	95	356	222	31.043	3.104	31997
3	97	362	242	13.572	1.357	42832
3	99	368	253	8.144	0.814	29832
3	101	375	265	9.030	0.903	28611
3	103	384	274	8.273	0.827	26468
3	105	398	273	9.123	0.912	27172
3	107	411	270	8.672	0.867	36736
3	109	407	282	8.222	0.822	31448
3	111	388	293	14.270	1.427	24116
3	113	376	306	11.499	1.150	30406
3	115	367	316	8.745	0.874	33161
3	117	358	326	8.745	0.874	30338
3	119	353	335	6.692	0.669	33553
3	121	346	343	6.909	0.691	33258
3	123	337	350	7.411	0.741	31258
3	125	326	361	10.111	1.011	31835
3	127	320	366	5.077	0.508	30711
3	129	312	370	5.814	0.581	30723
3	131	301	378	8.841	0.884	27624
3	133	296	382	4.162	0.416	28724
3	135	294	388	4.111	0.411	32905
3	137	290	397	6.402	0.640	31450
3	139	290	399	1.300	0.130	30501
3	141	286	398	2.680	0.268	22919
3	143	282	390	5.814	0.581	26588
3	145	272	357	22.413	2.241	33491
3	147	271	339	11.718	1.172	31569
3	149	266	315	15.935	1.593	33541
3	151	255	300	12.090	1.209	29759
3	153	242	279	16.053	1.605	25014
3	155	240	272	4.732	0.473	37054
3	157	238	266	4.111	0.411	35257
3	159	229	256	8.745	0.874	29479
3	161	227	254	1.838	0.184	29921
3	163	220	258	5.240	0.524	26289
3	165	222	229	18.894	1.889	32935
3	167	222	215	9.100	0.910	34893
3	169	223	204	7.179	0.718	39588
3	171	223	195	5.850	0.585	31665
3	173	220	207	8.040	0.804	29522
3	175	214	224	11.718	1.172	42146
3	177	213	227	2.055	0.206	42976
3	179	211	240	8.549	0.855	49991
3	181	209	240	1.300	0.130	25235
3	183	198	250	9.663	0.966	21694
3	185	198	262	7.800	0.780	30571
3	187	194	276	9.464	0.946	24568
3	189	188	289	9.306	0.931	26095
3	191	188	291	1.300	0.130	33563
3	193	189	315	15.613	1.561	29117
4	1	795	264	-1.000	-1.000	34975
4	3	793	266	1.838	0.184	31480
4	5	788	271	4.596	0.460	30146
4	7	789	272	0.919	0.092	30716
4	9	806	271	11.069	1.107	29717
4	11	823	264	11.950	1.195	29962
4	13	832	259	6.692	0.669	30394
4	15	843	253	8.144	0.814	32959
4	17	844	248	3.314	0.331	33972
4	19	841	260	8.040	0.804	26855
4	21	845	266	4.687	0.469	28083
4	23	855	267	6.532	0.653	33505
4	25	861	274	5.993	0.599	28850
4	27	867	283	7.031	0.703	29258
4	29	870	283	1.950	0.195	32358
4	31	885	289	10.501	1.050	26534
4	33	894	287	5.993	0.599	31089
4	35	895	305	11.718	1.172	30550
4	37	895	305	0.000	0.000	27638
4	39	895	305	0.000	0.000	26573
4	41	898	305	1.950	0.195	28644
4	43	900	306	1.453	0.145	26412
4	45	900	307	0.650	0.065	29820
4	47	901	298	5.886	0.589	29392
4	49	892	286	9.750	0.975	22127
4	51	887	285	3.314	0.331	31949
4	53	883	283	2.907	0.291	26163
4	55	882	283	0.650	0.065	29187
4	57	882	284	0.650	0.065	31685
4	59	883	272	7.827	0.783	32673
4	61	883	271	0.650	0.065	28773
4	63	884	282	7.179	0.718	30138
4	65	884	289	4.550	0.455	28673
4	67	886	294	3.500	0.350	27430
4	69	889	304	6.786	0.679	26442
4	71	889	304	0.000	0.000	28979
4	73	897	310	6.500	0.650	29747
4	75	901	311	2.680	0.268	37883
4	77	905	316	4.162	0.416	28436
4	79	905	321	3.250	0.325	29313
4	81	885	321	13.000	1.300	29786
4	83	879	321	3.900	0.390	29578
4	85	876	313	5.553	0.555	30044
4	87	888	302	10.581	1.058	29627
4	89	896	288	10.481	1.048	30007
4	91	896	281	4.550	0.455	29782
4	93	883	269	11.499	1.150	29310
4	95	865	243	20.554	2.055	29933
4	97	861	229	9.464	0.946	32917
4	99	858	219	6.786	0.679	33503
4	101	858	219	0.000	0.000	26962
4	103	853	223	4.162	0.416	34520
4	105	867	255	22.703	2.270	25669
4	107	885	276	17.978	1.798	16361
4	109	894	278	5.993	0.599	33306
4	111	907	260	14.432	1.443	21276
4	113	909	250	6.629	0.663	24209
4	115	909	250	0.000	0.000	29810
4	117	878	283	29.429	2.943	28932
4	119	878	280	1.950	0.195	30975
4	121	898	253	21.840	2.184	15279
4	123	914	240	13.400	1.340	31007
4	125	920	223	11.718	1.172	32635
4	127	920	218	3.250	0.325	31367
4	129	922	207	7.267	0.727	35230
4	131	924	199	5.360	0.536	28334
4	133	925	199	0.650	0.065	23600
4	135	920	215	10.896	1.090	32581
4	137	920	215	0.000	0.000	29533
4	139	920	213	1.300	0.130	28759
4	141	920	220	4.550	0.455	28452
4	143	904	257	26.202	2.620	24031
4	145	896	280	15.828	1.583	30896
4	147	895	294	9.123	0.912	31821
4	149	895	294	0.000	0.000	26888
4	151	908	259	24.268	2.427	30662
4	153	911	238	13.788	1.379	29697
4	155	917	219	12.951	1.295	28573
4	157	917	216	1.950	0.195	29969
4	159	919	209	4.732	0.473	29042
4	161	920	202	4.596	0.460	29485
4	163	920	202	0.000	0.000	27866
4	165	921	201	0.919	0.092	30033
4	167	925	196	4.162	0.416	32785
4	169	927	193	2.344	0.234	32308
4	171	930	192	2.055	0.206	31325
4	173	932	191	1.453	0.145	32986
4	175	936	184	5.240	0.524	27766
4	177	936	181	1.950	0.195	27183
4	179	938	172	5.993	0.599	28777
4	181	938	165	4.550	0.455	33686
4	183	938	155	6.500	0.650	27891
4	185	940	155	1.300	0.130	29045
4	187	942	155	1.300	0.130	29844
4	189	943	158	2.055	0.206	26945
4	191	943	162	2.600	0.260	28419
4	193	943	162	0.000	0.000	28125
5	1	965	492	-1.000	-1.000	30609
5	3	947	497	12.143	1.214	30918
5	5	946	497	0.650	0.065	30461
5	7	945	497	0.650	0.065	28912
5	9	940	497	3.250	0.325	31211
5	11	950	489	8.324	0.832	29145
5	13	957	478	8.475	0.847	30303
5	15	962	472	5.077	0.508	29342
5	17	963	472	0.650	0.065	27926
5	19	963	472	0.000	0.000	29828
5	21	961	487	9.836	0.984	32453
5	23	952	487	5.850	0.585	29737
5	25	952	487	0.000	0.000	29187
5	27	957	475	8.450	0.845	27937
5	29	967	466	8.745	0.874	28259
5	31	973	463	4.360	0.436	29436
5	33	976	469	4.360	0.436	30478
5	35	977	469	0.650	0.065	30940
5	37	975	482	8.549	0.855	29387
5	39	965	480	6.629	0.663	29802
5	41	957	480	5.200	0.520	32841
5	43	946	489	9.238	0.924	27080
5	45	944	490	1.453	0.145	14374
5	47	942	491	1.453	0.145	31089
5	49	942	491	0.000	0.000	28271
5	51	972	472	23.081	2.308	29519
5	53	973	471	0.919	0.092	31606
5	55	978	471	3.250	0.325	31000
5	57	986	467	5.814	0.581	31418
5	59	989	465	2.344	0.234	33655
5	61	989	464	0.650	0.065	30513
5	63	993	456	5.814	0.581	30642
5	65	995	453	2.344	0.234	32110
5	67	982	473	15.505	1.550	31843
5	69	998	451	17.681	1.768	28724
5	71	1007	448	6.166	0.617	41226
5	73	1010	441	4.950	0.495	30366
5	75	1014	431	7.001	0.700	23384
5	77	1018	428	3.250	0.325	31078
5	79	1018	424	2.600	0.260	25283
5	81	1017	426	1.453	0.145	29760
5	83	1017	421	3.250	0.325	29472
5	85	1017	434	8.450	0.845	32737
5	87	1021	432	2.907	0.291	28796
6	1	772	154	-1.000	-1.000	31147
6	3	772	152	1.300	0.130	33315
6	5	771	141	7.179	0.718	33070
6	7	769	138	2.344	0.234	28965
6	9	769	138	0.000	0.000	30107
6	11	769	135	1.950	0.195	29191
6	13	769	135	0.000	0.000	27636
6	15	769	130	3.250	0.325	29773
6	17	769	124	3.900	0.390	27317
6	19	769	116	5.200	0.520	28949
6	21	769	103	8.450	0.845	29375
6	23	769	100	1.950	0.195	30499
6	25	769	100	0.000	0.000	31525
6	27	769	99	0.650	0.065	30964
6	29	766	96	2.758	0.276	29188
6	31	766	97	0.650	0.065	29268
6	33	768	103	4.111	0.411	30295
6	35	770	96	4.732	0.473	30735
6	37	773	89	4.950	0.495	29545
6	39	773	108	12.350	1.235	29019
6	41	773	117	5.850	0.585	34241
6	43	773	119	1.300	0.130	30202
6	45	773	114	3.250	0.325	28660
6	47	772	98	10.420	1.042	32486
6	49	771	84	9.123	0.912	33248
6	51	771	69	9.750	0.975	31280
6	53	771	65	2.600	0.260	31194
6	55	771	81	10.400	1.040	27503
6	57	771	98	11.050	1.105	28915
6	59	772	105	4.596	0.460	35950
6	61	772	119	9.100	0.910	54930
6	63	771	123	2.680	0.268	29346
6	65	771	117	3.900	0.390	28305
6	67	772	109	5.240	0.524	29423
6	69	773	106	2.055	0.206	34634
6	71	786	119	11.950	1.195	44973
6	73	786	119	0.000	0.000	35483
6	75	787	125	3.954	0.395	31973
6	77	787	132	4.550	0.455	29514
6	79	790	139	4.950	0.495	29971
6	81	785	123	10.896	1.090	36130
6	83	782	115	5.553	0.555	31325
6	85	778	102	8.841	0.884	31126
6	87	778	87	9.750	0.975	32944
6	89	776	78	5.993	0.599	36053
6	91	772	67	7.608	0.761	31689
6	93	769	55	8.040	0.804	27737
6	95	769	51	2.600	0.260	29932
6	97	769	49	1.300	0.130	30923
6	99	769	44	3.250	0.325	30651
6	101	769	38	3.900	0.390	30905
6	103	769	32	3.900	0.390	30576
6	105	768	27	3.314	0.331	29114
6	107	768	18	5.850	0.585	31893
6	109	768	14	2.600	0.260	33749
6	111	766	12	1.838	0.184	31475
6	113	770	42	19.672	1.967	33756
6	115	770	49	4.550	0.455	29216
6	117	774	77	18.384	1.838	29012
6	119	781	91	10.174	1.017	32504
6	121	783	95	2.907	0.291	34718
6	123	793	105	9.192	0.919	32264
6	125	802	116	9.238	0.924	33484
6	127	819	132	15.174	1.517	34065
6	129	825	138	5.515	0.552	35237
6	131	834	145	7.411	0.741	29183
6	133	838	145	2.600	0.260	27131
6	135	841	144	2.055	0.206	25357
6	137	843	144	1.300	0.130	30884
6	139	844	137	4.596	0.460	29397
6	141	833	135	7.267	0.727	30305
6	143	832	135	0.650	0.065	31111
6	145	823	128	7.411	0.741	29850
6	147	815	111	12.212	1.221	30664
6	149	804	81	20.769	2.077	30293
6	151	799	60	14.031	1.403	29453
6	153	794	50	7.267	0.727	32887
6	155	791	44	4.360	0.436	30689
6	157	786	33	7.854	0.785	30590
6	159	783	22	7.411	0.741	29205
6	161	783	16	3.900	0.390	39224
6	163	775	6	8.324	0.832	20875
6	165	769	4	4.111	0.411	30541
6	167	763	4	3.900	0.390	30484
6	169	751	4	7.800	0.780	30094
6	171	750	4	0.650	0.065	30566
6	173	743	6	4.732	0.473	30152
7	1	372	854	-1.000	-1.000	31194
7	3	372	854	0.000	0.000	30660
7	5	371	855	0.919	0.092	30257
7	7	363	852	5.553	0.555	29344
7	9	345	841	13.711	1.371	27735
7	11	345	841	0.000	0.000	26214
7	13	344	841	0.650	0.065	27934
7	15	344	841	0.000	0.000	33811
7	17	344	833	5.200	0.520	27712
7	19	344	828	3.250	0.325	30158
7	21	345	828	0.650	0.065	22430
7	23	347	825	2.344	0.234	21759
7	25	348	808	11.069	1.107	31050
7	27	347	804	2.680	0.268	21130
7	29	347	804	0.000	0.000	27520
7	31	341	799	5.077	0.508	29393
7	33	339	797	1.838	0.184	30281
7	35	339	796	0.650	0.065	29015
7	37	339	796	0.000	0.000	29369
7	39	337	795	1.453	0.145	30411
7	41	327	784	9.663	0.966	28876
7	43	327	786	1.300	0.130	26877
7	45	333	807	14.196	1.420	26454
7	47	333	807	0.000	0.000	28706
7	49	331	802	3.500	0.350	30830
7	51	319	791	10.581	1.058	29116
7	53	317	791	1.300	0.130	29735
7	55	317	785	3.900	0.390	29305
7	57	317	785	0.000	0.000	29877
7	59	317	785	0.000	0.000	30513
7	61	312	776	6.692	0.669	29905
7	63	308	770	4.687	0.469	27787
7	65	305	764	4.360	0.436	30939
7	67	295	755	8.745	0.874	28045
7	69	285	751	7.001	0.700	28577
7	71	276	746	6.692	0.669	29305
7	73	276	745	0.650	0.065	27046
7	75	275	745	0.650	0.065	30092
7	77	274	752	4.596	0.460	31221
7	79	273	756	2.680	0.268	27742
7	81	281	758	5.360	0.536	30463
7	83	301	768	14.534	1.453	28837
7	85	306	772	4.162	0.416	32554
7	87	308	780	5.360	0.536	19199
7	89	311	788	5.553	0.555	23373
7	91	311	785	1.950	0.195	24990
7	93	311	775	6.500	0.650	10655
7	95	308	765	6.786	0.679	33763
7	97	307	762	2.055	0.206	27359
7	99	311	764	2.907	0.291	31751
7	101	316	768	4.162	0.416	36971
7	103	318	768	1.300	0.130	30643
7	105	323	771	3.790	0.379	31564
7	107	323	771	0.000	0.000	32275
7	109	311	770	7.827	0.783	36185
7	111	294	764	11.718	1.172	22678
7	113	277	757	11.950	1.195	30574
7	115	276	757	0.650	0.065	24629
7	117	301	774	19.651	1.965	32354
7	119	321	776	13.065	1.306	26659
7	121	339	776	11.700	1.170	31194
7	123	359	776	13.000	1.300	32034
7	125	367	775	5.240	0.524	29705
7	127	378	773	7.267	0.727	32328
7	129	400	772	14.314	1.431	33448
7	131	422	774	14.359	1.436	33794
7	133	440	775	11.718	1.172	31651
7	135	450	771	7.001	0.700	31412
7	137	464	770	9.123	0.912	30037
7	139	477	770	8.450	0.845	30024
7	141	488	771	7.179	0.718	33906
7	143	494	772	3.954	0.395	28869
7	145	498	773	2.680	0.268	30063
7	147	481	773	11.050	1.105	29995
7	149	455	769	17.098	1.710	32643
7	151	413	772	27.369	2.737	34286
7	153	390	769	15.076	1.508	33021
7	155	384	767	4.111	0.411	32316
7	157	375	762	6.692	0.669	33123
7	159	363	756	8.720	0.872	36990
7	161	357	750	5.515	0.552	31365
7	163	357	743	4.550	0.455	31585
7	165	359	735	5.360	0.536	31576
7	167	369	729	7.580	0.758	29893
7	169	376	723	5.993	0.599	29304
7	171	377	723	0.650	0.065	33028
7	173	383	717	5.515	0.552	33236
7	175	390	712	5.591	0.559	34819
7	177	390	711	0.650	0.065	28409
7	179	392	708	2.344	0.234	31320
7	181	396	717	6.402	0.640	30263
7	183	405	732	11.370	1.137	30115
7	185	412	741	7.411	0.741	28103
7	187	419	750	7.411	0.741	34100
7	189	422	758	5.553	0.555	32907
7	191	422	762	2.600	0.260	27958
7	193	421	762	0.650	0.065	24661
8	1	321	725	-1.000	-1.000	30896
8	3	322	728	2.055	0.206	29742
8	5	327	729	3.314	0.331	30868
8	7	345	731	11.772	1.177	36918
8	9	352	734	4.950	0.495	28266
8	11	358	738	4.687	0.469	31029
8	13	363	738	3.250	0.325	32306
8	15	350	727	11.069	1.107	27761
8	17	337	719	9.922	0.992	30466
8	19	322	707	12.486	1.249	28189
8	21	320	701	4.111	0.411	22051
8	23	320	696	3.250	0.325	28183
8	25	332	717	15.721	1.572	29355
8	27	336	721	3.677	0.368	29950
8	29	347	728	8.475	0.847	25830
8	31	348	729	0.919	0.092	31250
8	33	348	729	0.000	0.000	26638
8	35	339	719	8.745	0.874	32514
8	37	331	708	8.841	0.884	28956
8	39	331	701	4.550	0.455	30178
8	41	323	688	9.922	0.992	25724
8	43	316	687	4.596	0.460	29523
8	45	311	687	3.250	0.325	31073
8	47	328	702	14.736	1.474	31371
8	49	329	702	0.650	0.065	30706
8	51	325	693	6.402	0.640	31592
8	53	315	684	8.745	0.874	34888
8	55	303	679	8.450	0.845	30907
8	57	298	676	3.790	0.379	33734
8	59	296	674	1.838	0.184	30676
8	61	295	674	0.650	0.065	30459
8	63	295	674	0.000	0.000	30459
8	65	294	671	2.055	0.206	32109
8	67	294	669	1.300	0.130	34349
8	69	292	668	1.453	0.145	33515
8	71	292	668	0.000	0.000	34805
8	73	291	668	0.650	0.065	31579
8	75	277	669	9.123	0.912	31474
8	77	271	662	5.993	0.599	27006
8	79	270	660	1.453	0.145	32006
8	81	270	659	0.650	0.065	32145
8	83	263	651	6.909	0.691	30261
8	85	258	646	4.596	0.460	30658
8	87	257	647	0.919	0.092	31413
8	89	257	647	0.000	0.000	31482
8	91	254	647	1.950	0.195	22710
8	93	254	646	0.650	0.065	31032
8	95	253	640	3.954	0.395	28400
8	97	250	632	5.553	0.555	32658
8	99	235	623	11.370	1.137	28097
8	101	235	627	2.600	0.260	25361
8	103	235	629	1.300	0.130	27704
8	105	235	629	0.000	0.000	31320
8	107	235	629	0.000	0.000	31323
8	109	230	607	14.664	1.466	28479
8	111	227	600	4.950	0.495	32034
8	113	219	594	6.500	0.650	34110
8	115	198	585	14.850	1.485	26600
8	117	203	581	4.162	0.416	30174
8	119	203	581	0.000	0.000	28965
8	121	207	566	10.090	1.009	31889
8	123	209	559	4.732	0.473	30989
8	125	206	561	2.344	0.234	34277
8	127	199	558	4.950	0.495	35714
8	129	198	557	0.919	0.092	33253
8	131	198	557	0.000	0.000	40560
8	133	197	550	4.596	0.460	31563
8	135	197	546	2.600	0.260	29913
8	137	198	536	6.532	0.653	30847
8	139	195	529	4.950	0.495	38020
8	141	193	524	3.500	0.350	37536
8	143	190	513	7.411	0.741	40739
8	145	190	510	1.950	0.195	20287
8	147	190	510	0.000	0.000	28706
8	149	185	513	3.790	0.379	25787
8	151	185	513	0.000	0.000	36256
8	153	185	503	6.500	0.650	28586
8	155	185	495	5.200	0.520	29496
8	157	185	491	2.600	0.260	32759
8	159	186	489	1.453	0.145	33846
8	161	186	489	0.000	0.000	30990
8	163	186	489	0.000	0.000	35144
8	165	186	482	4.550	0.455	33607
8	167	186	480	1.300	0.130	32594
8	169	186	480	0.000	0.000	30937
8	171	186	480	0.000	0.000	31307
8	173	186	475	3.250	0.325	30718
8	175	182	471	3.677	0.368	33609
8	177	181	470	0.919	0.092	33669
8	179	173	465	6.132	0.613	32456
8	181	169	462	3.250	0.325	31318
8	183	168	460	1.453	0.145	31900
8	185	168	458	1.300	0.130	33287
8	187	168	458	0.000	0.000	33252
8	189	168	455	1.950	0.195	31244
8	191	168	455	0.000	0.000	30835
8	193	167	455	0.650	0.065	34452
9	1	653	172	-1.000	-1.000	32546
9	3	642	170	7.267	0.727	36005
9	5	640	170	1.300	0.130	30368
9	7	637	163	4.950	0.495	30310
9	9	631	153	7.580	0.758	28735
9	11	628	147	4.360	0.436	32021
9	13	621	140	6.435	0.643	32438
9	15	607	134	9.900	0.990	31374
9	17	597	129	7.267	0.727	34119
9	19	591	129	3.900	0.390	29664
9	21	591	129	0.000	0.000	29627
9	23	594	133	3.250	0.325	31424
9	25	597	136	2.758	0.276	30733
9	27	609	141	8.450	0.845	30022
9	29	615	144	4.360	0.436	29885
9	31	628	149	9.053	0.905	32370
9	33	628	149	0.000	0.000	33254
9	35	631	152	2.758	0.276	31114
9	37	636	152	3.250	0.325	29557
9	39	639	151	2.055	0.206	26577
9	41	639	151	0.000	0.000	31040
9	43	632	142	7.411	0.741	31173
9	45	627	136	5.077	0.508	39087
9	47	624	128	5.553	0.555	29754
9	49	625	125	2.055	0.206	34937
9	51	633	122	5.553	0.555	28660
9	53	636	129	4.950	0.495	29919
9	55	640	132	3.250	0.325	35987
9	57	645	138	5.077	0.508	32178
9	59	647	142	2.907	0.291	36391
9	61	655	142	5.200	0.520	32882
9	63	655	142	0.000	0.000	23229
9	65	654	139	2.055	0.206	27507
9	67	636	139	11.700	1.170	32709
9	69	617	138	12.367	1.237	35825
9	71	598	144	12.951	1.295	25606
9	73	592	148	4.687	0.469	31000
9	75	596	147	2.680	0.268	31183
9	77	610	144	9.306	0.931	31395
9	79	614	144	2.600	0.260	36652
9	81	614	144	0.000	0.000	32532
9	83	601	144	8.450	0.845	30672
9	85	589	142	7.907	0.791	29273
9	87	576	140	8.549	0.855	33035
9	89	571	140	3.250	0.325	24125
9	91	571	140	0.000	0.000	36439
9	93	571	140	0.000	0.000	35197
9	95	576	138	3.500	0.350	39685
9	97	555	138	13.650	1.365	33407
9	99	534	142	13.895	1.390	29341
9	101	515	161	17.465	1.747	36614
9	103	507	180	13.400	1.340	18932
9	105	510	203	15.076	1.508	30945
9	107	518	208	6.132	0.613	28315
9	109	530	217	9.750	0.975	40839
9	111	532	218	1.453	0.145	32896
9	113	545	214	8.841	0.884	34264
9	115	559	210	9.464	0.946	25236
9	117	531	228	21.636	2.164	30424
9	119	510	237	14.850	1.485	33411
9	121	471	252	27.160	2.716	34358
9	123	456	264	12.486	1.249	32593
9	125	447	275	9.238	0.924	30136
9	127	441	283	6.500	0.650	20980
9	129	441	283	0.000	0.000	26844
9	131	442	281	1.453	0.145	31124
9	133	442	271	6.500	0.650	21290
9	135	420	247	21.162	2.116	33160
9	137	397	242	15.299	1.530	30725
9	139	379	244	11.772	1.177	22268
9	141	376	256	8.040	0.804	30868
9	143	375	259	2.055	0.206	30903
9	145	392	223	25.877	2.588	25047
9	147	392	221	1.300	0.130	30589
9	149	399	209	9.030	0.903	35165
9	151	405	194	10.501	1.050	31608
9	153	410	185	6.692	0.669	35898
9	155	417	177	6.909	0.691	23664
9	157	425	177	5.200	0.520	31286
9	159	438	174	8.672	0.867	28107
9	161	446	171	5.553	0.555	31031
9	163	457	182	10.111	1.011	27673
9	165	467	187	7.267	0.727	29912
9	167	488	200	16.053	1.605	34619
9	169	491	203	2.758	0.276	35942
9	171	500	208	6.692	0.669	28451
9	173	514	214	9.900	0.990	34774
9	175	533	220	12.951	1.295	33095
9	177	545	225	8.450	0.845	33429
9	179	548	226	2.055	0.206	31921
9	181	551	226	1.950	0.195	31201
9	183	557	226	3.900	0.390	31084
9	185	561	223	3.250	0.325	45088
9	187	542	226	12.503	1.250	26946
9	189	541	225	0.919	0.092	30984
9	191	544	220	3.790	0.379	24524
9	193	547	217	2.758	0.276	30845
10	1	761	204	-1.000	-1.000	29454
10	3	762	192	7.827	0.783	31530
10	5	761	189	2.055	0.206	30365
10	7	761	190	0.650	0.065	31169
10	9	755	188	4.111	0.411	26334
10	11	754	183	3.314	0.331	29140
10	13	751	176	4.950	0.495	31165
10	15	750	169	4.596	0.460	30099
10	17	751	189	13.016	1.302	30857
10	19	745	190	3.954	0.395	33566
10	21	734	190	7.150	0.715	31236
10	23	725	183	7.411	0.741	28574
10	25	723	181	1.838	0.184	30410
10	27	724	180	0.919	0.092	28260
10	29	725	177	2.055	0.206	24444
10	31	728	169	5.553	0.555	32320
10	33	718	154	11.718	1.172	30708
10	35	715	147	4.950	0.495	31113
10	37	707	139	7.354	0.735	32534
10	39	699	136	5.553	0.555	33718
10	41	693	136	3.900	0.390	32014
10	43	673	146	14.534	1.453	28580
10	45	667	151	5.077	0.508	33529
10	47	650	153	11.126	1.113	26698
10	49	649	154	0.919	0.092	27663
10	51	654	155	3.314	0.331	28913
10	53	678	155	15.600	1.560	39457
10	55	690	150	8.450	0.845	43192
10	57	692	144	4.111	0.411	40723
10	59	689	142	2.344	0.234	38372
10	61	683	140	4.111	0.411	35887
10	63	680	146	4.360	0.436	29249
10	65	680	150	2.600	0.260	32168
10	67	680	150	0.000	0.000	33313
10	69	681	164	9.123	0.912	29119
10	71	680	165	0.919	0.092	20528
10	73	682	153	7.907	0.791	27761
10	75	685	143	6.786	0.679	19348
10	77	696	128	12.090	1.209	39349
10	79	690	119	7.031	0.703	31214
10	81	691	112	4.596	0.460	30527
10	83	702	107	7.854	0.785	39818
10	85	706	107	2.600	0.260	38818
10	87	704	116	5.993	0.599	28482
10	89	697	114	4.732	0.473	18654
10	91	691	107	5.993	0.599	34679
10	93	689	105	1.838	0.184	36473
10	95	686	99	4.360	0.436	31408
10	97	681	96	3.790	0.379	30766
10	99	703	119	20.687	2.069	30090
10	101	708	120	3.314	0.331	34496
10	103	716	121	5.240	0.524	30436
10	105	715	119	1.453	0.145	30024
10	107	661	90	39.840	3.984	34407
10	109	651	85	7.267	0.727	36893
10	111	639	76	9.750	0.975	30684
10	113	632	68	6.909	0.691	30639
10	115	627	60	6.132	0.613	30743
10	117	618	50	8.745	0.874	30920
10	119	611	42	6.909	0.691	31037
10	121	608	36	4.360	0.436	31080
10	123	605	32	3.250	0.325	30823
10	125	595	21	9.663	0.966	30597
10	127	591	18	3.250	0.325	30843
10	129	557	6	23.435	2.344	30916
10	131	551	6	3.900	0.390	29741
10	133	527	10	15.815	1.581	29954
10	135	521	17	5.993	0.599	37630
10	137	516	26	6.692	0.669	32669
10	139	514	32	4.111	0.411	32611
10	141	507	47	10.759	1.076	30686
10	143	506	47	0.650	0.065	32216
10	145	506	47	0.000	0.000	34982
10	147	516	65	13.384	1.338	40859
10	149	522	75	7.580	0.758	21746
10	151	531	80	6.692	0.669	25890
10	153	537	80	3.900	0.390	26494
10	155	559	81	14.314	1.431	30284
10	157	570	83	7.267	0.727	31964
10	159	576	84	3.954	0.395	36522
10	161	579	84	1.950	0.195	20095
10	163	589	78	7.580	0.758	32133
10	165	600	75	7.411	0.741	33546
10	167	608	78	5.553	0.555	34966
10	169	619	74	7.608	0.761	28666
10	171	638	65	13.665	1.367	35976
10	173	658	64	13.016	1.302	28309
10	175	669	70	8.144	0.814	34795
10	177	679	78	8.324	0.832	30375
10	179	689	80	6.629	0.663	31959
10	181	702	81	8.475	0.847	37998
10	183	716	81	9.100	0.910	37746
10	185	725	81	5.850	0.585	35052
10	187	731	82	3.954	0.395	25020
10	189	733	82	1.300	0.130	30463
10	191	725	77	6.132	0.613	28705
10	193	700	70	16.875	1.687	31370
11	1	897	275	-1.000	-1.000	32437
11	3	897	275	0.000	0.000	26664
11	5	894	275	1.950	0.195	25505
11	7	882	276	7.827	0.783	36006
11	9	876	276	3.900	0.390	30366
11	11	875	276	0.650	0.065	25080
11	13	874	276	0.650	0.065	31331
11	15	874	268	5.200	0.520	27380
11	17	873	264	2.680	0.268	28238
11	19	873	281	11.050	1.105	33058
11	21	873	281	0.000	0.000	31692
11	23	880	270	8.475	0.847	29668
11	25	882	269	1.453	0.145	26145
11	27	886	268	2.680	0.268	34126
11	29	886	268	0.000	0.000	36050
11	31	881	269	3.314	0.331	34517
11	33	874	269	4.550	0.455	30968
11	35	873	269	0.650	0.065	29247
11	37	873	269	0.000	0.000	31837
11	39	873	269	0.000	0.000	29360
11	41	876	269	1.950	0.195	28898
11	43	886	270	6.532	0.653	30839
11	45	913	270	17.550	1.755	28202
11	47	908	257	9.053	0.905	29685
11	49	893	257	9.750	0.975	33297
11	51	892	257	0.650	0.065	30259
11	53	890	257	1.300	0.130	27355
11	55	888	257	1.300	0.130	30396
11	57	870	261	11.985	1.199	21662
11	59	870	261	0.000	0.000	12912
11	61	885	262	9.771	0.977	37040
11	63	889	262	2.600	0.260	32374
11	65	896	262	4.550	0.455	30030
11	67	901	262	3.250	0.325	31992
11	69	899	264	1.838	0.184	31317
11	71	892	263	4.596	0.460	38847
11	73	869	257	15.450	1.545	28541
11	75	867	257	1.300	0.130	15818
11	77	871	259	2.907	0.291	23822
11	79	871	260	0.650	0.065	24133
11	81	875	266	4.687	0.469	25577
11	83	890	266	9.750	0.975	32439
11	85	891	269	2.055	0.206	45832
11	87	891	271	1.300	0.130	31466
11	89	881	260	9.663	0.966	37450
11	91	877	257	3.250	0.325	33988
11	93	876	252	3.314	0.331	9095
11	95	876	252	0.000	0.000	20843
11	97	877	265	8.475	0.847	28053
11	99	878	269	2.680	0.268	32022
11	101	880	270	1.453	0.145	29375
11	103	893	273	8.672	0.867	43583
11	105	901	276	5.553	0.555	19550
11	107	900	276	0.650	0.065	18269
11	109	894	275	3.954	0.395	29240
11	111	890	272	3.250	0.325	33325
11	113	888	267	3.500	0.350	29154
11	115	888	263	2.600	0.260	26739
11	117	889	270	4.596	0.460	32600
11	119	890	278	5.240	0.524	34342
11	121	891	279	0.919	0.092	29099
11	123	898	277	4.732	0.473	29046
11	125	901	292	9.943	0.994	44127
11	127	901	295	1.950	0.195	18285
11	129	901	296	0.650	0.065	41731
11	131	905	287	6.402	0.640	27824
11	133	908	285	2.344	0.234	29241
11	135	911	285	1.950	0.195	33373
11	137	914	290	3.790	0.379	34664
11	139	916	290	1.300	0.130	35205
11	141	921	300	7.267	0.727	22806
11	143	921	300	0.000	0.000	24524
11	145	921	300	0.000	0.000	22257
11	147	918	299	2.055	0.206	33526
11	149	909	294	6.692	0.669	25655
11	151	907	290	2.907	0.291	30213
11	153	908	289	0.919	0.092	31851
11	155	909	289	0.650	0.065	26833
11	157	909	286	1.950	0.195	28037
11	159	905	283	3.250	0.325	25929
11	161	901	280	3.250	0.325	24575
11	163	898	274	4.360	0.436	34359
11	165	898	285	7.150	0.715	26710
11	167	899	287	1.453	0.145	30157
11	169	901	294	4.732	0.473	29084
11	171	905	295	2.680	0.268	31043
11	173	914	297	5.993	0.599	32456
11	175	918	299	2.907	0.291	31339
11	177	922	299	2.600	0.260	34850
11	179	925	299	1.950	0.195	34084
11	181	927	299	1.300	0.130	22565
11	183	928	299	0.650	0.065	27783
11	185	921	302	4.950	0.495	23016
11	187	918	302	1.950	0.195	17825
11	189	907	306	7.608	0.761	23843
11	191	905	306	1.300	0.130	36581
11	193	912	292	10.174	1.017	26030
12	1	29	131	-1.000	-1.000	37742
12	3	37	132	5.240	0.524	30601
12	5	38	132	0.650	0.065	27639
12	7	45	132	4.550	0.455	25288
12	9	51	131	3.954	0.395	28171
12	11	58	128	4.950	0.495	33391
12	13	68	128	6.500	0.650	32809
12	15	74	129	3.954	0.395	32820
12	17	90	129	10.400	1.040	32116
12	19	90	129	0.000	0.000	30439
12	21	92	129	1.300	0.130	31766
12	23	93	129	0.650	0.065	30700
12	25	109	127	10.481	1.048	27449
12	27	112	127	1.950	0.195	30455
12	29	116	124	3.250	0.325	29949
12	31	128	122	7.907	0.791	30969
12	33	135	117	5.591	0.559	29731
12	35	143	114	5.553	0.555	30483
12	37	155	109	8.450	0.845	27494
12	39	155	109	0.000	0.000	31863
12	41	144	112	7.411	0.741	30783
12	43	138	111	3.954	0.395	35976
12	45	132	110	3.954	0.395	32606
12	47	119	109	8.475	0.847	39766
12	49	116	109	1.950	0.195	35476
12	51	91	110	16.263	1.626	35511
12	53	103	111	7.827	0.783	38185
12	55	117	111	9.100	0.910	30496
12	57	126	111	5.850	0.585	31251
12	59	135	105	7.031	0.703	31070
12	61	137	105	1.300	0.130	32120
12	63	138	105	0.650	0.065	31322
12	65	138	105	0.000	0.000	31104
12	67	139	103	1.453	0.145	31457
12	69	127	104	7.827	0.783	32052
12	71	116	106	7.267	0.727	37386
12	73	105	106	7.150	0.715	39298
12	75	100	107	3.314	0.331	30213
12	77	67	105	21.489	2.149	36882
12	79	60	107	4.732	0.473	41060
12	81	54	107	3.900	0.390	29908
12	83	48	107	3.900	0.390	30215
12	85	41	107	4.550	0.455	39791
12	87	39	107	1.300	0.130	33641
12	89	38	106	0.919	0.092	31376
12	91	58	104	13.065	1.306	32066
12	93	65	102	4.732	0.473	34206
12	95	78	103	8.475	0.847	32582
12	97	87	108	6.692	0.669	33367
12	99	103	108	10.400	1.040	32314
12	101	113	111	6.786	0.679	32616
12	103	113	111	0.000	0.000	32214
12	105	118	111	3.250	0.325	30441
12	107	118	111	0.000	0.000	31828
12	109	119	110	0.919	0.092	31511
12	111	119	110	0.000	0.000	31516
12	113	125	108	4.111	0.411	31512
12	115	114	108	7.150	0.715	31308
12	117	91	108	14.950	1.495	31419
12	119	86	107	3.314	0.331	34337
12	121	85	107	0.650	0.065	32804
12	123	83	107	1.300	0.130	33943
12	125	89	104	4.360	0.436	33496
12	127	106	103	11.069	1.107	31783
12	129	96	105	6.629	0.663	31299
12	131	81	105	9.750	0.975	31912
12	133	67	104	9.123	0.912	31814
12	135	58	104	5.850	0.585	34089
12	137	42	104	10.400	1.040	39859
12	139	41	104	0.650	0.065	36293
12	141	36	105	3.314	0.331	40981
12	143	24	106	7.827	0.783	30225
12	145	22	106	1.300	0.130	36063
12	147	19	106	1.950	0.195	29030
12	149	17	105	1.453	0.145	27220
12	151	13	104	2.680	0.268	26560
12	153	11	104	1.300	0.130	29986
12	155	7	101	3.250	0.325	33802
12	157	2	101	3.250	0.325	31306
12	159	2	101	0.000	0.000	31229
13	1	491	905	-1.000	-1.000	27642
13	3	491	905	0.000	0.000	29507
13	5	491	905	0.000	0.000	29473
13	7	490	901	2.680	0.268	29657
13	9	488	896	3.500	0.350	29478
13	11	488	891	3.250	0.325	29441
13	13	491	883	5.553	0.555	29165
13	15	494	880	2.758	0.276	29448
13	17	503	874	7.031	0.703	30740
13	19	511	872	5.360	0.536	30215
13	21	519	866	6.500	0.650	29962
13	23	524	863	3.790	0.379	29960
13	25	532	856	6.909	0.691	32223
13	27	535	853	2.758	0.276	37744
13	29	537	849	2.907	0.291	24711
13	31	540	848	2.055	0.206	32520
13	33	545	845	3.790	0.379	31300
13	35	554	839	7.031	0.703	32243
13	37	557	838	2.055	0.206	32161
13	39	560	837	2.055	0.206	30079
13	41	566	837	3.900	0.390	32215
13	43	572	836	3.954	0.395	29991
13	45	572	836	0.000	0.000	30702
13	47	557	841	10.277	1.028	32591
13	49	556	841	0.650	0.065	35234
13	51	555	841	0.650	0.065	32113
13	53	556	840	0.919	0.092	31944
13	55	571	838	9.836	0.984	30824
13	57	577	838	3.900	0.390	31175
13	59	590	837	8.475	0.847	29262
13	61	594	835	2.907	0.291	29184
13	63	595	832	2.055	0.206	28537
13	65	577	835	11.861	1.186	30577
13	67	534	851	29.821	2.982	31591
13	69	527	859	6.909	0.691	31239
13	71	513	870	11.573	1.157	32882
13	73	503	877	7.934	0.793	33231
13	75	498	881	4.162	0.416	24331
13	77	497	877	2.680	0.268	32649
13	79	502	871	5.077	0.508	29158
13	81	515	868	8.672	0.867	29525
13	83	532	864	11.351	1.135	34085
13	85	537	859	4.596	0.460	41406
13	87	538	854	3.314	0.331	35664
13	89	537	859	3.314	0.331	27345
13	91	546	853	7.031	0.703	27236
13	93	564	843	13.384	1.338	40393
13	95	570	840	4.360	0.436	30686
13	97	579	836	6.402	0.640	30791
13	99	589	832	7.001	0.700	30113
13	101	597	827	6.132	0.613	31437
13	103	605	825	5.360	0.536	32296
13	105	609	838	8.841	0.884	31888
13	107	613	838	2.600	0.260	39244
13	109	629	823	14.255	1.426	27464
13	111	630	816	4.596	0.460	23423
13	113	637	805	8.475	0.847	34527
13	115	655	797	12.803	1.280	29836
13	117	672	786	13.161	1.316	23298
13	119	678	783	4.360	0.436	30311
13	121	689	781	7.267	0.727	29582
13	123	700	793	10.581	1.058	28580
13	125	700	800	4.550	0.455	20044
13	127	708	810	8.324	0.832	29999
13	129	715	814	5.240	0.524	30627
13	131	719	820	4.687	0.469	33349
13	133	703	811	11.932	1.193	29116
13	135	690	802	10.277	1.028	28786
13	137	657	794	22.071	2.207	24651
13	139	652	793	3.314	0.331	32655
13	141	650	792	1.453	0.145	28899
13	143	648	792	1.300	0.130	17376
13	145	648	792	0.000	0.000	19167
13	147	640	792	5.200	0.520	32839
13	149	639	792	0.650	0.065	19612
13	151	635	790	2.907	0.291	30099
13	153	631	785	4.162	0.416	33542
13	155	621	778	7.934	0.793	27616
13	157	617	774	3.677	0.368	29628
13	159	605	767	9.030	0.903	25419
13	161	598	769	4.732	0.473	27100
13	163	601	789	13.145	1.315	27589
13	165	601	792	1.950	0.195	34258
13	167	601	795	1.950	0.195	33106
13	169	602	809	9.123	0.912	25179
13	171	602	808	0.650	0.065	32190
13	173	602	805	1.950	0.195	36256
13	175	602	805	0.000	0.000	31833
13	177	600	800	3.500	0.350	37776
13	179	604	831	20.317	2.032	29054
13	181	608	845	9.464	0.946	24281
13	183	613	862	11.518	1.152	20327
13	185	616	872	6.786	0.679	28731
13	187	618	881	5.993	0.599	26388
13	189	628	893	10.153	1.015	28701
13	191	633	897	4.162	0.416	29873
13	193	629	903	4.687	0.469	32750
14	1	795	798	-1.000	-1.000	31081
14	3	795	794	2.600	0.260	30656
14	5	800	788	5.077	0.508	27735
14	7	804	782	4.687	0.469	26370
14	9	807	783	2.055	0.206	30605
14	11	811	783	2.600	0.260	30233
14	13	812	783	0.650	0.065	31984
14	15	813	784	0.919	0.092	28155
14	17	806	780	5.240	0.524	28832
14	19	801	776	4.162	0.416	31775
14	21	800	774	1.453	0.145	26038
14	23	792	782	7.354	0.735	26654
14	25	786	781	3.954	0.395	31485
14	27	783	770	7.411	0.741	25852
14	29	787	772	2.907	0.291	29034
14	31	798	777	7.854	0.785	26724
14	33	800	779	1.838	0.184	29131
14	35	804	782	3.250	0.325	27082
14	37	804	783	0.650	0.065	30789
14	39	802	779	2.907	0.291	30216
14	41	798	775	3.677	0.368	30957
14	43	794	770	4.162	0.416	29026
14	45	786	761	7.827	0.783	27705
14	47	781	776	10.277	1.028	34550
14	49	781	778	1.300	0.130	27022
14	51	777	788	7.001	0.700	34868
14	53	769	788	5.200	0.520	35221
14	55	756	788	8.450	0.845	27599
14	57	755	785	2.055	0.206	29801
14	59	758	785	1.950	0.195	30724
14	61	761	785	1.950	0.195	32558
14	63	764	786	2.055	0.206	28710
14	65	772	783	5.553	0.555	30609
14	67	775	783	1.950	0.195	28256
14	69	778	783	1.950	0.195	30992
14	71	780	783	1.300	0.130	28744
14	73	779	788	3.314	0.331	30079
14	75	776	791	2.758	0.276	30104
14	77	764	798	9.030	0.903	27794
14	79	760	801	3.250	0.325	29006
14	81	740	803	13.065	1.306	27696
14	83	732	811	7.354	0.735	28129
14	85	730	815	2.907	0.291	32512
14	87	722	830	11.050	1.105	30253
14	89	722	828	1.300	0.130	22712
14	91	729	818	7.934	0.793	22418
14	93	735	827	7.031	0.703	24589
14	95	741	829	4.111	0.411	28833
14	97	740	839	6.532	0.653	33709
14	99	739	848	5.886	0.589	41819
14	101	736	856	5.553	0.555	28050
14	103	733	856	1.950	0.195	26155
14	105	728	854	3.500	0.350	27563
14	107	720	846	7.354	0.735	30825
14	109	718	844	1.838	0.184	24166
14	111	718	835	5.850	0.585	32041
14	113	719	829	3.954	0.395	34186
14	115	732	813	13.400	1.340	29673
14	117	736	810	3.250	0.325	28106
14	119	724	815	8.450	0.845	33414
14	121	711	828	11.950	1.195	22127
14	123	709	836	5.360	0.536	23942
14	125	701	842	6.500	0.650	37495
14	127	698	847	3.790	0.379	33171
14	129	697	847	0.650	0.065	35519
14	131	693	848	2.680	0.268	33088
14	133	691	855	4.732	0.473	27076
14	135	682	852	6.166	0.617	22225
14	137	680	856	2.907	0.291	26631
14	139	690	852	7.001	0.700	28476
14	141	701	852	7.150	0.715	31172
14	143	710	849	6.166	0.617	29015
14	145	717	862	9.597	0.960	28595
14	147	719	868	4.111	0.411	32220
14	149	725	871	4.360	0.436	31704
14	151	736	879	8.841	0.884	27027
14	153	740	883	3.677	0.368	27717
14	155	743	896	8.672	0.867	29392
14	157	744	899	2.055	0.206	28399
14	159	746	916	11.126	1.113	29822
14	161	748	918	1.838	0.184	29387
14	163	747	924	3.954	0.395	28889
14	165	743	911	8.841	0.884	28988
14	167	741	902	5.993	0.599	28797
14	169	734	888	10.174	1.017	27695
14	171	731	879	6.166	0.617	28142
14	173	724	869	7.934	0.793	19480
14	175	717	858	8.475	0.847	26619
14	177	714	850	5.553	0.555	23995
14	179	713	846	2.680	0.268	24925
14	181	710	837	6.166	0.617	31319
14	183	709	834	2.055	0.206	33310
14	185	707	829	3.500	0.350	28014
14	187	706	827	1.453	0.145	25778
14	189	704	821	4.111	0.411	34592
14	191	701	811	6.786	0.679	29030
14	193	699	788	15.006	1.501	28868
15	1	24	1005	-1.000	-1.000	29467
15	3	24	997	5.200	0.520	29314
15	5	24	993	2.600	0.260	30170
15	7	24	989	2.600	0.260	33252
15	9	24	979	6.500	0.650	30621
15	11	24	979	0.000	0.000	28963
15	13	27	984	3.790	0.379	29055
15	15	27	984	0.000	0.000	27955
15	17	33	992	6.500	0.650	28471
15	19	33	992	0.000	0.000	31993
15	21	30	985	4.950	0.495	29774
15	23	29	980	3.314	0.331	31284
15	25	29	974	3.900	0.390	31836
15	27	33	976	2.907	0.291	30283
15	29	36	989	8.672	0.867	27980
15	31	40	997	5.814	0.581	28268
15	33	41	994	2.055	0.206	32438
15	35	41	988	3.900	0.390	24701
15	37	39	984	2.907	0.291	29331
15	39	35	978	4.687	0.469	31441
15	41	33	974	2.907	0.291	28479
15	43	29	969	4.162	0.416	31157
15	45	27	965	2.907	0.291	29588
15	47	26	963	1.453	0.145	30852
15	49	21	957	5.077	0.508	31994
15	51	17	951	4.687	0.469	29867
15	53	23	963	8.720	0.872	30118
15	55	31	980	12.212	1.221	29518
15	57	35	986	4.687	0.469	30940
15	59	43	999	9.922	0.992	31824
15	61	45	1003	2.907	0.291	30576
15	63	52	1009	5.993	0.599	23090
15	65	53	1009	0.650	0.065	29450
15	67	58	1014	4.596	0.460	29001
15	69	62	1017	3.250	0.325	30195
15	71	62	1017	0.000	0.000	29301
15	73	65	1019	2.344	0.234	28893
15	75	58	1011	6.909	0.691	27124
15	77	53	1006	4.596	0.460	29929
15	79	53	1004	1.300	0.130	30996
15	81	58	1007	3.790	0.379	32998
15	83	59	1007	0.650	0.065	30452
15	85	63	1015	5.814	0.581	31718
15	87	64	1017	1.453	0.145	30631
15	89	69	1019	3.500	0.350	32001
15	91	75	1022	4.360	0.436	30752
15	93	76	1022	0.650	0.065	27875
15	95	78	1022	1.300	0.130	31956
15	97	76	1021	1.453	0.145	30766
15	99	70	1014	5.993	0.599	31683
15	101	60	1004	9.192	0.919	29425
15	103	53	998	5.993	0.599	31588
15	105	50	986	8.040	0.804	34456
15	107	44	976	7.580	0.758	29318
15	109	41	973	2.758	0.276	27336
15	111	39	969	2.907	0.291	20525
15	113	37	965	2.907	0.291	25856
15	115	40	960	3.790	0.379	24076
15	117	44	949	7.608	0.761	30306
15	119	41	952	2.758	0.276	30594
15	121	41	964	7.800	0.780	31221
15	123	41	971	4.550	0.455	30847
15	125	42	984	8.475	0.847	33447
15	127	44	990	4.111	0.411	24908
15	129	48	999	6.402	0.640	20133
15	131	54	1006	5.993	0.599	29777
15	133	61	1014	6.909	0.691	30654
15	135	64	1018	3.250	0.325	32835
15	137	73	1018	5.850	0.585	31660
15	139	81	1022	5.814	0.581	30925
15	141	81	1023	0.650	0.065	31191
16	1	887	698	-1.000	-1.000	28521
16	3	887	698	0.000	0.000	30007
16	5	887	696	1.300	0.130	30198
16	7	887	694	1.300	0.130	29425
16	9	874	692	8.549	0.855	29392
16	11	872	692	1.300	0.130	30766
16	13	853	686	12.951	1.295	29398
16	15	846	685	4.596	0.460	27639
16	17	841	685	3.250	0.325	33146
16	19	828	690	9.053	0.905	29073
16	21	827	701	7.179	0.718	27856
16	23	829	704	2.344	0.234	29563
16	25	830	705	0.919	0.092	29258
16	27	830	705	0.000	0.000	28081
16	29	830	705	0.000	0.000	29186
16	31	830	703	1.300	0.130	27211
16	33	830	700	1.950	0.195	25865
16	35	831	710	6.532	0.653	28524
16	37	832	713	2.055	0.206	28665
16	39	831	724	7.179	0.718	27659
16	41	830	733	5.886	0.589	24693
16	43	830	734	0.650	0.065	30751
16	45	830	726	5.200	0.520	26449
16	47	832	718	5.360	0.536	26667
16	49	831	710	5.240	0.524	27918
16	51	827	702	5.814	0.581	26881
16	53	825	701	1.453	0.145	30468
16	55	829	706	4.162	0.416	31065
16	57	834	701	4.596	0.460	32623
16	59	835	695	3.954	0.395	24637
16	61	837	690	3.500	0.350	27882
16	63	839	703	8.549	0.855	28908
16	65	839	703	0.000	0.000	27519
16	67	839	703	0.000	0.000	22634
16	69	833	717	9.900	0.990	22151
16	71	831	725	5.360	0.536	31082
16	73	827	740	10.090	1.009	21394
16	75	833	730	7.580	0.758	27204
16	77	852	704	20.931	2.093	30037
16	79	865	695	10.277	1.028	28866
16	81	882	690	11.518	1.152	28925
16	83	891	689	5.886	0.589	26542
16	85	901	688	6.532	0.653	30012
16	87	908	682	5.993	0.599	29889
16	89	909	679	2.055	0.206	26126
16	91	920	689	9.663	0.966	29015
16	93	927	706	11.950	1.195	29185
16	95	915	684	16.289	1.629	28164
16	97	911	679	4.162	0.416	24749
16	99	887	659	20.306	2.031	33233
16	101	880	645	10.174	1.017	29738
16	103	894	617	20.348	2.035	28334
16	105	895	616	0.919	0.092	28213
16	107	898	615	2.055	0.206	22791
16	109	899	634	12.367	1.237	28522
16	111	888	642	8.841	0.884	28728
16	113	863	666	22.525	2.253	29802
16	115	856	684	12.553	1.255	27689
16	117	847	705	14.850	1.485	24684
16	119	840	721	11.351	1.135	36386
16	121	835	733	8.450	0.845	30540
16	123	824	744	10.111	1.011	34303
16	125	817	755	8.475	0.847	22894
16	127	810	780	16.875	1.687	23803
16	129	807	784	3.250	0.325	28750
16	131	815	737	30.989	3.099	30798
16	133	828	699	26.105	2.610	36508
16	135	821	682	11.950	1.195	28839
16	137	805	680	10.481	1.048	31063
16	139	796	674	7.031	0.703	23941
16	141	792	664	7.001	0.700	29300
16	143	792	640	15.600	1.560	32070
16	145	799	628	9.030	0.903	29242
16	147	810	628	7.150	0.715	29273
16	149	801	649	14.850	1.485	31433
16	151	779	648	14.314	1.431	32889
16	153	775	649	2.680	0.268	35052
16	155	757	649	11.700	1.170	27738
16	157	746	649	7.150	0.715	28295
16	159	737	650	5.886	0.589	28421
16	161	713	648	15.654	1.565	27439
16	163	710	649	2.055	0.206	30761
16	165	707	648	2.055	0.206	32691
16	167	697	647	6.532	0.653	35188
16	169	676	652	14.031	1.403	25110
16	171	673	667	9.943	0.994	28769
16	173	670	676	6.166	0.617	29171
16	175	654	694	15.654	1.565	27927
16	177	641	697	8.672	0.867	35622
16	179	617	710	17.741	1.774	32108
16	181	610	713	4.950	0.495	30391
16	183	593	717	11.351	1.135	29089
16	185	586	719	4.732	0.473	28142
16	187	575	726	8.475	0.847	31068
16	189	575	726	0.000	0.000	29388
16	191	584	723	6.166	0.617	28629
16	193	591	723	4.550	0.455	29396
17	1	718	409	-1.000	-1.000	29611
17	3	724	410	3.954	0.395	31930
17	5	718	403	5.993	0.599	29780
17	7	718	403	0.000	0.000	29783
17	9	718	403	0.000	0.000	29521
17	11	714	396	5.240	0.524	29381
17	13	714	394	1.300	0.130	29357
17	15	714	390	2.600	0.260	28452
17	17	714	380	6.500	0.650	30079
17	19	699	365	13.788	1.379	28756
17	21	711	380	12.486	1.249	29323
17	23	714	381	2.055	0.206	27292
17	25	716	386	3.500	0.350	28620
17	27	717	394	5.240	0.524	32118
17	29	714	395	2.055	0.206	31005
17	31	683	394	20.160	2.016	30607
17	33	683	394	0.000	0.000	29787
17	35	670	399	9.053	0.905	29738
17	37	699	400	18.861	1.886	32329
17	39	712	397	8.672	0.867	28901
17	41	726	407	11.183	1.118	29477
17	43	728	408	1.453	0.145	28744
17	45	727	415	4.596	0.460	30889
17	47	712	394	16.774	1.677	29277
17	49	710	391	2.344	0.234	28174
17	51	703	381	7.934	0.793	31680
17	53	703	380	0.650	0.065	29428
17	55	701	387	4.732	0.473	27438
17	57	697	388	2.680	0.268	26514
17	59	697	390	1.300	0.130	28963
17	61	700	391	2.055	0.206	32507
17	63	707	391	4.550	0.455	28648
17	65	712	389	3.500	0.350	30180
17	67	720	384	6.132	0.613	29904
17	69	723	391	4.950	0.495	30179
17	71	724	402	7.179	0.718	34171
17	73	724	411	5.850	0.585	34780
17	75	723	425	9.123	0.912	33302
17	77	718	419	5.077	0.508	22822
17	79	716	416	2.344	0.234	28842
17	81	709	398	12.553	1.255	36473
17	83	701	386	9.374	0.937	29361
17	85	688	362	17.741	1.774	27207
17	87	684	352	7.001	0.700	27672
17	89	704	379	21.840	2.184	28787
17	91	691	359	15.505	1.550	36049
17	93	685	344	10.501	1.050	34458
17	95	680	331	9.053	0.905	30579
17	97	678	330	1.453	0.145	29693
17	99	688	357	18.715	1.871	30277
17	101	692	367	7.001	0.700	32277
17	103	690	361	4.111	0.411	35113
17	105	674	336	19.293	1.929	29072
17	107	673	334	1.453	0.145	27792
17	109	686	349	12.902	1.290	34766
17	111	679	343	5.993	0.599	34820
17	113	671	328	11.050	1.105	36660
17	115	669	327	1.453	0.145	33585
17	117	662	319	6.909	0.691	35672
17	119	666	338	12.620	1.262	28885
17	121	668	343	3.500	0.350	26342
17	123	667	339	2.680	0.268	21049
17	125	664	329	6.786	0.679	29522
17	127	683	353	19.896	1.990	28433
17	129	694	364	10.111	1.011	33239
17	131	692	365	1.453	0.145	34304
17	133	682	350	11.718	1.172	30922
17	135	675	338	9.030	0.903	37215
17	137	668	331	6.435	0.643	32045
17	139	667	332	0.919	0.092	29342
17	141	680	358	18.894	1.889	27961
17	143	692	373	12.486	1.249	25129
17	145	692	373	0.000	0.000	30467
17	147	694	373	1.300	0.130	31963
17	149	695	371	1.453	0.145	35998
17	151	672	340	25.090	2.509	31532
17	153	661	328	10.581	1.058	40741
17	155	655	322	5.515	0.552	23815
17	157	648	313	7.411	0.741	31430
17	159	647	308	3.314	0.331	26364
17	161	642	303	4.596	0.460	27570
17	163	636	301	4.111	0.411	25869
17	165	630	300	3.954	0.395	27307
17	167	627	294	4.360	0.436	30288
17	169	627	291	1.950	0.195	25110
17	171	627	291	0.000	0.000	25080
17	173	633	315	16.080	1.608	16691
17	175	635	315	1.300	0.130	30066
17	177	639	305	7.001	0.700	25404
17	179	639	300	3.250	0.325	27759
17	181	639	296	2.600	0.260	29958
17	183	635	295	2.680	0.268	21476
17	185	631	288	5.240	0.524	34210
17	187	626	283	4.596	0.460	42366
17	189	627	290	4.596	0.460	34928
17	191	632	300	7.267	0.727	32533
17	193	636	301	2.680	0.268	30500
18	1	473	484	-1.000	-1.000	28848
18	3	472	482	1.453	0.145	27680
18	5	477	482	3.250	0.325	29034
18	7	493	475	11.351	1.135	30398
18	9	494	472	2.055	0.206	32126
18	11	483	470	7.267	0.727	30781
18	13	482	469	0.919	0.092	30348
18	15	482	469	0.000	0.000	29226
18	17	482	469	0.000	0.000	32368
18	19	475	472	4.950	0.495	28923
18	21	468	476	5.240	0.524	25601
18	23	462	480	4.687	0.469	34980
18	25	460	481	1.453	0.145	30890
18	27	459	481	0.650	0.065	31154
18	29	467	466	11.050	1.105	30151
18	31	477	451	11.718	1.172	30722
18	33	492	426	18.950	1.895	28713
18	35	501	404	15.450	1.545	30039
18	37	502	402	1.453	0.145	29595
18	39	506	407	4.162	0.416	30378
18	41	497	446	26.016	2.602	20095
18	43	485	455	9.750	0.975	27985
18	45	464	473	17.978	1.798	28387
18	47	458	478	5.077	0.508	29679
18	49	438	492	15.868	1.587	30410
18	51	429	494	5.993	0.599	30821
18	53	438	483	9.238	0.924	31354
18	55	442	478	4.162	0.416	28817
18	57	448	463	10.501	1.050	44331
18	59	450	457	4.111	0.411	23239
18	61	448	465	5.360	0.536	36426
18	63	446	470	3.500	0.350	20674
18	65	435	482	10.581	1.058	33718
18	67	426	488	7.031	0.703	31303
18	69	416	495	7.934	0.793	35659
18	71	396	510	16.250	1.625	32893
18	73	396	510	0.000	0.000	30564
18	75	402	508	4.111	0.411	29533
18	77	412	503	7.267	0.727	35736
18	79	413	501	1.453	0.145	34822
18	81	440	499	17.598	1.760	30389
18	83	465	486	18.315	1.832	26118
18	85	473	481	6.132	0.613	27934
18	87	484	471	9.663	0.966	27647
18	89	499	458	12.902	1.290	48666
18	91	506	452	5.993	0.599	30452
18	93	506	452	0.000	0.000	30041
18	95	489	454	11.126	1.113	30510
18	97	483	455	3.954	0.395	30189
18	99	469	466	11.573	1.157	35862
18	101	457	471	8.450	0.845	31407
18	103	444	484	11.950	1.195	34344
18	105	441	488	3.250	0.325	35625
18	107	444	488	1.950	0.195	32955
18	109	455	482	8.144	0.814	31926
18	111	464	488	7.031	0.703	27675
18	113	469	490	3.500	0.350	29410
18	115	482	492	8.549	0.855	36754
18	117	495	493	8.475	0.847	34832
18	119	503	493	5.200	0.520	35959
18	121	529	493	16.900	1.690	24842
18	123	547	493	11.700	1.170	33415
18	125	548	497	2.680	0.268	30677
18	127	551	502	3.790	0.379	31406
18	129	568	514	13.525	1.353	27470
18	131	579	517	7.411	0.741	24222
18	133	586	514	4.950	0.495	28829
18	135	591	508	5.077	0.508	22042
18	137	595	507	2.680	0.268	29555
18	139	601	505	4.111	0.411	29995
18	141	560	504	26.657	2.666	32786
18	143	545	499	10.277	1.028	34210
18	145	531	498	9.123	0.912	24491
18	147	520	503	7.854	0.785	29159
18	149	536	509	11.107	1.111	34367
18	151	557	512	13.788	1.379	35466
18	153	576	517	12.770	1.277	30524
18	155	590	524	10.174	1.017	29198
18	157	614	531	16.250	1.625	34104
18	159	624	532	6.532	0.653	27481
18	161	636	542	10.153	1.015	30290
18	163	649	550	9.922	0.992	30021
18	165	659	563	10.661	1.066	32130
18	167	677	567	11.985	1.199	35439
18	169	687	568	6.532	0.653	31562
18	171	694	574	5.993	0.599	28639
18	173	708	574	9.100	0.910	32920
18	175	724	574	10.400	1.040	31324
18	177	739	570	10.090	1.009	30918
18	179	749	568	6.629	0.663	27751
18	181	754	567	3.314	0.331	34213
18	183	769	570	9.943	0.994	29778
18	185	778	573	6.166	0.617	31890
18	187	796	576	11.861	1.186	28431
18	189	801	578	3.500	0.350	31096
18	191	809	582	5.814	0.581	29666
18	193	817	585	5.553	0.555	37494
19	1	589	889	-1.000	-1.000	29696
19	3	589	886	1.950	0.195	30011
19	5	589	886	0.000	0.000	27328
19	7	593	877	6.402	0.640	27922
19	9	599	878	3.954	0.395	28685
19	11	609	879	6.532	0.653	27233
19	13	611	879	1.300	0.130	30189
19	15	616	898	12.770	1.277	34439
19	17	618	899	1.453	0.145	33797
19	19	627	907	7.827	0.783	31683
19	21	627	907	0.000	0.000	28617
19	23	627	906	0.650	0.065	30472
19	25	627	903	1.950	0.195	30629
19	27	622	899	4.162	0.416	28749
19	29	619	896	2.758	0.276	27780
19	31	619	895	0.650	0.065	29176
19	33	613	895	3.900	0.390	30348
19	35	609	893	2.907	0.291	27869
19	37	600	892	5.886	0.589	22650
19	39	598	890	1.838	0.184	27922
19	41	598	879	7.150	0.715	27367
19	43	607	873	7.031	0.703	31022
19	45	617	874	6.532	0.653	28267
19	47	618	880	3.954	0.395	31646
19	49	618	891	7.150	0.715	31236
19	51	614	900	6.402	0.640	26792
19	53	614	905	3.250	0.325	21215
19	55	618	907	2.907	0.291	33328
19	57	611	904	4.950	0.495	29516
19	59	608	899	3.790	0.379	34564
19	61	600	897	5.360	0.536	27479
19	63	589	892	7.854	0.785	25253
19	65	589	892	0.000	0.000	27121
19	67	612	900	15.828	1.583	31817
19	69	618	900	3.900	0.390	29542
19	71	621	900	1.950	0.195	32404
19	73	616	905	4.596	0.460	31045
19	75	615	905	0.650	0.065	33900
19	77	605	905	6.500	0.650	32392
19	79	605	905	0.000	0.000	32636
19	81	601	914	6.402	0.640	29241
19	83	600	915	0.919	0.092	31895
19	85	603	911	3.250	0.325	30364
19	87	607	908	3.250	0.325	30578
19	89	629	908	14.300	1.430	21212
19	91	641	908	7.800	0.780	27947
19	93	652	903	7.854	0.785	29593
19	95	663	898	7.854	0.785	28985
19	97	670	900	4.732	0.473	26691
19	99	674	902	2.907	0.291	32991
19	101	679	908	5.077	0.508	31889
19	103	679	911	1.950	0.195	26994
19	105	674	918	5.591	0.559	28787
19	107	674	920	1.300	0.130	27793
19	109	677	921	2.055	0.206	26893
19	111	682	914	5.591	0.559	34572
19	113	682	913	0.650	0.065	32313
19	115	682	907	3.900	0.390	34717
19	117	679	901	4.360	0.436	28653
19	119	678	900	0.919	0.092	31859
19	121	678	914	9.100	0.910	26048
19	123	678	918	2.600	0.260	32328
19	125	677	936	11.718	1.172	27908
19	127	675	937	1.453	0.145	41826
19	129	662	942	9.053	0.905	30762
19	131	662	942	0.000	0.000	36528
19	133	657	950	6.132	0.613	28048
19	135	655	950	1.300	0.130	32068
19	137	643	955	8.450	0.845	31120
19	139	637	955	3.900	0.390	27156
19	141	649	944	10.581	1.058	28708
19	143	658	938	7.031	0.703	29055
19	145	665	935	4.950	0.495	37708
19	147	668	930	3.790	0.379	34307
19	149	669	925	3.314	0.331	36461
19	151	669	924	0.650	0.065	25555
19	153	669	927	1.950	0.195	32537
19	155	670	908	12.367	1.237	34095
19	157	671	903	3.314	0.331	35171
19	159	673	895	5.360	0.536	29069
19	161	673	896	0.650	0.065	27961
19	163	672	910	9.123	0.912	30424
19	165	670	911	1.453	0.145	28877
19	167	666	915	3.677	0.368	29551
19	169	670	910	4.162	0.416	31319
19	171	680	900	9.192	0.919	34555
19	173	679	909	5.886	0.589	30674
19	175	668	912	7.411	0.741	18279
19	177	664	930	11.985	1.199	27850
19	179	663	931	0.919	0.092	27382
19	181	660	930	2.055	0.206	28365
19	183	649	941	10.111	1.011	28674
19	185	644	944	3.790	0.379	22978
19	187	635	947	6.166	0.617	21071
19	189	632	950	2.758	0.276	22477
19	191	626	959	7.031	0.703	32134
19	193	623	963	3.250	0.325	29079
20	1	166	796	-1.000	-1.000	29862
20	3	166	791	3.250	0.325	29914
20	5	166	779	7.800	0.780	28506
20	7	166	766	8.450	0.845	27489
20	9	162	751	10.090	1.009	30620
20	11	156	736	10.501	1.050	31280
20	13	154	733	2.344	0.234	31766
20	15	146	729	5.814	0.581	30674
20	17	136	726	6.786	0.679	30044
20	19	129	743	11.950	1.195	30373
20	21	129	758	9.750	0.975	31102
20	23	119	786	19.325	1.933	30791
20	25	117	789	2.344	0.234	31987
20	27	109	806	12.212	1.221	30148
20	29	109	814	5.200	0.520	30457
20	31	100	805	8.273	0.827	29826
20	33	100	799	3.900	0.390	30483
20	35	112	785	11.985	1.199	30466
20	37	118	783	4.111	0.411	28429
20	39	123	778	4.596	0.460	28711
20	41	131	777	5.240	0.524	30075
20	43	136	775	3.500	0.350	30272
20	45	133	781	4.360	0.436	28358
20	47	132	788	4.596	0.460	28496
20	49	132	795	4.550	0.455	34407
20	51	119	785	10.661	1.066	30620
20	53	118	777	5.240	0.524	31553
20	55	118	752	16.250	1.625	30836
20	57	118	727	16.250	1.625	31610
20	59	109	712	11.370	1.137	29252
20	61	106	701	7.411	0.741	24820
20	63	160	719	36.998	3.700	44141
20	65	160	719	0.000	0.000	30117
20	67	152	711	7.354	0.735	27518
20	69	179	708	17.658	1.766	29312
20	71	207	707	18.211	1.821	24883
20	73	214	706	4.596	0.460	26869
20	75	206	707	5.240	0.524	29855
20	77	202	707	2.600	0.260	17091
20	79	223	714	14.388	1.439	30786
20	81	248	710	16.456	1.646	30127
20	83	280	695	22.971	2.297	30391
20	85	266	691	9.464	0.946	30369
20	87	216	706	33.930	3.393	30662
20	89	202	709	9.306	0.931	30440
20	91	185	715	11.718	1.172	30375
20	93	164	752	27.653	2.765	30433
20	95	155	777	17.270	1.727	30497
20	97	141	773	9.464	0.946	30306
20	99	135	768	5.077	0.508	28460
20	101	131	736	20.961	2.096	31467
20	103	133	710	16.950	1.695	36317
20	105	128	702	6.132	0.613	32755
20	107	130	675	17.598	1.760	25685
20	109	133	661	9.306	0.931	28303
20	111	126	644	11.950	1.195	17122
20	113	102	618	22.999	2.300	28545
20	115	93	598	14.255	1.426	30256
20	117	72	570	22.749	2.275	30090
20	119	57	558	12.486	1.249	32981
20	121	57	558	0.000	0.000	30870
20	123	80	590	25.615	2.561	29431
20	125	101	604	16.405	1.640	27183
20	127	121	624	18.384	1.838	30406
20	129	105	595	21.528	2.153	32088
20	131	100	581	9.663	0.966	31284
20	133	102	579	1.838	0.184	29019
20	135	111	617	25.383	2.538	29974
20	137	117	631	9.900	0.990	31111
20	139	117	634	1.950	0.195	23327
20	141	119	634	1.300	0.130	28591
20	143	135	634	10.400	1.040	30980
20	145	151	634	10.400	1.040	28518
20	147	173	635	14.314	1.431	33237
20	149	183	636	6.532	0.653	30646
20	151	144	644	25.877	2.588	30140
20	153	130	651	10.174	1.017	30515
20	155	119	648	7.411	0.741	27682
20	157	119	634	9.100	0.910	30754
20	159	127	662	18.928	1.893	26815
20	161	111	680	15.654	1.565	28125
20	163	69	710	33.548	3.355	25425
20	165	52	735	19.651	1.965	30223
20	167	44	743	7.354	0.735	29104
20	169	41	747	3.250	0.325	23236
20	171	37	749	2.907	0.291	28620
20	173	28	745	6.402	0.640	28815
20	175	25	738	4.950	0.495	30419
20	177	47	762	21.162	2.116	32879
20	179	56	774	9.750	0.975	32716
20	181	59	790	10.581	1.058	29013
20	183	59	795	3.250	0.325	31018
20	185	59	803	5.200	0.520	27603
20	187	59	812	5.850	0.585	35944
20	189	59	821	5.850	0.585	22539
20	191	54	829	6.132	0.613	33613
20	193	39	835	10.501	1.050	19515
21	1	340	174	-1.000	-1.000	30972
21	3	340	174	0.000	0.000	32438
21	5	340	180	3.900	0.390	30774
21	7	340	181	0.650	0.065	31129
21	9	340	190	5.850	0.585	31093
21	11	340	200	6.500	0.650	30927
21	13	340	200	0.000	0.000	31296
21	15	337	196	3.250	0.325	30804
21	17	336	189	4.596	0.460	30093
21	19	334	172	11.126	1.113	31396
21	21	334	168	2.600	0.260	31742
21	23	333	167	0.919	0.092	31373
21	25	333	167	0.000	0.000	30746
21	27	334	183	10.420	1.042	29886
21	29	334	183	0.000	0.000	29778
21	31	334	184	0.650	0.065	29572
21	33	334	194	6.500	0.650	29887
21	35	334	212	11.700	1.170	30322
21	37	338	206	4.687	0.469	30260
21	39	345	187	13.161	1.316	30804
21	41	346	183	2.680	0.268	31560
21	43	346	188	3.250	0.325	31185
21	45	346	193	3.250	0.325	31012
21	47	346	194	0.650	0.065	30549
21	49	346	207	8.450	0.845	29183
21	51	346	206	0.650	0.065	30266
21	53	346	189	11.050	1.105	28948
21	55	343	178	7.411	0.741	30547
21	57	348	187	6.692	0.669	30138
21	59	351	196	6.166	0.617	32105
21	61	352	196	0.650	0.065	32853
21	63	352	192	2.600	0.260	32462
21	65	347	178	9.663	0.966	34370
21	67	340	171	6.435	0.643	27673
21	69	343	177	4.360	0.436	31964
21	71	346	184	4.950	0.495	33191
21	73	343	172	8.040	0.804	31455
21	75	341	149	15.006	1.501	33741
21	77	339	140	5.993	0.599	35202
21	79	339	138	1.300	0.130	44978
21	81	337	135	2.344	0.234	29446
21	83	338	182	30.556	3.056	28928
21	85	339	180	1.453	0.145	30985
21	87	345	156	16.080	1.608	29788
21	89	342	139	11.220	1.122	25758
21	91	342	130	5.850	0.585	32876
21	93	342	144	9.100	0.910	20484
21	95	344	158	9.192	0.919	30863
21	97	351	173	10.759	1.076	33514
21	99	359	176	5.553	0.555	36525
21	101	361	187	7.267	0.727	30371
21	103	370	207	14.255	1.426	27596
21	105	380	221	11.183	1.118	26589
21	107	385	234	9.053	0.905	26399
21	109	388	236	2.344	0.234	34757
21	111	392	237	2.680	0.268	24515
21	113	392	240	1.950	0.195	40205
21	115	390	242	1.838	0.184	22201
21	117	387	248	4.360	0.436	22441
21	119	367	249	13.016	1.302	26905
21	121	364	242	4.950	0.495	12172
21	123	373	231	9.238	0.924	28009
21	125	375	241	6.629	0.663	14087
21	127	382	235	5.993	0.599	37655
21	129	384	239	2.907	0.291	20628
21	131	386	239	1.300	0.130	25646
21	133	391	243	4.162	0.416	24171
21	135	391	243	0.000	0.000	19425
21	137	395	245	2.907	0.291	18788
21	139	401	246	3.954	0.395	30660
21	141	406	249	3.790	0.379	39268
21	143	406	250	0.650	0.065	34644
21	145	406	242	5.200	0.520	25729
21	147	412	240	4.111	0.411	33086
21	149	421	241	5.886	0.589	34738
21	151	425	247	4.687	0.469	30104
21	153	441	249	10.481	1.048	33702
21	155	450	252	6.166	0.617	33168
21	157	459	252	5.850	0.585	31775
21	159	464	256	4.162	0.416	33209
21	161	475	258	7.267	0.727	34880
21	163	486	272	11.573	1.157	24394
21	165	487	273	0.919	0.092	30497
21	167	495	275	5.360	0.536	30715
21	169	502	278	4.950	0.495	32188
21	171	506	280	2.907	0.291	32355
21	173	513	284	5.240	0.524	35147
21	175	522	290	7.031	0.703	27153
21	177	525	292	2.344	0.234	26383
21	179	522	292	1.950	0.195	28993
21	181	503	289	12.503	1.250	32592
21	183	491	286	8.040	0.804	27880
21	185	484	277	7.411	0.741	30697
21	187	499	285	11.050	1.105	17499
21	189	504	287	3.500	0.350	32336
21	191	513	300	10.277	1.028	33312
21	193	518	301	3.314	0.331	31865
22	1	403	87	-1.000	-1.000	31624
22	3	401	78	5.993	0.599	32014
22	5	401	78	0.000	0.000	30700
22	7	433	81	20.891	2.089	32036
22	9	438	85	4.162	0.416	30874
22	11	443	85	3.250	0.325	29516
22	13	445	109	15.654	1.565	31340
22	15	438	115	5.993	0.599	29349
22	17	439	120	3.314	0.331	30672
22	19	467	122	18.246	1.825	30507
22	21	477	122	6.500	0.650	30570
22	23	510	119	21.538	2.154	32604
22	25	530	119	13.000	1.300	30898
22	27	517	139	15.505	1.550	30754
22	29	498	165	20.931	2.093	30222
22	31	496	169	2.907	0.291	30794
22	33	486	157	10.153	1.015	31312
22	35	475	149	8.841	0.884	31556
22	37	466	124	17.270	1.727	25805
22	39	465	144	13.016	1.302	30551
22	41	464	149	3.314	0.331	31311
22	43	456	161	9.374	0.937	28893
22	45	468	157	8.222	0.822	30635
22	47	486	144	14.432	1.443	26452
22	49	487	135	5.886	0.589	29753
22	51	487	135	0.000	0.000	33981
22	53	486	143	5.240	0.524	36940
22	55	483	143	1.950	0.195	32733
22	57	482	139	2.680	0.268	33464
22	59	480	136	2.344	0.234	31281
22	61	480	136	0.000	0.000	32235
22	63	480	136	0.000	0.000	38913
22	65	480	136	0.000	0.000	31977
22	67	480	140	2.600	0.260	25980
22	69	480	155	9.750	0.975	27537
22	71	484	154	2.680	0.268	28524
22	73	538	169	36.428	3.643	27621
22	75	559	168	13.665	1.367	30756
22	77	565	161	5.993	0.599	31357
22	79	578	172	11.069	1.107	29928
22	81	579	172	0.650	0.065	30227
22	83	579	162	6.500	0.650	30830
22	85	579	160	1.300	0.130	30138
22	87	596	150	12.820	1.282	30470
22	89	610	162	11.985	1.199	28352
22	91	619	165	6.166	0.617	27662
22	93	636	165	11.050	1.105	30305
22	95	652	166	10.420	1.042	31536
22	97	663	168	7.267	0.727	30884
22	99	677	172	9.464	0.946	30130
22	101	697	192	18.384	1.838	27841
22	103	700	192	1.950	0.195	30163
22	105	716	198	11.107	1.111	32596
22	107	730	198	9.100	0.910	34442
22	109	733	198	1.950	0.195	29455
22	111	738	205	5.591	0.559	33318
22	113	742	212	5.240	0.524	30427
22	115	744	221	5.993	0.599	32134
22	117	744	230	5.850	0.585	25976
22	119	744	230	0.000	0.000	27058
22	121	743	225	3.314	0.331	29801
22	123	741	221	2.907	0.291	30386
22	125	737	216	4.162	0.416	33810
22	127	735	212	2.907	0.291	28559
22	129	731	203	6.402	0.640	30466
22	131	728	200	2.758	0.276	32711
22	133	727	202	1.453	0.145	28819
22	135	740	208	9.306	0.931	29624
[truncated: 5,384 more rows]
