# Supplementary material for: The Arp2/3 complex is required for in situ haptotactic response of microglia to iC3b
Source: EMBO Rep. 2026 Feb 27;27(7):1666–95. doi: 10.1038/s44319-026-00720-9 (PMC13076747; doi:10.1038/s44319-026-00720-9)
Supplement: Supplementary file 14 — Source data Fig. 2 [file 44319_2026_720_MOESM14_ESM.zip › Figure 2/2A-C/25.01.13 BV2 random migration confine CK666 well results 7421.txt]

	Track n�	Slice n�	X	Y	Distance	Velocity	Pixel Value
1	1	1	304	627	-1	-1	39097
2	1	3	290	612	13.337	1.334	37527
3	1	5	291	613	0.919	0.092	39214
4	1	7	291	614	0.65	0.065	37465
5	1	9	292	617	2.055	0.206	36271
6	1	11	292	617	0	0	37383
7	1	13	292	615	1.3	0.13	36599
8	1	15	287	606	6.692	0.669	35483
9	1	17	283	603	3.25	0.325	41764
10	1	19	279	600	3.25	0.325	38452
11	1	21	279	599	0.65	0.065	39894
12	1	23	274	593	5.077	0.508	36749
13	1	25	259	579	13.337	1.334	40549
14	1	27	257	577	1.838	0.184	35452
15	1	29	255	577	1.3	0.13	39352
16	1	31	248	570	6.435	0.643	42724
17	1	33	245	566	3.25	0.325	42504
18	1	35	240	559	5.591	0.559	41461
19	1	37	240	558	0.65	0.065	42188
20	1	39	235	550	6.132	0.613	41620
21	1	41	232	545	3.79	0.379	39976
22	1	43	229	541	3.25	0.325	43297
23	1	45	225	537	3.677	0.368	42349
24	1	47	224	535	1.453	0.145	42970
25	1	49	221	531	3.25	0.325	43982
26	1	51	218	521	6.786	0.679	40208
27	1	53	212	511	7.58	0.758	42997
28	1	55	211	509	1.453	0.145	41712
29	1	57	205	500	7.031	0.703	43475
30	1	59	205	498	1.3	0.13	42348
31	1	61	199	486	8.72	0.872	46450
32	1	63	198	479	4.596	0.46	44650
33	1	65	196	473	4.111	0.411	43372
34	1	67	195	470	2.055	0.206	44577
35	1	69	195	469	0.65	0.065	43625
36	1	71	195	469	0	0	43479
37	1	73	195	468	0.65	0.065	46607
38	1	75	195	467	0.65	0.065	43341
39	1	77	195	467	0	0	43749
40	1	79	195	447	13	1.3	43440
41	1	81	195	444	1.95	0.195	40046
42	1	83	192	438	4.36	0.436	43160
43	1	85	189	425	8.672	0.867	44588
44	1	87	189	423	1.3	0.13	41788
45	1	89	189	416	4.55	0.455	41779
46	1	91	188	404	7.827	0.783	38823
47	1	93	188	404	0	0	38825
48	1	95	188	402	1.3	0.13	41517
49	1	97	188	400	1.3	0.13	41814
50	1	99	188	397	1.95	0.195	47755
51	1	101	186	393	2.907	0.291	43797
52	1	103	186	392	0.65	0.065	44352
53	1	105	185	393	0.919	0.092	45750
54	1	107	185	408	9.75	0.975	42942
55	1	109	185	411	1.95	0.195	43156
56	1	111	187	425	9.192	0.919	42645
57	1	113	187	425	0	0	42681
58	1	115	187	425	0	0	41503
59	1	117	188	421	2.68	0.268	43551
60	1	119	188	421	0	0	42882
61	1	121	188	426	3.25	0.325	41543
62	1	123	188	427	0.65	0.065	40535
63	1	125	190	436	5.993	0.599	41152
64	1	127	190	436	0	0	47886
65	1	129	193	441	3.79	0.379	43294
66	1	131	193	441	0	0	47772
67	1	133	196	442	2.055	0.206	36502
68	1	135	197	442	0.65	0.065	37694
69	1	137	197	445	1.95	0.195	39693
70	1	139	197	436	5.85	0.585	38307
71	1	141	195	428	5.36	0.536	39403
72	1	143	192	419	6.166	0.617	45824
73	1	145	188	409	7.001	0.7	36119
74	1	147	185	399	6.786	0.679	36978
75	1	149	184	390	5.886	0.589	43154
76	1	151	183	387	2.055	0.206	43041
77	1	153	181	381	4.111	0.411	42058
78	1	155	178	372	6.166	0.617	39556
79	1	157	174	368	3.677	0.368	38349
80	1	159	172	361	4.732	0.473	49649
81	1	161	172	353	5.2	0.52	40498
82	1	163	171	353	0.65	0.065	41336
83	1	165	171	353	0	0	39866
84	1	167	169	348	3.5	0.35	37923
85	1	169	167	343	3.5	0.35	38252
86	1	171	165	337	4.111	0.411	39177
87	1	173	163	332	3.5	0.35	39196
88	1	175	162	330	1.453	0.145	39104
89	1	177	162	330	0	0	38406
90	1	179	159	327	2.758	0.276	36544
91	1	181	153	323	4.687	0.469	28820
92	1	183	150	306	11.22	1.122	31418
93	1	185	149	304	1.453	0.145	30109
94	1	187	146	301	2.758	0.276	29255
95	1	189	141	297	4.162	0.416	28869
96	1	191	138	285	8.04	0.804	27910
97	1	193	137	276	5.886	0.589	30021
98	2	1	295	627	-1	-1	34151
99	2	3	295	627	0	0	38227
100	2	5	295	627	0	0	37905
101	2	7	295	624	1.95	0.195	36754
102	2	9	294	618	3.954	0.395	35392
103	2	11	292	610	5.36	0.536	39676
104	2	13	289	607	2.758	0.276	36265
105	2	15	283	598	7.031	0.703	34057
106	2	17	282	593	3.314	0.331	39278
107	2	19	276	587	5.515	0.552	39293
108	2	21	272	582	4.162	0.416	39174
109	2	23	269	578	3.25	0.325	38657
110	2	25	266	577	2.055	0.206	39357
111	2	27	262	574	3.25	0.325	36704
112	2	29	258	569	4.162	0.416	40116
113	2	31	252	562	5.993	0.599	40390
114	2	33	238	552	11.183	1.118	43272
115	2	35	233	549	3.79	0.379	43614
116	2	37	230	547	2.344	0.234	45351
117	2	39	230	547	0	0	41863
118	2	41	223	543	5.24	0.524	41757
119	2	43	218	536	5.591	0.559	41853
120	2	45	212	526	7.58	0.758	41282
121	2	47	210	520	4.111	0.411	44747
122	2	49	207	512	5.553	0.555	42906
123	2	51	205	504	5.36	0.536	44995
124	2	53	204	499	3.314	0.331	44276
125	2	55	202	493	4.111	0.411	42221
126	2	57	199	487	4.36	0.436	43655
127	2	59	199	483	2.6	0.26	44086
128	2	61	196	468	9.943	0.994	42989
129	2	63	192	460	5.814	0.581	40500
130	2	65	191	448	7.827	0.783	42921
131	2	67	189	443	3.5	0.35	42291
132	2	69	189	436	4.55	0.455	42855
133	2	71	189	436	0	0	43374
134	2	73	190	441	3.314	0.331	43917
135	2	75	190	441	0	0	46279
136	2	77	190	441	0	0	44544
137	2	79	190	441	0	0	42695
138	2	81	190	435	3.9	0.39	45285
139	2	83	191	424	7.179	0.718	43678
140	2	85	191	422	1.3	0.13	43989
141	2	87	189	413	5.993	0.599	41104
142	2	89	186	404	6.166	0.617	43837
143	2	91	186	403	0.65	0.065	40557
144	2	93	184	396	4.732	0.473	43227
145	2	95	183	395	0.919	0.092	42720
146	2	97	183	394	0.65	0.065	40359
147	2	99	183	394	0	0	33108
148	2	101	182	393	0.919	0.092	37247
149	2	103	182	392	0.65	0.065	31775
150	2	105	182	392	0	0	44721
151	2	107	180	375	11.126	1.113	42326
152	2	109	179	370	3.314	0.331	42196
153	2	111	179	369	0.65	0.065	42318
154	2	113	179	369	0	0	42099
155	2	115	171	387	12.803	1.28	42693
156	2	117	171	388	0.65	0.065	42171
157	2	119	171	388	0	0	35173
158	2	121	171	382	3.9	0.39	31612
159	2	123	172	373	5.886	0.589	45261
160	2	125	172	371	1.3	0.13	41585
161	2	127	172	371	0	0	38662
162	2	129	172	371	0	0	41364
163	2	131	172	371	0	0	39596
164	2	133	168	361	7.001	0.7	41410
165	2	135	166	358	2.344	0.234	40785
166	2	137	164	353	3.5	0.35	40868
167	2	139	159	345	6.132	0.613	40272
168	2	141	158	340	3.314	0.331	38977
169	2	143	157	338	1.453	0.145	39922
170	2	145	157	338	0	0	40328
171	2	147	157	338	0	0	40178
172	2	149	156	332	3.954	0.395	38749
173	2	151	155	322	6.532	0.653	37941
174	2	153	148	309	9.597	0.96	36646
175	2	155	146	299	6.629	0.663	34945
176	2	157	144	290	5.993	0.599	36156
177	2	159	140	276	9.464	0.946	32548
178	2	161	140	273	1.95	0.195	31867
179	2	163	136	263	7.001	0.7	31895
180	2	165	136	261	1.3	0.13	31179
181	2	167	136	261	0	0	31762
182	2	169	133	256	3.79	0.379	32841
183	2	171	132	250	3.954	0.395	29050
184	2	173	131	246	2.68	0.268	30348
185	2	175	130	245	0.919	0.092	30063
186	2	177	128	238	4.732	0.473	23878
187	2	179	128	237	0.65	0.065	29334
188	2	181	127	235	1.453	0.145	26454
189	2	183	122	225	7.267	0.727	26589
190	2	185	120	216	5.993	0.599	24260
191	2	187	117	209	4.95	0.495	27238
192	2	189	116	209	0.65	0.065	23806
193	2	191	109	205	5.24	0.524	26672
194	2	193	103	190	10.501	1.05	27458
195	3	1	248	343	-1	-1	40450
196	3	3	248	343	0	0	40080
197	3	5	249	340	2.055	0.206	44245
198	3	7	251	334	4.111	0.411	46554
199	3	9	252	328	3.954	0.395	42737
200	3	11	252	328	0	0	44859
201	3	13	252	328	0	0	43709
202	3	15	251	330	1.453	0.145	44673
203	3	17	250	333	2.055	0.206	42755
204	3	19	249	342	5.886	0.589	44862
205	3	21	248	352	6.532	0.653	45425
206	3	23	248	358	3.9	0.39	42665
207	3	25	247	363	3.314	0.331	35958
208	3	27	247	364	0.65	0.065	41788
209	3	29	247	366	1.3	0.13	47164
210	3	31	250	364	2.344	0.234	47757
211	3	33	252	364	1.3	0.13	45603
212	3	35	254	364	1.3	0.13	45847
213	3	37	255	364	0.65	0.065	43731
214	3	39	255	364	0	0	44735
215	3	41	255	360	2.6	0.26	43658
216	3	43	254	358	1.453	0.145	43957
217	3	45	254	355	1.95	0.195	44169
218	3	47	254	351	2.6	0.26	42034
219	3	49	254	343	5.2	0.52	40858
220	3	51	254	343	0	0	42791
221	3	53	254	343	0	0	45756
222	3	55	254	342	0.65	0.065	44272
223	3	57	254	342	0	0	44977
224	3	59	254	347	3.25	0.325	43401
225	3	61	254	349	1.3	0.13	38826
226	3	63	254	354	3.25	0.325	44389
227	3	65	254	356	1.3	0.13	44413
228	3	67	254	360	2.6	0.26	44316
229	3	69	254	363	1.95	0.195	43733
230	3	71	254	363	0	0	42951
231	3	73	255	356	4.596	0.46	43125
232	3	75	255	350	3.9	0.39	42594
233	3	77	255	349	0.65	0.065	41884
234	3	79	255	345	2.6	0.26	41267
235	3	81	255	340	3.25	0.325	44608
236	3	83	255	340	0	0	43461
237	3	85	251	339	2.68	0.268	46775
238	3	87	246	336	3.79	0.379	43154
239	3	89	242	333	3.25	0.325	44132
240	3	91	242	329	2.6	0.26	41425
241	3	93	242	327	1.3	0.13	44066
242	3	95	240	319	5.36	0.536	44984
243	3	97	240	319	0	0	43622
244	3	99	240	319	0	0	45537
245	3	101	241	322	2.055	0.206	42154
246	3	103	241	325	1.95	0.195	43006
247	3	105	243	332	4.732	0.473	44134
248	3	107	243	334	1.3	0.13	40180
249	3	109	245	338	2.907	0.291	44204
250	3	111	247	345	4.732	0.473	43710
251	3	113	249	353	5.36	0.536	39437
252	3	115	249	345	5.2	0.52	38277
253	3	117	251	334	7.267	0.727	40083
254	3	119	253	332	1.838	0.184	42856
255	3	121	253	329	1.95	0.195	43332
256	3	123	253	329	0	0	41927
257	3	125	253	336	4.55	0.455	42819
258	3	127	253	338	1.3	0.13	44223
259	3	129	255	347	5.993	0.599	40885
260	3	131	256	347	0.65	0.065	42148
261	3	133	261	338	6.692	0.669	43614
262	3	135	264	327	7.411	0.741	43297
263	3	137	264	331	2.6	0.26	42702
264	3	139	264	328	1.95	0.195	45529
265	3	141	263	334	3.954	0.395	42929
266	3	143	263	341	4.55	0.455	42542
267	3	145	263	347	3.9	0.39	41354
268	3	147	263	349	1.3	0.13	43762
269	3	149	263	349	0	0	43019
270	3	151	263	340	5.85	0.585	42333
271	3	153	265	330	6.629	0.663	44182
272	3	155	265	330	0	0	44554
273	3	157	265	321	5.85	0.585	45072
274	3	159	265	318	1.95	0.195	44533
275	3	161	265	314	2.6	0.26	42066
276	3	163	265	312	1.3	0.13	39901
277	3	165	263	306	4.111	0.411	43365
278	3	167	260	301	3.79	0.379	43735
279	3	169	258	292	5.993	0.599	44551
280	3	171	253	287	4.596	0.46	42694
281	3	173	241	279	9.374	0.937	41663
282	3	175	240	279	0.65	0.065	40347
283	3	177	240	279	0	0	40642
284	3	179	236	279	2.6	0.26	44531
285	3	181	233	277	2.344	0.234	37866
286	3	183	226	272	5.591	0.559	42562
287	3	185	225	272	0.65	0.065	42295
288	3	187	225	276	2.6	0.26	42872
289	3	189	225	276	0	0	41908
290	3	191	224	286	6.532	0.653	42944
291	3	193	220	293	5.24	0.524	44207
292	4	1	431	162	-1	-1	39714
293	4	3	431	173	7.15	0.715	42260
294	4	5	431	173	0	0	39317
295	4	7	431	174	0.65	0.065	40786
296	4	9	431	174	0	0	40343
297	4	11	431	174	0	0	39170
298	4	13	431	174	0	0	41007
299	4	15	429	174	1.3	0.13	34380
300	4	17	426	173	2.055	0.206	32649
301	4	19	422	170	3.25	0.325	40888
302	4	21	420	167	2.344	0.234	38581
303	4	23	418	166	1.453	0.145	40269
304	4	25	417	167	0.919	0.092	41860
305	4	27	417	167	0	0	41236
306	4	29	417	167	0	0	38549
307	4	31	417	167	0	0	39059
308	4	33	416	164	2.055	0.206	40801
309	4	35	416	164	0	0	42612
310	4	37	415	161	2.055	0.206	39184
311	4	39	415	161	0	0	37163
312	4	41	415	167	3.9	0.39	41612
313	4	43	415	167	0	0	40107
314	4	45	415	167	0	0	39997
315	4	47	415	166	0.65	0.065	40058
316	4	49	417	159	4.732	0.473	36683
317	4	51	417	159	0	0	39928
318	4	53	417	159	0	0	40406
319	4	55	417	159	0	0	40480
320	4	57	417	158	0.65	0.065	39916
321	4	59	418	156	1.453	0.145	41041
322	4	61	422	152	3.677	0.368	40503
323	4	63	423	152	0.65	0.065	39290
324	4	65	432	143	8.273	0.827	41915
325	4	67	433	139	2.68	0.268	41627
326	4	69	433	134	3.25	0.325	35774
327	4	71	433	132	1.3	0.13	40228
328	4	73	428	147	10.277	1.028	41010
329	4	75	427	151	2.68	0.268	40384
330	4	77	427	151	0	0	38811
331	4	79	429	138	8.549	0.855	40523
332	4	81	432	131	4.95	0.495	40118
333	4	83	432	131	0	0	40524
334	4	85	431	139	5.24	0.524	38605
335	4	87	430	144	3.314	0.331	40160
336	4	89	427	149	3.79	0.379	39982
337	4	91	424	156	4.95	0.495	39761
338	4	93	418	169	9.306	0.931	39688
339	4	95	417	175	3.954	0.395	41663
340	4	97	414	183	5.553	0.555	38007
341	4	99	410	193	7.001	0.7	36982
342	4	101	410	193	0	0	39640
343	4	103	406	191	2.907	0.291	40474
344	4	105	396	188	6.786	0.679	40603
345	4	107	394	186	1.838	0.184	40105
346	4	109	398	189	3.25	0.325	40296
347	4	111	402	194	4.162	0.416	34755
348	4	113	402	194	0	0	40362
349	4	115	405	194	1.95	0.195	36150
350	4	117	407	194	1.3	0.13	39692
351	4	119	411	187	5.24	0.524	39893
352	4	121	421	174	10.661	1.066	43087
353	4	123	427	168	5.515	0.552	40845
354	4	125	435	153	11.05	1.105	39954
355	4	127	449	135	14.822	1.482	39427
356	4	129	456	126	7.411	0.741	39054
357	4	131	457	123	2.055	0.206	39715
358	4	133	457	117	3.9	0.39	38059
359	4	135	458	107	6.532	0.653	39434
360	4	137	458	104	1.95	0.195	39899
361	4	139	459	98	3.954	0.395	39186
362	4	141	460	94	2.68	0.268	39287
363	4	143	460	94	0	0	38379
364	4	145	460	104	6.5	0.65	39089
365	4	147	460	104	0	0	38941
366	4	149	458	109	3.5	0.35	38483
367	4	151	458	111	1.3	0.13	38285
368	4	153	458	111	0	0	39420
369	4	155	465	98	9.597	0.96	37607
370	4	157	466	95	2.055	0.206	38074
371	4	159	466	93	1.3	0.13	39243
372	4	161	465	90	2.055	0.206	36897
373	4	163	471	77	9.306	0.931	39127
374	4	165	477	75	4.111	0.411	38650
375	4	167	488	72	7.411	0.741	37869
376	4	169	490	72	1.3	0.13	38730
377	4	171	497	72	4.55	0.455	38780
378	4	173	500	71	2.055	0.206	37237
379	4	175	502	70	1.453	0.145	36880
380	4	177	505	70	1.95	0.195	37695
381	4	179	509	70	2.6	0.26	37947
382	4	181	518	70	5.85	0.585	37468
383	4	183	522	70	2.6	0.26	36730
384	4	185	526	70	2.6	0.26	36545
385	4	187	530	70	2.6	0.26	36749
386	4	189	543	68	8.549	0.855	37698
387	4	191	549	68	3.9	0.39	37545
388	4	193	555	67	3.954	0.395	36875
389	5	1	330	72	-1	-1	39629
390	5	3	334	69	3.25	0.325	37848
391	5	5	340	61	6.5	0.65	41466
392	5	7	343	50	7.411	0.741	41442
393	5	9	343	52	1.3	0.13	41300
394	5	11	341	56	2.907	0.291	37400
395	5	13	341	56	0	0	39874
396	5	15	339	56	1.3	0.13	44489
397	5	17	335	52	3.677	0.368	39480
398	5	19	334	48	2.68	0.268	41804
399	5	21	328	43	5.077	0.508	38120
400	5	23	328	43	0	0	45820
401	5	25	331	43	1.95	0.195	37985
402	5	27	333	46	2.344	0.234	42070
403	5	29	337	51	4.162	0.416	41385
404	5	31	341	54	3.25	0.325	41201
405	5	33	342	53	0.919	0.092	43597
406	5	35	342	53	0	0	43259
407	5	37	335	43	7.934	0.793	42229
408	5	39	335	43	0	0	41791
409	5	41	335	43	0	0	37548
410	5	43	335	43	0	0	39887
411	5	45	331	41	2.907	0.291	44541
412	5	47	332	41	0.65	0.065	42750
413	5	49	333	42	0.919	0.092	43182
414	5	51	333	42	0	0	40957
415	5	53	333	42	0	0	42564
416	5	55	333	45	1.95	0.195	41363
417	5	57	331	49	2.907	0.291	37029
418	5	59	331	50	0.65	0.065	33410
419	5	61	331	49	0.65	0.065	35363
420	5	63	331	49	0	0	35300
421	5	65	333	47	1.838	0.184	45728
422	5	67	337	41	4.687	0.469	42400
423	5	69	342	38	3.79	0.379	41076
424	5	71	346	41	3.25	0.325	42884
425	5	73	349	44	2.758	0.276	41455
426	5	75	356	43	4.596	0.46	42721
427	5	77	359	41	2.344	0.234	43094
428	5	79	361	46	3.5	0.35	41595
429	5	81	361	48	1.3	0.13	43033
430	5	83	361	48	0	0	42521
431	5	85	361	48	0	0	42997
432	5	87	356	44	4.162	0.416	42880
433	5	89	354	42	1.838	0.184	40641
434	5	91	353	40	1.453	0.145	41399
435	5	93	353	39	0.65	0.065	41426
436	5	95	353	39	0	0	42121
437	5	97	352	50	7.179	0.718	41670
438	5	99	350	56	4.111	0.411	42570
439	5	101	350	58	1.3	0.13	42317
440	5	103	350	57	0.65	0.065	42009
441	5	105	350	56	0.65	0.065	41548
442	5	107	351	52	2.68	0.268	42623
443	5	109	351	51	0.65	0.065	42115
444	5	111	351	50	0.65	0.065	43573
445	5	113	353	45	3.5	0.35	41421
446	5	115	356	37	5.553	0.555	41197
447	5	117	359	35	2.344	0.234	43311
448	5	119	367	30	6.132	0.613	41696
449	5	121	367	43	8.45	0.845	40729
450	5	123	365	49	4.111	0.411	40771
451	5	125	362	54	3.79	0.379	42332
452	5	127	361	54	0.65	0.065	43234
453	5	129	360	54	0.65	0.065	42379
454	5	131	360	48	3.9	0.39	41615
455	5	133	362	43	3.5	0.35	41446
456	5	135	362	43	0	0	39909
457	5	137	359	47	3.25	0.325	42976
458	5	139	357	55	5.36	0.536	42649
459	5	141	357	55	0	0	43777
460	5	143	358	54	0.919	0.092	40900
461	5	145	361	67	8.672	0.867	42949
462	5	147	364	60	4.95	0.495	41419
463	5	149	365	53	4.596	0.46	42036
464	5	151	365	53	0	0	41818
465	5	153	369	50	3.25	0.325	41532
466	5	155	370	49	0.919	0.092	42006
467	5	157	374	47	2.907	0.291	41417
468	5	159	377	45	2.344	0.234	41204
469	5	161	380	41	3.25	0.325	43538
470	5	163	381	40	0.919	0.092	43184
471	5	165	383	39	1.453	0.145	42455
472	5	167	385	37	1.838	0.184	41148
473	5	169	389	35	2.907	0.291	40583
474	5	171	392	35	1.95	0.195	42324
475	5	173	395	37	2.344	0.234	42920
476	5	175	399	40	3.25	0.325	40118
477	5	177	400	41	0.919	0.092	43208
478	5	179	400	42	0.65	0.065	42463
479	5	181	403	43	2.055	0.206	41508
480	5	183	406	43	1.95	0.195	41927
481	5	185	408	42	1.453	0.145	40507
482	5	187	409	42	0.65	0.065	41643
483	5	189	412	42	1.95	0.195	39060
484	5	191	416	44	2.907	0.291	40650
485	5	193	417	49	3.314	0.331	40268
486	6	1	828	508	-1	-1	29902
487	6	3	818	498	9.192	0.919	29509
488	6	5	814	496	2.907	0.291	29267
489	6	7	815	496	0.65	0.065	27595
490	6	9	822	486	7.934	0.793	25180
491	6	11	822	494	5.2	0.52	29585
492	6	13	820	490	2.907	0.291	28889
493	6	15	820	490	0	0	27082
494	6	17	820	496	3.9	0.39	23789
495	6	19	820	497	0.65	0.065	27357
496	6	21	820	497	0	0	28499
497	6	23	817	495	2.344	0.234	28994
498	6	25	816	488	4.596	0.46	27232
499	6	27	816	482	3.9	0.39	25387
500	6	29	814	480	1.838	0.184	33894
501	6	31	810	472	5.814	0.581	21730
502	6	33	807	466	4.36	0.436	26139
503	6	35	807	468	1.3	0.13	29408
504	6	37	809	475	4.732	0.473	22827
505	6	39	810	476	0.919	0.092	24376
506	6	41	812	464	7.907	0.791	24337
507	6	43	814	458	4.111	0.411	28431
508	6	45	815	456	1.453	0.145	25457
509	6	47	815	457	0.65	0.065	28054
510	6	49	814	471	9.123	0.912	31135
511	6	51	811	471	1.95	0.195	25854
512	6	53	807	466	4.162	0.416	31496
513	6	55	807	464	1.3	0.13	29688
514	6	57	803	459	4.162	0.416	30254
515	6	59	800	457	2.344	0.234	28004
516	6	61	798	456	1.453	0.145	28900
517	6	63	798	455	0.65	0.065	28645
518	6	65	798	455	0	0	28284
519	6	67	798	455	0	0	28798
520	6	69	792	455	3.9	0.39	30731
521	6	71	775	447	12.212	1.221	29919
522	6	73	771	444	3.25	0.325	28228
523	6	75	769	444	1.3	0.13	28496
524	6	77	769	445	0.65	0.065	28117
525	6	79	770	452	4.596	0.46	30276
526	6	81	778	451	5.24	0.524	28896
527	6	83	782	446	4.162	0.416	27845
528	6	85	782	449	1.95	0.195	27267
529	6	87	777	471	14.664	1.466	30343
530	6	89	777	471	0	0	29602
531	6	91	773	466	4.162	0.416	28323
532	6	93	766	460	5.993	0.599	31574
533	6	95	766	459	0.65	0.065	26123
534	6	97	779	456	8.672	0.867	28199
535	6	99	791	457	7.827	0.783	28287
536	6	101	792	457	0.65	0.065	27981
537	6	103	794	457	1.3	0.13	28704
538	6	105	798	455	2.907	0.291	25852
539	6	107	801	456	2.055	0.206	30798
540	6	109	801	462	3.9	0.39	28049
541	6	111	801	465	1.95	0.195	25192
542	6	113	800	465	0.65	0.065	29947
543	6	115	800	464	0.65	0.065	33137
544	6	117	800	464	0	0	26388
545	6	119	802	456	5.36	0.536	28961
546	6	121	802	452	2.6	0.26	31839
547	6	123	789	438	12.418	1.242	29404
548	6	125	781	434	5.814	0.581	29307
549	6	127	781	436	1.3	0.13	29848
550	6	129	781	440	2.6	0.26	29904
551	6	131	786	448	6.132	0.613	30697
552	6	133	789	454	4.36	0.436	29815
553	6	135	789	454	0	0	28973
554	6	137	795	452	4.111	0.411	30626
555	6	139	798	454	2.344	0.234	27843
556	6	141	800	459	3.5	0.35	28795
557	6	143	803	474	9.943	0.994	29226
558	6	145	805	473	1.453	0.145	22017
559	6	147	804	470	2.055	0.206	27060
560	6	149	797	466	5.24	0.524	30330
561	6	151	789	460	6.5	0.65	30730
562	6	153	787	453	4.732	0.473	30734
563	6	155	787	451	1.3	0.13	30681
564	6	157	783	457	4.687	0.469	28367
565	6	159	780	458	2.055	0.206	26590
566	6	161	774	461	4.36	0.436	29401
567	6	163	774	461	0	0	22703
568	6	165	774	461	0	0	25943
569	6	167	778	461	2.6	0.26	28377
570	6	169	782	460	2.68	0.268	30156
571	6	171	785	459	2.055	0.206	27609
572	6	173	789	458	2.68	0.268	31525
573	6	175	791	461	2.344	0.234	22040
574	6	177	795	459	2.907	0.291	30292
575	6	179	796	450	5.886	0.589	30342
576	6	181	798	449	1.453	0.145	31319
577	6	183	798	463	9.1	0.91	28172
578	6	185	787	463	7.15	0.715	22997
579	6	187	777	463	6.5	0.65	27368
580	6	189	769	463	5.2	0.52	26230
581	6	191	767	463	1.3	0.13	25946
582	6	193	761	464	3.954	0.395	26570
583	7	1	835	626	-1	-1	28586
584	7	3	835	626	0	0	27451
585	7	5	833	625	1.453	0.145	25593
586	7	7	831	625	1.3	0.13	29636
587	7	9	828	625	1.95	0.195	30121
588	7	11	827	625	0.65	0.065	28938
589	7	13	822	622	3.79	0.379	25125
590	7	15	818	620	2.907	0.291	22666
591	7	17	814	616	3.677	0.368	29432
592	7	19	813	612	2.68	0.268	30478
593	7	21	812	611	0.919	0.092	30446
594	7	23	802	608	6.786	0.679	27517
595	7	25	798	605	3.25	0.325	29956
596	7	27	790	601	5.814	0.581	28291
597	7	29	782	599	5.36	0.536	29789
598	7	31	775	597	4.732	0.473	28990
599	7	33	768	596	4.596	0.46	28089
600	7	35	762	594	4.111	0.411	29249
601	7	37	748	594	9.1	0.91	29891
602	7	39	736	595	7.827	0.783	28407
603	7	41	722	600	9.663	0.966	28827
604	7	43	715	602	4.732	0.473	30194
605	7	45	706	608	7.031	0.703	21363
606	7	47	696	613	7.267	0.727	26230
607	7	49	695	613	0.65	0.065	26564
608	7	51	691	615	2.907	0.291	28071
609	7	53	691	615	0	0	28361
610	7	55	681	614	6.532	0.653	27149
611	7	57	672	616	5.993	0.599	28641
612	7	59	670	621	3.5	0.35	28272
613	7	61	668	624	2.344	0.234	29497
614	7	63	668	624	0	0	28996
615	7	65	668	624	0	0	30141
616	7	67	663	628	4.162	0.416	29671
617	7	69	661	629	1.453	0.145	28892
618	7	71	645	637	11.627	1.163	28521
619	7	73	642	639	2.344	0.234	28995
620	7	75	642	640	0.65	0.065	28611
621	7	77	642	640	0	0	29152
622	7	79	642	640	0	0	29332
623	7	81	642	639	0.65	0.065	28852
624	7	83	641	639	0.65	0.065	29317
625	7	85	637	639	2.6	0.26	30655
626	7	87	636	641	1.453	0.145	29388
627	7	89	634	643	1.838	0.184	30376
628	7	91	631	639	3.25	0.325	28180
629	7	93	630	637	1.453	0.145	30131
630	7	95	628	636	1.453	0.145	29974
631	7	97	626	635	1.453	0.145	30420
632	7	99	621	631	4.162	0.416	29304
633	7	101	621	628	1.95	0.195	28423
634	7	103	621	628	0	0	29390
635	7	105	620	631	2.055	0.206	28734
636	7	107	619	634	2.055	0.206	30141
637	7	109	620	634	0.65	0.065	30350
638	7	111	621	630	2.68	0.268	27834
639	7	113	622	629	0.919	0.092	28116
640	7	115	622	626	1.95	0.195	28714
641	7	117	621	628	1.453	0.145	28996
642	7	119	619	631	2.344	0.234	29650
643	7	121	617	641	6.629	0.663	30187
644	7	123	617	642	0.65	0.065	29577
645	7	125	608	638	6.402	0.64	29430
646	7	127	608	638	0	0	31819
647	7	129	608	638	0	0	29964
648	7	131	607	638	0.65	0.065	30165
649	7	133	605	630	5.36	0.536	29627
650	7	135	606	630	0.65	0.065	30356
651	7	137	616	677	31.233	3.123	29283
652	7	139	616	671	3.9	0.39	30135
653	7	141	613	663	5.553	0.555	30515
654	7	143	612	662	0.919	0.092	24482
655	7	145	610	660	1.838	0.184	23301
656	7	147	604	651	7.031	0.703	29504
657	7	149	604	651	0	0	26461
658	7	151	604	651	0	0	29544
659	7	153	604	650	0.65	0.065	29847
660	7	155	604	650	0	0	28234
661	7	157	606	646	2.907	0.291	28984
662	7	159	607	643	2.055	0.206	29858
663	7	161	607	643	0	0	30329
664	7	163	607	643	0	0	30255
665	7	165	607	643	0	0	28535
666	7	167	607	643	0	0	28713
667	7	169	610	640	2.758	0.276	28554
668	7	171	611	637	2.055	0.206	28467
669	7	173	614	637	1.95	0.195	30078
670	7	175	615	640	2.055	0.206	31669
671	7	177	615	641	0.65	0.065	29544
672	7	179	616	643	1.453	0.145	28420
673	7	181	620	648	4.162	0.416	29953
674	7	183	621	648	0.65	0.065	30245
675	7	185	624	650	2.344	0.234	28866
676	7	187	626	650	1.3	0.13	29567
677	7	189	629	651	2.055	0.206	30809
678	7	191	629	651	0	0	31090
679	7	193	630	653	1.453	0.145	29420
680	8	1	613	907	-1	-1	25707
681	8	3	613	911	2.6	0.26	25156
682	8	5	613	912	0.65	0.065	27575
683	8	7	613	916	2.6	0.26	25875
684	8	9	613	921	3.25	0.325	24083
685	8	11	613	921	0	0	23415
686	8	13	614	909	7.827	0.783	24571
687	8	15	616	894	9.836	0.984	25989
688	8	17	616	887	4.55	0.455	29994
689	8	19	616	880	4.55	0.455	31281
690	8	21	615	879	0.919	0.092	29131
691	8	23	615	877	1.3	0.13	28898
692	8	25	615	859	11.7	1.17	28468
693	8	27	615	859	0	0	23885
694	8	29	615	863	2.6	0.26	28012
695	8	31	615	863	0	0	25466
696	8	33	615	859	2.6	0.26	26444
697	8	35	615	859	0	0	24493
698	8	37	615	853	3.9	0.39	28528
699	8	39	617	850	2.344	0.234	28903
700	8	41	621	843	5.24	0.524	26771
701	8	43	622	841	1.453	0.145	30770
702	8	45	622	843	1.3	0.13	29488
703	8	47	622	847	2.6	0.26	22647
704	8	49	617	846	3.314	0.331	23506
705	8	51	603	834	11.985	1.199	28195
706	8	53	605	841	4.732	0.473	28315
707	8	55	615	845	7.001	0.7	30197
708	8	57	621	844	3.954	0.395	28383
709	8	59	626	844	3.25	0.325	28887
710	8	61	627	844	0.65	0.065	27663
711	8	63	629	844	1.3	0.13	26625
712	8	65	633	855	7.608	0.761	21671
713	8	67	634	856	0.919	0.092	29835
714	8	69	636	858	1.838	0.184	25881
715	8	71	636	862	2.6	0.26	24137
716	8	73	633	870	5.553	0.555	28647
717	8	75	631	875	3.5	0.35	29525
718	8	77	629	878	2.344	0.234	28686
719	8	79	628	878	0.65	0.065	27692
720	8	81	627	878	0.65	0.065	26614
721	8	83	622	886	6.132	0.613	27219
722	8	85	622	886	0	0	26583
723	8	87	621	889	2.055	0.206	27721
724	8	89	621	889	0	0	28289
725	8	91	622	898	5.886	0.589	28606
726	8	93	622	898	0	0	29312
727	8	95	626	899	2.68	0.268	27409
728	8	97	626	898	0.65	0.065	28263
729	8	99	626	898	0	0	29253
730	8	101	626	898	0	0	29536
731	8	103	626	890	5.2	0.52	25738
732	8	105	623	900	6.786	0.679	28391
733	8	107	623	899	0.65	0.065	28885
734	8	109	623	895	2.6	0.26	25366
735	8	111	622	895	0.65	0.065	26648
736	8	113	622	902	4.55	0.455	27278
737	8	115	624	900	1.838	0.184	28640
738	8	117	624	900	0	0	28499
739	8	119	624	895	3.25	0.325	28494
740	8	121	624	895	0	0	29625
741	8	123	628	893	2.907	0.291	29547
742	8	125	635	888	5.591	0.559	26483
743	8	127	634	895	4.596	0.46	29205
744	8	129	634	896	0.65	0.065	27314
745	8	131	628	899	4.36	0.436	24538
746	8	133	622	899	3.9	0.39	28819
747	8	135	619	896	2.758	0.276	29936
748	8	137	619	891	3.25	0.325	26958
749	8	139	620	887	2.68	0.268	26607
750	8	141	621	887	0.65	0.065	25350
751	8	143	621	890	1.95	0.195	27913
752	8	145	621	892	1.3	0.13	27618
753	8	147	619	900	5.36	0.536	29083
754	8	149	618	901	0.919	0.092	27171
755	8	151	622	896	4.162	0.416	28213
756	8	153	625	886	6.786	0.679	28356
757	8	155	624	895	5.886	0.589	28496
758	8	157	621	901	4.36	0.436	29491
759	8	159	621	901	0	0	29990
760	8	161	621	896	3.25	0.325	29120
761	8	163	622	891	3.314	0.331	28813
762	8	165	622	891	0	0	28565
763	8	167	622	891	0	0	32604
764	8	169	621	894	2.055	0.206	27207
765	8	171	618	894	1.95	0.195	27510
766	8	173	617	894	0.65	0.065	28445
767	8	175	610	894	4.55	0.455	22759
768	8	177	609	894	0.65	0.065	28379
769	8	179	609	893	0.65	0.065	32435
770	8	181	611	893	1.3	0.13	29415
771	8	183	613	890	2.344	0.234	22590
772	8	185	616	885	3.79	0.379	27983
773	8	187	616	889	2.6	0.26	20664
774	8	189	616	890	0.65	0.065	27701
775	8	191	616	890	0	0	30421
776	8	193	617	892	1.453	0.145	22332
777	9	1	595	557	-1	-1	29788
778	9	3	597	546	7.267	0.727	30630
779	9	5	596	549	2.055	0.206	30195
780	9	7	596	549	0	0	30730
781	9	9	592	553	3.677	0.368	28546
782	9	11	592	557	2.6	0.26	28387
783	9	13	592	560	1.95	0.195	29033
784	9	15	592	560	0	0	29032
785	9	17	592	560	0	0	29851
786	9	19	589	553	4.95	0.495	30711
787	9	21	585	545	5.814	0.581	26520
788	9	23	584	543	1.453	0.145	33216
789	9	25	583	550	4.596	0.46	25529
790	9	27	582	553	2.055	0.206	30988
791	9	29	576	573	13.572	1.357	30033
792	9	31	576	573	0	0	31215
793	9	33	576	573	0	0	28100
794	9	35	577	571	1.453	0.145	30333
795	9	37	577	572	0.65	0.065	28529
796	9	39	577	572	0	0	31352
797	9	41	582	577	4.596	0.46	31840
798	9	43	598	577	10.4	1.04	31669
799	9	45	618	571	13.572	1.357	28711
800	9	47	610	567	5.814	0.581	30472
801	9	49	605	561	5.077	0.508	31423
802	9	51	596	571	8.745	0.874	30779
803	9	53	596	572	0.65	0.065	29690
804	9	55	602	574	4.111	0.411	28528
805	9	57	604	574	1.3	0.13	28580
806	9	59	611	564	7.934	0.793	32122
807	9	61	609	556	5.36	0.536	31311
808	9	63	609	559	1.95	0.195	32628
809	9	65	606	558	2.055	0.206	26264
810	9	67	606	558	0	0	28047
811	9	69	610	562	3.677	0.368	32592
812	9	71	615	566	4.162	0.416	31031
813	9	73	622	577	8.475	0.847	30089
814	9	75	625	577	1.95	0.195	29498
815	9	77	632	577	4.55	0.455	31750
816	9	79	637	573	4.162	0.416	28512
817	9	81	628	582	8.273	0.827	32591
818	9	83	626	574	5.36	0.536	31802
819	9	85	626	571	1.95	0.195	29979
820	9	87	622	573	2.907	0.291	30334
821	9	89	616	568	5.077	0.508	25905
822	9	91	613	568	1.95	0.195	29811
823	9	93	607	562	5.515	0.552	34599
824	9	95	600	559	4.95	0.495	31383
825	9	97	600	562	1.95	0.195	31120
826	9	99	608	574	9.374	0.937	29025
827	9	101	617	592	13.081	1.308	32137
828	9	103	620	591	2.055	0.206	31937
829	9	105	621	587	2.68	0.268	30805
830	9	107	621	585	1.3	0.13	32822
831	9	109	622	584	0.919	0.092	32114
832	9	111	622	580	2.6	0.26	31909
833	9	113	619	583	2.758	0.276	33025
834	9	115	618	580	2.055	0.206	31205
835	9	117	616	578	1.838	0.184	29465
836	9	119	616	572	3.9	0.39	32516
837	9	121	611	565	5.591	0.559	31128
838	9	123	607	558	5.24	0.524	32940
839	9	125	605	559	1.453	0.145	29285
840	9	127	617	578	14.607	1.461	29876
841	9	129	631	581	9.306	0.931	31710
842	9	131	638	589	6.909	0.691	31847
843	9	133	639	591	1.453	0.145	29942
844	9	135	640	591	0.65	0.065	28834
845	9	137	646	588	4.36	0.436	32915
846	9	139	640	589	3.954	0.395	31612
847	9	141	626	584	9.663	0.966	32451
848	9	143	622	580	3.677	0.368	31341
849	9	145	633	587	8.475	0.847	31180
850	9	147	633	587	0	0	32784
851	9	149	633	587	0	0	30753
852	9	151	633	587	0	0	30004
853	9	153	635	587	1.3	0.13	31169
854	9	155	641	591	4.687	0.469	30562
855	9	157	642	591	0.65	0.065	30451
856	9	159	644	579	7.907	0.791	30791
857	9	161	642	577	1.838	0.184	31318
858	9	163	637	573	4.162	0.416	31811
859	9	165	634	570	2.758	0.276	34474
860	9	167	627	573	4.95	0.495	29807
861	9	169	627	577	2.6	0.26	30801
862	9	171	626	586	5.886	0.589	33064
863	9	173	626	587	0.65	0.065	33262
864	9	175	632	587	3.9	0.39	32032
865	9	177	642	590	6.786	0.679	28738
866	9	179	643	592	1.453	0.145	33168
867	9	181	642	589	2.055	0.206	30558
868	9	183	636	588	3.954	0.395	28857
869	9	185	628	586	5.36	0.536	30505
870	9	187	620	579	6.909	0.691	31216
871	9	189	619	579	0.65	0.065	33863
872	9	191	619	580	0.65	0.065	30544
873	9	193	622	582	2.344	0.234	32171
874	10	1	741	333	-1	-1	31913
875	10	3	742	332	0.919	0.092	26063
876	10	5	739	328	3.25	0.325	32203
877	10	7	739	326	1.3	0.13	31941
878	10	9	739	325	0.65	0.065	29993
879	10	11	739	325	0	0	31675
880	10	13	740	323	1.453	0.145	30110
881	10	15	746	320	4.36	0.436	29552
882	10	17	751	319	3.314	0.331	28873
883	10	19	761	318	6.532	0.653	28513
884	10	21	761	318	0	0	32110
885	10	23	762	317	0.919	0.092	29551
886	10	25	762	317	0	0	29066
887	10	27	762	317	0	0	29215
888	10	29	762	317	0	0	25794
889	10	31	762	317	0	0	32746
890	10	33	756	317	3.9	0.39	26780
891	10	35	747	318	5.886	0.589	27489
892	10	37	745	318	1.3	0.13	32429
893	10	39	742	317	2.055	0.206	31477
894	10	41	738	317	2.6	0.26	30087
895	10	43	730	312	6.132	0.613	28209
896	10	45	730	312	0	0	33587
897	10	47	729	312	0.65	0.065	31509
898	10	49	731	315	2.344	0.234	34315
899	10	51	734	316	2.055	0.206	29137
900	10	53	740	316	3.9	0.39	31643
901	10	55	745	315	3.314	0.331	30524
902	10	57	746	315	0.65	0.065	30566
903	10	59	749	315	1.95	0.195	24812
904	10	61	753	315	2.6	0.26	27806
905	10	63	760	314	4.596	0.46	29751
906	10	65	774	315	9.123	0.912	30150
907	10	67	775	315	0.65	0.065	30594
908	10	69	777	315	1.3	0.13	29552
909	10	71	782	315	3.25	0.325	30206
910	10	73	788	313	4.111	0.411	31027
911	10	75	790	313	1.3	0.13	30395
912	10	77	780	311	6.629	0.663	31577
913	10	79	772	314	5.553	0.555	32633
914	10	81	771	314	0.65	0.065	31827
915	10	83	778	311	4.95	0.495	27359
916	10	85	762	321	12.264	1.226	29482
917	10	87	751	319	7.267	0.727	28649
918	10	89	739	310	9.75	0.975	31229
919	10	91	738	315	3.314	0.331	29869
920	10	93	738	315	0	0	30834
921	10	95	737	317	1.453	0.145	31118
922	10	97	733	319	2.907	0.291	29636
923	10	99	733	319	0	0	29227
924	10	101	733	319	0	0	27713
925	10	103	733	319	0	0	29304
926	10	105	723	319	6.5	0.65	27576
927	10	107	719	317	2.907	0.291	29251
928	10	109	719	317	0	0	22841
929	10	111	716	317	1.95	0.195	30683
930	10	113	714	316	1.453	0.145	32114
931	10	115	712	316	1.3	0.13	30897
932	10	117	710	315	1.453	0.145	32676
933	10	119	708	315	1.3	0.13	26133
934	10	121	703	314	3.314	0.331	27942
935	10	123	695	314	5.2	0.52	31744
936	10	125	691	316	2.907	0.291	32766
937	10	127	693	316	1.3	0.13	26641
938	10	129	696	316	1.95	0.195	25441
939	10	131	701	316	3.25	0.325	28554
940	10	133	712	320	7.608	0.761	29734
941	10	135	720	320	5.2	0.52	29052
942	10	137	729	320	5.85	0.585	30617
943	10	139	733	320	2.6	0.26	31034
944	10	141	734	319	0.919	0.092	28745
945	10	143	738	316	3.25	0.325	31153
946	10	145	739	316	0.65	0.065	33802
947	10	147	741	316	1.3	0.13	25869
948	10	149	750	313	6.166	0.617	29834
949	10	151	756	313	3.9	0.39	31152
950	10	153	760	316	3.25	0.325	31047
951	10	155	763	316	1.95	0.195	30366
952	10	157	767	316	2.6	0.26	31019
953	10	159	773	316	3.9	0.39	28457
954	10	161	778	316	3.25	0.325	27941
955	10	163	781	316	1.95	0.195	23403
956	10	165	783	314	1.838	0.184	33193
957	10	167	783	313	0.65	0.065	33335
958	10	169	789	313	3.9	0.39	30358
959	10	171	791	314	1.453	0.145	31848
960	10	173	791	314	0	0	32592
961	10	175	795	314	2.6	0.26	31722
962	10	177	797	312	1.838	0.184	32468
963	10	179	800	313	2.055	0.206	31185
964	10	181	801	313	0.65	0.065	30473
965	10	183	809	313	5.2	0.52	32080
966	10	185	815	313	3.9	0.39	30397
967	10	187	819	315	2.907	0.291	31256
968	10	189	825	317	4.111	0.411	30203
969	10	191	831	326	7.031	0.703	32468
970	10	193	834	326	1.95	0.195	25202
971	11	1	345	378	-1	-1	30638
972	11	3	345	376	1.3	0.13	29578
973	11	5	346	372	2.68	0.268	30911
974	11	7	349	364	5.553	0.555	31937
975	11	9	349	363	0.65	0.065	29175
976	11	11	350	359	2.68	0.268	28628
977	11	13	353	356	2.758	0.276	29109
978	11	15	355	355	1.453	0.145	33940
979	11	17	357	352	2.344	0.234	25737
980	11	19	357	350	1.3	0.13	30201
981	11	21	357	350	0	0	34382
982	11	23	358	347	2.055	0.206	29560
983	11	25	354	347	2.6	0.26	30373
984	11	27	353	350	2.055	0.206	30994
985	11	29	351	350	1.3	0.13	30049
986	11	31	346	346	4.162	0.416	33615
987	11	33	346	346	0	0	29817
988	11	35	343	343	2.758	0.276	26425
989	11	37	340	338	3.79	0.379	28432
990	11	39	346	348	7.58	0.758	29816
991	11	41	350	351	3.25	0.325	29040
992	11	43	358	349	5.36	0.536	30685
993	11	45	361	346	2.758	0.276	29768
994	11	47	364	344	2.344	0.234	29187
995	11	49	364	344	0	0	29750
996	11	51	355	354	8.745	0.874	31699
997	11	53	353	358	2.907	0.291	29126
998	11	55	353	358	0	0	31143
999	11	57	351	364	4.111	0.411	29493
1000	11	59	349	370	4.111	0.411	32566
1001	11	61	348	373	2.055	0.206	29532
1002	11	63	347	376	2.055	0.206	31107
1003	11	65	347	376	0	0	28543
1004	11	67	346	367	5.886	0.589	27733
1005	11	69	346	364	1.95	0.195	32324
1006	11	71	346	355	5.85	0.585	31156
1007	11	73	346	347	5.2	0.52	30410
1008	11	75	346	346	0.65	0.065	31196
1009	11	77	348	347	1.453	0.145	30355
1010	11	79	348	347	0	0	30276
1011	11	81	348	352	3.25	0.325	30567
1012	11	83	348	352	0	0	31349
1013	11	85	348	349	1.95	0.195	30474
1014	11	87	348	347	1.3	0.13	31465
1015	11	89	348	340	4.55	0.455	28868
1016	11	91	357	354	10.818	1.082	29819
1017	11	93	364	354	4.55	0.455	30993
1018	11	95	376	350	8.222	0.822	31270
1019	11	97	380	351	2.68	0.268	31198
1020	11	99	378	353	1.838	0.184	27609
1021	11	101	375	354	2.055	0.206	30372
1022	11	103	368	354	4.55	0.455	31626
1023	11	105	368	356	1.3	0.13	30631
1024	11	107	372	352	3.677	0.368	28506
1025	11	109	372	352	0	0	30210
1026	11	111	370	349	2.344	0.234	31959
1027	11	113	361	311	25.383	2.538	30614
1028	11	115	358	351	26.072	2.607	31368
1029	11	117	358	351	0	0	29838
1030	11	119	358	351	0	0	30026
1031	11	121	359	351	0.65	0.065	30611
1032	11	123	359	351	0	0	31094
1033	11	125	359	348	1.95	0.195	31175
1034	11	127	359	347	0.65	0.065	31353
1035	11	129	362	347	1.95	0.195	30584
1036	11	131	368	345	4.111	0.411	30348
1037	11	133	372	341	3.677	0.368	30869
1038	11	135	372	341	0	0	31017
1039	11	137	373	342	0.919	0.092	32072
1040	11	139	373	342	0	0	30731
1041	11	141	365	353	8.841	0.884	31629
1042	11	143	364	353	0.65	0.065	31549
1043	11	145	363	351	1.453	0.145	31441
1044	11	147	365	345	4.111	0.411	30723
1045	11	149	368	339	4.36	0.436	26476
1046	11	151	369	339	0.65	0.065	28769
1047	11	153	370	339	0.65	0.065	28793
1048	11	155	371	342	2.055	0.206	31407
1049	11	157	372	345	2.055	0.206	30479
1050	11	159	372	346	0.65	0.065	31260
1051	11	161	372	345	0.65	0.065	30670
1052	11	163	374	337	5.36	0.536	31641
1053	11	165	376	333	2.907	0.291	30695
1054	11	167	380	328	4.162	0.416	27540
1055	11	169	380	334	3.9	0.39	29903
1056	11	171	380	334	0	0	32697
1057	11	173	380	338	2.6	0.26	29063
1058	11	175	376	346	5.814	0.581	31038
1059	11	177	375	347	0.919	0.092	29809
1060	11	179	373	347	1.3	0.13	31190
1061	11	181	370	346	2.055	0.206	29764
1062	11	183	370	344	1.3	0.13	29718
1063	11	185	370	343	0.65	0.065	30007
1064	11	187	370	342	0.65	0.065	30369
1065	11	189	370	341	0.65	0.065	29479
1066	11	191	372	340	1.453	0.145	30384
1067	11	193	372	340	0	0	30012
1068	12	1	325	684	-1	-1	32534
1069	12	3	325	684	0	0	33320
1070	12	5	325	684	0	0	29951
1071	12	7	336	688	7.608	0.761	33064
1072	12	9	349	692	8.841	0.884	32832
1073	12	11	364	701	11.37	1.137	30265
1074	12	13	368	702	2.68	0.268	31622
1075	12	15	373	703	3.314	0.331	29609
1076	12	17	381	708	6.132	0.613	32578
1077	12	19	389	708	5.2	0.52	31622
1078	12	21	391	708	1.3	0.13	35140
1079	12	23	398	706	4.732	0.473	33041
1080	12	25	410	705	7.827	0.783	31773
1081	12	27	432	701	14.534	1.453	32068
1082	12	29	438	699	4.111	0.411	32952
1083	12	31	442	701	2.907	0.291	32009
1084	12	33	453	705	7.608	0.761	31721
1085	12	35	465	707	7.907	0.791	30809
1086	12	37	478	708	8.475	0.847	30790
1087	12	39	485	708	4.55	0.455	30084
1088	12	41	491	709	3.954	0.395	33603
1089	12	43	492	709	0.65	0.065	30676
1090	12	45	495	714	3.79	0.379	32588
1091	12	47	497	717	2.344	0.234	31970
1092	12	49	500	718	2.055	0.206	33200
1093	12	51	514	719	9.123	0.912	32145
1094	12	53	526	723	8.222	0.822	32689
1095	12	55	532	728	5.077	0.508	32601
1096	12	57	536	732	3.677	0.368	31964
1097	12	59	538	736	2.907	0.291	31397
1098	12	61	543	753	11.518	1.152	33089
1099	12	63	544	756	2.055	0.206	31072
1100	12	65	545	759	2.055	0.206	30362
1101	12	67	547	765	4.111	0.411	31527
1102	12	69	553	769	4.687	0.469	32231
1103	12	71	556	773	3.25	0.325	33143
1104	12	73	559	776	2.758	0.276	31676
1105	12	75	561	781	3.5	0.35	31522
1106	12	77	562	782	0.919	0.092	32818
1107	12	79	562	782	0	0	31741
1108	12	81	562	782	0	0	33100
1109	12	83	563	782	0.65	0.065	31614
1110	12	85	564	781	0.919	0.092	32044
1111	12	87	564	781	0	0	39727
1112	12	89	564	777	2.6	0.26	31416
1113	12	91	564	777	0	0	30628
1114	12	93	564	777	0	0	31702
1115	12	95	564	776	0.65	0.065	30218
1116	12	97	564	776	0	0	32727
1117	12	99	564	775	0.65	0.065	32965
1118	12	101	564	768	4.55	0.455	33292
1119	12	103	562	766	1.838	0.184	31992
1120	12	105	561	769	2.055	0.206	33013
1121	12	107	560	769	0.65	0.065	31497
1122	12	109	559	768	0.919	0.092	32628
1123	12	111	555	768	2.6	0.26	32835
1124	12	113	553	768	1.3	0.13	29956
1125	12	115	550	767	2.055	0.206	30831
1126	12	117	548	767	1.3	0.13	30652
1127	12	119	542	766	3.954	0.395	31924
1128	12	121	541	766	0.65	0.065	30558
1129	12	123	541	766	0	0	31129
1130	12	125	539	766	1.3	0.13	31502
1131	12	127	535	765	2.68	0.268	31165
1132	12	129	535	762	1.95	0.195	33144
1133	12	131	535	762	0	0	32322
1134	12	133	538	760	2.344	0.234	32078
1135	12	135	542	759	2.68	0.268	32352
1136	12	137	545	757	2.344	0.234	32577
1137	12	139	545	757	0	0	34032
1138	12	141	545	757	0	0	32932
1139	12	143	545	757	0	0	32432
1140	12	145	541	759	2.907	0.291	32723
1141	12	147	541	759	0	0	31832
1142	12	149	541	759	0	0	31578
1143	12	151	540	759	0.65	0.065	31779
1144	12	153	537	752	4.95	0.495	31694
1145	12	155	536	752	0.65	0.065	30890
1146	12	157	535	757	3.314	0.331	31293
1147	12	159	535	757	0	0	31150
1148	12	161	535	758	0.65	0.065	30981
1149	12	163	539	758	2.6	0.26	31540
1150	12	165	549	752	7.58	0.758	32585
1151	12	167	549	752	0	0	33655
1152	12	169	545	759	5.24	0.524	34001
1153	12	171	545	759	0	0	32612
1154	12	173	545	759	0	0	32644
1155	12	175	543	759	1.3	0.13	32400
1156	12	177	538	760	3.314	0.331	32865
1157	12	179	534	760	2.6	0.26	31902
1158	12	181	534	760	0	0	31721
1159	12	183	533	760	0.65	0.065	31479
1160	12	185	533	760	0	0	31442
1161	12	187	533	760	0	0	31445
1162	12	189	530	760	1.95	0.195	31624
1163	12	191	529	760	0.65	0.065	32177
1164	12	193	529	760	0	0	30667
1165	13	1	296	612	-1	-1	32063
1166	13	3	296	612	0	0	31030
1167	13	5	296	612	0	0	35284
1168	13	7	296	612	0	0	32672
1169	13	9	296	612	0	0	33885
1170	13	11	297	610	1.453	0.145	33431
1171	13	13	297	604	3.9	0.39	35612
1172	13	15	300	601	2.758	0.276	35955
1173	13	17	306	593	6.5	0.65	33212
1174	13	19	309	591	2.344	0.234	34797
1175	13	21	306	590	2.055	0.206	31386
1176	13	23	304	590	1.3	0.13	32059
1177	13	25	303	587	2.055	0.206	32504
1178	13	27	315	579	9.374	0.937	32717
1179	13	29	321	576	4.36	0.436	33670
1180	13	31	327	574	4.111	0.411	33296
1181	13	33	329	574	1.3	0.13	33055
1182	13	35	336	572	4.732	0.473	32584
1183	13	37	344	568	5.814	0.581	35679
1184	13	39	351	563	5.591	0.559	32514
1185	13	41	356	560	3.79	0.379	34604
1186	13	43	360	556	3.677	0.368	30930
1187	13	45	365	554	3.5	0.35	33158
1188	13	47	371	551	4.36	0.436	31857
1189	13	49	392	541	15.118	1.512	33343
1190	13	51	393	540	0.919	0.092	32384
1191	13	53	395	540	1.3	0.13	33056
1192	13	55	402	536	5.24	0.524	32334
1193	13	57	415	531	9.053	0.905	33769
1194	13	59	427	526	8.45	0.845	34416
1195	13	61	430	525	2.055	0.206	33591
1196	13	63	444	520	9.663	0.966	34315
1197	13	65	458	516	9.464	0.946	32860
1198	13	67	464	514	4.111	0.411	33475
1199	13	69	464	514	0	0	33759
1200	13	71	464	514	0	0	34896
1201	13	73	470	508	5.515	0.552	34570
1202	13	75	484	504	9.464	0.946	34362
1203	13	77	494	500	7.001	0.7	34264
1204	13	79	503	499	5.886	0.589	32708
1205	13	81	508	497	3.5	0.35	32219
1206	13	83	523	497	9.75	0.975	41425
1207	13	85	536	496	8.475	0.847	31794
1208	13	87	547	493	7.411	0.741	36164
1209	13	89	553	492	3.954	0.395	32887
1210	13	91	556	492	1.95	0.195	33872
1211	13	93	558	491	1.453	0.145	32675
1212	13	95	563	487	4.162	0.416	31507
1213	13	97	564	485	1.453	0.145	30593
1214	13	99	567	483	2.344	0.234	29777
1215	13	101	567	483	0	0	28099
1216	13	103	572	478	4.596	0.46	30715
1217	13	105	574	472	4.111	0.411	38451
1218	13	107	574	472	0	0	35393
1219	13	109	576	466	4.111	0.411	36642
1220	13	111	582	458	6.5	0.65	34172
1221	13	113	588	450	6.5	0.65	32899
1222	13	115	591	442	5.553	0.555	30469
1223	13	117	593	439	2.344	0.234	32099
1224	13	119	595	437	1.838	0.184	32362
1225	13	121	596	435	1.453	0.145	32265
1226	13	123	596	435	0	0	32638
1227	13	125	596	435	0	0	32675
1228	13	127	585	440	7.854	0.785	33282
1229	13	129	576	444	6.402	0.64	32710
1230	13	131	554	459	17.307	1.731	30235
1231	13	133	545	467	7.827	0.783	32090
1232	13	135	533	479	11.031	1.103	32374
1233	13	137	521	489	10.153	1.015	33255
1234	13	139	513	500	8.841	0.884	31958
1235	13	141	510	507	4.95	0.495	33114
1236	13	143	510	507	0	0	33336
1237	13	145	510	507	0	0	31189
1238	13	147	509	509	1.453	0.145	31264
1239	13	149	507	525	10.481	1.048	32185
1240	13	151	507	528	1.95	0.195	31832
1241	13	153	503	534	4.687	0.469	33065
1242	13	155	500	543	6.166	0.617	31842
1243	13	157	500	548	3.25	0.325	32845
1244	13	159	498	554	4.111	0.411	33740
1245	13	161	498	555	0.65	0.065	32948
1246	13	163	498	555	0	0	32234
1247	13	165	498	555	0	0	31554
1248	13	167	498	554	0.65	0.065	33493
1249	13	169	497	553	0.919	0.092	33625
1250	13	171	495	551	1.838	0.184	32928
1251	13	173	492	540	7.411	0.741	35579
1252	13	175	491	527	8.475	0.847	33942
1253	13	177	487	504	15.174	1.517	34715
1254	13	179	487	497	4.55	0.455	32250
1255	13	181	485	493	2.907	0.291	34839
1256	13	183	483	477	10.481	1.048	34970
1257	13	185	483	474	1.95	0.195	34250
1258	13	187	483	474	0	0	34737
1259	13	189	482	480	3.954	0.395	34495
1260	13	191	481	480	0.65	0.065	33320
1261	13	193	481	481	0.65	0.065	31935
1262	14	1	118	609	-1	-1	31461
1263	14	3	118	609	0	0	31674
1264	14	5	116	608	1.453	0.145	31639
1265	14	7	97	599	13.665	1.367	31359
1266	14	9	94	597	2.344	0.234	30317
1267	14	11	84	597	6.5	0.65	29108
1268	14	13	84	597	0	0	27592
1269	14	15	81	597	1.95	0.195	31332
1270	14	17	77	597	2.6	0.26	31055
1271	14	19	56	601	13.895	1.39	30567
1272	14	21	50	601	3.9	0.39	29103
1273	14	23	49	601	0.65	0.065	31652
1274	14	25	48	601	0.65	0.065	29538
1275	14	27	51	601	1.95	0.195	28168
1276	14	29	73	595	14.822	1.482	32150
1277	14	31	82	591	6.402	0.64	31566
1278	14	33	103	584	14.388	1.439	32870
1279	14	35	116	582	8.549	0.855	29759
1280	14	37	133	581	11.069	1.107	32833
1281	14	39	164	578	20.244	2.024	31385
1282	14	41	176	575	8.04	0.804	31164
1283	14	43	178	574	1.453	0.145	31125
1284	14	45	183	574	3.25	0.325	29613
1285	14	47	193	575	6.532	0.653	31730
1286	14	49	199	578	4.36	0.436	31482
1287	14	51	205	576	4.111	0.411	30702
1288	14	53	211	574	4.111	0.411	31571
1289	14	55	225	570	9.464	0.946	30582
1290	14	57	225	570	0	0	31676
1291	14	59	238	566	8.841	0.884	31277
1292	14	61	251	564	8.549	0.855	29494
1293	14	63	264	563	8.475	0.847	31159
1294	14	65	272	561	5.36	0.536	29975
1295	14	67	277	563	3.5	0.35	31469
1296	14	69	283	563	3.9	0.39	31753
1297	14	71	289	563	3.9	0.39	33231
1298	14	73	302	563	8.45	0.845	33007
1299	14	75	310	563	5.2	0.52	30050
1300	14	77	323	561	8.549	0.855	32396
1301	14	79	328	559	3.5	0.35	33793
1302	14	81	335	556	4.95	0.495	31093
1303	14	83	341	555	3.954	0.395	31918
1304	14	85	342	553	1.453	0.145	32188
1305	14	87	349	553	4.55	0.455	33559
1306	14	89	352	554	2.055	0.206	32911
1307	14	91	358	554	3.9	0.39	33730
1308	14	93	363	555	3.314	0.331	33468
1309	14	95	374	551	7.608	0.761	32147
1310	14	97	381	545	5.993	0.599	33746
1311	14	99	384	540	3.79	0.379	33938
1312	14	101	385	540	0.65	0.065	33728
1313	14	103	397	540	7.8	0.78	30739
1314	14	105	398	539	0.919	0.092	32650
1315	14	107	398	539	0	0	28130
1316	14	109	399	537	1.453	0.145	29318
1317	14	111	399	537	0	0	32954
1318	14	113	397	538	1.453	0.145	32750
1319	14	115	389	541	5.553	0.555	37407
1320	14	117	379	544	6.786	0.679	28074
1321	14	119	374	546	3.5	0.35	34240
1322	14	121	366	551	6.132	0.613	34090
1323	14	123	361	555	4.162	0.416	28782
1324	14	125	357	555	2.6	0.26	33359
1325	14	127	351	556	3.954	0.395	34174
1326	14	129	349	556	1.3	0.13	32885
1327	14	131	343	556	3.9	0.39	36554
1328	14	133	341	557	1.453	0.145	32389
1329	14	135	336	555	3.5	0.35	33839
1330	14	137	336	555	0	0	29558
1331	14	139	346	548	7.934	0.793	33428
1332	14	141	357	544	7.608	0.761	33024
1333	14	143	357	544	0	0	32453
1334	14	145	362	540	4.162	0.416	31089
1335	14	147	365	536	3.25	0.325	33201
1336	14	149	368	533	2.758	0.276	30693
1337	14	151	368	533	0	0	31869
1338	14	153	371	532	2.055	0.206	36666
1339	14	155	378	530	4.732	0.473	35073
1340	14	157	379	530	0.65	0.065	36048
1341	14	159	381	528	1.838	0.184	35616
1342	14	161	387	528	3.9	0.39	33176
1343	14	163	389	528	1.3	0.13	33988
1344	14	165	394	528	3.25	0.325	33610
1345	14	167	400	529	3.954	0.395	23257
1346	14	169	406	534	5.077	0.508	32930
1347	14	171	406	534	0	0	32461
1348	14	173	406	537	1.95	0.195	33746
1349	14	175	406	537	0	0	32387
1350	14	177	406	535	1.3	0.13	34758
1351	14	179	406	534	0.65	0.065	33960
1352	14	181	406	533	0.65	0.065	32909
1353	14	183	404	531	1.838	0.184	33659
1354	14	185	400	533	2.907	0.291	33651
1355	14	187	399	537	2.68	0.268	33487
1356	14	189	398	539	1.453	0.145	33146
1357	14	191	394	545	4.687	0.469	30568
1358	14	193	394	545	0	0	36381
1359	15	1	317	836	-1	-1	33543
1360	15	3	315	833	2.344	0.234	32712
1361	15	5	314	827	3.954	0.395	31385
1362	15	7	314	824	1.95	0.195	31534
1363	15	9	317	818	4.36	0.436	31983
1364	15	11	320	813	3.79	0.379	30474
1365	15	13	322	820	4.732	0.473	33370
1366	15	15	323	820	0.65	0.065	33424
1367	15	17	323	811	5.85	0.585	35953
1368	15	19	323	811	0	0	34673
1369	15	21	321	823	7.907	0.791	24981
1370	15	23	321	823	0	0	32294
1371	15	25	321	821	1.3	0.13	32319
1372	15	27	321	821	0	0	31568
1373	15	29	317	824	3.25	0.325	34460
1374	15	31	313	830	4.687	0.469	32897
1375	15	33	313	828	1.3	0.13	30721
1376	15	35	313	822	3.9	0.39	32493
1377	15	37	313	821	0.65	0.065	31853
1378	15	39	317	821	2.6	0.26	31461
1379	15	41	320	818	2.758	0.276	31853
1380	15	43	319	821	2.055	0.206	34155
1381	15	45	317	825	2.907	0.291	32998
1382	15	47	313	829	3.677	0.368	31897
1383	15	49	298	825	10.09	1.009	33440
1384	15	51	297	825	0.65	0.065	33109
1385	15	53	297	825	0	0	31287
1386	15	55	295	833	5.36	0.536	31436
1387	15	57	289	833	3.9	0.39	32665
1388	15	59	288	833	0.65	0.065	33726
1389	15	61	284	833	2.6	0.26	32085
1390	15	63	283	830	2.055	0.206	30847
1391	15	65	286	825	3.79	0.379	32336
1392	15	67	299	827	8.549	0.855	33587
1393	15	69	306	827	4.55	0.455	33535
1394	15	71	308	823	2.907	0.291	31304
1395	15	73	309	819	2.68	0.268	30898
1396	15	75	310	818	0.919	0.092	32966
1397	15	77	307	824	4.36	0.436	32435
1398	15	79	292	824	9.75	0.975	32853
1399	15	81	292	824	0	0	33675
1400	15	83	293	829	3.314	0.331	35758
1401	15	85	293	828	0.65	0.065	34564
1402	15	87	297	827	2.68	0.268	34959
1403	15	89	302	825	3.5	0.35	31219
1404	15	91	309	822	4.95	0.495	31076
1405	15	93	316	822	4.55	0.455	34979
1406	15	95	318	819	2.344	0.234	31146
1407	15	97	308	819	6.5	0.65	38508
1408	15	99	303	826	5.591	0.559	28098
1409	15	101	303	826	0	0	25644
1410	15	103	300	833	4.95	0.495	31989
1411	15	105	300	833	0	0	32487
1412	15	107	300	834	0.65	0.065	33220
1413	15	109	300	834	0	0	31976
1414	15	111	297	836	2.344	0.234	33037
1415	15	113	293	835	2.68	0.268	32988
1416	15	115	286	823	9.03	0.903	31606
1417	15	117	288	834	7.267	0.727	30290
1418	15	119	300	834	7.8	0.78	33682
1419	15	121	303	832	2.344	0.234	26616
1420	15	123	303	832	0	0	29513
1421	15	125	305	828	2.907	0.291	32790
1422	15	127	307	823	3.5	0.35	32756
1423	15	129	297	830	7.934	0.793	37543
1424	15	131	290	831	4.596	0.46	31516
1425	15	133	285	834	3.79	0.379	32036
1426	15	135	284	833	0.919	0.092	31905
1427	15	137	292	829	5.814	0.581	33614
1428	15	139	294	830	1.453	0.145	36015
1429	15	141	298	830	2.6	0.26	32702
1430	15	143	305	828	4.732	0.473	27868
1431	15	145	309	828	2.6	0.26	32829
1432	15	147	313	826	2.907	0.291	33799
1433	15	149	314	823	2.055	0.206	35442
1434	15	151	299	830	10.759	1.076	34523
1435	15	153	295	832	2.907	0.291	37009
1436	15	155	285	838	7.58	0.758	30165
1437	15	157	272	842	8.841	0.884	31170
1438	15	159	262	842	6.5	0.65	32946
1439	15	161	254	848	6.5	0.65	34508
1440	15	163	253	849	0.919	0.092	34851
1441	15	165	250	852	2.758	0.276	30942
1442	15	167	250	852	0	0	33041
1443	15	169	248	852	1.3	0.13	32345
1444	15	171	241	858	5.993	0.599	31862
1445	15	173	241	858	0	0	30726
1446	15	175	241	859	0.65	0.065	30974
1447	15	177	241	861	1.3	0.13	31918
1448	15	179	240	863	1.453	0.145	30692
1449	15	181	239	863	0.65	0.065	31618
1450	15	183	239	863	0	0	32892
1451	15	185	238	864	0.919	0.092	31482
1452	15	187	238	864	0	0	31838
1453	15	189	238	864	0	0	31941
1454	15	191	239	862	1.453	0.145	30106
1455	15	193	242	860	2.344	0.234	32350
1456	16	1	24	654	-1	-1	29548
1457	16	3	24	654	0	0	28878
1458	16	5	24	653	0.65	0.065	29448
1459	16	7	29	648	4.596	0.46	28267
1460	16	9	30	647	0.919	0.092	29220
1461	16	11	31	647	0.65	0.065	30042
1462	16	13	31	647	0	0	30183
1463	16	15	32	647	0.65	0.065	28284
1464	16	17	38	647	3.9	0.39	29213
1465	16	19	53	643	10.09	1.009	28667
1466	16	21	53	643	0	0	29511
1467	16	23	53	640	1.95	0.195	31011
1468	16	25	54	631	5.886	0.589	29725
1469	16	27	55	630	0.919	0.092	30115
1470	16	29	55	630	0	0	31273
1471	16	31	55	630	0	0	31132
1472	16	33	55	630	0	0	30220
1473	16	35	57	630	1.3	0.13	29165
1474	16	37	61	628	2.907	0.291	27824
1475	16	39	62	628	0.65	0.065	30092
1476	16	41	63	626	1.453	0.145	29789
1477	16	43	67	623	3.25	0.325	30628
1478	16	45	70	623	1.95	0.195	29903
1479	16	47	73	623	1.95	0.195	31560
1480	16	49	80	625	4.732	0.473	29239
1481	16	51	88	628	5.553	0.555	26418
1482	16	53	91	632	3.25	0.325	29090
1483	16	55	94	633	2.055	0.206	29178
1484	16	57	98	638	4.162	0.416	31478
1485	16	59	106	634	5.814	0.581	32113
1486	16	61	108	633	1.453	0.145	31430
1487	16	63	114	634	3.954	0.395	30866
1488	16	65	114	638	2.6	0.26	31280
1489	16	67	96	641	11.861	1.186	28141
1490	16	69	91	643	3.5	0.35	31454
1491	16	71	87	650	5.24	0.524	30259
1492	16	73	86	649	0.919	0.092	30754
1493	16	75	87	643	3.954	0.395	33179
1494	16	77	88	639	2.68	0.268	31606
1495	16	79	88	636	1.95	0.195	31866
1496	16	81	78	636	6.5	0.65	36071
1497	16	83	67	636	7.15	0.715	31120
1498	16	85	60	642	5.993	0.599	31776
1499	16	87	60	646	2.6	0.26	31512
1500	16	89	69	652	7.031	0.703	31991
1501	16	91	72	655	2.758	0.276	32014
1502	16	93	80	661	6.5	0.65	32182
1503	16	95	80	666	3.25	0.325	31151
1504	16	97	78	670	2.907	0.291	31318
1505	16	99	77	673	2.055	0.206	30452
1506	16	101	77	673	0	0	27026
1507	16	103	82	662	7.854	0.785	31549
1508	16	105	85	653	6.166	0.617	30608
1509	16	107	89	643	7.001	0.7	30326
1510	16	109	92	638	3.79	0.379	31445
1511	16	111	97	627	7.854	0.785	30625
1512	16	113	101	614	8.841	0.884	30715
1513	16	115	103	610	2.907	0.291	31018
1514	16	117	107	602	5.814	0.581	32014
1515	16	119	107	599	1.95	0.195	31725
1516	16	121	107	598	0.65	0.065	30541
1517	16	123	107	598	0	0	31566
1518	16	125	109	597	1.453	0.145	31893
1519	16	127	122	597	8.45	0.845	30757
1520	16	129	139	597	11.05	1.105	30914
1521	16	131	151	594	8.04	0.804	30540
1522	16	133	173	594	14.3	1.43	30654
1523	16	135	192	590	12.62	1.262	30927
1524	16	137	200	588	5.36	0.536	30760
1525	16	139	206	587	3.954	0.395	29928
1526	16	141	216	580	7.934	0.793	30661
1527	16	143	227	575	7.854	0.785	29967
1528	16	145	241	569	9.9	0.99	31058
1529	16	147	249	567	5.36	0.536	30218
1530	16	149	258	561	7.031	0.703	29880
1531	16	151	261	558	2.758	0.276	31612
1532	16	153	268	554	5.24	0.524	30056
1533	16	155	272	552	2.907	0.291	31767
1534	16	157	282	547	7.267	0.727	31826
1535	16	159	286	545	2.907	0.291	30906
1536	16	161	292	549	4.687	0.469	32854
1537	16	163	299	557	6.909	0.691	32700
1538	16	165	306	557	4.55	0.455	32955
1539	16	167	314	551	6.5	0.65	33301
1540	16	169	315	547	2.68	0.268	32467
1541	16	171	320	542	4.596	0.46	33102
1542	16	173	326	537	5.077	0.508	32478
1543	16	175	326	536	0.65	0.065	32230
1544	16	177	329	535	2.055	0.206	31590
1545	16	179	330	533	1.453	0.145	32169
1546	16	181	338	531	5.36	0.536	32436
1547	16	183	341	529	2.344	0.234	34352
1548	16	185	350	525	6.402	0.64	31983
1549	16	187	364	521	9.464	0.946	31239
1550	16	189	367	519	2.344	0.234	31902
1551	16	191	374	513	5.993	0.599	31601
1552	16	193	379	508	4.596	0.46	34375
1553	17	1	877	469	-1	-1	29421
1554	17	3	872	463	5.077	0.508	30080
1555	17	5	872	463	0	0	33686
1556	17	7	872	463	0	0	33499
1557	17	9	872	463	0	0	26482
1558	17	11	872	463	0	0	28903
1559	17	13	872	464	0.65	0.065	31314
1560	17	15	872	464	0	0	28669
1561	17	17	872	464	0	0	31976
1562	17	19	872	464	0	0	30030
1563	17	21	870	461	2.344	0.234	31036
1564	17	23	866	457	3.677	0.368	30290
1565	17	25	860	456	3.954	0.395	31199
1566	17	27	857	458	2.344	0.234	31367
1567	17	29	856	462	2.68	0.268	31026
1568	17	31	856	462	0	0	30003
1569	17	33	854	452	6.629	0.663	28545
1570	17	35	854	452	0	0	29023
1571	17	37	854	455	1.95	0.195	30598
1572	17	39	854	455	0	0	30928
1573	17	41	854	455	0	0	31410
1574	17	43	854	452	1.95	0.195	30373
1575	17	45	855	449	2.055	0.206	28052
1576	17	47	857	448	1.453	0.145	32044
1577	17	49	858	449	0.919	0.092	31308
1578	17	51	858	454	3.25	0.325	30817
1579	17	53	858	454	0	0	31437
1580	17	55	858	454	0	0	27739
1581	17	57	858	454	0	0	29935
1582	17	59	858	451	1.95	0.195	33812
1583	17	61	857	451	0.65	0.065	29796
1584	17	63	857	451	0	0	28255
1585	17	65	857	455	2.6	0.26	28354
1586	17	67	854	465	6.786	0.679	33189
1587	17	69	854	465	0	0	32275
1588	17	71	854	465	0	0	32090
1589	17	73	854	465	0	0	29308
1590	17	75	854	462	1.95	0.195	29875
1591	17	77	854	456	3.9	0.39	27346
1592	17	79	856	452	2.907	0.291	26220
1593	17	81	859	451	2.055	0.206	33726
1594	17	83	866	446	5.591	0.559	28822
1595	17	85	872	444	4.111	0.411	30019
1596	17	87	878	441	4.36	0.436	31113
1597	17	89	881	438	2.758	0.276	28436
1598	17	91	877	435	3.25	0.325	30348
1599	17	93	874	433	2.344	0.234	32077
1600	17	95	874	433	0	0	31929
1601	17	97	872	432	1.453	0.145	29587
1602	17	99	869	429	2.758	0.276	28583
1603	17	101	867	429	1.3	0.13	30259
1604	17	103	865	428	1.453	0.145	29054
1605	17	105	863	427	1.453	0.145	31406
1606	17	107	865	420	4.732	0.473	29111
1607	17	109	869	416	3.677	0.368	28477
1608	17	111	873	416	2.6	0.26	30430
1609	17	113	879	425	7.031	0.703	31273
1610	17	115	876	426	2.055	0.206	30561
1611	17	117	869	423	4.95	0.495	29617
1612	17	119	867	421	1.838	0.184	30286
1613	17	121	866	419	1.453	0.145	28638
1614	17	123	866	418	0.65	0.065	29335
1615	17	125	861	411	5.591	0.559	27883
1616	17	127	860	407	2.68	0.268	28784
1617	17	129	858	407	1.3	0.13	26594
1618	17	131	856	416	5.993	0.599	30774
1619	17	133	858	417	1.453	0.145	29820
1620	17	135	876	416	11.718	1.172	28606
1621	17	137	878	416	1.3	0.13	31046
1622	17	139	880	412	2.907	0.291	28847
1623	17	141	881	408	2.68	0.268	28127
1624	17	143	881	408	0	0	31681
1625	17	145	876	413	4.596	0.46	30463
1626	17	147	876	413	0	0	30243
1627	17	149	877	413	0.65	0.065	33132
1628	17	151	877	411	1.3	0.13	27607
1629	17	153	880	410	2.055	0.206	30659
1630	17	155	882	403	4.732	0.473	30498
1631	17	157	884	395	5.36	0.536	29487
1632	17	159	884	394	0.65	0.065	29308
1633	17	161	885	398	2.68	0.268	29638
1634	17	163	879	422	16.08	1.608	29364
1635	17	165	879	420	1.3	0.13	31961
1636	17	167	880	414	3.954	0.395	28114
1637	17	169	882	414	1.3	0.13	32077
1638	17	171	883	414	0.65	0.065	29306
1639	17	173	889	407	5.993	0.599	30209
1640	17	175	892	404	2.758	0.276	30560
1641	17	177	892	405	0.65	0.065	32258
1642	18	1	630	356	-1	-1	30854
1643	18	3	627	348	5.553	0.555	33413
1644	18	5	627	348	0	0	33556
1645	18	7	625	345	2.344	0.234	31290
1646	18	9	623	336	5.993	0.599	32960
1647	18	11	622	331	3.314	0.331	32139
1648	18	13	621	317	9.123	0.912	27858
1649	18	15	621	316	0.65	0.065	29194
1650	18	17	621	306	6.5	0.65	25929
1651	18	19	621	303	1.95	0.195	31840
1652	18	21	620	297	3.954	0.395	28666
1653	18	23	614	280	11.718	1.172	30873
1654	18	25	613	277	2.055	0.206	32283
1655	18	27	613	260	11.05	1.105	27792
1656	18	29	613	250	6.5	0.65	31177
1657	18	31	613	247	1.95	0.195	31851
1658	18	33	611	225	14.359	1.436	31130
1659	18	35	610	223	1.453	0.145	32188
1660	18	37	606	221	2.907	0.291	30625
1661	18	39	605	221	0.65	0.065	30964
1662	18	41	604	216	3.314	0.331	31107
1663	18	43	604	206	6.5	0.65	23256
1664	18	45	604	206	0	0	30674
1665	18	47	604	204	1.3	0.13	31037
1666	18	49	601	201	2.758	0.276	29680
1667	18	51	598	197	3.25	0.325	30084
1668	18	53	591	191	5.993	0.599	30370
1669	18	55	585	188	4.36	0.436	29171
1670	18	57	582	185	2.758	0.276	31308
1671	18	59	575	174	8.475	0.847	31931
1672	18	61	566	162	9.75	0.975	31241
1673	18	63	565	160	1.453	0.145	27490
1674	18	65	567	157	2.344	0.234	32429
1675	18	67	569	155	1.838	0.184	29629
1676	18	69	570	152	2.055	0.206	31156
1677	18	71	573	155	2.758	0.276	28403
1678	18	73	576	165	6.786	0.679	30360
1679	18	75	576	166	0.65	0.065	29592
1680	18	77	578	165	1.453	0.145	30813
1681	18	79	578	161	2.6	0.26	27291
1682	18	81	578	158	1.95	0.195	32568
1683	18	83	578	153	3.25	0.325	30765
1684	18	85	578	152	0.65	0.065	30193
1685	18	87	578	148	2.6	0.26	29547
1686	18	89	578	146	1.3	0.13	30843
1687	18	91	578	146	0	0	29042
1688	18	93	578	150	2.6	0.26	30714
1689	18	95	579	180	19.51	1.951	32010
1690	18	97	581	193	8.549	0.855	26283
1691	18	99	583	201	5.36	0.536	28626
1692	18	101	588	205	4.162	0.416	31535
1693	18	103	591	202	2.758	0.276	32340
1694	18	105	592	188	9.123	0.912	32015
1695	18	107	592	187	0.65	0.065	32772
1696	18	109	592	187	0	0	32623
1697	18	111	593	194	4.596	0.46	32484
1698	18	113	594	207	8.475	0.847	31943
1699	18	115	594	211	2.6	0.26	30400
1700	18	117	596	221	6.629	0.663	31801
1701	18	119	597	223	1.453	0.145	31956
1702	18	121	598	226	2.055	0.206	29627
1703	18	123	598	229	1.95	0.195	30855
1704	18	125	602	241	8.222	0.822	24892
1705	18	127	608	256	10.501	1.05	31243
1706	18	129	610	258	1.838	0.184	30810
1707	18	131	610	258	0	0	29391
1708	18	133	610	258	0	0	30847
1709	18	135	611	259	0.919	0.092	30496
1710	18	137	611	262	1.95	0.195	31087
1711	18	139	611	264	1.3	0.13	30396
1712	18	141	609	261	2.344	0.234	30671
1713	18	143	606	250	7.411	0.741	29352
1714	18	145	606	252	1.3	0.13	27770
1715	18	147	609	259	4.95	0.495	30013
1716	18	149	611	266	4.732	0.473	29413
1717	18	151	613	270	2.907	0.291	28629
1718	18	153	613	270	0	0	32142
1719	18	155	614	271	0.919	0.092	29695
1720	18	157	614	263	5.2	0.52	26140
1721	18	159	614	261	1.3	0.13	28699
1722	18	161	615	257	2.68	0.268	30148
1723	18	163	615	251	3.9	0.39	30813
1724	18	165	615	251	0	0	30402
1725	18	167	616	246	3.314	0.331	32647
1726	18	169	616	246	0	0	28488
1727	18	171	618	233	8.549	0.855	31310
1728	18	173	619	227	3.954	0.395	31360
1729	18	175	619	221	3.9	0.39	31120
1730	18	177	619	220	0.65	0.065	29527
1731	18	179	618	215	3.314	0.331	30536
1732	18	181	617	209	3.954	0.395	30297
1733	18	183	615	211	1.838	0.184	29914
1734	18	185	614	216	3.314	0.331	30985
1735	18	187	614	222	3.9	0.39	28113
1736	18	189	613	227	3.314	0.331	30962
1737	18	191	612	234	4.596	0.46	30695
1738	18	193	612	236	1.3	0.13	30888
1739	19	1	830	291	-1	-1	31200
1740	19	3	830	291	0	0	32725
1741	19	5	831	291	0.65	0.065	33150
1742	19	7	831	291	0	0	31994
1743	19	9	830	289	1.453	0.145	31591
1744	19	11	830	287	1.3	0.13	32784
1745	19	13	830	287	0	0	31530
1746	19	15	830	282	3.25	0.325	33361
1747	19	17	830	279	1.95	0.195	33096
1748	19	19	830	279	0	0	31759
1749	19	21	830	276	1.95	0.195	31069
1750	19	23	830	277	0.65	0.065	32537
1751	19	25	830	280	1.95	0.195	32153
1752	19	27	830	286	3.9	0.39	31336
1753	19	29	831	290	2.68	0.268	28709
1754	19	31	829	278	7.907	0.791	30347
1755	19	33	827	272	4.111	0.411	30202
1756	19	35	827	272	0	0	29903
1757	19	37	829	270	1.838	0.184	31182
1758	19	39	831	277	4.732	0.473	33898
1759	19	41	831	277	0	0	35243
1760	19	43	831	281	2.6	0.26	33860
1761	19	45	831	283	1.3	0.13	30265
1762	19	47	831	284	0.65	0.065	31081
1763	19	49	831	284	0	0	29305
1764	19	51	835	278	4.687	0.469	29376
1765	19	53	835	272	3.9	0.39	32893
1766	19	55	835	266	3.9	0.39	32873
1767	19	57	835	251	9.75	0.975	31810
1768	19	59	837	243	5.36	0.536	30552
1769	19	61	837	240	1.95	0.195	32518
1770	19	63	837	239	0.65	0.065	31314
1771	19	65	837	240	0.65	0.065	31476
1772	19	67	837	241	0.65	0.065	29074
1773	19	69	836	242	0.919	0.092	28630
1774	19	71	834	242	1.3	0.13	31826
1775	19	73	831	242	1.95	0.195	27790
1776	19	75	831	254	7.8	0.78	33406
1777	19	77	831	254	0	0	27847
1778	19	79	830	258	2.68	0.268	30229
1779	19	81	829	260	1.453	0.145	32105
1780	19	83	829	260	0	0	31808
1781	19	85	829	257	1.95	0.195	32168
1782	19	87	829	275	11.7	1.17	32597
1783	19	89	829	278	1.95	0.195	34130
1784	19	91	829	279	0.65	0.065	32670
1785	19	93	830	275	2.68	0.268	30462
1786	19	95	832	273	1.838	0.184	31194
1787	19	97	835	273	1.95	0.195	30303
1788	19	99	836	282	5.886	0.589	33357
1789	19	101	836	285	1.95	0.195	31850
1790	19	103	836	281	2.6	0.26	32954
1791	19	105	836	273	5.2	0.52	30866
1792	19	107	836	273	0	0	33902
1793	19	109	838	271	1.838	0.184	33914
1794	19	111	835	274	2.758	0.276	32673
1795	19	113	835	276	1.3	0.13	34940
1796	19	115	833	280	2.907	0.291	32110
1797	19	117	831	286	4.111	0.411	31906
1798	19	119	829	288	1.838	0.184	33155
1799	19	121	828	285	2.055	0.206	33584
1800	19	123	828	285	0	0	32063
1801	19	125	831	279	4.36	0.436	31310
1802	19	127	836	274	4.596	0.46	20270
1803	19	129	840	270	3.677	0.368	32496
1804	19	131	837	268	2.344	0.234	33019
1805	19	133	830	274	5.993	0.599	31778
1806	19	135	827	276	2.344	0.234	32577
1807	19	137	826	284	5.24	0.524	32851
1808	19	139	826	290	3.9	0.39	32210
1809	19	141	826	290	0	0	31987
1810	19	143	826	289	0.65	0.065	30847
1811	19	145	826	283	3.9	0.39	32394
1812	19	147	827	274	5.886	0.589	32941
1813	19	149	828	272	1.453	0.145	32090
1814	19	151	832	274	2.907	0.291	31092
1815	19	153	833	283	5.886	0.589	31415
1816	19	155	830	287	3.25	0.325	28682
1817	19	157	819	302	12.09	1.209	30892
1818	19	159	813	313	8.144	0.814	26007
1819	19	161	812	314	0.919	0.092	30208
1820	19	163	821	308	7.031	0.703	31793
1821	19	165	823	304	2.907	0.291	31145
1822	19	167	824	303	0.919	0.092	29934
1823	19	169	827	307	3.25	0.325	36110
1824	19	171	828	311	2.68	0.268	31751
1825	19	173	828	312	0.65	0.065	30868
1826	19	175	828	312	0	0	31568
1827	19	177	829	313	0.919	0.092	30116
1828	19	179	829	313	0	0	30114
1829	19	181	829	313	0	0	30595
1830	19	183	831	312	1.453	0.145	32447
1831	19	185	832	311	0.919	0.092	32189
1832	19	187	832	311	0	0	32447
1833	19	189	833	310	0.919	0.092	31714
1834	19	191	835	309	1.453	0.145	31328
1835	19	193	837	309	1.3	0.13	33354
1836	20	1	350	302	-1	-1	33268
1837	20	3	350	296	3.9	0.39	28992
1838	20	5	347	295	2.055	0.206	29266
1839	20	7	344	293	2.344	0.234	30292
1840	20	9	343	292	0.919	0.092	30545
1841	20	11	339	290	2.907	0.291	28585
1842	20	13	338	289	0.919	0.092	31783
1843	20	15	337	289	0.65	0.065	34340
1844	20	17	338	287	1.453	0.145	35503
1845	20	19	346	286	5.24	0.524	29701
1846	20	21	353	284	4.732	0.473	33076
1847	20	23	355	287	2.344	0.234	31270
1848	20	25	370	304	14.736	1.474	31121
1849	20	27	370	304	0	0	30122
1850	20	29	372	303	1.453	0.145	29301
1851	20	31	374	303	1.3	0.13	30034
1852	20	33	374	303	0	0	33383
1853	20	35	374	302	0.65	0.065	28533
1854	20	37	374	302	0	0	27333
1855	20	39	374	302	0	0	31563
1856	20	41	375	301	0.919	0.092	34298
1857	20	43	376	299	1.453	0.145	35187
1858	20	45	379	297	2.344	0.234	29701
1859	20	47	383	293	3.677	0.368	31654
1860	20	49	382	293	0.65	0.065	31437
1861	20	51	382	293	0	0	31811
1862	20	53	390	291	5.36	0.536	30418
1863	20	55	400	288	6.786	0.679	33557
1864	20	57	404	288	2.6	0.26	31183
1865	20	59	408	293	4.162	0.416	31217
1866	20	61	408	295	1.3	0.13	31013
1867	20	63	403	294	3.314	0.331	30794
1868	20	65	403	294	0	0	30829
1869	20	67	406	300	4.36	0.436	33367
1870	20	69	409	301	2.055	0.206	30668
1871	20	71	415	304	4.36	0.436	29417
1872	20	73	419	304	2.6	0.26	27154
1873	20	75	427	305	5.24	0.524	32619
1874	20	77	427	305	0	0	26550
1875	20	79	427	305	0	0	28856
1876	20	81	426	305	0.65	0.065	33353
1877	20	83	426	305	0	0	30539
1878	20	85	427	305	0.65	0.065	32843
1879	20	87	432	305	3.25	0.325	29158
1880	20	89	447	305	9.75	0.975	31648
1881	20	91	458	303	7.267	0.727	33382
1882	20	93	461	303	1.95	0.195	31027
1883	20	95	467	303	3.9	0.39	33194
1884	20	97	477	306	6.786	0.679	29725
1885	20	99	484	307	4.596	0.46	26191
1886	20	101	486	309	1.838	0.184	33790
1887	20	103	486	309	0	0	25303
1888	20	105	486	309	0	0	29792
1889	20	107	486	309	0	0	33380
1890	20	109	482	309	2.6	0.26	32221
1891	20	111	479	309	1.95	0.195	28373
1892	20	113	462	308	11.069	1.107	29544
1893	20	115	458	308	2.6	0.26	30156
1894	20	117	457	308	0.65	0.065	32884
1895	20	119	448	305	6.166	0.617	33057
1896	20	121	443	303	3.5	0.35	33249
1897	20	123	443	303	0	0	29711
1898	20	125	462	307	12.62	1.262	30769
1899	20	127	480	312	12.143	1.214	31846
1900	20	129	505	319	16.875	1.687	29381
1901	20	131	508	323	3.25	0.325	32816
1902	20	133	516	341	12.803	1.28	29900
1903	20	135	519	348	4.95	0.495	30749
1904	20	137	520	348	0.65	0.065	25383
1905	20	139	526	352	4.687	0.469	31459
1906	20	141	536	358	7.58	0.758	32291
1907	20	143	538	357	1.453	0.145	31721
1908	20	145	533	348	6.692	0.669	26466
1909	20	147	533	361	8.45	0.845	31337
1910	20	149	535	366	3.5	0.35	32020
1911	20	151	536	366	0.65	0.065	30499
1912	20	153	536	366	0	0	31691
1913	20	155	536	363	1.95	0.195	30367
1914	20	157	536	359	2.6	0.26	32441
1915	20	159	536	352	4.55	0.455	29549
1916	20	161	529	344	6.909	0.691	31421
1917	20	163	526	342	2.344	0.234	30075
1918	20	165	516	342	6.5	0.65	31086
1919	20	167	516	342	0	0	29789
1920	20	169	507	338	6.402	0.64	30828
1921	20	171	506	337	0.919	0.092	30403
1922	20	173	506	337	0	0	30515
1923	20	175	506	337	0	0	31375
1924	20	177	508	339	1.838	0.184	30589
1925	20	179	515	339	4.55	0.455	32042
1926	20	181	516	340	0.919	0.092	31548
1927	20	183	516	340	0	0	31358
1928	20	185	516	340	0	0	31137
1929	20	187	516	342	1.3	0.13	30567
1930	20	189	516	346	2.6	0.26	29459
1931	20	191	514	347	1.453	0.145	30787
1932	20	193	509	346	3.314	0.331	31729
1933	21	1	329	40	-1	-1	32188
1934	21	3	329	40	0	0	31788
1935	21	5	329	40	0	0	34416
1936	21	7	329	40	0	0	30692
1937	21	9	329	40	0	0	29415
1938	21	11	329	38	1.3	0.13	32003
1939	21	13	331	30	5.36	0.536	31030
1940	21	15	324	33	4.95	0.495	33774
1941	21	17	313	48	12.09	1.209	31082
1942	21	19	309	50	2.907	0.291	33290
1943	21	21	318	38	9.75	0.975	33338
1944	21	23	322	32	4.687	0.469	31940
1945	21	25	324	32	1.3	0.13	31297
1946	21	27	314	50	13.384	1.338	32670
1947	21	29	310	59	6.402	0.64	30068
1948	21	31	304	67	6.5	0.65	32171
1949	21	33	299	82	10.277	1.028	30108
1950	21	35	299	82	0	0	35892
1951	21	37	296	85	2.758	0.276	33622
1952	21	39	286	85	6.5	0.65	30175
1953	21	41	281	94	6.692	0.669	31316
1954	21	43	281	94	0	0	32742
1955	21	45	274	107	9.597	0.96	27895
1956	21	47	274	108	0.65	0.065	31793
1957	21	49	273	108	0.65	0.065	32326
1958	21	51	273	108	0	0	33239
1959	21	53	272	105	2.055	0.206	31461
1960	21	55	261	116	10.111	1.011	32569
1961	21	57	258	119	2.758	0.276	33747
1962	21	59	254	123	3.677	0.368	27116
1963	21	61	254	123	0	0	31549
1964	21	63	254	116	4.55	0.455	32772
1965	21	65	254	113	1.95	0.195	31719
1966	21	67	249	117	4.162	0.416	32168
1967	21	69	243	126	7.031	0.703	36735
1968	21	71	240	127	2.055	0.206	34991
1969	21	73	236	135	5.814	0.581	35464
1970	21	75	235	135	0.65	0.065	31119
1971	21	77	234	127	5.24	0.524	31012
1972	21	79	243	117	8.745	0.874	28976
1973	21	81	246	115	2.344	0.234	32950
1974	21	83	230	131	14.707	1.471	29937
1975	21	85	230	131	0	0	30963
1976	21	87	233	131	1.95	0.195	31092
1977	21	89	244	117	11.573	1.157	23617
1978	21	91	249	109	6.132	0.613	32969
1979	21	93	245	117	5.814	0.581	27661
1980	21	95	242	120	2.758	0.276	31731
1981	21	97	245	116	3.25	0.325	26880
1982	21	99	257	109	9.03	0.903	28790
1983	21	101	265	101	7.354	0.735	32207
1984	21	103	268	96	3.79	0.379	32877
1985	21	105	264	95	2.68	0.268	30078
1986	21	107	264	95	0	0	32855
1987	21	109	258	94	3.954	0.395	31487
1988	21	111	255	92	2.344	0.234	30957
1989	21	113	250	87	4.596	0.46	29846
1990	21	115	247	81	4.36	0.436	32797
1991	21	117	243	80	2.68	0.268	31514
1992	21	119	236	77	4.95	0.495	31966
1993	21	121	231	75	3.5	0.35	32952
1994	21	123	224	72	4.95	0.495	31920
1995	21	125	224	72	0	0	31916
1996	21	127	232	78	6.5	0.65	31099
1997	21	129	246	81	9.306	0.931	29581
1998	21	131	236	78	6.786	0.679	34059
1999	21	133	222	74	9.464	0.946	30684
[truncated: 5,422 more rows]
