# Supplementary material for: The Arp2/3 complex is required for in situ haptotactic response of microglia to iC3b
Source: EMBO Rep. 2026 Feb 27;27(7):1666–95. doi: 10.1038/s44319-026-00720-9 (PMC13076747; doi:10.1038/s44319-026-00720-9)
Supplement: Supplementary file 14 — Source data Fig. 2 [file 44319_2026_720_MOESM14_ESM.zip › Figure 2/2A-C/25.01.13 BV2 random migration confine CK666 well results.csv]

Track n�	Slice n�	X	Y	Distance	Velocity	Pixel Value
1	1	304	627	-1.000	-1.000	39097
1	3	290	612	13.337	1.334	37527
1	5	291	613	0.919	0.092	39214
1	7	291	614	0.650	0.065	37465
1	9	292	617	2.055	0.206	36271
1	11	292	617	0.000	0.000	37383
1	13	292	615	1.300	0.130	36599
1	15	287	606	6.692	0.669	35483
1	17	283	603	3.250	0.325	41764
1	19	279	600	3.250	0.325	38452
1	21	279	599	0.650	0.065	39894
1	23	274	593	5.077	0.508	36749
1	25	259	579	13.337	1.334	40549
1	27	257	577	1.838	0.184	35452
1	29	255	577	1.300	0.130	39352
1	31	248	570	6.435	0.643	42724
1	33	245	566	3.250	0.325	42504
1	35	240	559	5.591	0.559	41461
1	37	240	558	0.650	0.065	42188
1	39	235	550	6.132	0.613	41620
1	41	232	545	3.790	0.379	39976
1	43	229	541	3.250	0.325	43297
1	45	225	537	3.677	0.368	42349
1	47	224	535	1.453	0.145	42970
1	49	221	531	3.250	0.325	43982
1	51	218	521	6.786	0.679	40208
1	53	212	511	7.580	0.758	42997
1	55	211	509	1.453	0.145	41712
1	57	205	500	7.031	0.703	43475
1	59	205	498	1.300	0.130	42348
1	61	199	486	8.720	0.872	46450
1	63	198	479	4.596	0.460	44650
1	65	196	473	4.111	0.411	43372
1	67	195	470	2.055	0.206	44577
1	69	195	469	0.650	0.065	43625
1	71	195	469	0.000	0.000	43479
1	73	195	468	0.650	0.065	46607
1	75	195	467	0.650	0.065	43341
1	77	195	467	0.000	0.000	43749
1	79	195	447	13.000	1.300	43440
1	81	195	444	1.950	0.195	40046
1	83	192	438	4.360	0.436	43160
1	85	189	425	8.672	0.867	44588
1	87	189	423	1.300	0.130	41788
1	89	189	416	4.550	0.455	41779
1	91	188	404	7.827	0.783	38823
1	93	188	404	0.000	0.000	38825
1	95	188	402	1.300	0.130	41517
1	97	188	400	1.300	0.130	41814
1	99	188	397	1.950	0.195	47755
1	101	186	393	2.907	0.291	43797
1	103	186	392	0.650	0.065	44352
1	105	185	393	0.919	0.092	45750
1	107	185	408	9.750	0.975	42942
1	109	185	411	1.950	0.195	43156
1	111	187	425	9.192	0.919	42645
1	113	187	425	0.000	0.000	42681
1	115	187	425	0.000	0.000	41503
1	117	188	421	2.680	0.268	43551
1	119	188	421	0.000	0.000	42882
1	121	188	426	3.250	0.325	41543
1	123	188	427	0.650	0.065	40535
1	125	190	436	5.993	0.599	41152
1	127	190	436	0.000	0.000	47886
1	129	193	441	3.790	0.379	43294
1	131	193	441	0.000	0.000	47772
1	133	196	442	2.055	0.206	36502
1	135	197	442	0.650	0.065	37694
1	137	197	445	1.950	0.195	39693
1	139	197	436	5.850	0.585	38307
1	141	195	428	5.360	0.536	39403
1	143	192	419	6.166	0.617	45824
1	145	188	409	7.001	0.700	36119
1	147	185	399	6.786	0.679	36978
1	149	184	390	5.886	0.589	43154
1	151	183	387	2.055	0.206	43041
1	153	181	381	4.111	0.411	42058
1	155	178	372	6.166	0.617	39556
1	157	174	368	3.677	0.368	38349
1	159	172	361	4.732	0.473	49649
1	161	172	353	5.200	0.520	40498
1	163	171	353	0.650	0.065	41336
1	165	171	353	0.000	0.000	39866
1	167	169	348	3.500	0.350	37923
1	169	167	343	3.500	0.350	38252
1	171	165	337	4.111	0.411	39177
1	173	163	332	3.500	0.350	39196
1	175	162	330	1.453	0.145	39104
1	177	162	330	0.000	0.000	38406
1	179	159	327	2.758	0.276	36544
1	181	153	323	4.687	0.469	28820
1	183	150	306	11.220	1.122	31418
1	185	149	304	1.453	0.145	30109
1	187	146	301	2.758	0.276	29255
1	189	141	297	4.162	0.416	28869
1	191	138	285	8.040	0.804	27910
1	193	137	276	5.886	0.589	30021
2	1	295	627	-1.000	-1.000	34151
2	3	295	627	0.000	0.000	38227
2	5	295	627	0.000	0.000	37905
2	7	295	624	1.950	0.195	36754
2	9	294	618	3.954	0.395	35392
2	11	292	610	5.360	0.536	39676
2	13	289	607	2.758	0.276	36265
2	15	283	598	7.031	0.703	34057
2	17	282	593	3.314	0.331	39278
2	19	276	587	5.515	0.552	39293
2	21	272	582	4.162	0.416	39174
2	23	269	578	3.250	0.325	38657
2	25	266	577	2.055	0.206	39357
2	27	262	574	3.250	0.325	36704
2	29	258	569	4.162	0.416	40116
2	31	252	562	5.993	0.599	40390
2	33	238	552	11.183	1.118	43272
2	35	233	549	3.790	0.379	43614
2	37	230	547	2.344	0.234	45351
2	39	230	547	0.000	0.000	41863
2	41	223	543	5.240	0.524	41757
2	43	218	536	5.591	0.559	41853
2	45	212	526	7.580	0.758	41282
2	47	210	520	4.111	0.411	44747
2	49	207	512	5.553	0.555	42906
2	51	205	504	5.360	0.536	44995
2	53	204	499	3.314	0.331	44276
2	55	202	493	4.111	0.411	42221
2	57	199	487	4.360	0.436	43655
2	59	199	483	2.600	0.260	44086
2	61	196	468	9.943	0.994	42989
2	63	192	460	5.814	0.581	40500
2	65	191	448	7.827	0.783	42921
2	67	189	443	3.500	0.350	42291
2	69	189	436	4.550	0.455	42855
2	71	189	436	0.000	0.000	43374
2	73	190	441	3.314	0.331	43917
2	75	190	441	0.000	0.000	46279
2	77	190	441	0.000	0.000	44544
2	79	190	441	0.000	0.000	42695
2	81	190	435	3.900	0.390	45285
2	83	191	424	7.179	0.718	43678
2	85	191	422	1.300	0.130	43989
2	87	189	413	5.993	0.599	41104
2	89	186	404	6.166	0.617	43837
2	91	186	403	0.650	0.065	40557
2	93	184	396	4.732	0.473	43227
2	95	183	395	0.919	0.092	42720
2	97	183	394	0.650	0.065	40359
2	99	183	394	0.000	0.000	33108
2	101	182	393	0.919	0.092	37247
2	103	182	392	0.650	0.065	31775
2	105	182	392	0.000	0.000	44721
2	107	180	375	11.126	1.113	42326
2	109	179	370	3.314	0.331	42196
2	111	179	369	0.650	0.065	42318
2	113	179	369	0.000	0.000	42099
2	115	171	387	12.803	1.280	42693
2	117	171	388	0.650	0.065	42171
2	119	171	388	0.000	0.000	35173
2	121	171	382	3.900	0.390	31612
2	123	172	373	5.886	0.589	45261
2	125	172	371	1.300	0.130	41585
2	127	172	371	0.000	0.000	38662
2	129	172	371	0.000	0.000	41364
2	131	172	371	0.000	0.000	39596
2	133	168	361	7.001	0.700	41410
2	135	166	358	2.344	0.234	40785
2	137	164	353	3.500	0.350	40868
2	139	159	345	6.132	0.613	40272
2	141	158	340	3.314	0.331	38977
2	143	157	338	1.453	0.145	39922
2	145	157	338	0.000	0.000	40328
2	147	157	338	0.000	0.000	40178
2	149	156	332	3.954	0.395	38749
2	151	155	322	6.532	0.653	37941
2	153	148	309	9.597	0.960	36646
2	155	146	299	6.629	0.663	34945
2	157	144	290	5.993	0.599	36156
2	159	140	276	9.464	0.946	32548
2	161	140	273	1.950	0.195	31867
2	163	136	263	7.001	0.700	31895
2	165	136	261	1.300	0.130	31179
2	167	136	261	0.000	0.000	31762
2	169	133	256	3.790	0.379	32841
2	171	132	250	3.954	0.395	29050
2	173	131	246	2.680	0.268	30348
2	175	130	245	0.919	0.092	30063
2	177	128	238	4.732	0.473	23878
2	179	128	237	0.650	0.065	29334
2	181	127	235	1.453	0.145	26454
2	183	122	225	7.267	0.727	26589
2	185	120	216	5.993	0.599	24260
2	187	117	209	4.950	0.495	27238
2	189	116	209	0.650	0.065	23806
2	191	109	205	5.240	0.524	26672
2	193	103	190	10.501	1.050	27458
3	1	248	343	-1.000	-1.000	40450
3	3	248	343	0.000	0.000	40080
3	5	249	340	2.055	0.206	44245
3	7	251	334	4.111	0.411	46554
3	9	252	328	3.954	0.395	42737
3	11	252	328	0.000	0.000	44859
3	13	252	328	0.000	0.000	43709
3	15	251	330	1.453	0.145	44673
3	17	250	333	2.055	0.206	42755
3	19	249	342	5.886	0.589	44862
3	21	248	352	6.532	0.653	45425
3	23	248	358	3.900	0.390	42665
3	25	247	363	3.314	0.331	35958
3	27	247	364	0.650	0.065	41788
3	29	247	366	1.300	0.130	47164
3	31	250	364	2.344	0.234	47757
3	33	252	364	1.300	0.130	45603
3	35	254	364	1.300	0.130	45847
3	37	255	364	0.650	0.065	43731
3	39	255	364	0.000	0.000	44735
3	41	255	360	2.600	0.260	43658
3	43	254	358	1.453	0.145	43957
3	45	254	355	1.950	0.195	44169
3	47	254	351	2.600	0.260	42034
3	49	254	343	5.200	0.520	40858
3	51	254	343	0.000	0.000	42791
3	53	254	343	0.000	0.000	45756
3	55	254	342	0.650	0.065	44272
3	57	254	342	0.000	0.000	44977
3	59	254	347	3.250	0.325	43401
3	61	254	349	1.300	0.130	38826
3	63	254	354	3.250	0.325	44389
3	65	254	356	1.300	0.130	44413
3	67	254	360	2.600	0.260	44316
3	69	254	363	1.950	0.195	43733
3	71	254	363	0.000	0.000	42951
3	73	255	356	4.596	0.460	43125
3	75	255	350	3.900	0.390	42594
3	77	255	349	0.650	0.065	41884
3	79	255	345	2.600	0.260	41267
3	81	255	340	3.250	0.325	44608
3	83	255	340	0.000	0.000	43461
3	85	251	339	2.680	0.268	46775
3	87	246	336	3.790	0.379	43154
3	89	242	333	3.250	0.325	44132
3	91	242	329	2.600	0.260	41425
3	93	242	327	1.300	0.130	44066
3	95	240	319	5.360	0.536	44984
3	97	240	319	0.000	0.000	43622
3	99	240	319	0.000	0.000	45537
3	101	241	322	2.055	0.206	42154
3	103	241	325	1.950	0.195	43006
3	105	243	332	4.732	0.473	44134
3	107	243	334	1.300	0.130	40180
3	109	245	338	2.907	0.291	44204
3	111	247	345	4.732	0.473	43710
3	113	249	353	5.360	0.536	39437
3	115	249	345	5.200	0.520	38277
3	117	251	334	7.267	0.727	40083
3	119	253	332	1.838	0.184	42856
3	121	253	329	1.950	0.195	43332
3	123	253	329	0.000	0.000	41927
3	125	253	336	4.550	0.455	42819
3	127	253	338	1.300	0.130	44223
3	129	255	347	5.993	0.599	40885
3	131	256	347	0.650	0.065	42148
3	133	261	338	6.692	0.669	43614
3	135	264	327	7.411	0.741	43297
3	137	264	331	2.600	0.260	42702
3	139	264	328	1.950	0.195	45529
3	141	263	334	3.954	0.395	42929
3	143	263	341	4.550	0.455	42542
3	145	263	347	3.900	0.390	41354
3	147	263	349	1.300	0.130	43762
3	149	263	349	0.000	0.000	43019
3	151	263	340	5.850	0.585	42333
3	153	265	330	6.629	0.663	44182
3	155	265	330	0.000	0.000	44554
3	157	265	321	5.850	0.585	45072
3	159	265	318	1.950	0.195	44533
3	161	265	314	2.600	0.260	42066
3	163	265	312	1.300	0.130	39901
3	165	263	306	4.111	0.411	43365
3	167	260	301	3.790	0.379	43735
3	169	258	292	5.993	0.599	44551
3	171	253	287	4.596	0.460	42694
3	173	241	279	9.374	0.937	41663
3	175	240	279	0.650	0.065	40347
3	177	240	279	0.000	0.000	40642
3	179	236	279	2.600	0.260	44531
3	181	233	277	2.344	0.234	37866
3	183	226	272	5.591	0.559	42562
3	185	225	272	0.650	0.065	42295
3	187	225	276	2.600	0.260	42872
3	189	225	276	0.000	0.000	41908
3	191	224	286	6.532	0.653	42944
3	193	220	293	5.240	0.524	44207
4	1	431	162	-1.000	-1.000	39714
4	3	431	173	7.150	0.715	42260
4	5	431	173	0.000	0.000	39317
4	7	431	174	0.650	0.065	40786
4	9	431	174	0.000	0.000	40343
4	11	431	174	0.000	0.000	39170
4	13	431	174	0.000	0.000	41007
4	15	429	174	1.300	0.130	34380
4	17	426	173	2.055	0.206	32649
4	19	422	170	3.250	0.325	40888
4	21	420	167	2.344	0.234	38581
4	23	418	166	1.453	0.145	40269
4	25	417	167	0.919	0.092	41860
4	27	417	167	0.000	0.000	41236
4	29	417	167	0.000	0.000	38549
4	31	417	167	0.000	0.000	39059
4	33	416	164	2.055	0.206	40801
4	35	416	164	0.000	0.000	42612
4	37	415	161	2.055	0.206	39184
4	39	415	161	0.000	0.000	37163
4	41	415	167	3.900	0.390	41612
4	43	415	167	0.000	0.000	40107
4	45	415	167	0.000	0.000	39997
4	47	415	166	0.650	0.065	40058
4	49	417	159	4.732	0.473	36683
4	51	417	159	0.000	0.000	39928
4	53	417	159	0.000	0.000	40406
4	55	417	159	0.000	0.000	40480
4	57	417	158	0.650	0.065	39916
4	59	418	156	1.453	0.145	41041
4	61	422	152	3.677	0.368	40503
4	63	423	152	0.650	0.065	39290
4	65	432	143	8.273	0.827	41915
4	67	433	139	2.680	0.268	41627
4	69	433	134	3.250	0.325	35774
4	71	433	132	1.300	0.130	40228
4	73	428	147	10.277	1.028	41010
4	75	427	151	2.680	0.268	40384
4	77	427	151	0.000	0.000	38811
4	79	429	138	8.549	0.855	40523
4	81	432	131	4.950	0.495	40118
4	83	432	131	0.000	0.000	40524
4	85	431	139	5.240	0.524	38605
4	87	430	144	3.314	0.331	40160
4	89	427	149	3.790	0.379	39982
4	91	424	156	4.950	0.495	39761
4	93	418	169	9.306	0.931	39688
4	95	417	175	3.954	0.395	41663
4	97	414	183	5.553	0.555	38007
4	99	410	193	7.001	0.700	36982
4	101	410	193	0.000	0.000	39640
4	103	406	191	2.907	0.291	40474
4	105	396	188	6.786	0.679	40603
4	107	394	186	1.838	0.184	40105
4	109	398	189	3.250	0.325	40296
4	111	402	194	4.162	0.416	34755
4	113	402	194	0.000	0.000	40362
4	115	405	194	1.950	0.195	36150
4	117	407	194	1.300	0.130	39692
4	119	411	187	5.240	0.524	39893
4	121	421	174	10.661	1.066	43087
4	123	427	168	5.515	0.552	40845
4	125	435	153	11.050	1.105	39954
4	127	449	135	14.822	1.482	39427
4	129	456	126	7.411	0.741	39054
4	131	457	123	2.055	0.206	39715
4	133	457	117	3.900	0.390	38059
4	135	458	107	6.532	0.653	39434
4	137	458	104	1.950	0.195	39899
4	139	459	98	3.954	0.395	39186
4	141	460	94	2.680	0.268	39287
4	143	460	94	0.000	0.000	38379
4	145	460	104	6.500	0.650	39089
4	147	460	104	0.000	0.000	38941
4	149	458	109	3.500	0.350	38483
4	151	458	111	1.300	0.130	38285
4	153	458	111	0.000	0.000	39420
4	155	465	98	9.597	0.960	37607
4	157	466	95	2.055	0.206	38074
4	159	466	93	1.300	0.130	39243
4	161	465	90	2.055	0.206	36897
4	163	471	77	9.306	0.931	39127
4	165	477	75	4.111	0.411	38650
4	167	488	72	7.411	0.741	37869
4	169	490	72	1.300	0.130	38730
4	171	497	72	4.550	0.455	38780
4	173	500	71	2.055	0.206	37237
4	175	502	70	1.453	0.145	36880
4	177	505	70	1.950	0.195	37695
4	179	509	70	2.600	0.260	37947
4	181	518	70	5.850	0.585	37468
4	183	522	70	2.600	0.260	36730
4	185	526	70	2.600	0.260	36545
4	187	530	70	2.600	0.260	36749
4	189	543	68	8.549	0.855	37698
4	191	549	68	3.900	0.390	37545
4	193	555	67	3.954	0.395	36875
5	1	330	72	-1.000	-1.000	39629
5	3	334	69	3.250	0.325	37848
5	5	340	61	6.500	0.650	41466
5	7	343	50	7.411	0.741	41442
5	9	343	52	1.300	0.130	41300
5	11	341	56	2.907	0.291	37400
5	13	341	56	0.000	0.000	39874
5	15	339	56	1.300	0.130	44489
5	17	335	52	3.677	0.368	39480
5	19	334	48	2.680	0.268	41804
5	21	328	43	5.077	0.508	38120
5	23	328	43	0.000	0.000	45820
5	25	331	43	1.950	0.195	37985
5	27	333	46	2.344	0.234	42070
5	29	337	51	4.162	0.416	41385
5	31	341	54	3.250	0.325	41201
5	33	342	53	0.919	0.092	43597
5	35	342	53	0.000	0.000	43259
5	37	335	43	7.934	0.793	42229
5	39	335	43	0.000	0.000	41791
5	41	335	43	0.000	0.000	37548
5	43	335	43	0.000	0.000	39887
5	45	331	41	2.907	0.291	44541
5	47	332	41	0.650	0.065	42750
5	49	333	42	0.919	0.092	43182
5	51	333	42	0.000	0.000	40957
5	53	333	42	0.000	0.000	42564
5	55	333	45	1.950	0.195	41363
5	57	331	49	2.907	0.291	37029
5	59	331	50	0.650	0.065	33410
5	61	331	49	0.650	0.065	35363
5	63	331	49	0.000	0.000	35300
5	65	333	47	1.838	0.184	45728
5	67	337	41	4.687	0.469	42400
5	69	342	38	3.790	0.379	41076
5	71	346	41	3.250	0.325	42884
5	73	349	44	2.758	0.276	41455
5	75	356	43	4.596	0.460	42721
5	77	359	41	2.344	0.234	43094
5	79	361	46	3.500	0.350	41595
5	81	361	48	1.300	0.130	43033
5	83	361	48	0.000	0.000	42521
5	85	361	48	0.000	0.000	42997
5	87	356	44	4.162	0.416	42880
5	89	354	42	1.838	0.184	40641
5	91	353	40	1.453	0.145	41399
5	93	353	39	0.650	0.065	41426
5	95	353	39	0.000	0.000	42121
5	97	352	50	7.179	0.718	41670
5	99	350	56	4.111	0.411	42570
5	101	350	58	1.300	0.130	42317
5	103	350	57	0.650	0.065	42009
5	105	350	56	0.650	0.065	41548
5	107	351	52	2.680	0.268	42623
5	109	351	51	0.650	0.065	42115
5	111	351	50	0.650	0.065	43573
5	113	353	45	3.500	0.350	41421
5	115	356	37	5.553	0.555	41197
5	117	359	35	2.344	0.234	43311
5	119	367	30	6.132	0.613	41696
5	121	367	43	8.450	0.845	40729
5	123	365	49	4.111	0.411	40771
5	125	362	54	3.790	0.379	42332
5	127	361	54	0.650	0.065	43234
5	129	360	54	0.650	0.065	42379
5	131	360	48	3.900	0.390	41615
5	133	362	43	3.500	0.350	41446
5	135	362	43	0.000	0.000	39909
5	137	359	47	3.250	0.325	42976
5	139	357	55	5.360	0.536	42649
5	141	357	55	0.000	0.000	43777
5	143	358	54	0.919	0.092	40900
5	145	361	67	8.672	0.867	42949
5	147	364	60	4.950	0.495	41419
5	149	365	53	4.596	0.460	42036
5	151	365	53	0.000	0.000	41818
5	153	369	50	3.250	0.325	41532
5	155	370	49	0.919	0.092	42006
5	157	374	47	2.907	0.291	41417
5	159	377	45	2.344	0.234	41204
5	161	380	41	3.250	0.325	43538
5	163	381	40	0.919	0.092	43184
5	165	383	39	1.453	0.145	42455
5	167	385	37	1.838	0.184	41148
5	169	389	35	2.907	0.291	40583
5	171	392	35	1.950	0.195	42324
5	173	395	37	2.344	0.234	42920
5	175	399	40	3.250	0.325	40118
5	177	400	41	0.919	0.092	43208
5	179	400	42	0.650	0.065	42463
5	181	403	43	2.055	0.206	41508
5	183	406	43	1.950	0.195	41927
5	185	408	42	1.453	0.145	40507
5	187	409	42	0.650	0.065	41643
5	189	412	42	1.950	0.195	39060
5	191	416	44	2.907	0.291	40650
5	193	417	49	3.314	0.331	40268
6	1	828	508	-1.000	-1.000	29902
6	3	818	498	9.192	0.919	29509
6	5	814	496	2.907	0.291	29267
6	7	815	496	0.650	0.065	27595
6	9	822	486	7.934	0.793	25180
6	11	822	494	5.200	0.520	29585
6	13	820	490	2.907	0.291	28889
6	15	820	490	0.000	0.000	27082
6	17	820	496	3.900	0.390	23789
6	19	820	497	0.650	0.065	27357
6	21	820	497	0.000	0.000	28499
6	23	817	495	2.344	0.234	28994
6	25	816	488	4.596	0.460	27232
6	27	816	482	3.900	0.390	25387
6	29	814	480	1.838	0.184	33894
6	31	810	472	5.814	0.581	21730
6	33	807	466	4.360	0.436	26139
6	35	807	468	1.300	0.130	29408
6	37	809	475	4.732	0.473	22827
6	39	810	476	0.919	0.092	24376
6	41	812	464	7.907	0.791	24337
6	43	814	458	4.111	0.411	28431
6	45	815	456	1.453	0.145	25457
6	47	815	457	0.650	0.065	28054
6	49	814	471	9.123	0.912	31135
6	51	811	471	1.950	0.195	25854
6	53	807	466	4.162	0.416	31496
6	55	807	464	1.300	0.130	29688
6	57	803	459	4.162	0.416	30254
6	59	800	457	2.344	0.234	28004
6	61	798	456	1.453	0.145	28900
6	63	798	455	0.650	0.065	28645
6	65	798	455	0.000	0.000	28284
6	67	798	455	0.000	0.000	28798
6	69	792	455	3.900	0.390	30731
6	71	775	447	12.212	1.221	29919
6	73	771	444	3.250	0.325	28228
6	75	769	444	1.300	0.130	28496
6	77	769	445	0.650	0.065	28117
6	79	770	452	4.596	0.460	30276
6	81	778	451	5.240	0.524	28896
6	83	782	446	4.162	0.416	27845
6	85	782	449	1.950	0.195	27267
6	87	777	471	14.664	1.466	30343
6	89	777	471	0.000	0.000	29602
6	91	773	466	4.162	0.416	28323
6	93	766	460	5.993	0.599	31574
6	95	766	459	0.650	0.065	26123
6	97	779	456	8.672	0.867	28199
6	99	791	457	7.827	0.783	28287
6	101	792	457	0.650	0.065	27981
6	103	794	457	1.300	0.130	28704
6	105	798	455	2.907	0.291	25852
6	107	801	456	2.055	0.206	30798
6	109	801	462	3.900	0.390	28049
6	111	801	465	1.950	0.195	25192
6	113	800	465	0.650	0.065	29947
6	115	800	464	0.650	0.065	33137
6	117	800	464	0.000	0.000	26388
6	119	802	456	5.360	0.536	28961
6	121	802	452	2.600	0.260	31839
6	123	789	438	12.418	1.242	29404
6	125	781	434	5.814	0.581	29307
6	127	781	436	1.300	0.130	29848
6	129	781	440	2.600	0.260	29904
6	131	786	448	6.132	0.613	30697
6	133	789	454	4.360	0.436	29815
6	135	789	454	0.000	0.000	28973
6	137	795	452	4.111	0.411	30626
6	139	798	454	2.344	0.234	27843
6	141	800	459	3.500	0.350	28795
6	143	803	474	9.943	0.994	29226
6	145	805	473	1.453	0.145	22017
6	147	804	470	2.055	0.206	27060
6	149	797	466	5.240	0.524	30330
6	151	789	460	6.500	0.650	30730
6	153	787	453	4.732	0.473	30734
6	155	787	451	1.300	0.130	30681
6	157	783	457	4.687	0.469	28367
6	159	780	458	2.055	0.206	26590
6	161	774	461	4.360	0.436	29401
6	163	774	461	0.000	0.000	22703
6	165	774	461	0.000	0.000	25943
6	167	778	461	2.600	0.260	28377
6	169	782	460	2.680	0.268	30156
6	171	785	459	2.055	0.206	27609
6	173	789	458	2.680	0.268	31525
6	175	791	461	2.344	0.234	22040
6	177	795	459	2.907	0.291	30292
6	179	796	450	5.886	0.589	30342
6	181	798	449	1.453	0.145	31319
6	183	798	463	9.100	0.910	28172
6	185	787	463	7.150	0.715	22997
6	187	777	463	6.500	0.650	27368
6	189	769	463	5.200	0.520	26230
6	191	767	463	1.300	0.130	25946
6	193	761	464	3.954	0.395	26570
7	1	835	626	-1.000	-1.000	28586
7	3	835	626	0.000	0.000	27451
7	5	833	625	1.453	0.145	25593
7	7	831	625	1.300	0.130	29636
7	9	828	625	1.950	0.195	30121
7	11	827	625	0.650	0.065	28938
7	13	822	622	3.790	0.379	25125
7	15	818	620	2.907	0.291	22666
7	17	814	616	3.677	0.368	29432
7	19	813	612	2.680	0.268	30478
7	21	812	611	0.919	0.092	30446
7	23	802	608	6.786	0.679	27517
7	25	798	605	3.250	0.325	29956
7	27	790	601	5.814	0.581	28291
7	29	782	599	5.360	0.536	29789
7	31	775	597	4.732	0.473	28990
7	33	768	596	4.596	0.460	28089
7	35	762	594	4.111	0.411	29249
7	37	748	594	9.100	0.910	29891
7	39	736	595	7.827	0.783	28407
7	41	722	600	9.663	0.966	28827
7	43	715	602	4.732	0.473	30194
7	45	706	608	7.031	0.703	21363
7	47	696	613	7.267	0.727	26230
7	49	695	613	0.650	0.065	26564
7	51	691	615	2.907	0.291	28071
7	53	691	615	0.000	0.000	28361
7	55	681	614	6.532	0.653	27149
7	57	672	616	5.993	0.599	28641
7	59	670	621	3.500	0.350	28272
7	61	668	624	2.344	0.234	29497
7	63	668	624	0.000	0.000	28996
7	65	668	624	0.000	0.000	30141
7	67	663	628	4.162	0.416	29671
7	69	661	629	1.453	0.145	28892
7	71	645	637	11.627	1.163	28521
7	73	642	639	2.344	0.234	28995
7	75	642	640	0.650	0.065	28611
7	77	642	640	0.000	0.000	29152
7	79	642	640	0.000	0.000	29332
7	81	642	639	0.650	0.065	28852
7	83	641	639	0.650	0.065	29317
7	85	637	639	2.600	0.260	30655
7	87	636	641	1.453	0.145	29388
7	89	634	643	1.838	0.184	30376
7	91	631	639	3.250	0.325	28180
7	93	630	637	1.453	0.145	30131
7	95	628	636	1.453	0.145	29974
7	97	626	635	1.453	0.145	30420
7	99	621	631	4.162	0.416	29304
7	101	621	628	1.950	0.195	28423
7	103	621	628	0.000	0.000	29390
7	105	620	631	2.055	0.206	28734
7	107	619	634	2.055	0.206	30141
7	109	620	634	0.650	0.065	30350
7	111	621	630	2.680	0.268	27834
7	113	622	629	0.919	0.092	28116
7	115	622	626	1.950	0.195	28714
7	117	621	628	1.453	0.145	28996
7	119	619	631	2.344	0.234	29650
7	121	617	641	6.629	0.663	30187
7	123	617	642	0.650	0.065	29577
7	125	608	638	6.402	0.640	29430
7	127	608	638	0.000	0.000	31819
7	129	608	638	0.000	0.000	29964
7	131	607	638	0.650	0.065	30165
7	133	605	630	5.360	0.536	29627
7	135	606	630	0.650	0.065	30356
7	137	616	677	31.233	3.123	29283
7	139	616	671	3.900	0.390	30135
7	141	613	663	5.553	0.555	30515
7	143	612	662	0.919	0.092	24482
7	145	610	660	1.838	0.184	23301
7	147	604	651	7.031	0.703	29504
7	149	604	651	0.000	0.000	26461
7	151	604	651	0.000	0.000	29544
7	153	604	650	0.650	0.065	29847
7	155	604	650	0.000	0.000	28234
7	157	606	646	2.907	0.291	28984
7	159	607	643	2.055	0.206	29858
7	161	607	643	0.000	0.000	30329
7	163	607	643	0.000	0.000	30255
7	165	607	643	0.000	0.000	28535
7	167	607	643	0.000	0.000	28713
7	169	610	640	2.758	0.276	28554
7	171	611	637	2.055	0.206	28467
7	173	614	637	1.950	0.195	30078
7	175	615	640	2.055	0.206	31669
7	177	615	641	0.650	0.065	29544
7	179	616	643	1.453	0.145	28420
7	181	620	648	4.162	0.416	29953
7	183	621	648	0.650	0.065	30245
7	185	624	650	2.344	0.234	28866
7	187	626	650	1.300	0.130	29567
7	189	629	651	2.055	0.206	30809
7	191	629	651	0.000	0.000	31090
7	193	630	653	1.453	0.145	29420
8	1	613	907	-1.000	-1.000	25707
8	3	613	911	2.600	0.260	25156
8	5	613	912	0.650	0.065	27575
8	7	613	916	2.600	0.260	25875
8	9	613	921	3.250	0.325	24083
8	11	613	921	0.000	0.000	23415
8	13	614	909	7.827	0.783	24571
8	15	616	894	9.836	0.984	25989
8	17	616	887	4.550	0.455	29994
8	19	616	880	4.550	0.455	31281
8	21	615	879	0.919	0.092	29131
8	23	615	877	1.300	0.130	28898
8	25	615	859	11.700	1.170	28468
8	27	615	859	0.000	0.000	23885
8	29	615	863	2.600	0.260	28012
8	31	615	863	0.000	0.000	25466
8	33	615	859	2.600	0.260	26444
8	35	615	859	0.000	0.000	24493
8	37	615	853	3.900	0.390	28528
8	39	617	850	2.344	0.234	28903
8	41	621	843	5.240	0.524	26771
8	43	622	841	1.453	0.145	30770
8	45	622	843	1.300	0.130	29488
8	47	622	847	2.600	0.260	22647
8	49	617	846	3.314	0.331	23506
8	51	603	834	11.985	1.199	28195
8	53	605	841	4.732	0.473	28315
8	55	615	845	7.001	0.700	30197
8	57	621	844	3.954	0.395	28383
8	59	626	844	3.250	0.325	28887
8	61	627	844	0.650	0.065	27663
8	63	629	844	1.300	0.130	26625
8	65	633	855	7.608	0.761	21671
8	67	634	856	0.919	0.092	29835
8	69	636	858	1.838	0.184	25881
8	71	636	862	2.600	0.260	24137
8	73	633	870	5.553	0.555	28647
8	75	631	875	3.500	0.350	29525
8	77	629	878	2.344	0.234	28686
8	79	628	878	0.650	0.065	27692
8	81	627	878	0.650	0.065	26614
8	83	622	886	6.132	0.613	27219
8	85	622	886	0.000	0.000	26583
8	87	621	889	2.055	0.206	27721
8	89	621	889	0.000	0.000	28289
8	91	622	898	5.886	0.589	28606
8	93	622	898	0.000	0.000	29312
8	95	626	899	2.680	0.268	27409
8	97	626	898	0.650	0.065	28263
8	99	626	898	0.000	0.000	29253
8	101	626	898	0.000	0.000	29536
8	103	626	890	5.200	0.520	25738
8	105	623	900	6.786	0.679	28391
8	107	623	899	0.650	0.065	28885
8	109	623	895	2.600	0.260	25366
8	111	622	895	0.650	0.065	26648
8	113	622	902	4.550	0.455	27278
8	115	624	900	1.838	0.184	28640
8	117	624	900	0.000	0.000	28499
8	119	624	895	3.250	0.325	28494
8	121	624	895	0.000	0.000	29625
8	123	628	893	2.907	0.291	29547
8	125	635	888	5.591	0.559	26483
8	127	634	895	4.596	0.460	29205
8	129	634	896	0.650	0.065	27314
8	131	628	899	4.360	0.436	24538
8	133	622	899	3.900	0.390	28819
8	135	619	896	2.758	0.276	29936
8	137	619	891	3.250	0.325	26958
8	139	620	887	2.680	0.268	26607
8	141	621	887	0.650	0.065	25350
8	143	621	890	1.950	0.195	27913
8	145	621	892	1.300	0.130	27618
8	147	619	900	5.360	0.536	29083
8	149	618	901	0.919	0.092	27171
8	151	622	896	4.162	0.416	28213
8	153	625	886	6.786	0.679	28356
8	155	624	895	5.886	0.589	28496
8	157	621	901	4.360	0.436	29491
8	159	621	901	0.000	0.000	29990
8	161	621	896	3.250	0.325	29120
8	163	622	891	3.314	0.331	28813
8	165	622	891	0.000	0.000	28565
8	167	622	891	0.000	0.000	32604
8	169	621	894	2.055	0.206	27207
8	171	618	894	1.950	0.195	27510
8	173	617	894	0.650	0.065	28445
8	175	610	894	4.550	0.455	22759
8	177	609	894	0.650	0.065	28379
8	179	609	893	0.650	0.065	32435
8	181	611	893	1.300	0.130	29415
8	183	613	890	2.344	0.234	22590
8	185	616	885	3.790	0.379	27983
8	187	616	889	2.600	0.260	20664
8	189	616	890	0.650	0.065	27701
8	191	616	890	0.000	0.000	30421
8	193	617	892	1.453	0.145	22332
9	1	595	557	-1.000	-1.000	29788
9	3	597	546	7.267	0.727	30630
9	5	596	549	2.055	0.206	30195
9	7	596	549	0.000	0.000	30730
9	9	592	553	3.677	0.368	28546
9	11	592	557	2.600	0.260	28387
9	13	592	560	1.950	0.195	29033
9	15	592	560	0.000	0.000	29032
9	17	592	560	0.000	0.000	29851
9	19	589	553	4.950	0.495	30711
9	21	585	545	5.814	0.581	26520
9	23	584	543	1.453	0.145	33216
9	25	583	550	4.596	0.460	25529
9	27	582	553	2.055	0.206	30988
9	29	576	573	13.572	1.357	30033
9	31	576	573	0.000	0.000	31215
9	33	576	573	0.000	0.000	28100
9	35	577	571	1.453	0.145	30333
9	37	577	572	0.650	0.065	28529
9	39	577	572	0.000	0.000	31352
9	41	582	577	4.596	0.460	31840
9	43	598	577	10.400	1.040	31669
9	45	618	571	13.572	1.357	28711
9	47	610	567	5.814	0.581	30472
9	49	605	561	5.077	0.508	31423
9	51	596	571	8.745	0.874	30779
9	53	596	572	0.650	0.065	29690
9	55	602	574	4.111	0.411	28528
9	57	604	574	1.300	0.130	28580
9	59	611	564	7.934	0.793	32122
9	61	609	556	5.360	0.536	31311
9	63	609	559	1.950	0.195	32628
9	65	606	558	2.055	0.206	26264
9	67	606	558	0.000	0.000	28047
9	69	610	562	3.677	0.368	32592
9	71	615	566	4.162	0.416	31031
9	73	622	577	8.475	0.847	30089
9	75	625	577	1.950	0.195	29498
9	77	632	577	4.550	0.455	31750
9	79	637	573	4.162	0.416	28512
9	81	628	582	8.273	0.827	32591
9	83	626	574	5.360	0.536	31802
9	85	626	571	1.950	0.195	29979
9	87	622	573	2.907	0.291	30334
9	89	616	568	5.077	0.508	25905
9	91	613	568	1.950	0.195	29811
9	93	607	562	5.515	0.552	34599
9	95	600	559	4.950	0.495	31383
9	97	600	562	1.950	0.195	31120
9	99	608	574	9.374	0.937	29025
9	101	617	592	13.081	1.308	32137
9	103	620	591	2.055	0.206	31937
9	105	621	587	2.680	0.268	30805
9	107	621	585	1.300	0.130	32822
9	109	622	584	0.919	0.092	32114
9	111	622	580	2.600	0.260	31909
9	113	619	583	2.758	0.276	33025
9	115	618	580	2.055	0.206	31205
9	117	616	578	1.838	0.184	29465
9	119	616	572	3.900	0.390	32516
9	121	611	565	5.591	0.559	31128
9	123	607	558	5.240	0.524	32940
9	125	605	559	1.453	0.145	29285
9	127	617	578	14.607	1.461	29876
9	129	631	581	9.306	0.931	31710
9	131	638	589	6.909	0.691	31847
9	133	639	591	1.453	0.145	29942
9	135	640	591	0.650	0.065	28834
9	137	646	588	4.360	0.436	32915
9	139	640	589	3.954	0.395	31612
9	141	626	584	9.663	0.966	32451
9	143	622	580	3.677	0.368	31341
9	145	633	587	8.475	0.847	31180
9	147	633	587	0.000	0.000	32784
9	149	633	587	0.000	0.000	30753
9	151	633	587	0.000	0.000	30004
9	153	635	587	1.300	0.130	31169
9	155	641	591	4.687	0.469	30562
9	157	642	591	0.650	0.065	30451
9	159	644	579	7.907	0.791	30791
9	161	642	577	1.838	0.184	31318
9	163	637	573	4.162	0.416	31811
9	165	634	570	2.758	0.276	34474
9	167	627	573	4.950	0.495	29807
9	169	627	577	2.600	0.260	30801
9	171	626	586	5.886	0.589	33064
9	173	626	587	0.650	0.065	33262
9	175	632	587	3.900	0.390	32032
9	177	642	590	6.786	0.679	28738
9	179	643	592	1.453	0.145	33168
9	181	642	589	2.055	0.206	30558
9	183	636	588	3.954	0.395	28857
9	185	628	586	5.360	0.536	30505
9	187	620	579	6.909	0.691	31216
9	189	619	579	0.650	0.065	33863
9	191	619	580	0.650	0.065	30544
9	193	622	582	2.344	0.234	32171
10	1	741	333	-1.000	-1.000	31913
10	3	742	332	0.919	0.092	26063
10	5	739	328	3.250	0.325	32203
10	7	739	326	1.300	0.130	31941
10	9	739	325	0.650	0.065	29993
10	11	739	325	0.000	0.000	31675
10	13	740	323	1.453	0.145	30110
10	15	746	320	4.360	0.436	29552
10	17	751	319	3.314	0.331	28873
10	19	761	318	6.532	0.653	28513
10	21	761	318	0.000	0.000	32110
10	23	762	317	0.919	0.092	29551
10	25	762	317	0.000	0.000	29066
10	27	762	317	0.000	0.000	29215
10	29	762	317	0.000	0.000	25794
10	31	762	317	0.000	0.000	32746
10	33	756	317	3.900	0.390	26780
10	35	747	318	5.886	0.589	27489
10	37	745	318	1.300	0.130	32429
10	39	742	317	2.055	0.206	31477
10	41	738	317	2.600	0.260	30087
10	43	730	312	6.132	0.613	28209
10	45	730	312	0.000	0.000	33587
10	47	729	312	0.650	0.065	31509
10	49	731	315	2.344	0.234	34315
10	51	734	316	2.055	0.206	29137
10	53	740	316	3.900	0.390	31643
10	55	745	315	3.314	0.331	30524
10	57	746	315	0.650	0.065	30566
10	59	749	315	1.950	0.195	24812
10	61	753	315	2.600	0.260	27806
10	63	760	314	4.596	0.460	29751
10	65	774	315	9.123	0.912	30150
10	67	775	315	0.650	0.065	30594
10	69	777	315	1.300	0.130	29552
10	71	782	315	3.250	0.325	30206
10	73	788	313	4.111	0.411	31027
10	75	790	313	1.300	0.130	30395
10	77	780	311	6.629	0.663	31577
10	79	772	314	5.553	0.555	32633
10	81	771	314	0.650	0.065	31827
10	83	778	311	4.950	0.495	27359
10	85	762	321	12.264	1.226	29482
10	87	751	319	7.267	0.727	28649
10	89	739	310	9.750	0.975	31229
10	91	738	315	3.314	0.331	29869
10	93	738	315	0.000	0.000	30834
10	95	737	317	1.453	0.145	31118
10	97	733	319	2.907	0.291	29636
10	99	733	319	0.000	0.000	29227
10	101	733	319	0.000	0.000	27713
10	103	733	319	0.000	0.000	29304
10	105	723	319	6.500	0.650	27576
10	107	719	317	2.907	0.291	29251
10	109	719	317	0.000	0.000	22841
10	111	716	317	1.950	0.195	30683
10	113	714	316	1.453	0.145	32114
10	115	712	316	1.300	0.130	30897
10	117	710	315	1.453	0.145	32676
10	119	708	315	1.300	0.130	26133
10	121	703	314	3.314	0.331	27942
10	123	695	314	5.200	0.520	31744
10	125	691	316	2.907	0.291	32766
10	127	693	316	1.300	0.130	26641
10	129	696	316	1.950	0.195	25441
10	131	701	316	3.250	0.325	28554
10	133	712	320	7.608	0.761	29734
10	135	720	320	5.200	0.520	29052
10	137	729	320	5.850	0.585	30617
10	139	733	320	2.600	0.260	31034
10	141	734	319	0.919	0.092	28745
10	143	738	316	3.250	0.325	31153
10	145	739	316	0.650	0.065	33802
10	147	741	316	1.300	0.130	25869
10	149	750	313	6.166	0.617	29834
10	151	756	313	3.900	0.390	31152
10	153	760	316	3.250	0.325	31047
10	155	763	316	1.950	0.195	30366
10	157	767	316	2.600	0.260	31019
10	159	773	316	3.900	0.390	28457
10	161	778	316	3.250	0.325	27941
10	163	781	316	1.950	0.195	23403
10	165	783	314	1.838	0.184	33193
10	167	783	313	0.650	0.065	33335
10	169	789	313	3.900	0.390	30358
10	171	791	314	1.453	0.145	31848
10	173	791	314	0.000	0.000	32592
10	175	795	314	2.600	0.260	31722
10	177	797	312	1.838	0.184	32468
10	179	800	313	2.055	0.206	31185
10	181	801	313	0.650	0.065	30473
10	183	809	313	5.200	0.520	32080
10	185	815	313	3.900	0.390	30397
10	187	819	315	2.907	0.291	31256
10	189	825	317	4.111	0.411	30203
10	191	831	326	7.031	0.703	32468
10	193	834	326	1.950	0.195	25202
11	1	345	378	-1.000	-1.000	30638
11	3	345	376	1.300	0.130	29578
11	5	346	372	2.680	0.268	30911
11	7	349	364	5.553	0.555	31937
11	9	349	363	0.650	0.065	29175
11	11	350	359	2.680	0.268	28628
11	13	353	356	2.758	0.276	29109
11	15	355	355	1.453	0.145	33940
11	17	357	352	2.344	0.234	25737
11	19	357	350	1.300	0.130	30201
11	21	357	350	0.000	0.000	34382
11	23	358	347	2.055	0.206	29560
11	25	354	347	2.600	0.260	30373
11	27	353	350	2.055	0.206	30994
11	29	351	350	1.300	0.130	30049
11	31	346	346	4.162	0.416	33615
11	33	346	346	0.000	0.000	29817
11	35	343	343	2.758	0.276	26425
11	37	340	338	3.790	0.379	28432
11	39	346	348	7.580	0.758	29816
11	41	350	351	3.250	0.325	29040
11	43	358	349	5.360	0.536	30685
11	45	361	346	2.758	0.276	29768
11	47	364	344	2.344	0.234	29187
11	49	364	344	0.000	0.000	29750
11	51	355	354	8.745	0.874	31699
11	53	353	358	2.907	0.291	29126
11	55	353	358	0.000	0.000	31143
11	57	351	364	4.111	0.411	29493
11	59	349	370	4.111	0.411	32566
11	61	348	373	2.055	0.206	29532
11	63	347	376	2.055	0.206	31107
11	65	347	376	0.000	0.000	28543
11	67	346	367	5.886	0.589	27733
11	69	346	364	1.950	0.195	32324
11	71	346	355	5.850	0.585	31156
11	73	346	347	5.200	0.520	30410
11	75	346	346	0.650	0.065	31196
11	77	348	347	1.453	0.145	30355
11	79	348	347	0.000	0.000	30276
11	81	348	352	3.250	0.325	30567
11	83	348	352	0.000	0.000	31349
11	85	348	349	1.950	0.195	30474
11	87	348	347	1.300	0.130	31465
11	89	348	340	4.550	0.455	28868
11	91	357	354	10.818	1.082	29819
11	93	364	354	4.550	0.455	30993
11	95	376	350	8.222	0.822	31270
11	97	380	351	2.680	0.268	31198
11	99	378	353	1.838	0.184	27609
11	101	375	354	2.055	0.206	30372
11	103	368	354	4.550	0.455	31626
11	105	368	356	1.300	0.130	30631
11	107	372	352	3.677	0.368	28506
11	109	372	352	0.000	0.000	30210
11	111	370	349	2.344	0.234	31959
11	113	361	311	25.383	2.538	30614
11	115	358	351	26.072	2.607	31368
11	117	358	351	0.000	0.000	29838
11	119	358	351	0.000	0.000	30026
11	121	359	351	0.650	0.065	30611
11	123	359	351	0.000	0.000	31094
11	125	359	348	1.950	0.195	31175
11	127	359	347	0.650	0.065	31353
11	129	362	347	1.950	0.195	30584
11	131	368	345	4.111	0.411	30348
11	133	372	341	3.677	0.368	30869
11	135	372	341	0.000	0.000	31017
11	137	373	342	0.919	0.092	32072
11	139	373	342	0.000	0.000	30731
11	141	365	353	8.841	0.884	31629
11	143	364	353	0.650	0.065	31549
11	145	363	351	1.453	0.145	31441
11	147	365	345	4.111	0.411	30723
11	149	368	339	4.360	0.436	26476
11	151	369	339	0.650	0.065	28769
11	153	370	339	0.650	0.065	28793
11	155	371	342	2.055	0.206	31407
11	157	372	345	2.055	0.206	30479
11	159	372	346	0.650	0.065	31260
11	161	372	345	0.650	0.065	30670
11	163	374	337	5.360	0.536	31641
11	165	376	333	2.907	0.291	30695
11	167	380	328	4.162	0.416	27540
11	169	380	334	3.900	0.390	29903
11	171	380	334	0.000	0.000	32697
11	173	380	338	2.600	0.260	29063
11	175	376	346	5.814	0.581	31038
11	177	375	347	0.919	0.092	29809
11	179	373	347	1.300	0.130	31190
11	181	370	346	2.055	0.206	29764
11	183	370	344	1.300	0.130	29718
11	185	370	343	0.650	0.065	30007
11	187	370	342	0.650	0.065	30369
11	189	370	341	0.650	0.065	29479
11	191	372	340	1.453	0.145	30384
11	193	372	340	0.000	0.000	30012
12	1	325	684	-1.000	-1.000	32534
12	3	325	684	0.000	0.000	33320
12	5	325	684	0.000	0.000	29951
12	7	336	688	7.608	0.761	33064
12	9	349	692	8.841	0.884	32832
12	11	364	701	11.370	1.137	30265
12	13	368	702	2.680	0.268	31622
12	15	373	703	3.314	0.331	29609
12	17	381	708	6.132	0.613	32578
12	19	389	708	5.200	0.520	31622
12	21	391	708	1.300	0.130	35140
12	23	398	706	4.732	0.473	33041
12	25	410	705	7.827	0.783	31773
12	27	432	701	14.534	1.453	32068
12	29	438	699	4.111	0.411	32952
12	31	442	701	2.907	0.291	32009
12	33	453	705	7.608	0.761	31721
12	35	465	707	7.907	0.791	30809
12	37	478	708	8.475	0.847	30790
12	39	485	708	4.550	0.455	30084
12	41	491	709	3.954	0.395	33603
12	43	492	709	0.650	0.065	30676
12	45	495	714	3.790	0.379	32588
12	47	497	717	2.344	0.234	31970
12	49	500	718	2.055	0.206	33200
12	51	514	719	9.123	0.912	32145
12	53	526	723	8.222	0.822	32689
12	55	532	728	5.077	0.508	32601
12	57	536	732	3.677	0.368	31964
12	59	538	736	2.907	0.291	31397
12	61	543	753	11.518	1.152	33089
12	63	544	756	2.055	0.206	31072
12	65	545	759	2.055	0.206	30362
12	67	547	765	4.111	0.411	31527
12	69	553	769	4.687	0.469	32231
12	71	556	773	3.250	0.325	33143
12	73	559	776	2.758	0.276	31676
12	75	561	781	3.500	0.350	31522
12	77	562	782	0.919	0.092	32818
12	79	562	782	0.000	0.000	31741
12	81	562	782	0.000	0.000	33100
12	83	563	782	0.650	0.065	31614
12	85	564	781	0.919	0.092	32044
12	87	564	781	0.000	0.000	39727
12	89	564	777	2.600	0.260	31416
12	91	564	777	0.000	0.000	30628
12	93	564	777	0.000	0.000	31702
12	95	564	776	0.650	0.065	30218
12	97	564	776	0.000	0.000	32727
12	99	564	775	0.650	0.065	32965
12	101	564	768	4.550	0.455	33292
12	103	562	766	1.838	0.184	31992
12	105	561	769	2.055	0.206	33013
12	107	560	769	0.650	0.065	31497
12	109	559	768	0.919	0.092	32628
12	111	555	768	2.600	0.260	32835
12	113	553	768	1.300	0.130	29956
12	115	550	767	2.055	0.206	30831
12	117	548	767	1.300	0.130	30652
12	119	542	766	3.954	0.395	31924
12	121	541	766	0.650	0.065	30558
12	123	541	766	0.000	0.000	31129
12	125	539	766	1.300	0.130	31502
12	127	535	765	2.680	0.268	31165
12	129	535	762	1.950	0.195	33144
12	131	535	762	0.000	0.000	32322
12	133	538	760	2.344	0.234	32078
12	135	542	759	2.680	0.268	32352
12	137	545	757	2.344	0.234	32577
12	139	545	757	0.000	0.000	34032
12	141	545	757	0.000	0.000	32932
12	143	545	757	0.000	0.000	32432
12	145	541	759	2.907	0.291	32723
12	147	541	759	0.000	0.000	31832
12	149	541	759	0.000	0.000	31578
12	151	540	759	0.650	0.065	31779
12	153	537	752	4.950	0.495	31694
12	155	536	752	0.650	0.065	30890
12	157	535	757	3.314	0.331	31293
12	159	535	757	0.000	0.000	31150
12	161	535	758	0.650	0.065	30981
12	163	539	758	2.600	0.260	31540
12	165	549	752	7.580	0.758	32585
12	167	549	752	0.000	0.000	33655
12	169	545	759	5.240	0.524	34001
12	171	545	759	0.000	0.000	32612
12	173	545	759	0.000	0.000	32644
12	175	543	759	1.300	0.130	32400
12	177	538	760	3.314	0.331	32865
12	179	534	760	2.600	0.260	31902
12	181	534	760	0.000	0.000	31721
12	183	533	760	0.650	0.065	31479
12	185	533	760	0.000	0.000	31442
12	187	533	760	0.000	0.000	31445
12	189	530	760	1.950	0.195	31624
12	191	529	760	0.650	0.065	32177
12	193	529	760	0.000	0.000	30667
13	1	296	612	-1.000	-1.000	32063
13	3	296	612	0.000	0.000	31030
13	5	296	612	0.000	0.000	35284
13	7	296	612	0.000	0.000	32672
13	9	296	612	0.000	0.000	33885
13	11	297	610	1.453	0.145	33431
13	13	297	604	3.900	0.390	35612
13	15	300	601	2.758	0.276	35955
13	17	306	593	6.500	0.650	33212
13	19	309	591	2.344	0.234	34797
13	21	306	590	2.055	0.206	31386
13	23	304	590	1.300	0.130	32059
13	25	303	587	2.055	0.206	32504
13	27	315	579	9.374	0.937	32717
13	29	321	576	4.360	0.436	33670
13	31	327	574	4.111	0.411	33296
13	33	329	574	1.300	0.130	33055
13	35	336	572	4.732	0.473	32584
13	37	344	568	5.814	0.581	35679
13	39	351	563	5.591	0.559	32514
13	41	356	560	3.790	0.379	34604
13	43	360	556	3.677	0.368	30930
13	45	365	554	3.500	0.350	33158
13	47	371	551	4.360	0.436	31857
13	49	392	541	15.118	1.512	33343
13	51	393	540	0.919	0.092	32384
13	53	395	540	1.300	0.130	33056
13	55	402	536	5.240	0.524	32334
13	57	415	531	9.053	0.905	33769
13	59	427	526	8.450	0.845	34416
13	61	430	525	2.055	0.206	33591
13	63	444	520	9.663	0.966	34315
13	65	458	516	9.464	0.946	32860
13	67	464	514	4.111	0.411	33475
13	69	464	514	0.000	0.000	33759
13	71	464	514	0.000	0.000	34896
13	73	470	508	5.515	0.552	34570
13	75	484	504	9.464	0.946	34362
13	77	494	500	7.001	0.700	34264
13	79	503	499	5.886	0.589	32708
13	81	508	497	3.500	0.350	32219
13	83	523	497	9.750	0.975	41425
13	85	536	496	8.475	0.847	31794
13	87	547	493	7.411	0.741	36164
13	89	553	492	3.954	0.395	32887
13	91	556	492	1.950	0.195	33872
13	93	558	491	1.453	0.145	32675
13	95	563	487	4.162	0.416	31507
13	97	564	485	1.453	0.145	30593
13	99	567	483	2.344	0.234	29777
13	101	567	483	0.000	0.000	28099
13	103	572	478	4.596	0.460	30715
13	105	574	472	4.111	0.411	38451
13	107	574	472	0.000	0.000	35393
13	109	576	466	4.111	0.411	36642
13	111	582	458	6.500	0.650	34172
13	113	588	450	6.500	0.650	32899
13	115	591	442	5.553	0.555	30469
13	117	593	439	2.344	0.234	32099
13	119	595	437	1.838	0.184	32362
13	121	596	435	1.453	0.145	32265
13	123	596	435	0.000	0.000	32638
13	125	596	435	0.000	0.000	32675
13	127	585	440	7.854	0.785	33282
13	129	576	444	6.402	0.640	32710
13	131	554	459	17.307	1.731	30235
13	133	545	467	7.827	0.783	32090
13	135	533	479	11.031	1.103	32374
13	137	521	489	10.153	1.015	33255
13	139	513	500	8.841	0.884	31958
13	141	510	507	4.950	0.495	33114
13	143	510	507	0.000	0.000	33336
13	145	510	507	0.000	0.000	31189
13	147	509	509	1.453	0.145	31264
13	149	507	525	10.481	1.048	32185
13	151	507	528	1.950	0.195	31832
13	153	503	534	4.687	0.469	33065
13	155	500	543	6.166	0.617	31842
13	157	500	548	3.250	0.325	32845
13	159	498	554	4.111	0.411	33740
13	161	498	555	0.650	0.065	32948
13	163	498	555	0.000	0.000	32234
13	165	498	555	0.000	0.000	31554
13	167	498	554	0.650	0.065	33493
13	169	497	553	0.919	0.092	33625
13	171	495	551	1.838	0.184	32928
13	173	492	540	7.411	0.741	35579
13	175	491	527	8.475	0.847	33942
13	177	487	504	15.174	1.517	34715
13	179	487	497	4.550	0.455	32250
13	181	485	493	2.907	0.291	34839
13	183	483	477	10.481	1.048	34970
13	185	483	474	1.950	0.195	34250
13	187	483	474	0.000	0.000	34737
13	189	482	480	3.954	0.395	34495
13	191	481	480	0.650	0.065	33320
13	193	481	481	0.650	0.065	31935
14	1	118	609	-1.000	-1.000	31461
14	3	118	609	0.000	0.000	31674
14	5	116	608	1.453	0.145	31639
14	7	97	599	13.665	1.367	31359
14	9	94	597	2.344	0.234	30317
14	11	84	597	6.500	0.650	29108
14	13	84	597	0.000	0.000	27592
14	15	81	597	1.950	0.195	31332
14	17	77	597	2.600	0.260	31055
14	19	56	601	13.895	1.390	30567
14	21	50	601	3.900	0.390	29103
14	23	49	601	0.650	0.065	31652
14	25	48	601	0.650	0.065	29538
14	27	51	601	1.950	0.195	28168
14	29	73	595	14.822	1.482	32150
14	31	82	591	6.402	0.640	31566
14	33	103	584	14.388	1.439	32870
14	35	116	582	8.549	0.855	29759
14	37	133	581	11.069	1.107	32833
14	39	164	578	20.244	2.024	31385
14	41	176	575	8.040	0.804	31164
14	43	178	574	1.453	0.145	31125
14	45	183	574	3.250	0.325	29613
14	47	193	575	6.532	0.653	31730
14	49	199	578	4.360	0.436	31482
14	51	205	576	4.111	0.411	30702
14	53	211	574	4.111	0.411	31571
14	55	225	570	9.464	0.946	30582
14	57	225	570	0.000	0.000	31676
14	59	238	566	8.841	0.884	31277
14	61	251	564	8.549	0.855	29494
14	63	264	563	8.475	0.847	31159
14	65	272	561	5.360	0.536	29975
14	67	277	563	3.500	0.350	31469
14	69	283	563	3.900	0.390	31753
14	71	289	563	3.900	0.390	33231
14	73	302	563	8.450	0.845	33007
14	75	310	563	5.200	0.520	30050
14	77	323	561	8.549	0.855	32396
14	79	328	559	3.500	0.350	33793
14	81	335	556	4.950	0.495	31093
14	83	341	555	3.954	0.395	31918
14	85	342	553	1.453	0.145	32188
14	87	349	553	4.550	0.455	33559
14	89	352	554	2.055	0.206	32911
14	91	358	554	3.900	0.390	33730
14	93	363	555	3.314	0.331	33468
14	95	374	551	7.608	0.761	32147
14	97	381	545	5.993	0.599	33746
14	99	384	540	3.790	0.379	33938
14	101	385	540	0.650	0.065	33728
14	103	397	540	7.800	0.780	30739
14	105	398	539	0.919	0.092	32650
14	107	398	539	0.000	0.000	28130
14	109	399	537	1.453	0.145	29318
14	111	399	537	0.000	0.000	32954
14	113	397	538	1.453	0.145	32750
14	115	389	541	5.553	0.555	37407
14	117	379	544	6.786	0.679	28074
14	119	374	546	3.500	0.350	34240
14	121	366	551	6.132	0.613	34090
14	123	361	555	4.162	0.416	28782
14	125	357	555	2.600	0.260	33359
14	127	351	556	3.954	0.395	34174
14	129	349	556	1.300	0.130	32885
14	131	343	556	3.900	0.390	36554
14	133	341	557	1.453	0.145	32389
14	135	336	555	3.500	0.350	33839
14	137	336	555	0.000	0.000	29558
14	139	346	548	7.934	0.793	33428
14	141	357	544	7.608	0.761	33024
14	143	357	544	0.000	0.000	32453
14	145	362	540	4.162	0.416	31089
14	147	365	536	3.250	0.325	33201
14	149	368	533	2.758	0.276	30693
14	151	368	533	0.000	0.000	31869
14	153	371	532	2.055	0.206	36666
14	155	378	530	4.732	0.473	35073
14	157	379	530	0.650	0.065	36048
14	159	381	528	1.838	0.184	35616
14	161	387	528	3.900	0.390	33176
14	163	389	528	1.300	0.130	33988
14	165	394	528	3.250	0.325	33610
14	167	400	529	3.954	0.395	23257
14	169	406	534	5.077	0.508	32930
14	171	406	534	0.000	0.000	32461
14	173	406	537	1.950	0.195	33746
14	175	406	537	0.000	0.000	32387
14	177	406	535	1.300	0.130	34758
14	179	406	534	0.650	0.065	33960
14	181	406	533	0.650	0.065	32909
14	183	404	531	1.838	0.184	33659
14	185	400	533	2.907	0.291	33651
14	187	399	537	2.680	0.268	33487
14	189	398	539	1.453	0.145	33146
14	191	394	545	4.687	0.469	30568
14	193	394	545	0.000	0.000	36381
15	1	317	836	-1.000	-1.000	33543
15	3	315	833	2.344	0.234	32712
15	5	314	827	3.954	0.395	31385
15	7	314	824	1.950	0.195	31534
15	9	317	818	4.360	0.436	31983
15	11	320	813	3.790	0.379	30474
15	13	322	820	4.732	0.473	33370
15	15	323	820	0.650	0.065	33424
15	17	323	811	5.850	0.585	35953
15	19	323	811	0.000	0.000	34673
15	21	321	823	7.907	0.791	24981
15	23	321	823	0.000	0.000	32294
15	25	321	821	1.300	0.130	32319
15	27	321	821	0.000	0.000	31568
15	29	317	824	3.250	0.325	34460
15	31	313	830	4.687	0.469	32897
15	33	313	828	1.300	0.130	30721
15	35	313	822	3.900	0.390	32493
15	37	313	821	0.650	0.065	31853
15	39	317	821	2.600	0.260	31461
15	41	320	818	2.758	0.276	31853
15	43	319	821	2.055	0.206	34155
15	45	317	825	2.907	0.291	32998
15	47	313	829	3.677	0.368	31897
15	49	298	825	10.090	1.009	33440
15	51	297	825	0.650	0.065	33109
15	53	297	825	0.000	0.000	31287
15	55	295	833	5.360	0.536	31436
15	57	289	833	3.900	0.390	32665
15	59	288	833	0.650	0.065	33726
15	61	284	833	2.600	0.260	32085
15	63	283	830	2.055	0.206	30847
15	65	286	825	3.790	0.379	32336
15	67	299	827	8.549	0.855	33587
15	69	306	827	4.550	0.455	33535
15	71	308	823	2.907	0.291	31304
15	73	309	819	2.680	0.268	30898
15	75	310	818	0.919	0.092	32966
15	77	307	824	4.360	0.436	32435
15	79	292	824	9.750	0.975	32853
15	81	292	824	0.000	0.000	33675
15	83	293	829	3.314	0.331	35758
15	85	293	828	0.650	0.065	34564
15	87	297	827	2.680	0.268	34959
15	89	302	825	3.500	0.350	31219
15	91	309	822	4.950	0.495	31076
15	93	316	822	4.550	0.455	34979
15	95	318	819	2.344	0.234	31146
15	97	308	819	6.500	0.650	38508
15	99	303	826	5.591	0.559	28098
15	101	303	826	0.000	0.000	25644
15	103	300	833	4.950	0.495	31989
15	105	300	833	0.000	0.000	32487
15	107	300	834	0.650	0.065	33220
15	109	300	834	0.000	0.000	31976
15	111	297	836	2.344	0.234	33037
15	113	293	835	2.680	0.268	32988
15	115	286	823	9.030	0.903	31606
15	117	288	834	7.267	0.727	30290
15	119	300	834	7.800	0.780	33682
15	121	303	832	2.344	0.234	26616
15	123	303	832	0.000	0.000	29513
15	125	305	828	2.907	0.291	32790
15	127	307	823	3.500	0.350	32756
15	129	297	830	7.934	0.793	37543
15	131	290	831	4.596	0.460	31516
15	133	285	834	3.790	0.379	32036
15	135	284	833	0.919	0.092	31905
15	137	292	829	5.814	0.581	33614
15	139	294	830	1.453	0.145	36015
15	141	298	830	2.600	0.260	32702
15	143	305	828	4.732	0.473	27868
15	145	309	828	2.600	0.260	32829
15	147	313	826	2.907	0.291	33799
15	149	314	823	2.055	0.206	35442
15	151	299	830	10.759	1.076	34523
15	153	295	832	2.907	0.291	37009
15	155	285	838	7.580	0.758	30165
15	157	272	842	8.841	0.884	31170
15	159	262	842	6.500	0.650	32946
15	161	254	848	6.500	0.650	34508
15	163	253	849	0.919	0.092	34851
15	165	250	852	2.758	0.276	30942
15	167	250	852	0.000	0.000	33041
15	169	248	852	1.300	0.130	32345
15	171	241	858	5.993	0.599	31862
15	173	241	858	0.000	0.000	30726
15	175	241	859	0.650	0.065	30974
15	177	241	861	1.300	0.130	31918
15	179	240	863	1.453	0.145	30692
15	181	239	863	0.650	0.065	31618
15	183	239	863	0.000	0.000	32892
15	185	238	864	0.919	0.092	31482
15	187	238	864	0.000	0.000	31838
15	189	238	864	0.000	0.000	31941
15	191	239	862	1.453	0.145	30106
15	193	242	860	2.344	0.234	32350
16	1	24	654	-1.000	-1.000	29548
16	3	24	654	0.000	0.000	28878
16	5	24	653	0.650	0.065	29448
16	7	29	648	4.596	0.460	28267
16	9	30	647	0.919	0.092	29220
16	11	31	647	0.650	0.065	30042
16	13	31	647	0.000	0.000	30183
16	15	32	647	0.650	0.065	28284
16	17	38	647	3.900	0.390	29213
16	19	53	643	10.090	1.009	28667
16	21	53	643	0.000	0.000	29511
16	23	53	640	1.950	0.195	31011
16	25	54	631	5.886	0.589	29725
16	27	55	630	0.919	0.092	30115
16	29	55	630	0.000	0.000	31273
16	31	55	630	0.000	0.000	31132
16	33	55	630	0.000	0.000	30220
16	35	57	630	1.300	0.130	29165
16	37	61	628	2.907	0.291	27824
16	39	62	628	0.650	0.065	30092
16	41	63	626	1.453	0.145	29789
16	43	67	623	3.250	0.325	30628
16	45	70	623	1.950	0.195	29903
16	47	73	623	1.950	0.195	31560
16	49	80	625	4.732	0.473	29239
16	51	88	628	5.553	0.555	26418
16	53	91	632	3.250	0.325	29090
16	55	94	633	2.055	0.206	29178
16	57	98	638	4.162	0.416	31478
16	59	106	634	5.814	0.581	32113
16	61	108	633	1.453	0.145	31430
16	63	114	634	3.954	0.395	30866
16	65	114	638	2.600	0.260	31280
16	67	96	641	11.861	1.186	28141
16	69	91	643	3.500	0.350	31454
16	71	87	650	5.240	0.524	30259
16	73	86	649	0.919	0.092	30754
16	75	87	643	3.954	0.395	33179
16	77	88	639	2.680	0.268	31606
16	79	88	636	1.950	0.195	31866
16	81	78	636	6.500	0.650	36071
16	83	67	636	7.150	0.715	31120
16	85	60	642	5.993	0.599	31776
16	87	60	646	2.600	0.260	31512
16	89	69	652	7.031	0.703	31991
16	91	72	655	2.758	0.276	32014
16	93	80	661	6.500	0.650	32182
16	95	80	666	3.250	0.325	31151
16	97	78	670	2.907	0.291	31318
16	99	77	673	2.055	0.206	30452
16	101	77	673	0.000	0.000	27026
16	103	82	662	7.854	0.785	31549
16	105	85	653	6.166	0.617	30608
16	107	89	643	7.001	0.700	30326
16	109	92	638	3.790	0.379	31445
16	111	97	627	7.854	0.785	30625
16	113	101	614	8.841	0.884	30715
16	115	103	610	2.907	0.291	31018
16	117	107	602	5.814	0.581	32014
16	119	107	599	1.950	0.195	31725
16	121	107	598	0.650	0.065	30541
16	123	107	598	0.000	0.000	31566
16	125	109	597	1.453	0.145	31893
16	127	122	597	8.450	0.845	30757
16	129	139	597	11.050	1.105	30914
16	131	151	594	8.040	0.804	30540
16	133	173	594	14.300	1.430	30654
16	135	192	590	12.620	1.262	30927
16	137	200	588	5.360	0.536	30760
16	139	206	587	3.954	0.395	29928
16	141	216	580	7.934	0.793	30661
16	143	227	575	7.854	0.785	29967
16	145	241	569	9.900	0.990	31058
16	147	249	567	5.360	0.536	30218
16	149	258	561	7.031	0.703	29880
16	151	261	558	2.758	0.276	31612
16	153	268	554	5.240	0.524	30056
16	155	272	552	2.907	0.291	31767
16	157	282	547	7.267	0.727	31826
16	159	286	545	2.907	0.291	30906
16	161	292	549	4.687	0.469	32854
16	163	299	557	6.909	0.691	32700
16	165	306	557	4.550	0.455	32955
16	167	314	551	6.500	0.650	33301
16	169	315	547	2.680	0.268	32467
16	171	320	542	4.596	0.460	33102
16	173	326	537	5.077	0.508	32478
16	175	326	536	0.650	0.065	32230
16	177	329	535	2.055	0.206	31590
16	179	330	533	1.453	0.145	32169
16	181	338	531	5.360	0.536	32436
16	183	341	529	2.344	0.234	34352
16	185	350	525	6.402	0.640	31983
16	187	364	521	9.464	0.946	31239
16	189	367	519	2.344	0.234	31902
16	191	374	513	5.993	0.599	31601
16	193	379	508	4.596	0.460	34375
17	1	877	469	-1.000	-1.000	29421
17	3	872	463	5.077	0.508	30080
17	5	872	463	0.000	0.000	33686
17	7	872	463	0.000	0.000	33499
17	9	872	463	0.000	0.000	26482
17	11	872	463	0.000	0.000	28903
17	13	872	464	0.650	0.065	31314
17	15	872	464	0.000	0.000	28669
17	17	872	464	0.000	0.000	31976
17	19	872	464	0.000	0.000	30030
17	21	870	461	2.344	0.234	31036
17	23	866	457	3.677	0.368	30290
17	25	860	456	3.954	0.395	31199
17	27	857	458	2.344	0.234	31367
17	29	856	462	2.680	0.268	31026
17	31	856	462	0.000	0.000	30003
17	33	854	452	6.629	0.663	28545
17	35	854	452	0.000	0.000	29023
17	37	854	455	1.950	0.195	30598
17	39	854	455	0.000	0.000	30928
17	41	854	455	0.000	0.000	31410
17	43	854	452	1.950	0.195	30373
17	45	855	449	2.055	0.206	28052
17	47	857	448	1.453	0.145	32044
17	49	858	449	0.919	0.092	31308
17	51	858	454	3.250	0.325	30817
17	53	858	454	0.000	0.000	31437
17	55	858	454	0.000	0.000	27739
17	57	858	454	0.000	0.000	29935
17	59	858	451	1.950	0.195	33812
17	61	857	451	0.650	0.065	29796
17	63	857	451	0.000	0.000	28255
17	65	857	455	2.600	0.260	28354
17	67	854	465	6.786	0.679	33189
17	69	854	465	0.000	0.000	32275
17	71	854	465	0.000	0.000	32090
17	73	854	465	0.000	0.000	29308
17	75	854	462	1.950	0.195	29875
17	77	854	456	3.900	0.390	27346
17	79	856	452	2.907	0.291	26220
17	81	859	451	2.055	0.206	33726
17	83	866	446	5.591	0.559	28822
17	85	872	444	4.111	0.411	30019
17	87	878	441	4.360	0.436	31113
17	89	881	438	2.758	0.276	28436
17	91	877	435	3.250	0.325	30348
17	93	874	433	2.344	0.234	32077
17	95	874	433	0.000	0.000	31929
17	97	872	432	1.453	0.145	29587
17	99	869	429	2.758	0.276	28583
17	101	867	429	1.300	0.130	30259
17	103	865	428	1.453	0.145	29054
17	105	863	427	1.453	0.145	31406
17	107	865	420	4.732	0.473	29111
17	109	869	416	3.677	0.368	28477
17	111	873	416	2.600	0.260	30430
17	113	879	425	7.031	0.703	31273
17	115	876	426	2.055	0.206	30561
17	117	869	423	4.950	0.495	29617
17	119	867	421	1.838	0.184	30286
17	121	866	419	1.453	0.145	28638
17	123	866	418	0.650	0.065	29335
17	125	861	411	5.591	0.559	27883
17	127	860	407	2.680	0.268	28784
17	129	858	407	1.300	0.130	26594
17	131	856	416	5.993	0.599	30774
17	133	858	417	1.453	0.145	29820
17	135	876	416	11.718	1.172	28606
17	137	878	416	1.300	0.130	31046
17	139	880	412	2.907	0.291	28847
17	141	881	408	2.680	0.268	28127
17	143	881	408	0.000	0.000	31681
17	145	876	413	4.596	0.460	30463
17	147	876	413	0.000	0.000	30243
17	149	877	413	0.650	0.065	33132
17	151	877	411	1.300	0.130	27607
17	153	880	410	2.055	0.206	30659
17	155	882	403	4.732	0.473	30498
17	157	884	395	5.360	0.536	29487
17	159	884	394	0.650	0.065	29308
17	161	885	398	2.680	0.268	29638
17	163	879	422	16.080	1.608	29364
17	165	879	420	1.300	0.130	31961
17	167	880	414	3.954	0.395	28114
17	169	882	414	1.300	0.130	32077
17	171	883	414	0.650	0.065	29306
17	173	889	407	5.993	0.599	30209
17	175	892	404	2.758	0.276	30560
17	177	892	405	0.650	0.065	32258
18	1	630	356	-1.000	-1.000	30854
18	3	627	348	5.553	0.555	33413
18	5	627	348	0.000	0.000	33556
18	7	625	345	2.344	0.234	31290
18	9	623	336	5.993	0.599	32960
18	11	622	331	3.314	0.331	32139
18	13	621	317	9.123	0.912	27858
18	15	621	316	0.650	0.065	29194
18	17	621	306	6.500	0.650	25929
18	19	621	303	1.950	0.195	31840
18	21	620	297	3.954	0.395	28666
18	23	614	280	11.718	1.172	30873
18	25	613	277	2.055	0.206	32283
18	27	613	260	11.050	1.105	27792
18	29	613	250	6.500	0.650	31177
18	31	613	247	1.950	0.195	31851
18	33	611	225	14.359	1.436	31130
18	35	610	223	1.453	0.145	32188
18	37	606	221	2.907	0.291	30625
18	39	605	221	0.650	0.065	30964
18	41	604	216	3.314	0.331	31107
18	43	604	206	6.500	0.650	23256
18	45	604	206	0.000	0.000	30674
18	47	604	204	1.300	0.130	31037
18	49	601	201	2.758	0.276	29680
18	51	598	197	3.250	0.325	30084
18	53	591	191	5.993	0.599	30370
18	55	585	188	4.360	0.436	29171
18	57	582	185	2.758	0.276	31308
18	59	575	174	8.475	0.847	31931
18	61	566	162	9.750	0.975	31241
18	63	565	160	1.453	0.145	27490
18	65	567	157	2.344	0.234	32429
18	67	569	155	1.838	0.184	29629
18	69	570	152	2.055	0.206	31156
18	71	573	155	2.758	0.276	28403
18	73	576	165	6.786	0.679	30360
18	75	576	166	0.650	0.065	29592
18	77	578	165	1.453	0.145	30813
18	79	578	161	2.600	0.260	27291
18	81	578	158	1.950	0.195	32568
18	83	578	153	3.250	0.325	30765
18	85	578	152	0.650	0.065	30193
18	87	578	148	2.600	0.260	29547
18	89	578	146	1.300	0.130	30843
18	91	578	146	0.000	0.000	29042
18	93	578	150	2.600	0.260	30714
18	95	579	180	19.510	1.951	32010
18	97	581	193	8.549	0.855	26283
18	99	583	201	5.360	0.536	28626
18	101	588	205	4.162	0.416	31535
18	103	591	202	2.758	0.276	32340
18	105	592	188	9.123	0.912	32015
18	107	592	187	0.650	0.065	32772
18	109	592	187	0.000	0.000	32623
18	111	593	194	4.596	0.460	32484
18	113	594	207	8.475	0.847	31943
18	115	594	211	2.600	0.260	30400
18	117	596	221	6.629	0.663	31801
18	119	597	223	1.453	0.145	31956
18	121	598	226	2.055	0.206	29627
18	123	598	229	1.950	0.195	30855
18	125	602	241	8.222	0.822	24892
18	127	608	256	10.501	1.050	31243
18	129	610	258	1.838	0.184	30810
18	131	610	258	0.000	0.000	29391
18	133	610	258	0.000	0.000	30847
18	135	611	259	0.919	0.092	30496
18	137	611	262	1.950	0.195	31087
18	139	611	264	1.300	0.130	30396
18	141	609	261	2.344	0.234	30671
18	143	606	250	7.411	0.741	29352
18	145	606	252	1.300	0.130	27770
18	147	609	259	4.950	0.495	30013
18	149	611	266	4.732	0.473	29413
18	151	613	270	2.907	0.291	28629
18	153	613	270	0.000	0.000	32142
18	155	614	271	0.919	0.092	29695
18	157	614	263	5.200	0.520	26140
18	159	614	261	1.300	0.130	28699
18	161	615	257	2.680	0.268	30148
18	163	615	251	3.900	0.390	30813
18	165	615	251	0.000	0.000	30402
18	167	616	246	3.314	0.331	32647
18	169	616	246	0.000	0.000	28488
18	171	618	233	8.549	0.855	31310
18	173	619	227	3.954	0.395	31360
18	175	619	221	3.900	0.390	31120
18	177	619	220	0.650	0.065	29527
18	179	618	215	3.314	0.331	30536
18	181	617	209	3.954	0.395	30297
18	183	615	211	1.838	0.184	29914
18	185	614	216	3.314	0.331	30985
18	187	614	222	3.900	0.390	28113
18	189	613	227	3.314	0.331	30962
18	191	612	234	4.596	0.460	30695
18	193	612	236	1.300	0.130	30888
19	1	830	291	-1.000	-1.000	31200
19	3	830	291	0.000	0.000	32725
19	5	831	291	0.650	0.065	33150
19	7	831	291	0.000	0.000	31994
19	9	830	289	1.453	0.145	31591
19	11	830	287	1.300	0.130	32784
19	13	830	287	0.000	0.000	31530
19	15	830	282	3.250	0.325	33361
19	17	830	279	1.950	0.195	33096
19	19	830	279	0.000	0.000	31759
19	21	830	276	1.950	0.195	31069
19	23	830	277	0.650	0.065	32537
19	25	830	280	1.950	0.195	32153
19	27	830	286	3.900	0.390	31336
19	29	831	290	2.680	0.268	28709
19	31	829	278	7.907	0.791	30347
19	33	827	272	4.111	0.411	30202
19	35	827	272	0.000	0.000	29903
19	37	829	270	1.838	0.184	31182
19	39	831	277	4.732	0.473	33898
19	41	831	277	0.000	0.000	35243
19	43	831	281	2.600	0.260	33860
19	45	831	283	1.300	0.130	30265
19	47	831	284	0.650	0.065	31081
19	49	831	284	0.000	0.000	29305
19	51	835	278	4.687	0.469	29376
19	53	835	272	3.900	0.390	32893
19	55	835	266	3.900	0.390	32873
19	57	835	251	9.750	0.975	31810
19	59	837	243	5.360	0.536	30552
19	61	837	240	1.950	0.195	32518
19	63	837	239	0.650	0.065	31314
19	65	837	240	0.650	0.065	31476
19	67	837	241	0.650	0.065	29074
19	69	836	242	0.919	0.092	28630
19	71	834	242	1.300	0.130	31826
19	73	831	242	1.950	0.195	27790
19	75	831	254	7.800	0.780	33406
19	77	831	254	0.000	0.000	27847
19	79	830	258	2.680	0.268	30229
19	81	829	260	1.453	0.145	32105
19	83	829	260	0.000	0.000	31808
19	85	829	257	1.950	0.195	32168
19	87	829	275	11.700	1.170	32597
19	89	829	278	1.950	0.195	34130
19	91	829	279	0.650	0.065	32670
19	93	830	275	2.680	0.268	30462
19	95	832	273	1.838	0.184	31194
19	97	835	273	1.950	0.195	30303
19	99	836	282	5.886	0.589	33357
19	101	836	285	1.950	0.195	31850
19	103	836	281	2.600	0.260	32954
19	105	836	273	5.200	0.520	30866
19	107	836	273	0.000	0.000	33902
19	109	838	271	1.838	0.184	33914
19	111	835	274	2.758	0.276	32673
19	113	835	276	1.300	0.130	34940
19	115	833	280	2.907	0.291	32110
19	117	831	286	4.111	0.411	31906
19	119	829	288	1.838	0.184	33155
19	121	828	285	2.055	0.206	33584
19	123	828	285	0.000	0.000	32063
19	125	831	279	4.360	0.436	31310
19	127	836	274	4.596	0.460	20270
19	129	840	270	3.677	0.368	32496
19	131	837	268	2.344	0.234	33019
19	133	830	274	5.993	0.599	31778
19	135	827	276	2.344	0.234	32577
19	137	826	284	5.240	0.524	32851
19	139	826	290	3.900	0.390	32210
19	141	826	290	0.000	0.000	31987
19	143	826	289	0.650	0.065	30847
19	145	826	283	3.900	0.390	32394
19	147	827	274	5.886	0.589	32941
19	149	828	272	1.453	0.145	32090
19	151	832	274	2.907	0.291	31092
19	153	833	283	5.886	0.589	31415
19	155	830	287	3.250	0.325	28682
19	157	819	302	12.090	1.209	30892
19	159	813	313	8.144	0.814	26007
19	161	812	314	0.919	0.092	30208
19	163	821	308	7.031	0.703	31793
19	165	823	304	2.907	0.291	31145
19	167	824	303	0.919	0.092	29934
19	169	827	307	3.250	0.325	36110
19	171	828	311	2.680	0.268	31751
19	173	828	312	0.650	0.065	30868
19	175	828	312	0.000	0.000	31568
19	177	829	313	0.919	0.092	30116
19	179	829	313	0.000	0.000	30114
19	181	829	313	0.000	0.000	30595
19	183	831	312	1.453	0.145	32447
19	185	832	311	0.919	0.092	32189
19	187	832	311	0.000	0.000	32447
19	189	833	310	0.919	0.092	31714
19	191	835	309	1.453	0.145	31328
19	193	837	309	1.300	0.130	33354
20	1	350	302	-1.000	-1.000	33268
20	3	350	296	3.900	0.390	28992
20	5	347	295	2.055	0.206	29266
20	7	344	293	2.344	0.234	30292
20	9	343	292	0.919	0.092	30545
20	11	339	290	2.907	0.291	28585
20	13	338	289	0.919	0.092	31783
20	15	337	289	0.650	0.065	34340
20	17	338	287	1.453	0.145	35503
20	19	346	286	5.240	0.524	29701
20	21	353	284	4.732	0.473	33076
20	23	355	287	2.344	0.234	31270
20	25	370	304	14.736	1.474	31121
20	27	370	304	0.000	0.000	30122
20	29	372	303	1.453	0.145	29301
20	31	374	303	1.300	0.130	30034
20	33	374	303	0.000	0.000	33383
20	35	374	302	0.650	0.065	28533
20	37	374	302	0.000	0.000	27333
20	39	374	302	0.000	0.000	31563
20	41	375	301	0.919	0.092	34298
20	43	376	299	1.453	0.145	35187
20	45	379	297	2.344	0.234	29701
20	47	383	293	3.677	0.368	31654
20	49	382	293	0.650	0.065	31437
20	51	382	293	0.000	0.000	31811
20	53	390	291	5.360	0.536	30418
20	55	400	288	6.786	0.679	33557
20	57	404	288	2.600	0.260	31183
20	59	408	293	4.162	0.416	31217
20	61	408	295	1.300	0.130	31013
20	63	403	294	3.314	0.331	30794
20	65	403	294	0.000	0.000	30829
20	67	406	300	4.360	0.436	33367
20	69	409	301	2.055	0.206	30668
20	71	415	304	4.360	0.436	29417
20	73	419	304	2.600	0.260	27154
20	75	427	305	5.240	0.524	32619
20	77	427	305	0.000	0.000	26550
20	79	427	305	0.000	0.000	28856
20	81	426	305	0.650	0.065	33353
20	83	426	305	0.000	0.000	30539
20	85	427	305	0.650	0.065	32843
20	87	432	305	3.250	0.325	29158
20	89	447	305	9.750	0.975	31648
20	91	458	303	7.267	0.727	33382
20	93	461	303	1.950	0.195	31027
20	95	467	303	3.900	0.390	33194
20	97	477	306	6.786	0.679	29725
20	99	484	307	4.596	0.460	26191
20	101	486	309	1.838	0.184	33790
20	103	486	309	0.000	0.000	25303
20	105	486	309	0.000	0.000	29792
20	107	486	309	0.000	0.000	33380
20	109	482	309	2.600	0.260	32221
20	111	479	309	1.950	0.195	28373
20	113	462	308	11.069	1.107	29544
20	115	458	308	2.600	0.260	30156
20	117	457	308	0.650	0.065	32884
20	119	448	305	6.166	0.617	33057
20	121	443	303	3.500	0.350	33249
20	123	443	303	0.000	0.000	29711
20	125	462	307	12.620	1.262	30769
20	127	480	312	12.143	1.214	31846
20	129	505	319	16.875	1.687	29381
20	131	508	323	3.250	0.325	32816
20	133	516	341	12.803	1.280	29900
20	135	519	348	4.950	0.495	30749
20	137	520	348	0.650	0.065	25383
20	139	526	352	4.687	0.469	31459
20	141	536	358	7.580	0.758	32291
20	143	538	357	1.453	0.145	31721
20	145	533	348	6.692	0.669	26466
20	147	533	361	8.450	0.845	31337
20	149	535	366	3.500	0.350	32020
20	151	536	366	0.650	0.065	30499
20	153	536	366	0.000	0.000	31691
20	155	536	363	1.950	0.195	30367
20	157	536	359	2.600	0.260	32441
20	159	536	352	4.550	0.455	29549
20	161	529	344	6.909	0.691	31421
20	163	526	342	2.344	0.234	30075
20	165	516	342	6.500	0.650	31086
20	167	516	342	0.000	0.000	29789
20	169	507	338	6.402	0.640	30828
20	171	506	337	0.919	0.092	30403
20	173	506	337	0.000	0.000	30515
20	175	506	337	0.000	0.000	31375
20	177	508	339	1.838	0.184	30589
20	179	515	339	4.550	0.455	32042
20	181	516	340	0.919	0.092	31548
20	183	516	340	0.000	0.000	31358
20	185	516	340	0.000	0.000	31137
20	187	516	342	1.300	0.130	30567
20	189	516	346	2.600	0.260	29459
20	191	514	347	1.453	0.145	30787
20	193	509	346	3.314	0.331	31729
21	1	329	40	-1.000	-1.000	32188
21	3	329	40	0.000	0.000	31788
21	5	329	40	0.000	0.000	34416
21	7	329	40	0.000	0.000	30692
21	9	329	40	0.000	0.000	29415
21	11	329	38	1.300	0.130	32003
21	13	331	30	5.360	0.536	31030
21	15	324	33	4.950	0.495	33774
21	17	313	48	12.090	1.209	31082
21	19	309	50	2.907	0.291	33290
21	21	318	38	9.750	0.975	33338
21	23	322	32	4.687	0.469	31940
21	25	324	32	1.300	0.130	31297
21	27	314	50	13.384	1.338	32670
21	29	310	59	6.402	0.640	30068
21	31	304	67	6.500	0.650	32171
21	33	299	82	10.277	1.028	30108
21	35	299	82	0.000	0.000	35892
21	37	296	85	2.758	0.276	33622
21	39	286	85	6.500	0.650	30175
21	41	281	94	6.692	0.669	31316
21	43	281	94	0.000	0.000	32742
21	45	274	107	9.597	0.960	27895
21	47	274	108	0.650	0.065	31793
21	49	273	108	0.650	0.065	32326
21	51	273	108	0.000	0.000	33239
21	53	272	105	2.055	0.206	31461
21	55	261	116	10.111	1.011	32569
21	57	258	119	2.758	0.276	33747
21	59	254	123	3.677	0.368	27116
21	61	254	123	0.000	0.000	31549
21	63	254	116	4.550	0.455	32772
21	65	254	113	1.950	0.195	31719
21	67	249	117	4.162	0.416	32168
21	69	243	126	7.031	0.703	36735
21	71	240	127	2.055	0.206	34991
21	73	236	135	5.814	0.581	35464
21	75	235	135	0.650	0.065	31119
21	77	234	127	5.240	0.524	31012
21	79	243	117	8.745	0.874	28976
21	81	246	115	2.344	0.234	32950
21	83	230	131	14.707	1.471	29937
21	85	230	131	0.000	0.000	30963
21	87	233	131	1.950	0.195	31092
21	89	244	117	11.573	1.157	23617
21	91	249	109	6.132	0.613	32969
21	93	245	117	5.814	0.581	27661
21	95	242	120	2.758	0.276	31731
21	97	245	116	3.250	0.325	26880
21	99	257	109	9.030	0.903	28790
21	101	265	101	7.354	0.735	32207
21	103	268	96	3.790	0.379	32877
21	105	264	95	2.680	0.268	30078
21	107	264	95	0.000	0.000	32855
21	109	258	94	3.954	0.395	31487
21	111	255	92	2.344	0.234	30957
21	113	250	87	4.596	0.460	29846
21	115	247	81	4.360	0.436	32797
21	117	243	80	2.680	0.268	31514
21	119	236	77	4.950	0.495	31966
21	121	231	75	3.500	0.350	32952
21	123	224	72	4.950	0.495	31920
21	125	224	72	0.000	0.000	31916
21	127	232	78	6.500	0.650	31099
21	129	246	81	9.306	0.931	29581
21	131	236	78	6.786	0.679	34059
21	133	222	74	9.464	0.946	30684
[truncated: 5,422 more rows]
