# Supplementary material for: The Arp2/3 complex is required for in situ haptotactic response of microglia to iC3b
Source: EMBO Rep. 2026 Feb 27;27(7):1666–95. doi: 10.1038/s44319-026-00720-9 (PMC13076747; doi:10.1038/s44319-026-00720-9)
Supplement: Supplementary file 14 — Source data Fig. 2 [file 44319_2026_720_MOESM14_ESM.zip › Figure 2/2A-C/25.01.13 BV2 random migration confine DMSO well results 7521.txt]

	Track n�	Slice n�	X	Y	Distance	Velocity	Pixel Value
1	1	1	112	567	-1	-1	28134
2	1	3	122	576	8.745	0.874	29755
3	1	5	120	570	4.111	0.411	29051
4	1	7	114	569	3.954	0.395	27980
5	1	9	109	567	3.5	0.35	27599
6	1	11	109	567	0	0	27455
7	1	13	109	574	4.55	0.455	28568
8	1	15	111	587	8.549	0.855	27303
9	1	17	105	590	4.36	0.436	28274
10	1	19	103	586	2.907	0.291	27682
11	1	21	102	582	2.68	0.268	27590
12	1	23	102	578	2.6	0.26	28016
13	1	25	94	580	5.36	0.536	27474
14	1	27	93	590	6.532	0.653	27807
15	1	29	94	590	0.65	0.065	27364
16	1	31	94	590	0	0	29026
17	1	33	95	593	2.055	0.206	28699
18	1	35	84	603	9.663	0.966	27904
19	1	37	84	603	0	0	27482
20	1	39	84	596	4.55	0.455	27437
21	1	41	84	596	0	0	27332
22	1	43	74	607	9.663	0.966	26853
23	1	45	71	612	3.79	0.379	29277
24	1	47	82	606	8.144	0.814	28287
25	1	49	89	596	7.934	0.793	27034
26	1	51	96	581	10.759	1.076	29817
27	1	53	99	575	4.36	0.436	27418
28	1	55	102	590	9.943	0.994	27967
29	1	57	103	600	6.532	0.653	28982
30	1	59	103	613	8.45	0.845	27742
31	1	61	103	618	3.25	0.325	29825
32	1	63	94	619	5.886	0.589	28534
33	1	65	91	619	1.95	0.195	27937
34	1	67	88	622	2.758	0.276	28499
35	1	69	88	622	0	0	30332
36	1	71	92	617	4.162	0.416	28470
37	1	73	92	617	0	0	28782
38	1	75	92	617	0	0	27936
39	1	77	93	603	9.123	0.912	28126
40	1	79	95	601	1.838	0.184	28307
41	1	81	98	612	7.411	0.741	28939
42	1	83	100	622	6.629	0.663	28216
43	1	85	100	628	3.9	0.39	27422
44	1	87	98	639	7.267	0.727	27850
45	1	89	81	650	13.161	1.316	28702
46	1	91	78	652	2.344	0.234	26876
47	1	93	77	656	2.68	0.268	27149
48	1	95	75	659	2.344	0.234	27161
49	1	97	82	652	6.435	0.643	27208
50	1	99	84	651	1.453	0.145	27151
51	1	101	90	648	4.36	0.436	27585
52	1	103	92	647	1.453	0.145	28097
53	1	105	93	646	0.919	0.092	29296
54	1	107	93	646	0	0	29120
55	1	109	83	654	8.324	0.832	27188
56	1	111	82	659	3.314	0.331	26207
57	1	113	82	666	4.55	0.455	31571
58	1	115	83	669	2.055	0.206	30852
59	1	117	86	682	8.672	0.867	27776
60	1	119	86	682	0	0	26756
61	1	121	86	682	0	0	26615
62	1	123	82	670	8.222	0.822	28737
63	1	125	77	665	4.596	0.46	27452
64	1	127	75	663	1.838	0.184	27560
65	1	129	73	663	1.3	0.13	27806
66	1	131	70	660	2.758	0.276	27230
67	1	133	68	653	4.732	0.473	26123
68	1	135	65	650	2.758	0.276	28831
69	1	137	57	647	5.553	0.555	26828
70	1	139	56	646	0.919	0.092	29323
71	1	141	53	642	3.25	0.325	25860
72	1	143	53	643	0.65	0.065	25950
73	1	145	53	643	0	0	26054
74	1	147	62	653	8.745	0.874	27593
75	1	149	67	656	3.79	0.379	27489
76	1	151	70	657	2.055	0.206	27117
77	1	153	70	657	0	0	25986
78	1	155	68	657	1.3	0.13	28848
79	1	157	61	657	4.55	0.455	24945
80	1	159	61	657	0	0	27052
81	1	161	51	648	8.745	0.874	24517
82	1	163	48	649	2.055	0.206	28363
83	1	165	51	653	3.25	0.325	27166
84	1	167	55	656	3.25	0.325	26384
85	1	169	56	662	3.954	0.395	27945
86	1	171	48	661	5.24	0.524	27697
87	1	173	35	657	8.841	0.884	29120
88	1	175	32	660	2.758	0.276	25164
89	1	177	26	664	4.687	0.469	26019
90	1	179	26	664	0	0	28759
91	1	181	26	664	0	0	26298
92	1	183	32	671	5.993	0.599	26708
93	1	185	32	674	1.95	0.195	25942
94	1	187	26	681	5.993	0.599	30484
95	1	189	21	683	3.5	0.35	29052
96	1	191	21	683	0	0	27994
97	1	193	20	683	0.65	0.065	29933
98	2	1	482	869	-1	-1	26469
99	2	3	484	869	1.3	0.13	26984
100	2	5	489	867	3.5	0.35	28035
101	2	7	492	864	2.758	0.276	28309
102	2	9	492	864	0	0	28239
103	2	11	492	864	0	0	28027
104	2	13	485	865	4.596	0.46	27730
105	2	15	477	865	5.2	0.52	27231
106	2	17	476	865	0.65	0.065	26647
107	2	19	465	869	7.608	0.761	26479
108	2	21	460	872	3.79	0.379	26758
109	2	23	460	872	0	0	26756
110	2	25	429	878	20.523	2.052	26064
111	2	27	427	878	1.3	0.13	26914
112	2	29	427	878	0	0	27055
113	2	31	425	878	1.3	0.13	27516
114	2	33	425	872	3.9	0.39	28213
115	2	35	422	871	2.055	0.206	29219
116	2	37	414	871	5.2	0.52	25795
117	2	39	406	871	5.2	0.52	26373
118	2	41	401	871	3.25	0.325	26649
119	2	43	401	871	0	0	27675
120	2	45	401	871	0	0	27992
121	2	47	401	871	0	0	27356
122	2	49	403	869	1.838	0.184	26889
123	2	51	407	866	3.25	0.325	27306
124	2	53	418	863	7.411	0.741	26544
125	2	55	419	863	0.65	0.065	25553
126	2	57	420	863	0.65	0.065	26199
127	2	59	422	865	1.838	0.184	26213
128	2	61	427	864	3.314	0.331	26274
129	2	63	434	861	4.95	0.495	25495
130	2	65	431	863	2.344	0.234	26479
131	2	67	419	867	8.222	0.822	26542
132	2	69	414	872	4.596	0.46	26128
133	2	71	415	873	0.919	0.092	25695
134	2	73	421	873	3.9	0.39	26506
135	2	75	428	873	4.55	0.455	28257
136	2	77	436	873	5.2	0.52	27600
137	2	79	440	872	2.68	0.268	26553
138	2	81	441	872	0.65	0.065	26806
139	2	83	441	872	0	0	26027
140	2	85	444	872	1.95	0.195	27690
141	2	87	453	872	5.85	0.585	27124
142	2	89	453	872	0	0	27056
143	2	91	431	872	14.3	1.43	25809
144	2	93	427	873	2.68	0.268	26865
145	2	95	422	873	3.25	0.325	25383
146	2	97	419	875	2.344	0.234	26179
147	2	99	418	875	0.65	0.065	26531
148	2	101	407	872	7.411	0.741	24894
149	2	103	407	872	0	0	26532
150	2	105	412	872	3.25	0.325	26169
151	2	107	415	872	1.95	0.195	24523
152	2	109	425	873	6.532	0.653	26687
153	2	111	429	874	2.68	0.268	26131
154	2	113	437	874	5.2	0.52	26385
155	2	115	440	873	2.055	0.206	28632
156	2	117	443	872	2.055	0.206	30332
157	2	119	450	870	4.732	0.473	27234
158	2	121	459	868	5.993	0.599	26234
159	2	123	465	866	4.111	0.411	25326
160	2	125	471	865	3.954	0.395	26718
161	2	127	474	865	1.95	0.195	26883
162	2	129	478	864	2.68	0.268	26113
163	2	131	484	863	3.954	0.395	26527
164	2	133	495	863	7.15	0.715	26669
165	2	135	497	863	1.3	0.13	28311
166	2	137	502	863	3.25	0.325	25082
167	2	139	508	861	4.111	0.411	27085
168	2	141	518	861	6.5	0.65	27000
169	2	143	522	861	2.6	0.26	27869
170	2	145	499	867	15.45	1.545	27591
171	2	147	481	871	11.985	1.199	26956
172	2	149	472	872	5.886	0.589	27574
173	2	151	463	873	5.886	0.589	23000
174	2	153	455	874	5.24	0.524	26596
175	2	155	454	874	0.65	0.065	26917
176	2	157	453	874	0.65	0.065	25449
177	2	159	453	874	0	0	26334
178	2	161	452	874	0.65	0.065	25364
179	2	163	445	874	4.55	0.455	25830
180	2	165	445	874	0	0	25754
181	2	167	445	874	0	0	26746
182	2	169	447	871	2.344	0.234	27518
183	2	171	457	866	7.267	0.727	29672
184	2	173	462	864	3.5	0.35	26513
185	2	175	466	861	3.25	0.325	26878
186	2	177	468	857	2.907	0.291	27149
187	2	179	468	857	0	0	25553
188	2	181	468	857	0	0	25235
189	2	183	471	852	3.79	0.379	26246
190	2	185	472	857	3.314	0.331	26714
191	2	187	471	862	3.314	0.331	29309
192	2	189	459	875	11.499	1.15	25206
193	2	191	451	877	5.36	0.536	24581
194	2	193	446	881	4.162	0.416	25972
195	3	1	502	812	-1	-1	27085
196	3	3	502	812	0	0	27903
197	3	5	502	812	0	0	28150
198	3	7	502	812	0	0	28258
199	3	9	501	810	1.453	0.145	26720
200	3	11	503	801	5.993	0.599	26162
201	3	13	509	792	7.031	0.703	25503
202	3	15	511	789	2.344	0.234	26696
203	3	17	511	789	0	0	29614
204	3	19	511	789	0	0	28901
205	3	21	522	788	7.179	0.718	29364
206	3	23	525	787	2.055	0.206	27189
207	3	25	527	785	1.838	0.184	28951
208	3	27	527	783	1.3	0.13	29060
209	3	29	530	775	5.553	0.555	27480
210	3	31	531	773	1.453	0.145	27288
211	3	33	534	767	4.36	0.436	26740
212	3	35	534	767	0	0	26669
213	3	37	537	765	2.344	0.234	27396
214	3	39	539	764	1.453	0.145	27159
215	3	41	539	764	0	0	27127
216	3	43	534	767	3.79	0.379	26095
217	3	45	521	772	9.053	0.905	25782
218	3	47	520	773	0.919	0.092	25279
219	3	49	520	773	0	0	25527
220	3	51	521	771	1.453	0.145	25309
221	3	53	525	768	3.25	0.325	26371
222	3	55	525	768	0	0	25622
223	3	57	536	766	7.267	0.727	26391
224	3	59	538	762	2.907	0.291	27309
225	3	61	538	759	1.95	0.195	27602
226	3	63	538	761	1.3	0.13	27363
227	3	65	526	768	9.03	0.903	26211
228	3	67	524	773	3.5	0.35	24970
229	3	69	520	781	5.814	0.581	26587
230	3	71	520	781	0	0	26481
231	3	73	517	785	3.25	0.325	28468
232	3	75	511	784	3.954	0.395	26526
233	3	77	507	784	2.6	0.26	23726
234	3	79	506	782	1.453	0.145	25878
235	3	81	508	779	2.344	0.234	26018
236	3	83	509	780	0.919	0.092	24999
237	3	85	506	791	7.411	0.741	25913
238	3	87	500	797	5.515	0.552	27588
239	3	89	485	803	10.501	1.05	25132
240	3	91	474	811	8.841	0.884	25645
241	3	93	469	814	3.79	0.379	26588
242	3	95	467	816	1.838	0.184	25623
243	3	97	467	816	0	0	25266
244	3	99	472	811	4.596	0.46	25040
245	3	101	482	807	7.001	0.7	23758
246	3	103	477	812	4.596	0.46	26847
247	3	105	473	813	2.68	0.268	26943
248	3	107	472	813	0.65	0.065	25674
249	3	109	470	811	1.838	0.184	28446
250	3	111	470	811	0	0	27739
251	3	113	463	808	4.95	0.495	28518
252	3	115	458	804	4.162	0.416	24405
253	3	117	458	805	0.65	0.065	24993
254	3	119	458	809	2.6	0.26	25518
255	3	121	458	809	0	0	27511
256	3	123	459	811	1.453	0.145	26940
257	3	125	462	812	2.055	0.206	24909
258	3	127	472	809	6.786	0.679	29352
259	3	129	475	806	2.758	0.276	26528
260	3	131	480	802	4.162	0.416	31741
261	3	133	474	815	9.306	0.931	25205
262	3	135	471	821	4.36	0.436	27122
263	3	137	471	822	0.65	0.065	26955
264	3	139	472	822	0.65	0.065	25845
265	3	141	488	821	10.42	1.042	26598
266	3	143	497	822	5.886	0.589	26031
267	3	145	510	829	9.597	0.96	26545
268	3	147	515	829	3.25	0.325	26967
269	3	149	531	829	10.4	1.04	25993
270	3	151	550	830	12.367	1.237	27379
271	3	153	561	832	7.267	0.727	26252
272	3	155	567	834	4.111	0.411	27192
273	3	157	573	836	4.111	0.411	27427
274	3	159	577	836	2.6	0.26	26955
275	3	161	581	837	2.68	0.268	27885
276	3	163	589	838	5.24	0.524	27434
277	3	165	596	837	4.596	0.46	27435
278	3	167	596	837	0	0	27113
279	3	169	598	835	1.838	0.184	27236
280	3	171	599	839	2.68	0.268	26963
281	3	173	600	844	3.314	0.331	26839
282	3	175	602	844	1.3	0.13	26243
283	3	177	603	841	2.055	0.206	27726
284	3	179	597	834	5.993	0.599	27822
285	3	181	595	832	1.838	0.184	25939
286	3	183	584	833	7.179	0.718	28705
287	3	185	573	833	7.15	0.715	28367
288	3	187	564	832	5.886	0.589	27714
289	3	189	562	831	1.453	0.145	27799
290	3	191	560	829	1.838	0.184	27727
291	3	193	560	827	1.3	0.13	27562
292	4	1	565	426	-1	-1	28461
293	4	3	565	426	0	0	25665
294	4	5	565	426	0	0	27082
295	4	7	565	426	0	0	27679
296	4	9	562	423	2.758	0.276	27272
297	4	11	558	420	3.25	0.325	25795
298	4	13	556	417	2.344	0.234	27053
299	4	15	555	408	5.886	0.589	27544
300	4	17	554	404	2.68	0.268	28519
301	4	19	554	399	3.25	0.325	27833
302	4	21	556	391	5.36	0.536	26174
303	4	23	557	386	3.314	0.331	25360
304	4	25	562	401	10.277	1.028	25657
305	4	27	566	420	12.62	1.262	27110
306	4	29	566	420	0	0	27674
307	4	31	564	420	1.3	0.13	26167
308	4	33	558	417	4.36	0.436	27331
309	4	35	545	407	10.661	1.066	26996
310	4	37	544	405	1.453	0.145	26413
311	4	39	540	404	2.68	0.268	25619
312	4	41	543	408	3.25	0.325	27201
313	4	43	550	415	6.435	0.643	26712
314	4	45	557	418	4.95	0.495	27534
315	4	47	568	418	7.15	0.715	26296
316	4	49	570	418	1.3	0.13	33108
317	4	51	572	418	1.3	0.13	28832
318	4	53	559	408	10.661	1.066	25701
319	4	55	552	403	5.591	0.559	27721
320	4	57	555	403	1.95	0.195	29101
321	4	59	563	409	6.5	0.65	25678
322	4	61	563	409	0	0	23658
323	4	63	568	409	3.25	0.325	27023
324	4	65	572	407	2.907	0.291	27834
325	4	67	576	405	2.907	0.291	28278
326	4	69	576	407	1.3	0.13	26719
327	4	71	575	423	10.42	1.042	30100
328	4	73	575	427	2.6	0.26	26275
329	4	75	575	427	0	0	26572
330	4	77	575	427	0	0	26983
331	4	79	575	421	3.9	0.39	28171
332	4	81	575	414	4.55	0.455	27654
333	4	83	563	411	8.04	0.804	25107
334	4	85	562	411	0.65	0.065	24370
335	4	87	567	421	7.267	0.727	25875
336	4	89	570	424	2.758	0.276	28682
337	4	91	577	424	4.55	0.455	25085
338	4	93	586	422	5.993	0.599	29741
339	4	95	590	420	2.907	0.291	26829
340	4	97	592	419	1.453	0.145	28368
341	4	99	592	419	0	0	27698
342	4	101	592	413	3.9	0.39	29767
343	4	103	592	403	6.5	0.65	28164
344	4	105	592	408	3.25	0.325	27771
345	4	107	588	422	9.464	0.946	26880
346	4	109	583	430	6.132	0.613	27642
347	4	111	583	430	0	0	27344
348	4	113	585	423	4.732	0.473	26103
349	4	115	589	419	3.677	0.368	26648
350	4	117	594	416	3.79	0.379	26947
351	4	119	596	414	1.838	0.184	26985
352	4	121	595	423	5.886	0.589	26862
353	4	123	591	433	7.001	0.7	26752
354	4	125	590	438	3.314	0.331	28334
355	4	127	593	431	4.95	0.495	26964
356	4	129	603	415	12.264	1.226	28073
357	4	131	609	409	5.515	0.552	27844
358	4	133	609	407	1.3	0.13	27117
359	4	135	607	397	6.629	0.663	28003
360	4	137	602	390	5.591	0.559	27486
361	4	139	601	385	3.314	0.331	27121
362	4	141	601	385	0	0	28502
363	4	143	600	372	8.475	0.847	28959
364	4	145	597	370	2.344	0.234	26783
365	4	147	594	368	2.344	0.234	28209
366	4	149	590	365	3.25	0.325	27027
367	4	151	594	366	2.68	0.268	27218
368	4	153	605	371	7.854	0.785	29059
369	4	155	607	371	1.3	0.13	28404
370	4	157	612	371	3.25	0.325	27262
371	4	159	618	369	4.111	0.411	28520
372	4	161	603	366	9.943	0.994	28882
373	4	163	597	364	4.111	0.411	26554
374	4	165	594	360	3.25	0.325	27621
375	4	167	603	364	6.402	0.64	26404
376	4	169	614	371	8.475	0.847	26190
377	4	171	623	374	6.166	0.617	27891
378	4	173	636	376	8.549	0.855	27875
379	4	175	661	379	16.366	1.637	27899
380	4	177	671	386	7.934	0.793	25911
381	4	179	682	396	9.663	0.966	28268
382	4	181	685	397	2.055	0.206	27741
383	4	183	690	395	3.5	0.35	25165
384	4	185	695	390	4.596	0.46	25828
385	4	187	700	386	4.162	0.416	25611
386	4	189	708	383	5.553	0.555	26583
387	4	191	717	382	5.886	0.589	28380
388	4	193	722	385	3.79	0.379	25872
389	5	1	507	218	-1	-1	27578
390	5	3	507	218	0	0	27576
391	5	5	512	214	4.162	0.416	27625
392	5	7	515	208	4.36	0.436	27388
393	5	9	520	214	5.077	0.508	26962
394	5	11	522	215	1.453	0.145	28274
395	5	13	526	221	4.687	0.469	27428
396	5	15	526	222	0.65	0.065	26729
397	5	17	529	227	3.79	0.379	27021
398	5	19	531	236	5.993	0.599	27049
399	5	21	531	237	0.65	0.065	27382
400	5	23	532	240	2.055	0.206	27778
401	5	25	532	239	0.65	0.065	27022
402	5	27	532	234	3.25	0.325	27704
403	5	29	532	232	1.3	0.13	28003
404	5	31	530	228	2.907	0.291	27113
405	5	33	526	223	4.162	0.416	26849
406	5	35	525	225	1.453	0.145	26251
407	5	37	524	227	1.453	0.145	27610
408	5	39	524	229	1.3	0.13	27516
409	5	41	527	231	2.344	0.234	25639
410	5	43	528	231	0.65	0.065	27173
411	5	45	531	231	1.95	0.195	28683
412	5	47	538	231	4.55	0.455	25991
413	5	49	547	231	5.85	0.585	26946
414	5	51	549	232	1.453	0.145	26433
415	5	53	556	232	4.55	0.455	28118
416	5	55	555	232	0.65	0.065	28727
417	5	57	550	233	3.314	0.331	27523
418	5	59	543	235	4.732	0.473	29215
419	5	61	540	238	2.758	0.276	28327
420	5	63	535	245	5.591	0.559	27209
421	5	65	535	245	0	0	27097
422	5	67	533	248	2.344	0.234	26603
423	5	69	534	252	2.68	0.268	28342
424	5	71	541	252	4.55	0.455	26823
425	5	73	547	252	3.9	0.39	27772
426	5	75	565	254	11.772	1.177	27119
427	5	77	578	255	8.475	0.847	27242
428	5	79	581	256	2.055	0.206	26793
429	5	81	582	256	0.65	0.065	27410
430	5	83	583	256	0.65	0.065	26469
431	5	85	588	252	4.162	0.416	26040
432	5	87	590	261	5.993	0.599	27497
433	5	89	591	267	3.954	0.395	27254
434	5	91	592	269	1.453	0.145	25811
435	5	93	593	277	5.24	0.524	27369
436	5	95	595	282	3.5	0.35	27842
437	5	97	600	282	3.25	0.325	26759
438	5	99	605	282	3.25	0.325	27271
439	5	101	607	282	1.3	0.13	25320
440	5	103	616	283	5.886	0.589	28546
441	5	105	621	289	5.077	0.508	27539
442	5	107	621	293	2.6	0.26	27444
443	5	109	615	299	5.515	0.552	24415
444	5	111	614	299	0.65	0.065	26938
445	5	113	614	290	5.85	0.585	26384
446	5	115	616	288	1.838	0.184	26391
447	5	117	617	297	5.886	0.589	26538
448	5	119	617	305	5.2	0.52	28615
449	5	121	617	308	1.95	0.195	26835
450	5	123	621	321	8.841	0.884	26731
451	5	125	621	321	0	0	26726
452	5	127	622	327	3.954	0.395	26752
453	5	129	626	327	2.6	0.26	27726
454	5	131	625	317	6.532	0.653	27655
455	5	133	625	317	0	0	26980
456	5	135	624	315	1.453	0.145	27349
457	5	137	623	314	0.919	0.092	26400
458	5	139	623	314	0	0	27373
459	5	141	626	310	3.25	0.325	27643
460	5	143	641	300	11.718	1.172	26402
461	5	145	641	300	0	0	25799
462	5	147	641	300	0	0	27149
463	5	149	642	312	7.827	0.783	26192
464	5	151	642	312	0	0	27014
465	5	153	642	314	1.3	0.13	26161
466	5	155	642	314	0	0	28442
467	5	157	642	314	0	0	29154
468	5	159	642	314	0	0	30571
469	5	161	651	310	6.402	0.64	27643
470	5	163	660	300	8.745	0.874	28237
471	5	165	660	300	0	0	28276
472	5	167	661	307	4.596	0.46	26909
473	5	169	649	319	11.031	1.103	28798
474	5	171	645	314	4.162	0.416	28053
475	5	173	644	310	2.68	0.268	25908
476	5	175	647	318	5.553	0.555	28980
477	5	177	653	320	4.111	0.411	25854
478	5	179	656	320	1.95	0.195	27110
479	5	181	661	320	3.25	0.325	27797
480	5	183	670	317	6.166	0.617	26797
481	5	185	674	316	2.68	0.268	24047
482	5	187	677	320	3.25	0.325	28061
483	5	189	668	322	5.993	0.599	25481
484	5	191	663	317	4.596	0.46	26242
485	5	193	672	316	5.886	0.589	27623
486	6	1	578	159	-1	-1	27870
487	6	3	577	161	1.453	0.145	27390
488	6	5	575	160	1.453	0.145	26782
489	6	7	573	152	5.36	0.536	26928
490	6	9	573	148	2.6	0.26	28147
491	6	11	570	143	3.79	0.379	25848
492	6	13	568	135	5.36	0.536	31455
493	6	15	568	135	0	0	28580
494	6	17	566	138	2.344	0.234	27300
495	6	19	566	142	2.6	0.26	28162
496	6	21	566	142	0	0	25608
497	6	23	566	142	0	0	26054
498	6	25	566	146	2.6	0.26	26436
499	6	27	566	146	0	0	29358
500	6	29	566	134	7.8	0.78	27071
501	6	31	566	130	2.6	0.26	26106
502	6	33	569	128	2.344	0.234	27082
503	6	35	572	129	2.055	0.206	27994
504	6	37	577	135	5.077	0.508	26426
505	6	39	582	129	5.077	0.508	27940
506	6	41	582	125	2.6	0.26	27882
507	6	43	584	136	7.267	0.727	26126
508	6	45	584	136	0	0	25795
509	6	47	579	123	9.053	0.905	27616
510	6	49	575	113	7.001	0.7	26272
511	6	51	577	120	4.732	0.473	27303
512	6	53	578	124	2.68	0.268	28002
513	6	55	580	121	2.344	0.234	29286
514	6	57	584	111	7.001	0.7	26967
515	6	59	593	131	14.255	1.426	27185
516	6	61	595	137	4.111	0.411	28865
517	6	63	600	133	4.162	0.416	28307
518	6	65	612	133	7.8	0.78	28135
519	6	67	617	136	3.79	0.379	28321
520	6	69	622	137	3.314	0.331	26800
521	6	71	632	136	6.532	0.653	28351
522	6	73	640	133	5.553	0.555	28093
523	6	75	641	133	0.65	0.065	27151
524	6	77	643	133	1.3	0.13	26523
525	6	79	650	141	6.909	0.691	25501
526	6	81	654	150	6.402	0.64	27232
527	6	83	653	137	8.475	0.847	26423
528	6	85	642	118	14.27	1.427	26822
529	6	87	641	122	2.68	0.268	31055
530	6	89	629	122	7.8	0.78	26826
531	6	91	608	117	14.031	1.403	27488
532	6	93	607	117	0.65	0.065	28082
533	6	95	606	114	2.055	0.206	26638
534	6	97	600	102	8.72	0.872	27455
535	6	99	610	125	16.302	1.63	26682
536	6	101	620	140	11.718	1.172	27395
537	6	103	624	145	4.162	0.416	28434
538	6	105	628	149	3.677	0.368	28551
539	6	107	633	157	6.132	0.613	27869
540	6	109	638	164	5.591	0.559	26232
541	6	111	658	180	16.648	1.665	26663
542	6	113	659	180	0.65	0.065	26092
543	6	115	670	183	7.411	0.741	25238
544	6	117	683	185	8.549	0.855	27963
545	6	119	701	196	13.711	1.371	28890
546	6	121	714	201	9.053	0.905	27603
547	6	123	724	205	7.001	0.7	27267
548	6	125	729	208	3.79	0.379	26479
549	6	127	734	220	8.45	0.845	28316
550	6	129	735	233	8.475	0.847	27516
551	6	131	723	238	8.45	0.845	27244
552	6	133	715	241	5.553	0.555	27005
553	6	135	715	241	0	0	26779
554	6	137	715	248	4.55	0.455	26647
555	6	139	715	249	0.65	0.065	27509
556	6	141	725	271	15.708	1.571	27206
557	6	143	734	300	19.736	1.974	28028
558	6	145	742	328	18.928	1.893	27782
559	6	147	759	360	23.552	2.355	25957
560	6	149	768	380	14.255	1.426	26509
561	6	151	775	411	20.657	2.066	25427
562	6	153	776	413	1.453	0.145	26202
563	6	155	778	426	8.549	0.855	25551
564	6	157	782	439	8.841	0.884	26780
565	6	159	775	472	21.927	2.193	25139
566	6	161	774	483	7.179	0.718	26213
567	6	163	773	501	11.718	1.172	24159
568	6	165	773	515	9.1	0.91	22613
569	6	167	773	520	3.25	0.325	23278
570	6	169	772	535	9.771	0.977	23895
571	6	171	772	535	0	0	23362
572	6	173	764	538	5.553	0.555	16878
573	6	175	764	538	0	0	16280
574	6	177	763	538	0.65	0.065	18217
575	6	179	762	526	7.827	0.783	21637
576	6	181	762	525	0.65	0.065	21754
577	6	183	762	524	0.65	0.065	21393
578	6	185	764	523	1.453	0.145	20810
579	6	187	768	520	3.25	0.325	22369
580	6	189	771	512	5.553	0.555	24486
581	6	191	772	510	1.453	0.145	23022
582	6	193	772	509	0.65	0.065	23166
583	7	1	195	250	-1	-1	27968
584	7	3	195	250	0	0	28115
585	7	5	194	250	0.65	0.065	29510
586	7	7	186	246	5.814	0.581	27444
587	7	9	184	245	1.453	0.145	29044
588	7	11	179	246	3.314	0.331	26982
589	7	13	176	252	4.36	0.436	28120
590	7	15	172	256	3.677	0.368	28851
591	7	17	172	256	0	0	28594
592	7	19	170	256	1.3	0.13	28293
593	7	21	155	259	9.943	0.994	26805
594	7	23	150	258	3.314	0.331	28715
595	7	25	150	256	1.3	0.13	29047
596	7	27	157	252	5.24	0.524	29517
597	7	29	167	243	8.745	0.874	29321
598	7	31	170	239	3.25	0.325	29235
599	7	33	175	236	3.79	0.379	28459
600	7	35	186	236	7.15	0.715	29359
601	7	37	199	236	8.45	0.845	28155
602	7	39	204	243	5.591	0.559	29978
603	7	41	215	255	10.581	1.058	29112
604	7	43	208	251	5.24	0.524	28965
605	7	45	181	240	18.95	1.895	28085
606	7	47	168	237	8.672	0.867	29058
607	7	49	167	237	0.65	0.065	29380
608	7	51	165	245	5.36	0.536	27317
609	7	53	183	248	11.861	1.186	31697
610	7	55	212	251	18.95	1.895	30935
611	7	57	221	266	11.37	1.137	28018
612	7	59	221	266	0	0	28020
613	7	61	217	261	4.162	0.416	29413
614	7	63	215	261	1.3	0.13	27173
615	7	65	215	261	0	0	27207
616	7	67	220	260	3.314	0.331	29622
617	7	69	208	264	8.222	0.822	28094
618	7	71	206	264	1.3	0.13	29749
619	7	73	202	265	2.68	0.268	29461
620	7	75	201	265	0.65	0.065	28617
621	7	77	197	263	2.907	0.291	29680
622	7	79	192	259	4.162	0.416	30671
623	7	81	177	243	14.255	1.426	27635
624	7	83	179	247	2.907	0.291	31475
625	7	85	187	258	8.841	0.884	29954
626	7	87	187	259	0.65	0.065	21580
627	7	89	187	259	0	0	25027
628	7	91	185	252	4.732	0.473	28754
629	7	93	180	247	4.596	0.46	27619
630	7	95	179	246	0.919	0.092	27272
631	7	97	175	248	2.907	0.291	30410
632	7	99	174	259	7.179	0.718	25960
633	7	101	175	263	2.68	0.268	27149
634	7	103	175	251	7.8	0.78	29708
635	7	105	172	245	4.36	0.436	27905
636	7	107	168	248	3.25	0.325	28007
637	7	109	164	253	4.162	0.416	28445
638	7	111	163	254	0.919	0.092	28301
639	7	113	161	254	1.3	0.13	26840
640	7	115	152	244	8.745	0.874	27214
641	7	117	147	241	3.79	0.379	28285
642	7	119	134	237	8.841	0.884	29313
643	7	121	130	237	2.6	0.26	28838
644	7	123	130	237	0	0	29244
645	7	125	129	236	0.919	0.092	29156
646	7	127	131	236	1.3	0.13	26285
647	7	129	137	239	4.36	0.436	24042
648	7	131	141	244	4.162	0.416	27746
649	7	133	148	251	6.435	0.643	29938
650	7	135	154	265	9.9	0.99	27505
651	7	137	154	266	0.65	0.065	29770
652	7	139	160	262	4.687	0.469	28318
653	7	141	162	251	7.267	0.727	27560
654	7	143	158	249	2.907	0.291	28069
655	7	145	157	256	4.596	0.46	28630
656	7	147	147	266	9.192	0.919	29162
657	7	149	148	276	6.532	0.653	26485
658	7	151	167	286	13.956	1.396	28126
659	7	153	174	291	5.591	0.559	28174
660	7	155	186	295	8.222	0.822	28650
661	7	157	197	305	9.663	0.966	29191
662	7	159	207	315	9.192	0.919	23362
663	7	161	214	320	5.591	0.559	25766
664	7	163	221	326	5.993	0.599	26860
665	7	165	229	336	8.324	0.832	27138
666	7	167	231	340	2.907	0.291	27688
667	7	169	234	342	2.344	0.234	26091
668	7	171	234	345	1.95	0.195	26115
669	7	173	234	346	0.65	0.065	24119
670	7	175	234	346	0	0	28218
671	7	177	238	353	5.24	0.524	31446
672	7	179	241	361	5.553	0.555	26848
673	7	181	241	361	0	0	27588
674	7	183	241	361	0	0	28921
675	7	185	241	362	0.65	0.065	25725
676	7	187	243	361	1.453	0.145	30314
677	7	189	243	361	0	0	30424
678	7	191	243	360	0.65	0.065	29586
679	7	193	239	355	4.162	0.416	30434
680	8	1	115	140	-1	-1	26278
681	8	3	115	140	0	0	28509
682	8	5	115	139	0.65	0.065	27529
683	8	7	121	136	4.36	0.436	27766
684	8	9	132	128	8.841	0.884	28253
685	8	11	136	125	3.25	0.325	27208
686	8	13	142	124	3.954	0.395	25919
687	8	15	150	124	5.2	0.52	30600
688	8	17	152	123	1.453	0.145	27336
689	8	19	153	123	0.65	0.065	25758
690	8	21	168	119	10.09	1.009	28796
691	8	23	168	131	7.8	0.78	30237
692	8	25	170	135	2.907	0.291	29787
693	8	27	176	146	8.144	0.814	27264
694	8	29	176	146	0	0	28543
695	8	31	172	146	2.6	0.26	29160
696	8	33	161	135	10.111	1.011	24133
697	8	35	162	120	9.771	0.977	28288
698	8	37	166	120	2.6	0.26	30835
699	8	39	174	117	5.553	0.555	28125
700	8	41	185	110	8.475	0.847	27708
701	8	43	192	103	6.435	0.643	30640
702	8	45	169	112	16.053	1.605	29778
703	8	47	168	112	0.65	0.065	28482
704	8	49	180	111	7.827	0.783	27716
705	8	51	203	110	14.964	1.496	33128
706	8	53	209	104	5.515	0.552	27838
707	8	55	215	96	6.5	0.65	30186
708	8	57	220	88	6.132	0.613	32153
709	8	59	217	104	10.581	1.058	28531
710	8	61	216	110	3.954	0.395	28178
711	8	63	220	116	4.687	0.469	30057
712	8	65	223	116	1.95	0.195	26797
713	8	67	242	120	12.62	1.262	28159
714	8	69	247	124	4.162	0.416	25425
715	8	71	245	124	1.3	0.13	27280
716	8	73	225	113	14.836	1.484	25336
717	8	75	188	115	24.085	2.408	29134
718	8	77	158	119	19.672	1.967	28283
719	8	79	155	119	1.95	0.195	30606
720	8	81	139	127	11.627	1.163	27864
721	8	83	140	127	0.65	0.065	27453
722	8	85	143	123	3.25	0.325	29176
723	8	87	152	114	8.273	0.827	28556
724	8	89	156	105	6.402	0.64	26774
725	8	91	158	95	6.629	0.663	28493
726	8	93	158	104	5.85	0.585	27859
727	8	95	157	107	2.055	0.206	29915
728	8	97	157	105	1.3	0.13	26481
729	8	99	156	91	9.123	0.912	26933
730	8	101	147	108	12.503	1.25	29743
731	8	103	133	117	10.818	1.082	28035
732	8	105	118	117	9.75	0.975	25190
733	8	107	115	115	2.344	0.234	27205
734	8	109	119	114	2.68	0.268	27481
735	8	111	127	109	6.132	0.613	27126
736	8	113	131	103	4.687	0.469	27536
737	8	115	133	97	4.111	0.411	26674
738	8	117	140	107	7.934	0.793	28287
739	8	119	147	109	4.732	0.473	28343
740	8	121	155	109	5.2	0.52	29224
741	8	123	162	107	4.732	0.473	27431
742	8	125	162	107	0	0	27762
743	8	127	159	104	2.758	0.276	33462
744	8	129	158	98	3.954	0.395	29197
745	8	131	162	88	7.001	0.7	29464
746	8	133	162	88	0	0	29316
747	8	135	162	88	0	0	28145
748	8	137	156	92	4.687	0.469	28900
749	8	139	149	89	4.95	0.495	26884
750	8	141	143	87	4.111	0.411	29587
751	8	143	123	78	14.255	1.426	29550
752	8	145	113	72	7.58	0.758	28211
753	8	147	107	77	5.077	0.508	24237
754	8	149	107	77	0	0	27095
755	8	151	109	80	2.344	0.234	26800
756	8	153	121	85	8.45	0.845	29211
757	8	155	140	91	12.951	1.295	30058
758	8	157	145	91	3.25	0.325	27212
759	8	159	148	89	2.344	0.234	29415
760	8	161	162	81	10.481	1.048	27563
761	8	163	175	75	9.306	0.931	28461
762	8	165	176	75	0.65	0.065	27743
763	8	167	170	71	4.687	0.469	29068
764	8	169	167	70	2.055	0.206	25149
765	8	171	150	63	11.95	1.195	27446
766	8	173	130	55	14.001	1.4	29334
767	8	175	126	49	4.687	0.469	27851
768	8	177	125	41	5.24	0.524	26391
769	8	179	137	34	9.03	0.903	27416
770	8	181	138	31	2.055	0.206	26051
771	8	183	138	26	3.25	0.325	27011
772	8	185	156	48	18.476	1.848	26518
773	8	187	156	48	0	0	27359
774	8	189	152	31	11.351	1.135	26733
775	8	191	146	13	12.333	1.233	26960
776	8	193	139	12	4.596	0.46	26943
777	9	1	286	326	-1	-1	29121
778	9	3	299	339	11.95	1.195	27016
779	9	5	299	339	0	0	27760
780	9	7	299	339	0	0	27128
781	9	9	294	332	5.591	0.559	26459
782	9	11	293	324	5.24	0.524	27595
783	9	13	290	313	7.411	0.741	27129
784	9	15	280	292	15.118	1.512	29985
785	9	17	275	286	5.077	0.508	28824
786	9	19	272	280	4.36	0.436	27883
787	9	21	262	263	12.82	1.282	25737
788	9	23	260	257	4.111	0.411	28973
789	9	25	260	256	0.65	0.065	30012
790	9	27	251	239	12.503	1.25	26354
791	9	29	247	233	4.687	0.469	27791
792	9	31	244	228	3.79	0.379	29200
793	9	33	241	227	2.055	0.206	25491
794	9	35	230	220	8.475	0.847	24825
795	9	37	228	219	1.453	0.145	26227
796	9	39	222	215	4.687	0.469	24955
797	9	41	214	208	6.909	0.691	29601
798	9	43	213	208	0.65	0.065	31674
799	9	45	214	209	0.919	0.092	31994
800	9	47	218	215	4.687	0.469	28668
801	9	49	232	237	16.95	1.695	29917
802	9	51	238	245	6.5	0.65	28418
803	9	53	247	250	6.692	0.669	27343
804	9	55	256	255	6.692	0.669	28422
805	9	57	264	263	7.354	0.735	29177
806	9	59	275	271	8.841	0.884	28186
807	9	61	280	280	6.692	0.669	34169
808	9	63	283	292	8.04	0.804	27408
809	9	65	287	301	6.402	0.64	28617
810	9	67	285	294	4.732	0.473	28162
811	9	69	271	270	18.06	1.806	30499
812	9	71	253	252	16.546	1.655	24495
813	9	73	243	246	7.58	0.758	29161
814	9	75	225	233	14.432	1.443	31718
815	9	77	214	224	9.238	0.924	31029
816	9	79	202	214	10.153	1.015	24082
817	9	81	187	204	11.718	1.172	21141
818	9	83	164	192	16.862	1.686	30715
819	9	85	164	192	0	0	25730
820	9	87	162	191	1.453	0.145	24427
821	9	89	152	183	8.324	0.832	27429
822	9	91	148	181	2.907	0.291	29421
823	9	93	155	184	4.95	0.495	30034
824	9	95	158	187	2.758	0.276	28155
825	9	97	188	203	22.099	2.21	24351
826	9	99	192	205	2.907	0.291	29504
827	9	101	201	213	7.827	0.783	17099
828	9	103	206	218	4.596	0.46	23244
829	9	105	211	222	4.162	0.416	29548
830	9	107	214	224	2.344	0.234	26079
831	9	109	222	229	6.132	0.613	22238
832	9	111	212	218	9.663	0.966	27302
833	9	113	186	198	21.321	2.132	28264
834	9	115	180	194	4.687	0.469	29150
835	9	117	158	180	16.95	1.695	25106
836	9	119	151	175	5.591	0.559	24724
837	9	121	147	174	2.68	0.268	25115
838	9	123	146	173	0.919	0.092	28438
839	9	125	146	175	1.3	0.13	27610
840	9	127	151	178	3.79	0.379	32007
841	9	129	157	180	4.111	0.411	27244
842	9	131	144	175	9.053	0.905	26887
843	9	133	128	165	12.264	1.226	26453
844	9	135	107	153	15.721	1.572	28926
845	9	137	104	149	3.25	0.325	25381
846	9	139	99	142	5.591	0.559	25935
847	9	141	99	140	1.3	0.13	25134
848	9	143	98	137	2.055	0.206	25592
849	9	145	84	135	9.192	0.919	26439
850	9	147	75	135	5.85	0.585	27837
851	9	149	64	135	7.15	0.715	25840
852	9	151	58	132	4.36	0.436	24751
853	9	153	46	123	9.75	0.975	18461
854	9	155	44	117	4.111	0.411	28643
855	9	157	40	104	8.841	0.884	35283
856	9	159	40	101	1.95	0.195	29393
857	9	161	31	92	8.273	0.827	24680
858	9	163	22	81	9.238	0.924	27400
859	9	165	17	77	4.162	0.416	26116
860	9	167	16	78	0.919	0.092	27756
861	9	169	10	83	5.077	0.508	24188
862	9	171	7	87	3.25	0.325	26178
863	9	173	7	87	0	0	28400
864	9	175	4	88	2.055	0.206	28735
865	9	177	2	88	1.3	0.13	27532
866	9	179	1	88	0.65	0.065	25831
867	9	181	3	86	1.838	0.184	28898
868	9	183	4	86	0.65	0.065	28109
869	9	185	4	84	1.3	0.13	27205
870	9	187	4	84	0	0	26577
871	9	189	5	82	1.453	0.145	26981
872	10	1	269	247	-1	-1	28188
873	10	3	269	244	1.95	0.195	26171
874	10	5	269	243	0.65	0.065	26325
875	10	7	269	237	3.9	0.39	29456
876	10	9	269	237	0	0	25822
877	10	11	269	237	0	0	28048
878	10	13	269	237	0	0	28085
879	10	15	279	231	7.58	0.758	28683
880	10	17	313	217	23.9	2.39	29003
881	10	19	311	222	3.5	0.35	28157
882	10	21	304	231	7.411	0.741	28939
883	10	23	290	230	9.123	0.912	27410
884	10	25	285	228	3.5	0.35	26710
885	10	27	272	221	9.597	0.96	25648
886	10	29	272	221	0	0	28209
887	10	31	271	218	2.055	0.206	27682
888	10	33	263	207	8.841	0.884	29948
889	10	35	258	202	4.596	0.46	26771
890	10	37	256	220	11.772	1.177	24632
891	10	39	256	220	0	0	24149
892	10	41	258	220	1.3	0.13	24901
893	10	43	254	211	6.402	0.64	24841
894	10	45	251	207	3.25	0.325	26190
895	10	47	251	207	0	0	26038
896	10	49	251	207	0	0	27438
897	10	51	247	206	2.68	0.268	26748
898	10	53	226	198	14.607	1.461	23528
899	10	55	223	198	1.95	0.195	24950
900	10	57	227	202	3.677	0.368	24394
901	10	59	237	206	7.001	0.7	26795
902	10	61	249	211	8.45	0.845	28205
903	10	63	256	216	5.591	0.559	28335
904	10	65	262	217	3.954	0.395	24101
905	10	67	275	214	8.672	0.867	31260
906	10	69	277	215	1.453	0.145	33175
907	10	71	280	223	5.553	0.555	30203
908	10	73	279	223	0.65	0.065	28723
909	10	75	273	217	5.515	0.552	30049
910	10	77	260	205	11.499	1.15	28429
911	10	79	260	205	0	0	30161
912	10	81	263	206	2.055	0.206	31670
913	10	83	264	207	0.919	0.092	28300
914	10	85	266	209	1.838	0.184	30893
915	10	87	267	217	5.24	0.524	32357
916	10	89	269	217	1.3	0.13	30420
917	10	91	269	217	0	0	30125
918	10	93	238	208	20.981	2.098	26452
919	10	95	236	206	1.838	0.184	22726
920	10	97	236	204	1.3	0.13	26415
921	10	99	236	200	2.6	0.26	25121
922	10	101	234	194	4.111	0.411	25264
923	10	103	234	194	0	0	30857
924	10	105	233	193	0.919	0.092	30276
925	10	107	233	193	0	0	26939
926	10	109	233	190	1.95	0.195	28482
927	10	111	227	182	6.5	0.65	27574
928	10	113	221	178	4.687	0.469	28230
929	10	115	225	192	9.464	0.946	25651
930	10	117	226	193	0.919	0.092	26055
931	10	119	234	202	7.827	0.783	24855
932	10	121	226	198	5.814	0.581	25219
933	10	123	222	195	3.25	0.325	22168
934	10	125	221	196	0.919	0.092	31574
935	10	127	237	210	13.819	1.382	27903
936	10	129	239	212	1.838	0.184	25164
937	10	131	232	217	5.591	0.559	24783
938	10	133	233	217	0.65	0.065	22974
939	10	135	240	216	4.596	0.46	27935
940	10	137	250	213	6.786	0.679	20813
941	10	139	256	210	4.36	0.436	23607
942	10	141	271	209	9.771	0.977	31416
943	10	143	281	210	6.532	0.653	26918
944	10	145	288	210	4.55	0.455	32409
945	10	147	301	206	8.841	0.884	23749
946	10	149	307	205	3.954	0.395	24144
947	10	151	319	197	9.374	0.937	26822
948	10	153	327	190	6.909	0.691	26850
949	10	155	334	183	6.435	0.643	28380
950	10	157	347	174	10.277	1.028	28215
951	10	159	353	173	3.954	0.395	28281
952	10	161	364	172	7.179	0.718	28869
953	10	163	370	173	3.954	0.395	25318
954	10	165	380	174	6.532	0.653	25573
955	10	167	392	176	7.907	0.791	22248
956	10	169	393	176	0.65	0.065	23857
957	10	171	394	176	0.65	0.065	23342
958	10	173	376	188	14.061	1.406	27811
959	10	175	345	206	23.3	2.33	28197
960	10	177	337	211	6.132	0.613	28808
961	10	179	324	221	10.661	1.066	29326
962	10	181	305	236	15.734	1.573	27391
963	10	183	299	240	4.687	0.469	29148
964	10	185	282	250	12.82	1.282	28133
965	10	187	276	252	4.111	0.411	39276
966	10	189	273	256	3.25	0.325	28270
967	10	191	271	258	1.838	0.184	27810
968	10	193	259	264	8.72	0.872	28134
969	11	1	625	273	-1	-1	27576
970	11	3	625	273	0	0	26676
971	11	5	625	273	0	0	26041
972	11	7	625	273	0	0	28136
973	11	9	631	267	5.515	0.552	27578
974	11	11	636	264	3.79	0.379	26272
975	11	13	633	264	1.95	0.195	26955
976	11	15	623	266	6.629	0.663	24421
977	11	17	622	265	0.919	0.092	25436
978	11	19	621	265	0.65	0.065	25211
979	11	21	621	265	0	0	26410
980	11	23	621	265	0	0	24689
981	11	25	623	265	1.3	0.13	25240
982	11	27	627	265	2.6	0.26	29606
983	11	29	630	262	2.758	0.276	27414
984	11	31	632	253	5.993	0.599	27196
985	11	33	634	253	1.3	0.13	28228
986	11	35	639	253	3.25	0.325	27695
987	11	37	645	251	4.111	0.411	26363
988	11	39	650	251	3.25	0.325	24057
989	11	41	677	252	17.562	1.756	32002
990	11	43	682	252	3.25	0.325	29279
991	11	45	686	250	2.907	0.291	27398
992	11	47	694	235	11.05	1.105	25941
993	11	49	694	233	1.3	0.13	24327
994	11	51	699	231	3.5	0.35	25739
995	11	53	710	224	8.475	0.847	27155
996	11	55	713	221	2.758	0.276	27665
997	11	57	719	217	4.687	0.469	25026
998	11	59	708	234	13.161	1.316	32961
999	11	61	702	234	3.9	0.39	30445
1000	11	63	695	237	4.95	0.495	25069
1001	11	65	690	237	3.25	0.325	23523
1002	11	67	676	245	10.481	1.048	27655
1003	11	69	676	245	0	0	29525
1004	11	71	677	244	0.919	0.092	28918
1005	11	73	682	239	4.596	0.46	27684
1006	11	75	691	234	6.692	0.669	25830
1007	11	77	696	227	5.591	0.559	26160
1008	11	79	702	224	4.36	0.436	26391
1009	11	81	702	226	1.3	0.13	27143
1010	11	83	702	226	0	0	27594
1011	11	85	703	227	0.919	0.092	24575
1012	11	87	702	238	7.179	0.718	26236
1013	11	89	700	238	1.3	0.13	30302
1014	11	91	689	237	7.179	0.718	24726
1015	11	93	686	237	1.95	0.195	25880
1016	11	95	680	237	3.9	0.39	27242
1017	11	97	675	240	3.79	0.379	25088
1018	11	99	675	240	0	0	26366
1019	11	101	675	240	0	0	26777
1020	11	103	678	237	2.758	0.276	27353
1021	11	105	680	235	1.838	0.184	26002
1022	11	107	691	226	9.238	0.924	24918
1023	11	109	695	222	3.677	0.368	23802
1024	11	111	696	229	4.596	0.46	26753
1025	11	113	687	246	12.503	1.25	26906
1026	11	115	686	255	5.886	0.589	27618
1027	11	117	686	272	11.05	1.105	26957
1028	11	119	684	282	6.629	0.663	28485
1029	11	121	679	292	7.267	0.727	26201
1030	11	123	678	294	1.453	0.145	26611
1031	11	125	676	301	4.732	0.473	30764
1032	11	127	676	299	1.3	0.13	29044
1033	11	129	681	277	14.664	1.466	27537
1034	11	131	684	267	6.786	0.679	26628
1035	11	133	686	256	7.267	0.727	24038
1036	11	135	686	240	10.4	1.04	28394
1037	11	137	686	229	7.15	0.715	26146
1038	11	139	686	215	9.1	0.91	26806
1039	11	141	686	208	4.55	0.455	29148
1040	11	143	683	195	8.672	0.867	31499
1041	11	145	683	194	0.65	0.065	31779
1042	11	147	681	214	13.065	1.306	26846
1043	11	149	682	250	23.408	2.341	22918
1044	11	151	683	256	3.954	0.395	23291
1045	11	153	689	268	8.72	0.872	25595
1046	11	155	692	278	6.786	0.679	27170
1047	11	157	693	282	2.68	0.268	26534
1048	11	159	699	285	4.36	0.436	24344
1049	11	161	709	294	8.745	0.874	23494
1050	11	163	712	297	2.758	0.276	31457
1051	11	165	718	296	3.954	0.395	25474
1052	11	167	723	279	11.518	1.152	28051
1053	11	169	723	273	3.9	0.39	27312
1054	11	171	723	267	3.9	0.39	24593
1055	11	173	725	280	8.549	0.855	29598
1056	11	175	727	288	5.36	0.536	27260
1057	11	177	728	300	7.827	0.783	26020
1058	11	179	732	307	5.24	0.524	27765
1059	11	181	739	322	10.759	1.076	25907
1060	11	183	740	324	1.453	0.145	26588
1061	11	185	745	332	6.132	0.613	27308
1062	11	187	746	335	2.055	0.206	27133
1063	11	189	746	339	2.6	0.26	26339
1064	11	191	746	343	2.6	0.26	29292
1065	11	193	746	345	1.3	0.13	28379
1066	12	1	594	346	-1	-1	26633
1067	12	3	594	346	0	0	27680
1068	12	5	594	342	2.6	0.26	27466
1069	12	7	594	335	4.55	0.455	28405
1070	12	9	594	323	7.8	0.78	27570
1071	12	11	595	316	4.596	0.46	27041
1072	12	13	595	313	1.95	0.195	27886
1073	12	15	598	307	4.36	0.436	25779
1074	12	17	598	307	0	0	26819
1075	12	19	597	314	4.596	0.46	27286
1076	12	21	595	319	3.5	0.35	27072
1077	12	23	591	318	2.68	0.268	28201
1078	12	25	586	308	7.267	0.727	26160
1079	12	27	574	294	11.985	1.199	27155
1080	12	29	558	284	12.264	1.226	28298
1081	12	31	545	277	9.597	0.96	25321
1082	12	33	539	274	4.36	0.436	28163
1083	12	35	540	275	0.919	0.092	27268
1084	12	37	548	283	7.354	0.735	24148
1085	12	39	558	295	10.153	1.015	24388
1086	12	41	565	301	5.993	0.599	26677
1087	12	43	570	302	3.314	0.331	30320
1088	12	45	576	304	4.111	0.411	26429
1089	12	47	576	304	0	0	25255
1090	12	49	576	306	1.3	0.13	26062
1091	12	51	576	310	2.6	0.26	26462
1092	12	53	576	310	0	0	27142
1093	12	55	576	310	0	0	26688
1094	12	57	575	308	1.453	0.145	26030
1095	12	59	565	298	9.192	0.919	27092
1096	12	61	555	292	7.58	0.758	23237
1097	12	63	550	288	4.162	0.416	26866
1098	12	65	544	285	4.36	0.436	24090
1099	12	67	543	285	0.65	0.065	26784
1100	12	69	541	285	1.3	0.13	29704
1101	12	71	541	285	0	0	29184
1102	12	73	541	285	0	0	26506
1103	12	75	541	285	0	0	27471
1104	12	77	541	287	1.3	0.13	28947
1105	12	79	543	289	1.838	0.184	29875
1106	12	81	553	297	8.324	0.832	24114
1107	12	83	557	299	2.907	0.291	25624
1108	12	85	566	305	7.031	0.703	32062
1109	12	87	574	307	5.36	0.536	26362
1110	12	89	574	307	0	0	26963
1111	12	91	576	307	1.3	0.13	25960
1112	12	93	578	310	2.344	0.234	27144
1113	12	95	580	311	1.453	0.145	26827
1114	12	97	581	311	0.65	0.065	26907
1115	12	99	581	311	0	0	26383
1116	12	101	583	312	1.453	0.145	26947
1117	12	103	583	312	0	0	25713
1118	12	105	583	313	0.65	0.065	26977
1119	12	107	586	319	4.36	0.436	26962
1120	12	109	586	319	0	0	26772
1121	12	111	586	319	0	0	27790
1122	12	113	586	316	1.95	0.195	26835
1123	12	115	586	312	2.6	0.26	27015
1124	12	117	586	306	3.9	0.39	26216
1125	12	119	578	303	5.553	0.555	26923
1126	12	121	570	299	5.814	0.581	33772
1127	12	123	569	299	0.65	0.065	36706
1128	12	125	569	299	0	0	37079
1129	12	127	568	292	4.596	0.46	26325
1130	12	129	567	289	2.055	0.206	30428
1131	12	131	576	297	7.827	0.783	30485
1132	12	133	576	302	3.25	0.325	27466
1133	12	135	576	316	9.1	0.91	18692
1134	12	137	565	338	15.987	1.599	25822
1135	12	139	563	342	2.907	0.291	19263
1136	12	141	563	333	5.85	0.585	21781
1137	12	143	564	326	4.596	0.46	23015
1138	12	145	564	315	7.15	0.715	29082
1139	12	147	564	310	3.25	0.325	29008
1140	12	149	570	308	4.111	0.411	22407
1141	12	151	573	316	5.553	0.555	28630
1142	12	153	574	317	0.919	0.092	22735
1143	12	155	578	312	4.162	0.416	25245
1144	12	157	583	310	3.5	0.35	28452
1145	12	159	586	309	2.055	0.206	29246
1146	12	161	586	325	10.4	1.04	27768
1147	12	163	586	343	11.7	1.17	27606
1148	12	165	590	353	7.001	0.7	29314
1149	12	167	592	362	5.993	0.599	28999
1150	12	169	593	365	2.055	0.206	28920
1151	12	171	593	369	2.6	0.26	29838
1152	12	173	596	380	7.411	0.741	28526
1153	12	175	598	376	2.907	0.291	30120
1154	12	177	599	365	7.179	0.718	27818
1155	12	179	597	348	11.126	1.113	28048
1156	12	181	591	337	8.144	0.814	29466
1157	12	183	588	331	4.36	0.436	28068
1158	12	185	579	321	8.745	0.874	24404
1159	12	187	578	321	0.65	0.065	28250
1160	12	189	578	308	8.45	0.845	25087
1161	12	191	574	298	7.001	0.7	31780
1162	12	193	565	281	12.503	1.25	23802
1163	13	1	399	817	-1	-1	24701
1164	13	3	399	813	2.6	0.26	25208
1165	13	5	410	808	7.854	0.785	26643
1166	13	7	412	808	1.3	0.13	27037
1167	13	9	414	808	1.3	0.13	25000
1168	13	11	415	802	3.954	0.395	28223
1169	13	13	408	795	6.435	0.643	24261
1170	13	15	402	785	7.58	0.758	28131
1171	13	17	398	778	5.24	0.524	27478
1172	13	19	395	774	3.25	0.325	27303
1173	13	21	388	772	4.732	0.473	26690
1174	13	23	387	769	2.055	0.206	28169
1175	13	25	384	757	8.04	0.804	26133
1176	13	27	386	757	1.3	0.13	25850
1177	13	29	395	761	6.402	0.64	26636
1178	13	31	406	764	7.411	0.741	26754
1179	13	33	416	770	7.58	0.758	26285
1180	13	35	421	773	3.79	0.379	28112
1181	13	37	429	775	5.36	0.536	27603
1182	13	39	439	778	6.786	0.679	25436
1183	13	41	449	781	6.786	0.679	29075
1184	13	43	456	790	7.411	0.741	27053
1185	13	45	449	787	4.95	0.495	26743
1186	13	47	440	785	5.993	0.599	27960
1187	13	49	438	786	1.453	0.145	26607
1188	13	51	439	790	2.68	0.268	27935
1189	13	53	441	790	1.3	0.13	23706
1190	13	55	454	793	8.672	0.867	27390
1191	13	57	460	793	3.9	0.39	25544
1192	13	59	475	790	9.943	0.994	21130
1193	13	61	498	786	15.174	1.517	26442
1194	13	63	506	787	5.24	0.524	26309
1195	13	65	527	791	13.895	1.39	24091
1196	13	67	534	791	4.55	0.455	25219
1197	13	69	547	793	8.549	0.855	27076
1198	13	71	557	798	7.267	0.727	35556
1199	13	73	572	798	9.75	0.975	26175
1200	13	75	583	798	7.15	0.715	27632
1201	13	77	593	798	6.5	0.65	27642
1202	13	79	595	797	1.453	0.145	27017
1203	13	81	599	794	3.25	0.325	26204
1204	13	83	585	797	9.306	0.931	26760
1205	13	85	573	797	7.8	0.78	26123
1206	13	87	548	795	16.302	1.63	26841
1207	13	89	541	795	4.55	0.455	26085
1208	13	91	535	793	4.111	0.411	29130
1209	13	93	526	791	5.993	0.599	30262
1210	13	95	524	791	1.3	0.13	23110
1211	13	97	519	788	3.79	0.379	27493
1212	13	99	510	783	6.692	0.669	20922
1213	13	101	505	785	3.5	0.35	18881
1214	13	103	507	785	1.3	0.13	23222
1215	13	105	522	787	9.836	0.984	24818
1216	13	107	528	791	4.687	0.469	25015
1217	13	109	523	796	4.596	0.46	26805
1218	13	111	518	796	3.25	0.325	27653
1219	13	113	517	804	5.24	0.524	24142
1220	13	115	515	809	3.5	0.35	32277
1221	13	117	510	801	6.132	0.613	26736
1222	13	119	500	794	7.934	0.793	25724
1223	13	121	499	790	2.68	0.268	16075
1224	13	123	499	782	5.2	0.52	25808
1225	13	125	500	780	1.453	0.145	28620
1226	13	127	502	783	2.344	0.234	21614
1227	13	129	499	780	2.758	0.276	24315
1228	13	131	497	777	2.344	0.234	27022
1229	13	133	492	774	3.79	0.379	24710
1230	13	135	499	775	4.596	0.46	25123
1231	13	137	516	781	11.718	1.172	26176
1232	13	139	514	784	2.344	0.234	27005
1233	13	141	509	792	6.132	0.613	26824
1234	13	143	503	796	4.687	0.469	26807
1235	13	145	498	794	3.5	0.35	35218
1236	13	147	489	791	6.166	0.617	24718
1237	13	149	479	785	7.58	0.758	22605
1238	13	151	478	782	2.055	0.206	27927
1239	13	153	471	778	5.24	0.524	24627
1240	13	155	469	776	1.838	0.184	24218
1241	13	157	462	773	4.95	0.495	24192
1242	13	159	460	770	2.344	0.234	23875
1243	13	161	455	762	6.132	0.613	26158
1244	13	163	451	757	4.162	0.416	25325
1245	13	165	443	750	6.909	0.691	22948
1246	13	167	455	757	9.03	0.903	26385
1247	13	169	476	758	13.665	1.367	25573
1248	13	171	488	760	7.907	0.791	26565
1249	13	173	491	758	2.344	0.234	28408
1250	13	175	495	761	3.25	0.325	25458
1251	13	177	497	764	2.344	0.234	25834
1252	13	179	500	762	2.344	0.234	25355
1253	13	181	511	759	7.411	0.741	25469
1254	13	183	520	755	6.402	0.64	23226
1255	13	185	534	753	9.192	0.919	20739
1256	13	187	538	749	3.677	0.368	24747
1257	13	189	544	747	4.111	0.411	23632
1258	13	191	549	747	3.25	0.325	26157
1259	13	193	563	747	9.1	0.91	32019
1260	14	1	783	330	-1	-1	25344
1261	14	3	783	330	0	0	28853
1262	14	5	783	327	1.95	0.195	28043
1263	14	7	786	300	17.658	1.766	25719
1264	14	9	788	299	1.453	0.145	34110
1265	14	11	792	295	3.677	0.368	31868
1266	14	13	793	287	5.24	0.524	30462
1267	14	15	795	283	2.907	0.291	34038
1268	14	17	795	286	1.95	0.195	31027
1269	14	19	778	300	14.314	1.431	23968
1270	14	21	772	303	4.36	0.436	25228
1271	14	23	749	314	16.571	1.657	21366
1272	14	25	741	329	11.05	1.105	24426
1273	14	27	737	337	5.814	0.581	23499
1274	14	29	735	341	2.907	0.291	23155
1275	14	31	729	361	13.572	1.357	22417
1276	14	33	728	362	0.919	0.092	31606
1277	14	35	726	366	2.907	0.291	27583
1278	14	37	739	348	14.432	1.443	27514
1279	14	39	754	336	12.486	1.249	27547
1280	14	41	778	316	20.306	2.031	24965
1281	14	43	797	304	14.607	1.461	26939
1282	14	45	789	328	16.443	1.644	26061
1283	14	47	779	333	7.267	0.727	23895
1284	14	49	767	335	7.907	0.791	22939
1285	14	51	766	336	0.919	0.092	32899
1286	14	53	766	336	0	0	25420
1287	14	55	767	341	3.314	0.331	28487
1288	14	57	767	340	0.65	0.065	25621
1289	14	59	767	336	2.6	0.26	29974
1290	14	61	767	333	1.95	0.195	30544
1291	14	63	767	333	0	0	24804
1292	14	65	765	347	9.192	0.919	25477
1293	14	67	765	359	7.8	0.78	26691
1294	14	69	766	359	0.65	0.065	26328
1295	14	71	767	357	1.453	0.145	30466
1296	14	73	767	360	1.95	0.195	25877
1297	14	75	767	376	10.4	1.04	27955
1298	14	77	767	382	3.9	0.39	26140
1299	14	79	767	389	4.55	0.455	27530
1300	14	81	767	389	0	0	30514
1301	14	83	767	389	0	0	26274
1302	14	85	767	390	0.65	0.065	26458
1303	14	87	766	391	0.919	0.092	28549
1304	14	89	766	393	1.3	0.13	27243
1305	14	91	758	406	9.922	0.992	26230
1306	14	93	741	416	12.82	1.282	30825
1307	14	95	741	416	0	0	26392
1308	14	97	748	390	17.501	1.75	26317
1309	14	99	750	386	2.907	0.291	26930
1310	14	101	758	391	6.132	0.613	27226
1311	14	103	768	385	7.58	0.758	27662
1312	14	105	768	385	0	0	29282
1313	14	107	768	385	0	0	29982
1314	14	109	775	377	6.909	0.691	32484
1315	14	111	798	399	20.687	2.069	26429
1316	14	113	813	394	10.277	1.028	25496
1317	14	115	838	395	16.263	1.626	25078
1318	14	117	861	397	15.006	1.501	23878
1319	14	119	872	398	7.179	0.718	25294
1320	14	121	873	392	3.954	0.395	27311
1321	14	123	878	381	7.854	0.785	28070
1322	14	125	878	380	0.65	0.065	28118
1323	14	127	879	371	5.886	0.589	25596
1324	14	129	880	375	2.68	0.268	26737
1325	14	131	880	380	3.25	0.325	29579
1326	14	133	882	359	13.711	1.371	21657
1327	14	135	885	350	6.166	0.617	25264
1328	14	137	887	334	10.481	1.048	26614
1329	14	139	887	325	5.85	0.585	26406
1330	14	141	887	305	13	1.3	28606
1331	14	143	886	282	14.964	1.496	26735
1332	14	145	886	270	7.8	0.78	26197
1333	14	147	886	260	6.5	0.65	26212
1334	14	149	883	248	8.04	0.804	24984
1335	14	151	883	262	9.1	0.91	26119
1336	14	153	883	269	4.55	0.455	26586
1337	14	155	883	262	4.55	0.455	25048
1338	14	157	883	249	8.45	0.845	24325
1339	14	159	883	255	3.9	0.39	24864
1340	14	161	883	272	11.05	1.105	26805
1341	14	163	881	291	12.418	1.242	24956
1342	14	165	881	304	8.45	0.845	24716
1343	14	167	881	320	10.4	1.04	24692
1344	14	169	881	318	1.3	0.13	25294
1345	14	171	885	311	5.24	0.524	26249
1346	14	173	885	309	1.3	0.13	25961
1347	14	175	905	309	13	1.3	27700
1348	14	177	909	309	2.6	0.26	22999
1349	14	179	907	309	1.3	0.13	21083
1350	14	181	903	301	5.814	0.581	21834
1351	14	183	897	289	8.72	0.872	27715
1352	14	185	888	276	10.277	1.028	27885
1353	14	187	888	263	8.45	0.845	25858
1354	14	189	887	264	0.919	0.092	26310
1355	14	191	873	282	14.822	1.482	25501
1356	14	193	858	322	27.767	2.777	24928
1357	15	1	819	435	-1	-1	30203
1358	15	3	814	439	4.162	0.416	24000
1359	15	5	808	438	3.954	0.395	25303
1360	15	7	805	436	2.344	0.234	24559
1361	15	9	797	433	5.553	0.555	24945
1362	15	11	787	430	6.786	0.679	21733
1363	15	13	790	430	1.95	0.195	25645
1364	15	15	791	431	0.919	0.092	23786
1365	15	17	802	435	7.608	0.761	24597
1366	15	19	811	439	6.402	0.64	27445
1367	15	21	813	440	1.453	0.145	27274
1368	15	23	808	440	3.25	0.325	26843
1369	15	25	807	440	0.65	0.065	27077
1370	15	27	825	442	11.772	1.177	26939
1371	15	29	826	442	0.65	0.065	27856
1372	15	31	777	416	36.055	3.606	25235
1373	15	33	789	413	8.04	0.804	25216
1374	15	35	792	416	2.758	0.276	24377
1375	15	37	801	434	13.081	1.308	23538
1376	15	39	812	437	7.411	0.741	22101
1377	15	41	822	437	6.5	0.65	23697
1378	15	43	823	437	0.65	0.065	37617
1379	15	45	827	436	2.68	0.268	27105
1380	15	47	826	434	1.453	0.145	27302
1381	15	49	821	432	3.5	0.35	33518
1382	15	51	820	438	3.954	0.395	26436
1383	15	53	817	436	2.344	0.234	28716
1384	15	55	813	422	9.464	0.946	19034
1385	15	57	820	433	8.475	0.847	22014
1386	15	59	829	436	6.166	0.617	22362
1387	15	61	829	437	0.65	0.065	36712
1388	15	63	826	435	2.344	0.234	27567
1389	15	65	818	432	5.553	0.555	27666
1390	15	67	808	431	6.532	0.653	23323
1391	15	69	804	438	5.24	0.524	23838
1392	15	71	797	442	5.24	0.524	24379
1393	15	73	794	442	1.95	0.195	21658
1394	15	75	794	442	0	0	23058
1395	15	77	790	435	5.24	0.524	23245
1396	15	79	792	433	1.838	0.184	21473
1397	15	81	798	430	4.36	0.436	27562
1398	15	83	807	430	5.85	0.585	17531
1399	15	85	817	432	6.629	0.663	26801
1400	15	87	817	430	1.3	0.13	20967
1401	15	89	814	422	5.553	0.555	28986
1402	15	91	810	427	4.162	0.416	35958
1403	15	93	808	431	2.907	0.291	22591
1404	15	95	805	431	1.95	0.195	28576
1405	15	97	798	430	4.596	0.46	25651
1406	15	99	796	430	1.3	0.13	27034
1407	15	101	796	431	0.65	0.065	24337
1408	15	103	795	435	2.68	0.268	26666
1409	15	105	789	435	3.9	0.39	27077
1410	15	107	818	441	19.249	1.925	20280
1411	15	109	836	442	11.718	1.172	21801
1412	15	111	839	442	1.95	0.195	27868
1413	15	113	825	432	11.183	1.118	30956
1414	15	115	824	431	0.919	0.092	34615
1415	15	117	823	438	4.596	0.46	20094
1416	15	119	826	441	2.758	0.276	20768
1417	15	121	830	454	8.841	0.884	37091
1418	15	123	817	442	11.499	1.15	14286
1419	15	125	811	432	7.58	0.758	23768
1420	15	127	813	426	4.111	0.411	17012
1421	15	129	833	446	18.384	1.838	29416
1422	15	131	837	450	3.677	0.368	19377
1423	15	133	825	456	8.72	0.872	27631
1424	15	135	824	462	3.954	0.395	21014
1425	15	137	827	474	8.04	0.804	26554
1426	15	139	838	465	9.238	0.924	18651
1427	15	141	859	471	14.196	1.42	28829
1428	15	143	862	482	7.411	0.741	25750
1429	15	145	862	487	3.25	0.325	24360
1430	15	147	862	497	6.5	0.65	30291
1431	15	149	863	501	2.68	0.268	26905
1432	15	151	863	497	2.6	0.26	25995
1433	15	153	869	511	9.9	0.99	18107
1434	15	155	869	525	9.1	0.91	27028
1435	15	157	865	519	4.687	0.469	33945
1436	15	159	869	510	6.402	0.64	24819
1437	15	161	871	505	3.5	0.35	23499
1438	15	163	873	509	2.907	0.291	29388
1439	15	165	873	508	0.65	0.065	26932
1440	15	167	867	490	12.333	1.233	28131
1441	15	169	861	505	10.501	1.05	20457
1442	15	171	861	505	0	0	22243
1443	15	173	861	503	1.3	0.13	28161
1444	15	175	860	500	2.055	0.206	29148
1445	15	177	859	498	1.453	0.145	28239
1446	15	179	859	490	5.2	0.52	26301
1447	15	181	858	507	11.069	1.107	26724
1448	15	183	858	509	1.3	0.13	31817
1449	15	185	858	509	0	0	20699
1450	15	187	858	508	0.65	0.065	33239
1451	15	189	859	501	4.596	0.46	21904
1452	15	191	861	497	2.907	0.291	23461
1453	15	193	869	489	7.354	0.735	25483
1454	16	1	319	978	-1	-1	28193
1455	16	3	319	978	0	0	28156
1456	16	5	319	977	0.65	0.065	28740
1457	16	7	317	968	5.993	0.599	27306
1458	16	9	314	964	3.25	0.325	27651
1459	16	11	311	965	2.055	0.206	27468
1460	16	13	311	977	7.8	0.78	26227
1461	16	15	311	978	0.65	0.065	26820
1462	16	17	311	986	5.2	0.52	25034
1463	16	19	312	986	0.65	0.065	25494
1464	16	21	319	994	6.909	0.691	25112
1465	16	23	325	1008	9.9	0.99	25977
1466	16	25	327	1004	2.907	0.291	26977
1467	16	27	324	994	6.786	0.679	26439
1468	16	29	322	992	1.838	0.184	25531
1469	16	31	321	985	4.596	0.46	26109
1470	16	33	321	972	8.45	0.845	25004
1471	16	35	321	970	1.3	0.13	26231
1472	16	37	322	974	2.68	0.268	24887
1473	16	39	322	976	1.3	0.13	26361
1474	16	41	322	976	0	0	25275
1475	16	43	322	982	3.9	0.39	25274
1476	16	45	321	989	4.596	0.46	26015
1477	16	47	321	992	1.95	0.195	24398
1478	16	49	325	1000	5.814	0.581	23991
1479	16	51	333	1003	5.553	0.555	25745
1480	16	53	334	1005	1.453	0.145	24458
1481	16	55	335	1014	5.886	0.589	25043
1482	16	57	340	1016	3.5	0.35	24395
1483	16	59	346	1017	3.954	0.395	27161
1484	16	61	349	1018	2.055	0.206	27877
1485	16	63	350	1018	0.65	0.065	27809
1486	16	65	348	1017	1.453	0.145	26308
1487	16	67	342	1011	5.515	0.552	27716
1488	16	69	338	1005	4.687	0.469	27014
1489	16	71	333	999	5.077	0.508	26690
1490	16	73	326	991	6.909	0.691	29574
1491	16	75	324	988	2.344	0.234	29938
1492	16	77	319	984	4.162	0.416	22571
1493	16	79	312	974	7.934	0.793	22949
1494	16	81	299	959	12.902	1.29	20744
1495	16	83	295	952	5.24	0.524	21355
1496	16	85	291	947	4.162	0.416	21364
1497	16	87	291	947	0	0	21505
1498	16	89	289	945	1.838	0.184	20409
1499	16	91	289	945	0	0	21526
1500	16	93	294	956	7.854	0.785	22087
1501	16	95	298	958	2.907	0.291	19609
1502	16	97	310	969	10.581	1.058	22236
1503	16	99	313	975	4.36	0.436	26957
1504	16	101	327	984	10.818	1.082	26730
1505	16	103	343	993	11.932	1.193	27917
1506	16	105	361	1003	13.384	1.338	26589
1507	16	107	363	1006	2.344	0.234	26436
1508	16	109	374	1012	8.144	0.814	26641
1509	16	111	390	1019	11.351	1.135	25940
1510	16	113	396	1019	3.9	0.39	27002
1511	16	115	403	1019	4.55	0.455	26756
1512	16	117	408	1019	3.25	0.325	24073
1513	16	119	413	1018	3.314	0.331	28024
1514	16	121	415	1012	4.111	0.411	26495
1515	16	123	414	1008	2.68	0.268	27240
1516	16	125	414	1004	2.6	0.26	27124
1517	16	127	415	1003	0.919	0.092	26325
1518	16	129	417	1001	1.838	0.184	27132
1519	16	131	418	1007	3.954	0.395	26650
1520	16	133	417	1008	0.919	0.092	26537
1521	16	135	416	1008	0.65	0.065	26863
1522	16	137	415	1015	4.596	0.46	26532
1523	16	139	415	1018	1.95	0.195	26611
1524	16	141	415	1018	0	0	26647
1525	16	143	415	1018	0	0	27001
1526	17	1	641	670	-1	-1	25542
1527	17	3	643	682	7.907	0.791	25112
1528	17	5	643	682	0	0	26406
1529	17	7	642	689	4.596	0.46	24101
1530	17	9	641	694	3.314	0.331	23109
1531	17	11	641	702	5.2	0.52	24356
1532	17	13	641	710	5.2	0.52	19451
1533	17	15	641	711	0.65	0.065	21818
1534	17	17	645	712	2.68	0.268	22075
1535	17	19	657	706	8.72	0.872	25361
1536	17	21	649	700	6.5	0.65	25088
1537	17	23	636	689	11.069	1.107	23288
1538	17	25	633	684	3.79	0.379	23073
1539	17	27	629	678	4.687	0.469	24617
1540	17	29	623	669	7.031	0.703	22093
1541	17	31	620	666	2.758	0.276	20130
1542	17	33	618	664	1.838	0.184	22200
1543	17	35	606	655	9.75	0.975	21332
1544	17	37	602	647	5.814	0.581	21704
1545	17	39	601	644	2.055	0.206	23051
1546	17	41	596	634	7.267	0.727	30254
1547	17	43	589	622	9.03	0.903	24822
1548	17	45	583	617	5.077	0.508	26134
1549	17	47	580	615	2.344	0.234	27578
1550	17	49	594	636	16.405	1.64	22486
1551	17	51	602	646	8.324	0.832	25140
1552	17	53	615	660	12.418	1.242	30348
1553	17	55	620	665	4.596	0.46	27927
1554	17	57	629	677	9.75	0.975	23479
1555	17	59	641	694	13.525	1.353	22427
1556	17	61	643	698	2.907	0.291	22953
1557	17	63	643	700	1.3	0.13	23883
1558	17	65	644	705	3.314	0.331	21799
1559	17	67	645	708	2.055	0.206	31776
1560	17	69	645	708	0	0	25224
1561	17	71	645	705	1.95	0.195	22661
1562	17	73	646	695	6.532	0.653	22611
1563	17	75	647	693	1.453	0.145	24685
1564	17	77	647	686	4.55	0.455	29032
1565	17	79	632	681	10.277	1.028	23948
1566	17	81	618	679	9.192	0.919	21954
1567	17	83	609	677	5.993	0.599	14236
1568	17	85	608	677	0.65	0.065	14067
1569	17	87	615	680	4.95	0.495	20577
1570	17	89	619	683	3.25	0.325	26376
1571	17	91	621	679	2.907	0.291	24844
1572	17	93	617	676	3.25	0.325	22108
1573	17	95	614	673	2.758	0.276	19890
1574	17	97	612	667	4.111	0.411	26189
1575	17	99	618	678	8.144	0.814	20942
1576	17	101	632	689	11.573	1.157	23856
1577	17	103	641	698	8.273	0.827	20620
1578	17	105	649	706	7.354	0.735	20369
1579	17	107	660	713	8.475	0.847	16084
1580	17	109	673	727	12.418	1.242	22268
1581	17	111	680	734	6.435	0.643	24697
1582	17	113	691	755	15.409	1.541	23003
1583	17	115	696	759	4.162	0.416	22078
1584	17	117	706	763	7.001	0.7	22691
1585	17	119	713	766	4.95	0.495	23163
1586	17	121	723	776	9.192	0.919	23380
1587	17	123	735	779	8.04	0.804	23650
1588	17	125	752	785	11.718	1.172	22252
1589	17	127	761	799	10.818	1.082	23595
1590	17	129	769	814	11.05	1.105	24866
1591	17	131	770	820	3.954	0.395	21988
1592	17	133	769	851	20.16	2.016	22820
1593	17	135	768	906	35.755	3.576	21147
1594	17	137	768	910	2.6	0.26	21250
1595	17	139	780	927	13.525	1.353	21737
1596	17	141	791	939	10.581	1.058	21983
1597	17	143	808	951	13.525	1.353	23947
1598	17	145	820	964	11.499	1.15	23923
1599	17	147	831	976	10.581	1.058	23891
1600	17	149	837	987	8.144	0.814	22820
1601	17	151	840	998	7.411	0.741	20713
1602	17	153	841	1003	3.314	0.331	20804
1603	17	155	845	1009	4.687	0.469	21290
1604	17	157	852	1011	4.732	0.473	23151
1605	17	159	867	1013	9.836	0.984	21809
1606	17	161	876	1016	6.166	0.617	21722
1607	17	163	893	1019	11.22	1.122	23294
1608	17	165	903	1020	6.532	0.653	22424
1609	17	167	904	1020	0.65	0.065	22286
1610	17	169	892	1020	7.8	0.78	22604
1611	17	171	889	1020	1.95	0.195	23367
1612	17	173	881	1012	7.354	0.735	21862
1613	17	175	873	1004	7.354	0.735	22080
1614	17	177	864	999	6.692	0.669	23459
1615	17	179	850	995	9.464	0.946	20626
1616	17	181	833	992	11.22	1.122	20749
1617	17	183	808	988	16.456	1.646	21998
1618	17	185	778	983	19.768	1.977	22129
1619	17	187	767	983	7.15	0.715	23623
1620	17	189	754	979	8.841	0.884	22208
1621	17	191	735	971	13.4	1.34	21578
1622	17	193	719	972	10.42	1.042	22631
1623	18	1	831	766	-1	-1	23322
1624	18	3	831	756	6.5	0.65	24681
1625	18	5	831	751	3.25	0.325	22919
1626	18	7	831	747	2.6	0.26	23539
1627	18	9	828	735	8.04	0.804	23795
1628	18	11	827	731	2.68	0.268	22058
1629	18	13	827	732	0.65	0.065	22834
1630	18	15	827	746	9.1	0.91	22172
1631	18	17	827	751	3.25	0.325	22126
1632	18	19	829	766	9.836	0.984	21772
1633	18	21	831	766	1.3	0.13	20753
1634	18	23	833	764	1.838	0.184	21470
1635	18	25	833	764	0	0	24468
1636	18	27	834	775	7.179	0.718	24161
1637	18	29	834	782	4.55	0.455	23490
1638	18	31	834	785	1.95	0.195	19723
1639	18	33	839	768	11.518	1.152	28374
1640	18	35	839	766	1.3	0.13	25050
1641	18	37	838	751	9.771	0.977	24934
1642	18	39	834	738	8.841	0.884	27293
1643	18	41	829	732	5.077	0.508	24415
1644	18	43	827	728	2.907	0.291	24913
1645	18	45	821	712	11.107	1.111	22033
1646	18	47	818	703	6.166	0.617	18323
1647	18	49	816	692	7.267	0.727	23289
1648	18	51	810	676	11.107	1.111	24130
1649	18	53	799	658	13.711	1.371	18224
1650	18	55	794	655	3.79	0.379	19999
1651	18	57	794	655	0	0	16488
1652	18	59	793	655	0.65	0.065	18554
1653	18	61	793	650	3.25	0.325	21601
1654	18	63	793	639	7.15	0.715	22010
1655	18	65	796	647	5.553	0.555	23359
1656	18	67	796	659	7.8	0.78	21133
1657	18	69	796	657	1.3	0.13	20564
1658	18	71	796	653	2.6	0.26	22022
1659	18	73	788	632	14.607	1.461	21903
1660	18	75	787	631	0.919	0.092	21910
1661	18	77	787	631	0	0	20633
1662	18	79	787	624	4.55	0.455	22580
1663	18	81	787	630	3.9	0.39	18094
1664	18	83	787	636	3.9	0.39	23858
1665	18	85	788	630	3.954	0.395	24122
1666	18	87	787	623	4.596	0.46	22698
1667	18	89	784	620	2.758	0.276	23407
1668	18	91	779	619	3.314	0.331	23673
1669	18	93	778	617	1.453	0.145	22152
1670	18	95	781	616	2.055	0.206	22855
1671	18	97	784	616	1.95	0.195	21970
1672	18	99	785	617	0.919	0.092	21501
1673	18	101	786	622	3.314	0.331	20996
1674	18	103	787	622	0.65	0.065	22696
1675	18	105	788	621	0.919	0.092	22250
1676	18	107	789	618	2.055	0.206	27185
1677	18	109	789	618	0	0	25975
1678	18	111	789	620	1.3	0.13	23401
1679	18	113	789	631	7.15	0.715	21576
1680	18	115	780	625	7.031	0.703	23880
1681	18	117	777	617	5.553	0.555	22110
1682	18	119	764	586	21.85	2.185	27392
1683	18	121	761	580	4.36	0.436	25374
1684	18	123	761	581	0.65	0.065	23000
1685	18	125	761	592	7.15	0.715	25715
1686	18	127	761	582	6.5	0.65	24350
1687	18	129	759	575	4.732	0.473	25209
1688	18	131	756	567	5.553	0.555	23956
1689	18	133	754	563	2.907	0.291	21230
1690	18	135	747	556	6.435	0.643	20566
1691	18	137	746	559	2.055	0.206	22157
1692	18	139	747	563	2.68	0.268	21836
1693	18	141	754	575	9.03	0.903	24915
1694	18	143	756	581	4.111	0.411	26232
1695	18	145	756	581	0	0	26519
1696	18	147	756	582	0.65	0.065	23997
1697	18	149	756	582	0	0	24845
1698	18	151	752	577	4.162	0.416	23511
1699	18	153	750	575	1.838	0.184	24475
1700	18	155	747	563	8.04	0.804	22831
1701	18	157	747	555	5.2	0.52	23536
1702	18	159	749	543	7.907	0.791	23297
1703	18	161	749	543	0	0	23758
1704	18	163	750	566	14.964	1.496	18580
1705	18	165	750	571	3.25	0.325	22838
1706	18	167	750	581	6.5	0.65	23433
1707	18	169	750	583	1.3	0.13	22068
1708	18	171	750	587	2.6	0.26	23805
1709	18	173	750	589	1.3	0.13	23356
1710	18	175	752	594	3.5	0.35	25804
1711	18	177	754	595	1.453	0.145	25020
1712	18	179	755	593	1.453	0.145	25472
1713	18	181	756	589	2.68	0.268	24701
1714	18	183	755	577	7.827	0.783	27309
1715	18	185	750	572	4.596	0.46	23553
1716	18	187	739	559	11.069	1.107	23467
1717	18	189	735	549	7.001	0.7	25139
1718	18	191	716	530	17.465	1.747	22569
1719	18	193	692	510	20.306	2.031	22901
1720	19	1	225	824	-1	-1	22540
1721	19	3	225	825	0.65	0.065	22818
1722	19	5	230	825	3.25	0.325	21907
1723	19	7	238	824	5.24	0.524	21866
1724	19	9	244	824	3.9	0.39	22361
1725	19	11	253	824	5.85	0.585	22872
1726	19	13	271	827	11.861	1.186	22084
1727	19	15	281	835	8.324	0.832	22846
1728	19	17	283	835	1.3	0.13	25307
1729	19	19	286	835	1.95	0.195	22721
1730	19	21	290	836	2.68	0.268	24638
1731	19	23	292	838	1.838	0.184	25617
1732	19	25	295	840	2.344	0.234	23577
1733	19	27	301	840	3.9	0.39	23686
1734	19	29	312	844	7.608	0.761	24750
1735	19	31	314	844	1.3	0.13	23294
1736	19	33	315	844	0.65	0.065	23830
1737	19	35	315	844	0	0	23588
1738	19	37	305	843	6.532	0.653	24080
1739	19	39	301	843	2.6	0.26	22584
1740	19	41	300	843	0.65	0.065	21880
1741	19	43	299	843	0.65	0.065	22965
1742	19	45	299	843	0	0	23320
1743	19	47	299	843	0	0	23816
1744	19	49	299	843	0	0	21123
1745	19	51	284	845	9.836	0.984	25062
1746	19	53	265	849	12.62	1.262	19626
1747	19	55	247	846	11.861	1.186	21187
1748	19	57	244	850	3.25	0.325	23042
1749	19	59	242	854	2.907	0.291	23386
1750	19	61	235	855	4.596	0.46	24145
1751	19	63	232	855	1.95	0.195	23906
1752	19	65	227	857	3.5	0.35	23821
1753	19	67	225	857	1.3	0.13	22045
1754	19	69	217	858	5.24	0.524	22996
1755	19	71	209	858	5.2	0.52	24052
1756	19	73	201	861	5.553	0.555	22644
1757	19	75	199	861	1.3	0.13	27953
1758	19	77	182	859	11.126	1.113	25127
1759	19	79	158	853	16.08	1.608	22673
1760	19	81	149	849	6.402	0.64	25624
1761	19	83	140	847	5.993	0.599	24891
1762	19	85	136	847	2.6	0.26	26608
1763	19	87	133	847	1.95	0.195	24788
1764	19	89	123	847	6.5	0.65	24539
1765	19	91	105	849	11.772	1.177	23561
1766	19	93	86	844	12.77	1.277	21272
1767	19	95	76	843	6.532	0.653	26665
1768	19	97	61	849	10.501	1.05	22247
1769	19	99	40	864	16.774	1.677	22293
1770	19	101	37	865	2.055	0.206	27335
1771	19	103	18	877	14.607	1.461	21851
1772	19	105	17	878	0.919	0.092	26530
1773	19	107	10	874	5.24	0.524	23296
1774	19	109	8	857	11.126	1.113	22367
1775	19	111	6	854	2.344	0.234	22115
1776	19	113	6	854	0	0	24274
1777	19	115	6	854	0	0	21690
1778	19	117	8	856	1.838	0.184	25623
1779	19	119	13	862	5.077	0.508	23558
1780	19	121	13	867	3.25	0.325	23944
1781	19	123	19	879	8.72	0.872	23948
1782	19	125	20	880	0.919	0.092	24167
1783	19	127	25	879	3.314	0.331	24522
1784	19	129	25	879	0	0	24241
1785	19	131	10	865	13.337	1.334	24082
1786	20	1	115	360	-1	-1	22743
1787	20	3	110	360	3.25	0.325	22253
1788	20	5	109	360	0.65	0.065	24357
1789	20	7	109	360	0	0	25234
1790	20	9	119	355	7.267	0.727	27823
1791	20	11	125	338	11.718	1.172	24651
1792	20	13	135	319	13.956	1.396	25316
1793	20	15	140	317	3.5	0.35	26078
1794	20	17	147	328	8.475	0.847	20467
1795	20	19	153	328	3.9	0.39	24489
1796	20	21	154	328	0.65	0.065	24296
1797	20	23	154	328	0	0	23371
1798	20	25	156	327	1.453	0.145	24786
1799	20	27	156	327	0	0	24971
1800	20	29	150	320	5.993	0.599	24720
1801	20	31	110	320	25.999	2.6	24937
1802	20	33	103	326	5.993	0.599	24891
1803	20	35	103	330	2.6	0.26	24712
1804	20	37	103	338	5.2	0.52	24762
1805	20	39	106	361	15.076	1.508	22713
1806	20	41	104	371	6.629	0.663	25586
1807	20	43	96	385	10.481	1.048	30000
1808	20	45	93	394	6.166	0.617	25646
1809	20	47	93	394	0	0	23887
1810	20	49	89	402	5.814	0.581	25459
1811	20	51	95	386	11.107	1.111	24898
1812	20	53	98	381	3.79	0.379	22257
1813	20	55	114	365	14.707	1.471	25568
1814	20	57	130	354	12.62	1.262	25038
1815	20	59	130	353	0.65	0.065	33069
1816	20	61	130	353	0	0	31012
1817	20	63	130	352	0.65	0.065	27217
1818	20	65	130	352	0	0	24355
1819	20	67	131	345	4.596	0.46	24809
1820	20	69	139	333	9.374	0.937	23065
1821	20	71	140	331	1.453	0.145	20690
1822	20	73	140	328	1.95	0.195	27772
1823	20	75	142	324	2.907	0.291	24095
1824	20	77	119	338	17.501	1.75	32149
1825	20	79	116	338	1.95	0.195	28199
1826	20	81	112	351	8.841	0.884	26964
1827	20	83	112	351	0	0	19653
1828	20	85	111	354	2.055	0.206	24115
1829	20	87	109	355	1.453	0.145	22585
1830	20	89	106	353	2.344	0.234	22347
1831	20	91	107	342	7.179	0.718	25182
1832	20	93	105	354	7.907	0.791	20644
1833	20	95	103	361	4.732	0.473	24926
1834	20	97	106	367	4.36	0.436	27949
1835	20	99	112	377	7.58	0.758	22782
1836	20	101	115	381	3.25	0.325	26579
1837	20	103	102	391	10.661	1.066	24912
1838	20	105	101	395	2.68	0.268	22708
1839	20	107	100	406	7.179	0.718	24450
1840	20	109	94	408	4.111	0.411	24490
1841	20	111	98	375	21.606	2.161	24472
1842	20	113	125	342	27.714	2.771	27685
1843	20	115	136	332	9.663	0.966	24346
1844	20	117	148	321	10.581	1.058	23046
1845	20	119	165	310	13.161	1.316	23392
1846	20	121	200	301	23.49	2.349	24706
1847	20	123	211	290	10.111	1.011	32743
1848	20	125	217	281	7.031	0.703	24489
1849	20	127	214	267	9.306	0.931	24377
1850	20	129	209	260	5.591	0.559	22641
1851	20	131	223	219	28.16	2.816	32984
1852	20	133	229	190	19.249	1.925	25224
1853	20	135	230	174	10.42	1.042	25122
1854	20	137	227	175	2.055	0.206	25012
1855	20	139	225	186	7.267	0.727	25157
1856	20	141	223	187	1.453	0.145	30794
1857	20	143	223	205	11.7	1.17	19785
1858	20	145	197	175	25.804	2.58	24624
1859	20	147	185	158	13.525	1.353	22778
1860	20	149	163	135	20.687	2.069	24840
1861	20	151	162	137	1.453	0.145	24834
1862	20	153	187	168	25.885	2.589	19416
1863	20	155	203	174	11.107	1.111	23856
1864	20	157	201	173	1.453	0.145	18399
1865	20	159	196	168	4.596	0.46	16230
1866	20	161	200	165	3.25	0.325	23494
1867	20	163	227	192	24.819	2.482	22999
1868	20	165	200	172	21.84	2.184	23190
1869	20	167	173	158	19.768	1.977	24319
1870	20	169	172	153	3.314	0.331	18675
1871	20	171	172	124	18.85	1.885	25430
1872	20	173	173	129	3.314	0.331	25271
1873	20	175	176	157	18.304	1.83	26107
1874	20	177	162	161	9.464	0.946	21333
1875	20	179	170	162	5.24	0.524	16903
1876	20	181	208	162	24.699	2.47	20314
1877	20	183	221	154	9.922	0.992	25042
1878	20	185	224	169	9.943	0.994	30658
1879	20	187	234	170	6.532	0.653	25261
1880	20	189	242	170	5.2	0.52	27462
1881	20	191	252	158	10.153	1.015	27790
1882	20	193	258	146	8.72	0.872	26533
1883	21	1	126	633	-1	-1	22802
1884	21	3	126	632	0.65	0.065	24148
1885	21	5	126	634	1.3	0.13	27930
1886	21	7	128	634	1.3	0.13	28965
1887	21	9	128	634	0	0	33806
1888	21	11	129	629	3.314	0.331	21626
1889	21	13	129	622	4.55	0.455	24535
1890	21	15	134	605	11.518	1.152	22005
1891	21	17	138	596	6.402	0.64	22596
1892	21	19	147	593	6.166	0.617	23707
1893	21	21	153	590	4.36	0.436	27119
1894	21	23	139	587	9.306	0.931	23714
1895	21	25	145	582	5.077	0.508	22344
1896	21	27	153	577	6.132	0.613	21865
1897	21	29	165	576	7.827	0.783	22817
1898	21	31	165	576	0	0	23948
1899	21	33	159	576	3.9	0.39	23390
1900	21	35	153	576	3.9	0.39	19850
1901	21	37	143	573	6.786	0.679	23282
1902	21	39	135	564	7.827	0.783	21665
1903	21	41	109	551	18.894	1.889	23833
1904	21	43	107	546	3.5	0.35	18491
1905	21	45	103	539	5.24	0.524	22406
1906	21	47	103	539	0	0	23319
1907	21	49	95	530	7.827	0.783	23448
1908	21	51	91	526	3.677	0.368	23026
1909	21	53	93	527	1.453	0.145	23346
1910	21	55	108	532	10.277	1.028	25660
1911	21	57	117	534	5.993	0.599	22929
1912	21	59	129	538	8.222	0.822	27895
1913	21	61	133	537	2.68	0.268	26337
1914	21	63	135	534	2.344	0.234	26057
1915	21	65	138	534	1.95	0.195	26016
1916	21	67	138	544	6.5	0.65	28312
1917	21	69	138	544	0	0	28843
1918	21	71	138	544	0	0	25449
1919	21	73	138	541	1.95	0.195	25831
1920	21	75	138	529	7.8	0.78	26817
1921	21	77	139	518	7.179	0.718	25795
1922	21	79	140	506	7.827	0.783	22879
1923	21	81	142	501	3.5	0.35	26359
1924	21	83	144	499	1.838	0.184	24889
1925	21	85	144	499	0	0	25843
1926	21	87	145	499	0.65	0.065	26479
1927	21	89	145	499	0	0	27110
1928	21	91	145	499	0	0	25296
1929	21	93	149	497	2.907	0.291	25267
1930	21	95	149	496	0.65	0.065	25174
1931	21	97	157	492	5.814	0.581	28606
1932	21	99	158	490	1.453	0.145	26975
1933	21	101	160	482	5.36	0.536	28156
1934	21	103	155	478	4.162	0.416	22945
1935	21	105	147	510	21.44	2.144	23755
1936	21	107	144	517	4.95	0.495	24362
1937	21	109	128	524	11.351	1.135	28466
1938	21	111	117	534	9.663	0.966	24482
1939	21	113	114	540	4.36	0.436	23342
1940	21	115	114	540	0	0	21400
1941	21	117	100	546	9.9	0.99	22907
1942	21	119	91	550	6.402	0.64	30551
1943	21	121	79	549	7.827	0.783	26942
1944	21	123	79	549	0	0	27578
1945	21	125	89	546	6.786	0.679	27660
1946	21	127	108	543	12.503	1.25	24829
1947	21	129	108	542	0.65	0.065	24436
1948	21	131	61	552	31.233	3.123	25912
1949	21	133	46	561	11.37	1.137	27955
1950	21	135	40	573	8.72	0.872	27560
1951	21	137	34	581	6.5	0.65	32521
1952	21	139	29	584	3.79	0.379	28607
1953	21	141	15	601	14.314	1.431	25262
1954	21	143	15	601	0	0	24028
1955	21	145	14	607	3.954	0.395	21832
1956	21	147	11	611	3.25	0.325	19322
1957	21	149	11	611	0	0	26827
1958	21	151	11	603	5.2	0.52	25779
1959	21	153	12	592	7.179	0.718	22475
1960	21	155	13	589	2.055	0.206	25059
1961	21	157	18	591	3.5	0.35	25941
1962	21	159	18	592	0.65	0.065	23746
1963	21	161	18	593	0.65	0.065	24863
1964	21	163	6	598	8.45	0.845	24434
1965	21	165	4	599	1.453	0.145	23070
1966	21	167	14	584	11.718	1.172	23624
1967	21	169	22	571	9.922	0.992	26311
1968	21	171	34	560	10.581	1.058	23052
1969	21	173	55	550	15.118	1.512	23507
1970	21	175	71	545	10.896	1.09	23985
1971	21	177	88	539	11.718	1.172	24700
1972	21	179	92	538	2.68	0.268	22666
1973	21	181	101	535	6.166	0.617	24281
1974	21	183	111	533	6.629	0.663	20770
1975	21	185	118	527	5.993	0.599	23673
1976	21	187	127	523	6.402	0.64	24235
1977	21	189	159	518	21.052	2.105	24599
1978	21	191	174	525	10.759	1.076	25119
1979	21	193	176	527	1.838	0.184	23892
1980	22	1	926	22	-1	-1	22799
1981	22	3	921	22	3.25	0.325	24005
1982	22	5	917	22	2.6	0.26	23565
1983	22	7	907	21	6.532	0.653	23306
1984	22	9	922	21	9.75	0.975	22979
1985	22	11	935	19	8.549	0.855	24699
1986	22	13	922	17	8.549	0.855	23293
1987	22	15	916	16	3.954	0.395	22965
1988	22	17	913	18	2.344	0.234	22674
1989	22	19	921	19	5.24	0.524	23731
1990	22	21	930	19	5.85	0.585	22357
1991	22	23	943	17	8.549	0.855	21647
1992	22	25	947	17	2.6	0.26	23745
1993	22	27	923	9	16.443	1.644	21751
1994	22	29	918	8	3.314	0.331	23292
1995	22	31	917	19	7.179	0.718	22796
1996	22	33	917	20	0.65	0.065	22536
1997	22	35	912	27	5.591	0.559	23892
1998	22	37	910	40	8.549	0.855	21820
1999	22	39	910	44	2.6	0.26	22564
[truncated: 5,522 more rows]
