# Supplementary material for: The Arp2/3 complex is required for in situ haptotactic response of microglia to iC3b
Source: EMBO Rep. 2026 Feb 27;27(7):1666–95. doi: 10.1038/s44319-026-00720-9 (PMC13076747; doi:10.1038/s44319-026-00720-9)
Supplement: Supplementary file 14 — Source data Fig. 2 [file 44319_2026_720_MOESM14_ESM.zip › Figure 2/2A-C/25.01.13 BV2 random migration confine DMSO well results.csv]

Track n�	Slice n�	X	Y	Distance	Velocity	Pixel Value
1	1	112	567	-1.000	-1.000	28134
1	3	122	576	8.745	0.874	29755
1	5	120	570	4.111	0.411	29051
1	7	114	569	3.954	0.395	27980
1	9	109	567	3.500	0.350	27599
1	11	109	567	0.000	0.000	27455
1	13	109	574	4.550	0.455	28568
1	15	111	587	8.549	0.855	27303
1	17	105	590	4.360	0.436	28274
1	19	103	586	2.907	0.291	27682
1	21	102	582	2.680	0.268	27590
1	23	102	578	2.600	0.260	28016
1	25	94	580	5.360	0.536	27474
1	27	93	590	6.532	0.653	27807
1	29	94	590	0.650	0.065	27364
1	31	94	590	0.000	0.000	29026
1	33	95	593	2.055	0.206	28699
1	35	84	603	9.663	0.966	27904
1	37	84	603	0.000	0.000	27482
1	39	84	596	4.550	0.455	27437
1	41	84	596	0.000	0.000	27332
1	43	74	607	9.663	0.966	26853
1	45	71	612	3.790	0.379	29277
1	47	82	606	8.144	0.814	28287
1	49	89	596	7.934	0.793	27034
1	51	96	581	10.759	1.076	29817
1	53	99	575	4.360	0.436	27418
1	55	102	590	9.943	0.994	27967
1	57	103	600	6.532	0.653	28982
1	59	103	613	8.450	0.845	27742
1	61	103	618	3.250	0.325	29825
1	63	94	619	5.886	0.589	28534
1	65	91	619	1.950	0.195	27937
1	67	88	622	2.758	0.276	28499
1	69	88	622	0.000	0.000	30332
1	71	92	617	4.162	0.416	28470
1	73	92	617	0.000	0.000	28782
1	75	92	617	0.000	0.000	27936
1	77	93	603	9.123	0.912	28126
1	79	95	601	1.838	0.184	28307
1	81	98	612	7.411	0.741	28939
1	83	100	622	6.629	0.663	28216
1	85	100	628	3.900	0.390	27422
1	87	98	639	7.267	0.727	27850
1	89	81	650	13.161	1.316	28702
1	91	78	652	2.344	0.234	26876
1	93	77	656	2.680	0.268	27149
1	95	75	659	2.344	0.234	27161
1	97	82	652	6.435	0.643	27208
1	99	84	651	1.453	0.145	27151
1	101	90	648	4.360	0.436	27585
1	103	92	647	1.453	0.145	28097
1	105	93	646	0.919	0.092	29296
1	107	93	646	0.000	0.000	29120
1	109	83	654	8.324	0.832	27188
1	111	82	659	3.314	0.331	26207
1	113	82	666	4.550	0.455	31571
1	115	83	669	2.055	0.206	30852
1	117	86	682	8.672	0.867	27776
1	119	86	682	0.000	0.000	26756
1	121	86	682	0.000	0.000	26615
1	123	82	670	8.222	0.822	28737
1	125	77	665	4.596	0.460	27452
1	127	75	663	1.838	0.184	27560
1	129	73	663	1.300	0.130	27806
1	131	70	660	2.758	0.276	27230
1	133	68	653	4.732	0.473	26123
1	135	65	650	2.758	0.276	28831
1	137	57	647	5.553	0.555	26828
1	139	56	646	0.919	0.092	29323
1	141	53	642	3.250	0.325	25860
1	143	53	643	0.650	0.065	25950
1	145	53	643	0.000	0.000	26054
1	147	62	653	8.745	0.874	27593
1	149	67	656	3.790	0.379	27489
1	151	70	657	2.055	0.206	27117
1	153	70	657	0.000	0.000	25986
1	155	68	657	1.300	0.130	28848
1	157	61	657	4.550	0.455	24945
1	159	61	657	0.000	0.000	27052
1	161	51	648	8.745	0.874	24517
1	163	48	649	2.055	0.206	28363
1	165	51	653	3.250	0.325	27166
1	167	55	656	3.250	0.325	26384
1	169	56	662	3.954	0.395	27945
1	171	48	661	5.240	0.524	27697
1	173	35	657	8.841	0.884	29120
1	175	32	660	2.758	0.276	25164
1	177	26	664	4.687	0.469	26019
1	179	26	664	0.000	0.000	28759
1	181	26	664	0.000	0.000	26298
1	183	32	671	5.993	0.599	26708
1	185	32	674	1.950	0.195	25942
1	187	26	681	5.993	0.599	30484
1	189	21	683	3.500	0.350	29052
1	191	21	683	0.000	0.000	27994
1	193	20	683	0.650	0.065	29933
2	1	482	869	-1.000	-1.000	26469
2	3	484	869	1.300	0.130	26984
2	5	489	867	3.500	0.350	28035
2	7	492	864	2.758	0.276	28309
2	9	492	864	0.000	0.000	28239
2	11	492	864	0.000	0.000	28027
2	13	485	865	4.596	0.460	27730
2	15	477	865	5.200	0.520	27231
2	17	476	865	0.650	0.065	26647
2	19	465	869	7.608	0.761	26479
2	21	460	872	3.790	0.379	26758
2	23	460	872	0.000	0.000	26756
2	25	429	878	20.523	2.052	26064
2	27	427	878	1.300	0.130	26914
2	29	427	878	0.000	0.000	27055
2	31	425	878	1.300	0.130	27516
2	33	425	872	3.900	0.390	28213
2	35	422	871	2.055	0.206	29219
2	37	414	871	5.200	0.520	25795
2	39	406	871	5.200	0.520	26373
2	41	401	871	3.250	0.325	26649
2	43	401	871	0.000	0.000	27675
2	45	401	871	0.000	0.000	27992
2	47	401	871	0.000	0.000	27356
2	49	403	869	1.838	0.184	26889
2	51	407	866	3.250	0.325	27306
2	53	418	863	7.411	0.741	26544
2	55	419	863	0.650	0.065	25553
2	57	420	863	0.650	0.065	26199
2	59	422	865	1.838	0.184	26213
2	61	427	864	3.314	0.331	26274
2	63	434	861	4.950	0.495	25495
2	65	431	863	2.344	0.234	26479
2	67	419	867	8.222	0.822	26542
2	69	414	872	4.596	0.460	26128
2	71	415	873	0.919	0.092	25695
2	73	421	873	3.900	0.390	26506
2	75	428	873	4.550	0.455	28257
2	77	436	873	5.200	0.520	27600
2	79	440	872	2.680	0.268	26553
2	81	441	872	0.650	0.065	26806
2	83	441	872	0.000	0.000	26027
2	85	444	872	1.950	0.195	27690
2	87	453	872	5.850	0.585	27124
2	89	453	872	0.000	0.000	27056
2	91	431	872	14.300	1.430	25809
2	93	427	873	2.680	0.268	26865
2	95	422	873	3.250	0.325	25383
2	97	419	875	2.344	0.234	26179
2	99	418	875	0.650	0.065	26531
2	101	407	872	7.411	0.741	24894
2	103	407	872	0.000	0.000	26532
2	105	412	872	3.250	0.325	26169
2	107	415	872	1.950	0.195	24523
2	109	425	873	6.532	0.653	26687
2	111	429	874	2.680	0.268	26131
2	113	437	874	5.200	0.520	26385
2	115	440	873	2.055	0.206	28632
2	117	443	872	2.055	0.206	30332
2	119	450	870	4.732	0.473	27234
2	121	459	868	5.993	0.599	26234
2	123	465	866	4.111	0.411	25326
2	125	471	865	3.954	0.395	26718
2	127	474	865	1.950	0.195	26883
2	129	478	864	2.680	0.268	26113
2	131	484	863	3.954	0.395	26527
2	133	495	863	7.150	0.715	26669
2	135	497	863	1.300	0.130	28311
2	137	502	863	3.250	0.325	25082
2	139	508	861	4.111	0.411	27085
2	141	518	861	6.500	0.650	27000
2	143	522	861	2.600	0.260	27869
2	145	499	867	15.450	1.545	27591
2	147	481	871	11.985	1.199	26956
2	149	472	872	5.886	0.589	27574
2	151	463	873	5.886	0.589	23000
2	153	455	874	5.240	0.524	26596
2	155	454	874	0.650	0.065	26917
2	157	453	874	0.650	0.065	25449
2	159	453	874	0.000	0.000	26334
2	161	452	874	0.650	0.065	25364
2	163	445	874	4.550	0.455	25830
2	165	445	874	0.000	0.000	25754
2	167	445	874	0.000	0.000	26746
2	169	447	871	2.344	0.234	27518
2	171	457	866	7.267	0.727	29672
2	173	462	864	3.500	0.350	26513
2	175	466	861	3.250	0.325	26878
2	177	468	857	2.907	0.291	27149
2	179	468	857	0.000	0.000	25553
2	181	468	857	0.000	0.000	25235
2	183	471	852	3.790	0.379	26246
2	185	472	857	3.314	0.331	26714
2	187	471	862	3.314	0.331	29309
2	189	459	875	11.499	1.150	25206
2	191	451	877	5.360	0.536	24581
2	193	446	881	4.162	0.416	25972
3	1	502	812	-1.000	-1.000	27085
3	3	502	812	0.000	0.000	27903
3	5	502	812	0.000	0.000	28150
3	7	502	812	0.000	0.000	28258
3	9	501	810	1.453	0.145	26720
3	11	503	801	5.993	0.599	26162
3	13	509	792	7.031	0.703	25503
3	15	511	789	2.344	0.234	26696
3	17	511	789	0.000	0.000	29614
3	19	511	789	0.000	0.000	28901
3	21	522	788	7.179	0.718	29364
3	23	525	787	2.055	0.206	27189
3	25	527	785	1.838	0.184	28951
3	27	527	783	1.300	0.130	29060
3	29	530	775	5.553	0.555	27480
3	31	531	773	1.453	0.145	27288
3	33	534	767	4.360	0.436	26740
3	35	534	767	0.000	0.000	26669
3	37	537	765	2.344	0.234	27396
3	39	539	764	1.453	0.145	27159
3	41	539	764	0.000	0.000	27127
3	43	534	767	3.790	0.379	26095
3	45	521	772	9.053	0.905	25782
3	47	520	773	0.919	0.092	25279
3	49	520	773	0.000	0.000	25527
3	51	521	771	1.453	0.145	25309
3	53	525	768	3.250	0.325	26371
3	55	525	768	0.000	0.000	25622
3	57	536	766	7.267	0.727	26391
3	59	538	762	2.907	0.291	27309
3	61	538	759	1.950	0.195	27602
3	63	538	761	1.300	0.130	27363
3	65	526	768	9.030	0.903	26211
3	67	524	773	3.500	0.350	24970
3	69	520	781	5.814	0.581	26587
3	71	520	781	0.000	0.000	26481
3	73	517	785	3.250	0.325	28468
3	75	511	784	3.954	0.395	26526
3	77	507	784	2.600	0.260	23726
3	79	506	782	1.453	0.145	25878
3	81	508	779	2.344	0.234	26018
3	83	509	780	0.919	0.092	24999
3	85	506	791	7.411	0.741	25913
3	87	500	797	5.515	0.552	27588
3	89	485	803	10.501	1.050	25132
3	91	474	811	8.841	0.884	25645
3	93	469	814	3.790	0.379	26588
3	95	467	816	1.838	0.184	25623
3	97	467	816	0.000	0.000	25266
3	99	472	811	4.596	0.460	25040
3	101	482	807	7.001	0.700	23758
3	103	477	812	4.596	0.460	26847
3	105	473	813	2.680	0.268	26943
3	107	472	813	0.650	0.065	25674
3	109	470	811	1.838	0.184	28446
3	111	470	811	0.000	0.000	27739
3	113	463	808	4.950	0.495	28518
3	115	458	804	4.162	0.416	24405
3	117	458	805	0.650	0.065	24993
3	119	458	809	2.600	0.260	25518
3	121	458	809	0.000	0.000	27511
3	123	459	811	1.453	0.145	26940
3	125	462	812	2.055	0.206	24909
3	127	472	809	6.786	0.679	29352
3	129	475	806	2.758	0.276	26528
3	131	480	802	4.162	0.416	31741
3	133	474	815	9.306	0.931	25205
3	135	471	821	4.360	0.436	27122
3	137	471	822	0.650	0.065	26955
3	139	472	822	0.650	0.065	25845
3	141	488	821	10.420	1.042	26598
3	143	497	822	5.886	0.589	26031
3	145	510	829	9.597	0.960	26545
3	147	515	829	3.250	0.325	26967
3	149	531	829	10.400	1.040	25993
3	151	550	830	12.367	1.237	27379
3	153	561	832	7.267	0.727	26252
3	155	567	834	4.111	0.411	27192
3	157	573	836	4.111	0.411	27427
3	159	577	836	2.600	0.260	26955
3	161	581	837	2.680	0.268	27885
3	163	589	838	5.240	0.524	27434
3	165	596	837	4.596	0.460	27435
3	167	596	837	0.000	0.000	27113
3	169	598	835	1.838	0.184	27236
3	171	599	839	2.680	0.268	26963
3	173	600	844	3.314	0.331	26839
3	175	602	844	1.300	0.130	26243
3	177	603	841	2.055	0.206	27726
3	179	597	834	5.993	0.599	27822
3	181	595	832	1.838	0.184	25939
3	183	584	833	7.179	0.718	28705
3	185	573	833	7.150	0.715	28367
3	187	564	832	5.886	0.589	27714
3	189	562	831	1.453	0.145	27799
3	191	560	829	1.838	0.184	27727
3	193	560	827	1.300	0.130	27562
4	1	565	426	-1.000	-1.000	28461
4	3	565	426	0.000	0.000	25665
4	5	565	426	0.000	0.000	27082
4	7	565	426	0.000	0.000	27679
4	9	562	423	2.758	0.276	27272
4	11	558	420	3.250	0.325	25795
4	13	556	417	2.344	0.234	27053
4	15	555	408	5.886	0.589	27544
4	17	554	404	2.680	0.268	28519
4	19	554	399	3.250	0.325	27833
4	21	556	391	5.360	0.536	26174
4	23	557	386	3.314	0.331	25360
4	25	562	401	10.277	1.028	25657
4	27	566	420	12.620	1.262	27110
4	29	566	420	0.000	0.000	27674
4	31	564	420	1.300	0.130	26167
4	33	558	417	4.360	0.436	27331
4	35	545	407	10.661	1.066	26996
4	37	544	405	1.453	0.145	26413
4	39	540	404	2.680	0.268	25619
4	41	543	408	3.250	0.325	27201
4	43	550	415	6.435	0.643	26712
4	45	557	418	4.950	0.495	27534
4	47	568	418	7.150	0.715	26296
4	49	570	418	1.300	0.130	33108
4	51	572	418	1.300	0.130	28832
4	53	559	408	10.661	1.066	25701
4	55	552	403	5.591	0.559	27721
4	57	555	403	1.950	0.195	29101
4	59	563	409	6.500	0.650	25678
4	61	563	409	0.000	0.000	23658
4	63	568	409	3.250	0.325	27023
4	65	572	407	2.907	0.291	27834
4	67	576	405	2.907	0.291	28278
4	69	576	407	1.300	0.130	26719
4	71	575	423	10.420	1.042	30100
4	73	575	427	2.600	0.260	26275
4	75	575	427	0.000	0.000	26572
4	77	575	427	0.000	0.000	26983
4	79	575	421	3.900	0.390	28171
4	81	575	414	4.550	0.455	27654
4	83	563	411	8.040	0.804	25107
4	85	562	411	0.650	0.065	24370
4	87	567	421	7.267	0.727	25875
4	89	570	424	2.758	0.276	28682
4	91	577	424	4.550	0.455	25085
4	93	586	422	5.993	0.599	29741
4	95	590	420	2.907	0.291	26829
4	97	592	419	1.453	0.145	28368
4	99	592	419	0.000	0.000	27698
4	101	592	413	3.900	0.390	29767
4	103	592	403	6.500	0.650	28164
4	105	592	408	3.250	0.325	27771
4	107	588	422	9.464	0.946	26880
4	109	583	430	6.132	0.613	27642
4	111	583	430	0.000	0.000	27344
4	113	585	423	4.732	0.473	26103
4	115	589	419	3.677	0.368	26648
4	117	594	416	3.790	0.379	26947
4	119	596	414	1.838	0.184	26985
4	121	595	423	5.886	0.589	26862
4	123	591	433	7.001	0.700	26752
4	125	590	438	3.314	0.331	28334
4	127	593	431	4.950	0.495	26964
4	129	603	415	12.264	1.226	28073
4	131	609	409	5.515	0.552	27844
4	133	609	407	1.300	0.130	27117
4	135	607	397	6.629	0.663	28003
4	137	602	390	5.591	0.559	27486
4	139	601	385	3.314	0.331	27121
4	141	601	385	0.000	0.000	28502
4	143	600	372	8.475	0.847	28959
4	145	597	370	2.344	0.234	26783
4	147	594	368	2.344	0.234	28209
4	149	590	365	3.250	0.325	27027
4	151	594	366	2.680	0.268	27218
4	153	605	371	7.854	0.785	29059
4	155	607	371	1.300	0.130	28404
4	157	612	371	3.250	0.325	27262
4	159	618	369	4.111	0.411	28520
4	161	603	366	9.943	0.994	28882
4	163	597	364	4.111	0.411	26554
4	165	594	360	3.250	0.325	27621
4	167	603	364	6.402	0.640	26404
4	169	614	371	8.475	0.847	26190
4	171	623	374	6.166	0.617	27891
4	173	636	376	8.549	0.855	27875
4	175	661	379	16.366	1.637	27899
4	177	671	386	7.934	0.793	25911
4	179	682	396	9.663	0.966	28268
4	181	685	397	2.055	0.206	27741
4	183	690	395	3.500	0.350	25165
4	185	695	390	4.596	0.460	25828
4	187	700	386	4.162	0.416	25611
4	189	708	383	5.553	0.555	26583
4	191	717	382	5.886	0.589	28380
4	193	722	385	3.790	0.379	25872
5	1	507	218	-1.000	-1.000	27578
5	3	507	218	0.000	0.000	27576
5	5	512	214	4.162	0.416	27625
5	7	515	208	4.360	0.436	27388
5	9	520	214	5.077	0.508	26962
5	11	522	215	1.453	0.145	28274
5	13	526	221	4.687	0.469	27428
5	15	526	222	0.650	0.065	26729
5	17	529	227	3.790	0.379	27021
5	19	531	236	5.993	0.599	27049
5	21	531	237	0.650	0.065	27382
5	23	532	240	2.055	0.206	27778
5	25	532	239	0.650	0.065	27022
5	27	532	234	3.250	0.325	27704
5	29	532	232	1.300	0.130	28003
5	31	530	228	2.907	0.291	27113
5	33	526	223	4.162	0.416	26849
5	35	525	225	1.453	0.145	26251
5	37	524	227	1.453	0.145	27610
5	39	524	229	1.300	0.130	27516
5	41	527	231	2.344	0.234	25639
5	43	528	231	0.650	0.065	27173
5	45	531	231	1.950	0.195	28683
5	47	538	231	4.550	0.455	25991
5	49	547	231	5.850	0.585	26946
5	51	549	232	1.453	0.145	26433
5	53	556	232	4.550	0.455	28118
5	55	555	232	0.650	0.065	28727
5	57	550	233	3.314	0.331	27523
5	59	543	235	4.732	0.473	29215
5	61	540	238	2.758	0.276	28327
5	63	535	245	5.591	0.559	27209
5	65	535	245	0.000	0.000	27097
5	67	533	248	2.344	0.234	26603
5	69	534	252	2.680	0.268	28342
5	71	541	252	4.550	0.455	26823
5	73	547	252	3.900	0.390	27772
5	75	565	254	11.772	1.177	27119
5	77	578	255	8.475	0.847	27242
5	79	581	256	2.055	0.206	26793
5	81	582	256	0.650	0.065	27410
5	83	583	256	0.650	0.065	26469
5	85	588	252	4.162	0.416	26040
5	87	590	261	5.993	0.599	27497
5	89	591	267	3.954	0.395	27254
5	91	592	269	1.453	0.145	25811
5	93	593	277	5.240	0.524	27369
5	95	595	282	3.500	0.350	27842
5	97	600	282	3.250	0.325	26759
5	99	605	282	3.250	0.325	27271
5	101	607	282	1.300	0.130	25320
5	103	616	283	5.886	0.589	28546
5	105	621	289	5.077	0.508	27539
5	107	621	293	2.600	0.260	27444
5	109	615	299	5.515	0.552	24415
5	111	614	299	0.650	0.065	26938
5	113	614	290	5.850	0.585	26384
5	115	616	288	1.838	0.184	26391
5	117	617	297	5.886	0.589	26538
5	119	617	305	5.200	0.520	28615
5	121	617	308	1.950	0.195	26835
5	123	621	321	8.841	0.884	26731
5	125	621	321	0.000	0.000	26726
5	127	622	327	3.954	0.395	26752
5	129	626	327	2.600	0.260	27726
5	131	625	317	6.532	0.653	27655
5	133	625	317	0.000	0.000	26980
5	135	624	315	1.453	0.145	27349
5	137	623	314	0.919	0.092	26400
5	139	623	314	0.000	0.000	27373
5	141	626	310	3.250	0.325	27643
5	143	641	300	11.718	1.172	26402
5	145	641	300	0.000	0.000	25799
5	147	641	300	0.000	0.000	27149
5	149	642	312	7.827	0.783	26192
5	151	642	312	0.000	0.000	27014
5	153	642	314	1.300	0.130	26161
5	155	642	314	0.000	0.000	28442
5	157	642	314	0.000	0.000	29154
5	159	642	314	0.000	0.000	30571
5	161	651	310	6.402	0.640	27643
5	163	660	300	8.745	0.874	28237
5	165	660	300	0.000	0.000	28276
5	167	661	307	4.596	0.460	26909
5	169	649	319	11.031	1.103	28798
5	171	645	314	4.162	0.416	28053
5	173	644	310	2.680	0.268	25908
5	175	647	318	5.553	0.555	28980
5	177	653	320	4.111	0.411	25854
5	179	656	320	1.950	0.195	27110
5	181	661	320	3.250	0.325	27797
5	183	670	317	6.166	0.617	26797
5	185	674	316	2.680	0.268	24047
5	187	677	320	3.250	0.325	28061
5	189	668	322	5.993	0.599	25481
5	191	663	317	4.596	0.460	26242
5	193	672	316	5.886	0.589	27623
6	1	578	159	-1.000	-1.000	27870
6	3	577	161	1.453	0.145	27390
6	5	575	160	1.453	0.145	26782
6	7	573	152	5.360	0.536	26928
6	9	573	148	2.600	0.260	28147
6	11	570	143	3.790	0.379	25848
6	13	568	135	5.360	0.536	31455
6	15	568	135	0.000	0.000	28580
6	17	566	138	2.344	0.234	27300
6	19	566	142	2.600	0.260	28162
6	21	566	142	0.000	0.000	25608
6	23	566	142	0.000	0.000	26054
6	25	566	146	2.600	0.260	26436
6	27	566	146	0.000	0.000	29358
6	29	566	134	7.800	0.780	27071
6	31	566	130	2.600	0.260	26106
6	33	569	128	2.344	0.234	27082
6	35	572	129	2.055	0.206	27994
6	37	577	135	5.077	0.508	26426
6	39	582	129	5.077	0.508	27940
6	41	582	125	2.600	0.260	27882
6	43	584	136	7.267	0.727	26126
6	45	584	136	0.000	0.000	25795
6	47	579	123	9.053	0.905	27616
6	49	575	113	7.001	0.700	26272
6	51	577	120	4.732	0.473	27303
6	53	578	124	2.680	0.268	28002
6	55	580	121	2.344	0.234	29286
6	57	584	111	7.001	0.700	26967
6	59	593	131	14.255	1.426	27185
6	61	595	137	4.111	0.411	28865
6	63	600	133	4.162	0.416	28307
6	65	612	133	7.800	0.780	28135
6	67	617	136	3.790	0.379	28321
6	69	622	137	3.314	0.331	26800
6	71	632	136	6.532	0.653	28351
6	73	640	133	5.553	0.555	28093
6	75	641	133	0.650	0.065	27151
6	77	643	133	1.300	0.130	26523
6	79	650	141	6.909	0.691	25501
6	81	654	150	6.402	0.640	27232
6	83	653	137	8.475	0.847	26423
6	85	642	118	14.270	1.427	26822
6	87	641	122	2.680	0.268	31055
6	89	629	122	7.800	0.780	26826
6	91	608	117	14.031	1.403	27488
6	93	607	117	0.650	0.065	28082
6	95	606	114	2.055	0.206	26638
6	97	600	102	8.720	0.872	27455
6	99	610	125	16.302	1.630	26682
6	101	620	140	11.718	1.172	27395
6	103	624	145	4.162	0.416	28434
6	105	628	149	3.677	0.368	28551
6	107	633	157	6.132	0.613	27869
6	109	638	164	5.591	0.559	26232
6	111	658	180	16.648	1.665	26663
6	113	659	180	0.650	0.065	26092
6	115	670	183	7.411	0.741	25238
6	117	683	185	8.549	0.855	27963
6	119	701	196	13.711	1.371	28890
6	121	714	201	9.053	0.905	27603
6	123	724	205	7.001	0.700	27267
6	125	729	208	3.790	0.379	26479
6	127	734	220	8.450	0.845	28316
6	129	735	233	8.475	0.847	27516
6	131	723	238	8.450	0.845	27244
6	133	715	241	5.553	0.555	27005
6	135	715	241	0.000	0.000	26779
6	137	715	248	4.550	0.455	26647
6	139	715	249	0.650	0.065	27509
6	141	725	271	15.708	1.571	27206
6	143	734	300	19.736	1.974	28028
6	145	742	328	18.928	1.893	27782
6	147	759	360	23.552	2.355	25957
6	149	768	380	14.255	1.426	26509
6	151	775	411	20.657	2.066	25427
6	153	776	413	1.453	0.145	26202
6	155	778	426	8.549	0.855	25551
6	157	782	439	8.841	0.884	26780
6	159	775	472	21.927	2.193	25139
6	161	774	483	7.179	0.718	26213
6	163	773	501	11.718	1.172	24159
6	165	773	515	9.100	0.910	22613
6	167	773	520	3.250	0.325	23278
6	169	772	535	9.771	0.977	23895
6	171	772	535	0.000	0.000	23362
6	173	764	538	5.553	0.555	16878
6	175	764	538	0.000	0.000	16280
6	177	763	538	0.650	0.065	18217
6	179	762	526	7.827	0.783	21637
6	181	762	525	0.650	0.065	21754
6	183	762	524	0.650	0.065	21393
6	185	764	523	1.453	0.145	20810
6	187	768	520	3.250	0.325	22369
6	189	771	512	5.553	0.555	24486
6	191	772	510	1.453	0.145	23022
6	193	772	509	0.650	0.065	23166
7	1	195	250	-1.000	-1.000	27968
7	3	195	250	0.000	0.000	28115
7	5	194	250	0.650	0.065	29510
7	7	186	246	5.814	0.581	27444
7	9	184	245	1.453	0.145	29044
7	11	179	246	3.314	0.331	26982
7	13	176	252	4.360	0.436	28120
7	15	172	256	3.677	0.368	28851
7	17	172	256	0.000	0.000	28594
7	19	170	256	1.300	0.130	28293
7	21	155	259	9.943	0.994	26805
7	23	150	258	3.314	0.331	28715
7	25	150	256	1.300	0.130	29047
7	27	157	252	5.240	0.524	29517
7	29	167	243	8.745	0.874	29321
7	31	170	239	3.250	0.325	29235
7	33	175	236	3.790	0.379	28459
7	35	186	236	7.150	0.715	29359
7	37	199	236	8.450	0.845	28155
7	39	204	243	5.591	0.559	29978
7	41	215	255	10.581	1.058	29112
7	43	208	251	5.240	0.524	28965
7	45	181	240	18.950	1.895	28085
7	47	168	237	8.672	0.867	29058
7	49	167	237	0.650	0.065	29380
7	51	165	245	5.360	0.536	27317
7	53	183	248	11.861	1.186	31697
7	55	212	251	18.950	1.895	30935
7	57	221	266	11.370	1.137	28018
7	59	221	266	0.000	0.000	28020
7	61	217	261	4.162	0.416	29413
7	63	215	261	1.300	0.130	27173
7	65	215	261	0.000	0.000	27207
7	67	220	260	3.314	0.331	29622
7	69	208	264	8.222	0.822	28094
7	71	206	264	1.300	0.130	29749
7	73	202	265	2.680	0.268	29461
7	75	201	265	0.650	0.065	28617
7	77	197	263	2.907	0.291	29680
7	79	192	259	4.162	0.416	30671
7	81	177	243	14.255	1.426	27635
7	83	179	247	2.907	0.291	31475
7	85	187	258	8.841	0.884	29954
7	87	187	259	0.650	0.065	21580
7	89	187	259	0.000	0.000	25027
7	91	185	252	4.732	0.473	28754
7	93	180	247	4.596	0.460	27619
7	95	179	246	0.919	0.092	27272
7	97	175	248	2.907	0.291	30410
7	99	174	259	7.179	0.718	25960
7	101	175	263	2.680	0.268	27149
7	103	175	251	7.800	0.780	29708
7	105	172	245	4.360	0.436	27905
7	107	168	248	3.250	0.325	28007
7	109	164	253	4.162	0.416	28445
7	111	163	254	0.919	0.092	28301
7	113	161	254	1.300	0.130	26840
7	115	152	244	8.745	0.874	27214
7	117	147	241	3.790	0.379	28285
7	119	134	237	8.841	0.884	29313
7	121	130	237	2.600	0.260	28838
7	123	130	237	0.000	0.000	29244
7	125	129	236	0.919	0.092	29156
7	127	131	236	1.300	0.130	26285
7	129	137	239	4.360	0.436	24042
7	131	141	244	4.162	0.416	27746
7	133	148	251	6.435	0.643	29938
7	135	154	265	9.900	0.990	27505
7	137	154	266	0.650	0.065	29770
7	139	160	262	4.687	0.469	28318
7	141	162	251	7.267	0.727	27560
7	143	158	249	2.907	0.291	28069
7	145	157	256	4.596	0.460	28630
7	147	147	266	9.192	0.919	29162
7	149	148	276	6.532	0.653	26485
7	151	167	286	13.956	1.396	28126
7	153	174	291	5.591	0.559	28174
7	155	186	295	8.222	0.822	28650
7	157	197	305	9.663	0.966	29191
7	159	207	315	9.192	0.919	23362
7	161	214	320	5.591	0.559	25766
7	163	221	326	5.993	0.599	26860
7	165	229	336	8.324	0.832	27138
7	167	231	340	2.907	0.291	27688
7	169	234	342	2.344	0.234	26091
7	171	234	345	1.950	0.195	26115
7	173	234	346	0.650	0.065	24119
7	175	234	346	0.000	0.000	28218
7	177	238	353	5.240	0.524	31446
7	179	241	361	5.553	0.555	26848
7	181	241	361	0.000	0.000	27588
7	183	241	361	0.000	0.000	28921
7	185	241	362	0.650	0.065	25725
7	187	243	361	1.453	0.145	30314
7	189	243	361	0.000	0.000	30424
7	191	243	360	0.650	0.065	29586
7	193	239	355	4.162	0.416	30434
8	1	115	140	-1.000	-1.000	26278
8	3	115	140	0.000	0.000	28509
8	5	115	139	0.650	0.065	27529
8	7	121	136	4.360	0.436	27766
8	9	132	128	8.841	0.884	28253
8	11	136	125	3.250	0.325	27208
8	13	142	124	3.954	0.395	25919
8	15	150	124	5.200	0.520	30600
8	17	152	123	1.453	0.145	27336
8	19	153	123	0.650	0.065	25758
8	21	168	119	10.090	1.009	28796
8	23	168	131	7.800	0.780	30237
8	25	170	135	2.907	0.291	29787
8	27	176	146	8.144	0.814	27264
8	29	176	146	0.000	0.000	28543
8	31	172	146	2.600	0.260	29160
8	33	161	135	10.111	1.011	24133
8	35	162	120	9.771	0.977	28288
8	37	166	120	2.600	0.260	30835
8	39	174	117	5.553	0.555	28125
8	41	185	110	8.475	0.847	27708
8	43	192	103	6.435	0.643	30640
8	45	169	112	16.053	1.605	29778
8	47	168	112	0.650	0.065	28482
8	49	180	111	7.827	0.783	27716
8	51	203	110	14.964	1.496	33128
8	53	209	104	5.515	0.552	27838
8	55	215	96	6.500	0.650	30186
8	57	220	88	6.132	0.613	32153
8	59	217	104	10.581	1.058	28531
8	61	216	110	3.954	0.395	28178
8	63	220	116	4.687	0.469	30057
8	65	223	116	1.950	0.195	26797
8	67	242	120	12.620	1.262	28159
8	69	247	124	4.162	0.416	25425
8	71	245	124	1.300	0.130	27280
8	73	225	113	14.836	1.484	25336
8	75	188	115	24.085	2.408	29134
8	77	158	119	19.672	1.967	28283
8	79	155	119	1.950	0.195	30606
8	81	139	127	11.627	1.163	27864
8	83	140	127	0.650	0.065	27453
8	85	143	123	3.250	0.325	29176
8	87	152	114	8.273	0.827	28556
8	89	156	105	6.402	0.640	26774
8	91	158	95	6.629	0.663	28493
8	93	158	104	5.850	0.585	27859
8	95	157	107	2.055	0.206	29915
8	97	157	105	1.300	0.130	26481
8	99	156	91	9.123	0.912	26933
8	101	147	108	12.503	1.250	29743
8	103	133	117	10.818	1.082	28035
8	105	118	117	9.750	0.975	25190
8	107	115	115	2.344	0.234	27205
8	109	119	114	2.680	0.268	27481
8	111	127	109	6.132	0.613	27126
8	113	131	103	4.687	0.469	27536
8	115	133	97	4.111	0.411	26674
8	117	140	107	7.934	0.793	28287
8	119	147	109	4.732	0.473	28343
8	121	155	109	5.200	0.520	29224
8	123	162	107	4.732	0.473	27431
8	125	162	107	0.000	0.000	27762
8	127	159	104	2.758	0.276	33462
8	129	158	98	3.954	0.395	29197
8	131	162	88	7.001	0.700	29464
8	133	162	88	0.000	0.000	29316
8	135	162	88	0.000	0.000	28145
8	137	156	92	4.687	0.469	28900
8	139	149	89	4.950	0.495	26884
8	141	143	87	4.111	0.411	29587
8	143	123	78	14.255	1.426	29550
8	145	113	72	7.580	0.758	28211
8	147	107	77	5.077	0.508	24237
8	149	107	77	0.000	0.000	27095
8	151	109	80	2.344	0.234	26800
8	153	121	85	8.450	0.845	29211
8	155	140	91	12.951	1.295	30058
8	157	145	91	3.250	0.325	27212
8	159	148	89	2.344	0.234	29415
8	161	162	81	10.481	1.048	27563
8	163	175	75	9.306	0.931	28461
8	165	176	75	0.650	0.065	27743
8	167	170	71	4.687	0.469	29068
8	169	167	70	2.055	0.206	25149
8	171	150	63	11.950	1.195	27446
8	173	130	55	14.001	1.400	29334
8	175	126	49	4.687	0.469	27851
8	177	125	41	5.240	0.524	26391
8	179	137	34	9.030	0.903	27416
8	181	138	31	2.055	0.206	26051
8	183	138	26	3.250	0.325	27011
8	185	156	48	18.476	1.848	26518
8	187	156	48	0.000	0.000	27359
8	189	152	31	11.351	1.135	26733
8	191	146	13	12.333	1.233	26960
8	193	139	12	4.596	0.460	26943
9	1	286	326	-1.000	-1.000	29121
9	3	299	339	11.950	1.195	27016
9	5	299	339	0.000	0.000	27760
9	7	299	339	0.000	0.000	27128
9	9	294	332	5.591	0.559	26459
9	11	293	324	5.240	0.524	27595
9	13	290	313	7.411	0.741	27129
9	15	280	292	15.118	1.512	29985
9	17	275	286	5.077	0.508	28824
9	19	272	280	4.360	0.436	27883
9	21	262	263	12.820	1.282	25737
9	23	260	257	4.111	0.411	28973
9	25	260	256	0.650	0.065	30012
9	27	251	239	12.503	1.250	26354
9	29	247	233	4.687	0.469	27791
9	31	244	228	3.790	0.379	29200
9	33	241	227	2.055	0.206	25491
9	35	230	220	8.475	0.847	24825
9	37	228	219	1.453	0.145	26227
9	39	222	215	4.687	0.469	24955
9	41	214	208	6.909	0.691	29601
9	43	213	208	0.650	0.065	31674
9	45	214	209	0.919	0.092	31994
9	47	218	215	4.687	0.469	28668
9	49	232	237	16.950	1.695	29917
9	51	238	245	6.500	0.650	28418
9	53	247	250	6.692	0.669	27343
9	55	256	255	6.692	0.669	28422
9	57	264	263	7.354	0.735	29177
9	59	275	271	8.841	0.884	28186
9	61	280	280	6.692	0.669	34169
9	63	283	292	8.040	0.804	27408
9	65	287	301	6.402	0.640	28617
9	67	285	294	4.732	0.473	28162
9	69	271	270	18.060	1.806	30499
9	71	253	252	16.546	1.655	24495
9	73	243	246	7.580	0.758	29161
9	75	225	233	14.432	1.443	31718
9	77	214	224	9.238	0.924	31029
9	79	202	214	10.153	1.015	24082
9	81	187	204	11.718	1.172	21141
9	83	164	192	16.862	1.686	30715
9	85	164	192	0.000	0.000	25730
9	87	162	191	1.453	0.145	24427
9	89	152	183	8.324	0.832	27429
9	91	148	181	2.907	0.291	29421
9	93	155	184	4.950	0.495	30034
9	95	158	187	2.758	0.276	28155
9	97	188	203	22.099	2.210	24351
9	99	192	205	2.907	0.291	29504
9	101	201	213	7.827	0.783	17099
9	103	206	218	4.596	0.460	23244
9	105	211	222	4.162	0.416	29548
9	107	214	224	2.344	0.234	26079
9	109	222	229	6.132	0.613	22238
9	111	212	218	9.663	0.966	27302
9	113	186	198	21.321	2.132	28264
9	115	180	194	4.687	0.469	29150
9	117	158	180	16.950	1.695	25106
9	119	151	175	5.591	0.559	24724
9	121	147	174	2.680	0.268	25115
9	123	146	173	0.919	0.092	28438
9	125	146	175	1.300	0.130	27610
9	127	151	178	3.790	0.379	32007
9	129	157	180	4.111	0.411	27244
9	131	144	175	9.053	0.905	26887
9	133	128	165	12.264	1.226	26453
9	135	107	153	15.721	1.572	28926
9	137	104	149	3.250	0.325	25381
9	139	99	142	5.591	0.559	25935
9	141	99	140	1.300	0.130	25134
9	143	98	137	2.055	0.206	25592
9	145	84	135	9.192	0.919	26439
9	147	75	135	5.850	0.585	27837
9	149	64	135	7.150	0.715	25840
9	151	58	132	4.360	0.436	24751
9	153	46	123	9.750	0.975	18461
9	155	44	117	4.111	0.411	28643
9	157	40	104	8.841	0.884	35283
9	159	40	101	1.950	0.195	29393
9	161	31	92	8.273	0.827	24680
9	163	22	81	9.238	0.924	27400
9	165	17	77	4.162	0.416	26116
9	167	16	78	0.919	0.092	27756
9	169	10	83	5.077	0.508	24188
9	171	7	87	3.250	0.325	26178
9	173	7	87	0.000	0.000	28400
9	175	4	88	2.055	0.206	28735
9	177	2	88	1.300	0.130	27532
9	179	1	88	0.650	0.065	25831
9	181	3	86	1.838	0.184	28898
9	183	4	86	0.650	0.065	28109
9	185	4	84	1.300	0.130	27205
9	187	4	84	0.000	0.000	26577
9	189	5	82	1.453	0.145	26981
10	1	269	247	-1.000	-1.000	28188
10	3	269	244	1.950	0.195	26171
10	5	269	243	0.650	0.065	26325
10	7	269	237	3.900	0.390	29456
10	9	269	237	0.000	0.000	25822
10	11	269	237	0.000	0.000	28048
10	13	269	237	0.000	0.000	28085
10	15	279	231	7.580	0.758	28683
10	17	313	217	23.900	2.390	29003
10	19	311	222	3.500	0.350	28157
10	21	304	231	7.411	0.741	28939
10	23	290	230	9.123	0.912	27410
10	25	285	228	3.500	0.350	26710
10	27	272	221	9.597	0.960	25648
10	29	272	221	0.000	0.000	28209
10	31	271	218	2.055	0.206	27682
10	33	263	207	8.841	0.884	29948
10	35	258	202	4.596	0.460	26771
10	37	256	220	11.772	1.177	24632
10	39	256	220	0.000	0.000	24149
10	41	258	220	1.300	0.130	24901
10	43	254	211	6.402	0.640	24841
10	45	251	207	3.250	0.325	26190
10	47	251	207	0.000	0.000	26038
10	49	251	207	0.000	0.000	27438
10	51	247	206	2.680	0.268	26748
10	53	226	198	14.607	1.461	23528
10	55	223	198	1.950	0.195	24950
10	57	227	202	3.677	0.368	24394
10	59	237	206	7.001	0.700	26795
10	61	249	211	8.450	0.845	28205
10	63	256	216	5.591	0.559	28335
10	65	262	217	3.954	0.395	24101
10	67	275	214	8.672	0.867	31260
10	69	277	215	1.453	0.145	33175
10	71	280	223	5.553	0.555	30203
10	73	279	223	0.650	0.065	28723
10	75	273	217	5.515	0.552	30049
10	77	260	205	11.499	1.150	28429
10	79	260	205	0.000	0.000	30161
10	81	263	206	2.055	0.206	31670
10	83	264	207	0.919	0.092	28300
10	85	266	209	1.838	0.184	30893
10	87	267	217	5.240	0.524	32357
10	89	269	217	1.300	0.130	30420
10	91	269	217	0.000	0.000	30125
10	93	238	208	20.981	2.098	26452
10	95	236	206	1.838	0.184	22726
10	97	236	204	1.300	0.130	26415
10	99	236	200	2.600	0.260	25121
10	101	234	194	4.111	0.411	25264
10	103	234	194	0.000	0.000	30857
10	105	233	193	0.919	0.092	30276
10	107	233	193	0.000	0.000	26939
10	109	233	190	1.950	0.195	28482
10	111	227	182	6.500	0.650	27574
10	113	221	178	4.687	0.469	28230
10	115	225	192	9.464	0.946	25651
10	117	226	193	0.919	0.092	26055
10	119	234	202	7.827	0.783	24855
10	121	226	198	5.814	0.581	25219
10	123	222	195	3.250	0.325	22168
10	125	221	196	0.919	0.092	31574
10	127	237	210	13.819	1.382	27903
10	129	239	212	1.838	0.184	25164
10	131	232	217	5.591	0.559	24783
10	133	233	217	0.650	0.065	22974
10	135	240	216	4.596	0.460	27935
10	137	250	213	6.786	0.679	20813
10	139	256	210	4.360	0.436	23607
10	141	271	209	9.771	0.977	31416
10	143	281	210	6.532	0.653	26918
10	145	288	210	4.550	0.455	32409
10	147	301	206	8.841	0.884	23749
10	149	307	205	3.954	0.395	24144
10	151	319	197	9.374	0.937	26822
10	153	327	190	6.909	0.691	26850
10	155	334	183	6.435	0.643	28380
10	157	347	174	10.277	1.028	28215
10	159	353	173	3.954	0.395	28281
10	161	364	172	7.179	0.718	28869
10	163	370	173	3.954	0.395	25318
10	165	380	174	6.532	0.653	25573
10	167	392	176	7.907	0.791	22248
10	169	393	176	0.650	0.065	23857
10	171	394	176	0.650	0.065	23342
10	173	376	188	14.061	1.406	27811
10	175	345	206	23.300	2.330	28197
10	177	337	211	6.132	0.613	28808
10	179	324	221	10.661	1.066	29326
10	181	305	236	15.734	1.573	27391
10	183	299	240	4.687	0.469	29148
10	185	282	250	12.820	1.282	28133
10	187	276	252	4.111	0.411	39276
10	189	273	256	3.250	0.325	28270
10	191	271	258	1.838	0.184	27810
10	193	259	264	8.720	0.872	28134
11	1	625	273	-1.000	-1.000	27576
11	3	625	273	0.000	0.000	26676
11	5	625	273	0.000	0.000	26041
11	7	625	273	0.000	0.000	28136
11	9	631	267	5.515	0.552	27578
11	11	636	264	3.790	0.379	26272
11	13	633	264	1.950	0.195	26955
11	15	623	266	6.629	0.663	24421
11	17	622	265	0.919	0.092	25436
11	19	621	265	0.650	0.065	25211
11	21	621	265	0.000	0.000	26410
11	23	621	265	0.000	0.000	24689
11	25	623	265	1.300	0.130	25240
11	27	627	265	2.600	0.260	29606
11	29	630	262	2.758	0.276	27414
11	31	632	253	5.993	0.599	27196
11	33	634	253	1.300	0.130	28228
11	35	639	253	3.250	0.325	27695
11	37	645	251	4.111	0.411	26363
11	39	650	251	3.250	0.325	24057
11	41	677	252	17.562	1.756	32002
11	43	682	252	3.250	0.325	29279
11	45	686	250	2.907	0.291	27398
11	47	694	235	11.050	1.105	25941
11	49	694	233	1.300	0.130	24327
11	51	699	231	3.500	0.350	25739
11	53	710	224	8.475	0.847	27155
11	55	713	221	2.758	0.276	27665
11	57	719	217	4.687	0.469	25026
11	59	708	234	13.161	1.316	32961
11	61	702	234	3.900	0.390	30445
11	63	695	237	4.950	0.495	25069
11	65	690	237	3.250	0.325	23523
11	67	676	245	10.481	1.048	27655
11	69	676	245	0.000	0.000	29525
11	71	677	244	0.919	0.092	28918
11	73	682	239	4.596	0.460	27684
11	75	691	234	6.692	0.669	25830
11	77	696	227	5.591	0.559	26160
11	79	702	224	4.360	0.436	26391
11	81	702	226	1.300	0.130	27143
11	83	702	226	0.000	0.000	27594
11	85	703	227	0.919	0.092	24575
11	87	702	238	7.179	0.718	26236
11	89	700	238	1.300	0.130	30302
11	91	689	237	7.179	0.718	24726
11	93	686	237	1.950	0.195	25880
11	95	680	237	3.900	0.390	27242
11	97	675	240	3.790	0.379	25088
11	99	675	240	0.000	0.000	26366
11	101	675	240	0.000	0.000	26777
11	103	678	237	2.758	0.276	27353
11	105	680	235	1.838	0.184	26002
11	107	691	226	9.238	0.924	24918
11	109	695	222	3.677	0.368	23802
11	111	696	229	4.596	0.460	26753
11	113	687	246	12.503	1.250	26906
11	115	686	255	5.886	0.589	27618
11	117	686	272	11.050	1.105	26957
11	119	684	282	6.629	0.663	28485
11	121	679	292	7.267	0.727	26201
11	123	678	294	1.453	0.145	26611
11	125	676	301	4.732	0.473	30764
11	127	676	299	1.300	0.130	29044
11	129	681	277	14.664	1.466	27537
11	131	684	267	6.786	0.679	26628
11	133	686	256	7.267	0.727	24038
11	135	686	240	10.400	1.040	28394
11	137	686	229	7.150	0.715	26146
11	139	686	215	9.100	0.910	26806
11	141	686	208	4.550	0.455	29148
11	143	683	195	8.672	0.867	31499
11	145	683	194	0.650	0.065	31779
11	147	681	214	13.065	1.306	26846
11	149	682	250	23.408	2.341	22918
11	151	683	256	3.954	0.395	23291
11	153	689	268	8.720	0.872	25595
11	155	692	278	6.786	0.679	27170
11	157	693	282	2.680	0.268	26534
11	159	699	285	4.360	0.436	24344
11	161	709	294	8.745	0.874	23494
11	163	712	297	2.758	0.276	31457
11	165	718	296	3.954	0.395	25474
11	167	723	279	11.518	1.152	28051
11	169	723	273	3.900	0.390	27312
11	171	723	267	3.900	0.390	24593
11	173	725	280	8.549	0.855	29598
11	175	727	288	5.360	0.536	27260
11	177	728	300	7.827	0.783	26020
11	179	732	307	5.240	0.524	27765
11	181	739	322	10.759	1.076	25907
11	183	740	324	1.453	0.145	26588
11	185	745	332	6.132	0.613	27308
11	187	746	335	2.055	0.206	27133
11	189	746	339	2.600	0.260	26339
11	191	746	343	2.600	0.260	29292
11	193	746	345	1.300	0.130	28379
12	1	594	346	-1.000	-1.000	26633
12	3	594	346	0.000	0.000	27680
12	5	594	342	2.600	0.260	27466
12	7	594	335	4.550	0.455	28405
12	9	594	323	7.800	0.780	27570
12	11	595	316	4.596	0.460	27041
12	13	595	313	1.950	0.195	27886
12	15	598	307	4.360	0.436	25779
12	17	598	307	0.000	0.000	26819
12	19	597	314	4.596	0.460	27286
12	21	595	319	3.500	0.350	27072
12	23	591	318	2.680	0.268	28201
12	25	586	308	7.267	0.727	26160
12	27	574	294	11.985	1.199	27155
12	29	558	284	12.264	1.226	28298
12	31	545	277	9.597	0.960	25321
12	33	539	274	4.360	0.436	28163
12	35	540	275	0.919	0.092	27268
12	37	548	283	7.354	0.735	24148
12	39	558	295	10.153	1.015	24388
12	41	565	301	5.993	0.599	26677
12	43	570	302	3.314	0.331	30320
12	45	576	304	4.111	0.411	26429
12	47	576	304	0.000	0.000	25255
12	49	576	306	1.300	0.130	26062
12	51	576	310	2.600	0.260	26462
12	53	576	310	0.000	0.000	27142
12	55	576	310	0.000	0.000	26688
12	57	575	308	1.453	0.145	26030
12	59	565	298	9.192	0.919	27092
12	61	555	292	7.580	0.758	23237
12	63	550	288	4.162	0.416	26866
12	65	544	285	4.360	0.436	24090
12	67	543	285	0.650	0.065	26784
12	69	541	285	1.300	0.130	29704
12	71	541	285	0.000	0.000	29184
12	73	541	285	0.000	0.000	26506
12	75	541	285	0.000	0.000	27471
12	77	541	287	1.300	0.130	28947
12	79	543	289	1.838	0.184	29875
12	81	553	297	8.324	0.832	24114
12	83	557	299	2.907	0.291	25624
12	85	566	305	7.031	0.703	32062
12	87	574	307	5.360	0.536	26362
12	89	574	307	0.000	0.000	26963
12	91	576	307	1.300	0.130	25960
12	93	578	310	2.344	0.234	27144
12	95	580	311	1.453	0.145	26827
12	97	581	311	0.650	0.065	26907
12	99	581	311	0.000	0.000	26383
12	101	583	312	1.453	0.145	26947
12	103	583	312	0.000	0.000	25713
12	105	583	313	0.650	0.065	26977
12	107	586	319	4.360	0.436	26962
12	109	586	319	0.000	0.000	26772
12	111	586	319	0.000	0.000	27790
12	113	586	316	1.950	0.195	26835
12	115	586	312	2.600	0.260	27015
12	117	586	306	3.900	0.390	26216
12	119	578	303	5.553	0.555	26923
12	121	570	299	5.814	0.581	33772
12	123	569	299	0.650	0.065	36706
12	125	569	299	0.000	0.000	37079
12	127	568	292	4.596	0.460	26325
12	129	567	289	2.055	0.206	30428
12	131	576	297	7.827	0.783	30485
12	133	576	302	3.250	0.325	27466
12	135	576	316	9.100	0.910	18692
12	137	565	338	15.987	1.599	25822
12	139	563	342	2.907	0.291	19263
12	141	563	333	5.850	0.585	21781
12	143	564	326	4.596	0.460	23015
12	145	564	315	7.150	0.715	29082
12	147	564	310	3.250	0.325	29008
12	149	570	308	4.111	0.411	22407
12	151	573	316	5.553	0.555	28630
12	153	574	317	0.919	0.092	22735
12	155	578	312	4.162	0.416	25245
12	157	583	310	3.500	0.350	28452
12	159	586	309	2.055	0.206	29246
12	161	586	325	10.400	1.040	27768
12	163	586	343	11.700	1.170	27606
12	165	590	353	7.001	0.700	29314
12	167	592	362	5.993	0.599	28999
12	169	593	365	2.055	0.206	28920
12	171	593	369	2.600	0.260	29838
12	173	596	380	7.411	0.741	28526
12	175	598	376	2.907	0.291	30120
12	177	599	365	7.179	0.718	27818
12	179	597	348	11.126	1.113	28048
12	181	591	337	8.144	0.814	29466
12	183	588	331	4.360	0.436	28068
12	185	579	321	8.745	0.874	24404
12	187	578	321	0.650	0.065	28250
12	189	578	308	8.450	0.845	25087
12	191	574	298	7.001	0.700	31780
12	193	565	281	12.503	1.250	23802
13	1	399	817	-1.000	-1.000	24701
13	3	399	813	2.600	0.260	25208
13	5	410	808	7.854	0.785	26643
13	7	412	808	1.300	0.130	27037
13	9	414	808	1.300	0.130	25000
13	11	415	802	3.954	0.395	28223
13	13	408	795	6.435	0.643	24261
13	15	402	785	7.580	0.758	28131
13	17	398	778	5.240	0.524	27478
13	19	395	774	3.250	0.325	27303
13	21	388	772	4.732	0.473	26690
13	23	387	769	2.055	0.206	28169
13	25	384	757	8.040	0.804	26133
13	27	386	757	1.300	0.130	25850
13	29	395	761	6.402	0.640	26636
13	31	406	764	7.411	0.741	26754
13	33	416	770	7.580	0.758	26285
13	35	421	773	3.790	0.379	28112
13	37	429	775	5.360	0.536	27603
13	39	439	778	6.786	0.679	25436
13	41	449	781	6.786	0.679	29075
13	43	456	790	7.411	0.741	27053
13	45	449	787	4.950	0.495	26743
13	47	440	785	5.993	0.599	27960
13	49	438	786	1.453	0.145	26607
13	51	439	790	2.680	0.268	27935
13	53	441	790	1.300	0.130	23706
13	55	454	793	8.672	0.867	27390
13	57	460	793	3.900	0.390	25544
13	59	475	790	9.943	0.994	21130
13	61	498	786	15.174	1.517	26442
13	63	506	787	5.240	0.524	26309
13	65	527	791	13.895	1.390	24091
13	67	534	791	4.550	0.455	25219
13	69	547	793	8.549	0.855	27076
13	71	557	798	7.267	0.727	35556
13	73	572	798	9.750	0.975	26175
13	75	583	798	7.150	0.715	27632
13	77	593	798	6.500	0.650	27642
13	79	595	797	1.453	0.145	27017
13	81	599	794	3.250	0.325	26204
13	83	585	797	9.306	0.931	26760
13	85	573	797	7.800	0.780	26123
13	87	548	795	16.302	1.630	26841
13	89	541	795	4.550	0.455	26085
13	91	535	793	4.111	0.411	29130
13	93	526	791	5.993	0.599	30262
13	95	524	791	1.300	0.130	23110
13	97	519	788	3.790	0.379	27493
13	99	510	783	6.692	0.669	20922
13	101	505	785	3.500	0.350	18881
13	103	507	785	1.300	0.130	23222
13	105	522	787	9.836	0.984	24818
13	107	528	791	4.687	0.469	25015
13	109	523	796	4.596	0.460	26805
13	111	518	796	3.250	0.325	27653
13	113	517	804	5.240	0.524	24142
13	115	515	809	3.500	0.350	32277
13	117	510	801	6.132	0.613	26736
13	119	500	794	7.934	0.793	25724
13	121	499	790	2.680	0.268	16075
13	123	499	782	5.200	0.520	25808
13	125	500	780	1.453	0.145	28620
13	127	502	783	2.344	0.234	21614
13	129	499	780	2.758	0.276	24315
13	131	497	777	2.344	0.234	27022
13	133	492	774	3.790	0.379	24710
13	135	499	775	4.596	0.460	25123
13	137	516	781	11.718	1.172	26176
13	139	514	784	2.344	0.234	27005
13	141	509	792	6.132	0.613	26824
13	143	503	796	4.687	0.469	26807
13	145	498	794	3.500	0.350	35218
13	147	489	791	6.166	0.617	24718
13	149	479	785	7.580	0.758	22605
13	151	478	782	2.055	0.206	27927
13	153	471	778	5.240	0.524	24627
13	155	469	776	1.838	0.184	24218
13	157	462	773	4.950	0.495	24192
13	159	460	770	2.344	0.234	23875
13	161	455	762	6.132	0.613	26158
13	163	451	757	4.162	0.416	25325
13	165	443	750	6.909	0.691	22948
13	167	455	757	9.030	0.903	26385
13	169	476	758	13.665	1.367	25573
13	171	488	760	7.907	0.791	26565
13	173	491	758	2.344	0.234	28408
13	175	495	761	3.250	0.325	25458
13	177	497	764	2.344	0.234	25834
13	179	500	762	2.344	0.234	25355
13	181	511	759	7.411	0.741	25469
13	183	520	755	6.402	0.640	23226
13	185	534	753	9.192	0.919	20739
13	187	538	749	3.677	0.368	24747
13	189	544	747	4.111	0.411	23632
13	191	549	747	3.250	0.325	26157
13	193	563	747	9.100	0.910	32019
14	1	783	330	-1.000	-1.000	25344
14	3	783	330	0.000	0.000	28853
14	5	783	327	1.950	0.195	28043
14	7	786	300	17.658	1.766	25719
14	9	788	299	1.453	0.145	34110
14	11	792	295	3.677	0.368	31868
14	13	793	287	5.240	0.524	30462
14	15	795	283	2.907	0.291	34038
14	17	795	286	1.950	0.195	31027
14	19	778	300	14.314	1.431	23968
14	21	772	303	4.360	0.436	25228
14	23	749	314	16.571	1.657	21366
14	25	741	329	11.050	1.105	24426
14	27	737	337	5.814	0.581	23499
14	29	735	341	2.907	0.291	23155
14	31	729	361	13.572	1.357	22417
14	33	728	362	0.919	0.092	31606
14	35	726	366	2.907	0.291	27583
14	37	739	348	14.432	1.443	27514
14	39	754	336	12.486	1.249	27547
14	41	778	316	20.306	2.031	24965
14	43	797	304	14.607	1.461	26939
14	45	789	328	16.443	1.644	26061
14	47	779	333	7.267	0.727	23895
14	49	767	335	7.907	0.791	22939
14	51	766	336	0.919	0.092	32899
14	53	766	336	0.000	0.000	25420
14	55	767	341	3.314	0.331	28487
14	57	767	340	0.650	0.065	25621
14	59	767	336	2.600	0.260	29974
14	61	767	333	1.950	0.195	30544
14	63	767	333	0.000	0.000	24804
14	65	765	347	9.192	0.919	25477
14	67	765	359	7.800	0.780	26691
14	69	766	359	0.650	0.065	26328
14	71	767	357	1.453	0.145	30466
14	73	767	360	1.950	0.195	25877
14	75	767	376	10.400	1.040	27955
14	77	767	382	3.900	0.390	26140
14	79	767	389	4.550	0.455	27530
14	81	767	389	0.000	0.000	30514
14	83	767	389	0.000	0.000	26274
14	85	767	390	0.650	0.065	26458
14	87	766	391	0.919	0.092	28549
14	89	766	393	1.300	0.130	27243
14	91	758	406	9.922	0.992	26230
14	93	741	416	12.820	1.282	30825
14	95	741	416	0.000	0.000	26392
14	97	748	390	17.501	1.750	26317
14	99	750	386	2.907	0.291	26930
14	101	758	391	6.132	0.613	27226
14	103	768	385	7.580	0.758	27662
14	105	768	385	0.000	0.000	29282
14	107	768	385	0.000	0.000	29982
14	109	775	377	6.909	0.691	32484
14	111	798	399	20.687	2.069	26429
14	113	813	394	10.277	1.028	25496
14	115	838	395	16.263	1.626	25078
14	117	861	397	15.006	1.501	23878
14	119	872	398	7.179	0.718	25294
14	121	873	392	3.954	0.395	27311
14	123	878	381	7.854	0.785	28070
14	125	878	380	0.650	0.065	28118
14	127	879	371	5.886	0.589	25596
14	129	880	375	2.680	0.268	26737
14	131	880	380	3.250	0.325	29579
14	133	882	359	13.711	1.371	21657
14	135	885	350	6.166	0.617	25264
14	137	887	334	10.481	1.048	26614
14	139	887	325	5.850	0.585	26406
14	141	887	305	13.000	1.300	28606
14	143	886	282	14.964	1.496	26735
14	145	886	270	7.800	0.780	26197
14	147	886	260	6.500	0.650	26212
14	149	883	248	8.040	0.804	24984
14	151	883	262	9.100	0.910	26119
14	153	883	269	4.550	0.455	26586
14	155	883	262	4.550	0.455	25048
14	157	883	249	8.450	0.845	24325
14	159	883	255	3.900	0.390	24864
14	161	883	272	11.050	1.105	26805
14	163	881	291	12.418	1.242	24956
14	165	881	304	8.450	0.845	24716
14	167	881	320	10.400	1.040	24692
14	169	881	318	1.300	0.130	25294
14	171	885	311	5.240	0.524	26249
14	173	885	309	1.300	0.130	25961
14	175	905	309	13.000	1.300	27700
14	177	909	309	2.600	0.260	22999
14	179	907	309	1.300	0.130	21083
14	181	903	301	5.814	0.581	21834
14	183	897	289	8.720	0.872	27715
14	185	888	276	10.277	1.028	27885
14	187	888	263	8.450	0.845	25858
14	189	887	264	0.919	0.092	26310
14	191	873	282	14.822	1.482	25501
14	193	858	322	27.767	2.777	24928
15	1	819	435	-1.000	-1.000	30203
15	3	814	439	4.162	0.416	24000
15	5	808	438	3.954	0.395	25303
15	7	805	436	2.344	0.234	24559
15	9	797	433	5.553	0.555	24945
15	11	787	430	6.786	0.679	21733
15	13	790	430	1.950	0.195	25645
15	15	791	431	0.919	0.092	23786
15	17	802	435	7.608	0.761	24597
15	19	811	439	6.402	0.640	27445
15	21	813	440	1.453	0.145	27274
15	23	808	440	3.250	0.325	26843
15	25	807	440	0.650	0.065	27077
15	27	825	442	11.772	1.177	26939
15	29	826	442	0.650	0.065	27856
15	31	777	416	36.055	3.606	25235
15	33	789	413	8.040	0.804	25216
15	35	792	416	2.758	0.276	24377
15	37	801	434	13.081	1.308	23538
15	39	812	437	7.411	0.741	22101
15	41	822	437	6.500	0.650	23697
15	43	823	437	0.650	0.065	37617
15	45	827	436	2.680	0.268	27105
15	47	826	434	1.453	0.145	27302
15	49	821	432	3.500	0.350	33518
15	51	820	438	3.954	0.395	26436
15	53	817	436	2.344	0.234	28716
15	55	813	422	9.464	0.946	19034
15	57	820	433	8.475	0.847	22014
15	59	829	436	6.166	0.617	22362
15	61	829	437	0.650	0.065	36712
15	63	826	435	2.344	0.234	27567
15	65	818	432	5.553	0.555	27666
15	67	808	431	6.532	0.653	23323
15	69	804	438	5.240	0.524	23838
15	71	797	442	5.240	0.524	24379
15	73	794	442	1.950	0.195	21658
15	75	794	442	0.000	0.000	23058
15	77	790	435	5.240	0.524	23245
15	79	792	433	1.838	0.184	21473
15	81	798	430	4.360	0.436	27562
15	83	807	430	5.850	0.585	17531
15	85	817	432	6.629	0.663	26801
15	87	817	430	1.300	0.130	20967
15	89	814	422	5.553	0.555	28986
15	91	810	427	4.162	0.416	35958
15	93	808	431	2.907	0.291	22591
15	95	805	431	1.950	0.195	28576
15	97	798	430	4.596	0.460	25651
15	99	796	430	1.300	0.130	27034
15	101	796	431	0.650	0.065	24337
15	103	795	435	2.680	0.268	26666
15	105	789	435	3.900	0.390	27077
15	107	818	441	19.249	1.925	20280
15	109	836	442	11.718	1.172	21801
15	111	839	442	1.950	0.195	27868
15	113	825	432	11.183	1.118	30956
15	115	824	431	0.919	0.092	34615
15	117	823	438	4.596	0.460	20094
15	119	826	441	2.758	0.276	20768
15	121	830	454	8.841	0.884	37091
15	123	817	442	11.499	1.150	14286
15	125	811	432	7.580	0.758	23768
15	127	813	426	4.111	0.411	17012
15	129	833	446	18.384	1.838	29416
15	131	837	450	3.677	0.368	19377
15	133	825	456	8.720	0.872	27631
15	135	824	462	3.954	0.395	21014
15	137	827	474	8.040	0.804	26554
15	139	838	465	9.238	0.924	18651
15	141	859	471	14.196	1.420	28829
15	143	862	482	7.411	0.741	25750
15	145	862	487	3.250	0.325	24360
15	147	862	497	6.500	0.650	30291
15	149	863	501	2.680	0.268	26905
15	151	863	497	2.600	0.260	25995
15	153	869	511	9.900	0.990	18107
15	155	869	525	9.100	0.910	27028
15	157	865	519	4.687	0.469	33945
15	159	869	510	6.402	0.640	24819
15	161	871	505	3.500	0.350	23499
15	163	873	509	2.907	0.291	29388
15	165	873	508	0.650	0.065	26932
15	167	867	490	12.333	1.233	28131
15	169	861	505	10.501	1.050	20457
15	171	861	505	0.000	0.000	22243
15	173	861	503	1.300	0.130	28161
15	175	860	500	2.055	0.206	29148
15	177	859	498	1.453	0.145	28239
15	179	859	490	5.200	0.520	26301
15	181	858	507	11.069	1.107	26724
15	183	858	509	1.300	0.130	31817
15	185	858	509	0.000	0.000	20699
15	187	858	508	0.650	0.065	33239
15	189	859	501	4.596	0.460	21904
15	191	861	497	2.907	0.291	23461
15	193	869	489	7.354	0.735	25483
16	1	319	978	-1.000	-1.000	28193
16	3	319	978	0.000	0.000	28156
16	5	319	977	0.650	0.065	28740
16	7	317	968	5.993	0.599	27306
16	9	314	964	3.250	0.325	27651
16	11	311	965	2.055	0.206	27468
16	13	311	977	7.800	0.780	26227
16	15	311	978	0.650	0.065	26820
16	17	311	986	5.200	0.520	25034
16	19	312	986	0.650	0.065	25494
16	21	319	994	6.909	0.691	25112
16	23	325	1008	9.900	0.990	25977
16	25	327	1004	2.907	0.291	26977
16	27	324	994	6.786	0.679	26439
16	29	322	992	1.838	0.184	25531
16	31	321	985	4.596	0.460	26109
16	33	321	972	8.450	0.845	25004
16	35	321	970	1.300	0.130	26231
16	37	322	974	2.680	0.268	24887
16	39	322	976	1.300	0.130	26361
16	41	322	976	0.000	0.000	25275
16	43	322	982	3.900	0.390	25274
16	45	321	989	4.596	0.460	26015
16	47	321	992	1.950	0.195	24398
16	49	325	1000	5.814	0.581	23991
16	51	333	1003	5.553	0.555	25745
16	53	334	1005	1.453	0.145	24458
16	55	335	1014	5.886	0.589	25043
16	57	340	1016	3.500	0.350	24395
16	59	346	1017	3.954	0.395	27161
16	61	349	1018	2.055	0.206	27877
16	63	350	1018	0.650	0.065	27809
16	65	348	1017	1.453	0.145	26308
16	67	342	1011	5.515	0.552	27716
16	69	338	1005	4.687	0.469	27014
16	71	333	999	5.077	0.508	26690
16	73	326	991	6.909	0.691	29574
16	75	324	988	2.344	0.234	29938
16	77	319	984	4.162	0.416	22571
16	79	312	974	7.934	0.793	22949
16	81	299	959	12.902	1.290	20744
16	83	295	952	5.240	0.524	21355
16	85	291	947	4.162	0.416	21364
16	87	291	947	0.000	0.000	21505
16	89	289	945	1.838	0.184	20409
16	91	289	945	0.000	0.000	21526
16	93	294	956	7.854	0.785	22087
16	95	298	958	2.907	0.291	19609
16	97	310	969	10.581	1.058	22236
16	99	313	975	4.360	0.436	26957
16	101	327	984	10.818	1.082	26730
16	103	343	993	11.932	1.193	27917
16	105	361	1003	13.384	1.338	26589
16	107	363	1006	2.344	0.234	26436
16	109	374	1012	8.144	0.814	26641
16	111	390	1019	11.351	1.135	25940
16	113	396	1019	3.900	0.390	27002
16	115	403	1019	4.550	0.455	26756
16	117	408	1019	3.250	0.325	24073
16	119	413	1018	3.314	0.331	28024
16	121	415	1012	4.111	0.411	26495
16	123	414	1008	2.680	0.268	27240
16	125	414	1004	2.600	0.260	27124
16	127	415	1003	0.919	0.092	26325
16	129	417	1001	1.838	0.184	27132
16	131	418	1007	3.954	0.395	26650
16	133	417	1008	0.919	0.092	26537
16	135	416	1008	0.650	0.065	26863
16	137	415	1015	4.596	0.460	26532
16	139	415	1018	1.950	0.195	26611
16	141	415	1018	0.000	0.000	26647
16	143	415	1018	0.000	0.000	27001
17	1	641	670	-1.000	-1.000	25542
17	3	643	682	7.907	0.791	25112
17	5	643	682	0.000	0.000	26406
17	7	642	689	4.596	0.460	24101
17	9	641	694	3.314	0.331	23109
17	11	641	702	5.200	0.520	24356
17	13	641	710	5.200	0.520	19451
17	15	641	711	0.650	0.065	21818
17	17	645	712	2.680	0.268	22075
17	19	657	706	8.720	0.872	25361
17	21	649	700	6.500	0.650	25088
17	23	636	689	11.069	1.107	23288
17	25	633	684	3.790	0.379	23073
17	27	629	678	4.687	0.469	24617
17	29	623	669	7.031	0.703	22093
17	31	620	666	2.758	0.276	20130
17	33	618	664	1.838	0.184	22200
17	35	606	655	9.750	0.975	21332
17	37	602	647	5.814	0.581	21704
17	39	601	644	2.055	0.206	23051
17	41	596	634	7.267	0.727	30254
17	43	589	622	9.030	0.903	24822
17	45	583	617	5.077	0.508	26134
17	47	580	615	2.344	0.234	27578
17	49	594	636	16.405	1.640	22486
17	51	602	646	8.324	0.832	25140
17	53	615	660	12.418	1.242	30348
17	55	620	665	4.596	0.460	27927
17	57	629	677	9.750	0.975	23479
17	59	641	694	13.525	1.353	22427
17	61	643	698	2.907	0.291	22953
17	63	643	700	1.300	0.130	23883
17	65	644	705	3.314	0.331	21799
17	67	645	708	2.055	0.206	31776
17	69	645	708	0.000	0.000	25224
17	71	645	705	1.950	0.195	22661
17	73	646	695	6.532	0.653	22611
17	75	647	693	1.453	0.145	24685
17	77	647	686	4.550	0.455	29032
17	79	632	681	10.277	1.028	23948
17	81	618	679	9.192	0.919	21954
17	83	609	677	5.993	0.599	14236
17	85	608	677	0.650	0.065	14067
17	87	615	680	4.950	0.495	20577
17	89	619	683	3.250	0.325	26376
17	91	621	679	2.907	0.291	24844
17	93	617	676	3.250	0.325	22108
17	95	614	673	2.758	0.276	19890
17	97	612	667	4.111	0.411	26189
17	99	618	678	8.144	0.814	20942
17	101	632	689	11.573	1.157	23856
17	103	641	698	8.273	0.827	20620
17	105	649	706	7.354	0.735	20369
17	107	660	713	8.475	0.847	16084
17	109	673	727	12.418	1.242	22268
17	111	680	734	6.435	0.643	24697
17	113	691	755	15.409	1.541	23003
17	115	696	759	4.162	0.416	22078
17	117	706	763	7.001	0.700	22691
17	119	713	766	4.950	0.495	23163
17	121	723	776	9.192	0.919	23380
17	123	735	779	8.040	0.804	23650
17	125	752	785	11.718	1.172	22252
17	127	761	799	10.818	1.082	23595
17	129	769	814	11.050	1.105	24866
17	131	770	820	3.954	0.395	21988
17	133	769	851	20.160	2.016	22820
17	135	768	906	35.755	3.576	21147
17	137	768	910	2.600	0.260	21250
17	139	780	927	13.525	1.353	21737
17	141	791	939	10.581	1.058	21983
17	143	808	951	13.525	1.353	23947
17	145	820	964	11.499	1.150	23923
17	147	831	976	10.581	1.058	23891
17	149	837	987	8.144	0.814	22820
17	151	840	998	7.411	0.741	20713
17	153	841	1003	3.314	0.331	20804
17	155	845	1009	4.687	0.469	21290
17	157	852	1011	4.732	0.473	23151
17	159	867	1013	9.836	0.984	21809
17	161	876	1016	6.166	0.617	21722
17	163	893	1019	11.220	1.122	23294
17	165	903	1020	6.532	0.653	22424
17	167	904	1020	0.650	0.065	22286
17	169	892	1020	7.800	0.780	22604
17	171	889	1020	1.950	0.195	23367
17	173	881	1012	7.354	0.735	21862
17	175	873	1004	7.354	0.735	22080
17	177	864	999	6.692	0.669	23459
17	179	850	995	9.464	0.946	20626
17	181	833	992	11.220	1.122	20749
17	183	808	988	16.456	1.646	21998
17	185	778	983	19.768	1.977	22129
17	187	767	983	7.150	0.715	23623
17	189	754	979	8.841	0.884	22208
17	191	735	971	13.400	1.340	21578
17	193	719	972	10.420	1.042	22631
18	1	831	766	-1.000	-1.000	23322
18	3	831	756	6.500	0.650	24681
18	5	831	751	3.250	0.325	22919
18	7	831	747	2.600	0.260	23539
18	9	828	735	8.040	0.804	23795
18	11	827	731	2.680	0.268	22058
18	13	827	732	0.650	0.065	22834
18	15	827	746	9.100	0.910	22172
18	17	827	751	3.250	0.325	22126
18	19	829	766	9.836	0.984	21772
18	21	831	766	1.300	0.130	20753
18	23	833	764	1.838	0.184	21470
18	25	833	764	0.000	0.000	24468
18	27	834	775	7.179	0.718	24161
18	29	834	782	4.550	0.455	23490
18	31	834	785	1.950	0.195	19723
18	33	839	768	11.518	1.152	28374
18	35	839	766	1.300	0.130	25050
18	37	838	751	9.771	0.977	24934
18	39	834	738	8.841	0.884	27293
18	41	829	732	5.077	0.508	24415
18	43	827	728	2.907	0.291	24913
18	45	821	712	11.107	1.111	22033
18	47	818	703	6.166	0.617	18323
18	49	816	692	7.267	0.727	23289
18	51	810	676	11.107	1.111	24130
18	53	799	658	13.711	1.371	18224
18	55	794	655	3.790	0.379	19999
18	57	794	655	0.000	0.000	16488
18	59	793	655	0.650	0.065	18554
18	61	793	650	3.250	0.325	21601
18	63	793	639	7.150	0.715	22010
18	65	796	647	5.553	0.555	23359
18	67	796	659	7.800	0.780	21133
18	69	796	657	1.300	0.130	20564
18	71	796	653	2.600	0.260	22022
18	73	788	632	14.607	1.461	21903
18	75	787	631	0.919	0.092	21910
18	77	787	631	0.000	0.000	20633
18	79	787	624	4.550	0.455	22580
18	81	787	630	3.900	0.390	18094
18	83	787	636	3.900	0.390	23858
18	85	788	630	3.954	0.395	24122
18	87	787	623	4.596	0.460	22698
18	89	784	620	2.758	0.276	23407
18	91	779	619	3.314	0.331	23673
18	93	778	617	1.453	0.145	22152
18	95	781	616	2.055	0.206	22855
18	97	784	616	1.950	0.195	21970
18	99	785	617	0.919	0.092	21501
18	101	786	622	3.314	0.331	20996
18	103	787	622	0.650	0.065	22696
18	105	788	621	0.919	0.092	22250
18	107	789	618	2.055	0.206	27185
18	109	789	618	0.000	0.000	25975
18	111	789	620	1.300	0.130	23401
18	113	789	631	7.150	0.715	21576
18	115	780	625	7.031	0.703	23880
18	117	777	617	5.553	0.555	22110
18	119	764	586	21.850	2.185	27392
18	121	761	580	4.360	0.436	25374
18	123	761	581	0.650	0.065	23000
18	125	761	592	7.150	0.715	25715
18	127	761	582	6.500	0.650	24350
18	129	759	575	4.732	0.473	25209
18	131	756	567	5.553	0.555	23956
18	133	754	563	2.907	0.291	21230
18	135	747	556	6.435	0.643	20566
18	137	746	559	2.055	0.206	22157
18	139	747	563	2.680	0.268	21836
18	141	754	575	9.030	0.903	24915
18	143	756	581	4.111	0.411	26232
18	145	756	581	0.000	0.000	26519
18	147	756	582	0.650	0.065	23997
18	149	756	582	0.000	0.000	24845
18	151	752	577	4.162	0.416	23511
18	153	750	575	1.838	0.184	24475
18	155	747	563	8.040	0.804	22831
18	157	747	555	5.200	0.520	23536
18	159	749	543	7.907	0.791	23297
18	161	749	543	0.000	0.000	23758
18	163	750	566	14.964	1.496	18580
18	165	750	571	3.250	0.325	22838
18	167	750	581	6.500	0.650	23433
18	169	750	583	1.300	0.130	22068
18	171	750	587	2.600	0.260	23805
18	173	750	589	1.300	0.130	23356
18	175	752	594	3.500	0.350	25804
18	177	754	595	1.453	0.145	25020
18	179	755	593	1.453	0.145	25472
18	181	756	589	2.680	0.268	24701
18	183	755	577	7.827	0.783	27309
18	185	750	572	4.596	0.460	23553
18	187	739	559	11.069	1.107	23467
18	189	735	549	7.001	0.700	25139
18	191	716	530	17.465	1.747	22569
18	193	692	510	20.306	2.031	22901
19	1	225	824	-1.000	-1.000	22540
19	3	225	825	0.650	0.065	22818
19	5	230	825	3.250	0.325	21907
19	7	238	824	5.240	0.524	21866
19	9	244	824	3.900	0.390	22361
19	11	253	824	5.850	0.585	22872
19	13	271	827	11.861	1.186	22084
19	15	281	835	8.324	0.832	22846
19	17	283	835	1.300	0.130	25307
19	19	286	835	1.950	0.195	22721
19	21	290	836	2.680	0.268	24638
19	23	292	838	1.838	0.184	25617
19	25	295	840	2.344	0.234	23577
19	27	301	840	3.900	0.390	23686
19	29	312	844	7.608	0.761	24750
19	31	314	844	1.300	0.130	23294
19	33	315	844	0.650	0.065	23830
19	35	315	844	0.000	0.000	23588
19	37	305	843	6.532	0.653	24080
19	39	301	843	2.600	0.260	22584
19	41	300	843	0.650	0.065	21880
19	43	299	843	0.650	0.065	22965
19	45	299	843	0.000	0.000	23320
19	47	299	843	0.000	0.000	23816
19	49	299	843	0.000	0.000	21123
19	51	284	845	9.836	0.984	25062
19	53	265	849	12.620	1.262	19626
19	55	247	846	11.861	1.186	21187
19	57	244	850	3.250	0.325	23042
19	59	242	854	2.907	0.291	23386
19	61	235	855	4.596	0.460	24145
19	63	232	855	1.950	0.195	23906
19	65	227	857	3.500	0.350	23821
19	67	225	857	1.300	0.130	22045
19	69	217	858	5.240	0.524	22996
19	71	209	858	5.200	0.520	24052
19	73	201	861	5.553	0.555	22644
19	75	199	861	1.300	0.130	27953
19	77	182	859	11.126	1.113	25127
19	79	158	853	16.080	1.608	22673
19	81	149	849	6.402	0.640	25624
19	83	140	847	5.993	0.599	24891
19	85	136	847	2.600	0.260	26608
19	87	133	847	1.950	0.195	24788
19	89	123	847	6.500	0.650	24539
19	91	105	849	11.772	1.177	23561
19	93	86	844	12.770	1.277	21272
19	95	76	843	6.532	0.653	26665
19	97	61	849	10.501	1.050	22247
19	99	40	864	16.774	1.677	22293
19	101	37	865	2.055	0.206	27335
19	103	18	877	14.607	1.461	21851
19	105	17	878	0.919	0.092	26530
19	107	10	874	5.240	0.524	23296
19	109	8	857	11.126	1.113	22367
19	111	6	854	2.344	0.234	22115
19	113	6	854	0.000	0.000	24274
19	115	6	854	0.000	0.000	21690
19	117	8	856	1.838	0.184	25623
19	119	13	862	5.077	0.508	23558
19	121	13	867	3.250	0.325	23944
19	123	19	879	8.720	0.872	23948
19	125	20	880	0.919	0.092	24167
19	127	25	879	3.314	0.331	24522
19	129	25	879	0.000	0.000	24241
19	131	10	865	13.337	1.334	24082
20	1	115	360	-1.000	-1.000	22743
20	3	110	360	3.250	0.325	22253
20	5	109	360	0.650	0.065	24357
20	7	109	360	0.000	0.000	25234
20	9	119	355	7.267	0.727	27823
20	11	125	338	11.718	1.172	24651
20	13	135	319	13.956	1.396	25316
20	15	140	317	3.500	0.350	26078
20	17	147	328	8.475	0.847	20467
20	19	153	328	3.900	0.390	24489
20	21	154	328	0.650	0.065	24296
20	23	154	328	0.000	0.000	23371
20	25	156	327	1.453	0.145	24786
20	27	156	327	0.000	0.000	24971
20	29	150	320	5.993	0.599	24720
20	31	110	320	25.999	2.600	24937
20	33	103	326	5.993	0.599	24891
20	35	103	330	2.600	0.260	24712
20	37	103	338	5.200	0.520	24762
20	39	106	361	15.076	1.508	22713
20	41	104	371	6.629	0.663	25586
20	43	96	385	10.481	1.048	30000
20	45	93	394	6.166	0.617	25646
20	47	93	394	0.000	0.000	23887
20	49	89	402	5.814	0.581	25459
20	51	95	386	11.107	1.111	24898
20	53	98	381	3.790	0.379	22257
20	55	114	365	14.707	1.471	25568
20	57	130	354	12.620	1.262	25038
20	59	130	353	0.650	0.065	33069
20	61	130	353	0.000	0.000	31012
20	63	130	352	0.650	0.065	27217
20	65	130	352	0.000	0.000	24355
20	67	131	345	4.596	0.460	24809
20	69	139	333	9.374	0.937	23065
20	71	140	331	1.453	0.145	20690
20	73	140	328	1.950	0.195	27772
20	75	142	324	2.907	0.291	24095
20	77	119	338	17.501	1.750	32149
20	79	116	338	1.950	0.195	28199
20	81	112	351	8.841	0.884	26964
20	83	112	351	0.000	0.000	19653
20	85	111	354	2.055	0.206	24115
20	87	109	355	1.453	0.145	22585
20	89	106	353	2.344	0.234	22347
20	91	107	342	7.179	0.718	25182
20	93	105	354	7.907	0.791	20644
20	95	103	361	4.732	0.473	24926
20	97	106	367	4.360	0.436	27949
20	99	112	377	7.580	0.758	22782
20	101	115	381	3.250	0.325	26579
20	103	102	391	10.661	1.066	24912
20	105	101	395	2.680	0.268	22708
20	107	100	406	7.179	0.718	24450
20	109	94	408	4.111	0.411	24490
20	111	98	375	21.606	2.161	24472
20	113	125	342	27.714	2.771	27685
20	115	136	332	9.663	0.966	24346
20	117	148	321	10.581	1.058	23046
20	119	165	310	13.161	1.316	23392
20	121	200	301	23.490	2.349	24706
20	123	211	290	10.111	1.011	32743
20	125	217	281	7.031	0.703	24489
20	127	214	267	9.306	0.931	24377
20	129	209	260	5.591	0.559	22641
20	131	223	219	28.160	2.816	32984
20	133	229	190	19.249	1.925	25224
20	135	230	174	10.420	1.042	25122
20	137	227	175	2.055	0.206	25012
20	139	225	186	7.267	0.727	25157
20	141	223	187	1.453	0.145	30794
20	143	223	205	11.700	1.170	19785
20	145	197	175	25.804	2.580	24624
20	147	185	158	13.525	1.353	22778
20	149	163	135	20.687	2.069	24840
20	151	162	137	1.453	0.145	24834
20	153	187	168	25.885	2.589	19416
20	155	203	174	11.107	1.111	23856
20	157	201	173	1.453	0.145	18399
20	159	196	168	4.596	0.460	16230
20	161	200	165	3.250	0.325	23494
20	163	227	192	24.819	2.482	22999
20	165	200	172	21.840	2.184	23190
20	167	173	158	19.768	1.977	24319
20	169	172	153	3.314	0.331	18675
20	171	172	124	18.850	1.885	25430
20	173	173	129	3.314	0.331	25271
20	175	176	157	18.304	1.830	26107
20	177	162	161	9.464	0.946	21333
20	179	170	162	5.240	0.524	16903
20	181	208	162	24.699	2.470	20314
20	183	221	154	9.922	0.992	25042
20	185	224	169	9.943	0.994	30658
20	187	234	170	6.532	0.653	25261
20	189	242	170	5.200	0.520	27462
20	191	252	158	10.153	1.015	27790
20	193	258	146	8.720	0.872	26533
21	1	126	633	-1.000	-1.000	22802
21	3	126	632	0.650	0.065	24148
21	5	126	634	1.300	0.130	27930
21	7	128	634	1.300	0.130	28965
21	9	128	634	0.000	0.000	33806
21	11	129	629	3.314	0.331	21626
21	13	129	622	4.550	0.455	24535
21	15	134	605	11.518	1.152	22005
21	17	138	596	6.402	0.640	22596
21	19	147	593	6.166	0.617	23707
21	21	153	590	4.360	0.436	27119
21	23	139	587	9.306	0.931	23714
21	25	145	582	5.077	0.508	22344
21	27	153	577	6.132	0.613	21865
21	29	165	576	7.827	0.783	22817
21	31	165	576	0.000	0.000	23948
21	33	159	576	3.900	0.390	23390
21	35	153	576	3.900	0.390	19850
21	37	143	573	6.786	0.679	23282
21	39	135	564	7.827	0.783	21665
21	41	109	551	18.894	1.889	23833
21	43	107	546	3.500	0.350	18491
21	45	103	539	5.240	0.524	22406
21	47	103	539	0.000	0.000	23319
21	49	95	530	7.827	0.783	23448
21	51	91	526	3.677	0.368	23026
21	53	93	527	1.453	0.145	23346
21	55	108	532	10.277	1.028	25660
21	57	117	534	5.993	0.599	22929
21	59	129	538	8.222	0.822	27895
21	61	133	537	2.680	0.268	26337
21	63	135	534	2.344	0.234	26057
21	65	138	534	1.950	0.195	26016
21	67	138	544	6.500	0.650	28312
21	69	138	544	0.000	0.000	28843
21	71	138	544	0.000	0.000	25449
21	73	138	541	1.950	0.195	25831
21	75	138	529	7.800	0.780	26817
21	77	139	518	7.179	0.718	25795
21	79	140	506	7.827	0.783	22879
21	81	142	501	3.500	0.350	26359
21	83	144	499	1.838	0.184	24889
21	85	144	499	0.000	0.000	25843
21	87	145	499	0.650	0.065	26479
21	89	145	499	0.000	0.000	27110
21	91	145	499	0.000	0.000	25296
21	93	149	497	2.907	0.291	25267
21	95	149	496	0.650	0.065	25174
21	97	157	492	5.814	0.581	28606
21	99	158	490	1.453	0.145	26975
21	101	160	482	5.360	0.536	28156
21	103	155	478	4.162	0.416	22945
21	105	147	510	21.440	2.144	23755
21	107	144	517	4.950	0.495	24362
21	109	128	524	11.351	1.135	28466
21	111	117	534	9.663	0.966	24482
21	113	114	540	4.360	0.436	23342
21	115	114	540	0.000	0.000	21400
21	117	100	546	9.900	0.990	22907
21	119	91	550	6.402	0.640	30551
21	121	79	549	7.827	0.783	26942
21	123	79	549	0.000	0.000	27578
21	125	89	546	6.786	0.679	27660
21	127	108	543	12.503	1.250	24829
21	129	108	542	0.650	0.065	24436
21	131	61	552	31.233	3.123	25912
21	133	46	561	11.370	1.137	27955
21	135	40	573	8.720	0.872	27560
21	137	34	581	6.500	0.650	32521
21	139	29	584	3.790	0.379	28607
21	141	15	601	14.314	1.431	25262
21	143	15	601	0.000	0.000	24028
21	145	14	607	3.954	0.395	21832
21	147	11	611	3.250	0.325	19322
21	149	11	611	0.000	0.000	26827
21	151	11	603	5.200	0.520	25779
21	153	12	592	7.179	0.718	22475
21	155	13	589	2.055	0.206	25059
21	157	18	591	3.500	0.350	25941
21	159	18	592	0.650	0.065	23746
21	161	18	593	0.650	0.065	24863
21	163	6	598	8.450	0.845	24434
21	165	4	599	1.453	0.145	23070
21	167	14	584	11.718	1.172	23624
21	169	22	571	9.922	0.992	26311
21	171	34	560	10.581	1.058	23052
21	173	55	550	15.118	1.512	23507
21	175	71	545	10.896	1.090	23985
21	177	88	539	11.718	1.172	24700
21	179	92	538	2.680	0.268	22666
21	181	101	535	6.166	0.617	24281
21	183	111	533	6.629	0.663	20770
21	185	118	527	5.993	0.599	23673
21	187	127	523	6.402	0.640	24235
21	189	159	518	21.052	2.105	24599
21	191	174	525	10.759	1.076	25119
21	193	176	527	1.838	0.184	23892
22	1	926	22	-1.000	-1.000	22799
22	3	921	22	3.250	0.325	24005
22	5	917	22	2.600	0.260	23565
22	7	907	21	6.532	0.653	23306
22	9	922	21	9.750	0.975	22979
22	11	935	19	8.549	0.855	24699
22	13	922	17	8.549	0.855	23293
22	15	916	16	3.954	0.395	22965
22	17	913	18	2.344	0.234	22674
22	19	921	19	5.240	0.524	23731
22	21	930	19	5.850	0.585	22357
22	23	943	17	8.549	0.855	21647
22	25	947	17	2.600	0.260	23745
22	27	923	9	16.443	1.644	21751
22	29	918	8	3.314	0.331	23292
22	31	917	19	7.179	0.718	22796
22	33	917	20	0.650	0.065	22536
22	35	912	27	5.591	0.559	23892
22	37	910	40	8.549	0.855	21820
22	39	910	44	2.600	0.260	22564
[truncated: 5,522 more rows]
