# Supplementary material for: The Arp2/3 complex is required for in situ haptotactic response of microglia to iC3b
Source: EMBO Rep. 2026 Feb 27;27(7):1666–95. doi: 10.1038/s44319-026-00720-9 (PMC13076747; doi:10.1038/s44319-026-00720-9)
Supplement: Supplementary file 14 — Source data Fig. 2 [file 44319_2026_720_MOESM14_ESM.zip › Figure 2/2A-C/25.01.14 BV2 random migration 2d CK666 well results 7409.txt]

	Track n�	Slice n�	X	Y	Distance	Velocity	Pixel Value
1	1	1	499	887	-1	-1	27586
2	1	3	504	893	5.077	0.508	25915
3	1	5	503	891	1.453	0.145	29143
4	1	7	503	890	0.65	0.065	26928
5	1	9	503	890	0	0	27803
6	1	11	501	903	8.549	0.855	29947
7	1	13	501	903	0	0	29595
8	1	15	499	887	10.481	1.048	27482
9	1	17	503	877	7.001	0.7	30086
10	1	19	508	873	4.162	0.416	29704
11	1	21	516	867	6.5	0.65	28576
12	1	23	512	879	8.222	0.822	29087
13	1	25	501	904	17.753	1.775	28209
14	1	27	494	943	25.754	2.575	28355
15	1	29	495	960	11.069	1.107	28328
16	1	31	501	981	14.196	1.42	29545
17	1	33	505	998	11.351	1.135	24868
18	1	35	505	1005	4.55	0.455	28882
19	1	37	504	993	7.827	0.783	29060
20	1	39	503	989	2.68	0.268	29224
21	1	41	502	984	3.314	0.331	27678
22	1	43	503	975	5.886	0.589	27917
23	1	45	503	966	5.85	0.585	29961
24	1	47	504	957	5.886	0.589	24919
25	1	49	505	945	7.827	0.783	30095
26	1	51	506	962	11.069	1.107	28779
27	1	53	507	977	9.771	0.977	29228
28	1	55	508	999	14.314	1.431	29701
29	1	57	509	1011	7.827	0.783	29677
30	1	59	510	1013	1.453	0.145	29231
31	1	61	511	1020	4.596	0.46	29407
32	1	63	512	1021	0.919	0.092	28701
33	2	1	645	527	-1	-1	29044
34	2	3	654	529	5.993	0.599	28981
35	2	5	661	527	4.732	0.473	28623
36	2	7	671	528	6.532	0.653	29031
37	2	9	677	529	3.954	0.395	30558
38	2	11	679	529	1.3	0.13	29378
39	2	13	692	532	8.672	0.867	28996
40	2	15	705	533	8.475	0.847	32094
41	2	17	709	534	2.68	0.268	29789
42	2	19	716	536	4.732	0.473	29542
43	2	21	707	536	5.85	0.585	30188
44	2	23	695	535	7.827	0.783	30435
45	2	25	659	532	23.481	2.348	30223
46	2	27	647	533	7.827	0.783	28932
47	2	29	629	536	11.861	1.186	26477
48	2	31	615	537	9.123	0.912	18397
49	2	33	601	537	9.1	0.91	29740
50	2	35	584	536	11.069	1.107	29828
51	2	37	568	536	10.4	1.04	26290
52	2	39	553	540	10.09	1.009	29053
53	2	41	536	544	11.351	1.135	29219
54	2	43	517	550	12.951	1.295	29509
55	2	45	510	555	5.591	0.559	28435
56	2	47	492	566	13.711	1.371	30097
57	2	49	483	571	6.692	0.669	27572
58	2	51	475	574	5.553	0.555	25955
59	2	53	475	574	0	0	30924
60	2	55	482	570	5.24	0.524	31540
61	2	57	494	564	8.72	0.872	29615
62	2	59	510	559	10.896	1.09	29405
63	2	61	518	555	5.814	0.581	30898
64	2	63	529	550	7.854	0.785	29312
65	2	65	532	548	2.344	0.234	32018
66	2	67	534	545	2.344	0.234	28557
67	2	69	532	545	1.3	0.13	32334
68	2	71	519	549	8.841	0.884	29783
69	2	73	507	554	8.45	0.845	31783
70	2	75	504	558	3.25	0.325	28917
71	2	77	500	562	3.677	0.368	30210
72	2	79	493	570	6.909	0.691	28259
73	2	81	487	579	7.031	0.703	28834
74	2	83	483	582	3.25	0.325	31846
75	2	85	484	580	1.453	0.145	28976
76	2	87	494	571	8.745	0.874	28948
77	2	89	506	561	10.153	1.015	29595
78	2	91	514	555	6.5	0.65	28195
79	2	93	527	545	10.661	1.066	25934
80	2	95	536	538	7.411	0.741	34414
81	2	97	541	535	3.79	0.379	33207
82	2	99	550	531	6.402	0.64	27484
83	2	101	560	527	7.001	0.7	27294
84	2	103	567	525	4.732	0.473	31027
85	2	105	573	522	4.36	0.436	30671
86	2	107	567	524	4.111	0.411	31358
87	2	109	554	530	9.306	0.931	33141
88	2	111	546	540	8.324	0.832	29156
89	2	113	543	548	5.553	0.555	28677
90	2	115	542	556	5.24	0.524	32718
91	2	117	546	556	2.6	0.26	32898
92	2	119	551	555	3.314	0.331	21443
93	2	121	539	545	10.153	1.015	31714
94	2	123	536	543	2.344	0.234	33139
95	2	125	530	537	5.515	0.552	28978
96	2	127	520	531	7.58	0.758	26448
97	2	129	516	530	2.68	0.268	30630
98	2	131	529	535	9.053	0.905	30522
99	2	133	536	538	4.95	0.495	30301
100	2	135	545	546	7.827	0.783	31756
101	2	137	545	554	5.2	0.52	28554
102	2	139	543	557	2.344	0.234	27577
103	2	141	536	550	6.435	0.643	34341
104	2	143	533	547	2.758	0.276	27112
105	2	145	533	547	0	0	29948
106	2	147	533	549	1.3	0.13	29149
107	2	149	535	551	1.838	0.184	24076
108	2	151	537	552	1.453	0.145	29654
109	2	153	538	552	0.65	0.065	28452
110	2	155	538	547	3.25	0.325	27963
111	2	157	535	543	3.25	0.325	33993
112	2	159	526	535	7.827	0.783	29635
113	2	161	526	534	0.65	0.065	31323
114	2	163	525	534	0.65	0.065	28483
115	2	165	531	535	3.954	0.395	27510
116	2	167	539	542	6.909	0.691	26671
117	2	169	546	543	4.596	0.46	30191
118	2	171	551	541	3.5	0.35	31346
119	2	173	560	540	5.886	0.589	27234
120	2	175	554	541	3.954	0.395	26602
121	2	177	545	545	6.402	0.64	34760
122	2	179	543	548	2.344	0.234	29355
123	2	181	545	555	4.732	0.473	20348
124	2	183	543	549	4.111	0.411	31229
125	2	185	541	545	2.907	0.291	34624
126	2	187	541	544	0.65	0.065	29133
127	2	189	541	544	0	0	28847
128	2	191	541	544	0	0	27737
129	2	193	541	541	1.95	0.195	24798
130	3	1	205	561	-1	-1	27974
131	3	3	205	561	0	0	28681
132	3	5	206	566	3.314	0.331	29301
133	3	7	209	576	6.786	0.679	28851
134	3	9	212	600	15.721	1.572	28353
135	3	11	213	610	6.532	0.653	26811
136	3	13	214	614	2.68	0.268	29317
137	3	15	203	580	23.227	2.323	27237
138	3	17	194	557	16.053	1.605	26729
139	3	19	184	530	18.715	1.871	27793
140	3	21	178	511	12.951	1.295	30387
141	3	23	176	496	9.836	0.984	29584
142	3	25	193	521	19.651	1.965	28510
143	3	27	201	542	14.607	1.461	30629
144	3	29	207	563	14.196	1.42	30025
145	3	31	210	576	8.672	0.867	26040
146	3	33	213	586	6.786	0.679	27031
147	3	35	215	590	2.907	0.291	33884
148	3	37	208	574	11.351	1.135	27905
149	3	39	204	568	4.687	0.469	16797
150	3	41	198	554	9.9	0.99	30951
151	3	43	196	545	5.993	0.599	28758
152	3	45	201	553	6.132	0.613	30067
153	3	47	207	565	8.72	0.872	27534
154	3	49	213	577	8.72	0.872	24535
155	3	51	220	596	13.161	1.316	28298
156	3	53	223	600	3.25	0.325	30484
157	3	55	229	593	5.993	0.599	33650
158	3	57	231	582	7.267	0.727	23374
159	3	59	236	579	3.79	0.379	35772
160	3	61	241	578	3.314	0.331	36529
161	3	63	239	580	1.838	0.184	39731
162	3	65	227	584	8.222	0.822	27496
163	3	67	223	588	3.677	0.368	26914
164	3	69	222	588	0.65	0.065	20928
165	3	71	218	581	5.24	0.524	24158
166	3	73	217	581	0.65	0.065	25690
167	3	75	213	576	4.162	0.416	24610
168	3	77	218	576	3.25	0.325	27049
169	3	79	233	561	13.788	1.379	29021
170	3	81	237	557	3.677	0.368	28261
171	3	83	243	554	4.36	0.436	24116
172	3	85	248	554	3.25	0.325	22838
173	3	87	240	562	7.354	0.735	24140
174	3	89	232	566	5.814	0.581	28291
175	3	91	226	569	4.36	0.436	27780
176	3	93	226	569	0	0	26210
177	3	95	233	564	5.591	0.559	32389
178	3	97	237	561	3.25	0.325	27748
179	3	99	242	556	4.596	0.46	29235
180	3	101	247	554	3.5	0.35	20511
181	3	103	241	558	4.687	0.469	26541
182	3	105	234	564	5.993	0.599	32950
183	3	107	232	569	3.5	0.35	24885
184	3	109	231	569	0.65	0.065	29233
185	3	111	231	569	0	0	27633
186	3	113	232	569	0.65	0.065	28028
187	3	115	233	572	2.055	0.206	27151
188	3	117	236	571	2.055	0.206	30519
189	3	119	236	570	0.65	0.065	32667
190	3	121	236	570	0	0	35583
191	3	123	240	566	3.677	0.368	27952
192	3	125	242	562	2.907	0.291	28105
193	3	127	248	557	5.077	0.508	33451
194	3	129	257	549	7.827	0.783	33296
195	3	131	257	549	0	0	31259
196	3	133	257	555	3.9	0.39	30548
197	3	135	257	559	2.6	0.26	30764
198	3	137	257	559	0	0	29485
199	3	139	255	559	1.3	0.13	29155
200	3	141	254	557	1.453	0.145	30238
201	3	143	249	553	4.162	0.416	26357
202	3	145	245	555	2.907	0.291	31368
203	3	147	245	556	0.65	0.065	30173
204	3	149	245	556	0	0	28719
205	3	151	245	556	0	0	26232
206	3	153	246	557	0.919	0.092	32285
207	3	155	247	558	0.919	0.092	32221
208	3	157	247	560	1.3	0.13	28354
209	3	159	247	561	0.65	0.065	28012
210	3	161	248	561	0.65	0.065	27664
211	3	163	248	561	0	0	29226
212	3	165	249	561	0.65	0.065	31956
213	3	167	249	560	0.65	0.065	30560
214	3	169	249	560	0	0	32900
215	3	171	249	560	0	0	32579
216	3	173	249	560	0	0	32116
217	3	175	252	559	2.055	0.206	25624
218	3	177	252	559	0	0	26618
219	3	179	252	559	0	0	33447
220	3	181	252	559	0	0	27579
221	3	183	252	559	0	0	30352
222	3	185	251	559	0.65	0.065	33435
223	3	187	251	559	0	0	28034
224	3	189	251	559	0	0	28776
225	3	191	251	559	0	0	29881
226	3	193	251	559	0	0	30094
227	4	1	203	491	-1	-1	24756
228	4	3	192	486	7.854	0.785	29005
229	4	5	183	481	6.692	0.669	28961
230	4	7	175	477	5.814	0.581	31623
231	4	9	165	476	6.532	0.653	30971
232	4	11	146	471	12.77	1.277	27897
233	4	13	132	469	9.192	0.919	28333
234	4	15	115	465	11.351	1.135	28758
235	4	17	94	462	13.788	1.379	32971
236	4	19	83	458	7.608	0.761	29500
237	4	21	79	455	3.25	0.325	27665
238	4	23	73	452	4.36	0.436	30513
239	4	25	73	452	0	0	32057
240	4	27	73	452	0	0	28817
241	4	29	73	452	0	0	27162
242	4	31	81	455	5.553	0.555	29228
243	4	33	89	458	5.553	0.555	26881
244	4	35	99	460	6.629	0.663	30949
245	4	37	102	461	2.055	0.206	32568
246	4	39	105	462	2.055	0.206	30630
247	4	41	73	453	21.606	2.161	28239
248	4	43	70	451	2.344	0.234	26575
249	4	45	67	450	2.055	0.206	33688
250	4	47	55	446	8.222	0.822	29371
251	4	49	42	443	8.672	0.867	29739
252	4	51	31	441	7.267	0.727	31073
253	4	53	25	441	3.9	0.39	27468
254	4	55	24	441	0.65	0.065	28280
255	4	57	27	441	1.95	0.195	31057
256	4	59	28	441	0.65	0.065	26433
257	4	61	34	442	3.954	0.395	27241
258	4	63	41	442	4.55	0.455	31153
259	4	65	45	443	2.68	0.268	26755
260	4	67	50	446	3.79	0.379	33742
261	4	69	52	447	1.453	0.145	31893
262	4	71	54	447	1.3	0.13	24860
263	4	73	49	447	3.25	0.325	26971
264	4	75	41	447	5.2	0.52	32427
265	4	77	36	447	3.25	0.325	27894
266	4	79	29	447	4.55	0.455	29023
267	4	81	23	446	3.954	0.395	29639
268	4	83	17	445	3.954	0.395	26996
269	4	85	12	444	3.314	0.331	25790
270	4	87	9	443	2.055	0.206	27525
271	4	89	8	442	0.919	0.092	30144
272	4	91	7	440	1.453	0.145	27323
273	4	93	7	440	0	0	30645
274	4	95	15	441	5.24	0.524	26575
275	4	97	22	442	4.596	0.46	31767
276	4	99	30	442	5.2	0.52	33965
277	4	101	34	443	2.68	0.268	31697
278	4	103	37	444	2.055	0.206	25005
279	4	105	45	446	5.36	0.536	32700
280	4	107	46	446	0.65	0.065	20009
281	4	109	48	447	1.453	0.145	18610
282	4	111	44	447	2.6	0.26	22916
283	4	113	28	444	10.581	1.058	26214
284	4	115	26	444	1.3	0.13	29707
285	4	117	26	444	0	0	28638
286	4	119	26	443	0.65	0.065	29772
287	4	121	23	439	3.25	0.325	27975
288	4	123	23	439	0	0	26979
289	4	125	23	439	0	0	30690
290	4	127	40	440	11.069	1.107	32840
291	4	129	42	440	1.3	0.13	30255
292	4	131	39	440	1.95	0.195	31204
293	4	133	38	439	0.919	0.092	28635
294	4	135	31	436	4.95	0.495	30644
295	4	137	25	433	4.36	0.436	28325
296	4	139	35	442	8.745	0.874	30913
297	4	141	43	443	5.24	0.524	36238
298	4	143	51	443	5.2	0.52	27004
299	4	145	52	445	1.453	0.145	26135
300	4	147	63	448	7.411	0.741	32451
301	4	149	72	450	5.993	0.599	31139
302	4	151	78	450	3.9	0.39	30024
303	4	153	84	450	3.9	0.39	26319
304	4	155	87	450	1.95	0.195	25989
305	4	157	93	451	3.954	0.395	22344
306	4	159	104	454	7.411	0.741	27457
307	4	161	109	456	3.5	0.35	28018
308	4	163	109	456	0	0	27869
309	4	165	111	457	1.453	0.145	29831
310	4	167	110	457	0.65	0.065	26934
311	4	169	105	458	3.314	0.331	28761
312	4	171	106	458	0.65	0.065	28667
313	4	173	110	459	2.68	0.268	28572
314	4	175	111	459	0.65	0.065	26906
315	4	177	111	459	0	0	29372
316	4	179	111	459	0	0	28454
317	4	181	104	456	4.95	0.495	26225
318	4	183	103	456	0.65	0.065	29474
319	4	185	99	454	2.907	0.291	32654
320	4	187	95	454	2.6	0.26	26408
321	4	189	88	453	4.596	0.46	33092
322	4	191	85	453	1.95	0.195	28621
323	4	193	84	453	0.65	0.065	29724
324	5	1	718	309	-1	-1	30150
325	5	3	718	309	0	0	27486
326	5	5	719	309	0.65	0.065	29555
327	5	7	722	306	2.758	0.276	31236
328	5	9	714	308	5.36	0.536	27454
329	5	11	710	312	3.677	0.368	30050
330	5	13	703	318	5.993	0.599	31030
331	5	15	698	319	3.314	0.331	31509
332	5	17	691	322	4.95	0.495	29547
333	5	19	689	323	1.453	0.145	31011
334	5	21	691	323	1.3	0.13	28146
335	5	23	705	318	9.663	0.966	28943
336	5	25	720	312	10.501	1.05	31398
337	5	27	729	308	6.402	0.64	28574
338	5	29	750	303	14.031	1.403	29325
339	5	31	756	298	5.077	0.508	26736
340	5	33	767	289	9.238	0.924	29862
341	5	35	773	281	6.5	0.65	30130
342	5	37	780	273	6.909	0.691	30267
343	5	39	789	266	7.411	0.741	28455
344	5	41	793	264	2.907	0.291	28384
345	5	43	799	260	4.687	0.469	30508
346	5	45	802	258	2.344	0.234	30732
347	5	47	803	257	0.919	0.092	33576
348	5	49	805	256	1.453	0.145	31752
349	5	51	809	255	2.68	0.268	30434
350	5	53	811	254	1.453	0.145	31921
351	5	55	816	252	3.5	0.35	29993
352	5	57	821	250	3.5	0.35	30533
353	5	59	829	250	5.2	0.52	30265
354	5	61	830	252	1.453	0.145	24948
355	5	63	823	255	4.95	0.495	29012
356	5	65	816	258	4.95	0.495	27790
357	5	67	805	265	8.475	0.847	26587
358	5	69	786	271	12.951	1.295	29866
359	5	71	777	276	6.692	0.669	30158
360	5	73	771	279	4.36	0.436	25938
361	5	75	768	282	2.758	0.276	31004
362	5	77	766	285	2.344	0.234	29968
363	5	79	763	289	3.25	0.325	32224
364	5	81	762	292	2.055	0.206	29778
365	5	83	762	293	0.65	0.065	33239
366	5	85	761	294	0.919	0.092	30081
367	5	87	759	297	2.344	0.234	29814
368	5	89	755	300	3.25	0.325	26042
369	5	91	754	301	0.919	0.092	31451
370	5	93	751	302	2.055	0.206	31740
371	5	95	746	304	3.5	0.35	27382
372	5	97	745	304	0.65	0.065	32023
373	5	99	746	304	0.65	0.065	26935
374	5	101	752	299	5.077	0.508	29084
375	5	103	759	297	4.732	0.473	26584
376	5	105	761	297	1.3	0.13	33794
377	5	107	764	293	3.25	0.325	28615
378	5	109	770	288	5.077	0.508	29648
379	5	111	774	287	2.68	0.268	28448
380	5	113	779	284	3.79	0.379	29585
381	5	115	786	282	4.732	0.473	28467
382	5	117	789	280	2.344	0.234	29882
383	5	119	788	278	1.453	0.145	28718
384	5	121	783	278	3.25	0.325	31280
385	5	123	782	279	0.919	0.092	27488
386	5	125	778	284	4.162	0.416	28335
387	5	127	773	287	3.79	0.379	28892
388	5	129	768	292	4.596	0.46	26013
389	5	131	763	295	3.79	0.379	28910
390	5	133	759	298	3.25	0.325	26794
391	5	135	756	300	2.344	0.234	30934
392	5	137	754	303	2.344	0.234	36290
393	5	139	753	304	0.919	0.092	29792
394	5	141	750	307	2.758	0.276	32502
395	5	143	747	310	2.758	0.276	26555
396	5	145	745	312	1.838	0.184	25526
397	5	147	745	312	0	0	28249
398	5	149	746	310	1.453	0.145	31153
399	5	151	752	306	4.687	0.469	28131
400	5	153	753	304	1.453	0.145	30572
401	5	155	753	303	0.65	0.065	30132
402	5	157	754	300	2.055	0.206	29555
403	5	159	752	296	2.907	0.291	32088
404	5	161	752	297	0.65	0.065	29761
405	5	163	753	302	3.314	0.331	30731
406	5	165	753	308	3.9	0.39	30459
407	5	167	755	310	1.838	0.184	30607
408	5	169	764	306	6.402	0.64	38786
409	5	171	767	299	4.95	0.495	29192
410	5	173	768	296	2.055	0.206	29713
411	5	175	771	293	2.758	0.276	30972
412	5	177	775	288	4.162	0.416	37650
413	5	179	776	285	2.055	0.206	19136
414	5	181	776	285	0	0	41335
415	5	183	772	291	4.687	0.469	16272
416	5	185	764	300	7.827	0.783	24333
417	5	187	760	304	3.677	0.368	21735
418	5	189	757	306	2.344	0.234	20209
419	5	191	753	308	2.907	0.291	26034
420	5	193	748	311	3.79	0.379	23505
421	6	1	756	134	-1	-1	29617
422	6	3	755	133	0.919	0.092	33031
423	6	5	751	130	3.25	0.325	30459
424	6	7	751	129	0.65	0.065	28754
425	6	9	770	135	12.951	1.295	30078
426	6	11	801	140	20.41	2.041	29930
427	6	13	807	149	7.031	0.703	31029
428	6	15	810	155	4.36	0.436	29967
429	6	17	819	169	10.818	1.082	30228
430	6	19	820	169	0.65	0.065	29874
431	6	21	795	156	18.315	1.832	31315
432	6	23	782	148	9.922	0.992	31536
433	6	25	769	138	10.661	1.066	30257
434	6	27	760	131	7.411	0.741	30866
435	6	29	741	122	13.665	1.367	29453
436	6	31	734	116	5.993	0.599	29824
437	6	33	729	111	4.596	0.46	29347
438	6	35	737	118	6.909	0.691	30596
439	6	37	738	118	0.65	0.065	29679
440	6	39	737	106	7.827	0.783	29142
441	6	41	741	89	11.351	1.135	33539
442	6	43	739	83	4.111	0.411	29581
443	6	45	737	79	2.907	0.291	31170
444	6	47	733	70	6.402	0.64	30835
445	6	49	729	62	5.814	0.581	31121
446	6	51	725	52	7.001	0.7	30579
447	6	53	720	46	5.077	0.508	32066
448	6	55	717	41	3.79	0.379	31916
449	6	57	715	38	2.344	0.234	29925
450	6	59	714	35	2.055	0.206	30571
451	6	61	703	28	8.475	0.847	29785
452	6	63	698	24	4.162	0.416	27100
453	6	65	696	22	1.838	0.184	29597
454	6	67	691	18	4.162	0.416	28431
455	6	69	686	15	3.79	0.379	28720
456	6	71	679	15	4.55	0.455	29686
457	6	73	678	16	0.919	0.092	31837
458	6	75	677	15	0.919	0.092	28765
459	6	77	675	12	2.344	0.234	30164
460	6	79	673	8	2.907	0.291	29006
461	6	81	671	6	1.838	0.184	29608
462	6	83	671	6	0	0	31949
463	6	85	677	16	7.58	0.758	31894
464	6	87	680	21	3.79	0.379	29131
465	6	89	685	28	5.591	0.559	27842
466	6	91	688	34	4.36	0.436	34919
467	6	93	686	29	3.5	0.35	36821
468	6	95	683	24	3.79	0.379	30971
469	6	97	682	22	1.453	0.145	30014
470	6	99	680	17	3.5	0.35	28402
471	6	101	677	14	2.758	0.276	30366
472	6	103	675	10	2.907	0.291	26674
473	6	105	673	7	2.344	0.234	27547
474	6	107	679	16	7.031	0.703	30842
475	6	109	681	19	2.344	0.234	26784
476	6	111	686	29	7.267	0.727	26706
477	6	113	692	36	5.993	0.599	25402
478	6	115	695	40	3.25	0.325	28678
479	6	117	697	40	1.3	0.13	30200
480	6	119	697	35	3.25	0.325	33165
481	6	121	690	27	6.909	0.691	31088
482	6	123	683	18	7.411	0.741	26813
483	6	125	679	12	4.687	0.469	31411
484	6	127	676	8	3.25	0.325	31408
485	6	129	673	6	2.344	0.234	30709
486	6	131	670	3	2.758	0.276	30739
487	6	133	670	3	0	0	30261
488	6	135	672	5	1.838	0.184	30876
489	6	137	675	10	3.79	0.379	29061
490	6	139	681	20	7.58	0.758	27906
491	6	141	683	21	1.453	0.145	29476
492	6	143	688	18	3.79	0.379	34509
493	6	145	694	14	4.687	0.469	34314
494	6	147	700	18	4.687	0.469	41066
495	6	149	703	26	5.553	0.555	21467
496	6	151	703	29	1.95	0.195	15642
497	6	153	703	32	1.95	0.195	15729
498	6	155	702	32	0.65	0.065	33150
499	6	157	696	26	5.515	0.552	30723
500	6	159	696	26	0	0	33313
501	6	161	696	26	0	0	34881
502	7	1	294	323	-1	-1	31342
503	7	3	299	315	6.132	0.613	29855
504	7	5	301	315	1.3	0.13	30529
505	7	7	310	316	5.886	0.589	32118
506	7	9	315	318	3.5	0.35	30944
507	7	11	317	318	1.3	0.13	30395
508	7	13	321	320	2.907	0.291	27454
509	7	15	322	320	0.65	0.065	27370
510	7	17	330	320	5.2	0.52	27423
511	7	19	339	319	5.886	0.589	30225
512	7	21	339	319	0	0	30449
513	7	23	340	319	0.65	0.065	30311
514	7	25	340	319	0	0	30720
515	7	27	328	334	12.486	1.249	30875
516	7	29	325	332	2.344	0.234	38503
517	7	31	325	332	0	0	30996
518	7	33	321	332	2.6	0.26	35271
519	7	35	312	329	6.166	0.617	27116
520	7	37	306	328	3.954	0.395	26575
521	7	39	304	326	1.838	0.184	29080
522	7	41	303	326	0.65	0.065	29367
523	7	43	301	326	1.3	0.13	32957
524	7	45	299	326	1.3	0.13	32160
525	7	47	297	326	1.3	0.13	27625
526	7	49	295	326	1.3	0.13	29869
527	7	51	270	329	16.366	1.637	27263
528	7	53	264	329	3.9	0.39	28049
529	7	55	261	328	2.055	0.206	34268
530	7	57	261	327	0.65	0.065	33641
531	7	59	263	322	3.5	0.35	29003
532	7	61	266	323	2.055	0.206	29876
533	7	63	291	324	16.263	1.626	31667
534	7	65	294	324	1.95	0.195	30164
535	7	67	298	324	2.6	0.26	29154
536	7	69	299	324	0.65	0.065	31969
537	7	71	301	323	1.453	0.145	28655
538	7	73	303	323	1.3	0.13	28371
539	7	75	308	322	3.314	0.331	32657
540	7	77	312	322	2.6	0.26	28620
541	7	79	314	322	1.3	0.13	26016
542	7	81	317	321	2.055	0.206	30254
543	7	83	317	321	0	0	29542
544	7	85	306	322	7.179	0.718	31357
545	7	87	296	325	6.786	0.679	30840
546	7	89	285	327	7.267	0.727	30811
547	7	91	276	328	5.886	0.589	28153
548	7	93	275	328	0.65	0.065	28180
549	7	95	275	328	0	0	33762
550	7	97	275	328	0	0	33836
551	7	99	275	328	0	0	33952
552	7	101	277	327	1.453	0.145	28510
553	7	103	299	322	14.664	1.466	32299
554	7	105	302	322	1.95	0.195	32116
555	7	107	308	322	3.9	0.39	28614
556	7	109	315	320	4.732	0.473	29752
557	7	111	319	320	2.6	0.26	30459
558	7	113	324	319	3.314	0.331	30069
559	7	115	329	319	3.25	0.325	32475
560	7	117	336	319	4.55	0.455	30988
561	7	119	332	319	2.6	0.26	30412
562	7	121	320	321	7.907	0.791	28511
563	7	123	305	324	9.943	0.994	28706
564	7	125	290	325	9.771	0.977	28840
565	7	127	283	325	4.55	0.455	29971
566	7	129	280	325	1.95	0.195	29832
567	7	131	277	327	2.344	0.234	29120
568	7	133	277	327	0	0	24293
569	7	135	276	326	0.919	0.092	22269
570	7	137	276	326	0	0	20666
571	7	139	276	326	0	0	16872
572	7	141	274	324	1.838	0.184	20334
573	7	143	274	324	0	0	23926
574	7	145	274	324	0	0	20935
575	7	147	274	324	0	0	27540
576	7	149	274	324	0	0	20892
577	7	151	274	324	0	0	14333
578	7	153	281	324	4.55	0.455	34457
579	7	155	292	323	7.179	0.718	28302
580	7	157	301	321	5.993	0.599	28782
581	7	159	306	321	3.25	0.325	28064
582	7	161	308	320	1.453	0.145	27803
583	7	163	312	319	2.68	0.268	31024
584	7	165	312	319	0	0	29841
585	7	167	312	319	0	0	31065
586	7	169	309	322	2.758	0.276	30656
587	7	171	302	325	4.95	0.495	28466
588	7	173	293	327	5.993	0.599	28307
589	7	175	290	328	2.055	0.206	29890
590	7	177	286	331	3.25	0.325	28795
591	7	179	281	333	3.5	0.35	28258
592	7	181	279	334	1.453	0.145	26123
593	7	183	279	333	0.65	0.065	28221
594	7	185	277	329	2.907	0.291	33305
595	7	187	274	323	4.36	0.436	26341
596	7	189	274	321	1.3	0.13	22867
597	7	191	278	320	2.68	0.268	29687
598	7	193	278	320	0	0	27502
599	8	1	640	303	-1	-1	31286
600	8	3	640	303	0	0	29379
601	8	5	639	305	1.453	0.145	28572
602	8	7	639	305	0	0	30473
603	8	9	638	303	1.453	0.145	28444
604	8	11	632	306	4.36	0.436	29350
605	8	13	618	314	10.481	1.048	29985
606	8	15	609	319	6.692	0.669	33000
607	8	17	596	328	10.277	1.028	30207
608	8	19	592	328	2.6	0.26	28278
609	8	21	588	328	2.6	0.26	29773
610	8	23	588	328	0	0	27863
611	8	25	601	322	9.306	0.931	28977
612	8	27	604	321	2.055	0.206	29213
613	8	29	611	316	5.591	0.559	29226
614	8	31	614	314	2.344	0.234	27990
615	8	33	616	314	1.3	0.13	31025
616	8	35	618	314	1.3	0.13	30729
617	8	37	622	311	3.25	0.325	30168
618	8	39	622	311	0	0	28371
619	8	41	622	314	1.95	0.195	30142
620	8	43	621	318	2.68	0.268	27156
621	8	45	618	321	2.758	0.276	31700
622	8	47	613	325	4.162	0.416	30044
623	8	49	613	325	0	0	23581
624	8	51	613	325	0	0	28138
625	8	53	612	330	3.314	0.331	32355
626	8	55	613	320	6.532	0.653	25900
627	8	57	613	320	0	0	27844
628	8	59	613	320	0	0	26388
629	8	61	614	318	1.453	0.145	27612
630	8	63	614	318	0	0	31882
631	8	65	615	318	0.65	0.065	29348
632	8	67	620	318	3.25	0.325	32002
633	8	69	621	317	0.919	0.092	31155
634	8	71	623	309	5.36	0.536	31439
635	8	73	621	309	1.3	0.13	28259
636	8	75	612	321	9.75	0.975	33278
637	8	77	609	324	2.758	0.276	26814
638	8	79	612	318	4.36	0.436	29285
639	8	81	617	314	4.162	0.416	31586
640	8	83	615	311	2.344	0.234	30835
641	8	85	607	315	5.814	0.581	30020
642	8	87	604	321	4.36	0.436	22343
643	8	89	608	317	3.677	0.368	26565
644	8	91	616	314	5.553	0.555	30127
645	8	93	621	317	3.79	0.379	28494
646	8	95	625	319	2.907	0.291	30406
647	8	97	623	320	1.453	0.145	32172
648	8	99	611	321	7.827	0.783	28453
649	8	101	610	325	2.68	0.268	22927
650	8	103	609	325	0.65	0.065	19157
651	8	105	599	318	7.934	0.793	31881
652	8	107	599	319	0.65	0.065	27951
653	8	109	612	322	8.672	0.867	32344
654	8	111	612	322	0	0	29764
655	8	113	624	328	8.72	0.872	36490
656	8	115	625	329	0.919	0.092	32105
657	8	117	616	314	11.37	1.137	29640
658	8	119	616	313	0.65	0.065	30811
659	8	121	627	305	8.841	0.884	28535
660	8	123	635	299	6.5	0.65	28878
661	8	125	631	304	4.162	0.416	30707
662	8	127	621	310	7.58	0.758	31363
663	8	129	604	316	11.718	1.172	23380
664	8	131	601	317	2.055	0.206	25377
665	8	133	605	315	2.907	0.291	27801
666	8	135	617	311	8.222	0.822	33946
667	8	137	631	313	9.192	0.919	31414
668	8	139	636	317	4.162	0.416	28093
669	8	141	627	319	5.993	0.599	25011
670	8	143	617	320	6.532	0.653	28402
671	8	145	617	322	1.3	0.13	30225
672	8	147	624	325	4.95	0.495	31697
673	8	149	625	327	1.453	0.145	21797
674	8	151	625	329	1.3	0.13	35185
675	8	153	625	326	1.95	0.195	26726
676	8	155	625	323	1.95	0.195	33254
677	8	157	624	320	2.055	0.206	26684
678	8	159	621	315	3.79	0.379	29971
679	8	161	611	311	7.001	0.7	28816
680	8	163	606	315	4.162	0.416	27785
681	8	165	605	320	3.314	0.331	25978
682	8	167	605	320	0	0	24649
683	8	169	609	317	3.25	0.325	27956
684	8	171	615	314	4.36	0.436	30160
685	8	173	618	313	2.055	0.206	35699
686	8	175	621	311	2.344	0.234	30573
687	8	177	624	310	2.055	0.206	29707
688	8	179	633	308	5.993	0.599	22335
689	8	181	641	311	5.553	0.555	43073
690	8	183	639	318	4.732	0.473	37999
691	8	185	622	323	11.518	1.152	30925
692	8	187	616	323	3.9	0.39	25435
693	8	189	611	316	5.591	0.559	30115
694	8	191	615	309	5.24	0.524	33075
695	8	193	624	309	5.85	0.585	33187
696	9	1	416	570	-1	-1	28608
697	9	3	413	572	2.344	0.234	30195
698	9	5	413	572	0	0	30797
699	9	7	407	577	5.077	0.508	28109
700	9	9	406	579	1.453	0.145	27854
701	9	11	402	571	5.814	0.581	32430
702	9	13	402	569	1.3	0.13	28905
703	9	15	402	569	0	0	30539
704	9	17	408	577	6.5	0.65	27378
705	9	19	409	577	0.65	0.065	29869
706	9	21	409	577	0	0	28626
707	9	23	409	578	0.65	0.065	31387
708	9	25	413	599	13.895	1.39	32326
709	9	27	420	585	10.174	1.017	30322
710	9	29	420	585	0	0	31925
711	9	31	420	585	0	0	30429
712	9	33	420	585	0	0	30180
713	9	35	420	585	0	0	27436
714	9	37	420	585	0	0	32391
715	9	39	417	598	8.672	0.867	30422
716	9	41	412	583	10.277	1.028	33142
717	9	43	411	583	0.65	0.065	28197
718	9	45	411	583	0	0	27059
719	9	47	409	580	2.344	0.234	30986
720	9	49	409	577	1.95	0.195	28693
721	9	51	409	577	0	0	30046
722	9	53	405	577	2.6	0.26	27934
723	9	55	405	581	2.6	0.26	30718
724	9	57	406	586	3.314	0.331	29300
725	9	59	406	590	2.6	0.26	29523
726	9	61	406	590	0	0	27919
727	9	63	406	590	0	0	31092
728	9	65	406	591	0.65	0.065	25757
729	9	67	405	596	3.314	0.331	30425
730	9	69	403	599	2.344	0.234	30460
731	9	71	402	596	2.055	0.206	29182
732	9	73	403	580	10.42	1.042	30788
733	9	75	406	569	7.411	0.741	30449
734	9	77	412	563	5.515	0.552	35230
735	9	79	411	567	2.68	0.268	31216
736	9	81	404	583	11.351	1.135	29711
737	9	83	398	592	7.031	0.703	24431
738	9	85	397	593	0.919	0.092	31097
739	9	87	393	596	3.25	0.325	22741
740	9	89	393	597	0.65	0.065	20358
741	9	91	401	586	8.841	0.884	29729
742	9	93	403	577	5.993	0.599	30031
743	9	95	408	561	10.896	1.09	31907
744	9	97	414	551	7.58	0.758	27067
745	9	99	419	543	6.132	0.613	29252
746	9	101	425	530	9.306	0.931	36063
747	9	103	421	531	2.68	0.268	26802
748	9	105	417	542	7.608	0.761	28130
749	9	107	415	545	2.344	0.234	30229
750	9	109	410	553	6.132	0.613	30864
751	9	111	391	584	23.633	2.363	30454
752	9	113	388	589	3.79	0.379	31416
753	9	115	387	593	2.68	0.268	31072
754	9	117	386	597	2.68	0.268	27865
755	9	119	393	580	11.95	1.195	33425
756	9	121	411	554	20.554	2.055	28405
757	9	123	413	549	3.5	0.35	25006
758	9	125	418	540	6.692	0.669	28238
759	9	127	421	533	4.95	0.495	28693
760	9	129	421	534	0.65	0.065	30168
761	9	131	414	546	9.03	0.903	25575
762	9	133	408	560	9.9	0.99	27934
763	9	135	401	570	7.934	0.793	30752
764	9	137	395	579	7.031	0.703	28413
765	9	139	389	589	7.58	0.758	27572
766	9	141	386	594	3.79	0.379	30538
767	9	143	381	603	6.692	0.669	36952
768	9	145	380	603	0.65	0.065	27508
769	9	147	380	603	0	0	26548
770	9	149	380	603	0	0	41358
771	9	151	378	607	2.907	0.291	27694
772	9	153	378	611	2.6	0.26	17987
773	9	155	378	614	1.95	0.195	23590
774	9	157	379	619	3.314	0.331	29951
775	9	159	386	606	9.597	0.96	34026
776	9	161	389	598	5.553	0.555	32535
777	9	163	396	591	6.435	0.643	28906
778	9	165	404	584	6.909	0.691	30430
779	9	167	413	581	6.166	0.617	28604
780	9	169	430	580	11.069	1.107	34349
781	9	171	436	583	4.36	0.436	30539
782	9	173	446	585	6.629	0.663	29280
783	9	175	453	590	5.591	0.559	31534
784	9	177	456	595	3.79	0.379	30040
785	9	179	458	596	1.453	0.145	30066
786	9	181	452	595	3.954	0.395	30136
787	9	183	428	596	15.613	1.561	42265
788	9	185	402	606	18.106	1.811	24579
789	9	187	388	620	12.869	1.287	33754
790	9	189	383	623	3.79	0.379	35663
791	9	191	373	631	8.324	0.832	31297
792	9	193	365	644	9.922	0.992	24092
793	10	1	370	410	-1	-1	31328
794	10	3	372	397	8.549	0.855	34670
795	10	5	372	397	0	0	29247
796	10	7	372	397	0	0	30140
797	10	9	373	400	2.055	0.206	31254
798	10	11	378	406	5.077	0.508	29833
799	10	13	383	417	7.854	0.785	28069
800	10	15	389	423	5.515	0.552	30962
801	10	17	393	429	4.687	0.469	30001
802	10	19	395	436	4.732	0.473	30062
803	10	21	396	441	3.314	0.331	30495
804	10	23	396	442	0.65	0.065	30345
805	10	25	392	436	4.687	0.469	30476
806	10	27	382	427	8.745	0.874	30059
807	10	29	371	415	10.581	1.058	31567
808	10	31	369	412	2.344	0.234	33650
809	10	33	365	406	4.687	0.469	32298
810	10	35	361	400	4.687	0.469	29280
811	10	37	356	388	8.45	0.845	24945
812	10	39	355	387	0.919	0.092	28812
813	10	41	359	396	6.402	0.64	25570
814	10	43	363	405	6.402	0.64	28797
815	10	45	363	406	0.65	0.065	27897
816	10	47	363	406	0	0	34017
817	10	49	365	397	5.993	0.599	31600
818	10	51	375	403	7.58	0.758	23402
819	10	53	375	403	0	0	26050
820	10	55	377	407	2.907	0.291	32862
821	10	57	374	417	6.786	0.679	30730
822	10	59	374	417	0	0	30208
823	10	61	366	407	8.324	0.832	29676
824	10	63	362	405	2.907	0.291	37602
825	10	65	356	400	5.077	0.508	28302
826	10	67	349	390	7.934	0.793	22985
827	10	69	349	390	0	0	18155
828	10	71	354	401	7.854	0.785	27298
829	10	73	359	409	6.132	0.613	24286
830	10	75	363	408	2.68	0.268	27779
831	10	77	365	408	1.3	0.13	32048
832	10	79	369	408	2.6	0.26	33949
833	10	81	360	408	5.85	0.585	27748
834	10	83	350	402	7.58	0.758	29956
835	10	85	346	392	7.001	0.7	24427
836	10	87	349	397	3.79	0.379	27787
837	10	89	353	402	4.162	0.416	24390
838	10	91	364	406	7.608	0.761	31030
839	10	93	367	403	2.758	0.276	23275
840	10	95	371	402	2.68	0.268	30427
841	10	97	366	405	3.79	0.379	31036
842	10	99	357	404	5.886	0.589	34618
843	10	101	349	402	5.36	0.536	29139
844	10	103	342	400	4.732	0.473	27689
845	10	105	336	396	4.687	0.469	20207
846	10	107	327	392	6.402	0.64	30868
847	10	109	327	400	5.2	0.52	30831
848	10	111	331	405	4.162	0.416	30490
849	10	113	340	406	5.886	0.589	28152
850	10	115	343	406	1.95	0.195	27740
851	10	117	358	405	9.771	0.977	30674
852	10	119	368	409	7.001	0.7	28961
853	10	121	371	412	2.758	0.276	40116
854	10	123	367	415	3.25	0.325	40245
855	10	125	357	417	6.629	0.663	34522
856	10	127	354	416	2.055	0.206	31560
857	10	129	354	410	3.9	0.39	35835
858	10	131	359	402	6.132	0.613	28620
859	10	133	368	398	6.402	0.64	34957
860	10	135	369	404	3.954	0.395	29037
861	10	137	369	412	5.2	0.52	29547
862	10	139	368	418	3.954	0.395	29122
863	10	141	368	422	2.6	0.26	32052
864	10	143	365	429	4.95	0.495	17150
865	10	145	365	429	0	0	30745
866	10	147	365	428	0.65	0.065	30503
867	10	149	376	423	7.854	0.785	31798
868	10	151	377	422	0.919	0.092	31946
869	10	153	380	421	2.055	0.206	31726
870	10	155	386	420	3.954	0.395	28289
871	10	157	395	420	5.85	0.585	36292
872	10	159	395	420	0	0	32266
873	10	161	402	424	5.24	0.524	31483
874	10	163	405	433	6.166	0.617	26275
875	10	165	408	439	4.36	0.436	37188
876	10	167	411	447	5.553	0.555	28271
877	10	169	410	454	4.596	0.46	28727
878	10	171	407	459	3.79	0.379	30601
879	10	173	400	461	4.732	0.473	30886
880	10	175	381	459	12.418	1.242	24309
881	10	177	371	455	7.001	0.7	16441
882	10	179	370	454	0.919	0.092	30158
883	10	181	386	444	12.264	1.226	20776
884	10	183	392	439	5.077	0.508	25148
885	10	185	404	429	10.153	1.015	34017
886	10	187	408	415	9.464	0.946	26811
887	10	189	414	415	3.9	0.39	21424
888	10	191	423	423	7.827	0.783	34169
889	10	193	426	422	2.055	0.206	29393
890	11	1	247	114	-1	-1	28349
891	11	3	243	112	2.907	0.291	32102
892	11	5	237	108	4.687	0.469	28058
893	11	7	224	100	9.922	0.992	19079
894	11	9	219	99	3.314	0.331	30058
895	11	11	218	98	0.919	0.092	28325
896	11	13	215	95	2.758	0.276	25596
897	11	15	214	94	0.919	0.092	22572
898	11	17	217	93	2.055	0.206	27780
899	11	19	224	106	9.597	0.96	30110
900	11	21	231	114	6.909	0.691	27533
901	11	23	236	117	3.79	0.379	28298
902	11	25	245	123	7.031	0.703	32594
903	11	27	247	124	1.453	0.145	33831
904	11	29	247	135	7.15	0.715	31013
905	11	31	247	135	0	0	33544
906	11	33	248	121	9.123	0.912	32272
907	11	35	249	108	8.475	0.847	30114
908	11	37	246	118	6.786	0.679	34794
909	11	39	242	122	3.677	0.368	30569
910	11	41	240	123	1.453	0.145	31167
911	11	43	237	125	2.344	0.234	33585
912	11	45	236	122	2.055	0.206	29803
913	11	47	238	118	2.907	0.291	29464
914	11	49	245	116	4.732	0.473	28745
915	11	51	246	123	4.596	0.46	32824
916	11	53	242	133	7.001	0.7	34823
917	11	55	244	136	2.344	0.234	29491
918	11	57	246	141	3.5	0.35	31005
919	11	59	245	142	0.919	0.092	30589
920	11	61	244	143	0.919	0.092	35951
921	11	63	243	140	2.055	0.206	33792
922	11	65	242	137	2.055	0.206	32143
923	11	67	239	131	4.36	0.436	32322
924	11	69	233	123	6.5	0.65	31523
925	11	71	233	123	0	0	29663
926	11	73	235	128	3.5	0.35	30238
927	11	75	238	137	6.166	0.617	26888
928	11	77	238	146	5.85	0.585	32044
929	11	79	234	151	4.162	0.416	16435
930	11	81	232	154	2.344	0.234	34035
931	11	83	229	148	4.36	0.436	23200
932	11	85	230	139	5.886	0.589	22258
933	11	87	233	130	6.166	0.617	30568
934	11	89	234	127	2.055	0.206	29501
935	11	91	234	127	0	0	35151
936	11	93	234	127	0	0	29535
937	11	95	234	130	1.95	0.195	28313
938	11	97	233	137	4.596	0.46	31678
939	11	99	233	139	1.3	0.13	29543
940	11	101	211	163	21.162	2.116	31903
941	11	103	211	163	0	0	29797
942	11	105	211	163	0	0	33375
943	11	107	213	165	1.838	0.184	39688
944	11	109	217	171	4.687	0.469	30814
945	11	111	219	170	1.453	0.145	30925
946	11	113	226	159	8.475	0.847	25208
947	11	115	239	147	11.499	1.15	35574
948	11	117	241	146	1.453	0.145	31998
949	11	119	238	151	3.79	0.379	43128
950	11	121	239	154	2.055	0.206	35106
951	11	123	243	155	2.68	0.268	27363
952	11	125	248	152	3.79	0.379	30399
953	11	127	252	150	2.907	0.291	19359
954	11	129	257	146	4.162	0.416	26648
955	11	131	254	147	2.055	0.206	34190
956	11	133	247	152	5.591	0.559	27987
957	11	135	243	156	3.677	0.368	31085
958	11	137	225	169	14.432	1.443	14879
959	11	139	216	176	7.411	0.741	17312
960	11	141	215	177	0.919	0.092	25151
961	11	143	211	173	3.677	0.368	48276
962	11	145	216	167	5.077	0.508	33147
963	11	147	219	156	7.411	0.741	29892
964	11	149	219	167	7.15	0.715	16960
965	11	151	219	173	3.9	0.39	12258
966	11	153	224	177	4.162	0.416	10926
967	11	155	228	181	3.677	0.368	20188
968	11	157	229	183	1.453	0.145	30717
969	11	159	225	183	2.6	0.26	29145
970	11	161	222	181	2.344	0.234	29235
971	11	163	212	171	9.192	0.919	13177
972	11	165	212	171	0	0	15560
973	11	167	214	169	1.838	0.184	26085
974	11	169	223	165	6.402	0.64	26866
975	11	171	240	156	12.503	1.25	31746
976	11	173	246	151	5.077	0.508	34156
977	11	175	247	142	5.886	0.589	29663
978	11	177	234	153	11.069	1.107	31339
979	11	179	230	159	4.687	0.469	28745
980	11	181	230	168	5.85	0.585	29778
981	11	183	233	170	2.344	0.234	28435
982	11	185	240	173	4.95	0.495	20701
983	11	187	244	173	2.6	0.26	30534
984	11	189	236	176	5.553	0.555	30390
985	11	191	228	174	5.36	0.536	25636
986	11	193	222	175	3.954	0.395	25119
987	12	1	174	155	-1	-1	32100
988	12	3	182	167	9.374	0.937	31242
989	12	5	187	172	4.596	0.46	29965
990	12	7	189	174	1.838	0.184	23879
991	12	9	190	174	0.65	0.065	27070
992	12	11	188	167	4.732	0.473	31410
993	12	13	185	161	4.36	0.436	32328
994	12	15	181	155	4.687	0.469	34059
995	12	17	181	155	0	0	25013
996	12	19	181	155	0	0	32224
997	12	21	179	155	1.3	0.13	27786
998	12	23	176	154	2.055	0.206	30727
999	12	25	172	152	2.907	0.291	27479
1000	12	27	167	147	4.596	0.46	25897
1001	12	29	165	144	2.344	0.234	28746
1002	12	31	164	143	0.919	0.092	28546
1003	12	33	162	139	2.907	0.291	26289
1004	12	35	161	138	0.919	0.092	30796
1005	12	37	167	143	5.077	0.508	24411
1006	12	39	174	148	5.591	0.559	32679
1007	12	41	180	154	5.515	0.552	35270
1008	12	43	179	162	5.24	0.524	32211
1009	12	45	176	167	3.79	0.379	31200
1010	12	47	175	170	2.055	0.206	38271
1011	12	49	175	175	3.25	0.325	31403
1012	12	51	175	181	3.9	0.39	31287
1013	12	53	175	182	0.65	0.065	31086
1014	12	55	176	177	3.314	0.331	31759
1015	12	57	176	168	5.85	0.585	36942
1016	12	59	180	159	6.402	0.64	31545
1017	12	61	189	152	7.411	0.741	34972
1018	12	63	198	149	6.166	0.617	36705
1019	12	65	205	149	4.55	0.455	33493
1020	12	67	210	148	3.314	0.331	32150
1021	12	69	212	148	1.3	0.13	28906
1022	12	71	217	156	6.132	0.613	31196
1023	12	73	218	157	0.919	0.092	24172
1024	12	75	219	156	0.919	0.092	17505
1025	12	77	207	161	8.45	0.845	25179
1026	12	79	193	165	9.464	0.946	29832
1027	12	81	183	176	9.663	0.966	31035
1028	12	83	182	177	0.919	0.092	31537
1029	12	85	193	166	10.111	1.011	31068
1030	12	87	203	159	7.934	0.793	28938
1031	12	89	213	153	7.58	0.758	18462
1032	12	91	216	151	2.344	0.234	28517
1033	12	93	216	143	5.2	0.52	25613
1034	12	95	215	138	3.314	0.331	20569
1035	12	97	200	148	11.718	1.172	31035
1036	12	99	200	148	0	0	31328
1037	12	101	209	140	7.827	0.783	27388
1038	12	103	218	131	8.273	0.827	30616
1039	12	105	225	126	5.591	0.559	31779
1040	12	107	228	124	2.344	0.234	30753
1041	12	109	207	141	17.562	1.756	31775
1042	12	111	200	153	9.03	0.903	31415
1043	12	113	196	165	8.222	0.822	31807
1044	12	115	193	170	3.79	0.379	27286
1045	12	117	190	176	4.36	0.436	19191
1046	12	119	185	186	7.267	0.727	30498
1047	12	121	184	187	0.919	0.092	31177
1048	12	123	182	193	4.111	0.411	31465
1049	12	125	182	185	5.2	0.52	34356
1050	12	127	182	166	12.35	1.235	19231
1051	12	129	182	157	5.85	0.585	29952
1052	12	131	176	145	8.72	0.872	29613
1053	12	133	174	145	1.3	0.13	30321
1054	12	135	176	140	3.5	0.35	28811
1055	12	137	179	142	2.344	0.234	30671
1056	12	139	186	144	4.732	0.473	31175
1057	12	141	191	147	3.79	0.379	27054
1058	12	143	193	154	4.732	0.473	28898
1059	12	145	182	154	7.15	0.715	28470
1060	12	147	163	146	13.4	1.34	30264
1061	12	149	140	138	15.828	1.583	25853
1062	12	151	127	132	9.306	0.931	28635
1063	12	153	116	128	7.608	0.761	29370
1064	12	155	107	121	7.411	0.741	31470
1065	12	157	93	121	9.1	0.91	29693
1066	12	159	91	122	1.453	0.145	33049
1067	12	161	91	122	0	0	31358
1068	12	163	98	125	4.95	0.495	30897
1069	12	165	113	130	10.277	1.028	27468
1070	12	167	135	132	14.359	1.436	25786
1071	12	169	149	132	9.1	0.91	28673
1072	12	171	163	134	9.192	0.919	41430
1073	12	173	168	136	3.5	0.35	30751
1074	12	175	158	135	6.532	0.653	29681
1075	12	177	133	132	16.366	1.637	24441
1076	12	179	120	129	8.672	0.867	30096
1077	12	181	112	126	5.553	0.555	29233
1078	12	183	104	123	5.553	0.555	29989
1079	12	185	90	116	10.174	1.017	28610
1080	12	187	83	112	5.24	0.524	30401
1081	12	189	106	118	15.45	1.545	31229
1082	12	191	107	118	0.65	0.065	30441
1083	12	193	99	117	5.24	0.524	31794
1084	13	1	172	1016	-1	-1	29422
1085	13	3	171	1013	2.055	0.206	29234
1086	13	5	168	1007	4.36	0.436	31187
1087	13	7	164	1001	4.687	0.469	28475
1088	13	9	157	993	6.909	0.691	27574
1089	13	11	152	986	5.591	0.559	28067
1090	13	13	148	978	5.814	0.581	29450
1091	13	15	148	970	5.2	0.52	29165
1092	13	17	148	973	1.95	0.195	29481
1093	13	19	152	980	5.24	0.524	29376
1094	13	21	156	986	4.687	0.469	29894
1095	13	23	159	989	2.758	0.276	29385
1096	13	25	162	994	3.79	0.379	28303
1097	13	27	164	998	2.907	0.291	29296
1098	13	29	167	1003	3.79	0.379	26855
1099	13	31	171	1007	3.677	0.368	29912
1100	13	33	174	1013	4.36	0.436	27630
1101	13	35	177	1017	3.25	0.325	27023
1102	13	37	179	1018	1.453	0.145	29332
1103	13	39	180	1021	2.055	0.206	27741
1104	13	41	181	1022	0.919	0.092	30101
1105	13	43	180	1020	1.453	0.145	29087
1106	13	45	176	1011	6.402	0.64	29182
1107	13	47	174	1004	4.732	0.473	29704
1108	13	49	172	997	4.732	0.473	29520
1109	13	51	168	987	7.001	0.7	29256
1110	13	53	165	984	2.758	0.276	29901
1111	13	55	163	980	2.907	0.291	30257
1112	13	57	167	990	7.001	0.7	29444
1113	13	59	171	1003	8.841	0.884	29554
1114	13	61	174	1011	5.553	0.555	29730
1115	13	63	174	1015	2.6	0.26	29934
1116	13	65	175	1019	2.68	0.268	28205
1117	13	67	177	1022	2.344	0.234	31022
1118	13	69	177	1022	0	0	29882
1119	13	71	177	1016	3.9	0.39	26915
1120	13	73	175	1011	3.5	0.35	31314
1121	13	75	173	1010	1.453	0.145	34024
1122	13	77	170	1007	2.758	0.276	29163
1123	13	79	175	1015	6.132	0.613	29815
1124	13	81	177	1015	1.3	0.13	29418
1125	13	83	186	1021	7.031	0.703	29501
1126	13	85	188	1023	1.838	0.184	29415
1127	13	87	188	1023	0	0	29669
1128	13	89	184	1018	4.162	0.416	29126
1129	13	91	180	1011	5.24	0.524	30008
1130	13	93	176	1004	5.24	0.524	29811
1131	13	95	172	997	5.24	0.524	29341
1132	13	97	169	990	4.95	0.495	29849
1133	13	99	167	988	1.838	0.184	29963
1134	13	101	169	1001	8.549	0.855	29712
1135	13	103	170	1005	2.68	0.268	30028
1136	13	105	171	1009	2.68	0.268	29549
1137	13	107	174	1014	3.79	0.379	29316
1138	13	109	175	1017	2.055	0.206	25654
1139	13	111	178	1023	4.36	0.436	35816
1140	13	113	176	1020	2.344	0.234	24315
1141	13	115	176	1020	0	0	28334
1142	13	117	175	1015	3.314	0.331	28542
1143	13	119	173	1009	4.111	0.411	30486
1144	13	121	173	1008	0.65	0.065	31070
1145	13	123	171	1006	1.838	0.184	28122
1146	13	125	169	999	4.732	0.473	29486
1147	13	127	169	1000	0.65	0.065	30144
1148	13	129	169	1001	0.65	0.065	29852
1149	13	131	171	997	2.907	0.291	29611
1150	13	133	170	990	4.596	0.46	29681
1151	13	135	170	995	3.25	0.325	29337
1152	13	137	171	1001	3.954	0.395	29805
1153	13	139	173	1006	3.5	0.35	22225
1154	13	141	175	1008	1.838	0.184	31779
1155	13	143	175	1008	0	0	26158
1156	13	145	175	1005	1.95	0.195	30307
1157	13	147	175	1004	0.65	0.065	30360
1158	13	149	173	1004	1.3	0.13	25413
1159	13	151	173	1006	1.3	0.13	26479
1160	13	153	173	1007	0.65	0.065	28411
1161	13	155	173	1010	1.95	0.195	26171
1162	13	157	174	1013	2.055	0.206	30324
1163	13	159	174	1013	0	0	27986
1164	13	161	170	1003	7.001	0.7	21003
1165	13	163	163	987	11.351	1.135	31481
1166	13	165	156	973	10.174	1.017	33110
1167	13	167	155	970	2.055	0.206	29611
1168	13	169	152	964	4.36	0.436	29685
1169	13	171	148	957	5.24	0.524	31066
1170	13	173	147	957	0.65	0.065	30440
1171	13	175	146	952	3.314	0.331	31529
1172	13	177	149	964	8.04	0.804	28427
1173	13	179	153	971	5.24	0.524	28365
1174	13	181	157	976	4.162	0.416	35492
1175	13	183	162	988	8.45	0.845	26514
1176	13	185	162	990	1.3	0.13	29646
1177	13	187	165	995	3.79	0.379	26418
1178	13	189	170	1000	4.596	0.46	29443
1179	13	191	174	1006	4.687	0.469	28949
1180	13	193	174	1006	0	0	29624
1181	14	1	302	503	-1	-1	30356
1182	14	3	297	508	4.596	0.46	29331
1183	14	5	291	511	4.36	0.436	29673
1184	14	7	288	517	4.36	0.436	30665
1185	14	9	288	517	0	0	29485
1186	14	11	296	511	6.5	0.65	31457
1187	14	13	322	493	20.554	2.055	29502
1188	14	15	343	479	16.405	1.64	31299
1189	14	17	354	480	7.179	0.718	30230
1190	14	19	358	482	2.907	0.291	28418
1191	14	21	367	488	7.031	0.703	31829
1192	14	23	368	488	0.65	0.065	29791
1193	14	25	369	488	0.65	0.065	30289
1194	14	27	369	488	0	0	29885
1195	14	29	367	487	1.453	0.145	30245
1196	14	31	361	488	3.954	0.395	30756
1197	14	33	347	493	9.663	0.966	30448
1198	14	35	332	498	10.277	1.028	30640
1199	14	37	318	504	9.9	0.99	33328
1200	14	39	306	512	9.374	0.937	28354
1201	14	41	301	517	4.596	0.46	32533
1202	14	43	292	524	7.411	0.741	28001
1203	14	45	291	524	0.65	0.065	30233
1204	14	47	287	523	2.68	0.268	29762
1205	14	49	277	526	6.786	0.679	27320
1206	14	51	276	527	0.919	0.092	31475
1207	14	53	275	528	0.919	0.092	30045
1208	14	55	276	528	0.65	0.065	27187
1209	14	57	288	520	9.374	0.937	28377
1210	14	59	287	520	0.65	0.065	28765
1211	14	61	278	523	6.166	0.617	27011
1212	14	63	277	528	3.314	0.331	27550
1213	14	65	278	529	0.919	0.092	25685
1214	14	67	283	526	3.79	0.379	31091
1215	14	69	284	529	2.055	0.206	27560
1216	14	71	283	532	2.055	0.206	25975
1217	14	73	283	533	0.65	0.065	26842
1218	14	75	278	538	4.596	0.46	34203
1219	14	77	278	538	0	0	22755
1220	14	79	277	539	0.919	0.092	30532
1221	14	81	278	536	2.055	0.206	30913
1222	14	83	295	516	17.061	1.706	29357
1223	14	85	309	503	12.418	1.242	24012
1224	14	87	314	501	3.5	0.35	34271
1225	14	89	330	499	10.481	1.048	28967
1226	14	91	359	487	20.4	2.04	30443
1227	14	93	371	481	8.72	0.872	30644
1228	14	95	374	476	3.79	0.379	32033
1229	14	97	387	465	11.069	1.107	31273
1230	14	99	396	455	8.745	0.874	33095
1231	14	101	400	451	3.677	0.368	32934
1232	14	103	406	446	5.077	0.508	28424
1233	14	105	407	446	0.65	0.065	28557
1234	14	107	408	445	0.919	0.092	25052
1235	14	109	410	443	1.838	0.184	30289
1236	14	111	416	438	5.077	0.508	30226
1237	14	113	424	433	6.132	0.613	30136
1238	14	115	419	438	4.596	0.46	30471
1239	14	117	405	447	10.818	1.082	25145
1240	14	119	381	462	18.396	1.84	29884
1241	14	121	357	481	19.896	1.99	37969
1242	14	123	339	493	14.061	1.406	27055
1243	14	125	330	500	7.411	0.741	29861
1244	14	127	320	508	8.324	0.832	38592
1245	14	129	315	512	4.162	0.416	36790
1246	14	131	310	516	4.162	0.416	37756
1247	14	133	299	520	7.608	0.761	34056
1248	14	135	295	521	2.68	0.268	35483
1249	14	137	282	529	9.922	0.992	32933
1250	14	139	278	532	3.25	0.325	30942
1251	14	141	272	535	4.36	0.436	22442
1252	14	143	264	540	6.132	0.613	30944
1253	14	145	257	546	5.993	0.599	30188
1254	14	147	252	558	8.45	0.845	30802
1255	14	149	251	561	2.055	0.206	30411
1256	14	151	262	552	9.238	0.924	30356
1257	14	153	267	548	4.162	0.416	30418
1258	14	155	278	539	9.238	0.924	24646
1259	14	157	287	532	7.411	0.741	28618
1260	14	159	297	524	8.324	0.832	30878
1261	14	161	300	522	2.344	0.234	31300
1262	14	163	303	519	2.758	0.276	30800
1263	14	165	290	531	11.499	1.15	31509
1264	14	167	283	535	5.24	0.524	23257
1265	14	169	275	545	8.324	0.832	35915
1266	14	171	275	545	0	0	31878
1267	14	173	272	547	2.344	0.234	31747
1268	14	175	266	550	4.36	0.436	30875
1269	14	177	272	543	5.993	0.599	32509
1270	14	179	274	539	2.907	0.291	28159
1271	14	181	279	533	5.077	0.508	26965
1272	14	183	284	528	4.596	0.46	27837
1273	14	185	290	524	4.687	0.469	29482
1274	14	187	296	519	5.077	0.508	27975
1275	14	189	303	515	5.24	0.524	34429
1276	14	191	313	508	7.934	0.793	26428
1277	14	193	319	505	4.36	0.436	29022
1278	15	1	877	889	-1	-1	31112
1279	15	3	879	886	2.344	0.234	29466
1280	15	5	883	905	12.62	1.262	20134
1281	15	7	884	905	0.65	0.065	31585
1282	15	9	883	906	0.919	0.092	26218
1283	15	11	880	885	13.788	1.379	31347
1284	15	13	877	879	4.36	0.436	25945
1285	15	15	874	871	5.553	0.555	24131
1286	15	17	877	882	7.411	0.741	33578
1287	15	19	878	895	8.475	0.847	19923
1288	15	21	881	901	4.36	0.436	22177
1289	15	23	886	911	7.267	0.727	26476
1290	15	25	893	916	5.591	0.559	30990
1291	15	27	900	921	5.591	0.559	27112
1292	15	29	901	927	3.954	0.395	20487
1293	15	31	899	936	5.993	0.599	30880
1294	15	33	899	952	10.4	1.04	27649
1295	15	35	897	958	4.111	0.411	27447
1296	15	37	895	963	3.5	0.35	27215
1297	15	39	895	958	3.25	0.325	27613
1298	15	41	898	942	10.581	1.058	26402
1299	15	43	899	931	7.179	0.718	28445
1300	15	45	895	925	4.687	0.469	25817
1301	15	47	890	916	6.692	0.669	31564
1302	15	49	888	911	3.5	0.35	29187
1303	15	51	884	904	5.24	0.524	26070
1304	15	53	880	891	8.841	0.884	26976
1305	15	55	877	879	8.04	0.804	27944
1306	15	57	875	879	1.3	0.13	27769
1307	15	59	877	892	8.549	0.855	27936
1308	15	61	882	905	9.053	0.905	28623
1309	15	63	894	924	14.607	1.461	26293
1310	15	65	902	941	12.212	1.221	27582
1311	15	67	906	948	5.24	0.524	27025
1312	15	69	903	934	9.306	0.931	24541
1313	15	71	892	911	16.571	1.657	29498
1314	15	73	885	903	6.909	0.691	26150
1315	15	75	873	876	19.205	1.92	20408
1316	15	77	870	865	7.411	0.741	27622
1317	15	79	870	856	5.85	0.585	23477
1318	15	81	870	851	3.25	0.325	26417
1319	15	83	870	846	3.25	0.325	26401
1320	15	85	875	832	9.663	0.966	28492
1321	15	87	875	832	0	0	25707
1322	15	89	875	833	0.65	0.065	29742
1323	15	91	875	833	0	0	30514
1324	15	93	873	828	3.5	0.35	28969
1325	15	95	868	818	7.267	0.727	27838
1326	15	97	866	812	4.111	0.411	30820
1327	15	99	864	802	6.629	0.663	27184
1328	15	101	864	799	1.95	0.195	26779
1329	15	103	864	803	2.6	0.26	29678
1330	15	105	864	815	7.8	0.78	27012
1331	15	107	866	824	5.993	0.599	25940
1332	15	109	866	824	0	0	19611
1333	15	111	865	818	3.954	0.395	29152
1334	15	113	862	801	11.22	1.122	21952
1335	15	115	856	785	11.107	1.111	22032
1336	15	117	852	765	13.257	1.326	28855
1337	15	119	856	778	8.841	0.884	28197
1338	15	121	859	789	7.411	0.741	27457
1339	15	123	864	803	9.663	0.966	31547
1340	15	125	871	814	8.475	0.847	26645
1341	15	127	881	834	14.534	1.453	21165
1342	15	129	884	843	6.166	0.617	29229
1343	15	131	886	854	7.267	0.727	26159
1344	15	133	890	860	4.687	0.469	29432
1345	15	135	893	874	9.306	0.931	28138
1346	15	137	893	875	0.65	0.065	27845
1347	15	139	886	865	7.934	0.793	32719
1348	15	141	882	851	9.464	0.946	24122
1349	15	143	881	842	5.886	0.589	21870
1350	15	145	887	837	5.077	0.508	29295
1351	15	147	893	827	7.58	0.758	25807
1352	15	149	901	813	10.481	1.048	34995
1353	15	151	905	804	6.402	0.64	30522
1354	15	153	905	804	0	0	28064
1355	15	155	906	797	4.596	0.46	28265
1356	15	157	902	811	9.464	0.946	28599
1357	15	159	898	815	3.677	0.368	25672
1358	15	161	876	827	16.289	1.629	27521
1359	15	163	876	828	0.65	0.065	22149
1360	15	165	881	821	5.591	0.559	25899
1361	15	167	888	813	6.909	0.691	23329
1362	15	169	887	812	0.919	0.092	29518
1363	15	171	879	805	6.909	0.691	32496
1364	15	173	874	809	4.162	0.416	12398
1365	15	175	873	815	3.954	0.395	25064
1366	15	177	873	820	3.25	0.325	29139
1367	15	179	877	808	8.222	0.822	36783
1368	15	181	875	802	4.111	0.411	27910
1369	15	183	873	780	14.359	1.436	26536
1370	15	185	876	783	2.758	0.276	25212
1371	15	187	869	803	13.773	1.377	26980
1372	15	189	869	803	0	0	27787
1373	15	191	872	792	7.411	0.741	16814
1374	15	193	875	781	7.411	0.741	32380
1375	16	1	366	410	-1	-1	26658
1376	16	3	365	406	2.68	0.268	29151
1377	16	5	365	403	1.95	0.195	28967
1378	16	7	364	398	3.314	0.331	26154
1379	16	9	356	385	9.922	0.992	29240
1380	16	11	367	405	14.836	1.484	27847
1381	16	13	373	415	7.58	0.758	28560
1382	16	15	380	424	7.411	0.741	28703
1383	16	17	387	436	9.03	0.903	31439
1384	16	19	390	437	2.055	0.206	30168
1385	16	21	394	441	3.677	0.368	29824
1386	16	23	399	445	4.162	0.416	30118
1387	16	25	397	443	1.838	0.184	30423
1388	16	27	387	429	11.183	1.118	32838
1389	16	29	377	419	9.192	0.919	31365
1390	16	31	374	412	4.95	0.495	32690
1391	16	33	367	403	7.411	0.741	34226
1392	16	35	360	397	5.993	0.599	23997
1393	16	37	353	391	5.993	0.599	26204
1394	16	39	352	388	2.055	0.206	27041
1395	16	41	353	395	4.596	0.46	25767
1396	16	43	354	397	1.453	0.145	24404
1397	16	45	358	403	4.687	0.469	27199
1398	16	47	364	406	4.36	0.436	29438
1399	16	49	367	412	4.36	0.436	36524
1400	16	51	369	411	1.453	0.145	31403
1401	16	53	374	405	5.077	0.508	28384
1402	16	55	379	414	6.692	0.669	30713
1403	16	57	383	414	2.6	0.26	30321
1404	16	59	376	409	5.591	0.559	31961
1405	16	61	365	411	7.267	0.727	34222
1406	16	63	356	402	8.273	0.827	29133
1407	16	65	351	393	6.692	0.669	27553
1408	16	67	350	392	0.919	0.092	22418
1409	16	69	350	404	7.8	0.78	23481
1410	16	71	352	408	2.907	0.291	18549
1411	16	73	361	411	6.166	0.617	29704
1412	16	75	369	403	7.354	0.735	36111
1413	16	77	374	404	3.314	0.331	30854
1414	16	79	371	411	4.95	0.495	30365
1415	16	81	370	414	2.055	0.206	27830
1416	16	83	362	412	5.36	0.536	24752
1417	16	85	355	404	6.909	0.691	32165
1418	16	87	350	398	5.077	0.508	27674
1419	16	89	345	396	3.5	0.35	33486
1420	16	91	344	398	1.453	0.145	30271
1421	16	93	342	404	4.111	0.411	25171
1422	16	95	345	407	2.758	0.276	31550
1423	16	97	348	406	2.055	0.206	29034
1424	16	99	348	406	0	0	29333
1425	16	101	348	404	1.3	0.13	29923
1426	16	103	349	397	4.596	0.46	28619
1427	16	105	349	397	0	0	33952
1428	16	107	349	404	4.55	0.455	24941
1429	16	109	349	404	0	0	29277
1430	16	111	349	407	1.95	0.195	23542
1431	16	113	349	407	0	0	25489
1432	16	115	349	407	0	0	29926
1433	16	117	357	412	6.132	0.613	21554
1434	16	119	358	415	2.055	0.206	33793
1435	16	121	360	420	3.5	0.35	24498
1436	16	123	355	422	3.5	0.35	35709
1437	16	125	355	422	0	0	17943
1438	16	127	355	416	3.9	0.39	32364
1439	16	129	358	410	4.36	0.436	23379
1440	16	131	364	406	4.687	0.469	32883
1441	16	133	368	411	4.162	0.416	32154
1442	16	135	371	418	4.95	0.495	29816
1443	16	137	370	423	3.314	0.331	26283
1444	16	139	365	428	4.596	0.46	26752
1445	16	141	362	427	2.055	0.206	25848
1446	16	143	363	422	3.314	0.331	28115
1447	16	145	365	415	4.732	0.473	29630
1448	16	147	366	412	2.055	0.206	29316
1449	16	149	368	429	11.126	1.113	30461
1450	16	151	375	429	4.55	0.455	29133
1451	16	153	382	430	4.596	0.46	29510
1452	16	155	387	433	3.79	0.379	27495
1453	16	157	386	427	3.954	0.395	30270
1454	16	159	382	424	3.25	0.325	30213
1455	16	161	385	430	4.36	0.436	26759
1456	16	163	393	439	7.827	0.783	31235
1457	16	165	404	442	7.411	0.741	33260
1458	16	167	416	450	9.374	0.937	30366
1459	16	169	409	451	4.596	0.46	30230
1460	16	171	397	445	8.72	0.872	27538
1461	16	173	391	450	5.077	0.508	21426
1462	16	175	387	448	2.907	0.291	26129
1463	16	177	373	443	9.663	0.966	32392
1464	16	179	374	442	0.919	0.092	30766
1465	16	181	391	438	11.351	1.135	30260
1466	16	183	399	433	6.132	0.613	32043
1467	16	185	415	429	10.72	1.072	32287
1468	16	187	413	422	4.732	0.473	30998
1469	16	189	404	423	5.886	0.589	19578
1470	16	191	404	434	7.15	0.715	16438
1471	16	193	413	443	8.273	0.827	25544
1472	17	1	422	546	-1	-1	25493
1473	17	3	433	536	9.663	0.966	30662
1474	17	5	427	545	7.031	0.703	25672
1475	17	7	427	545	0	0	26101
1476	17	9	428	549	2.68	0.268	28655
1477	17	11	430	550	1.453	0.145	28974
1478	17	13	435	553	3.79	0.379	27330
1479	17	15	438	557	3.25	0.325	29613
1480	17	17	439	557	0.65	0.065	28951
1481	17	19	441	558	1.453	0.145	23803
1482	17	21	445	563	4.162	0.416	28126
1483	17	23	455	576	10.661	1.066	21637
1484	17	25	466	592	12.62	1.262	28439
1485	17	27	467	593	0.919	0.092	28694
1486	17	29	458	582	9.238	0.924	26889
1487	17	31	444	565	14.314	1.431	29004
1488	17	33	446	566	1.453	0.145	27177
1489	17	35	454	572	6.5	0.65	26407
1490	17	37	464	591	13.956	1.396	28423
1491	17	39	468	601	7.001	0.7	27919
1492	17	41	471	606	3.79	0.379	27415
1493	17	43	471	607	0.65	0.065	23855
1494	17	45	471	607	0	0	28576
1495	17	47	465	596	8.144	0.814	28170
1496	17	49	460	587	6.692	0.669	28468
1497	17	51	453	576	8.475	0.847	21911
1498	17	53	446	564	9.03	0.903	31762
1499	17	55	430	548	14.707	1.471	27013
1500	17	57	424	544	4.687	0.469	27821
1501	17	59	416	530	10.481	1.048	23951
1502	17	61	416	525	3.25	0.325	25873
1503	17	63	429	545	15.505	1.55	24944
1504	17	65	439	555	9.192	0.919	27639
1505	17	67	455	568	13.4	1.34	26838
1506	17	69	460	570	3.5	0.35	28785
1507	17	71	449	560	9.663	0.966	40121
1508	17	73	440	551	8.273	0.827	24333
1509	17	75	432	543	7.354	0.735	28561
1510	17	77	427	537	5.077	0.508	24266
1511	17	79	411	516	17.16	1.716	23898
1512	17	81	406	510	5.077	0.508	28757
1513	17	83	407	518	5.24	0.524	25846
1514	17	85	410	528	6.786	0.679	28558
1515	17	87	412	532	2.907	0.291	25372
1516	17	89	415	546	9.306	0.931	28495
1517	17	91	417	549	2.344	0.234	28306
1518	17	93	416	546	2.055	0.206	26829
1519	17	95	413	536	6.786	0.679	34545
1520	17	97	411	529	4.732	0.473	26884
1521	17	99	406	522	5.591	0.559	25346
1522	17	101	410	537	10.09	1.009	34485
1523	17	103	416	542	5.077	0.508	23516
1524	17	105	420	547	4.162	0.416	27115
1525	17	107	422	549	1.838	0.184	29261
1526	17	109	416	559	7.58	0.758	32790
1527	17	111	411	565	5.077	0.508	29106
1528	17	113	410	565	0.65	0.065	28737
1529	17	115	410	554	7.15	0.715	28887
1530	17	117	411	546	5.24	0.524	27175
1531	17	119	411	535	7.15	0.715	31125
1532	17	121	413	524	7.267	0.727	29298
1533	17	123	416	518	4.36	0.436	32431
1534	17	125	408	519	5.24	0.524	34537
1535	17	127	406	515	2.907	0.291	32446
1536	17	129	402	508	5.24	0.524	25749
1537	17	131	402	514	3.9	0.39	16755
1538	17	133	402	516	1.3	0.13	31404
1539	17	135	406	531	10.09	1.009	27240
1540	17	137	406	533	1.3	0.13	27949
1541	17	139	401	541	6.132	0.613	38792
1542	17	141	398	545	3.25	0.325	21747
1543	17	143	386	553	9.374	0.937	24588
1544	17	145	385	556	2.055	0.206	28255
1545	17	147	392	547	7.411	0.741	27496
1546	17	149	395	537	6.786	0.679	20178
1547	17	151	401	511	17.344	1.734	23062
1548	17	153	405	507	3.677	0.368	32220
1549	17	155	406	517	6.532	0.653	26817
1550	17	157	403	520	2.758	0.276	20508
1551	17	159	400	515	3.79	0.379	24567
1552	17	161	398	507	5.36	0.536	41878
1553	17	163	388	518	9.663	0.966	21108
1554	17	165	384	516	2.907	0.291	30916
1555	17	167	380	506	7.001	0.7	16838
1556	17	169	380	499	4.55	0.455	18416
1557	17	171	393	500	8.475	0.847	32548
1558	17	173	399	511	8.144	0.814	31947
1559	17	175	403	514	3.25	0.325	24005
1560	17	177	396	518	5.24	0.524	22203
1561	17	179	388	527	7.827	0.783	36146
1562	17	181	377	536	9.238	0.924	42334
1563	17	183	377	544	5.2	0.52	28358
1564	17	185	377	544	0	0	29466
1565	17	187	386	538	7.031	0.703	37275
1566	17	189	384	535	2.344	0.234	25355
1567	17	191	384	536	0.65	0.065	40565
1568	17	193	381	538	2.344	0.234	26844
1569	18	1	831	476	-1	-1	30885
1570	18	3	832	476	0.65	0.065	27441
1571	18	5	837	470	5.077	0.508	32052
1572	18	7	838	469	0.919	0.092	26901
1573	18	9	833	481	8.45	0.845	26077
1574	18	11	832	481	0.65	0.065	29031
1575	18	13	832	481	0	0	29034
1576	18	15	832	481	0	0	29142
1577	18	17	832	475	3.9	0.39	28655
1578	18	19	832	475	0	0	28030
1579	18	21	838	471	4.687	0.469	26685
1580	18	23	842	467	3.677	0.368	26871
1581	18	25	843	465	1.453	0.145	26856
1582	18	27	844	454	7.179	0.718	27335
1583	18	29	846	437	11.126	1.113	25372
1584	18	31	847	432	3.314	0.331	22548
1585	18	33	847	436	2.6	0.26	20903
1586	18	35	846	445	5.886	0.589	25387
1587	18	37	844	456	7.267	0.727	27562
1588	18	39	844	459	1.95	0.195	24549
1589	18	41	844	465	3.9	0.39	32691
1590	18	43	844	465	0	0	27191
1591	18	45	853	449	11.932	1.193	21598
1592	18	47	859	442	5.993	0.599	35531
1593	18	49	862	437	3.79	0.379	33623
1594	18	51	865	435	2.344	0.234	31259
1595	18	53	870	421	9.663	0.966	27511
1596	18	55	870	421	0	0	31048
1597	18	57	868	418	2.344	0.234	31793
1598	18	59	864	422	3.677	0.368	25378
1599	18	61	858	432	7.58	0.758	26777
1600	18	63	850	449	12.212	1.221	27390
1601	18	65	848	458	5.993	0.599	27643
1602	18	67	843	473	10.277	1.028	27188
1603	18	69	839	481	5.814	0.581	27275
1604	18	71	830	491	8.745	0.874	23531
1605	18	73	820	503	10.153	1.015	27332
1606	18	75	820	503	0	0	27662
1607	18	77	818	496	4.732	0.473	24244
1608	18	79	815	490	4.36	0.436	26826
1609	18	81	813	483	4.732	0.473	16530
1610	18	83	809	480	3.25	0.325	27541
1611	18	85	818	490	8.745	0.874	25167
1612	18	87	835	495	11.518	1.152	25473
1613	18	89	840	497	3.5	0.35	25242
1614	18	91	854	493	9.464	0.946	26470
1615	18	93	853	487	3.954	0.395	23567
1616	18	95	848	486	3.314	0.331	33473
1617	18	97	841	478	6.909	0.691	22343
1618	18	99	837	471	5.24	0.524	33189
1619	18	101	834	468	2.758	0.276	32673
1620	18	103	825	483	11.37	1.137	25847
1621	18	105	825	488	3.25	0.325	30040
1622	18	107	831	485	4.36	0.436	19212
1623	18	109	840	486	5.886	0.589	24236
1624	18	111	849	490	6.402	0.64	35320
1625	18	113	849	496	3.9	0.39	27278
1626	18	115	844	498	3.5	0.35	24778
1627	18	117	841	493	3.79	0.379	28533
1628	18	119	836	489	4.162	0.416	21886
1629	18	121	829	482	6.435	0.643	22258
1630	18	123	823	478	4.687	0.469	21566
1631	18	125	818	471	5.591	0.559	26637
1632	18	127	819	467	2.68	0.268	26851
1633	18	129	822	469	2.344	0.234	19418
1634	18	131	833	472	7.411	0.741	28889
1635	18	133	837	473	2.68	0.268	25090
1636	18	135	837	477	2.6	0.26	29640
1637	18	137	835	478	1.453	0.145	32202
1638	18	139	836	486	5.24	0.524	30320
1639	18	141	836	494	5.2	0.52	28476
1640	18	143	836	495	0.65	0.065	29957
1641	18	145	833	499	3.25	0.325	27418
1642	18	147	838	488	7.854	0.785	25372
1643	18	149	839	486	1.453	0.145	28439
1644	18	151	841	482	2.907	0.291	32311
1645	18	153	845	476	4.687	0.469	31162
1646	18	155	850	471	4.596	0.46	24149
1647	18	157	853	470	2.055	0.206	23785
1648	18	159	844	472	5.993	0.599	26435
1649	18	161	830	479	10.174	1.017	27194
1650	18	163	811	484	12.77	1.277	22271
1651	18	165	805	487	4.36	0.436	24567
1652	18	167	797	490	5.553	0.555	22197
1653	18	169	785	496	8.72	0.872	34383
1654	18	171	781	498	2.907	0.291	26991
1655	18	173	772	497	5.886	0.589	28708
1656	18	175	770	498	1.453	0.145	25434
1657	18	177	770	507	5.85	0.585	27619
1658	18	179	770	507	0	0	18511
1659	18	181	776	504	4.36	0.436	26123
1660	18	183	784	500	5.814	0.581	27520
1661	18	185	791	494	5.993	0.599	26116
1662	18	187	798	491	4.95	0.495	22196
1663	18	189	803	489	3.5	0.35	25989
1664	18	191	808	487	3.5	0.35	28462
1665	18	193	809	484	2.055	0.206	27045
1666	19	1	439	70	-1	-1	27284
1667	19	3	436	69	2.055	0.206	29433
1668	19	5	420	70	10.42	1.042	26478
1669	19	7	412	71	5.24	0.524	28402
1670	19	9	402	75	7.001	0.7	29624
1671	19	11	395	78	4.95	0.495	29438
1672	19	13	395	79	0.65	0.065	29668
1673	19	15	404	76	6.166	0.617	30038
1674	19	17	417	72	8.841	0.884	29663
1675	19	19	430	70	8.549	0.855	30969
1676	19	21	442	66	8.222	0.822	29091
1677	19	23	453	62	7.608	0.761	30640
1678	19	25	468	52	11.718	1.172	29609
1679	19	27	477	46	7.031	0.703	29490
1680	19	29	481	39	5.24	0.524	29315
1681	19	31	477	36	3.25	0.325	29641
1682	19	33	459	52	15.654	1.565	31998
1683	19	35	434	58	16.711	1.671	31904
1684	19	37	422	62	8.222	0.822	29603
1685	19	39	410	76	11.985	1.199	29491
1686	19	41	406	80	3.677	0.368	29487
1687	19	43	408	72	5.36	0.536	26962
1688	19	45	417	66	7.031	0.703	27476
1689	19	47	428	65	7.179	0.718	30665
1690	19	49	430	73	5.36	0.536	29043
1691	19	51	424	79	5.515	0.552	29870
1692	19	53	420	88	6.402	0.64	29792
1693	19	55	423	82	4.36	0.436	29326
1694	19	57	434	68	11.573	1.157	23608
1695	19	59	451	52	15.174	1.517	31252
1696	19	61	447	25	17.741	1.774	29619
1697	19	63	445	28	2.344	0.234	29581
1698	19	65	443	53	16.302	1.63	27418
1699	19	67	444	63	6.532	0.653	30126
1700	19	69	444	63	0	0	23142
1701	19	71	444	63	0	0	28370
1702	19	73	444	63	0	0	27493
1703	19	75	444	63	0	0	30564
1704	19	77	443	64	0.919	0.092	29476
1705	19	79	443	64	0	0	29433
1706	19	81	443	64	0	0	32750
1707	19	83	445	61	2.344	0.234	30163
1708	19	85	450	54	5.591	0.559	36065
1709	19	87	450	54	0	0	31250
1710	19	89	450	54	0	0	31209
1711	19	91	450	52	1.3	0.13	33602
1712	19	93	449	52	0.65	0.065	32881
1713	19	95	446	56	3.25	0.325	29989
1714	19	97	442	62	4.687	0.469	32361
1715	19	99	442	65	1.95	0.195	26516
1716	19	101	442	71	3.9	0.39	36140
1717	19	103	442	69	1.3	0.13	26750
1718	19	105	443	69	0.65	0.065	30558
1719	19	107	449	61	6.5	0.65	28654
1720	19	109	450	61	0.65	0.065	27387
1721	19	111	452	60	1.453	0.145	27817
1722	19	113	452	60	0	0	34320
1723	19	115	452	62	1.3	0.13	33986
1724	19	117	449	67	3.79	0.379	28466
1725	19	119	446	70	2.758	0.276	27489
1726	19	121	435	78	8.841	0.884	35111
1727	19	123	434	79	0.919	0.092	42780
1728	19	125	430	71	5.814	0.581	26299
1729	19	127	426	58	8.841	0.884	26641
1730	19	129	426	58	0	0	25912
1731	19	131	426	54	2.6	0.26	24042
1732	19	133	430	57	3.25	0.325	19132
1733	19	135	440	63	7.58	0.758	33962
1734	19	137	449	64	5.886	0.589	34225
1735	19	139	452	61	2.758	0.276	31207
1736	19	141	457	57	4.162	0.416	39965
1737	19	143	465	50	6.909	0.691	25496
1738	19	145	470	45	4.596	0.46	33101
1739	19	147	475	46	3.314	0.331	30101
1740	19	149	476	65	12.367	1.237	29951
1741	19	151	476	77	7.8	0.78	27593
1742	19	153	474	90	8.549	0.855	29865
1743	19	155	474	98	5.2	0.52	30068
1744	19	157	476	102	2.907	0.291	30102
1745	19	159	477	111	5.886	0.589	29719
1746	19	161	472	96	10.277	1.028	29660
1747	19	163	459	78	14.432	1.443	30017
1748	19	165	445	67	11.573	1.157	29343
1749	19	167	437	61	6.5	0.65	28284
1750	19	169	432	57	4.162	0.416	29663
1751	19	171	432	57	0	0	27398
1752	19	173	433	63	3.954	0.395	32379
1753	19	175	436	69	4.36	0.436	24967
1754	19	177	438	69	1.3	0.13	25271
1755	19	179	440	66	2.344	0.234	30228
1756	19	181	439	60	3.954	0.395	19646
1757	19	183	439	52	5.2	0.52	22825
1758	19	185	434	61	6.692	0.669	25727
1759	19	187	428	69	6.5	0.65	24775
1760	19	189	426	67	1.838	0.184	30053
1761	19	191	423	62	3.79	0.379	25837
1762	19	193	429	56	5.515	0.552	30163
1763	20	1	231	751	-1	-1	28348
1764	20	3	236	760	6.692	0.669	31399
1765	20	5	241	764	4.162	0.416	27757
1766	20	7	245	766	2.907	0.291	28151
1767	20	9	248	768	2.344	0.234	28129
1768	20	11	246	764	2.907	0.291	28431
1769	20	13	232	751	12.418	1.242	30640
1770	20	15	224	740	8.841	0.884	24094
1771	20	17	222	738	1.838	0.184	26056
1772	20	19	226	745	5.24	0.524	31290
1773	20	21	238	753	9.374	0.937	15250
1774	20	23	245	756	4.95	0.495	22076
1775	20	25	249	758	2.907	0.291	28986
1776	20	27	246	756	2.344	0.234	29045
1777	20	29	242	751	4.162	0.416	22194
1778	20	31	236	745	5.515	0.552	30420
1779	20	33	230	740	5.077	0.508	26455
1780	20	35	225	735	4.596	0.46	25922
1781	20	37	222	729	4.36	0.436	18246
1782	20	39	221	728	0.919	0.092	14422
1783	20	41	227	737	7.031	0.703	24500
1784	20	43	233	747	7.58	0.758	33780
1785	20	45	239	760	9.306	0.931	27583
1786	20	47	241	765	3.5	0.35	29048
1787	20	49	243	770	3.5	0.35	28665
1788	20	51	241	770	1.3	0.13	29065
1789	20	53	231	764	7.58	0.758	29767
1790	20	55	226	757	5.591	0.559	27275
1791	20	57	226	750	4.55	0.455	24481
1792	20	59	238	762	11.031	1.103	32463
1793	20	61	245	768	5.993	0.599	29120
1794	20	63	256	776	8.841	0.884	29120
1795	20	65	266	778	6.629	0.663	29517
1796	20	67	272	782	4.687	0.469	27507
1797	20	69	275	783	2.055	0.206	28367
1798	20	71	256	770	14.964	1.496	24382
1799	20	73	240	758	13	1.3	22785
1800	20	75	223	735	18.59	1.859	27407
1801	20	77	216	724	8.475	0.847	14956
1802	20	79	211	710	9.663	0.966	28023
1803	20	81	207	690	13.257	1.326	27773
1804	20	83	206	680	6.532	0.653	27551
1805	20	85	204	665	9.836	0.984	27078
1806	20	87	203	659	3.954	0.395	30391
1807	20	89	204	652	4.596	0.46	28622
1808	20	91	205	644	5.24	0.524	28836
1809	20	93	209	637	5.24	0.524	29946
1810	20	95	214	632	4.596	0.46	30095
1811	20	97	201	632	8.45	0.845	27014
1812	20	99	197	634	2.907	0.291	26344
1813	20	101	180	642	12.212	1.221	30895
1814	20	103	164	647	10.896	1.09	25691
1815	20	105	158	650	4.36	0.436	27796
1816	20	107	158	650	0	0	26623
1817	20	109	153	638	8.45	0.845	26013
1818	20	111	153	627	7.15	0.715	19198
1819	20	113	163	607	14.534	1.453	24632
1820	20	115	167	595	8.222	0.822	26602
1821	20	117	171	588	5.24	0.524	26095
1822	20	119	171	585	1.95	0.195	26543
1823	20	121	165	583	4.111	0.411	28659
1824	20	123	155	575	8.324	0.832	31647
1825	20	125	148	570	5.591	0.559	28009
1826	20	127	142	566	4.687	0.469	29373
1827	20	129	137	563	3.79	0.379	27053
1828	20	131	135	557	4.111	0.411	25839
1829	20	133	129	553	4.687	0.469	28960
1830	20	135	120	553	5.85	0.585	29030
1831	20	137	109	553	7.15	0.715	27578
1832	20	139	102	552	4.596	0.46	29192
1833	20	141	94	552	5.2	0.52	27352
1834	20	143	89	551	3.314	0.331	25369
1835	20	145	87	549	1.838	0.184	25801
1836	20	147	94	543	5.993	0.599	27374
1837	20	149	96	538	3.5	0.35	28065
1838	20	151	100	538	2.6	0.26	24482
1839	20	153	104	542	3.677	0.368	25472
1840	20	155	112	549	6.909	0.691	32273
1841	20	157	120	551	5.36	0.536	32814
1842	20	159	125	550	3.314	0.331	30600
1843	20	161	135	548	6.629	0.663	32652
1844	20	163	150	547	9.771	0.977	25198
1845	20	165	161	546	7.179	0.718	26652
1846	20	167	168	544	4.732	0.473	27867
1847	20	169	177	543	5.886	0.589	25311
1848	20	171	184	541	4.732	0.473	27937
1849	20	173	186	541	1.3	0.13	27115
1850	20	175	193	537	5.24	0.524	28668
1851	20	177	195	536	1.453	0.145	31592
1852	20	179	203	534	5.36	0.536	30834
1853	20	181	208	533	3.314	0.331	28052
1854	20	183	222	532	9.123	0.912	27401
1855	20	185	226	532	2.6	0.26	29000
1856	20	187	233	535	4.95	0.495	26316
1857	20	189	233	536	0.65	0.065	29377
1858	20	191	237	534	2.907	0.291	29177
1859	20	193	243	532	4.111	0.411	29084
1860	21	1	516	595	-1	-1	27140
1861	21	3	517	597	1.453	0.145	21214
1862	21	5	524	603	5.993	0.599	29763
1863	21	7	531	613	7.934	0.793	31468
1864	21	9	536	617	4.162	0.416	26840
1865	21	11	536	621	2.6	0.26	27531
1866	21	13	533	628	4.95	0.495	27587
1867	21	15	525	614	10.481	1.048	27748
1868	21	17	523	605	5.993	0.599	28863
1869	21	19	527	592	8.841	0.884	28190
1870	21	21	534	583	7.411	0.741	28209
1871	21	23	538	576	5.24	0.524	27255
1872	21	25	543	570	5.077	0.508	27985
1873	21	27	547	565	4.162	0.416	28177
1874	21	29	539	564	5.24	0.524	26764
1875	21	31	531	577	9.922	0.992	28333
1876	21	33	513	607	22.74	2.274	26455
1877	21	35	507	619	8.72	0.872	29075
1878	21	37	507	634	9.75	0.975	29141
1879	21	39	507	643	5.85	0.585	24847
1880	21	41	506	654	7.179	0.718	29730
1881	21	43	503	664	6.786	0.679	28693
1882	21	45	500	674	6.786	0.679	27892
1883	21	47	499	678	2.68	0.268	26284
1884	21	49	497	687	5.993	0.599	25941
1885	21	51	495	691	2.907	0.291	29149
1886	21	53	489	706	10.501	1.05	28478
1887	21	55	483	723	11.718	1.172	31825
1888	21	57	479	732	6.402	0.64	31596
1889	21	59	476	735	2.758	0.276	32283
1890	21	61	470	747	8.72	0.872	25671
1891	21	63	465	763	10.896	1.09	27346
1892	21	65	462	780	11.22	1.122	30442
1893	21	67	461	788	5.24	0.524	29659
1894	21	69	458	804	10.581	1.058	25872
1895	21	71	457	812	5.24	0.524	27382
1896	21	73	458	815	2.055	0.206	26394
1897	21	75	459	820	3.314	0.331	28512
1898	21	77	468	830	8.745	0.874	27974
1899	21	79	468	832	1.3	0.13	27841
1900	21	81	464	842	7.001	0.7	27865
1901	21	83	462	845	2.344	0.234	28021
1902	21	85	458	853	5.814	0.581	28034
1903	21	87	457	853	0.65	0.065	27962
1904	21	89	459	843	6.629	0.663	28228
1905	21	91	462	836	4.95	0.495	28967
1906	21	93	463	834	1.453	0.145	30900
1907	21	95	452	847	11.069	1.107	28049
1908	21	97	447	857	7.267	0.727	26530
1909	21	99	444	863	4.36	0.436	27838
1910	21	101	443	866	2.055	0.206	28421
1911	21	103	449	866	3.9	0.39	28009
1912	21	105	453	863	3.25	0.325	27790
1913	21	107	452	841	14.314	1.431	28668
1914	21	109	452	828	8.45	0.845	26774
1915	21	111	452	813	9.75	0.975	27904
1916	21	113	452	803	6.5	0.65	30701
1917	21	115	454	817	9.192	0.919	28784
1918	21	117	449	832	10.277	1.028	29975
1919	21	119	438	836	7.608	0.761	28963
1920	21	121	430	840	5.814	0.581	28734
1921	21	123	425	841	3.314	0.331	28625
1922	21	125	460	840	22.759	2.276	28819
1923	21	127	478	860	17.489	1.749	26767
1924	21	129	490	876	13	1.3	21663
1925	21	131	500	890	11.183	1.118	24615
1926	21	133	506	902	8.72	0.872	24589
1927	21	135	514	922	14.001	1.4	26988
1928	21	137	515	932	6.532	0.653	32981
1929	21	139	513	939	4.732	0.473	27861
1930	21	141	512	939	0.65	0.065	27455
1931	21	143	534	935	14.534	1.453	25570
1932	21	145	534	942	4.55	0.455	25934
1933	21	147	540	942	3.9	0.39	29287
1934	21	149	544	945	3.25	0.325	27341
1935	21	151	543	946	0.919	0.092	28475
1936	21	153	544	951	3.314	0.331	27659
1937	21	155	544	954	1.95	0.195	27551
1938	21	157	541	960	4.36	0.436	22500
1939	21	159	540	961	0.919	0.092	28304
1940	21	161	539	965	2.68	0.268	28764
1941	21	163	539	970	3.25	0.325	24070
1942	21	165	542	975	3.79	0.379	30503
1943	21	167	542	979	2.6	0.26	27442
1944	21	169	542	980	0.65	0.065	27365
1945	21	171	543	981	0.919	0.092	27558
1946	21	173	551	982	5.24	0.524	27744
1947	21	175	549	980	1.838	0.184	27236
1948	21	177	539	967	10.661	1.066	29518
1949	21	179	539	959	5.2	0.52	25499
1950	21	181	539	953	3.9	0.39	26039
1951	21	183	539	944	5.85	0.585	27800
1952	21	185	539	937	4.55	0.455	27624
1953	21	187	534	910	17.848	1.785	27901
1954	21	189	530	889	13.895	1.39	22223
1955	21	191	526	871	11.985	1.199	28179
1956	21	193	517	848	16.053	1.605	28223
1957	22	1	834	472	-1	-1	25449
1958	22	3	834	472	0	0	29642
1959	22	5	836	471	1.453	0.145	32674
1960	22	7	842	465	5.515	0.552	27446
1961	22	9	845	457	5.553	0.555	25056
1962	22	11	848	446	7.411	0.741	26804
1963	22	13	852	442	3.677	0.368	27433
1964	22	15	855	447	3.79	0.379	26380
1965	22	17	838	467	17.061	1.706	28111
1966	22	19	831	471	5.24	0.524	29545
1967	22	21	823	479	7.354	0.735	27155
1968	22	23	819	482	3.25	0.325	25674
1969	22	25	822	475	4.95	0.495	27699
1970	22	27	829	455	13.773	1.377	24705
1971	22	29	835	441	9.9	0.99	23694
1972	22	31	839	433	5.814	0.581	26938
1973	22	33	851	435	7.907	0.791	25196
1974	22	35	859	434	5.24	0.524	25352
1975	22	37	865	430	4.687	0.469	29187
1976	22	39	868	426	3.25	0.325	27249
1977	22	41	872	413	8.841	0.884	26946
1978	22	43	871	416	2.055	0.206	27284
1979	22	45	866	432	10.896	1.09	26876
1980	22	47	861	439	5.591	0.559	30621
1981	22	49	855	446	5.993	0.599	25405
1982	22	51	855	440	3.9	0.39	27508
1983	22	53	861	428	8.72	0.872	25668
1984	22	55	865	420	5.814	0.581	35874
1985	22	57	868	413	4.95	0.495	29532
1986	22	59	871	411	2.344	0.234	26669
1987	22	61	865	423	8.72	0.872	26713
1988	22	63	864	431	5.24	0.524	33575
1989	22	65	856	447	11.627	1.163	26493
1990	22	67	846	463	12.264	1.226	26558
1991	22	69	839	473	7.934	0.793	26477
1992	22	71	832	483	7.934	0.793	30202
1993	22	73	826	491	6.5	0.65	24430
1994	22	75	824	492	1.453	0.145	32881
1995	22	77	818	483	7.031	0.703	26933
1996	22	79	814	481	2.907	0.291	26400
1997	22	81	807	477	5.24	0.524	26993
1998	22	83	810	487	6.786	0.679	27503
1999	22	85	821	492	7.854	0.785	16866
[truncated: 5,410 more rows]
