# Supplementary material for: The Arp2/3 complex is required for in situ haptotactic response of microglia to iC3b
Source: EMBO Rep. 2026 Feb 27;27(7):1666–95. doi: 10.1038/s44319-026-00720-9 (PMC13076747; doi:10.1038/s44319-026-00720-9)
Supplement: Supplementary file 14 — Source data Fig. 2 [file 44319_2026_720_MOESM14_ESM.zip › Figure 2/2A-C/25.01.14 BV2 random migration 2d CK666 well results.csv]

Track n�	Slice n�	X	Y	Distance	Velocity	Pixel Value
1	1	499	887	-1.000	-1.000	27586
1	3	504	893	5.077	0.508	25915
1	5	503	891	1.453	0.145	29143
1	7	503	890	0.650	0.065	26928
1	9	503	890	0.000	0.000	27803
1	11	501	903	8.549	0.855	29947
1	13	501	903	0.000	0.000	29595
1	15	499	887	10.481	1.048	27482
1	17	503	877	7.001	0.700	30086
1	19	508	873	4.162	0.416	29704
1	21	516	867	6.500	0.650	28576
1	23	512	879	8.222	0.822	29087
1	25	501	904	17.753	1.775	28209
1	27	494	943	25.754	2.575	28355
1	29	495	960	11.069	1.107	28328
1	31	501	981	14.196	1.420	29545
1	33	505	998	11.351	1.135	24868
1	35	505	1005	4.550	0.455	28882
1	37	504	993	7.827	0.783	29060
1	39	503	989	2.680	0.268	29224
1	41	502	984	3.314	0.331	27678
1	43	503	975	5.886	0.589	27917
1	45	503	966	5.850	0.585	29961
1	47	504	957	5.886	0.589	24919
1	49	505	945	7.827	0.783	30095
1	51	506	962	11.069	1.107	28779
1	53	507	977	9.771	0.977	29228
1	55	508	999	14.314	1.431	29701
1	57	509	1011	7.827	0.783	29677
1	59	510	1013	1.453	0.145	29231
1	61	511	1020	4.596	0.460	29407
1	63	512	1021	0.919	0.092	28701
2	1	645	527	-1.000	-1.000	29044
2	3	654	529	5.993	0.599	28981
2	5	661	527	4.732	0.473	28623
2	7	671	528	6.532	0.653	29031
2	9	677	529	3.954	0.395	30558
2	11	679	529	1.300	0.130	29378
2	13	692	532	8.672	0.867	28996
2	15	705	533	8.475	0.847	32094
2	17	709	534	2.680	0.268	29789
2	19	716	536	4.732	0.473	29542
2	21	707	536	5.850	0.585	30188
2	23	695	535	7.827	0.783	30435
2	25	659	532	23.481	2.348	30223
2	27	647	533	7.827	0.783	28932
2	29	629	536	11.861	1.186	26477
2	31	615	537	9.123	0.912	18397
2	33	601	537	9.100	0.910	29740
2	35	584	536	11.069	1.107	29828
2	37	568	536	10.400	1.040	26290
2	39	553	540	10.090	1.009	29053
2	41	536	544	11.351	1.135	29219
2	43	517	550	12.951	1.295	29509
2	45	510	555	5.591	0.559	28435
2	47	492	566	13.711	1.371	30097
2	49	483	571	6.692	0.669	27572
2	51	475	574	5.553	0.555	25955
2	53	475	574	0.000	0.000	30924
2	55	482	570	5.240	0.524	31540
2	57	494	564	8.720	0.872	29615
2	59	510	559	10.896	1.090	29405
2	61	518	555	5.814	0.581	30898
2	63	529	550	7.854	0.785	29312
2	65	532	548	2.344	0.234	32018
2	67	534	545	2.344	0.234	28557
2	69	532	545	1.300	0.130	32334
2	71	519	549	8.841	0.884	29783
2	73	507	554	8.450	0.845	31783
2	75	504	558	3.250	0.325	28917
2	77	500	562	3.677	0.368	30210
2	79	493	570	6.909	0.691	28259
2	81	487	579	7.031	0.703	28834
2	83	483	582	3.250	0.325	31846
2	85	484	580	1.453	0.145	28976
2	87	494	571	8.745	0.874	28948
2	89	506	561	10.153	1.015	29595
2	91	514	555	6.500	0.650	28195
2	93	527	545	10.661	1.066	25934
2	95	536	538	7.411	0.741	34414
2	97	541	535	3.790	0.379	33207
2	99	550	531	6.402	0.640	27484
2	101	560	527	7.001	0.700	27294
2	103	567	525	4.732	0.473	31027
2	105	573	522	4.360	0.436	30671
2	107	567	524	4.111	0.411	31358
2	109	554	530	9.306	0.931	33141
2	111	546	540	8.324	0.832	29156
2	113	543	548	5.553	0.555	28677
2	115	542	556	5.240	0.524	32718
2	117	546	556	2.600	0.260	32898
2	119	551	555	3.314	0.331	21443
2	121	539	545	10.153	1.015	31714
2	123	536	543	2.344	0.234	33139
2	125	530	537	5.515	0.552	28978
2	127	520	531	7.580	0.758	26448
2	129	516	530	2.680	0.268	30630
2	131	529	535	9.053	0.905	30522
2	133	536	538	4.950	0.495	30301
2	135	545	546	7.827	0.783	31756
2	137	545	554	5.200	0.520	28554
2	139	543	557	2.344	0.234	27577
2	141	536	550	6.435	0.643	34341
2	143	533	547	2.758	0.276	27112
2	145	533	547	0.000	0.000	29948
2	147	533	549	1.300	0.130	29149
2	149	535	551	1.838	0.184	24076
2	151	537	552	1.453	0.145	29654
2	153	538	552	0.650	0.065	28452
2	155	538	547	3.250	0.325	27963
2	157	535	543	3.250	0.325	33993
2	159	526	535	7.827	0.783	29635
2	161	526	534	0.650	0.065	31323
2	163	525	534	0.650	0.065	28483
2	165	531	535	3.954	0.395	27510
2	167	539	542	6.909	0.691	26671
2	169	546	543	4.596	0.460	30191
2	171	551	541	3.500	0.350	31346
2	173	560	540	5.886	0.589	27234
2	175	554	541	3.954	0.395	26602
2	177	545	545	6.402	0.640	34760
2	179	543	548	2.344	0.234	29355
2	181	545	555	4.732	0.473	20348
2	183	543	549	4.111	0.411	31229
2	185	541	545	2.907	0.291	34624
2	187	541	544	0.650	0.065	29133
2	189	541	544	0.000	0.000	28847
2	191	541	544	0.000	0.000	27737
2	193	541	541	1.950	0.195	24798
3	1	205	561	-1.000	-1.000	27974
3	3	205	561	0.000	0.000	28681
3	5	206	566	3.314	0.331	29301
3	7	209	576	6.786	0.679	28851
3	9	212	600	15.721	1.572	28353
3	11	213	610	6.532	0.653	26811
3	13	214	614	2.680	0.268	29317
3	15	203	580	23.227	2.323	27237
3	17	194	557	16.053	1.605	26729
3	19	184	530	18.715	1.871	27793
3	21	178	511	12.951	1.295	30387
3	23	176	496	9.836	0.984	29584
3	25	193	521	19.651	1.965	28510
3	27	201	542	14.607	1.461	30629
3	29	207	563	14.196	1.420	30025
3	31	210	576	8.672	0.867	26040
3	33	213	586	6.786	0.679	27031
3	35	215	590	2.907	0.291	33884
3	37	208	574	11.351	1.135	27905
3	39	204	568	4.687	0.469	16797
3	41	198	554	9.900	0.990	30951
3	43	196	545	5.993	0.599	28758
3	45	201	553	6.132	0.613	30067
3	47	207	565	8.720	0.872	27534
3	49	213	577	8.720	0.872	24535
3	51	220	596	13.161	1.316	28298
3	53	223	600	3.250	0.325	30484
3	55	229	593	5.993	0.599	33650
3	57	231	582	7.267	0.727	23374
3	59	236	579	3.790	0.379	35772
3	61	241	578	3.314	0.331	36529
3	63	239	580	1.838	0.184	39731
3	65	227	584	8.222	0.822	27496
3	67	223	588	3.677	0.368	26914
3	69	222	588	0.650	0.065	20928
3	71	218	581	5.240	0.524	24158
3	73	217	581	0.650	0.065	25690
3	75	213	576	4.162	0.416	24610
3	77	218	576	3.250	0.325	27049
3	79	233	561	13.788	1.379	29021
3	81	237	557	3.677	0.368	28261
3	83	243	554	4.360	0.436	24116
3	85	248	554	3.250	0.325	22838
3	87	240	562	7.354	0.735	24140
3	89	232	566	5.814	0.581	28291
3	91	226	569	4.360	0.436	27780
3	93	226	569	0.000	0.000	26210
3	95	233	564	5.591	0.559	32389
3	97	237	561	3.250	0.325	27748
3	99	242	556	4.596	0.460	29235
3	101	247	554	3.500	0.350	20511
3	103	241	558	4.687	0.469	26541
3	105	234	564	5.993	0.599	32950
3	107	232	569	3.500	0.350	24885
3	109	231	569	0.650	0.065	29233
3	111	231	569	0.000	0.000	27633
3	113	232	569	0.650	0.065	28028
3	115	233	572	2.055	0.206	27151
3	117	236	571	2.055	0.206	30519
3	119	236	570	0.650	0.065	32667
3	121	236	570	0.000	0.000	35583
3	123	240	566	3.677	0.368	27952
3	125	242	562	2.907	0.291	28105
3	127	248	557	5.077	0.508	33451
3	129	257	549	7.827	0.783	33296
3	131	257	549	0.000	0.000	31259
3	133	257	555	3.900	0.390	30548
3	135	257	559	2.600	0.260	30764
3	137	257	559	0.000	0.000	29485
3	139	255	559	1.300	0.130	29155
3	141	254	557	1.453	0.145	30238
3	143	249	553	4.162	0.416	26357
3	145	245	555	2.907	0.291	31368
3	147	245	556	0.650	0.065	30173
3	149	245	556	0.000	0.000	28719
3	151	245	556	0.000	0.000	26232
3	153	246	557	0.919	0.092	32285
3	155	247	558	0.919	0.092	32221
3	157	247	560	1.300	0.130	28354
3	159	247	561	0.650	0.065	28012
3	161	248	561	0.650	0.065	27664
3	163	248	561	0.000	0.000	29226
3	165	249	561	0.650	0.065	31956
3	167	249	560	0.650	0.065	30560
3	169	249	560	0.000	0.000	32900
3	171	249	560	0.000	0.000	32579
3	173	249	560	0.000	0.000	32116
3	175	252	559	2.055	0.206	25624
3	177	252	559	0.000	0.000	26618
3	179	252	559	0.000	0.000	33447
3	181	252	559	0.000	0.000	27579
3	183	252	559	0.000	0.000	30352
3	185	251	559	0.650	0.065	33435
3	187	251	559	0.000	0.000	28034
3	189	251	559	0.000	0.000	28776
3	191	251	559	0.000	0.000	29881
3	193	251	559	0.000	0.000	30094
4	1	203	491	-1.000	-1.000	24756
4	3	192	486	7.854	0.785	29005
4	5	183	481	6.692	0.669	28961
4	7	175	477	5.814	0.581	31623
4	9	165	476	6.532	0.653	30971
4	11	146	471	12.770	1.277	27897
4	13	132	469	9.192	0.919	28333
4	15	115	465	11.351	1.135	28758
4	17	94	462	13.788	1.379	32971
4	19	83	458	7.608	0.761	29500
4	21	79	455	3.250	0.325	27665
4	23	73	452	4.360	0.436	30513
4	25	73	452	0.000	0.000	32057
4	27	73	452	0.000	0.000	28817
4	29	73	452	0.000	0.000	27162
4	31	81	455	5.553	0.555	29228
4	33	89	458	5.553	0.555	26881
4	35	99	460	6.629	0.663	30949
4	37	102	461	2.055	0.206	32568
4	39	105	462	2.055	0.206	30630
4	41	73	453	21.606	2.161	28239
4	43	70	451	2.344	0.234	26575
4	45	67	450	2.055	0.206	33688
4	47	55	446	8.222	0.822	29371
4	49	42	443	8.672	0.867	29739
4	51	31	441	7.267	0.727	31073
4	53	25	441	3.900	0.390	27468
4	55	24	441	0.650	0.065	28280
4	57	27	441	1.950	0.195	31057
4	59	28	441	0.650	0.065	26433
4	61	34	442	3.954	0.395	27241
4	63	41	442	4.550	0.455	31153
4	65	45	443	2.680	0.268	26755
4	67	50	446	3.790	0.379	33742
4	69	52	447	1.453	0.145	31893
4	71	54	447	1.300	0.130	24860
4	73	49	447	3.250	0.325	26971
4	75	41	447	5.200	0.520	32427
4	77	36	447	3.250	0.325	27894
4	79	29	447	4.550	0.455	29023
4	81	23	446	3.954	0.395	29639
4	83	17	445	3.954	0.395	26996
4	85	12	444	3.314	0.331	25790
4	87	9	443	2.055	0.206	27525
4	89	8	442	0.919	0.092	30144
4	91	7	440	1.453	0.145	27323
4	93	7	440	0.000	0.000	30645
4	95	15	441	5.240	0.524	26575
4	97	22	442	4.596	0.460	31767
4	99	30	442	5.200	0.520	33965
4	101	34	443	2.680	0.268	31697
4	103	37	444	2.055	0.206	25005
4	105	45	446	5.360	0.536	32700
4	107	46	446	0.650	0.065	20009
4	109	48	447	1.453	0.145	18610
4	111	44	447	2.600	0.260	22916
4	113	28	444	10.581	1.058	26214
4	115	26	444	1.300	0.130	29707
4	117	26	444	0.000	0.000	28638
4	119	26	443	0.650	0.065	29772
4	121	23	439	3.250	0.325	27975
4	123	23	439	0.000	0.000	26979
4	125	23	439	0.000	0.000	30690
4	127	40	440	11.069	1.107	32840
4	129	42	440	1.300	0.130	30255
4	131	39	440	1.950	0.195	31204
4	133	38	439	0.919	0.092	28635
4	135	31	436	4.950	0.495	30644
4	137	25	433	4.360	0.436	28325
4	139	35	442	8.745	0.874	30913
4	141	43	443	5.240	0.524	36238
4	143	51	443	5.200	0.520	27004
4	145	52	445	1.453	0.145	26135
4	147	63	448	7.411	0.741	32451
4	149	72	450	5.993	0.599	31139
4	151	78	450	3.900	0.390	30024
4	153	84	450	3.900	0.390	26319
4	155	87	450	1.950	0.195	25989
4	157	93	451	3.954	0.395	22344
4	159	104	454	7.411	0.741	27457
4	161	109	456	3.500	0.350	28018
4	163	109	456	0.000	0.000	27869
4	165	111	457	1.453	0.145	29831
4	167	110	457	0.650	0.065	26934
4	169	105	458	3.314	0.331	28761
4	171	106	458	0.650	0.065	28667
4	173	110	459	2.680	0.268	28572
4	175	111	459	0.650	0.065	26906
4	177	111	459	0.000	0.000	29372
4	179	111	459	0.000	0.000	28454
4	181	104	456	4.950	0.495	26225
4	183	103	456	0.650	0.065	29474
4	185	99	454	2.907	0.291	32654
4	187	95	454	2.600	0.260	26408
4	189	88	453	4.596	0.460	33092
4	191	85	453	1.950	0.195	28621
4	193	84	453	0.650	0.065	29724
5	1	718	309	-1.000	-1.000	30150
5	3	718	309	0.000	0.000	27486
5	5	719	309	0.650	0.065	29555
5	7	722	306	2.758	0.276	31236
5	9	714	308	5.360	0.536	27454
5	11	710	312	3.677	0.368	30050
5	13	703	318	5.993	0.599	31030
5	15	698	319	3.314	0.331	31509
5	17	691	322	4.950	0.495	29547
5	19	689	323	1.453	0.145	31011
5	21	691	323	1.300	0.130	28146
5	23	705	318	9.663	0.966	28943
5	25	720	312	10.501	1.050	31398
5	27	729	308	6.402	0.640	28574
5	29	750	303	14.031	1.403	29325
5	31	756	298	5.077	0.508	26736
5	33	767	289	9.238	0.924	29862
5	35	773	281	6.500	0.650	30130
5	37	780	273	6.909	0.691	30267
5	39	789	266	7.411	0.741	28455
5	41	793	264	2.907	0.291	28384
5	43	799	260	4.687	0.469	30508
5	45	802	258	2.344	0.234	30732
5	47	803	257	0.919	0.092	33576
5	49	805	256	1.453	0.145	31752
5	51	809	255	2.680	0.268	30434
5	53	811	254	1.453	0.145	31921
5	55	816	252	3.500	0.350	29993
5	57	821	250	3.500	0.350	30533
5	59	829	250	5.200	0.520	30265
5	61	830	252	1.453	0.145	24948
5	63	823	255	4.950	0.495	29012
5	65	816	258	4.950	0.495	27790
5	67	805	265	8.475	0.847	26587
5	69	786	271	12.951	1.295	29866
5	71	777	276	6.692	0.669	30158
5	73	771	279	4.360	0.436	25938
5	75	768	282	2.758	0.276	31004
5	77	766	285	2.344	0.234	29968
5	79	763	289	3.250	0.325	32224
5	81	762	292	2.055	0.206	29778
5	83	762	293	0.650	0.065	33239
5	85	761	294	0.919	0.092	30081
5	87	759	297	2.344	0.234	29814
5	89	755	300	3.250	0.325	26042
5	91	754	301	0.919	0.092	31451
5	93	751	302	2.055	0.206	31740
5	95	746	304	3.500	0.350	27382
5	97	745	304	0.650	0.065	32023
5	99	746	304	0.650	0.065	26935
5	101	752	299	5.077	0.508	29084
5	103	759	297	4.732	0.473	26584
5	105	761	297	1.300	0.130	33794
5	107	764	293	3.250	0.325	28615
5	109	770	288	5.077	0.508	29648
5	111	774	287	2.680	0.268	28448
5	113	779	284	3.790	0.379	29585
5	115	786	282	4.732	0.473	28467
5	117	789	280	2.344	0.234	29882
5	119	788	278	1.453	0.145	28718
5	121	783	278	3.250	0.325	31280
5	123	782	279	0.919	0.092	27488
5	125	778	284	4.162	0.416	28335
5	127	773	287	3.790	0.379	28892
5	129	768	292	4.596	0.460	26013
5	131	763	295	3.790	0.379	28910
5	133	759	298	3.250	0.325	26794
5	135	756	300	2.344	0.234	30934
5	137	754	303	2.344	0.234	36290
5	139	753	304	0.919	0.092	29792
5	141	750	307	2.758	0.276	32502
5	143	747	310	2.758	0.276	26555
5	145	745	312	1.838	0.184	25526
5	147	745	312	0.000	0.000	28249
5	149	746	310	1.453	0.145	31153
5	151	752	306	4.687	0.469	28131
5	153	753	304	1.453	0.145	30572
5	155	753	303	0.650	0.065	30132
5	157	754	300	2.055	0.206	29555
5	159	752	296	2.907	0.291	32088
5	161	752	297	0.650	0.065	29761
5	163	753	302	3.314	0.331	30731
5	165	753	308	3.900	0.390	30459
5	167	755	310	1.838	0.184	30607
5	169	764	306	6.402	0.640	38786
5	171	767	299	4.950	0.495	29192
5	173	768	296	2.055	0.206	29713
5	175	771	293	2.758	0.276	30972
5	177	775	288	4.162	0.416	37650
5	179	776	285	2.055	0.206	19136
5	181	776	285	0.000	0.000	41335
5	183	772	291	4.687	0.469	16272
5	185	764	300	7.827	0.783	24333
5	187	760	304	3.677	0.368	21735
5	189	757	306	2.344	0.234	20209
5	191	753	308	2.907	0.291	26034
5	193	748	311	3.790	0.379	23505
6	1	756	134	-1.000	-1.000	29617
6	3	755	133	0.919	0.092	33031
6	5	751	130	3.250	0.325	30459
6	7	751	129	0.650	0.065	28754
6	9	770	135	12.951	1.295	30078
6	11	801	140	20.410	2.041	29930
6	13	807	149	7.031	0.703	31029
6	15	810	155	4.360	0.436	29967
6	17	819	169	10.818	1.082	30228
6	19	820	169	0.650	0.065	29874
6	21	795	156	18.315	1.832	31315
6	23	782	148	9.922	0.992	31536
6	25	769	138	10.661	1.066	30257
6	27	760	131	7.411	0.741	30866
6	29	741	122	13.665	1.367	29453
6	31	734	116	5.993	0.599	29824
6	33	729	111	4.596	0.460	29347
6	35	737	118	6.909	0.691	30596
6	37	738	118	0.650	0.065	29679
6	39	737	106	7.827	0.783	29142
6	41	741	89	11.351	1.135	33539
6	43	739	83	4.111	0.411	29581
6	45	737	79	2.907	0.291	31170
6	47	733	70	6.402	0.640	30835
6	49	729	62	5.814	0.581	31121
6	51	725	52	7.001	0.700	30579
6	53	720	46	5.077	0.508	32066
6	55	717	41	3.790	0.379	31916
6	57	715	38	2.344	0.234	29925
6	59	714	35	2.055	0.206	30571
6	61	703	28	8.475	0.847	29785
6	63	698	24	4.162	0.416	27100
6	65	696	22	1.838	0.184	29597
6	67	691	18	4.162	0.416	28431
6	69	686	15	3.790	0.379	28720
6	71	679	15	4.550	0.455	29686
6	73	678	16	0.919	0.092	31837
6	75	677	15	0.919	0.092	28765
6	77	675	12	2.344	0.234	30164
6	79	673	8	2.907	0.291	29006
6	81	671	6	1.838	0.184	29608
6	83	671	6	0.000	0.000	31949
6	85	677	16	7.580	0.758	31894
6	87	680	21	3.790	0.379	29131
6	89	685	28	5.591	0.559	27842
6	91	688	34	4.360	0.436	34919
6	93	686	29	3.500	0.350	36821
6	95	683	24	3.790	0.379	30971
6	97	682	22	1.453	0.145	30014
6	99	680	17	3.500	0.350	28402
6	101	677	14	2.758	0.276	30366
6	103	675	10	2.907	0.291	26674
6	105	673	7	2.344	0.234	27547
6	107	679	16	7.031	0.703	30842
6	109	681	19	2.344	0.234	26784
6	111	686	29	7.267	0.727	26706
6	113	692	36	5.993	0.599	25402
6	115	695	40	3.250	0.325	28678
6	117	697	40	1.300	0.130	30200
6	119	697	35	3.250	0.325	33165
6	121	690	27	6.909	0.691	31088
6	123	683	18	7.411	0.741	26813
6	125	679	12	4.687	0.469	31411
6	127	676	8	3.250	0.325	31408
6	129	673	6	2.344	0.234	30709
6	131	670	3	2.758	0.276	30739
6	133	670	3	0.000	0.000	30261
6	135	672	5	1.838	0.184	30876
6	137	675	10	3.790	0.379	29061
6	139	681	20	7.580	0.758	27906
6	141	683	21	1.453	0.145	29476
6	143	688	18	3.790	0.379	34509
6	145	694	14	4.687	0.469	34314
6	147	700	18	4.687	0.469	41066
6	149	703	26	5.553	0.555	21467
6	151	703	29	1.950	0.195	15642
6	153	703	32	1.950	0.195	15729
6	155	702	32	0.650	0.065	33150
6	157	696	26	5.515	0.552	30723
6	159	696	26	0.000	0.000	33313
6	161	696	26	0.000	0.000	34881
7	1	294	323	-1.000	-1.000	31342
7	3	299	315	6.132	0.613	29855
7	5	301	315	1.300	0.130	30529
7	7	310	316	5.886	0.589	32118
7	9	315	318	3.500	0.350	30944
7	11	317	318	1.300	0.130	30395
7	13	321	320	2.907	0.291	27454
7	15	322	320	0.650	0.065	27370
7	17	330	320	5.200	0.520	27423
7	19	339	319	5.886	0.589	30225
7	21	339	319	0.000	0.000	30449
7	23	340	319	0.650	0.065	30311
7	25	340	319	0.000	0.000	30720
7	27	328	334	12.486	1.249	30875
7	29	325	332	2.344	0.234	38503
7	31	325	332	0.000	0.000	30996
7	33	321	332	2.600	0.260	35271
7	35	312	329	6.166	0.617	27116
7	37	306	328	3.954	0.395	26575
7	39	304	326	1.838	0.184	29080
7	41	303	326	0.650	0.065	29367
7	43	301	326	1.300	0.130	32957
7	45	299	326	1.300	0.130	32160
7	47	297	326	1.300	0.130	27625
7	49	295	326	1.300	0.130	29869
7	51	270	329	16.366	1.637	27263
7	53	264	329	3.900	0.390	28049
7	55	261	328	2.055	0.206	34268
7	57	261	327	0.650	0.065	33641
7	59	263	322	3.500	0.350	29003
7	61	266	323	2.055	0.206	29876
7	63	291	324	16.263	1.626	31667
7	65	294	324	1.950	0.195	30164
7	67	298	324	2.600	0.260	29154
7	69	299	324	0.650	0.065	31969
7	71	301	323	1.453	0.145	28655
7	73	303	323	1.300	0.130	28371
7	75	308	322	3.314	0.331	32657
7	77	312	322	2.600	0.260	28620
7	79	314	322	1.300	0.130	26016
7	81	317	321	2.055	0.206	30254
7	83	317	321	0.000	0.000	29542
7	85	306	322	7.179	0.718	31357
7	87	296	325	6.786	0.679	30840
7	89	285	327	7.267	0.727	30811
7	91	276	328	5.886	0.589	28153
7	93	275	328	0.650	0.065	28180
7	95	275	328	0.000	0.000	33762
7	97	275	328	0.000	0.000	33836
7	99	275	328	0.000	0.000	33952
7	101	277	327	1.453	0.145	28510
7	103	299	322	14.664	1.466	32299
7	105	302	322	1.950	0.195	32116
7	107	308	322	3.900	0.390	28614
7	109	315	320	4.732	0.473	29752
7	111	319	320	2.600	0.260	30459
7	113	324	319	3.314	0.331	30069
7	115	329	319	3.250	0.325	32475
7	117	336	319	4.550	0.455	30988
7	119	332	319	2.600	0.260	30412
7	121	320	321	7.907	0.791	28511
7	123	305	324	9.943	0.994	28706
7	125	290	325	9.771	0.977	28840
7	127	283	325	4.550	0.455	29971
7	129	280	325	1.950	0.195	29832
7	131	277	327	2.344	0.234	29120
7	133	277	327	0.000	0.000	24293
7	135	276	326	0.919	0.092	22269
7	137	276	326	0.000	0.000	20666
7	139	276	326	0.000	0.000	16872
7	141	274	324	1.838	0.184	20334
7	143	274	324	0.000	0.000	23926
7	145	274	324	0.000	0.000	20935
7	147	274	324	0.000	0.000	27540
7	149	274	324	0.000	0.000	20892
7	151	274	324	0.000	0.000	14333
7	153	281	324	4.550	0.455	34457
7	155	292	323	7.179	0.718	28302
7	157	301	321	5.993	0.599	28782
7	159	306	321	3.250	0.325	28064
7	161	308	320	1.453	0.145	27803
7	163	312	319	2.680	0.268	31024
7	165	312	319	0.000	0.000	29841
7	167	312	319	0.000	0.000	31065
7	169	309	322	2.758	0.276	30656
7	171	302	325	4.950	0.495	28466
7	173	293	327	5.993	0.599	28307
7	175	290	328	2.055	0.206	29890
7	177	286	331	3.250	0.325	28795
7	179	281	333	3.500	0.350	28258
7	181	279	334	1.453	0.145	26123
7	183	279	333	0.650	0.065	28221
7	185	277	329	2.907	0.291	33305
7	187	274	323	4.360	0.436	26341
7	189	274	321	1.300	0.130	22867
7	191	278	320	2.680	0.268	29687
7	193	278	320	0.000	0.000	27502
8	1	640	303	-1.000	-1.000	31286
8	3	640	303	0.000	0.000	29379
8	5	639	305	1.453	0.145	28572
8	7	639	305	0.000	0.000	30473
8	9	638	303	1.453	0.145	28444
8	11	632	306	4.360	0.436	29350
8	13	618	314	10.481	1.048	29985
8	15	609	319	6.692	0.669	33000
8	17	596	328	10.277	1.028	30207
8	19	592	328	2.600	0.260	28278
8	21	588	328	2.600	0.260	29773
8	23	588	328	0.000	0.000	27863
8	25	601	322	9.306	0.931	28977
8	27	604	321	2.055	0.206	29213
8	29	611	316	5.591	0.559	29226
8	31	614	314	2.344	0.234	27990
8	33	616	314	1.300	0.130	31025
8	35	618	314	1.300	0.130	30729
8	37	622	311	3.250	0.325	30168
8	39	622	311	0.000	0.000	28371
8	41	622	314	1.950	0.195	30142
8	43	621	318	2.680	0.268	27156
8	45	618	321	2.758	0.276	31700
8	47	613	325	4.162	0.416	30044
8	49	613	325	0.000	0.000	23581
8	51	613	325	0.000	0.000	28138
8	53	612	330	3.314	0.331	32355
8	55	613	320	6.532	0.653	25900
8	57	613	320	0.000	0.000	27844
8	59	613	320	0.000	0.000	26388
8	61	614	318	1.453	0.145	27612
8	63	614	318	0.000	0.000	31882
8	65	615	318	0.650	0.065	29348
8	67	620	318	3.250	0.325	32002
8	69	621	317	0.919	0.092	31155
8	71	623	309	5.360	0.536	31439
8	73	621	309	1.300	0.130	28259
8	75	612	321	9.750	0.975	33278
8	77	609	324	2.758	0.276	26814
8	79	612	318	4.360	0.436	29285
8	81	617	314	4.162	0.416	31586
8	83	615	311	2.344	0.234	30835
8	85	607	315	5.814	0.581	30020
8	87	604	321	4.360	0.436	22343
8	89	608	317	3.677	0.368	26565
8	91	616	314	5.553	0.555	30127
8	93	621	317	3.790	0.379	28494
8	95	625	319	2.907	0.291	30406
8	97	623	320	1.453	0.145	32172
8	99	611	321	7.827	0.783	28453
8	101	610	325	2.680	0.268	22927
8	103	609	325	0.650	0.065	19157
8	105	599	318	7.934	0.793	31881
8	107	599	319	0.650	0.065	27951
8	109	612	322	8.672	0.867	32344
8	111	612	322	0.000	0.000	29764
8	113	624	328	8.720	0.872	36490
8	115	625	329	0.919	0.092	32105
8	117	616	314	11.370	1.137	29640
8	119	616	313	0.650	0.065	30811
8	121	627	305	8.841	0.884	28535
8	123	635	299	6.500	0.650	28878
8	125	631	304	4.162	0.416	30707
8	127	621	310	7.580	0.758	31363
8	129	604	316	11.718	1.172	23380
8	131	601	317	2.055	0.206	25377
8	133	605	315	2.907	0.291	27801
8	135	617	311	8.222	0.822	33946
8	137	631	313	9.192	0.919	31414
8	139	636	317	4.162	0.416	28093
8	141	627	319	5.993	0.599	25011
8	143	617	320	6.532	0.653	28402
8	145	617	322	1.300	0.130	30225
8	147	624	325	4.950	0.495	31697
8	149	625	327	1.453	0.145	21797
8	151	625	329	1.300	0.130	35185
8	153	625	326	1.950	0.195	26726
8	155	625	323	1.950	0.195	33254
8	157	624	320	2.055	0.206	26684
8	159	621	315	3.790	0.379	29971
8	161	611	311	7.001	0.700	28816
8	163	606	315	4.162	0.416	27785
8	165	605	320	3.314	0.331	25978
8	167	605	320	0.000	0.000	24649
8	169	609	317	3.250	0.325	27956
8	171	615	314	4.360	0.436	30160
8	173	618	313	2.055	0.206	35699
8	175	621	311	2.344	0.234	30573
8	177	624	310	2.055	0.206	29707
8	179	633	308	5.993	0.599	22335
8	181	641	311	5.553	0.555	43073
8	183	639	318	4.732	0.473	37999
8	185	622	323	11.518	1.152	30925
8	187	616	323	3.900	0.390	25435
8	189	611	316	5.591	0.559	30115
8	191	615	309	5.240	0.524	33075
8	193	624	309	5.850	0.585	33187
9	1	416	570	-1.000	-1.000	28608
9	3	413	572	2.344	0.234	30195
9	5	413	572	0.000	0.000	30797
9	7	407	577	5.077	0.508	28109
9	9	406	579	1.453	0.145	27854
9	11	402	571	5.814	0.581	32430
9	13	402	569	1.300	0.130	28905
9	15	402	569	0.000	0.000	30539
9	17	408	577	6.500	0.650	27378
9	19	409	577	0.650	0.065	29869
9	21	409	577	0.000	0.000	28626
9	23	409	578	0.650	0.065	31387
9	25	413	599	13.895	1.390	32326
9	27	420	585	10.174	1.017	30322
9	29	420	585	0.000	0.000	31925
9	31	420	585	0.000	0.000	30429
9	33	420	585	0.000	0.000	30180
9	35	420	585	0.000	0.000	27436
9	37	420	585	0.000	0.000	32391
9	39	417	598	8.672	0.867	30422
9	41	412	583	10.277	1.028	33142
9	43	411	583	0.650	0.065	28197
9	45	411	583	0.000	0.000	27059
9	47	409	580	2.344	0.234	30986
9	49	409	577	1.950	0.195	28693
9	51	409	577	0.000	0.000	30046
9	53	405	577	2.600	0.260	27934
9	55	405	581	2.600	0.260	30718
9	57	406	586	3.314	0.331	29300
9	59	406	590	2.600	0.260	29523
9	61	406	590	0.000	0.000	27919
9	63	406	590	0.000	0.000	31092
9	65	406	591	0.650	0.065	25757
9	67	405	596	3.314	0.331	30425
9	69	403	599	2.344	0.234	30460
9	71	402	596	2.055	0.206	29182
9	73	403	580	10.420	1.042	30788
9	75	406	569	7.411	0.741	30449
9	77	412	563	5.515	0.552	35230
9	79	411	567	2.680	0.268	31216
9	81	404	583	11.351	1.135	29711
9	83	398	592	7.031	0.703	24431
9	85	397	593	0.919	0.092	31097
9	87	393	596	3.250	0.325	22741
9	89	393	597	0.650	0.065	20358
9	91	401	586	8.841	0.884	29729
9	93	403	577	5.993	0.599	30031
9	95	408	561	10.896	1.090	31907
9	97	414	551	7.580	0.758	27067
9	99	419	543	6.132	0.613	29252
9	101	425	530	9.306	0.931	36063
9	103	421	531	2.680	0.268	26802
9	105	417	542	7.608	0.761	28130
9	107	415	545	2.344	0.234	30229
9	109	410	553	6.132	0.613	30864
9	111	391	584	23.633	2.363	30454
9	113	388	589	3.790	0.379	31416
9	115	387	593	2.680	0.268	31072
9	117	386	597	2.680	0.268	27865
9	119	393	580	11.950	1.195	33425
9	121	411	554	20.554	2.055	28405
9	123	413	549	3.500	0.350	25006
9	125	418	540	6.692	0.669	28238
9	127	421	533	4.950	0.495	28693
9	129	421	534	0.650	0.065	30168
9	131	414	546	9.030	0.903	25575
9	133	408	560	9.900	0.990	27934
9	135	401	570	7.934	0.793	30752
9	137	395	579	7.031	0.703	28413
9	139	389	589	7.580	0.758	27572
9	141	386	594	3.790	0.379	30538
9	143	381	603	6.692	0.669	36952
9	145	380	603	0.650	0.065	27508
9	147	380	603	0.000	0.000	26548
9	149	380	603	0.000	0.000	41358
9	151	378	607	2.907	0.291	27694
9	153	378	611	2.600	0.260	17987
9	155	378	614	1.950	0.195	23590
9	157	379	619	3.314	0.331	29951
9	159	386	606	9.597	0.960	34026
9	161	389	598	5.553	0.555	32535
9	163	396	591	6.435	0.643	28906
9	165	404	584	6.909	0.691	30430
9	167	413	581	6.166	0.617	28604
9	169	430	580	11.069	1.107	34349
9	171	436	583	4.360	0.436	30539
9	173	446	585	6.629	0.663	29280
9	175	453	590	5.591	0.559	31534
9	177	456	595	3.790	0.379	30040
9	179	458	596	1.453	0.145	30066
9	181	452	595	3.954	0.395	30136
9	183	428	596	15.613	1.561	42265
9	185	402	606	18.106	1.811	24579
9	187	388	620	12.869	1.287	33754
9	189	383	623	3.790	0.379	35663
9	191	373	631	8.324	0.832	31297
9	193	365	644	9.922	0.992	24092
10	1	370	410	-1.000	-1.000	31328
10	3	372	397	8.549	0.855	34670
10	5	372	397	0.000	0.000	29247
10	7	372	397	0.000	0.000	30140
10	9	373	400	2.055	0.206	31254
10	11	378	406	5.077	0.508	29833
10	13	383	417	7.854	0.785	28069
10	15	389	423	5.515	0.552	30962
10	17	393	429	4.687	0.469	30001
10	19	395	436	4.732	0.473	30062
10	21	396	441	3.314	0.331	30495
10	23	396	442	0.650	0.065	30345
10	25	392	436	4.687	0.469	30476
10	27	382	427	8.745	0.874	30059
10	29	371	415	10.581	1.058	31567
10	31	369	412	2.344	0.234	33650
10	33	365	406	4.687	0.469	32298
10	35	361	400	4.687	0.469	29280
10	37	356	388	8.450	0.845	24945
10	39	355	387	0.919	0.092	28812
10	41	359	396	6.402	0.640	25570
10	43	363	405	6.402	0.640	28797
10	45	363	406	0.650	0.065	27897
10	47	363	406	0.000	0.000	34017
10	49	365	397	5.993	0.599	31600
10	51	375	403	7.580	0.758	23402
10	53	375	403	0.000	0.000	26050
10	55	377	407	2.907	0.291	32862
10	57	374	417	6.786	0.679	30730
10	59	374	417	0.000	0.000	30208
10	61	366	407	8.324	0.832	29676
10	63	362	405	2.907	0.291	37602
10	65	356	400	5.077	0.508	28302
10	67	349	390	7.934	0.793	22985
10	69	349	390	0.000	0.000	18155
10	71	354	401	7.854	0.785	27298
10	73	359	409	6.132	0.613	24286
10	75	363	408	2.680	0.268	27779
10	77	365	408	1.300	0.130	32048
10	79	369	408	2.600	0.260	33949
10	81	360	408	5.850	0.585	27748
10	83	350	402	7.580	0.758	29956
10	85	346	392	7.001	0.700	24427
10	87	349	397	3.790	0.379	27787
10	89	353	402	4.162	0.416	24390
10	91	364	406	7.608	0.761	31030
10	93	367	403	2.758	0.276	23275
10	95	371	402	2.680	0.268	30427
10	97	366	405	3.790	0.379	31036
10	99	357	404	5.886	0.589	34618
10	101	349	402	5.360	0.536	29139
10	103	342	400	4.732	0.473	27689
10	105	336	396	4.687	0.469	20207
10	107	327	392	6.402	0.640	30868
10	109	327	400	5.200	0.520	30831
10	111	331	405	4.162	0.416	30490
10	113	340	406	5.886	0.589	28152
10	115	343	406	1.950	0.195	27740
10	117	358	405	9.771	0.977	30674
10	119	368	409	7.001	0.700	28961
10	121	371	412	2.758	0.276	40116
10	123	367	415	3.250	0.325	40245
10	125	357	417	6.629	0.663	34522
10	127	354	416	2.055	0.206	31560
10	129	354	410	3.900	0.390	35835
10	131	359	402	6.132	0.613	28620
10	133	368	398	6.402	0.640	34957
10	135	369	404	3.954	0.395	29037
10	137	369	412	5.200	0.520	29547
10	139	368	418	3.954	0.395	29122
10	141	368	422	2.600	0.260	32052
10	143	365	429	4.950	0.495	17150
10	145	365	429	0.000	0.000	30745
10	147	365	428	0.650	0.065	30503
10	149	376	423	7.854	0.785	31798
10	151	377	422	0.919	0.092	31946
10	153	380	421	2.055	0.206	31726
10	155	386	420	3.954	0.395	28289
10	157	395	420	5.850	0.585	36292
10	159	395	420	0.000	0.000	32266
10	161	402	424	5.240	0.524	31483
10	163	405	433	6.166	0.617	26275
10	165	408	439	4.360	0.436	37188
10	167	411	447	5.553	0.555	28271
10	169	410	454	4.596	0.460	28727
10	171	407	459	3.790	0.379	30601
10	173	400	461	4.732	0.473	30886
10	175	381	459	12.418	1.242	24309
10	177	371	455	7.001	0.700	16441
10	179	370	454	0.919	0.092	30158
10	181	386	444	12.264	1.226	20776
10	183	392	439	5.077	0.508	25148
10	185	404	429	10.153	1.015	34017
10	187	408	415	9.464	0.946	26811
10	189	414	415	3.900	0.390	21424
10	191	423	423	7.827	0.783	34169
10	193	426	422	2.055	0.206	29393
11	1	247	114	-1.000	-1.000	28349
11	3	243	112	2.907	0.291	32102
11	5	237	108	4.687	0.469	28058
11	7	224	100	9.922	0.992	19079
11	9	219	99	3.314	0.331	30058
11	11	218	98	0.919	0.092	28325
11	13	215	95	2.758	0.276	25596
11	15	214	94	0.919	0.092	22572
11	17	217	93	2.055	0.206	27780
11	19	224	106	9.597	0.960	30110
11	21	231	114	6.909	0.691	27533
11	23	236	117	3.790	0.379	28298
11	25	245	123	7.031	0.703	32594
11	27	247	124	1.453	0.145	33831
11	29	247	135	7.150	0.715	31013
11	31	247	135	0.000	0.000	33544
11	33	248	121	9.123	0.912	32272
11	35	249	108	8.475	0.847	30114
11	37	246	118	6.786	0.679	34794
11	39	242	122	3.677	0.368	30569
11	41	240	123	1.453	0.145	31167
11	43	237	125	2.344	0.234	33585
11	45	236	122	2.055	0.206	29803
11	47	238	118	2.907	0.291	29464
11	49	245	116	4.732	0.473	28745
11	51	246	123	4.596	0.460	32824
11	53	242	133	7.001	0.700	34823
11	55	244	136	2.344	0.234	29491
11	57	246	141	3.500	0.350	31005
11	59	245	142	0.919	0.092	30589
11	61	244	143	0.919	0.092	35951
11	63	243	140	2.055	0.206	33792
11	65	242	137	2.055	0.206	32143
11	67	239	131	4.360	0.436	32322
11	69	233	123	6.500	0.650	31523
11	71	233	123	0.000	0.000	29663
11	73	235	128	3.500	0.350	30238
11	75	238	137	6.166	0.617	26888
11	77	238	146	5.850	0.585	32044
11	79	234	151	4.162	0.416	16435
11	81	232	154	2.344	0.234	34035
11	83	229	148	4.360	0.436	23200
11	85	230	139	5.886	0.589	22258
11	87	233	130	6.166	0.617	30568
11	89	234	127	2.055	0.206	29501
11	91	234	127	0.000	0.000	35151
11	93	234	127	0.000	0.000	29535
11	95	234	130	1.950	0.195	28313
11	97	233	137	4.596	0.460	31678
11	99	233	139	1.300	0.130	29543
11	101	211	163	21.162	2.116	31903
11	103	211	163	0.000	0.000	29797
11	105	211	163	0.000	0.000	33375
11	107	213	165	1.838	0.184	39688
11	109	217	171	4.687	0.469	30814
11	111	219	170	1.453	0.145	30925
11	113	226	159	8.475	0.847	25208
11	115	239	147	11.499	1.150	35574
11	117	241	146	1.453	0.145	31998
11	119	238	151	3.790	0.379	43128
11	121	239	154	2.055	0.206	35106
11	123	243	155	2.680	0.268	27363
11	125	248	152	3.790	0.379	30399
11	127	252	150	2.907	0.291	19359
11	129	257	146	4.162	0.416	26648
11	131	254	147	2.055	0.206	34190
11	133	247	152	5.591	0.559	27987
11	135	243	156	3.677	0.368	31085
11	137	225	169	14.432	1.443	14879
11	139	216	176	7.411	0.741	17312
11	141	215	177	0.919	0.092	25151
11	143	211	173	3.677	0.368	48276
11	145	216	167	5.077	0.508	33147
11	147	219	156	7.411	0.741	29892
11	149	219	167	7.150	0.715	16960
11	151	219	173	3.900	0.390	12258
11	153	224	177	4.162	0.416	10926
11	155	228	181	3.677	0.368	20188
11	157	229	183	1.453	0.145	30717
11	159	225	183	2.600	0.260	29145
11	161	222	181	2.344	0.234	29235
11	163	212	171	9.192	0.919	13177
11	165	212	171	0.000	0.000	15560
11	167	214	169	1.838	0.184	26085
11	169	223	165	6.402	0.640	26866
11	171	240	156	12.503	1.250	31746
11	173	246	151	5.077	0.508	34156
11	175	247	142	5.886	0.589	29663
11	177	234	153	11.069	1.107	31339
11	179	230	159	4.687	0.469	28745
11	181	230	168	5.850	0.585	29778
11	183	233	170	2.344	0.234	28435
11	185	240	173	4.950	0.495	20701
11	187	244	173	2.600	0.260	30534
11	189	236	176	5.553	0.555	30390
11	191	228	174	5.360	0.536	25636
11	193	222	175	3.954	0.395	25119
12	1	174	155	-1.000	-1.000	32100
12	3	182	167	9.374	0.937	31242
12	5	187	172	4.596	0.460	29965
12	7	189	174	1.838	0.184	23879
12	9	190	174	0.650	0.065	27070
12	11	188	167	4.732	0.473	31410
12	13	185	161	4.360	0.436	32328
12	15	181	155	4.687	0.469	34059
12	17	181	155	0.000	0.000	25013
12	19	181	155	0.000	0.000	32224
12	21	179	155	1.300	0.130	27786
12	23	176	154	2.055	0.206	30727
12	25	172	152	2.907	0.291	27479
12	27	167	147	4.596	0.460	25897
12	29	165	144	2.344	0.234	28746
12	31	164	143	0.919	0.092	28546
12	33	162	139	2.907	0.291	26289
12	35	161	138	0.919	0.092	30796
12	37	167	143	5.077	0.508	24411
12	39	174	148	5.591	0.559	32679
12	41	180	154	5.515	0.552	35270
12	43	179	162	5.240	0.524	32211
12	45	176	167	3.790	0.379	31200
12	47	175	170	2.055	0.206	38271
12	49	175	175	3.250	0.325	31403
12	51	175	181	3.900	0.390	31287
12	53	175	182	0.650	0.065	31086
12	55	176	177	3.314	0.331	31759
12	57	176	168	5.850	0.585	36942
12	59	180	159	6.402	0.640	31545
12	61	189	152	7.411	0.741	34972
12	63	198	149	6.166	0.617	36705
12	65	205	149	4.550	0.455	33493
12	67	210	148	3.314	0.331	32150
12	69	212	148	1.300	0.130	28906
12	71	217	156	6.132	0.613	31196
12	73	218	157	0.919	0.092	24172
12	75	219	156	0.919	0.092	17505
12	77	207	161	8.450	0.845	25179
12	79	193	165	9.464	0.946	29832
12	81	183	176	9.663	0.966	31035
12	83	182	177	0.919	0.092	31537
12	85	193	166	10.111	1.011	31068
12	87	203	159	7.934	0.793	28938
12	89	213	153	7.580	0.758	18462
12	91	216	151	2.344	0.234	28517
12	93	216	143	5.200	0.520	25613
12	95	215	138	3.314	0.331	20569
12	97	200	148	11.718	1.172	31035
12	99	200	148	0.000	0.000	31328
12	101	209	140	7.827	0.783	27388
12	103	218	131	8.273	0.827	30616
12	105	225	126	5.591	0.559	31779
12	107	228	124	2.344	0.234	30753
12	109	207	141	17.562	1.756	31775
12	111	200	153	9.030	0.903	31415
12	113	196	165	8.222	0.822	31807
12	115	193	170	3.790	0.379	27286
12	117	190	176	4.360	0.436	19191
12	119	185	186	7.267	0.727	30498
12	121	184	187	0.919	0.092	31177
12	123	182	193	4.111	0.411	31465
12	125	182	185	5.200	0.520	34356
12	127	182	166	12.350	1.235	19231
12	129	182	157	5.850	0.585	29952
12	131	176	145	8.720	0.872	29613
12	133	174	145	1.300	0.130	30321
12	135	176	140	3.500	0.350	28811
12	137	179	142	2.344	0.234	30671
12	139	186	144	4.732	0.473	31175
12	141	191	147	3.790	0.379	27054
12	143	193	154	4.732	0.473	28898
12	145	182	154	7.150	0.715	28470
12	147	163	146	13.400	1.340	30264
12	149	140	138	15.828	1.583	25853
12	151	127	132	9.306	0.931	28635
12	153	116	128	7.608	0.761	29370
12	155	107	121	7.411	0.741	31470
12	157	93	121	9.100	0.910	29693
12	159	91	122	1.453	0.145	33049
12	161	91	122	0.000	0.000	31358
12	163	98	125	4.950	0.495	30897
12	165	113	130	10.277	1.028	27468
12	167	135	132	14.359	1.436	25786
12	169	149	132	9.100	0.910	28673
12	171	163	134	9.192	0.919	41430
12	173	168	136	3.500	0.350	30751
12	175	158	135	6.532	0.653	29681
12	177	133	132	16.366	1.637	24441
12	179	120	129	8.672	0.867	30096
12	181	112	126	5.553	0.555	29233
12	183	104	123	5.553	0.555	29989
12	185	90	116	10.174	1.017	28610
12	187	83	112	5.240	0.524	30401
12	189	106	118	15.450	1.545	31229
12	191	107	118	0.650	0.065	30441
12	193	99	117	5.240	0.524	31794
13	1	172	1016	-1.000	-1.000	29422
13	3	171	1013	2.055	0.206	29234
13	5	168	1007	4.360	0.436	31187
13	7	164	1001	4.687	0.469	28475
13	9	157	993	6.909	0.691	27574
13	11	152	986	5.591	0.559	28067
13	13	148	978	5.814	0.581	29450
13	15	148	970	5.200	0.520	29165
13	17	148	973	1.950	0.195	29481
13	19	152	980	5.240	0.524	29376
13	21	156	986	4.687	0.469	29894
13	23	159	989	2.758	0.276	29385
13	25	162	994	3.790	0.379	28303
13	27	164	998	2.907	0.291	29296
13	29	167	1003	3.790	0.379	26855
13	31	171	1007	3.677	0.368	29912
13	33	174	1013	4.360	0.436	27630
13	35	177	1017	3.250	0.325	27023
13	37	179	1018	1.453	0.145	29332
13	39	180	1021	2.055	0.206	27741
13	41	181	1022	0.919	0.092	30101
13	43	180	1020	1.453	0.145	29087
13	45	176	1011	6.402	0.640	29182
13	47	174	1004	4.732	0.473	29704
13	49	172	997	4.732	0.473	29520
13	51	168	987	7.001	0.700	29256
13	53	165	984	2.758	0.276	29901
13	55	163	980	2.907	0.291	30257
13	57	167	990	7.001	0.700	29444
13	59	171	1003	8.841	0.884	29554
13	61	174	1011	5.553	0.555	29730
13	63	174	1015	2.600	0.260	29934
13	65	175	1019	2.680	0.268	28205
13	67	177	1022	2.344	0.234	31022
13	69	177	1022	0.000	0.000	29882
13	71	177	1016	3.900	0.390	26915
13	73	175	1011	3.500	0.350	31314
13	75	173	1010	1.453	0.145	34024
13	77	170	1007	2.758	0.276	29163
13	79	175	1015	6.132	0.613	29815
13	81	177	1015	1.300	0.130	29418
13	83	186	1021	7.031	0.703	29501
13	85	188	1023	1.838	0.184	29415
13	87	188	1023	0.000	0.000	29669
13	89	184	1018	4.162	0.416	29126
13	91	180	1011	5.240	0.524	30008
13	93	176	1004	5.240	0.524	29811
13	95	172	997	5.240	0.524	29341
13	97	169	990	4.950	0.495	29849
13	99	167	988	1.838	0.184	29963
13	101	169	1001	8.549	0.855	29712
13	103	170	1005	2.680	0.268	30028
13	105	171	1009	2.680	0.268	29549
13	107	174	1014	3.790	0.379	29316
13	109	175	1017	2.055	0.206	25654
13	111	178	1023	4.360	0.436	35816
13	113	176	1020	2.344	0.234	24315
13	115	176	1020	0.000	0.000	28334
13	117	175	1015	3.314	0.331	28542
13	119	173	1009	4.111	0.411	30486
13	121	173	1008	0.650	0.065	31070
13	123	171	1006	1.838	0.184	28122
13	125	169	999	4.732	0.473	29486
13	127	169	1000	0.650	0.065	30144
13	129	169	1001	0.650	0.065	29852
13	131	171	997	2.907	0.291	29611
13	133	170	990	4.596	0.460	29681
13	135	170	995	3.250	0.325	29337
13	137	171	1001	3.954	0.395	29805
13	139	173	1006	3.500	0.350	22225
13	141	175	1008	1.838	0.184	31779
13	143	175	1008	0.000	0.000	26158
13	145	175	1005	1.950	0.195	30307
13	147	175	1004	0.650	0.065	30360
13	149	173	1004	1.300	0.130	25413
13	151	173	1006	1.300	0.130	26479
13	153	173	1007	0.650	0.065	28411
13	155	173	1010	1.950	0.195	26171
13	157	174	1013	2.055	0.206	30324
13	159	174	1013	0.000	0.000	27986
13	161	170	1003	7.001	0.700	21003
13	163	163	987	11.351	1.135	31481
13	165	156	973	10.174	1.017	33110
13	167	155	970	2.055	0.206	29611
13	169	152	964	4.360	0.436	29685
13	171	148	957	5.240	0.524	31066
13	173	147	957	0.650	0.065	30440
13	175	146	952	3.314	0.331	31529
13	177	149	964	8.040	0.804	28427
13	179	153	971	5.240	0.524	28365
13	181	157	976	4.162	0.416	35492
13	183	162	988	8.450	0.845	26514
13	185	162	990	1.300	0.130	29646
13	187	165	995	3.790	0.379	26418
13	189	170	1000	4.596	0.460	29443
13	191	174	1006	4.687	0.469	28949
13	193	174	1006	0.000	0.000	29624
14	1	302	503	-1.000	-1.000	30356
14	3	297	508	4.596	0.460	29331
14	5	291	511	4.360	0.436	29673
14	7	288	517	4.360	0.436	30665
14	9	288	517	0.000	0.000	29485
14	11	296	511	6.500	0.650	31457
14	13	322	493	20.554	2.055	29502
14	15	343	479	16.405	1.640	31299
14	17	354	480	7.179	0.718	30230
14	19	358	482	2.907	0.291	28418
14	21	367	488	7.031	0.703	31829
14	23	368	488	0.650	0.065	29791
14	25	369	488	0.650	0.065	30289
14	27	369	488	0.000	0.000	29885
14	29	367	487	1.453	0.145	30245
14	31	361	488	3.954	0.395	30756
14	33	347	493	9.663	0.966	30448
14	35	332	498	10.277	1.028	30640
14	37	318	504	9.900	0.990	33328
14	39	306	512	9.374	0.937	28354
14	41	301	517	4.596	0.460	32533
14	43	292	524	7.411	0.741	28001
14	45	291	524	0.650	0.065	30233
14	47	287	523	2.680	0.268	29762
14	49	277	526	6.786	0.679	27320
14	51	276	527	0.919	0.092	31475
14	53	275	528	0.919	0.092	30045
14	55	276	528	0.650	0.065	27187
14	57	288	520	9.374	0.937	28377
14	59	287	520	0.650	0.065	28765
14	61	278	523	6.166	0.617	27011
14	63	277	528	3.314	0.331	27550
14	65	278	529	0.919	0.092	25685
14	67	283	526	3.790	0.379	31091
14	69	284	529	2.055	0.206	27560
14	71	283	532	2.055	0.206	25975
14	73	283	533	0.650	0.065	26842
14	75	278	538	4.596	0.460	34203
14	77	278	538	0.000	0.000	22755
14	79	277	539	0.919	0.092	30532
14	81	278	536	2.055	0.206	30913
14	83	295	516	17.061	1.706	29357
14	85	309	503	12.418	1.242	24012
14	87	314	501	3.500	0.350	34271
14	89	330	499	10.481	1.048	28967
14	91	359	487	20.400	2.040	30443
14	93	371	481	8.720	0.872	30644
14	95	374	476	3.790	0.379	32033
14	97	387	465	11.069	1.107	31273
14	99	396	455	8.745	0.874	33095
14	101	400	451	3.677	0.368	32934
14	103	406	446	5.077	0.508	28424
14	105	407	446	0.650	0.065	28557
14	107	408	445	0.919	0.092	25052
14	109	410	443	1.838	0.184	30289
14	111	416	438	5.077	0.508	30226
14	113	424	433	6.132	0.613	30136
14	115	419	438	4.596	0.460	30471
14	117	405	447	10.818	1.082	25145
14	119	381	462	18.396	1.840	29884
14	121	357	481	19.896	1.990	37969
14	123	339	493	14.061	1.406	27055
14	125	330	500	7.411	0.741	29861
14	127	320	508	8.324	0.832	38592
14	129	315	512	4.162	0.416	36790
14	131	310	516	4.162	0.416	37756
14	133	299	520	7.608	0.761	34056
14	135	295	521	2.680	0.268	35483
14	137	282	529	9.922	0.992	32933
14	139	278	532	3.250	0.325	30942
14	141	272	535	4.360	0.436	22442
14	143	264	540	6.132	0.613	30944
14	145	257	546	5.993	0.599	30188
14	147	252	558	8.450	0.845	30802
14	149	251	561	2.055	0.206	30411
14	151	262	552	9.238	0.924	30356
14	153	267	548	4.162	0.416	30418
14	155	278	539	9.238	0.924	24646
14	157	287	532	7.411	0.741	28618
14	159	297	524	8.324	0.832	30878
14	161	300	522	2.344	0.234	31300
14	163	303	519	2.758	0.276	30800
14	165	290	531	11.499	1.150	31509
14	167	283	535	5.240	0.524	23257
14	169	275	545	8.324	0.832	35915
14	171	275	545	0.000	0.000	31878
14	173	272	547	2.344	0.234	31747
14	175	266	550	4.360	0.436	30875
14	177	272	543	5.993	0.599	32509
14	179	274	539	2.907	0.291	28159
14	181	279	533	5.077	0.508	26965
14	183	284	528	4.596	0.460	27837
14	185	290	524	4.687	0.469	29482
14	187	296	519	5.077	0.508	27975
14	189	303	515	5.240	0.524	34429
14	191	313	508	7.934	0.793	26428
14	193	319	505	4.360	0.436	29022
15	1	877	889	-1.000	-1.000	31112
15	3	879	886	2.344	0.234	29466
15	5	883	905	12.620	1.262	20134
15	7	884	905	0.650	0.065	31585
15	9	883	906	0.919	0.092	26218
15	11	880	885	13.788	1.379	31347
15	13	877	879	4.360	0.436	25945
15	15	874	871	5.553	0.555	24131
15	17	877	882	7.411	0.741	33578
15	19	878	895	8.475	0.847	19923
15	21	881	901	4.360	0.436	22177
15	23	886	911	7.267	0.727	26476
15	25	893	916	5.591	0.559	30990
15	27	900	921	5.591	0.559	27112
15	29	901	927	3.954	0.395	20487
15	31	899	936	5.993	0.599	30880
15	33	899	952	10.400	1.040	27649
15	35	897	958	4.111	0.411	27447
15	37	895	963	3.500	0.350	27215
15	39	895	958	3.250	0.325	27613
15	41	898	942	10.581	1.058	26402
15	43	899	931	7.179	0.718	28445
15	45	895	925	4.687	0.469	25817
15	47	890	916	6.692	0.669	31564
15	49	888	911	3.500	0.350	29187
15	51	884	904	5.240	0.524	26070
15	53	880	891	8.841	0.884	26976
15	55	877	879	8.040	0.804	27944
15	57	875	879	1.300	0.130	27769
15	59	877	892	8.549	0.855	27936
15	61	882	905	9.053	0.905	28623
15	63	894	924	14.607	1.461	26293
15	65	902	941	12.212	1.221	27582
15	67	906	948	5.240	0.524	27025
15	69	903	934	9.306	0.931	24541
15	71	892	911	16.571	1.657	29498
15	73	885	903	6.909	0.691	26150
15	75	873	876	19.205	1.920	20408
15	77	870	865	7.411	0.741	27622
15	79	870	856	5.850	0.585	23477
15	81	870	851	3.250	0.325	26417
15	83	870	846	3.250	0.325	26401
15	85	875	832	9.663	0.966	28492
15	87	875	832	0.000	0.000	25707
15	89	875	833	0.650	0.065	29742
15	91	875	833	0.000	0.000	30514
15	93	873	828	3.500	0.350	28969
15	95	868	818	7.267	0.727	27838
15	97	866	812	4.111	0.411	30820
15	99	864	802	6.629	0.663	27184
15	101	864	799	1.950	0.195	26779
15	103	864	803	2.600	0.260	29678
15	105	864	815	7.800	0.780	27012
15	107	866	824	5.993	0.599	25940
15	109	866	824	0.000	0.000	19611
15	111	865	818	3.954	0.395	29152
15	113	862	801	11.220	1.122	21952
15	115	856	785	11.107	1.111	22032
15	117	852	765	13.257	1.326	28855
15	119	856	778	8.841	0.884	28197
15	121	859	789	7.411	0.741	27457
15	123	864	803	9.663	0.966	31547
15	125	871	814	8.475	0.847	26645
15	127	881	834	14.534	1.453	21165
15	129	884	843	6.166	0.617	29229
15	131	886	854	7.267	0.727	26159
15	133	890	860	4.687	0.469	29432
15	135	893	874	9.306	0.931	28138
15	137	893	875	0.650	0.065	27845
15	139	886	865	7.934	0.793	32719
15	141	882	851	9.464	0.946	24122
15	143	881	842	5.886	0.589	21870
15	145	887	837	5.077	0.508	29295
15	147	893	827	7.580	0.758	25807
15	149	901	813	10.481	1.048	34995
15	151	905	804	6.402	0.640	30522
15	153	905	804	0.000	0.000	28064
15	155	906	797	4.596	0.460	28265
15	157	902	811	9.464	0.946	28599
15	159	898	815	3.677	0.368	25672
15	161	876	827	16.289	1.629	27521
15	163	876	828	0.650	0.065	22149
15	165	881	821	5.591	0.559	25899
15	167	888	813	6.909	0.691	23329
15	169	887	812	0.919	0.092	29518
15	171	879	805	6.909	0.691	32496
15	173	874	809	4.162	0.416	12398
15	175	873	815	3.954	0.395	25064
15	177	873	820	3.250	0.325	29139
15	179	877	808	8.222	0.822	36783
15	181	875	802	4.111	0.411	27910
15	183	873	780	14.359	1.436	26536
15	185	876	783	2.758	0.276	25212
15	187	869	803	13.773	1.377	26980
15	189	869	803	0.000	0.000	27787
15	191	872	792	7.411	0.741	16814
15	193	875	781	7.411	0.741	32380
16	1	366	410	-1.000	-1.000	26658
16	3	365	406	2.680	0.268	29151
16	5	365	403	1.950	0.195	28967
16	7	364	398	3.314	0.331	26154
16	9	356	385	9.922	0.992	29240
16	11	367	405	14.836	1.484	27847
16	13	373	415	7.580	0.758	28560
16	15	380	424	7.411	0.741	28703
16	17	387	436	9.030	0.903	31439
16	19	390	437	2.055	0.206	30168
16	21	394	441	3.677	0.368	29824
16	23	399	445	4.162	0.416	30118
16	25	397	443	1.838	0.184	30423
16	27	387	429	11.183	1.118	32838
16	29	377	419	9.192	0.919	31365
16	31	374	412	4.950	0.495	32690
16	33	367	403	7.411	0.741	34226
16	35	360	397	5.993	0.599	23997
16	37	353	391	5.993	0.599	26204
16	39	352	388	2.055	0.206	27041
16	41	353	395	4.596	0.460	25767
16	43	354	397	1.453	0.145	24404
16	45	358	403	4.687	0.469	27199
16	47	364	406	4.360	0.436	29438
16	49	367	412	4.360	0.436	36524
16	51	369	411	1.453	0.145	31403
16	53	374	405	5.077	0.508	28384
16	55	379	414	6.692	0.669	30713
16	57	383	414	2.600	0.260	30321
16	59	376	409	5.591	0.559	31961
16	61	365	411	7.267	0.727	34222
16	63	356	402	8.273	0.827	29133
16	65	351	393	6.692	0.669	27553
16	67	350	392	0.919	0.092	22418
16	69	350	404	7.800	0.780	23481
16	71	352	408	2.907	0.291	18549
16	73	361	411	6.166	0.617	29704
16	75	369	403	7.354	0.735	36111
16	77	374	404	3.314	0.331	30854
16	79	371	411	4.950	0.495	30365
16	81	370	414	2.055	0.206	27830
16	83	362	412	5.360	0.536	24752
16	85	355	404	6.909	0.691	32165
16	87	350	398	5.077	0.508	27674
16	89	345	396	3.500	0.350	33486
16	91	344	398	1.453	0.145	30271
16	93	342	404	4.111	0.411	25171
16	95	345	407	2.758	0.276	31550
16	97	348	406	2.055	0.206	29034
16	99	348	406	0.000	0.000	29333
16	101	348	404	1.300	0.130	29923
16	103	349	397	4.596	0.460	28619
16	105	349	397	0.000	0.000	33952
16	107	349	404	4.550	0.455	24941
16	109	349	404	0.000	0.000	29277
16	111	349	407	1.950	0.195	23542
16	113	349	407	0.000	0.000	25489
16	115	349	407	0.000	0.000	29926
16	117	357	412	6.132	0.613	21554
16	119	358	415	2.055	0.206	33793
16	121	360	420	3.500	0.350	24498
16	123	355	422	3.500	0.350	35709
16	125	355	422	0.000	0.000	17943
16	127	355	416	3.900	0.390	32364
16	129	358	410	4.360	0.436	23379
16	131	364	406	4.687	0.469	32883
16	133	368	411	4.162	0.416	32154
16	135	371	418	4.950	0.495	29816
16	137	370	423	3.314	0.331	26283
16	139	365	428	4.596	0.460	26752
16	141	362	427	2.055	0.206	25848
16	143	363	422	3.314	0.331	28115
16	145	365	415	4.732	0.473	29630
16	147	366	412	2.055	0.206	29316
16	149	368	429	11.126	1.113	30461
16	151	375	429	4.550	0.455	29133
16	153	382	430	4.596	0.460	29510
16	155	387	433	3.790	0.379	27495
16	157	386	427	3.954	0.395	30270
16	159	382	424	3.250	0.325	30213
16	161	385	430	4.360	0.436	26759
16	163	393	439	7.827	0.783	31235
16	165	404	442	7.411	0.741	33260
16	167	416	450	9.374	0.937	30366
16	169	409	451	4.596	0.460	30230
16	171	397	445	8.720	0.872	27538
16	173	391	450	5.077	0.508	21426
16	175	387	448	2.907	0.291	26129
16	177	373	443	9.663	0.966	32392
16	179	374	442	0.919	0.092	30766
16	181	391	438	11.351	1.135	30260
16	183	399	433	6.132	0.613	32043
16	185	415	429	10.720	1.072	32287
16	187	413	422	4.732	0.473	30998
16	189	404	423	5.886	0.589	19578
16	191	404	434	7.150	0.715	16438
16	193	413	443	8.273	0.827	25544
17	1	422	546	-1.000	-1.000	25493
17	3	433	536	9.663	0.966	30662
17	5	427	545	7.031	0.703	25672
17	7	427	545	0.000	0.000	26101
17	9	428	549	2.680	0.268	28655
17	11	430	550	1.453	0.145	28974
17	13	435	553	3.790	0.379	27330
17	15	438	557	3.250	0.325	29613
17	17	439	557	0.650	0.065	28951
17	19	441	558	1.453	0.145	23803
17	21	445	563	4.162	0.416	28126
17	23	455	576	10.661	1.066	21637
17	25	466	592	12.620	1.262	28439
17	27	467	593	0.919	0.092	28694
17	29	458	582	9.238	0.924	26889
17	31	444	565	14.314	1.431	29004
17	33	446	566	1.453	0.145	27177
17	35	454	572	6.500	0.650	26407
17	37	464	591	13.956	1.396	28423
17	39	468	601	7.001	0.700	27919
17	41	471	606	3.790	0.379	27415
17	43	471	607	0.650	0.065	23855
17	45	471	607	0.000	0.000	28576
17	47	465	596	8.144	0.814	28170
17	49	460	587	6.692	0.669	28468
17	51	453	576	8.475	0.847	21911
17	53	446	564	9.030	0.903	31762
17	55	430	548	14.707	1.471	27013
17	57	424	544	4.687	0.469	27821
17	59	416	530	10.481	1.048	23951
17	61	416	525	3.250	0.325	25873
17	63	429	545	15.505	1.550	24944
17	65	439	555	9.192	0.919	27639
17	67	455	568	13.400	1.340	26838
17	69	460	570	3.500	0.350	28785
17	71	449	560	9.663	0.966	40121
17	73	440	551	8.273	0.827	24333
17	75	432	543	7.354	0.735	28561
17	77	427	537	5.077	0.508	24266
17	79	411	516	17.160	1.716	23898
17	81	406	510	5.077	0.508	28757
17	83	407	518	5.240	0.524	25846
17	85	410	528	6.786	0.679	28558
17	87	412	532	2.907	0.291	25372
17	89	415	546	9.306	0.931	28495
17	91	417	549	2.344	0.234	28306
17	93	416	546	2.055	0.206	26829
17	95	413	536	6.786	0.679	34545
17	97	411	529	4.732	0.473	26884
17	99	406	522	5.591	0.559	25346
17	101	410	537	10.090	1.009	34485
17	103	416	542	5.077	0.508	23516
17	105	420	547	4.162	0.416	27115
17	107	422	549	1.838	0.184	29261
17	109	416	559	7.580	0.758	32790
17	111	411	565	5.077	0.508	29106
17	113	410	565	0.650	0.065	28737
17	115	410	554	7.150	0.715	28887
17	117	411	546	5.240	0.524	27175
17	119	411	535	7.150	0.715	31125
17	121	413	524	7.267	0.727	29298
17	123	416	518	4.360	0.436	32431
17	125	408	519	5.240	0.524	34537
17	127	406	515	2.907	0.291	32446
17	129	402	508	5.240	0.524	25749
17	131	402	514	3.900	0.390	16755
17	133	402	516	1.300	0.130	31404
17	135	406	531	10.090	1.009	27240
17	137	406	533	1.300	0.130	27949
17	139	401	541	6.132	0.613	38792
17	141	398	545	3.250	0.325	21747
17	143	386	553	9.374	0.937	24588
17	145	385	556	2.055	0.206	28255
17	147	392	547	7.411	0.741	27496
17	149	395	537	6.786	0.679	20178
17	151	401	511	17.344	1.734	23062
17	153	405	507	3.677	0.368	32220
17	155	406	517	6.532	0.653	26817
17	157	403	520	2.758	0.276	20508
17	159	400	515	3.790	0.379	24567
17	161	398	507	5.360	0.536	41878
17	163	388	518	9.663	0.966	21108
17	165	384	516	2.907	0.291	30916
17	167	380	506	7.001	0.700	16838
17	169	380	499	4.550	0.455	18416
17	171	393	500	8.475	0.847	32548
17	173	399	511	8.144	0.814	31947
17	175	403	514	3.250	0.325	24005
17	177	396	518	5.240	0.524	22203
17	179	388	527	7.827	0.783	36146
17	181	377	536	9.238	0.924	42334
17	183	377	544	5.200	0.520	28358
17	185	377	544	0.000	0.000	29466
17	187	386	538	7.031	0.703	37275
17	189	384	535	2.344	0.234	25355
17	191	384	536	0.650	0.065	40565
17	193	381	538	2.344	0.234	26844
18	1	831	476	-1.000	-1.000	30885
18	3	832	476	0.650	0.065	27441
18	5	837	470	5.077	0.508	32052
18	7	838	469	0.919	0.092	26901
18	9	833	481	8.450	0.845	26077
18	11	832	481	0.650	0.065	29031
18	13	832	481	0.000	0.000	29034
18	15	832	481	0.000	0.000	29142
18	17	832	475	3.900	0.390	28655
18	19	832	475	0.000	0.000	28030
18	21	838	471	4.687	0.469	26685
18	23	842	467	3.677	0.368	26871
18	25	843	465	1.453	0.145	26856
18	27	844	454	7.179	0.718	27335
18	29	846	437	11.126	1.113	25372
18	31	847	432	3.314	0.331	22548
18	33	847	436	2.600	0.260	20903
18	35	846	445	5.886	0.589	25387
18	37	844	456	7.267	0.727	27562
18	39	844	459	1.950	0.195	24549
18	41	844	465	3.900	0.390	32691
18	43	844	465	0.000	0.000	27191
18	45	853	449	11.932	1.193	21598
18	47	859	442	5.993	0.599	35531
18	49	862	437	3.790	0.379	33623
18	51	865	435	2.344	0.234	31259
18	53	870	421	9.663	0.966	27511
18	55	870	421	0.000	0.000	31048
18	57	868	418	2.344	0.234	31793
18	59	864	422	3.677	0.368	25378
18	61	858	432	7.580	0.758	26777
18	63	850	449	12.212	1.221	27390
18	65	848	458	5.993	0.599	27643
18	67	843	473	10.277	1.028	27188
18	69	839	481	5.814	0.581	27275
18	71	830	491	8.745	0.874	23531
18	73	820	503	10.153	1.015	27332
18	75	820	503	0.000	0.000	27662
18	77	818	496	4.732	0.473	24244
18	79	815	490	4.360	0.436	26826
18	81	813	483	4.732	0.473	16530
18	83	809	480	3.250	0.325	27541
18	85	818	490	8.745	0.874	25167
18	87	835	495	11.518	1.152	25473
18	89	840	497	3.500	0.350	25242
18	91	854	493	9.464	0.946	26470
18	93	853	487	3.954	0.395	23567
18	95	848	486	3.314	0.331	33473
18	97	841	478	6.909	0.691	22343
18	99	837	471	5.240	0.524	33189
18	101	834	468	2.758	0.276	32673
18	103	825	483	11.370	1.137	25847
18	105	825	488	3.250	0.325	30040
18	107	831	485	4.360	0.436	19212
18	109	840	486	5.886	0.589	24236
18	111	849	490	6.402	0.640	35320
18	113	849	496	3.900	0.390	27278
18	115	844	498	3.500	0.350	24778
18	117	841	493	3.790	0.379	28533
18	119	836	489	4.162	0.416	21886
18	121	829	482	6.435	0.643	22258
18	123	823	478	4.687	0.469	21566
18	125	818	471	5.591	0.559	26637
18	127	819	467	2.680	0.268	26851
18	129	822	469	2.344	0.234	19418
18	131	833	472	7.411	0.741	28889
18	133	837	473	2.680	0.268	25090
18	135	837	477	2.600	0.260	29640
18	137	835	478	1.453	0.145	32202
18	139	836	486	5.240	0.524	30320
18	141	836	494	5.200	0.520	28476
18	143	836	495	0.650	0.065	29957
18	145	833	499	3.250	0.325	27418
18	147	838	488	7.854	0.785	25372
18	149	839	486	1.453	0.145	28439
18	151	841	482	2.907	0.291	32311
18	153	845	476	4.687	0.469	31162
18	155	850	471	4.596	0.460	24149
18	157	853	470	2.055	0.206	23785
18	159	844	472	5.993	0.599	26435
18	161	830	479	10.174	1.017	27194
18	163	811	484	12.770	1.277	22271
18	165	805	487	4.360	0.436	24567
18	167	797	490	5.553	0.555	22197
18	169	785	496	8.720	0.872	34383
18	171	781	498	2.907	0.291	26991
18	173	772	497	5.886	0.589	28708
18	175	770	498	1.453	0.145	25434
18	177	770	507	5.850	0.585	27619
18	179	770	507	0.000	0.000	18511
18	181	776	504	4.360	0.436	26123
18	183	784	500	5.814	0.581	27520
18	185	791	494	5.993	0.599	26116
18	187	798	491	4.950	0.495	22196
18	189	803	489	3.500	0.350	25989
18	191	808	487	3.500	0.350	28462
18	193	809	484	2.055	0.206	27045
19	1	439	70	-1.000	-1.000	27284
19	3	436	69	2.055	0.206	29433
19	5	420	70	10.420	1.042	26478
19	7	412	71	5.240	0.524	28402
19	9	402	75	7.001	0.700	29624
19	11	395	78	4.950	0.495	29438
19	13	395	79	0.650	0.065	29668
19	15	404	76	6.166	0.617	30038
19	17	417	72	8.841	0.884	29663
19	19	430	70	8.549	0.855	30969
19	21	442	66	8.222	0.822	29091
19	23	453	62	7.608	0.761	30640
19	25	468	52	11.718	1.172	29609
19	27	477	46	7.031	0.703	29490
19	29	481	39	5.240	0.524	29315
19	31	477	36	3.250	0.325	29641
19	33	459	52	15.654	1.565	31998
19	35	434	58	16.711	1.671	31904
19	37	422	62	8.222	0.822	29603
19	39	410	76	11.985	1.199	29491
19	41	406	80	3.677	0.368	29487
19	43	408	72	5.360	0.536	26962
19	45	417	66	7.031	0.703	27476
19	47	428	65	7.179	0.718	30665
19	49	430	73	5.360	0.536	29043
19	51	424	79	5.515	0.552	29870
19	53	420	88	6.402	0.640	29792
19	55	423	82	4.360	0.436	29326
19	57	434	68	11.573	1.157	23608
19	59	451	52	15.174	1.517	31252
19	61	447	25	17.741	1.774	29619
19	63	445	28	2.344	0.234	29581
19	65	443	53	16.302	1.630	27418
19	67	444	63	6.532	0.653	30126
19	69	444	63	0.000	0.000	23142
19	71	444	63	0.000	0.000	28370
19	73	444	63	0.000	0.000	27493
19	75	444	63	0.000	0.000	30564
19	77	443	64	0.919	0.092	29476
19	79	443	64	0.000	0.000	29433
19	81	443	64	0.000	0.000	32750
19	83	445	61	2.344	0.234	30163
19	85	450	54	5.591	0.559	36065
19	87	450	54	0.000	0.000	31250
19	89	450	54	0.000	0.000	31209
19	91	450	52	1.300	0.130	33602
19	93	449	52	0.650	0.065	32881
19	95	446	56	3.250	0.325	29989
19	97	442	62	4.687	0.469	32361
19	99	442	65	1.950	0.195	26516
19	101	442	71	3.900	0.390	36140
19	103	442	69	1.300	0.130	26750
19	105	443	69	0.650	0.065	30558
19	107	449	61	6.500	0.650	28654
19	109	450	61	0.650	0.065	27387
19	111	452	60	1.453	0.145	27817
19	113	452	60	0.000	0.000	34320
19	115	452	62	1.300	0.130	33986
19	117	449	67	3.790	0.379	28466
19	119	446	70	2.758	0.276	27489
19	121	435	78	8.841	0.884	35111
19	123	434	79	0.919	0.092	42780
19	125	430	71	5.814	0.581	26299
19	127	426	58	8.841	0.884	26641
19	129	426	58	0.000	0.000	25912
19	131	426	54	2.600	0.260	24042
19	133	430	57	3.250	0.325	19132
19	135	440	63	7.580	0.758	33962
19	137	449	64	5.886	0.589	34225
19	139	452	61	2.758	0.276	31207
19	141	457	57	4.162	0.416	39965
19	143	465	50	6.909	0.691	25496
19	145	470	45	4.596	0.460	33101
19	147	475	46	3.314	0.331	30101
19	149	476	65	12.367	1.237	29951
19	151	476	77	7.800	0.780	27593
19	153	474	90	8.549	0.855	29865
19	155	474	98	5.200	0.520	30068
19	157	476	102	2.907	0.291	30102
19	159	477	111	5.886	0.589	29719
19	161	472	96	10.277	1.028	29660
19	163	459	78	14.432	1.443	30017
19	165	445	67	11.573	1.157	29343
19	167	437	61	6.500	0.650	28284
19	169	432	57	4.162	0.416	29663
19	171	432	57	0.000	0.000	27398
19	173	433	63	3.954	0.395	32379
19	175	436	69	4.360	0.436	24967
19	177	438	69	1.300	0.130	25271
19	179	440	66	2.344	0.234	30228
19	181	439	60	3.954	0.395	19646
19	183	439	52	5.200	0.520	22825
19	185	434	61	6.692	0.669	25727
19	187	428	69	6.500	0.650	24775
19	189	426	67	1.838	0.184	30053
19	191	423	62	3.790	0.379	25837
19	193	429	56	5.515	0.552	30163
20	1	231	751	-1.000	-1.000	28348
20	3	236	760	6.692	0.669	31399
20	5	241	764	4.162	0.416	27757
20	7	245	766	2.907	0.291	28151
20	9	248	768	2.344	0.234	28129
20	11	246	764	2.907	0.291	28431
20	13	232	751	12.418	1.242	30640
20	15	224	740	8.841	0.884	24094
20	17	222	738	1.838	0.184	26056
20	19	226	745	5.240	0.524	31290
20	21	238	753	9.374	0.937	15250
20	23	245	756	4.950	0.495	22076
20	25	249	758	2.907	0.291	28986
20	27	246	756	2.344	0.234	29045
20	29	242	751	4.162	0.416	22194
20	31	236	745	5.515	0.552	30420
20	33	230	740	5.077	0.508	26455
20	35	225	735	4.596	0.460	25922
20	37	222	729	4.360	0.436	18246
20	39	221	728	0.919	0.092	14422
20	41	227	737	7.031	0.703	24500
20	43	233	747	7.580	0.758	33780
20	45	239	760	9.306	0.931	27583
20	47	241	765	3.500	0.350	29048
20	49	243	770	3.500	0.350	28665
20	51	241	770	1.300	0.130	29065
20	53	231	764	7.580	0.758	29767
20	55	226	757	5.591	0.559	27275
20	57	226	750	4.550	0.455	24481
20	59	238	762	11.031	1.103	32463
20	61	245	768	5.993	0.599	29120
20	63	256	776	8.841	0.884	29120
20	65	266	778	6.629	0.663	29517
20	67	272	782	4.687	0.469	27507
20	69	275	783	2.055	0.206	28367
20	71	256	770	14.964	1.496	24382
20	73	240	758	13.000	1.300	22785
20	75	223	735	18.590	1.859	27407
20	77	216	724	8.475	0.847	14956
20	79	211	710	9.663	0.966	28023
20	81	207	690	13.257	1.326	27773
20	83	206	680	6.532	0.653	27551
20	85	204	665	9.836	0.984	27078
20	87	203	659	3.954	0.395	30391
20	89	204	652	4.596	0.460	28622
20	91	205	644	5.240	0.524	28836
20	93	209	637	5.240	0.524	29946
20	95	214	632	4.596	0.460	30095
20	97	201	632	8.450	0.845	27014
20	99	197	634	2.907	0.291	26344
20	101	180	642	12.212	1.221	30895
20	103	164	647	10.896	1.090	25691
20	105	158	650	4.360	0.436	27796
20	107	158	650	0.000	0.000	26623
20	109	153	638	8.450	0.845	26013
20	111	153	627	7.150	0.715	19198
20	113	163	607	14.534	1.453	24632
20	115	167	595	8.222	0.822	26602
20	117	171	588	5.240	0.524	26095
20	119	171	585	1.950	0.195	26543
20	121	165	583	4.111	0.411	28659
20	123	155	575	8.324	0.832	31647
20	125	148	570	5.591	0.559	28009
20	127	142	566	4.687	0.469	29373
20	129	137	563	3.790	0.379	27053
20	131	135	557	4.111	0.411	25839
20	133	129	553	4.687	0.469	28960
20	135	120	553	5.850	0.585	29030
20	137	109	553	7.150	0.715	27578
20	139	102	552	4.596	0.460	29192
20	141	94	552	5.200	0.520	27352
20	143	89	551	3.314	0.331	25369
20	145	87	549	1.838	0.184	25801
20	147	94	543	5.993	0.599	27374
20	149	96	538	3.500	0.350	28065
20	151	100	538	2.600	0.260	24482
20	153	104	542	3.677	0.368	25472
20	155	112	549	6.909	0.691	32273
20	157	120	551	5.360	0.536	32814
20	159	125	550	3.314	0.331	30600
20	161	135	548	6.629	0.663	32652
20	163	150	547	9.771	0.977	25198
20	165	161	546	7.179	0.718	26652
20	167	168	544	4.732	0.473	27867
20	169	177	543	5.886	0.589	25311
20	171	184	541	4.732	0.473	27937
20	173	186	541	1.300	0.130	27115
20	175	193	537	5.240	0.524	28668
20	177	195	536	1.453	0.145	31592
20	179	203	534	5.360	0.536	30834
20	181	208	533	3.314	0.331	28052
20	183	222	532	9.123	0.912	27401
20	185	226	532	2.600	0.260	29000
20	187	233	535	4.950	0.495	26316
20	189	233	536	0.650	0.065	29377
20	191	237	534	2.907	0.291	29177
20	193	243	532	4.111	0.411	29084
21	1	516	595	-1.000	-1.000	27140
21	3	517	597	1.453	0.145	21214
21	5	524	603	5.993	0.599	29763
21	7	531	613	7.934	0.793	31468
21	9	536	617	4.162	0.416	26840
21	11	536	621	2.600	0.260	27531
21	13	533	628	4.950	0.495	27587
21	15	525	614	10.481	1.048	27748
21	17	523	605	5.993	0.599	28863
21	19	527	592	8.841	0.884	28190
21	21	534	583	7.411	0.741	28209
21	23	538	576	5.240	0.524	27255
21	25	543	570	5.077	0.508	27985
21	27	547	565	4.162	0.416	28177
21	29	539	564	5.240	0.524	26764
21	31	531	577	9.922	0.992	28333
21	33	513	607	22.740	2.274	26455
21	35	507	619	8.720	0.872	29075
21	37	507	634	9.750	0.975	29141
21	39	507	643	5.850	0.585	24847
21	41	506	654	7.179	0.718	29730
21	43	503	664	6.786	0.679	28693
21	45	500	674	6.786	0.679	27892
21	47	499	678	2.680	0.268	26284
21	49	497	687	5.993	0.599	25941
21	51	495	691	2.907	0.291	29149
21	53	489	706	10.501	1.050	28478
21	55	483	723	11.718	1.172	31825
21	57	479	732	6.402	0.640	31596
21	59	476	735	2.758	0.276	32283
21	61	470	747	8.720	0.872	25671
21	63	465	763	10.896	1.090	27346
21	65	462	780	11.220	1.122	30442
21	67	461	788	5.240	0.524	29659
21	69	458	804	10.581	1.058	25872
21	71	457	812	5.240	0.524	27382
21	73	458	815	2.055	0.206	26394
21	75	459	820	3.314	0.331	28512
21	77	468	830	8.745	0.874	27974
21	79	468	832	1.300	0.130	27841
21	81	464	842	7.001	0.700	27865
21	83	462	845	2.344	0.234	28021
21	85	458	853	5.814	0.581	28034
21	87	457	853	0.650	0.065	27962
21	89	459	843	6.629	0.663	28228
21	91	462	836	4.950	0.495	28967
21	93	463	834	1.453	0.145	30900
21	95	452	847	11.069	1.107	28049
21	97	447	857	7.267	0.727	26530
21	99	444	863	4.360	0.436	27838
21	101	443	866	2.055	0.206	28421
21	103	449	866	3.900	0.390	28009
21	105	453	863	3.250	0.325	27790
21	107	452	841	14.314	1.431	28668
21	109	452	828	8.450	0.845	26774
21	111	452	813	9.750	0.975	27904
21	113	452	803	6.500	0.650	30701
21	115	454	817	9.192	0.919	28784
21	117	449	832	10.277	1.028	29975
21	119	438	836	7.608	0.761	28963
21	121	430	840	5.814	0.581	28734
21	123	425	841	3.314	0.331	28625
21	125	460	840	22.759	2.276	28819
21	127	478	860	17.489	1.749	26767
21	129	490	876	13.000	1.300	21663
21	131	500	890	11.183	1.118	24615
21	133	506	902	8.720	0.872	24589
21	135	514	922	14.001	1.400	26988
21	137	515	932	6.532	0.653	32981
21	139	513	939	4.732	0.473	27861
21	141	512	939	0.650	0.065	27455
21	143	534	935	14.534	1.453	25570
21	145	534	942	4.550	0.455	25934
21	147	540	942	3.900	0.390	29287
21	149	544	945	3.250	0.325	27341
21	151	543	946	0.919	0.092	28475
21	153	544	951	3.314	0.331	27659
21	155	544	954	1.950	0.195	27551
21	157	541	960	4.360	0.436	22500
21	159	540	961	0.919	0.092	28304
21	161	539	965	2.680	0.268	28764
21	163	539	970	3.250	0.325	24070
21	165	542	975	3.790	0.379	30503
21	167	542	979	2.600	0.260	27442
21	169	542	980	0.650	0.065	27365
21	171	543	981	0.919	0.092	27558
21	173	551	982	5.240	0.524	27744
21	175	549	980	1.838	0.184	27236
21	177	539	967	10.661	1.066	29518
21	179	539	959	5.200	0.520	25499
21	181	539	953	3.900	0.390	26039
21	183	539	944	5.850	0.585	27800
21	185	539	937	4.550	0.455	27624
21	187	534	910	17.848	1.785	27901
21	189	530	889	13.895	1.390	22223
21	191	526	871	11.985	1.199	28179
21	193	517	848	16.053	1.605	28223
22	1	834	472	-1.000	-1.000	25449
22	3	834	472	0.000	0.000	29642
22	5	836	471	1.453	0.145	32674
22	7	842	465	5.515	0.552	27446
22	9	845	457	5.553	0.555	25056
22	11	848	446	7.411	0.741	26804
22	13	852	442	3.677	0.368	27433
22	15	855	447	3.790	0.379	26380
22	17	838	467	17.061	1.706	28111
22	19	831	471	5.240	0.524	29545
22	21	823	479	7.354	0.735	27155
22	23	819	482	3.250	0.325	25674
22	25	822	475	4.950	0.495	27699
22	27	829	455	13.773	1.377	24705
22	29	835	441	9.900	0.990	23694
22	31	839	433	5.814	0.581	26938
22	33	851	435	7.907	0.791	25196
22	35	859	434	5.240	0.524	25352
22	37	865	430	4.687	0.469	29187
22	39	868	426	3.250	0.325	27249
22	41	872	413	8.841	0.884	26946
22	43	871	416	2.055	0.206	27284
22	45	866	432	10.896	1.090	26876
22	47	861	439	5.591	0.559	30621
22	49	855	446	5.993	0.599	25405
22	51	855	440	3.900	0.390	27508
22	53	861	428	8.720	0.872	25668
22	55	865	420	5.814	0.581	35874
22	57	868	413	4.950	0.495	29532
22	59	871	411	2.344	0.234	26669
22	61	865	423	8.720	0.872	26713
22	63	864	431	5.240	0.524	33575
22	65	856	447	11.627	1.163	26493
22	67	846	463	12.264	1.226	26558
22	69	839	473	7.934	0.793	26477
22	71	832	483	7.934	0.793	30202
22	73	826	491	6.500	0.650	24430
22	75	824	492	1.453	0.145	32881
22	77	818	483	7.031	0.703	26933
22	79	814	481	2.907	0.291	26400
22	81	807	477	5.240	0.524	26993
22	83	810	487	6.786	0.679	27503
22	85	821	492	7.854	0.785	16866
[truncated: 5,410 more rows]
