# Supplementary material for: The Arp2/3 complex is required for in situ haptotactic response of microglia to iC3b
Source: EMBO Rep. 2026 Feb 27;27(7):1666–95. doi: 10.1038/s44319-026-00720-9 (PMC13076747; doi:10.1038/s44319-026-00720-9)
Supplement: Supplementary file 14 — Source data Fig. 2 [file 44319_2026_720_MOESM14_ESM.zip › Figure 2/2A-C/25.01.14 BV2 random migration 2d DMSO well results 7723.txt]

	Track n�	Slice n�	X	Y	Distance	Velocity	Pixel Value
1	1	1	274	378	-1	-1	16550
2	1	3	280	375	4.36	0.436	18944
3	1	5	276	374	2.68	0.268	16370
4	1	7	257	372	12.418	1.242	20164
5	1	9	245	371	7.827	0.783	16305
6	1	11	219	371	16.9	1.69	17202
7	1	13	209	370	6.532	0.653	21999
8	1	15	195	370	9.1	0.91	16110
9	1	17	172	365	15.299	1.53	17858
10	1	19	164	362	5.553	0.555	14263
11	1	21	148	353	11.932	1.193	19071
12	1	23	134	346	10.174	1.017	18282
13	1	25	121	337	10.277	1.028	17453
14	1	27	106	334	9.943	0.994	19416
15	1	29	97	336	5.993	0.599	16275
16	1	31	81	339	10.581	1.058	18069
17	1	33	71	342	6.786	0.679	18977
18	1	35	61	344	6.629	0.663	19296
19	1	37	51	345	6.532	0.653	18091
20	1	39	88	341	24.19	2.419	19971
21	1	41	118	338	19.597	1.96	21463
22	1	43	138	335	13.145	1.315	20539
23	1	45	149	334	7.179	0.718	20737
24	1	47	164	331	9.943	0.994	19915
25	1	49	174	330	6.532	0.653	18829
26	1	51	199	334	16.456	1.646	14877
27	1	53	212	341	9.597	0.96	13250
28	1	55	228	346	10.896	1.09	22717
29	1	57	243	346	9.75	0.975	22200
30	1	59	263	342	13.257	1.326	22268
31	1	61	276	333	10.277	1.028	19462
32	1	63	296	325	14.001	1.4	25891
33	1	65	307	332	8.475	0.847	24015
34	1	67	320	341	10.277	1.028	23441
35	1	69	325	344	3.79	0.379	19025
36	1	71	325	344	0	0	18727
37	1	73	307	346	11.772	1.177	20817
38	1	75	302	345	3.314	0.331	19733
39	1	77	300	342	2.344	0.234	20420
40	1	79	302	337	3.5	0.35	20512
41	1	81	302	337	0	0	17501
42	1	83	303	330	4.596	0.46	12304
43	1	85	303	324	3.9	0.39	25424
44	1	87	299	316	5.814	0.581	18661
45	1	89	287	318	7.907	0.791	30425
46	1	91	285	320	1.838	0.184	25117
47	1	93	281	321	2.68	0.268	25518
48	1	95	281	321	0	0	17555
49	1	97	290	319	5.993	0.599	21955
50	1	99	306	318	10.42	1.042	16009
51	1	101	312	316	4.111	0.411	20118
52	1	103	317	316	3.25	0.325	17871
53	1	105	328	320	7.608	0.761	16566
54	1	107	335	325	5.591	0.559	23071
55	1	109	339	326	2.68	0.268	19421
56	1	111	341	327	1.453	0.145	18997
57	1	113	295	329	29.927	2.993	19320
58	1	115	285	332	6.786	0.679	19500
59	1	117	269	334	10.481	1.048	22910
60	1	119	254	336	9.836	0.984	20861
61	1	121	250	337	2.68	0.268	19109
62	1	123	238	339	7.907	0.791	19024
63	1	125	226	341	7.907	0.791	19832
64	1	127	212	340	9.123	0.912	21506
65	1	129	196	335	10.896	1.09	13302
66	1	131	189	335	4.55	0.455	10223
67	1	133	186	335	1.95	0.195	16701
68	1	135	186	335	0	0	15450
69	1	137	175	325	9.663	0.966	18253
70	1	139	168	318	6.435	0.643	18879
71	1	141	166	308	6.629	0.663	15733
72	1	143	164	301	4.732	0.473	16817
73	1	145	160	293	5.814	0.581	17325
74	1	147	160	292	0.65	0.065	17000
75	1	149	160	289	1.95	0.195	18538
76	1	151	170	295	7.58	0.758	17632
77	1	153	171	295	0.65	0.065	20030
78	1	155	176	299	4.162	0.416	23335
79	1	157	200	317	19.5	1.95	20264
80	1	159	211	324	8.475	0.847	23311
81	1	161	220	331	7.411	0.741	23433
82	1	163	224	332	2.68	0.268	20645
83	1	165	239	332	9.75	0.975	25063
84	1	167	250	332	7.15	0.715	17924
85	1	169	256	330	4.111	0.411	19556
86	1	171	261	326	4.162	0.416	19526
87	1	173	264	326	1.95	0.195	19445
88	1	175	268	325	2.68	0.268	19740
89	1	177	272	324	2.68	0.268	19705
90	1	179	256	330	11.107	1.111	19520
91	1	181	249	331	4.596	0.46	27187
92	1	183	244	332	3.314	0.331	24080
93	1	185	237	333	4.596	0.46	24714
94	1	187	224	332	8.475	0.847	14757
95	1	189	221	332	1.95	0.195	18268
96	1	191	220	331	0.919	0.092	20803
97	1	193	217	329	2.344	0.234	15713
98	2	1	557	662	-1	-1	17302
99	2	3	557	663	0.65	0.065	17145
100	2	5	552	662	3.314	0.331	17329
101	2	7	542	659	6.786	0.679	19729
102	2	9	536	658	3.954	0.395	16233
103	2	11	528	657	5.24	0.524	13214
104	2	13	520	661	5.814	0.581	17491
105	2	15	520	661	0	0	14496
106	2	17	521	663	1.453	0.145	14815
107	2	19	525	662	2.68	0.268	12974
108	2	21	534	654	7.827	0.783	15865
109	2	23	542	648	6.5	0.65	16461
110	2	25	554	643	8.45	0.845	13827
111	2	27	568	639	9.464	0.946	21762
112	2	29	576	635	5.814	0.581	22852
113	2	31	580	633	2.907	0.291	18019
114	2	33	574	637	4.687	0.469	17357
115	2	35	565	642	6.692	0.669	16425
116	2	37	562	649	4.95	0.495	36979
117	2	39	561	653	2.68	0.268	33012
118	2	41	559	660	4.732	0.473	14183
119	2	43	562	665	3.79	0.379	17911
120	2	45	557	658	5.591	0.559	19481
121	2	47	555	649	5.993	0.599	23121
122	2	49	555	640	5.85	0.585	18605
123	2	51	559	638	2.907	0.291	17157
124	2	53	565	636	4.111	0.411	20358
125	2	55	572	635	4.596	0.46	24106
126	2	57	570	635	1.3	0.13	23758
127	2	59	565	636	3.314	0.331	19789
128	2	61	558	649	9.597	0.96	20464
129	2	63	556	650	1.453	0.145	18544
130	2	65	551	653	3.79	0.379	19474
131	2	67	548	656	2.758	0.276	20024
132	2	69	544	663	5.24	0.524	18276
133	2	71	528	658	10.896	1.09	17722
134	2	73	524	653	4.162	0.416	18498
135	2	75	519	646	5.591	0.559	18454
136	2	77	516	644	2.344	0.234	21024
137	2	79	498	638	12.333	1.233	12878
138	2	81	493	636	3.5	0.35	13172
139	2	83	481	628	9.374	0.937	18764
140	2	85	472	624	6.402	0.64	19083
141	2	87	461	623	7.179	0.718	23776
142	2	89	455	625	4.111	0.411	14045
143	2	91	439	627	10.481	1.048	19849
144	2	93	437	628	1.453	0.145	17269
145	2	95	429	634	6.5	0.65	14660
146	2	97	425	635	2.68	0.268	18682
147	2	99	418	632	4.95	0.495	18207
148	2	101	404	627	9.663	0.966	18001
149	2	103	391	626	8.475	0.847	17057
150	2	105	373	634	12.803	1.28	19526
151	2	107	370	634	1.95	0.195	17169
152	2	109	360	632	6.629	0.663	17900
153	2	111	352	629	5.553	0.555	15154
154	2	113	344	623	6.5	0.65	16259
155	2	115	341	617	4.36	0.436	16343
156	2	117	334	612	5.591	0.559	10793
157	2	119	332	610	1.838	0.184	16339
158	2	121	328	606	3.677	0.368	26351
159	2	123	336	612	6.5	0.65	17705
160	2	125	344	615	5.553	0.555	17812
161	2	127	348	617	2.907	0.291	21506
162	2	129	352	621	3.677	0.368	24154
163	2	131	355	622	2.055	0.206	20792
164	2	133	336	614	13.4	1.34	15575
165	2	135	317	608	12.951	1.295	18239
166	2	137	303	603	9.663	0.966	15887
167	2	139	295	599	5.814	0.581	14313
168	2	141	289	596	4.36	0.436	16070
169	2	143	284	591	4.596	0.46	21663
170	2	145	277	584	6.435	0.643	14717
171	2	147	271	575	7.031	0.703	17886
172	2	149	265	570	5.077	0.508	13454
173	2	151	262	570	1.95	0.195	15582
174	2	153	260	570	1.3	0.13	18234
175	2	155	260	571	0.65	0.065	19262
176	2	157	264	574	3.25	0.325	10836
177	2	159	266	575	1.453	0.145	17468
178	2	161	267	576	0.919	0.092	15402
179	2	163	268	578	1.453	0.145	17624
180	2	165	266	578	1.3	0.13	14760
181	2	167	263	575	2.758	0.276	18068
182	2	169	266	568	4.95	0.495	17351
183	2	171	259	564	5.24	0.524	19528
184	2	173	255	559	4.162	0.416	16746
185	2	175	252	554	3.79	0.379	18294
186	2	177	248	545	6.402	0.64	15580
187	2	179	244	540	4.162	0.416	20301
188	2	181	240	533	5.24	0.524	18396
189	2	183	234	529	4.687	0.469	19355
190	2	185	225	529	5.85	0.585	20412
191	2	187	214	528	7.179	0.718	14491
192	2	189	209	526	3.5	0.35	13254
193	2	191	209	525	0.65	0.065	15953
194	2	193	205	522	3.25	0.325	18592
195	3	1	720	602	-1	-1	20835
196	3	3	720	602	0	0	16870
197	3	5	721	602	0.65	0.065	19239
198	3	7	722	602	0.65	0.065	16978
199	3	9	703	594	13.4	1.34	17283
200	3	11	696	595	4.596	0.46	17242
201	3	13	694	596	1.453	0.145	15032
202	3	15	694	598	1.3	0.13	15565
203	3	17	693	600	1.453	0.145	18712
204	3	19	694	601	0.919	0.092	15682
205	3	21	695	601	0.65	0.065	16693
206	3	23	695	602	0.65	0.065	18231
207	3	25	696	602	0.65	0.065	20874
208	3	27	701	604	3.5	0.35	17641
209	3	29	710	605	5.886	0.589	16390
210	3	31	711	605	0.65	0.065	15630
211	3	33	710	606	0.919	0.092	16236
212	3	35	702	597	7.827	0.783	19763
213	3	37	700	599	1.838	0.184	16579
214	3	39	698	599	1.3	0.13	17846
215	3	41	699	601	1.453	0.145	18486
216	3	43	694	602	3.314	0.331	14875
217	3	45	692	601	1.453	0.145	22813
218	3	47	681	600	7.179	0.718	14214
219	3	49	680	604	2.68	0.268	14794
220	3	51	673	607	4.95	0.495	15376
221	3	53	696	597	16.302	1.63	15921
222	3	55	701	600	3.79	0.379	17075
223	3	57	712	602	7.267	0.727	18216
224	3	59	725	607	9.053	0.905	17763
225	3	61	731	607	3.9	0.39	20476
226	3	63	738	610	4.95	0.495	18000
227	3	65	727	608	7.267	0.727	17535
228	3	67	719	609	5.24	0.524	17435
229	3	69	699	597	15.16	1.516	21156
230	3	71	692	600	4.95	0.495	13924
231	3	73	688	601	2.68	0.268	15120
232	3	75	688	601	0	0	13256
233	3	77	698	597	7.001	0.7	12690
234	3	79	723	599	16.302	1.63	22616
235	3	81	722	599	0.65	0.065	17527
236	3	83	710	602	8.04	0.804	19699
237	3	85	706	603	2.68	0.268	15438
238	3	87	705	603	0.65	0.065	17620
239	3	89	707	597	4.111	0.411	11590
240	3	91	709	595	1.838	0.184	20107
241	3	93	723	603	10.481	1.048	17183
242	3	95	731	604	5.24	0.524	17087
243	3	97	738	617	9.597	0.96	16880
244	3	99	740	617	1.3	0.13	28411
245	3	101	733	611	5.993	0.599	18018
246	3	103	728	607	4.162	0.416	9899
247	3	105	718	599	8.324	0.832	20433
248	3	107	712	592	5.993	0.599	13966
249	3	109	712	593	0.65	0.065	15739
250	3	111	724	600	9.03	0.903	20820
251	3	113	730	609	7.031	0.703	16851
252	3	115	736	618	7.031	0.703	17537
253	3	117	738	627	5.993	0.599	18684
254	3	119	736	632	3.5	0.35	19756
255	3	121	732	638	4.687	0.469	17345
256	3	123	731	641	2.055	0.206	17383
257	3	125	730	647	3.954	0.395	16971
258	3	127	729	645	1.453	0.145	17445
259	3	129	731	637	5.36	0.536	14909
260	3	131	742	628	9.238	0.924	24279
261	3	133	743	620	5.24	0.524	23281
262	3	135	743	621	0.65	0.065	22534
263	3	137	742	628	4.596	0.46	18827
264	3	139	741	636	5.24	0.524	17584
265	3	141	739	636	1.3	0.13	17505
266	3	143	739	624	7.8	0.78	22633
267	3	145	736	621	2.758	0.276	16116
268	3	147	735	621	0.65	0.065	16124
269	3	149	744	628	7.411	0.741	25802
270	3	151	744	632	2.6	0.26	27809
271	3	153	743	637	3.314	0.331	14603
272	3	155	739	638	2.68	0.268	14222
273	3	157	732	630	6.909	0.691	14096
274	3	159	736	625	4.162	0.416	16656
275	3	161	736	623	1.3	0.13	17746
276	3	163	731	616	5.591	0.559	6778
277	3	165	730	616	0.65	0.065	7028
278	3	167	729	615	0.919	0.092	6515
279	3	169	725	606	6.402	0.64	17172
280	3	171	724	604	1.453	0.145	17433
281	3	173	724	603	0.65	0.065	17380
282	3	175	724	600	1.95	0.195	17604
283	3	177	724	598	1.3	0.13	18188
284	3	179	723	596	1.453	0.145	18255
285	3	181	720	593	2.758	0.276	22084
286	3	183	719	591	1.453	0.145	18590
287	3	185	719	588	1.95	0.195	19633
288	3	187	711	589	5.24	0.524	20442
289	3	189	691	594	13.4	1.34	21044
290	3	191	684	597	4.95	0.495	19327
291	3	193	676	599	5.36	0.536	21512
292	4	1	290	865	-1	-1	19744
293	4	3	275	865	9.75	0.975	17562
294	4	5	263	874	9.75	0.975	19723
295	4	7	259	881	5.24	0.524	18735
296	4	9	256	882	2.055	0.206	19286
297	4	11	250	888	5.515	0.552	18655
298	4	13	243	894	5.993	0.599	18837
299	4	15	237	899	5.077	0.508	18977
300	4	17	231	903	4.687	0.469	17787
301	4	19	224	908	5.591	0.559	19612
302	4	21	221	911	2.758	0.276	20272
303	4	23	212	916	6.692	0.669	19826
304	4	25	208	919	3.25	0.325	20507
305	4	27	201	923	5.24	0.524	16975
306	4	29	201	923	0	0	18834
307	4	31	210	914	8.273	0.827	19224
308	4	33	232	900	16.95	1.695	18613
309	4	35	241	894	7.031	0.703	18629
310	4	37	245	891	3.25	0.325	19404
311	4	39	249	887	3.677	0.368	17977
312	4	41	258	881	7.031	0.703	19055
313	4	43	263	875	5.077	0.508	16944
314	4	45	268	870	4.596	0.46	17269
315	4	47	276	864	6.5	0.65	16665
316	4	49	279	863	2.055	0.206	17205
317	4	51	289	852	9.663	0.966	19441
318	4	53	293	848	3.677	0.368	17562
319	4	55	302	841	7.411	0.741	17210
320	4	57	311	833	7.827	0.783	15442
321	4	59	315	829	3.677	0.368	20765
322	4	61	320	825	4.162	0.416	17482
323	4	63	314	831	5.515	0.552	17834
324	4	65	308	839	6.5	0.65	21976
325	4	67	300	850	8.841	0.884	21750
326	4	69	291	860	8.745	0.874	17990
327	4	71	284	865	5.591	0.559	20648
328	4	73	276	872	6.909	0.691	19711
329	4	75	271	874	3.5	0.35	18068
330	4	77	267	876	2.907	0.291	18665
331	4	79	267	876	0	0	18838
332	4	81	275	869	6.909	0.691	16306
333	4	83	290	862	10.759	1.076	27096
334	4	85	296	857	5.077	0.508	15634
335	4	87	300	853	3.677	0.368	15702
336	4	89	311	843	9.663	0.966	24148
337	4	91	316	838	4.596	0.46	38198
338	4	93	322	833	5.077	0.508	28009
339	4	95	328	828	5.077	0.508	25987
340	4	97	331	826	2.344	0.234	28046
341	4	99	334	822	3.25	0.325	22946
342	4	101	314	841	17.931	1.793	18965
343	4	103	305	848	7.411	0.741	20605
344	4	105	299	853	5.077	0.508	19457
345	4	107	287	859	8.72	0.872	17970
346	4	109	273	868	10.818	1.082	19874
347	4	111	252	884	17.16	1.716	18603
348	4	113	247	888	4.162	0.416	20063
349	4	115	242	894	5.077	0.508	18013
350	4	117	236	902	6.5	0.65	21309
351	4	119	234	905	2.344	0.234	21271
352	4	121	228	911	5.515	0.552	17567
353	4	123	224	918	5.24	0.524	18058
354	4	125	218	927	7.031	0.703	17774
355	4	127	216	936	5.993	0.599	18800
356	4	129	212	944	5.814	0.581	23190
357	4	131	211	948	2.68	0.268	19183
358	4	133	209	952	2.907	0.291	18948
359	4	135	208	955	2.055	0.206	19004
360	4	137	205	959	3.25	0.325	18701
361	4	139	204	962	2.055	0.206	18921
362	4	141	198	969	5.993	0.599	18892
363	4	143	196	971	1.838	0.184	18440
364	4	145	193	975	3.25	0.325	18811
365	4	147	191	977	1.838	0.184	19061
366	4	149	189	977	1.3	0.13	18809
367	4	151	192	958	12.503	1.25	18850
368	4	153	196	950	5.814	0.581	12541
369	4	155	202	945	5.077	0.508	18293
370	4	157	203	942	2.055	0.206	18352
371	4	159	204	943	0.919	0.092	13373
372	4	161	203	952	5.886	0.589	26218
373	4	163	201	957	3.5	0.35	18547
374	4	165	199	961	2.907	0.291	24427
375	4	167	198	963	1.453	0.145	19517
376	4	169	196	965	1.838	0.184	22179
377	4	171	196	961	2.6	0.26	16388
378	4	173	196	960	0.65	0.065	14177
379	4	175	199	951	6.166	0.617	17352
380	4	177	203	947	3.677	0.368	26268
381	4	179	208	940	5.591	0.559	23422
382	4	181	212	935	4.162	0.416	18704
383	4	183	216	930	4.162	0.416	17919
384	4	185	219	926	3.25	0.325	20390
385	4	187	220	925	0.919	0.092	24056
386	4	189	225	919	5.077	0.508	22349
387	4	191	229	913	4.687	0.469	17408
388	4	193	239	905	8.324	0.832	22161
389	5	1	414	81	-1	-1	17118
390	5	3	424	87	7.58	0.758	19327
391	5	5	436	90	8.04	0.804	16423
392	5	7	447	93	7.411	0.741	25335
393	5	9	450	96	2.758	0.276	17110
394	5	11	462	106	10.153	1.015	9382
395	5	13	478	110	10.72	1.072	16692
396	5	15	499	116	14.196	1.42	16913
397	5	17	510	117	7.179	0.718	22241
398	5	19	518	118	5.24	0.524	17202
399	5	21	531	119	8.475	0.847	16111
400	5	23	545	122	9.306	0.931	25039
401	5	25	553	124	5.36	0.536	18355
402	5	27	563	131	7.934	0.793	23529
403	5	29	568	133	3.5	0.35	16186
404	5	31	579	133	7.15	0.715	17263
405	5	33	595	130	10.581	1.058	19848
406	5	35	601	128	4.111	0.411	14951
407	5	37	613	125	8.04	0.804	22034
408	5	39	622	118	7.411	0.741	22169
409	5	41	629	111	6.435	0.643	24944
410	5	43	635	105	5.515	0.552	17908
411	5	45	629	112	5.993	0.599	31500
412	5	47	620	121	8.273	0.827	19306
413	5	49	619	130	5.886	0.589	26553
414	5	51	614	144	9.663	0.966	22006
415	5	53	609	159	10.277	1.028	18357
416	5	55	607	174	9.836	0.984	18604
417	5	57	604	187	8.672	0.867	17711
418	5	59	603	190	2.055	0.206	16688
419	5	61	603	199	5.85	0.585	14370
420	5	63	604	207	5.24	0.524	25831
421	5	65	604	210	1.95	0.195	29176
422	5	67	604	212	1.3	0.13	17852
423	5	69	602	220	5.36	0.536	20139
424	5	71	601	226	3.954	0.395	18373
425	5	73	596	234	6.132	0.613	32178
426	5	75	594	239	3.5	0.35	21686
427	5	77	590	245	4.687	0.469	28032
428	5	79	586	251	4.687	0.469	21026
429	5	81	558	270	21.994	2.199	15535
430	5	83	556	276	4.111	0.411	12525
431	5	85	557	287	7.179	0.718	16119
432	5	87	558	301	9.123	0.912	11643
433	5	89	557	311	6.532	0.653	14438
434	5	91	557	312	0.65	0.065	20675
435	5	93	560	303	6.166	0.617	27915
436	5	95	558	304	1.453	0.145	20698
437	5	97	551	315	8.475	0.847	15876
438	5	99	548	327	8.04	0.804	16058
439	5	101	549	335	5.24	0.524	17385
440	5	103	557	335	5.2	0.52	17869
441	5	105	555	319	10.481	1.048	18042
442	5	107	552	308	7.411	0.741	22430
443	5	109	557	299	6.692	0.669	10015
444	5	111	560	299	1.95	0.195	13581
445	5	113	561	303	2.68	0.268	12237
446	5	115	562	302	0.919	0.092	16951
447	5	117	563	307	3.314	0.331	20404
448	5	119	564	309	1.453	0.145	17399
449	5	121	566	308	1.453	0.145	17506
450	5	123	563	300	5.553	0.555	16313
451	5	125	557	293	5.993	0.599	13021
452	5	127	556	288	3.314	0.331	12629
453	5	129	554	280	5.36	0.536	9324
454	5	131	556	275	3.5	0.35	13683
455	5	133	560	282	5.24	0.524	22985
456	5	135	548	299	13.525	1.353	15487
457	5	137	537	317	13.711	1.371	16906
458	5	139	533	324	5.24	0.524	20891
459	5	141	529	334	7.001	0.7	16983
460	5	143	528	338	2.68	0.268	18612
461	5	145	537	322	11.932	1.193	21300
462	5	147	557	288	25.639	2.564	18113
463	5	149	571	269	15.34	1.534	18358
464	5	151	581	254	11.718	1.172	13172
465	5	153	590	245	8.273	0.827	15487
466	5	155	605	237	11.05	1.105	16544
467	5	157	601	232	4.162	0.416	18350
468	5	159	581	217	16.25	1.625	18800
469	5	161	571	208	8.745	0.874	23349
470	5	163	566	200	6.132	0.613	21536
471	5	165	559	192	6.909	0.691	22569
472	5	167	555	188	3.677	0.368	14881
473	5	169	550	182	5.077	0.508	22510
474	5	171	548	179	2.344	0.234	20946
475	5	173	547	175	2.68	0.268	18376
476	5	175	545	172	2.344	0.234	18205
477	5	177	549	190	11.985	1.199	18305
478	5	179	554	210	13.4	1.34	19304
479	5	181	557	222	8.04	0.804	18172
480	5	183	557	231	5.85	0.585	18348
481	5	185	555	240	5.993	0.599	24239
482	5	187	553	247	4.732	0.473	18225
483	5	189	552	250	2.055	0.206	18225
484	5	191	551	256	3.954	0.395	18120
485	5	193	549	261	3.5	0.35	19047
486	6	1	718	450	-1	-1	21022
487	6	3	718	456	3.9	0.39	19745
488	6	5	714	460	3.677	0.368	17514
489	6	7	712	461	1.453	0.145	18337
490	6	9	708	465	3.677	0.368	23205
491	6	11	704	469	3.677	0.368	17286
492	6	13	704	469	0	0	20137
493	6	15	711	457	9.03	0.903	17069
494	6	17	715	451	4.687	0.469	19411
495	6	19	717	452	1.453	0.145	18678
496	6	21	707	464	10.153	1.015	18883
497	6	23	697	476	10.153	1.015	21956
498	6	25	685	484	9.374	0.937	16747
499	6	27	667	504	17.489	1.749	16530
500	6	29	666	506	1.453	0.145	17117
501	6	31	670	504	2.907	0.291	17776
502	6	33	680	497	7.934	0.793	16905
503	6	35	688	492	6.132	0.613	15791
504	6	37	692	488	3.677	0.368	11880
505	6	39	692	485	1.95	0.195	16480
506	6	41	693	482	2.055	0.206	18323
507	6	43	693	479	1.95	0.195	20035
508	6	45	693	479	0	0	17814
509	6	47	692	475	2.68	0.268	16545
510	6	49	677	489	13.337	1.334	18425
511	6	51	675	492	2.344	0.234	16540
512	6	53	671	495	3.25	0.325	18295
513	6	55	687	486	11.932	1.193	20002
514	6	57	702	470	14.255	1.426	33614
515	6	59	710	457	9.922	0.992	15329
516	6	61	719	441	11.932	1.193	20011
517	6	63	729	426	11.718	1.172	21506
518	6	65	736	414	9.03	0.903	16773
519	6	67	739	407	4.95	0.495	16584
520	6	69	747	398	7.827	0.783	19535
521	6	71	749	395	2.344	0.234	24674
522	6	73	750	394	0.919	0.092	19381
523	6	75	751	391	2.055	0.206	17367
524	6	77	755	387	3.677	0.368	20714
525	6	79	752	392	3.79	0.379	24240
526	6	81	745	400	6.909	0.691	17897
527	6	83	744	402	1.453	0.145	16803
528	6	85	756	388	11.985	1.199	25795
529	6	87	763	376	9.03	0.903	21593
530	6	89	772	361	11.37	1.137	18902
531	6	91	778	351	7.58	0.758	20994
532	6	93	784	343	6.5	0.65	18646
533	6	95	787	338	3.79	0.379	19726
534	6	97	785	334	2.907	0.291	25783
535	6	99	774	347	11.069	1.107	17407
536	6	101	764	368	15.118	1.512	21004
537	6	103	757	378	7.934	0.793	17056
538	6	105	754	385	4.95	0.495	20063
539	6	107	751	394	6.166	0.617	21674
540	6	109	745	407	9.306	0.931	20629
541	6	111	739	418	8.144	0.814	28401
542	6	113	734	425	5.591	0.559	27210
543	6	115	726	435	8.324	0.832	19226
544	6	117	722	441	4.687	0.469	29734
545	6	119	715	450	7.411	0.741	26532
546	6	121	706	460	8.745	0.874	18648
547	6	123	696	472	10.153	1.015	16806
548	6	125	689	481	7.411	0.741	21296
549	6	127	683	486	5.077	0.508	20449
550	6	129	675	493	6.909	0.691	24281
551	6	131	664	500	8.475	0.847	14259
552	6	133	659	504	4.162	0.416	28904
553	6	135	650	508	6.402	0.64	18383
554	6	137	646	510	2.907	0.291	18743
555	6	139	640	513	4.36	0.436	16581
556	6	141	634	514	3.954	0.395	16356
557	6	143	630	514	2.6	0.26	15492
558	6	145	634	512	2.907	0.291	18020
559	6	147	645	507	7.854	0.785	16357
560	6	149	649	507	2.6	0.26	20662
561	6	151	650	506	0.919	0.092	18009
562	6	153	652	500	4.111	0.411	18973
563	6	155	648	499	2.68	0.268	18497
564	6	157	641	497	4.732	0.473	17293
565	6	159	638	494	2.758	0.276	17958
566	6	161	634	488	4.687	0.469	17315
567	6	163	638	497	6.402	0.64	17606
568	6	165	642	505	5.814	0.581	14994
569	6	167	651	514	8.273	0.827	17141
570	6	169	656	523	6.692	0.669	16654
571	6	171	673	548	19.651	1.965	22531
572	6	173	681	563	11.05	1.105	9404
573	6	175	684	572	6.166	0.617	19044
574	6	177	678	575	4.36	0.436	14049
575	6	179	675	574	2.055	0.206	19369
576	6	181	664	550	17.16	1.716	17285
577	6	183	666	539	7.267	0.727	16124
578	6	185	667	526	8.475	0.847	15084
579	6	187	669	517	5.993	0.599	19505
580	6	189	672	509	5.553	0.555	15371
581	6	191	680	499	8.324	0.832	16069
582	6	193	689	490	8.273	0.827	28090
583	7	1	210	267	-1	-1	21691
584	7	3	206	279	8.222	0.822	21072
585	7	5	200	287	6.5	0.65	17416
586	7	7	196	296	6.402	0.64	12536
587	7	9	196	302	3.9	0.39	18277
588	7	11	197	311	5.886	0.589	28129
589	7	13	195	316	3.5	0.35	23991
590	7	15	193	323	4.732	0.473	21284
591	7	17	192	329	3.954	0.395	22671
592	7	19	191	329	0.65	0.065	19012
593	7	21	189	323	4.111	0.411	19842
594	7	23	192	315	5.553	0.555	23180
595	7	25	195	309	4.36	0.436	21661
596	7	27	198	303	4.36	0.436	22855
597	7	29	198	306	1.95	0.195	24909
598	7	31	197	312	3.954	0.395	19357
599	7	33	194	316	3.25	0.325	19527
600	7	35	188	326	7.58	0.758	19763
601	7	37	181	331	5.591	0.559	19560
602	7	39	178	333	2.344	0.234	15100
603	7	41	173	340	5.591	0.559	18140
604	7	43	172	341	0.919	0.092	21530
605	7	45	172	336	3.25	0.325	31040
606	7	47	183	318	13.711	1.371	22338
607	7	49	193	304	11.183	1.118	19760
608	7	51	201	290	10.481	1.048	22610
609	7	53	205	282	5.814	0.581	35628
610	7	55	206	266	10.42	1.042	22233
611	7	57	209	259	4.95	0.495	26913
612	7	59	211	251	5.36	0.536	21970
613	7	61	216	233	12.143	1.214	10509
614	7	63	223	221	9.03	0.903	19101
615	7	65	229	206	10.501	1.05	18487
616	7	67	234	197	6.692	0.669	18281
617	7	69	239	187	7.267	0.727	31175
618	7	71	239	177	6.5	0.65	25540
619	7	73	237	173	2.907	0.291	22434
620	7	75	236	176	2.055	0.206	23670
621	7	77	235	186	6.532	0.653	28164
622	7	79	236	192	3.954	0.395	27398
623	7	81	236	204	7.8	0.78	21430
624	7	83	234	222	11.772	1.177	23841
625	7	85	233	234	7.827	0.783	21923
626	7	87	232	244	6.532	0.653	21779
627	7	89	229	250	4.36	0.436	10746
628	7	91	226	257	4.95	0.495	19403
629	7	93	225	257	0.65	0.065	19592
630	7	95	224	251	3.954	0.395	16899
631	7	97	222	244	4.732	0.473	27692
632	7	99	220	241	2.344	0.234	44853
633	7	101	215	232	6.692	0.669	29365
634	7	103	213	227	3.5	0.35	16978
635	7	105	212	217	6.532	0.653	14328
636	7	107	210	212	3.5	0.35	23958
637	7	109	210	204	5.2	0.52	19831
638	7	111	208	199	3.5	0.35	63462
639	7	113	204	185	9.464	0.946	18906
640	7	115	205	174	7.179	0.718	19788
641	7	117	204	167	4.596	0.46	19482
642	7	119	204	163	2.6	0.26	19577
643	7	121	204	160	1.95	0.195	20166
644	7	123	206	164	2.907	0.291	19586
645	7	125	204	181	11.126	1.113	19599
646	7	127	200	189	5.814	0.581	13169
647	7	129	198	196	4.732	0.473	7804
648	7	131	202	200	3.677	0.368	14422
649	7	133	203	200	0.65	0.065	41107
650	7	135	208	199	3.314	0.331	20591
651	7	137	211	198	2.055	0.206	23666
652	7	139	212	198	0.65	0.065	20032
653	7	141	214	203	3.5	0.35	16280
654	7	143	214	213	6.5	0.65	9771
655	7	145	215	218	3.314	0.331	29065
656	7	147	216	223	3.314	0.331	18251
657	7	149	212	226	3.25	0.325	14522
658	7	151	210	223	2.344	0.234	25486
659	7	153	201	204	13.665	1.367	12342
660	7	155	200	196	5.24	0.524	12546
661	7	157	209	196	5.85	0.585	31256
662	7	159	213	197	2.68	0.268	16693
663	7	161	213	194	1.95	0.195	16119
664	7	163	205	190	5.814	0.581	15252
665	7	165	197	205	11.05	1.105	5769
666	7	167	200	207	2.344	0.234	11841
667	7	169	203	207	1.95	0.195	15190
668	7	171	207	205	2.907	0.291	13823
669	7	173	210	206	2.055	0.206	18196
670	7	175	211	206	0.65	0.065	19697
671	7	177	211	206	0	0	22628
672	7	179	218	204	4.732	0.473	21284
673	7	181	224	214	7.58	0.758	29816
674	7	183	224	214	0	0	23820
675	7	185	224	215	0.65	0.065	20543
676	7	187	219	218	3.79	0.379	32301
677	7	189	216	219	2.055	0.206	31309
678	7	191	213	217	2.344	0.234	25196
679	7	193	210	215	2.344	0.234	22501
680	8	1	655	290	-1	-1	14866
681	8	3	649	288	4.111	0.411	19184
682	8	5	640	286	5.993	0.599	18608
683	8	7	639	286	0.65	0.065	15862
684	8	9	634	283	3.79	0.379	16642
685	8	11	624	294	9.663	0.966	17409
686	8	13	618	303	7.031	0.703	18651
687	8	15	614	309	4.687	0.469	18811
688	8	17	612	311	1.838	0.184	18173
689	8	19	612	311	0	0	19641
690	8	21	610	306	3.5	0.35	16105
691	8	23	609	306	0.65	0.065	16292
692	8	25	604	314	6.132	0.613	18127
693	8	27	603	319	3.314	0.331	18450
694	8	29	606	317	2.344	0.234	18797
695	8	31	616	309	8.324	0.832	20526
696	8	33	622	302	5.993	0.599	21423
697	8	35	625	297	3.79	0.379	14919
698	8	37	637	289	9.374	0.937	18911
699	8	39	640	288	2.055	0.206	20520
700	8	41	640	277	7.15	0.715	23395
701	8	43	638	269	5.36	0.536	20079
702	8	45	637	259	6.532	0.653	21709
703	8	47	636	239	13.016	1.302	17547
704	8	49	634	262	15.006	1.501	18065
705	8	51	635	277	9.771	0.977	17633
706	8	53	642	274	4.95	0.495	20343
707	8	55	648	272	4.111	0.411	19880
708	8	57	649	274	1.453	0.145	18310
709	8	59	680	263	21.38	2.138	17397
710	8	61	657	275	16.862	1.686	17515
711	8	63	655	274	1.453	0.145	22243
712	8	65	652	270	3.25	0.325	20770
713	8	67	652	266	2.6	0.26	21778
714	8	69	652	268	1.3	0.13	15786
715	8	71	653	269	0.919	0.092	19495
716	8	73	653	271	1.3	0.13	16412
717	8	75	649	272	2.68	0.268	16940
718	8	77	646	267	3.79	0.379	16247
719	8	79	653	271	5.24	0.524	15291
720	8	81	660	274	4.95	0.495	16603
721	8	83	664	275	2.68	0.268	23425
722	8	85	662	270	3.5	0.35	20650
723	8	87	654	268	5.36	0.536	17836
724	8	89	651	266	2.344	0.234	20153
725	8	91	647	265	2.68	0.268	19670
726	8	93	640	268	4.95	0.495	22975
727	8	95	632	263	6.132	0.613	20949
728	8	97	624	257	6.5	0.65	15510
729	8	99	621	253	3.25	0.325	17829
730	8	101	620	247	3.954	0.395	14629
731	8	103	620	247	0	0	22351
732	8	105	621	255	5.24	0.524	17473
733	8	107	621	257	1.3	0.13	18058
734	8	109	616	255	3.5	0.35	17978
735	8	111	605	248	8.475	0.847	15628
736	8	113	605	248	0	0	17866
737	8	115	604	247	0.919	0.092	20734
738	8	117	610	251	4.687	0.469	31360
739	8	119	624	258	10.174	1.017	9112
740	8	121	635	258	7.15	0.715	30009
741	8	123	657	265	15.006	1.501	20699
742	8	125	657	266	0.65	0.065	34072
743	8	127	661	269	3.25	0.325	18304
744	8	129	639	265	14.534	1.453	32854
745	8	131	611	268	18.304	1.83	7482
746	8	133	609	268	1.3	0.13	9211
747	8	135	612	268	1.95	0.195	9842
748	8	137	616	268	2.6	0.26	12505
749	8	139	619	268	1.95	0.195	32280
750	8	141	634	264	10.09	1.009	21262
751	8	143	636	264	1.3	0.13	16581
752	8	145	636	270	3.9	0.39	24236
753	8	147	631	277	5.591	0.559	12734
754	8	149	627	277	2.6	0.26	18062
755	8	151	624	274	2.758	0.276	32969
756	8	153	619	265	6.692	0.669	20752
757	8	155	614	256	6.692	0.669	14518
758	8	157	609	251	4.596	0.46	24642
759	8	159	602	243	6.909	0.691	18015
760	8	161	598	243	2.6	0.26	15863
761	8	163	592	246	4.36	0.436	18231
762	8	165	597	252	5.077	0.508	16538
763	8	167	590	247	5.591	0.559	14905
764	8	169	608	256	13.081	1.308	12555
765	8	171	621	259	8.672	0.867	20463
766	8	173	629	263	5.814	0.581	18195
767	8	175	636	271	6.909	0.691	13566
768	8	177	603	274	21.538	2.154	17624
769	8	179	587	274	10.4	1.04	18218
770	8	181	566	275	13.665	1.367	26094
771	8	183	554	276	7.827	0.783	33039
772	8	185	543	278	7.267	0.727	12732
773	8	187	540	279	2.055	0.206	18208
774	8	189	535	283	4.162	0.416	17135
775	8	191	535	283	0	0	19458
776	8	193	531	276	5.24	0.524	21094
777	9	1	245	602	-1	-1	25450
778	9	3	239	600	4.111	0.411	25608
779	9	5	239	600	0	0	24501
780	9	7	229	603	6.786	0.679	23671
781	9	9	224	605	3.5	0.35	24746
782	9	11	219	607	3.5	0.35	25141
783	9	13	209	611	7.001	0.7	31098
784	9	15	199	613	6.629	0.663	19313
785	9	17	189	618	7.267	0.727	22970
786	9	19	184	625	5.591	0.559	28453
787	9	21	176	654	19.554	1.955	21304
788	9	23	174	664	6.629	0.663	21619
789	9	25	174	668	2.6	0.26	24871
790	9	27	177	670	2.344	0.234	23654
791	9	29	175	631	25.383	2.538	16688
792	9	31	172	607	15.721	1.572	10041
793	9	33	168	589	11.985	1.199	22489
794	9	35	163	576	9.053	0.905	24008
795	9	37	151	554	16.289	1.629	22755
796	9	39	146	543	7.854	0.785	24989
797	9	41	135	532	10.111	1.011	23200
798	9	43	128	523	7.411	0.741	23517
799	9	45	122	512	8.144	0.814	25828
800	9	47	121	508	2.68	0.268	26602
801	9	49	121	503	3.25	0.325	26739
802	9	51	120	499	2.68	0.268	25141
803	9	53	119	499	0.65	0.065	25540
804	9	55	122	509	6.786	0.679	27616
805	9	57	132	528	13.956	1.396	23528
806	9	59	141	540	9.75	0.975	20453
807	9	61	150	550	8.745	0.874	24780
808	9	63	155	560	7.267	0.727	21006
809	9	65	162	567	6.435	0.643	30167
810	9	67	162	568	0.65	0.065	32613
811	9	69	163	569	0.919	0.092	30793
812	9	71	163	569	0	0	23082
813	9	73	154	548	14.85	1.485	28863
814	9	75	154	548	0	0	27192
815	9	77	158	557	6.402	0.64	28730
816	9	79	159	557	0.65	0.065	22002
817	9	81	154	549	6.132	0.613	33043
818	9	83	149	545	4.162	0.416	29200
819	9	85	144	539	5.077	0.508	31648
820	9	87	138	534	5.077	0.508	24779
821	9	89	128	523	9.663	0.966	24822
822	9	91	127	519	2.68	0.268	19246
823	9	93	137	520	6.532	0.653	25711
824	9	95	133	521	2.68	0.268	24360
825	9	97	127	525	4.687	0.469	25865
826	9	99	125	534	5.993	0.599	21454
827	9	101	120	538	4.162	0.416	17207
828	9	103	106	537	9.123	0.912	18246
829	9	105	109	532	3.79	0.379	8075
830	9	107	125	530	10.481	1.048	26722
831	9	109	135	528	6.629	0.663	21975
832	9	111	139	526	2.907	0.291	24363
833	9	113	142	523	2.758	0.276	33572
834	9	115	138	538	10.09	1.009	25757
835	9	117	134	543	4.162	0.416	30566
836	9	119	134	543	0	0	36286
837	9	121	126	540	5.553	0.555	29370
838	9	123	122	531	6.402	0.64	29324
839	9	125	115	526	5.591	0.559	26759
840	9	127	111	522	3.677	0.368	28705
841	9	129	111	519	1.95	0.195	12080
842	9	131	123	514	8.45	0.845	25163
843	9	133	122	522	5.24	0.524	25058
844	9	135	124	532	6.629	0.663	22233
845	9	137	128	538	4.687	0.469	18837
846	9	139	130	542	2.907	0.291	23927
847	9	141	131	544	1.453	0.145	16729
848	9	143	134	547	2.758	0.276	8980
849	9	145	131	537	6.786	0.679	20307
850	9	147	129	530	4.732	0.473	28527
851	9	149	127	527	2.344	0.234	38485
852	9	151	127	519	5.2	0.52	30604
853	9	153	128	515	2.68	0.268	22820
854	9	155	124	507	5.814	0.581	18051
855	9	157	123	512	3.314	0.331	11193
856	9	159	129	522	7.58	0.758	21675
857	9	161	130	524	1.453	0.145	24601
858	9	163	132	522	1.838	0.184	38664
859	9	165	132	512	6.5	0.65	26985
860	9	167	138	511	3.954	0.395	28118
861	9	169	141	518	4.95	0.495	25490
862	9	171	146	524	5.077	0.508	26742
863	9	173	155	532	7.827	0.783	12914
864	9	175	159	538	4.687	0.469	19288
865	9	177	165	546	6.5	0.65	22929
866	9	179	170	551	4.596	0.46	24313
867	9	181	172	553	1.838	0.184	25785
868	9	183	174	556	2.344	0.234	26607
869	9	185	177	559	2.758	0.276	23066
870	9	187	181	563	3.677	0.368	27229
871	9	189	183	567	2.907	0.291	20724
872	9	191	187	571	3.677	0.368	22613
873	9	193	187	572	0.65	0.065	24546
874	10	1	500	512	-1	-1	27820
875	10	3	498	513	1.453	0.145	28602
876	10	5	491	517	5.24	0.524	28145
877	10	7	487	519	2.907	0.291	26950
878	10	9	480	526	6.435	0.643	26266
879	10	11	477	529	2.758	0.276	24967
880	10	13	468	537	7.827	0.783	23115
881	10	15	465	542	3.79	0.379	23509
882	10	17	465	542	0	0	24117
883	10	19	470	531	7.854	0.785	20792
884	10	21	478	521	8.324	0.832	24960
885	10	23	479	519	1.453	0.145	30683
886	10	25	478	521	1.453	0.145	32835
887	10	27	475	526	3.79	0.379	15468
888	10	29	471	529	3.25	0.325	23628
889	10	31	476	524	4.596	0.46	27578
890	10	33	488	510	11.985	1.199	15879
891	10	35	502	500	11.183	1.118	21937
892	10	37	510	494	6.5	0.65	24093
893	10	39	514	484	7.001	0.7	25598
894	10	41	514	484	0	0	26793
895	10	43	490	499	18.396	1.84	21397
896	10	45	479	509	9.663	0.966	22819
897	10	47	474	515	5.077	0.508	23341
898	10	49	467	523	6.909	0.691	20964
899	10	51	466	526	2.055	0.206	21161
900	10	53	461	541	10.277	1.028	23395
901	10	55	463	542	1.453	0.145	24022
902	10	57	463	543	0.65	0.065	24433
903	10	59	460	544	2.055	0.206	24289
904	10	61	460	544	0	0	23862
905	10	63	463	534	6.786	0.679	23834
906	10	65	463	533	0.65	0.065	23907
907	10	67	463	531	1.3	0.13	24299
908	10	69	467	522	6.402	0.64	26132
909	10	71	471	515	5.24	0.524	23279
910	10	73	494	497	18.984	1.898	23680
911	10	75	508	486	11.573	1.157	24635
912	10	77	509	485	0.919	0.092	27377
913	10	79	519	479	7.58	0.758	28493
914	10	81	525	474	5.077	0.508	22727
915	10	83	519	478	4.687	0.469	31410
916	10	85	503	488	12.264	1.226	29621
917	10	87	491	495	9.03	0.903	23372
918	10	89	484	498	4.95	0.495	19332
919	10	91	477	503	5.591	0.559	21823
920	10	93	475	507	2.907	0.291	21271
921	10	95	472	514	4.95	0.495	23279
922	10	97	470	521	4.732	0.473	24400
923	10	99	469	526	3.314	0.331	24817
924	10	101	464	531	4.596	0.46	28681
925	10	103	458	538	5.993	0.599	25912
926	10	105	453	544	5.077	0.508	24895
927	10	107	447	555	8.144	0.814	21752
928	10	109	443	562	5.24	0.524	23694
929	10	111	442	564	1.453	0.145	24022
930	10	113	442	548	10.4	1.04	24618
931	10	115	454	533	12.486	1.249	26271
932	10	117	461	523	7.934	0.793	30026
933	10	119	467	516	5.993	0.599	28565
934	10	121	478	505	10.111	1.011	23292
935	10	123	496	493	14.061	1.406	25704
936	10	125	516	476	17.061	1.706	22880
937	10	127	522	469	5.993	0.599	23953
938	10	129	531	463	7.031	0.703	27003
939	10	131	537	459	4.687	0.469	24079
940	10	133	544	453	5.993	0.599	29066
941	10	135	547	452	2.055	0.206	25878
942	10	137	550	450	2.344	0.234	24333
943	10	139	552	448	1.838	0.184	24432
944	10	141	552	448	0	0	23984
945	10	143	537	461	12.902	1.29	30651
946	10	145	518	472	14.27	1.427	21947
947	10	147	511	476	5.24	0.524	26145
948	10	149	503	482	6.5	0.65	27045
949	10	151	494	491	8.273	0.827	21135
950	10	153	484	502	9.663	0.966	27169
951	10	155	471	514	11.499	1.15	22976
952	10	157	456	528	13.337	1.334	25260
953	10	159	452	532	3.677	0.368	23968
954	10	161	448	536	3.677	0.368	23205
955	10	163	443	542	5.077	0.508	27297
956	10	165	439	545	3.25	0.325	26682
957	10	167	433	548	4.36	0.436	27695
958	10	169	431	550	1.838	0.184	24386
959	10	171	427	554	3.677	0.368	23973
960	10	173	425	555	1.453	0.145	26868
961	10	175	425	549	3.9	0.39	23993
962	10	177	438	534	12.902	1.29	18340
963	10	179	446	525	7.827	0.783	22837
964	10	181	450	521	3.677	0.368	24617
965	10	183	457	515	5.993	0.599	9351
966	10	185	478	498	17.562	1.756	23763
967	10	187	499	480	17.978	1.798	20837
968	10	189	511	471	9.75	0.975	23479
969	10	191	520	466	6.692	0.669	26846
970	10	193	539	451	15.734	1.573	23899
971	11	1	502	245	-1	-1	24923
972	11	3	502	245	0	0	23957
973	11	5	502	240	3.25	0.325	22343
974	11	7	502	234	3.9	0.39	26715
975	11	9	501	226	5.24	0.524	30698
976	11	11	499	225	1.453	0.145	23896
977	11	13	498	249	15.613	1.561	27397
978	11	15	499	255	3.954	0.395	23956
979	11	17	498	264	5.886	0.589	24829
980	11	19	498	272	5.2	0.52	26356
981	11	21	495	275	2.758	0.276	25296
982	11	23	495	284	5.85	0.585	25600
983	11	25	496	293	5.886	0.589	21711
984	11	27	497	293	0.65	0.065	24429
985	11	29	500	293	1.95	0.195	22829
986	11	31	510	303	9.192	0.919	22564
987	11	33	522	296	9.03	0.903	24978
988	11	35	537	292	10.09	1.009	23283
989	11	37	551	292	9.1	0.91	23926
990	11	39	546	291	3.314	0.331	24086
991	11	41	527	292	12.367	1.237	25080
992	11	43	512	294	9.836	0.984	21823
993	11	45	517	303	6.692	0.669	24456
994	11	47	520	305	2.344	0.234	26943
995	11	49	522	311	4.111	0.411	24136
996	11	51	516	306	5.077	0.508	25066
997	11	53	500	272	24.424	2.442	22757
998	11	55	498	253	12.418	1.242	25340
999	11	57	498	240	8.45	0.845	22599
1000	11	59	498	232	5.2	0.52	24991
1001	11	61	506	246	10.481	1.048	31256
1002	11	63	510	264	11.985	1.199	25055
1003	11	65	510	281	11.05	1.105	31993
1004	11	67	510	281	0	0	21789
1005	11	69	509	258	14.964	1.496	23533
1006	11	71	510	253	3.314	0.331	23080
1007	11	73	520	268	11.718	1.172	13181
1008	11	75	525	287	12.77	1.277	12377
1009	11	77	545	290	13.145	1.315	25324
1010	11	79	562	288	11.126	1.113	34843
1011	11	81	575	286	8.549	0.855	24474
1012	11	83	578	284	2.344	0.234	23207
1013	11	85	579	279	3.314	0.331	24896
1014	11	87	551	277	18.246	1.825	22896
1015	11	89	546	277	3.25	0.325	21305
1016	11	91	536	264	10.661	1.066	23791
1017	11	93	521	244	16.25	1.625	23348
1018	11	95	509	233	10.581	1.058	30857
1019	11	97	502	224	7.411	0.741	27198
1020	11	99	500	218	4.111	0.411	19036
1021	11	101	502	215	2.344	0.234	23591
1022	11	103	506	221	4.687	0.469	6386
1023	11	105	513	232	8.475	0.847	23089
1024	11	107	513	232	0	0	23603
1025	11	109	513	231	0.65	0.065	24367
1026	11	111	513	225	3.9	0.39	23719
1027	11	113	508	216	6.692	0.669	17041
1028	11	115	504	209	5.24	0.524	29119
1029	11	117	504	203	3.9	0.39	25478
1030	11	119	505	224	13.665	1.367	24675
1031	11	121	505	229	3.25	0.325	28392
1032	11	123	506	237	5.24	0.524	29613
1033	11	125	507	250	8.475	0.847	40641
1034	11	127	504	260	6.786	0.679	24306
1035	11	129	503	271	7.179	0.718	25045
1036	11	131	502	283	7.827	0.783	29952
1037	11	133	502	289	3.9	0.39	7038
1038	11	135	501	290	0.919	0.092	14912
1039	11	137	501	290	0	0	19419
1040	11	139	497	280	7.001	0.7	23129
1041	11	141	494	267	8.672	0.867	29447
1042	11	143	493	259	5.24	0.524	23076
1043	11	145	492	250	5.886	0.589	23599
1044	11	147	493	244	3.954	0.395	29212
1045	11	149	493	235	5.85	0.585	20576
1046	11	151	495	228	4.732	0.473	25532
1047	11	153	496	223	3.314	0.331	29058
1048	11	155	497	228	3.314	0.331	28576
1049	11	157	500	250	14.432	1.443	24847
1050	11	159	504	267	11.351	1.135	24027
1051	11	161	509	286	12.77	1.277	23142
1052	11	163	519	302	12.264	1.226	19773
1053	11	165	526	313	8.475	0.847	27296
1054	11	167	534	321	7.354	0.735	24496
1055	11	169	535	322	0.919	0.092	27125
1056	11	171	535	322	0	0	24698
1057	11	173	535	322	0	0	24249
1058	11	175	526	308	10.818	1.082	24265
1059	11	177	512	292	13.819	1.382	32154
1060	11	179	510	281	7.267	0.727	33776
1061	11	181	508	265	10.481	1.048	27065
1062	11	183	508	257	5.2	0.52	26978
1063	11	185	507	249	5.24	0.524	30164
1064	11	187	507	241	5.2	0.52	24796
1065	11	189	507	233	5.2	0.52	25679
1066	11	191	506	226	4.596	0.46	24601
1067	11	193	504	224	1.838	0.184	20937
1068	12	1	471	97	-1	-1	31677
1069	12	3	468	99	2.344	0.234	30360
1070	12	5	460	104	6.132	0.613	28634
1071	12	7	456	94	7.001	0.7	25391
1072	12	9	454	89	3.5	0.35	25196
1073	12	11	454	84	3.25	0.325	25832
1074	12	13	457	79	3.79	0.379	25631
1075	12	15	462	76	3.79	0.379	25549
1076	12	17	464	72	2.907	0.291	24310
1077	12	19	459	68	4.162	0.416	27494
1078	12	21	454	67	3.314	0.331	27065
1079	12	23	451	65	2.344	0.234	21752
1080	12	25	452	76	7.179	0.718	24537
1081	12	27	455	79	2.758	0.276	25827
1082	12	29	467	84	8.45	0.845	25832
1083	12	31	474	93	7.411	0.741	24591
1084	12	33	476	96	2.344	0.234	25296
1085	12	35	463	100	8.841	0.884	26445
1086	12	37	457	102	4.111	0.411	25286
1087	12	39	450	107	5.591	0.559	25500
1088	12	41	443	113	5.993	0.599	25442
1089	12	43	441	128	9.836	0.984	27018
1090	12	45	442	145	11.069	1.107	26117
1091	12	47	445	162	11.22	1.122	30065
1092	12	49	445	169	4.55	0.455	17840
1093	12	51	446	173	2.68	0.268	31176
1094	12	53	447	132	26.657	2.666	30567
1095	12	55	448	111	13.665	1.367	25419
1096	12	57	450	102	5.993	0.599	24662
1097	12	59	452	98	2.907	0.291	29267
1098	12	61	463	92	8.144	0.814	24491
1099	12	63	461	75	11.126	1.113	30770
1100	12	65	461	63	7.8	0.78	28780
1101	12	67	461	57	3.9	0.39	31085
1102	12	69	461	55	1.3	0.13	23314
1103	12	71	465	49	4.687	0.469	24773
1104	12	73	472	43	5.993	0.599	24341
1105	12	75	471	46	2.055	0.206	24762
1106	12	77	471	49	1.95	0.195	28347
1107	12	79	470	49	0.65	0.065	28745
1108	12	81	469	41	5.24	0.524	30506
1109	12	83	469	35	3.9	0.39	30380
1110	12	85	469	33	1.3	0.13	25655
1111	12	87	468	32	0.919	0.092	26314
1112	12	89	468	32	0	0	27702
1113	12	91	468	32	0	0	27118
1114	12	93	463	40	6.132	0.613	25952
1115	12	95	461	46	4.111	0.411	23922
1116	12	97	461	48	1.3	0.13	25362
1117	12	99	454	33	10.759	1.076	28695
1118	12	101	453	27	3.954	0.395	22254
1119	12	103	450	22	3.79	0.379	25495
1120	12	105	448	19	2.344	0.234	27692
1121	12	107	446	17	1.838	0.184	24209
1122	12	109	442	13	3.677	0.368	28494
1123	12	111	440	11	1.838	0.184	23169
1124	12	113	438	9	1.838	0.184	23999
1125	12	115	438	5	2.6	0.26	21786
1126	12	117	439	1	2.68	0.268	22021
1127	12	119	440	0	0.919	0.092	26401
1128	12	121	441	0	0.65	0.065	27011
1129	12	123	441	0	0	0	27395
1130	12	125	443	4	2.907	0.291	28207
1131	12	127	444	1	2.055	0.206	26065
1132	12	129	444	-1	1.3	0.13	0
1133	12	131	447	2	2.758	0.276	23773
1134	12	133	449	4	1.838	0.184	22918
1135	12	135	450	8	2.68	0.268	27301
1136	12	137	452	15	4.732	0.473	29325
1137	12	139	453	17	1.453	0.145	27716
1138	12	141	453	21	2.6	0.26	28505
1139	12	143	453	26	3.25	0.325	30853
1140	12	145	453	30	2.6	0.26	14284
1141	12	147	455	35	3.5	0.35	24901
1142	12	149	455	30	3.25	0.325	24792
1143	12	151	454	17	8.475	0.847	24358
1144	12	153	453	9	5.24	0.524	26143
1145	12	155	451	4	3.5	0.35	34735
1146	12	157	449	2	1.838	0.184	28421
1147	12	159	448	2	0.65	0.065	27093
1148	12	161	446	2	1.3	0.13	24840
1149	12	163	446	2	0	0	25245
1150	12	165	446	2	0	0	20912
1151	12	167	447	1	0.919	0.092	24566
1152	12	169	451	1	2.6	0.26	31048
1153	12	171	453	0	1.453	0.145	25147
1154	12	173	451	0	1.3	0.13	29393
1155	12	175	449	1	1.453	0.145	24251
1156	12	177	445	6	4.162	0.416	24885
1157	12	179	445	9	1.95	0.195	24778
1158	12	181	444	10	0.919	0.092	25161
1159	12	183	444	10	0	0	24902
1160	12	185	445	14	2.68	0.268	22823
1161	12	187	446	20	3.954	0.395	21206
1162	12	189	446	26	3.9	0.39	24120
1163	12	191	446	28	1.3	0.13	24270
1164	12	193	443	34	4.36	0.436	24703
1165	13	1	893	245	-1	-1	24076
1166	13	3	889	242	3.25	0.325	22804
1167	13	5	880	236	7.031	0.703	19976
1168	13	7	880	236	0	0	23223
1169	13	9	891	252	12.62	1.262	16646
1170	13	11	879	242	10.153	1.015	20082
1171	13	13	860	223	17.465	1.747	21225
1172	13	15	848	211	11.031	1.103	19035
1173	13	17	836	193	14.061	1.406	22428
1174	13	19	829	189	5.24	0.524	21258
1175	13	21	825	186	3.25	0.325	22770
1176	13	23	810	178	11.05	1.105	22774
1177	13	25	817	181	4.95	0.495	22856
1178	13	27	825	189	7.354	0.735	21558
1179	13	29	827	192	2.344	0.234	22340
1180	13	31	811	178	13.819	1.382	19968
1181	13	33	804	171	6.435	0.643	18776
1182	13	35	798	159	8.72	0.872	22066
1183	13	37	795	149	6.786	0.679	25415
1184	13	39	789	140	7.031	0.703	23522
1185	13	41	775	132	10.481	1.048	23668
1186	13	43	764	124	8.841	0.884	22956
1187	13	45	755	112	9.75	0.975	18210
1188	13	47	751	105	5.24	0.524	21472
1189	13	49	739	93	11.031	1.103	19886
1190	13	51	735	84	6.402	0.64	22929
1191	13	53	731	74	7.001	0.7	27598
1192	13	55	724	62	9.03	0.903	27027
1193	13	57	713	50	10.581	1.058	25381
1194	13	59	700	45	9.053	0.905	22639
1195	13	61	691	41	6.402	0.64	20344
1196	13	63	667	32	16.66	1.666	23418
1197	13	65	659	29	5.553	0.555	23624
1198	13	67	657	28	1.453	0.145	23547
1199	13	69	662	28	3.25	0.325	23103
1200	13	71	674	31	8.04	0.804	23812
1201	13	73	690	40	11.932	1.193	16752
1202	13	75	700	41	6.532	0.653	25019
1203	13	77	704	44	3.25	0.325	18127
1204	13	79	709	46	3.5	0.35	29687
1205	13	81	711	48	1.838	0.184	21835
1206	13	83	711	49	0.65	0.065	20695
1207	13	85	709	49	1.3	0.13	21765
1208	13	87	706	52	2.758	0.276	23143
1209	13	89	708	60	5.36	0.536	23015
1210	13	91	709	71	7.179	0.718	23854
1211	13	93	708	76	3.314	0.331	27013
1212	13	95	707	83	4.596	0.46	37914
1213	13	97	698	109	17.883	1.788	33295
1214	13	99	693	122	9.053	0.905	31502
1215	13	101	688	135	9.053	0.905	23633
1216	13	103	687	137	1.453	0.145	24319
1217	13	105	697	92	29.963	2.996	23039
1218	13	107	705	75	12.212	1.221	25687
1219	13	109	720	55	16.25	1.625	22671
1220	13	111	735	39	14.255	1.426	31395
1221	13	113	740	34	4.596	0.46	20390
1222	13	115	753	26	9.922	0.992	28814
1223	13	117	760	23	4.95	0.495	26621
1224	13	119	765	21	3.5	0.35	31332
1225	13	121	785	16	13.4	1.34	27757
1226	13	123	794	14	5.993	0.599	22901
1227	13	125	797	14	1.95	0.195	22433
1228	13	127	798	14	0.65	0.065	26393
1229	13	129	810	11	8.04	0.804	22737
1230	13	131	817	11	4.55	0.455	23004
1231	13	133	803	15	9.464	0.946	23169
1232	13	135	748	38	38.749	3.875	23446
1233	13	137	739	55	12.503	1.25	23837
1234	13	139	728	70	12.09	1.209	23488
1235	13	141	719	80	8.745	0.874	18004
1236	13	143	719	80	0	0	26170
1237	13	145	720	58	14.314	1.431	22735
1238	13	147	718	72	9.192	0.919	26261
1239	13	149	710	88	11.627	1.163	26781
1240	13	151	699	100	10.581	1.058	24952
1241	13	153	699	102	1.3	0.13	23083
1242	13	155	695	108	4.687	0.469	23528
1243	13	157	691	117	6.402	0.64	21103
1244	13	159	699	121	5.814	0.581	25417
1245	13	161	703	112	6.402	0.64	24705
1246	13	163	702	114	1.453	0.145	30942
1247	13	165	702	114	0	0	24161
1248	13	167	703	102	7.827	0.783	34630
1249	13	169	701	93	5.993	0.599	23111
1250	13	171	702	109	10.42	1.042	34065
1251	13	173	702	114	3.25	0.325	27105
1252	13	175	703	123	5.886	0.589	16979
1253	13	177	702	133	6.532	0.653	22788
1254	13	179	702	133	0	0	30741
1255	13	181	699	140	4.95	0.495	27653
1256	13	183	696	154	9.306	0.931	11105
1257	13	185	698	182	18.246	1.825	14995
1258	13	187	699	189	4.596	0.46	9656
1259	13	189	704	210	14.031	1.403	17620
1260	13	191	714	222	10.153	1.015	23005
1261	13	193	717	224	2.344	0.234	24113
1262	14	1	775	878	-1	-1	22413
1263	14	3	773	882	2.907	0.291	22166
1264	14	5	766	884	4.732	0.473	22131
1265	14	7	758	885	5.24	0.524	21721
1266	14	9	757	884	0.919	0.092	22491
1267	14	11	757	883	0.65	0.065	23400
1268	14	13	760	878	3.79	0.379	26157
1269	14	15	769	863	11.37	1.137	28061
1270	14	17	777	852	8.841	0.884	20792
1271	14	19	780	851	2.055	0.206	21798
1272	14	21	786	848	4.36	0.436	22263
1273	14	23	800	841	10.174	1.017	22159
1274	14	25	809	835	7.031	0.703	21326
1275	14	27	812	832	2.758	0.276	18150
1276	14	29	819	829	4.95	0.495	22410
1277	14	31	821	828	1.453	0.145	34248
1278	14	33	822	828	0.65	0.065	17854
1279	14	35	825	825	2.758	0.276	20517
1280	14	37	829	822	3.25	0.325	17527
1281	14	39	843	812	11.183	1.118	20577
1282	14	41	849	803	7.031	0.703	22886
1283	14	43	855	794	7.031	0.703	23187
1284	14	45	867	780	11.985	1.199	21921
1285	14	47	870	776	3.25	0.325	26014
1286	14	49	875	772	4.162	0.416	21801
1287	14	51	879	766	4.687	0.469	23993
1288	14	53	880	766	0.65	0.065	24221
1289	14	55	884	751	10.09	1.009	25927
1290	14	57	884	746	3.25	0.325	25922
1291	14	59	885	743	2.055	0.206	23503
1292	14	61	887	740	2.344	0.234	21825
1293	14	63	893	737	4.36	0.436	27010
1294	14	65	896	735	2.344	0.234	16937
1295	14	67	897	734	0.919	0.092	15638
1296	14	69	897	734	0	0	10737
1297	14	71	900	731	2.758	0.276	10665
1298	14	73	911	731	7.15	0.715	20484
1299	14	75	924	731	8.45	0.845	25140
1300	14	77	932	730	5.24	0.524	24287
1301	14	79	937	731	3.314	0.331	22692
1302	14	81	942	727	4.162	0.416	21788
1303	14	83	944	727	1.3	0.13	22943
1304	14	85	946	726	1.453	0.145	21380
1305	14	87	954	722	5.814	0.581	19514
1306	14	89	943	729	8.475	0.847	23966
1307	14	91	939	732	3.25	0.325	18590
1308	14	93	938	733	0.919	0.092	24512
1309	14	95	926	741	9.374	0.937	23524
1310	14	97	919	741	4.55	0.455	25578
1311	14	99	918	744	2.055	0.206	28655
1312	14	101	908	749	7.267	0.727	25991
1313	14	103	900	761	9.374	0.937	22843
1314	14	105	900	762	0.65	0.065	17919
1315	14	107	897	763	2.055	0.206	20504
1316	14	109	893	766	3.25	0.325	17901
1317	14	111	904	768	7.267	0.727	22093
1318	14	113	908	758	7.001	0.7	41844
1319	14	115	904	755	3.25	0.325	30774
1320	14	117	899	749	5.077	0.508	23730
1321	14	119	901	747	1.838	0.184	20183
1322	14	121	906	749	3.5	0.35	31514
1323	14	123	907	749	0.65	0.065	23946
1324	14	125	905	748	1.453	0.145	22237
1325	14	127	897	747	5.24	0.524	16323
1326	14	129	896	747	0.65	0.065	18416
1327	14	131	896	746	0.65	0.065	16856
1328	14	133	901	744	3.5	0.35	31509
1329	14	135	903	743	1.453	0.145	20553
1330	14	137	910	742	4.596	0.46	16791
1331	14	139	916	741	3.954	0.395	13376
1332	14	141	925	741	5.85	0.585	19537
1333	14	143	931	737	4.687	0.469	20123
1334	14	145	933	732	3.5	0.35	25448
1335	14	147	937	727	4.162	0.416	29244
1336	14	149	929	731	5.814	0.581	22153
1337	14	151	920	739	7.827	0.783	23718
1338	14	153	905	745	10.501	1.05	15684
1339	14	155	900	745	3.25	0.325	18952
1340	14	157	906	739	5.515	0.552	18939
1341	14	159	908	732	4.732	0.473	29716
1342	14	161	905	731	2.055	0.206	24217
1343	14	163	897	736	6.132	0.613	19373
1344	14	165	896	737	0.919	0.092	18710
1345	14	167	893	738	2.055	0.206	11238
1346	14	169	899	734	4.687	0.469	19543
1347	14	171	909	731	6.786	0.679	27374
1348	14	173	909	732	0.65	0.065	20529
1349	14	175	908	736	2.68	0.268	22764
1350	14	177	907	740	2.68	0.268	23901
1351	14	179	907	740	0	0	20875
1352	14	181	906	741	0.919	0.092	23778
1353	14	183	903	744	2.758	0.276	14120
1354	14	185	901	746	1.838	0.184	19227
1355	14	187	904	746	1.95	0.195	19632
1356	14	189	911	744	4.732	0.473	23371
1357	14	191	919	745	5.24	0.524	22998
1358	14	193	929	745	6.5	0.65	31917
1359	15	1	131	70	-1	-1	28571
1360	15	3	131	71	0.65	0.065	29093
1361	15	5	121	80	8.745	0.874	27861
1362	15	7	118	80	1.95	0.195	26449
1363	15	9	107	80	7.15	0.715	25608
1364	15	11	91	85	10.896	1.09	27937
1365	15	13	86	87	3.5	0.35	25967
1366	15	15	83	87	1.95	0.195	26305
1367	15	17	80	81	4.36	0.436	26496
1368	15	19	92	74	9.03	0.903	26467
1369	15	21	112	69	13.4	1.34	25068
1370	15	23	133	65	13.895	1.39	22853
1371	15	25	151	58	12.553	1.255	22563
1372	15	27	163	53	8.45	0.845	23702
1373	15	29	181	43	13.384	1.338	27753
1374	15	31	190	38	6.692	0.669	25093
1375	15	33	184	46	6.5	0.65	27757
1376	15	35	167	57	13.161	1.316	27532
1377	15	37	162	66	6.692	0.669	25071
1378	15	39	153	77	9.238	0.924	25595
1379	15	41	150	81	3.25	0.325	28862
1380	15	43	157	70	8.475	0.847	25095
1381	15	45	162	63	5.591	0.559	26455
1382	15	47	165	57	4.36	0.436	23106
1383	15	49	162	51	4.36	0.436	23655
1384	15	51	156	72	14.196	1.42	26997
1385	15	53	156	79	4.55	0.455	30097
1386	15	55	156	80	0.65	0.065	28730
1387	15	57	164	70	8.324	0.832	25372
1388	15	59	170	62	6.5	0.65	25091
1389	15	61	173	60	2.344	0.234	24985
1390	15	63	179	61	3.954	0.395	25245
1391	15	65	193	76	13.337	1.334	25999
1392	15	67	205	93	13.525	1.353	16131
1393	15	69	211	102	7.031	0.703	25895
1394	15	71	214	110	5.553	0.555	24753
1395	15	73	215	113	2.055	0.206	23192
1396	15	75	217	114	1.453	0.145	26868
1397	15	77	222	128	9.663	0.966	25255
1398	15	79	224	129	1.453	0.145	26491
1399	15	81	231	130	4.596	0.46	29334
1400	15	83	228	123	4.95	0.495	26078
1401	15	85	227	122	0.919	0.092	24507
1402	15	87	215	111	10.581	1.058	27007
1403	15	89	210	106	4.596	0.46	22381
1404	15	91	203	99	6.435	0.643	24221
1405	15	93	214	110	10.111	1.011	23835
1406	15	95	228	118	10.481	1.048	23598
1407	15	97	243	122	10.09	1.009	26048
1408	15	99	245	123	1.453	0.145	31242
1409	15	101	250	135	8.45	0.845	25246
1410	15	103	253	136	2.055	0.206	25842
1411	15	105	248	136	3.25	0.325	26055
1412	15	107	229	126	13.956	1.396	26840
1413	15	109	206	109	18.59	1.859	23484
1414	15	111	186	90	17.931	1.793	19675
1415	15	113	173	71	14.964	1.496	27752
1416	15	115	163	60	9.663	0.966	21095
1417	15	117	158	56	4.162	0.416	25978
1418	15	119	156	51	3.5	0.35	20335
1419	15	121	174	49	11.772	1.177	29241
1420	15	123	187	43	9.306	0.931	31198
1421	15	125	194	36	6.435	0.643	25975
1422	15	127	196	45	5.993	0.599	21245
1423	15	129	204	91	30.348	3.035	29259
1424	15	131	213	112	14.85	1.485	27620
1425	15	133	221	120	7.354	0.735	25962
1426	15	135	234	127	9.597	0.96	23481
1427	15	137	239	132	4.596	0.46	24595
1428	15	139	239	132	0	0	26143
1429	15	141	243	136	3.677	0.368	28233
1430	15	143	248	144	6.132	0.613	24890
1431	15	145	250	148	2.907	0.291	25486
1432	15	147	253	156	5.553	0.555	25985
1433	15	149	253	156	0	0	25691
1434	15	151	245	140	11.627	1.163	25469
1435	15	153	249	152	8.222	0.822	27457
1436	15	155	249	160	5.2	0.52	25039
1437	15	157	248	162	1.453	0.145	26831
1438	15	159	231	144	16.093	1.609	15517
1439	15	161	224	134	7.934	0.793	17000
1440	15	163	221	129	3.79	0.379	20658
1441	15	165	204	108	17.562	1.756	21106
1442	15	167	193	101	8.475	0.847	24641
1443	15	169	183	93	8.324	0.832	23955
1444	15	171	173	84	8.745	0.874	23791
1445	15	173	158	69	13.788	1.379	20117
1446	15	175	152	60	7.031	0.703	15132
1447	15	177	149	55	3.79	0.379	21271
1448	15	179	149	51	2.6	0.26	25139
1449	15	181	149	51	0	0	30342
1450	15	183	147	49	1.838	0.184	19053
1451	15	185	142	46	3.79	0.379	27903
1452	15	187	154	43	8.04	0.804	21542
1453	15	189	178	40	15.721	1.572	25715
1454	15	191	183	35	4.596	0.46	28967
1455	15	193	191	32	5.553	0.555	25933
1456	16	1	777	532	-1	-1	22562
1457	16	3	776	532	0.65	0.065	28608
1458	16	5	775	533	0.919	0.092	21091
1459	16	7	776	536	2.055	0.206	22319
1460	16	9	778	538	1.838	0.184	23868
1461	16	11	787	542	6.402	0.64	22778
1462	16	13	793	543	3.954	0.395	22432
1463	16	15	795	544	1.453	0.145	20818
1464	16	17	799	545	2.68	0.268	22671
1465	16	19	801	545	1.3	0.13	22314
1466	16	21	806	546	3.314	0.331	22342
1467	16	23	812	549	4.36	0.436	22040
1468	16	25	820	552	5.553	0.555	22461
1469	16	27	827	554	4.732	0.473	21200
1470	16	29	837	562	8.324	0.832	19414
1471	16	31	846	565	6.166	0.617	15766
1472	16	33	863	571	11.718	1.172	23926
1473	16	35	864	571	0.65	0.065	24262
1474	16	37	873	576	6.692	0.669	18373
1475	16	39	875	576	1.3	0.13	16816
1476	16	41	874	576	0.65	0.065	39603
1477	16	43	867	575	4.596	0.46	29846
1478	16	45	866	574	0.919	0.092	27345
1479	16	47	859	573	4.596	0.46	50177
1480	16	49	855	573	2.6	0.26	27795
1481	16	51	855	575	1.3	0.13	28700
1482	16	53	856	575	0.65	0.065	22084
1483	16	55	859	567	5.553	0.555	24376
1484	16	57	851	567	5.2	0.52	25365
1485	16	59	838	564	8.672	0.867	21284
1486	16	61	825	559	9.053	0.905	19727
1487	16	63	815	551	8.324	0.832	17373
1488	16	65	807	544	6.909	0.691	19649
1489	16	67	802	540	4.162	0.416	18772
1490	16	69	791	529	10.111	1.011	23462
1491	16	71	783	521	7.354	0.735	23094
1492	16	73	779	516	4.162	0.416	21949
1493	16	75	777	513	2.344	0.234	20361
1494	16	77	792	525	12.486	1.249	17658
1495	16	79	794	529	2.907	0.291	24318
1496	16	81	767	523	17.978	1.798	19754
1497	16	83	756	518	7.854	0.785	19856
1498	16	85	751	505	9.053	0.905	20180
1499	16	87	747	498	5.24	0.524	21232
1500	16	89	745	489	5.993	0.599	22318
1501	16	91	744	485	2.68	0.268	23733
1502	16	93	754	498	10.661	1.066	26472
1503	16	95	754	500	1.3	0.13	23836
1504	16	97	747	496	5.24	0.524	21922
1505	16	99	742	491	4.596	0.46	22149
1506	16	101	736	487	4.687	0.469	28987
1507	16	103	732	485	2.907	0.291	23681
1508	16	105	728	482	3.25	0.325	23009
1509	16	107	727	482	0.65	0.065	22473
1510	16	109	725	481	1.453	0.145	22734
1511	16	111	735	486	7.267	0.727	22810
1512	16	113	744	495	8.273	0.827	21806
1513	16	115	748	499	3.677	0.368	22196
1514	16	117	752	503	3.677	0.368	19988
1515	16	119	757	508	4.596	0.46	18095
1516	16	121	761	510	2.907	0.291	20139
1517	16	123	767	514	4.687	0.469	22330
1518	16	125	778	518	7.608	0.761	22547
1519	16	127	794	534	14.707	1.471	22412
1520	16	129	808	548	12.869	1.287	22265
1521	16	131	836	570	23.145	2.315	22686
1522	16	133	846	577	7.934	0.793	20966
1523	16	135	850	584	5.24	0.524	18377
1524	16	137	855	592	6.132	0.613	16409
1525	16	139	859	598	4.687	0.469	10961
1526	16	141	864	603	4.596	0.46	19756
1527	16	143	871	607	5.24	0.524	18385
1528	16	145	873	609	1.838	0.184	24892
1529	16	147	876	613	3.25	0.325	26103
1530	16	149	877	615	1.453	0.145	23416
1531	16	151	878	619	2.68	0.268	24625
1532	16	153	878	619	0	0	26138
1533	16	155	878	624	3.25	0.325	27247
1534	16	157	876	627	2.344	0.234	26319
1535	16	159	869	633	5.993	0.599	24031
1536	16	161	864	634	3.314	0.331	26049
1537	16	163	856	637	5.553	0.555	29913
1538	16	165	848	641	5.814	0.581	21816
1539	16	167	847	641	0.65	0.065	27121
1540	16	169	843	641	2.6	0.26	23973
1541	16	171	838	642	3.314	0.331	26970
1542	16	173	835	643	2.055	0.206	20401
1543	16	175	830	644	3.314	0.331	25355
1544	16	177	828	646	1.838	0.184	25235
1545	16	179	826	648	1.838	0.184	19950
1546	16	181	824	649	1.453	0.145	22948
1547	16	183	824	649	0	0	26617
1548	16	185	820	651	2.907	0.291	23557
1549	16	187	818	652	1.453	0.145	29010
1550	16	189	816	652	1.3	0.13	22110
1551	16	191	811	652	3.25	0.325	23564
1552	16	193	806	652	3.25	0.325	22884
1553	17	1	497	252	-1	-1	30683
1554	17	3	494	251	2.055	0.206	27274
1555	17	5	494	241	6.5	0.65	30719
1556	17	7	493	230	7.179	0.718	26573
1557	17	9	496	218	8.04	0.804	25156
1558	17	11	499	215	2.758	0.276	23894
1559	17	13	501	210	3.5	0.35	24833
1560	17	15	506	204	5.077	0.508	25274
1561	17	17	512	196	6.5	0.65	25185
1562	17	19	520	187	7.827	0.783	23806
1563	17	21	526	181	5.515	0.552	25013
1564	17	23	531	176	4.596	0.46	24643
1565	17	25	537	172	4.687	0.469	23859
1566	17	27	543	167	5.077	0.508	23986
1567	17	29	553	161	7.58	0.758	22356
1568	17	31	567	154	10.174	1.017	25317
1569	17	33	581	158	9.464	0.946	25343
1570	17	35	592	158	7.15	0.715	23448
1571	17	37	588	157	2.68	0.268	23187
1572	17	39	573	160	9.943	0.994	32251
1573	17	41	559	167	10.174	1.017	23227
1574	17	43	548	174	8.475	0.847	33635
1575	17	45	539	177	6.166	0.617	30647
1576	17	47	538	177	0.65	0.065	34113
1577	17	49	538	177	0	0	31712
1578	17	51	542	181	3.677	0.368	18649
1579	17	53	557	179	9.836	0.984	22944
1580	17	55	568	172	8.475	0.847	22888
1581	17	57	583	167	10.277	1.028	23454
1582	17	59	587	162	4.162	0.416	23045
1583	17	61	587	160	1.3	0.13	23150
1584	17	63	589	154	4.111	0.411	23277
1585	17	65	575	160	9.9	0.99	25671
1586	17	67	557	171	13.711	1.371	28949
1587	17	69	551	177	5.515	0.552	23839
1588	17	71	544	181	5.24	0.524	27009
1589	17	73	537	184	4.95	0.495	17020
1590	17	75	535	183	1.453	0.145	22373
1591	17	77	530	182	3.314	0.331	12743
1592	17	79	528	182	1.3	0.13	11690
1593	17	81	533	175	5.591	0.559	41556
1594	17	83	541	172	5.553	0.555	19664
1595	17	85	559	170	11.772	1.177	23707
1596	17	87	560	167	2.055	0.206	23334
1597	17	89	563	153	9.306	0.931	24150
1598	17	91	563	146	4.55	0.455	29901
1599	17	93	558	138	6.132	0.613	39190
1600	17	95	553	137	3.314	0.331	29731
1601	17	97	545	132	6.132	0.613	25021
1602	17	99	541	127	4.162	0.416	19674
1603	17	101	546	123	4.162	0.416	23293
1604	17	103	547	115	5.24	0.524	22623
1605	17	105	547	126	7.15	0.715	25769
1606	17	107	548	137	7.179	0.718	22397
1607	17	109	547	144	4.596	0.46	23352
1608	17	111	541	162	12.333	1.233	26670
1609	17	113	540	163	0.919	0.092	28180
1610	17	115	537	167	3.25	0.325	27043
1611	17	117	535	170	2.344	0.234	27914
1612	17	119	531	176	4.687	0.469	23087
1613	17	121	529	178	1.838	0.184	23759
1614	17	123	529	178	0	0	23352
1615	17	125	532	160	11.861	1.186	9793
1616	17	127	538	149	8.144	0.814	21298
1617	17	129	547	140	8.273	0.827	22847
1618	17	131	549	135	3.5	0.35	21606
1619	17	133	549	132	1.95	0.195	21487
1620	17	135	540	157	17.27	1.727	21734
1621	17	137	534	171	9.9	0.99	23214
1622	17	139	534	187	10.4	1.04	28688
1623	17	141	534	188	0.65	0.065	28648
1624	17	143	534	188	0	0	31872
1625	17	145	536	198	6.629	0.663	27809
1626	17	147	537	204	3.954	0.395	56587
1627	17	149	534	213	6.166	0.617	38314
1628	17	151	528	217	4.687	0.469	32217
1629	17	153	523	224	5.591	0.559	29466
1630	17	155	515	230	6.5	0.65	45535
1631	17	157	511	232	2.907	0.291	13869
1632	17	159	504	235	4.95	0.495	18999
1633	17	161	500	232	3.25	0.325	23810
1634	17	163	497	215	11.22	1.122	23041
1635	17	165	496	205	6.532	0.653	18865
1636	17	167	496	204	0.65	0.065	26668
1637	17	169	498	215	7.267	0.727	23243
1638	17	171	503	223	6.132	0.613	27220
1639	17	173	503	231	5.2	0.52	20821
1640	17	175	503	231	0	0	16238
1641	17	177	517	229	9.192	0.919	13834
1642	17	179	517	233	2.6	0.26	21760
1643	17	181	517	236	1.95	0.195	22640
1644	17	183	512	222	9.663	0.966	22955
1645	17	185	505	211	8.475	0.847	20287
1646	17	187	499	210	3.954	0.395	23777
1647	17	189	496	205	3.79	0.379	11793
1648	17	191	503	189	11.351	1.135	23915
1649	17	193	523	170	17.931	1.793	19123
1650	18	1	681	391	-1	-1	31494
1651	18	3	681	391	0	0	23596
1652	18	5	681	383	5.2	0.52	21165
1653	18	7	697	379	10.72	1.072	13354
1654	18	9	714	381	11.126	1.113	20645
1655	18	11	721	382	4.596	0.46	21940
1656	18	13	732	382	7.15	0.715	25042
1657	18	15	748	382	10.4	1.04	28075
1658	18	17	757	377	6.692	0.669	25738
1659	18	19	774	360	15.627	1.563	25620
1660	18	21	773	353	4.596	0.46	19138
1661	18	23	781	340	9.922	0.992	22483
1662	18	25	788	316	16.25	1.625	24809
1663	18	27	781	316	4.55	0.455	34531
1664	18	29	773	312	5.814	0.581	23821
1665	18	31	768	307	4.596	0.46	21856
1666	18	33	768	297	6.5	0.65	21836
1667	18	35	765	285	8.04	0.804	21732
1668	18	37	764	282	2.055	0.206	17321
1669	18	39	763	275	4.596	0.46	21543
1670	18	41	761	266	5.993	0.599	22961
1671	18	43	757	252	9.464	0.946	26049
1672	18	45	751	246	5.515	0.552	24552
1673	18	47	747	241	4.162	0.416	25910
1674	18	49	746	234	4.596	0.46	21131
1675	18	51	747	226	5.24	0.524	16001
1676	18	53	751	214	8.222	0.822	31520
1677	18	55	752	205	5.886	0.589	31738
1678	18	57	749	196	6.166	0.617	26888
1679	18	59	748	175	13.665	1.367	23753
1680	18	61	749	172	2.055	0.206	26550
1681	18	63	746	155	11.22	1.122	23625
1682	18	65	742	147	5.814	0.581	22991
1683	18	67	740	142	3.5	0.35	21419
1684	18	69	738	135	4.732	0.473	23328
1685	18	71	738	136	0.65	0.065	23802
1686	18	73	738	148	7.8	0.78	22554
1687	18	75	738	160	7.8	0.78	18234
1688	18	77	739	172	7.827	0.783	23662
1689	18	79	742	180	5.553	0.555	25097
1690	18	81	742	185	3.25	0.325	21088
1691	18	83	743	187	1.453	0.145	16386
1692	18	85	746	181	4.36	0.436	27973
1693	18	87	746	175	3.9	0.39	24782
1694	18	89	749	174	2.055	0.206	26400
1695	18	91	758	165	8.273	0.827	41060
1696	18	93	755	157	5.553	0.555	38016
1697	18	95	752	152	3.79	0.379	25962
1698	18	97	750	148	2.907	0.291	22818
1699	18	99	749	143	3.314	0.331	23014
1700	18	101	747	136	4.732	0.473	23190
1701	18	103	745	136	1.3	0.13	22115
1702	18	105	747	144	5.36	0.536	22153
1703	18	107	748	148	2.68	0.268	22635
1704	18	109	748	161	8.45	0.845	24219
1705	18	111	748	161	0	0	21653
1706	18	113	750	164	2.344	0.234	20203
1707	18	115	751	166	1.453	0.145	29016
1708	18	117	751	160	3.9	0.39	25809
1709	18	119	750	159	0.919	0.092	23322
1710	18	121	745	145	9.663	0.966	24904
1711	18	123	740	133	8.45	0.845	26178
1712	18	125	734	125	6.5	0.65	25685
1713	18	127	723	116	9.238	0.924	24412
1714	18	129	714	105	9.238	0.924	28750
1715	18	131	708	97	6.5	0.65	23490
1716	18	133	703	89	6.132	0.613	20684
1717	18	135	699	83	4.687	0.469	21742
1718	18	137	697	79	2.907	0.291	23411
1719	18	139	698	95	10.42	1.042	18687
1720	18	141	683	103	11.05	1.105	23208
1721	18	143	681	106	2.344	0.234	22563
1722	18	145	679	107	1.453	0.145	24014
1723	18	147	698	101	12.951	1.295	23823
1724	18	149	722	96	15.935	1.593	23521
1725	18	151	735	92	8.841	0.884	25967
1726	18	153	741	86	5.515	0.552	21472
1727	18	155	748	81	5.591	0.559	24280
1728	18	157	758	77	7.001	0.7	24424
1729	18	159	763	75	3.5	0.35	31478
1730	18	161	767	74	2.68	0.268	26743
1731	18	163	778	71	7.411	0.741	24705
1732	18	165	781	69	2.344	0.234	25972
1733	18	167	783	69	1.3	0.13	25389
1734	18	169	786	68	2.055	0.206	24640
1735	18	171	788	65	2.344	0.234	23803
1736	18	173	791	63	2.344	0.234	23021
1737	18	175	793	60	2.344	0.234	22551
1738	18	177	793	60	0	0	22769
1739	18	179	793	60	0	0	22842
1740	18	181	793	60	0	0	22769
1741	18	183	798	58	3.5	0.35	22647
1742	18	185	796	61	2.344	0.234	22665
1743	18	187	785	69	8.841	0.884	26580
1744	18	189	781	72	3.25	0.325	28044
1745	18	191	776	77	4.596	0.46	24225
1746	18	193	776	83	3.9	0.39	29352
1747	19	1	587	531	-1	-1	26176
1748	19	3	586	548	11.069	1.107	24479
1749	19	5	586	555	4.55	0.455	24414
1750	19	7	590	562	5.24	0.524	25104
1751	19	9	595	579	11.518	1.152	22869
1752	19	11	595	579	0	0	23552
1753	19	13	593	571	5.36	0.536	24215
1754	19	15	591	562	5.993	0.599	23017
1755	19	17	589	555	4.732	0.473	22549
1756	19	19	583	537	12.333	1.233	22840
1757	19	21	579	499	24.836	2.484	22596
1758	19	23	575	499	2.6	0.26	24863
1759	19	25	565	494	7.267	0.727	23722
1760	19	27	563	480	9.192	0.919	23171
1761	19	29	564	472	5.24	0.524	23463
1762	19	31	576	468	8.222	0.822	18878
1763	19	33	595	456	14.607	1.461	23835
1764	19	35	600	447	6.692	0.669	22821
1765	19	37	604	443	3.677	0.368	22937
1766	19	39	611	436	6.435	0.643	22607
1767	19	41	607	434	2.907	0.291	21454
1768	19	43	601	439	5.077	0.508	19732
1769	19	45	589	455	13	1.3	23698
1770	19	47	598	449	7.031	0.703	25449
1771	19	49	617	428	18.407	1.841	24600
1772	19	51	628	419	9.238	0.924	26975
1773	19	53	641	425	9.306	0.931	22858
1774	19	55	654	427	8.549	0.855	22754
1775	19	57	631	429	15.006	1.501	23241
1776	19	59	600	433	20.317	2.032	26707
1777	19	61	587	446	11.95	1.195	24737
1778	19	63	582	459	9.053	0.905	20542
1779	19	65	584	482	15.006	1.501	35416
1780	19	67	572	501	14.607	1.461	24302
1781	19	69	569	511	6.786	0.679	22169
1782	19	71	563	513	4.111	0.411	23572
1783	19	73	542	502	15.409	1.541	21888
1784	19	75	544	498	2.907	0.291	26696
1785	19	77	549	496	3.5	0.35	21411
1786	19	79	555	492	4.687	0.469	21113
1787	19	81	560	503	7.854	0.785	24252
1788	19	83	562	505	1.838	0.184	21035
1789	19	85	569	512	6.435	0.643	21837
1790	19	87	562	505	6.435	0.643	22341
1791	19	89	552	499	7.58	0.758	28849
1792	19	91	540	498	7.827	0.783	21679
1793	19	93	532	498	5.2	0.52	24207
1794	19	95	511	503	14.031	1.403	16268
1795	19	97	507	505	2.907	0.291	22853
1796	19	99	507	506	0.65	0.065	20745
1797	19	101	518	504	7.267	0.727	24094
1798	19	103	526	511	6.909	0.691	24744
1799	19	105	534	519	7.354	0.735	23656
1800	19	107	543	518	5.886	0.589	23434
1801	19	109	566	510	15.828	1.583	25775
1802	19	111	560	512	4.111	0.411	21229
1803	19	113	550	512	6.5	0.65	22357
1804	19	115	541	509	6.166	0.617	24936
1805	19	117	523	505	11.985	1.199	20790
1806	19	119	515	502	5.553	0.555	20775
1807	19	121	509	502	3.9	0.39	21385
1808	19	123	503	500	4.111	0.411	19387
1809	19	125	501	491	5.993	0.599	19880
1810	19	127	493	482	7.827	0.783	22276
1811	19	129	494	483	0.919	0.092	21803
1812	19	131	500	487	4.687	0.469	22540
1813	19	133	511	495	8.841	0.884	20981
1814	19	135	516	500	4.596	0.46	23033
1815	19	137	518	500	1.3	0.13	24060
1816	19	139	524	502	4.111	0.411	19719
1817	19	141	537	504	8.549	0.855	22117
1818	19	143	545	506	5.36	0.536	23801
1819	19	145	554	505	5.886	0.589	23145
1820	19	147	562	505	5.2	0.52	23087
1821	19	149	563	505	0.65	0.065	22308
1822	19	151	570	508	4.95	0.495	26831
1823	19	153	573	514	4.36	0.436	24488
1824	19	155	573	517	1.95	0.195	23678
1825	19	157	568	521	4.162	0.416	23327
1826	19	159	558	517	7.001	0.7	21347
1827	19	161	541	509	12.212	1.221	21743
1828	19	163	523	505	11.985	1.199	21422
1829	19	165	518	501	4.162	0.416	21874
1830	19	167	522	502	2.68	0.268	22713
1831	19	169	545	506	15.174	1.517	22866
1832	19	171	574	511	19.128	1.913	23127
1833	19	173	576	513	1.838	0.184	24110
1834	19	175	583	521	6.909	0.691	26372
1835	19	177	588	529	6.132	0.613	27448
1836	19	179	590	533	2.907	0.291	22598
1837	19	181	591	538	3.314	0.331	25770
1838	19	183	592	539	0.919	0.092	27970
1839	19	185	591	547	5.24	0.524	38191
1840	19	187	591	548	0.65	0.065	23429
1841	19	189	591	546	1.3	0.13	20194
1842	19	191	587	536	7.001	0.7	21251
1843	19	193	586	533	2.055	0.206	30404
1844	20	1	103	453	-1	-1	27082
1845	20	3	102	453	0.65	0.065	27730
1846	20	5	100	456	2.344	0.234	26757
1847	20	7	93	459	4.95	0.495	26493
1848	20	9	89	456	3.25	0.325	22815
1849	20	11	84	449	5.591	0.559	22256
1850	20	13	78	441	6.5	0.65	24339
1851	20	15	73	433	6.132	0.613	26478
1852	20	17	97	462	24.467	2.447	23731
1853	20	19	115	477	15.23	1.523	22372
1854	20	21	128	493	13.4	1.34	23505
1855	20	23	143	507	13.337	1.334	25861
1856	20	25	155	520	11.499	1.15	23571
1857	20	27	165	527	7.934	0.793	24453
1858	20	29	174	534	7.411	0.741	25862
1859	20	31	196	555	19.768	1.977	24730
1860	20	33	208	580	18.025	1.802	26294
1861	20	35	210	586	4.111	0.411	26226
1862	20	37	213	611	16.366	1.637	24164
1863	20	39	205	625	10.481	1.048	24427
1864	20	41	205	625	0	0	23609
1865	20	43	202	612	8.672	0.867	24167
1866	20	45	204	609	2.344	0.234	24766
1867	20	47	208	622	8.841	0.884	22935
1868	20	49	206	636	9.192	0.919	24672
1869	20	51	206	637	0.65	0.065	24715
1870	20	53	206	622	9.75	0.975	25578
1871	20	55	206	613	5.85	0.585	25102
1872	20	57	212	616	4.36	0.436	25048
1873	20	59	209	632	10.581	1.058	30116
1874	20	61	207	633	1.453	0.145	24600
1875	20	63	199	645	9.374	0.937	24525
1876	20	65	199	652	4.55	0.455	24122
1877	20	67	199	652	0	0	24334
1878	20	69	199	644	5.2	0.52	24374
1879	20	71	200	636	5.24	0.524	25583
1880	20	73	203	624	8.04	0.804	22949
1881	20	75	206	624	1.95	0.195	28787
1882	20	77	209	631	4.95	0.495	25539
1883	20	79	209	641	6.5	0.65	24518
1884	20	81	207	637	2.907	0.291	25804
1885	20	83	206	627	6.532	0.653	29941
1886	20	85	206	625	1.3	0.13	29927
1887	20	87	206	619	3.9	0.39	27834
1888	20	89	204	614	3.5	0.35	23668
1889	20	91	203	612	1.453	0.145	24194
1890	20	93	206	626	9.306	0.931	24481
1891	20	95	208	631	3.5	0.35	25413
1892	20	97	209	635	2.68	0.268	25596
1893	20	99	213	639	3.677	0.368	26619
1894	20	101	213	639	0	0	24530
1895	20	103	214	639	0.65	0.065	24276
1896	20	105	207	617	15.006	1.501	28569
1897	20	107	205	614	2.344	0.234	38289
1898	20	109	200	609	4.596	0.46	23270
1899	20	111	197	603	4.36	0.436	11015
1900	20	113	194	598	3.79	0.379	14515
1901	20	115	189	586	8.45	0.845	23147
1902	20	117	180	582	6.402	0.64	26906
1903	20	119	175	587	4.596	0.46	23977
1904	20	121	176	598	7.179	0.718	24777
1905	20	123	184	604	6.5	0.65	24228
1906	20	125	201	620	15.174	1.517	24884
1907	20	127	210	634	10.818	1.082	40344
1908	20	129	210	634	0	0	28276
1909	20	131	201	626	7.827	0.783	23049
1910	20	133	199	622	2.907	0.291	15131
1911	20	135	196	623	2.055	0.206	19864
1912	20	137	189	620	4.95	0.495	27334
1913	20	139	187	617	2.344	0.234	22710
1914	20	141	189	619	1.838	0.184	15200
1915	20	143	188	630	7.179	0.718	37521
1916	20	145	188	630	0	0	30355
1917	20	147	191	633	2.758	0.276	24337
1918	20	149	194	635	2.344	0.234	24190
1919	20	151	172	618	18.071	1.807	24392
1920	20	153	171	617	0.919	0.092	31451
1921	20	155	172	610	4.596	0.46	23498
1922	20	157	175	603	4.95	0.495	18759
1923	20	159	178	608	3.79	0.379	27626
1924	20	161	180	618	6.629	0.663	25362
1925	20	163	180	622	2.6	0.26	26943
1926	20	165	180	627	3.25	0.325	28322
1927	20	167	179	630	2.055	0.206	23639
1928	20	169	179	635	3.25	0.325	30080
1929	20	171	179	636	0.65	0.065	29344
1930	20	173	178	628	5.24	0.524	22861
1931	20	175	177	622	3.954	0.395	26568
1932	20	177	176	614	5.24	0.524	21386
1933	20	179	178	609	3.5	0.35	22745
1934	20	181	179	604	3.314	0.331	26920
1935	20	183	178	599	3.314	0.331	23734
1936	20	185	180	598	1.453	0.145	25739
1937	20	187	179	607	5.886	0.589	26399
1938	20	189	179	611	2.6	0.26	22928
1939	20	191	179	617	3.9	0.39	24956
1940	20	193	179	622	3.25	0.325	32807
1941	21	1	655	956	-1	-1	26555
1942	21	3	655	956	0	0	25088
1943	21	5	657	948	5.36	0.536	24244
1944	21	7	656	944	2.68	0.268	26832
1945	21	9	654	956	7.907	0.791	25600
1946	21	11	656	966	6.629	0.663	23953
1947	21	13	654	978	7.907	0.791	20642
1948	21	15	654	981	1.95	0.195	21604
1949	21	17	651	973	5.553	0.555	20217
1950	21	19	650	954	12.367	1.237	19719
1951	21	21	649	937	11.069	1.107	19611
1952	21	23	651	912	16.302	1.63	21111
1953	21	25	651	908	2.6	0.26	23110
1954	21	27	651	897	7.15	0.715	26034
1955	21	29	651	891	3.9	0.39	23739
1956	21	31	650	885	3.954	0.395	24666
1957	21	33	649	874	7.179	0.718	20718
1958	21	35	649	866	5.2	0.52	21639
1959	21	37	650	871	3.314	0.331	23070
1960	21	39	651	887	10.42	1.042	31918
1961	21	41	652	887	0.65	0.065	24326
1962	21	43	652	892	3.25	0.325	21848
1963	21	45	652	904	7.8	0.78	26258
1964	21	47	649	911	4.95	0.495	24203
1965	21	49	649	911	0	0	23189
1966	21	51	646	898	8.672	0.867	20941
1967	21	53	644	885	8.549	0.855	21149
1968	21	55	645	876	5.886	0.589	23286
1969	21	57	646	889	8.475	0.847	22820
1970	21	59	648	900	7.267	0.727	22781
1971	21	61	647	931	20.16	2.016	27052
1972	21	63	648	941	6.532	0.653	28955
1973	21	65	649	961	13.016	1.302	22630
1974	21	67	651	973	7.907	0.791	26044
1975	21	69	654	991	11.861	1.186	25206
1976	21	71	655	1000	5.886	0.589	22269
1977	21	73	655	1002	1.3	0.13	39722
1978	21	75	661	993	7.031	0.703	19547
1979	21	77	665	986	5.24	0.524	32563
1980	21	79	665	980	3.9	0.39	34837
1981	21	81	665	980	0	0	20304
1982	21	83	663	978	1.838	0.184	17863
1983	21	85	658	968	7.267	0.727	22424
1984	21	87	654	955	8.841	0.884	22090
1985	21	89	653	949	3.954	0.395	22328
1986	21	91	656	962	8.672	0.867	22000
1987	21	93	658	967	3.5	0.35	22151
1988	21	95	662	976	6.402	0.64	25724
1989	21	97	660	982	4.111	0.411	21235
1990	21	99	658	989	4.732	0.473	23549
1991	21	101	658	989	0	0	26571
1992	21	103	663	993	4.162	0.416	30234
1993	21	105	664	993	0.65	0.065	28131
1994	21	107	657	983	7.934	0.793	25573
1995	21	109	651	975	6.5	0.65	17790
1996	21	111	650	969	3.954	0.395	22093
1997	21	113	654	971	2.907	0.291	18429
1998	21	115	657	977	4.36	0.436	21396
1999	21	117	658	982	3.314	0.331	26235
[truncated: 5,724 more rows]
