# Supplementary material for: The Arp2/3 complex is required for in situ haptotactic response of microglia to iC3b
Source: EMBO Rep. 2026 Feb 27;27(7):1666–95. doi: 10.1038/s44319-026-00720-9 (PMC13076747; doi:10.1038/s44319-026-00720-9)
Supplement: Supplementary file 14 — Source data Fig. 2 [file 44319_2026_720_MOESM14_ESM.zip › Figure 2/2A-C/25.01.14 BV2 random migration 2d DMSO well results.csv]

Track n�	Slice n�	X	Y	Distance	Velocity	Pixel Value
1	1	274	378	-1.000	-1.000	16550
1	3	280	375	4.360	0.436	18944
1	5	276	374	2.680	0.268	16370
1	7	257	372	12.418	1.242	20164
1	9	245	371	7.827	0.783	16305
1	11	219	371	16.900	1.690	17202
1	13	209	370	6.532	0.653	21999
1	15	195	370	9.100	0.910	16110
1	17	172	365	15.299	1.530	17858
1	19	164	362	5.553	0.555	14263
1	21	148	353	11.932	1.193	19071
1	23	134	346	10.174	1.017	18282
1	25	121	337	10.277	1.028	17453
1	27	106	334	9.943	0.994	19416
1	29	97	336	5.993	0.599	16275
1	31	81	339	10.581	1.058	18069
1	33	71	342	6.786	0.679	18977
1	35	61	344	6.629	0.663	19296
1	37	51	345	6.532	0.653	18091
1	39	88	341	24.190	2.419	19971
1	41	118	338	19.597	1.960	21463
1	43	138	335	13.145	1.315	20539
1	45	149	334	7.179	0.718	20737
1	47	164	331	9.943	0.994	19915
1	49	174	330	6.532	0.653	18829
1	51	199	334	16.456	1.646	14877
1	53	212	341	9.597	0.960	13250
1	55	228	346	10.896	1.090	22717
1	57	243	346	9.750	0.975	22200
1	59	263	342	13.257	1.326	22268
1	61	276	333	10.277	1.028	19462
1	63	296	325	14.001	1.400	25891
1	65	307	332	8.475	0.847	24015
1	67	320	341	10.277	1.028	23441
1	69	325	344	3.790	0.379	19025
1	71	325	344	0.000	0.000	18727
1	73	307	346	11.772	1.177	20817
1	75	302	345	3.314	0.331	19733
1	77	300	342	2.344	0.234	20420
1	79	302	337	3.500	0.350	20512
1	81	302	337	0.000	0.000	17501
1	83	303	330	4.596	0.460	12304
1	85	303	324	3.900	0.390	25424
1	87	299	316	5.814	0.581	18661
1	89	287	318	7.907	0.791	30425
1	91	285	320	1.838	0.184	25117
1	93	281	321	2.680	0.268	25518
1	95	281	321	0.000	0.000	17555
1	97	290	319	5.993	0.599	21955
1	99	306	318	10.420	1.042	16009
1	101	312	316	4.111	0.411	20118
1	103	317	316	3.250	0.325	17871
1	105	328	320	7.608	0.761	16566
1	107	335	325	5.591	0.559	23071
1	109	339	326	2.680	0.268	19421
1	111	341	327	1.453	0.145	18997
1	113	295	329	29.927	2.993	19320
1	115	285	332	6.786	0.679	19500
1	117	269	334	10.481	1.048	22910
1	119	254	336	9.836	0.984	20861
1	121	250	337	2.680	0.268	19109
1	123	238	339	7.907	0.791	19024
1	125	226	341	7.907	0.791	19832
1	127	212	340	9.123	0.912	21506
1	129	196	335	10.896	1.090	13302
1	131	189	335	4.550	0.455	10223
1	133	186	335	1.950	0.195	16701
1	135	186	335	0.000	0.000	15450
1	137	175	325	9.663	0.966	18253
1	139	168	318	6.435	0.643	18879
1	141	166	308	6.629	0.663	15733
1	143	164	301	4.732	0.473	16817
1	145	160	293	5.814	0.581	17325
1	147	160	292	0.650	0.065	17000
1	149	160	289	1.950	0.195	18538
1	151	170	295	7.580	0.758	17632
1	153	171	295	0.650	0.065	20030
1	155	176	299	4.162	0.416	23335
1	157	200	317	19.500	1.950	20264
1	159	211	324	8.475	0.847	23311
1	161	220	331	7.411	0.741	23433
1	163	224	332	2.680	0.268	20645
1	165	239	332	9.750	0.975	25063
1	167	250	332	7.150	0.715	17924
1	169	256	330	4.111	0.411	19556
1	171	261	326	4.162	0.416	19526
1	173	264	326	1.950	0.195	19445
1	175	268	325	2.680	0.268	19740
1	177	272	324	2.680	0.268	19705
1	179	256	330	11.107	1.111	19520
1	181	249	331	4.596	0.460	27187
1	183	244	332	3.314	0.331	24080
1	185	237	333	4.596	0.460	24714
1	187	224	332	8.475	0.847	14757
1	189	221	332	1.950	0.195	18268
1	191	220	331	0.919	0.092	20803
1	193	217	329	2.344	0.234	15713
2	1	557	662	-1.000	-1.000	17302
2	3	557	663	0.650	0.065	17145
2	5	552	662	3.314	0.331	17329
2	7	542	659	6.786	0.679	19729
2	9	536	658	3.954	0.395	16233
2	11	528	657	5.240	0.524	13214
2	13	520	661	5.814	0.581	17491
2	15	520	661	0.000	0.000	14496
2	17	521	663	1.453	0.145	14815
2	19	525	662	2.680	0.268	12974
2	21	534	654	7.827	0.783	15865
2	23	542	648	6.500	0.650	16461
2	25	554	643	8.450	0.845	13827
2	27	568	639	9.464	0.946	21762
2	29	576	635	5.814	0.581	22852
2	31	580	633	2.907	0.291	18019
2	33	574	637	4.687	0.469	17357
2	35	565	642	6.692	0.669	16425
2	37	562	649	4.950	0.495	36979
2	39	561	653	2.680	0.268	33012
2	41	559	660	4.732	0.473	14183
2	43	562	665	3.790	0.379	17911
2	45	557	658	5.591	0.559	19481
2	47	555	649	5.993	0.599	23121
2	49	555	640	5.850	0.585	18605
2	51	559	638	2.907	0.291	17157
2	53	565	636	4.111	0.411	20358
2	55	572	635	4.596	0.460	24106
2	57	570	635	1.300	0.130	23758
2	59	565	636	3.314	0.331	19789
2	61	558	649	9.597	0.960	20464
2	63	556	650	1.453	0.145	18544
2	65	551	653	3.790	0.379	19474
2	67	548	656	2.758	0.276	20024
2	69	544	663	5.240	0.524	18276
2	71	528	658	10.896	1.090	17722
2	73	524	653	4.162	0.416	18498
2	75	519	646	5.591	0.559	18454
2	77	516	644	2.344	0.234	21024
2	79	498	638	12.333	1.233	12878
2	81	493	636	3.500	0.350	13172
2	83	481	628	9.374	0.937	18764
2	85	472	624	6.402	0.640	19083
2	87	461	623	7.179	0.718	23776
2	89	455	625	4.111	0.411	14045
2	91	439	627	10.481	1.048	19849
2	93	437	628	1.453	0.145	17269
2	95	429	634	6.500	0.650	14660
2	97	425	635	2.680	0.268	18682
2	99	418	632	4.950	0.495	18207
2	101	404	627	9.663	0.966	18001
2	103	391	626	8.475	0.847	17057
2	105	373	634	12.803	1.280	19526
2	107	370	634	1.950	0.195	17169
2	109	360	632	6.629	0.663	17900
2	111	352	629	5.553	0.555	15154
2	113	344	623	6.500	0.650	16259
2	115	341	617	4.360	0.436	16343
2	117	334	612	5.591	0.559	10793
2	119	332	610	1.838	0.184	16339
2	121	328	606	3.677	0.368	26351
2	123	336	612	6.500	0.650	17705
2	125	344	615	5.553	0.555	17812
2	127	348	617	2.907	0.291	21506
2	129	352	621	3.677	0.368	24154
2	131	355	622	2.055	0.206	20792
2	133	336	614	13.400	1.340	15575
2	135	317	608	12.951	1.295	18239
2	137	303	603	9.663	0.966	15887
2	139	295	599	5.814	0.581	14313
2	141	289	596	4.360	0.436	16070
2	143	284	591	4.596	0.460	21663
2	145	277	584	6.435	0.643	14717
2	147	271	575	7.031	0.703	17886
2	149	265	570	5.077	0.508	13454
2	151	262	570	1.950	0.195	15582
2	153	260	570	1.300	0.130	18234
2	155	260	571	0.650	0.065	19262
2	157	264	574	3.250	0.325	10836
2	159	266	575	1.453	0.145	17468
2	161	267	576	0.919	0.092	15402
2	163	268	578	1.453	0.145	17624
2	165	266	578	1.300	0.130	14760
2	167	263	575	2.758	0.276	18068
2	169	266	568	4.950	0.495	17351
2	171	259	564	5.240	0.524	19528
2	173	255	559	4.162	0.416	16746
2	175	252	554	3.790	0.379	18294
2	177	248	545	6.402	0.640	15580
2	179	244	540	4.162	0.416	20301
2	181	240	533	5.240	0.524	18396
2	183	234	529	4.687	0.469	19355
2	185	225	529	5.850	0.585	20412
2	187	214	528	7.179	0.718	14491
2	189	209	526	3.500	0.350	13254
2	191	209	525	0.650	0.065	15953
2	193	205	522	3.250	0.325	18592
3	1	720	602	-1.000	-1.000	20835
3	3	720	602	0.000	0.000	16870
3	5	721	602	0.650	0.065	19239
3	7	722	602	0.650	0.065	16978
3	9	703	594	13.400	1.340	17283
3	11	696	595	4.596	0.460	17242
3	13	694	596	1.453	0.145	15032
3	15	694	598	1.300	0.130	15565
3	17	693	600	1.453	0.145	18712
3	19	694	601	0.919	0.092	15682
3	21	695	601	0.650	0.065	16693
3	23	695	602	0.650	0.065	18231
3	25	696	602	0.650	0.065	20874
3	27	701	604	3.500	0.350	17641
3	29	710	605	5.886	0.589	16390
3	31	711	605	0.650	0.065	15630
3	33	710	606	0.919	0.092	16236
3	35	702	597	7.827	0.783	19763
3	37	700	599	1.838	0.184	16579
3	39	698	599	1.300	0.130	17846
3	41	699	601	1.453	0.145	18486
3	43	694	602	3.314	0.331	14875
3	45	692	601	1.453	0.145	22813
3	47	681	600	7.179	0.718	14214
3	49	680	604	2.680	0.268	14794
3	51	673	607	4.950	0.495	15376
3	53	696	597	16.302	1.630	15921
3	55	701	600	3.790	0.379	17075
3	57	712	602	7.267	0.727	18216
3	59	725	607	9.053	0.905	17763
3	61	731	607	3.900	0.390	20476
3	63	738	610	4.950	0.495	18000
3	65	727	608	7.267	0.727	17535
3	67	719	609	5.240	0.524	17435
3	69	699	597	15.160	1.516	21156
3	71	692	600	4.950	0.495	13924
3	73	688	601	2.680	0.268	15120
3	75	688	601	0.000	0.000	13256
3	77	698	597	7.001	0.700	12690
3	79	723	599	16.302	1.630	22616
3	81	722	599	0.650	0.065	17527
3	83	710	602	8.040	0.804	19699
3	85	706	603	2.680	0.268	15438
3	87	705	603	0.650	0.065	17620
3	89	707	597	4.111	0.411	11590
3	91	709	595	1.838	0.184	20107
3	93	723	603	10.481	1.048	17183
3	95	731	604	5.240	0.524	17087
3	97	738	617	9.597	0.960	16880
3	99	740	617	1.300	0.130	28411
3	101	733	611	5.993	0.599	18018
3	103	728	607	4.162	0.416	9899
3	105	718	599	8.324	0.832	20433
3	107	712	592	5.993	0.599	13966
3	109	712	593	0.650	0.065	15739
3	111	724	600	9.030	0.903	20820
3	113	730	609	7.031	0.703	16851
3	115	736	618	7.031	0.703	17537
3	117	738	627	5.993	0.599	18684
3	119	736	632	3.500	0.350	19756
3	121	732	638	4.687	0.469	17345
3	123	731	641	2.055	0.206	17383
3	125	730	647	3.954	0.395	16971
3	127	729	645	1.453	0.145	17445
3	129	731	637	5.360	0.536	14909
3	131	742	628	9.238	0.924	24279
3	133	743	620	5.240	0.524	23281
3	135	743	621	0.650	0.065	22534
3	137	742	628	4.596	0.460	18827
3	139	741	636	5.240	0.524	17584
3	141	739	636	1.300	0.130	17505
3	143	739	624	7.800	0.780	22633
3	145	736	621	2.758	0.276	16116
3	147	735	621	0.650	0.065	16124
3	149	744	628	7.411	0.741	25802
3	151	744	632	2.600	0.260	27809
3	153	743	637	3.314	0.331	14603
3	155	739	638	2.680	0.268	14222
3	157	732	630	6.909	0.691	14096
3	159	736	625	4.162	0.416	16656
3	161	736	623	1.300	0.130	17746
3	163	731	616	5.591	0.559	6778
3	165	730	616	0.650	0.065	7028
3	167	729	615	0.919	0.092	6515
3	169	725	606	6.402	0.640	17172
3	171	724	604	1.453	0.145	17433
3	173	724	603	0.650	0.065	17380
3	175	724	600	1.950	0.195	17604
3	177	724	598	1.300	0.130	18188
3	179	723	596	1.453	0.145	18255
3	181	720	593	2.758	0.276	22084
3	183	719	591	1.453	0.145	18590
3	185	719	588	1.950	0.195	19633
3	187	711	589	5.240	0.524	20442
3	189	691	594	13.400	1.340	21044
3	191	684	597	4.950	0.495	19327
3	193	676	599	5.360	0.536	21512
4	1	290	865	-1.000	-1.000	19744
4	3	275	865	9.750	0.975	17562
4	5	263	874	9.750	0.975	19723
4	7	259	881	5.240	0.524	18735
4	9	256	882	2.055	0.206	19286
4	11	250	888	5.515	0.552	18655
4	13	243	894	5.993	0.599	18837
4	15	237	899	5.077	0.508	18977
4	17	231	903	4.687	0.469	17787
4	19	224	908	5.591	0.559	19612
4	21	221	911	2.758	0.276	20272
4	23	212	916	6.692	0.669	19826
4	25	208	919	3.250	0.325	20507
4	27	201	923	5.240	0.524	16975
4	29	201	923	0.000	0.000	18834
4	31	210	914	8.273	0.827	19224
4	33	232	900	16.950	1.695	18613
4	35	241	894	7.031	0.703	18629
4	37	245	891	3.250	0.325	19404
4	39	249	887	3.677	0.368	17977
4	41	258	881	7.031	0.703	19055
4	43	263	875	5.077	0.508	16944
4	45	268	870	4.596	0.460	17269
4	47	276	864	6.500	0.650	16665
4	49	279	863	2.055	0.206	17205
4	51	289	852	9.663	0.966	19441
4	53	293	848	3.677	0.368	17562
4	55	302	841	7.411	0.741	17210
4	57	311	833	7.827	0.783	15442
4	59	315	829	3.677	0.368	20765
4	61	320	825	4.162	0.416	17482
4	63	314	831	5.515	0.552	17834
4	65	308	839	6.500	0.650	21976
4	67	300	850	8.841	0.884	21750
4	69	291	860	8.745	0.874	17990
4	71	284	865	5.591	0.559	20648
4	73	276	872	6.909	0.691	19711
4	75	271	874	3.500	0.350	18068
4	77	267	876	2.907	0.291	18665
4	79	267	876	0.000	0.000	18838
4	81	275	869	6.909	0.691	16306
4	83	290	862	10.759	1.076	27096
4	85	296	857	5.077	0.508	15634
4	87	300	853	3.677	0.368	15702
4	89	311	843	9.663	0.966	24148
4	91	316	838	4.596	0.460	38198
4	93	322	833	5.077	0.508	28009
4	95	328	828	5.077	0.508	25987
4	97	331	826	2.344	0.234	28046
4	99	334	822	3.250	0.325	22946
4	101	314	841	17.931	1.793	18965
4	103	305	848	7.411	0.741	20605
4	105	299	853	5.077	0.508	19457
4	107	287	859	8.720	0.872	17970
4	109	273	868	10.818	1.082	19874
4	111	252	884	17.160	1.716	18603
4	113	247	888	4.162	0.416	20063
4	115	242	894	5.077	0.508	18013
4	117	236	902	6.500	0.650	21309
4	119	234	905	2.344	0.234	21271
4	121	228	911	5.515	0.552	17567
4	123	224	918	5.240	0.524	18058
4	125	218	927	7.031	0.703	17774
4	127	216	936	5.993	0.599	18800
4	129	212	944	5.814	0.581	23190
4	131	211	948	2.680	0.268	19183
4	133	209	952	2.907	0.291	18948
4	135	208	955	2.055	0.206	19004
4	137	205	959	3.250	0.325	18701
4	139	204	962	2.055	0.206	18921
4	141	198	969	5.993	0.599	18892
4	143	196	971	1.838	0.184	18440
4	145	193	975	3.250	0.325	18811
4	147	191	977	1.838	0.184	19061
4	149	189	977	1.300	0.130	18809
4	151	192	958	12.503	1.250	18850
4	153	196	950	5.814	0.581	12541
4	155	202	945	5.077	0.508	18293
4	157	203	942	2.055	0.206	18352
4	159	204	943	0.919	0.092	13373
4	161	203	952	5.886	0.589	26218
4	163	201	957	3.500	0.350	18547
4	165	199	961	2.907	0.291	24427
4	167	198	963	1.453	0.145	19517
4	169	196	965	1.838	0.184	22179
4	171	196	961	2.600	0.260	16388
4	173	196	960	0.650	0.065	14177
4	175	199	951	6.166	0.617	17352
4	177	203	947	3.677	0.368	26268
4	179	208	940	5.591	0.559	23422
4	181	212	935	4.162	0.416	18704
4	183	216	930	4.162	0.416	17919
4	185	219	926	3.250	0.325	20390
4	187	220	925	0.919	0.092	24056
4	189	225	919	5.077	0.508	22349
4	191	229	913	4.687	0.469	17408
4	193	239	905	8.324	0.832	22161
5	1	414	81	-1.000	-1.000	17118
5	3	424	87	7.580	0.758	19327
5	5	436	90	8.040	0.804	16423
5	7	447	93	7.411	0.741	25335
5	9	450	96	2.758	0.276	17110
5	11	462	106	10.153	1.015	9382
5	13	478	110	10.720	1.072	16692
5	15	499	116	14.196	1.420	16913
5	17	510	117	7.179	0.718	22241
5	19	518	118	5.240	0.524	17202
5	21	531	119	8.475	0.847	16111
5	23	545	122	9.306	0.931	25039
5	25	553	124	5.360	0.536	18355
5	27	563	131	7.934	0.793	23529
5	29	568	133	3.500	0.350	16186
5	31	579	133	7.150	0.715	17263
5	33	595	130	10.581	1.058	19848
5	35	601	128	4.111	0.411	14951
5	37	613	125	8.040	0.804	22034
5	39	622	118	7.411	0.741	22169
5	41	629	111	6.435	0.643	24944
5	43	635	105	5.515	0.552	17908
5	45	629	112	5.993	0.599	31500
5	47	620	121	8.273	0.827	19306
5	49	619	130	5.886	0.589	26553
5	51	614	144	9.663	0.966	22006
5	53	609	159	10.277	1.028	18357
5	55	607	174	9.836	0.984	18604
5	57	604	187	8.672	0.867	17711
5	59	603	190	2.055	0.206	16688
5	61	603	199	5.850	0.585	14370
5	63	604	207	5.240	0.524	25831
5	65	604	210	1.950	0.195	29176
5	67	604	212	1.300	0.130	17852
5	69	602	220	5.360	0.536	20139
5	71	601	226	3.954	0.395	18373
5	73	596	234	6.132	0.613	32178
5	75	594	239	3.500	0.350	21686
5	77	590	245	4.687	0.469	28032
5	79	586	251	4.687	0.469	21026
5	81	558	270	21.994	2.199	15535
5	83	556	276	4.111	0.411	12525
5	85	557	287	7.179	0.718	16119
5	87	558	301	9.123	0.912	11643
5	89	557	311	6.532	0.653	14438
5	91	557	312	0.650	0.065	20675
5	93	560	303	6.166	0.617	27915
5	95	558	304	1.453	0.145	20698
5	97	551	315	8.475	0.847	15876
5	99	548	327	8.040	0.804	16058
5	101	549	335	5.240	0.524	17385
5	103	557	335	5.200	0.520	17869
5	105	555	319	10.481	1.048	18042
5	107	552	308	7.411	0.741	22430
5	109	557	299	6.692	0.669	10015
5	111	560	299	1.950	0.195	13581
5	113	561	303	2.680	0.268	12237
5	115	562	302	0.919	0.092	16951
5	117	563	307	3.314	0.331	20404
5	119	564	309	1.453	0.145	17399
5	121	566	308	1.453	0.145	17506
5	123	563	300	5.553	0.555	16313
5	125	557	293	5.993	0.599	13021
5	127	556	288	3.314	0.331	12629
5	129	554	280	5.360	0.536	9324
5	131	556	275	3.500	0.350	13683
5	133	560	282	5.240	0.524	22985
5	135	548	299	13.525	1.353	15487
5	137	537	317	13.711	1.371	16906
5	139	533	324	5.240	0.524	20891
5	141	529	334	7.001	0.700	16983
5	143	528	338	2.680	0.268	18612
5	145	537	322	11.932	1.193	21300
5	147	557	288	25.639	2.564	18113
5	149	571	269	15.340	1.534	18358
5	151	581	254	11.718	1.172	13172
5	153	590	245	8.273	0.827	15487
5	155	605	237	11.050	1.105	16544
5	157	601	232	4.162	0.416	18350
5	159	581	217	16.250	1.625	18800
5	161	571	208	8.745	0.874	23349
5	163	566	200	6.132	0.613	21536
5	165	559	192	6.909	0.691	22569
5	167	555	188	3.677	0.368	14881
5	169	550	182	5.077	0.508	22510
5	171	548	179	2.344	0.234	20946
5	173	547	175	2.680	0.268	18376
5	175	545	172	2.344	0.234	18205
5	177	549	190	11.985	1.199	18305
5	179	554	210	13.400	1.340	19304
5	181	557	222	8.040	0.804	18172
5	183	557	231	5.850	0.585	18348
5	185	555	240	5.993	0.599	24239
5	187	553	247	4.732	0.473	18225
5	189	552	250	2.055	0.206	18225
5	191	551	256	3.954	0.395	18120
5	193	549	261	3.500	0.350	19047
6	1	718	450	-1.000	-1.000	21022
6	3	718	456	3.900	0.390	19745
6	5	714	460	3.677	0.368	17514
6	7	712	461	1.453	0.145	18337
6	9	708	465	3.677	0.368	23205
6	11	704	469	3.677	0.368	17286
6	13	704	469	0.000	0.000	20137
6	15	711	457	9.030	0.903	17069
6	17	715	451	4.687	0.469	19411
6	19	717	452	1.453	0.145	18678
6	21	707	464	10.153	1.015	18883
6	23	697	476	10.153	1.015	21956
6	25	685	484	9.374	0.937	16747
6	27	667	504	17.489	1.749	16530
6	29	666	506	1.453	0.145	17117
6	31	670	504	2.907	0.291	17776
6	33	680	497	7.934	0.793	16905
6	35	688	492	6.132	0.613	15791
6	37	692	488	3.677	0.368	11880
6	39	692	485	1.950	0.195	16480
6	41	693	482	2.055	0.206	18323
6	43	693	479	1.950	0.195	20035
6	45	693	479	0.000	0.000	17814
6	47	692	475	2.680	0.268	16545
6	49	677	489	13.337	1.334	18425
6	51	675	492	2.344	0.234	16540
6	53	671	495	3.250	0.325	18295
6	55	687	486	11.932	1.193	20002
6	57	702	470	14.255	1.426	33614
6	59	710	457	9.922	0.992	15329
6	61	719	441	11.932	1.193	20011
6	63	729	426	11.718	1.172	21506
6	65	736	414	9.030	0.903	16773
6	67	739	407	4.950	0.495	16584
6	69	747	398	7.827	0.783	19535
6	71	749	395	2.344	0.234	24674
6	73	750	394	0.919	0.092	19381
6	75	751	391	2.055	0.206	17367
6	77	755	387	3.677	0.368	20714
6	79	752	392	3.790	0.379	24240
6	81	745	400	6.909	0.691	17897
6	83	744	402	1.453	0.145	16803
6	85	756	388	11.985	1.199	25795
6	87	763	376	9.030	0.903	21593
6	89	772	361	11.370	1.137	18902
6	91	778	351	7.580	0.758	20994
6	93	784	343	6.500	0.650	18646
6	95	787	338	3.790	0.379	19726
6	97	785	334	2.907	0.291	25783
6	99	774	347	11.069	1.107	17407
6	101	764	368	15.118	1.512	21004
6	103	757	378	7.934	0.793	17056
6	105	754	385	4.950	0.495	20063
6	107	751	394	6.166	0.617	21674
6	109	745	407	9.306	0.931	20629
6	111	739	418	8.144	0.814	28401
6	113	734	425	5.591	0.559	27210
6	115	726	435	8.324	0.832	19226
6	117	722	441	4.687	0.469	29734
6	119	715	450	7.411	0.741	26532
6	121	706	460	8.745	0.874	18648
6	123	696	472	10.153	1.015	16806
6	125	689	481	7.411	0.741	21296
6	127	683	486	5.077	0.508	20449
6	129	675	493	6.909	0.691	24281
6	131	664	500	8.475	0.847	14259
6	133	659	504	4.162	0.416	28904
6	135	650	508	6.402	0.640	18383
6	137	646	510	2.907	0.291	18743
6	139	640	513	4.360	0.436	16581
6	141	634	514	3.954	0.395	16356
6	143	630	514	2.600	0.260	15492
6	145	634	512	2.907	0.291	18020
6	147	645	507	7.854	0.785	16357
6	149	649	507	2.600	0.260	20662
6	151	650	506	0.919	0.092	18009
6	153	652	500	4.111	0.411	18973
6	155	648	499	2.680	0.268	18497
6	157	641	497	4.732	0.473	17293
6	159	638	494	2.758	0.276	17958
6	161	634	488	4.687	0.469	17315
6	163	638	497	6.402	0.640	17606
6	165	642	505	5.814	0.581	14994
6	167	651	514	8.273	0.827	17141
6	169	656	523	6.692	0.669	16654
6	171	673	548	19.651	1.965	22531
6	173	681	563	11.050	1.105	9404
6	175	684	572	6.166	0.617	19044
6	177	678	575	4.360	0.436	14049
6	179	675	574	2.055	0.206	19369
6	181	664	550	17.160	1.716	17285
6	183	666	539	7.267	0.727	16124
6	185	667	526	8.475	0.847	15084
6	187	669	517	5.993	0.599	19505
6	189	672	509	5.553	0.555	15371
6	191	680	499	8.324	0.832	16069
6	193	689	490	8.273	0.827	28090
7	1	210	267	-1.000	-1.000	21691
7	3	206	279	8.222	0.822	21072
7	5	200	287	6.500	0.650	17416
7	7	196	296	6.402	0.640	12536
7	9	196	302	3.900	0.390	18277
7	11	197	311	5.886	0.589	28129
7	13	195	316	3.500	0.350	23991
7	15	193	323	4.732	0.473	21284
7	17	192	329	3.954	0.395	22671
7	19	191	329	0.650	0.065	19012
7	21	189	323	4.111	0.411	19842
7	23	192	315	5.553	0.555	23180
7	25	195	309	4.360	0.436	21661
7	27	198	303	4.360	0.436	22855
7	29	198	306	1.950	0.195	24909
7	31	197	312	3.954	0.395	19357
7	33	194	316	3.250	0.325	19527
7	35	188	326	7.580	0.758	19763
7	37	181	331	5.591	0.559	19560
7	39	178	333	2.344	0.234	15100
7	41	173	340	5.591	0.559	18140
7	43	172	341	0.919	0.092	21530
7	45	172	336	3.250	0.325	31040
7	47	183	318	13.711	1.371	22338
7	49	193	304	11.183	1.118	19760
7	51	201	290	10.481	1.048	22610
7	53	205	282	5.814	0.581	35628
7	55	206	266	10.420	1.042	22233
7	57	209	259	4.950	0.495	26913
7	59	211	251	5.360	0.536	21970
7	61	216	233	12.143	1.214	10509
7	63	223	221	9.030	0.903	19101
7	65	229	206	10.501	1.050	18487
7	67	234	197	6.692	0.669	18281
7	69	239	187	7.267	0.727	31175
7	71	239	177	6.500	0.650	25540
7	73	237	173	2.907	0.291	22434
7	75	236	176	2.055	0.206	23670
7	77	235	186	6.532	0.653	28164
7	79	236	192	3.954	0.395	27398
7	81	236	204	7.800	0.780	21430
7	83	234	222	11.772	1.177	23841
7	85	233	234	7.827	0.783	21923
7	87	232	244	6.532	0.653	21779
7	89	229	250	4.360	0.436	10746
7	91	226	257	4.950	0.495	19403
7	93	225	257	0.650	0.065	19592
7	95	224	251	3.954	0.395	16899
7	97	222	244	4.732	0.473	27692
7	99	220	241	2.344	0.234	44853
7	101	215	232	6.692	0.669	29365
7	103	213	227	3.500	0.350	16978
7	105	212	217	6.532	0.653	14328
7	107	210	212	3.500	0.350	23958
7	109	210	204	5.200	0.520	19831
7	111	208	199	3.500	0.350	63462
7	113	204	185	9.464	0.946	18906
7	115	205	174	7.179	0.718	19788
7	117	204	167	4.596	0.460	19482
7	119	204	163	2.600	0.260	19577
7	121	204	160	1.950	0.195	20166
7	123	206	164	2.907	0.291	19586
7	125	204	181	11.126	1.113	19599
7	127	200	189	5.814	0.581	13169
7	129	198	196	4.732	0.473	7804
7	131	202	200	3.677	0.368	14422
7	133	203	200	0.650	0.065	41107
7	135	208	199	3.314	0.331	20591
7	137	211	198	2.055	0.206	23666
7	139	212	198	0.650	0.065	20032
7	141	214	203	3.500	0.350	16280
7	143	214	213	6.500	0.650	9771
7	145	215	218	3.314	0.331	29065
7	147	216	223	3.314	0.331	18251
7	149	212	226	3.250	0.325	14522
7	151	210	223	2.344	0.234	25486
7	153	201	204	13.665	1.367	12342
7	155	200	196	5.240	0.524	12546
7	157	209	196	5.850	0.585	31256
7	159	213	197	2.680	0.268	16693
7	161	213	194	1.950	0.195	16119
7	163	205	190	5.814	0.581	15252
7	165	197	205	11.050	1.105	5769
7	167	200	207	2.344	0.234	11841
7	169	203	207	1.950	0.195	15190
7	171	207	205	2.907	0.291	13823
7	173	210	206	2.055	0.206	18196
7	175	211	206	0.650	0.065	19697
7	177	211	206	0.000	0.000	22628
7	179	218	204	4.732	0.473	21284
7	181	224	214	7.580	0.758	29816
7	183	224	214	0.000	0.000	23820
7	185	224	215	0.650	0.065	20543
7	187	219	218	3.790	0.379	32301
7	189	216	219	2.055	0.206	31309
7	191	213	217	2.344	0.234	25196
7	193	210	215	2.344	0.234	22501
8	1	655	290	-1.000	-1.000	14866
8	3	649	288	4.111	0.411	19184
8	5	640	286	5.993	0.599	18608
8	7	639	286	0.650	0.065	15862
8	9	634	283	3.790	0.379	16642
8	11	624	294	9.663	0.966	17409
8	13	618	303	7.031	0.703	18651
8	15	614	309	4.687	0.469	18811
8	17	612	311	1.838	0.184	18173
8	19	612	311	0.000	0.000	19641
8	21	610	306	3.500	0.350	16105
8	23	609	306	0.650	0.065	16292
8	25	604	314	6.132	0.613	18127
8	27	603	319	3.314	0.331	18450
8	29	606	317	2.344	0.234	18797
8	31	616	309	8.324	0.832	20526
8	33	622	302	5.993	0.599	21423
8	35	625	297	3.790	0.379	14919
8	37	637	289	9.374	0.937	18911
8	39	640	288	2.055	0.206	20520
8	41	640	277	7.150	0.715	23395
8	43	638	269	5.360	0.536	20079
8	45	637	259	6.532	0.653	21709
8	47	636	239	13.016	1.302	17547
8	49	634	262	15.006	1.501	18065
8	51	635	277	9.771	0.977	17633
8	53	642	274	4.950	0.495	20343
8	55	648	272	4.111	0.411	19880
8	57	649	274	1.453	0.145	18310
8	59	680	263	21.380	2.138	17397
8	61	657	275	16.862	1.686	17515
8	63	655	274	1.453	0.145	22243
8	65	652	270	3.250	0.325	20770
8	67	652	266	2.600	0.260	21778
8	69	652	268	1.300	0.130	15786
8	71	653	269	0.919	0.092	19495
8	73	653	271	1.300	0.130	16412
8	75	649	272	2.680	0.268	16940
8	77	646	267	3.790	0.379	16247
8	79	653	271	5.240	0.524	15291
8	81	660	274	4.950	0.495	16603
8	83	664	275	2.680	0.268	23425
8	85	662	270	3.500	0.350	20650
8	87	654	268	5.360	0.536	17836
8	89	651	266	2.344	0.234	20153
8	91	647	265	2.680	0.268	19670
8	93	640	268	4.950	0.495	22975
8	95	632	263	6.132	0.613	20949
8	97	624	257	6.500	0.650	15510
8	99	621	253	3.250	0.325	17829
8	101	620	247	3.954	0.395	14629
8	103	620	247	0.000	0.000	22351
8	105	621	255	5.240	0.524	17473
8	107	621	257	1.300	0.130	18058
8	109	616	255	3.500	0.350	17978
8	111	605	248	8.475	0.847	15628
8	113	605	248	0.000	0.000	17866
8	115	604	247	0.919	0.092	20734
8	117	610	251	4.687	0.469	31360
8	119	624	258	10.174	1.017	9112
8	121	635	258	7.150	0.715	30009
8	123	657	265	15.006	1.501	20699
8	125	657	266	0.650	0.065	34072
8	127	661	269	3.250	0.325	18304
8	129	639	265	14.534	1.453	32854
8	131	611	268	18.304	1.830	7482
8	133	609	268	1.300	0.130	9211
8	135	612	268	1.950	0.195	9842
8	137	616	268	2.600	0.260	12505
8	139	619	268	1.950	0.195	32280
8	141	634	264	10.090	1.009	21262
8	143	636	264	1.300	0.130	16581
8	145	636	270	3.900	0.390	24236
8	147	631	277	5.591	0.559	12734
8	149	627	277	2.600	0.260	18062
8	151	624	274	2.758	0.276	32969
8	153	619	265	6.692	0.669	20752
8	155	614	256	6.692	0.669	14518
8	157	609	251	4.596	0.460	24642
8	159	602	243	6.909	0.691	18015
8	161	598	243	2.600	0.260	15863
8	163	592	246	4.360	0.436	18231
8	165	597	252	5.077	0.508	16538
8	167	590	247	5.591	0.559	14905
8	169	608	256	13.081	1.308	12555
8	171	621	259	8.672	0.867	20463
8	173	629	263	5.814	0.581	18195
8	175	636	271	6.909	0.691	13566
8	177	603	274	21.538	2.154	17624
8	179	587	274	10.400	1.040	18218
8	181	566	275	13.665	1.367	26094
8	183	554	276	7.827	0.783	33039
8	185	543	278	7.267	0.727	12732
8	187	540	279	2.055	0.206	18208
8	189	535	283	4.162	0.416	17135
8	191	535	283	0.000	0.000	19458
8	193	531	276	5.240	0.524	21094
9	1	245	602	-1.000	-1.000	25450
9	3	239	600	4.111	0.411	25608
9	5	239	600	0.000	0.000	24501
9	7	229	603	6.786	0.679	23671
9	9	224	605	3.500	0.350	24746
9	11	219	607	3.500	0.350	25141
9	13	209	611	7.001	0.700	31098
9	15	199	613	6.629	0.663	19313
9	17	189	618	7.267	0.727	22970
9	19	184	625	5.591	0.559	28453
9	21	176	654	19.554	1.955	21304
9	23	174	664	6.629	0.663	21619
9	25	174	668	2.600	0.260	24871
9	27	177	670	2.344	0.234	23654
9	29	175	631	25.383	2.538	16688
9	31	172	607	15.721	1.572	10041
9	33	168	589	11.985	1.199	22489
9	35	163	576	9.053	0.905	24008
9	37	151	554	16.289	1.629	22755
9	39	146	543	7.854	0.785	24989
9	41	135	532	10.111	1.011	23200
9	43	128	523	7.411	0.741	23517
9	45	122	512	8.144	0.814	25828
9	47	121	508	2.680	0.268	26602
9	49	121	503	3.250	0.325	26739
9	51	120	499	2.680	0.268	25141
9	53	119	499	0.650	0.065	25540
9	55	122	509	6.786	0.679	27616
9	57	132	528	13.956	1.396	23528
9	59	141	540	9.750	0.975	20453
9	61	150	550	8.745	0.874	24780
9	63	155	560	7.267	0.727	21006
9	65	162	567	6.435	0.643	30167
9	67	162	568	0.650	0.065	32613
9	69	163	569	0.919	0.092	30793
9	71	163	569	0.000	0.000	23082
9	73	154	548	14.850	1.485	28863
9	75	154	548	0.000	0.000	27192
9	77	158	557	6.402	0.640	28730
9	79	159	557	0.650	0.065	22002
9	81	154	549	6.132	0.613	33043
9	83	149	545	4.162	0.416	29200
9	85	144	539	5.077	0.508	31648
9	87	138	534	5.077	0.508	24779
9	89	128	523	9.663	0.966	24822
9	91	127	519	2.680	0.268	19246
9	93	137	520	6.532	0.653	25711
9	95	133	521	2.680	0.268	24360
9	97	127	525	4.687	0.469	25865
9	99	125	534	5.993	0.599	21454
9	101	120	538	4.162	0.416	17207
9	103	106	537	9.123	0.912	18246
9	105	109	532	3.790	0.379	8075
9	107	125	530	10.481	1.048	26722
9	109	135	528	6.629	0.663	21975
9	111	139	526	2.907	0.291	24363
9	113	142	523	2.758	0.276	33572
9	115	138	538	10.090	1.009	25757
9	117	134	543	4.162	0.416	30566
9	119	134	543	0.000	0.000	36286
9	121	126	540	5.553	0.555	29370
9	123	122	531	6.402	0.640	29324
9	125	115	526	5.591	0.559	26759
9	127	111	522	3.677	0.368	28705
9	129	111	519	1.950	0.195	12080
9	131	123	514	8.450	0.845	25163
9	133	122	522	5.240	0.524	25058
9	135	124	532	6.629	0.663	22233
9	137	128	538	4.687	0.469	18837
9	139	130	542	2.907	0.291	23927
9	141	131	544	1.453	0.145	16729
9	143	134	547	2.758	0.276	8980
9	145	131	537	6.786	0.679	20307
9	147	129	530	4.732	0.473	28527
9	149	127	527	2.344	0.234	38485
9	151	127	519	5.200	0.520	30604
9	153	128	515	2.680	0.268	22820
9	155	124	507	5.814	0.581	18051
9	157	123	512	3.314	0.331	11193
9	159	129	522	7.580	0.758	21675
9	161	130	524	1.453	0.145	24601
9	163	132	522	1.838	0.184	38664
9	165	132	512	6.500	0.650	26985
9	167	138	511	3.954	0.395	28118
9	169	141	518	4.950	0.495	25490
9	171	146	524	5.077	0.508	26742
9	173	155	532	7.827	0.783	12914
9	175	159	538	4.687	0.469	19288
9	177	165	546	6.500	0.650	22929
9	179	170	551	4.596	0.460	24313
9	181	172	553	1.838	0.184	25785
9	183	174	556	2.344	0.234	26607
9	185	177	559	2.758	0.276	23066
9	187	181	563	3.677	0.368	27229
9	189	183	567	2.907	0.291	20724
9	191	187	571	3.677	0.368	22613
9	193	187	572	0.650	0.065	24546
10	1	500	512	-1.000	-1.000	27820
10	3	498	513	1.453	0.145	28602
10	5	491	517	5.240	0.524	28145
10	7	487	519	2.907	0.291	26950
10	9	480	526	6.435	0.643	26266
10	11	477	529	2.758	0.276	24967
10	13	468	537	7.827	0.783	23115
10	15	465	542	3.790	0.379	23509
10	17	465	542	0.000	0.000	24117
10	19	470	531	7.854	0.785	20792
10	21	478	521	8.324	0.832	24960
10	23	479	519	1.453	0.145	30683
10	25	478	521	1.453	0.145	32835
10	27	475	526	3.790	0.379	15468
10	29	471	529	3.250	0.325	23628
10	31	476	524	4.596	0.460	27578
10	33	488	510	11.985	1.199	15879
10	35	502	500	11.183	1.118	21937
10	37	510	494	6.500	0.650	24093
10	39	514	484	7.001	0.700	25598
10	41	514	484	0.000	0.000	26793
10	43	490	499	18.396	1.840	21397
10	45	479	509	9.663	0.966	22819
10	47	474	515	5.077	0.508	23341
10	49	467	523	6.909	0.691	20964
10	51	466	526	2.055	0.206	21161
10	53	461	541	10.277	1.028	23395
10	55	463	542	1.453	0.145	24022
10	57	463	543	0.650	0.065	24433
10	59	460	544	2.055	0.206	24289
10	61	460	544	0.000	0.000	23862
10	63	463	534	6.786	0.679	23834
10	65	463	533	0.650	0.065	23907
10	67	463	531	1.300	0.130	24299
10	69	467	522	6.402	0.640	26132
10	71	471	515	5.240	0.524	23279
10	73	494	497	18.984	1.898	23680
10	75	508	486	11.573	1.157	24635
10	77	509	485	0.919	0.092	27377
10	79	519	479	7.580	0.758	28493
10	81	525	474	5.077	0.508	22727
10	83	519	478	4.687	0.469	31410
10	85	503	488	12.264	1.226	29621
10	87	491	495	9.030	0.903	23372
10	89	484	498	4.950	0.495	19332
10	91	477	503	5.591	0.559	21823
10	93	475	507	2.907	0.291	21271
10	95	472	514	4.950	0.495	23279
10	97	470	521	4.732	0.473	24400
10	99	469	526	3.314	0.331	24817
10	101	464	531	4.596	0.460	28681
10	103	458	538	5.993	0.599	25912
10	105	453	544	5.077	0.508	24895
10	107	447	555	8.144	0.814	21752
10	109	443	562	5.240	0.524	23694
10	111	442	564	1.453	0.145	24022
10	113	442	548	10.400	1.040	24618
10	115	454	533	12.486	1.249	26271
10	117	461	523	7.934	0.793	30026
10	119	467	516	5.993	0.599	28565
10	121	478	505	10.111	1.011	23292
10	123	496	493	14.061	1.406	25704
10	125	516	476	17.061	1.706	22880
10	127	522	469	5.993	0.599	23953
10	129	531	463	7.031	0.703	27003
10	131	537	459	4.687	0.469	24079
10	133	544	453	5.993	0.599	29066
10	135	547	452	2.055	0.206	25878
10	137	550	450	2.344	0.234	24333
10	139	552	448	1.838	0.184	24432
10	141	552	448	0.000	0.000	23984
10	143	537	461	12.902	1.290	30651
10	145	518	472	14.270	1.427	21947
10	147	511	476	5.240	0.524	26145
10	149	503	482	6.500	0.650	27045
10	151	494	491	8.273	0.827	21135
10	153	484	502	9.663	0.966	27169
10	155	471	514	11.499	1.150	22976
10	157	456	528	13.337	1.334	25260
10	159	452	532	3.677	0.368	23968
10	161	448	536	3.677	0.368	23205
10	163	443	542	5.077	0.508	27297
10	165	439	545	3.250	0.325	26682
10	167	433	548	4.360	0.436	27695
10	169	431	550	1.838	0.184	24386
10	171	427	554	3.677	0.368	23973
10	173	425	555	1.453	0.145	26868
10	175	425	549	3.900	0.390	23993
10	177	438	534	12.902	1.290	18340
10	179	446	525	7.827	0.783	22837
10	181	450	521	3.677	0.368	24617
10	183	457	515	5.993	0.599	9351
10	185	478	498	17.562	1.756	23763
10	187	499	480	17.978	1.798	20837
10	189	511	471	9.750	0.975	23479
10	191	520	466	6.692	0.669	26846
10	193	539	451	15.734	1.573	23899
11	1	502	245	-1.000	-1.000	24923
11	3	502	245	0.000	0.000	23957
11	5	502	240	3.250	0.325	22343
11	7	502	234	3.900	0.390	26715
11	9	501	226	5.240	0.524	30698
11	11	499	225	1.453	0.145	23896
11	13	498	249	15.613	1.561	27397
11	15	499	255	3.954	0.395	23956
11	17	498	264	5.886	0.589	24829
11	19	498	272	5.200	0.520	26356
11	21	495	275	2.758	0.276	25296
11	23	495	284	5.850	0.585	25600
11	25	496	293	5.886	0.589	21711
11	27	497	293	0.650	0.065	24429
11	29	500	293	1.950	0.195	22829
11	31	510	303	9.192	0.919	22564
11	33	522	296	9.030	0.903	24978
11	35	537	292	10.090	1.009	23283
11	37	551	292	9.100	0.910	23926
11	39	546	291	3.314	0.331	24086
11	41	527	292	12.367	1.237	25080
11	43	512	294	9.836	0.984	21823
11	45	517	303	6.692	0.669	24456
11	47	520	305	2.344	0.234	26943
11	49	522	311	4.111	0.411	24136
11	51	516	306	5.077	0.508	25066
11	53	500	272	24.424	2.442	22757
11	55	498	253	12.418	1.242	25340
11	57	498	240	8.450	0.845	22599
11	59	498	232	5.200	0.520	24991
11	61	506	246	10.481	1.048	31256
11	63	510	264	11.985	1.199	25055
11	65	510	281	11.050	1.105	31993
11	67	510	281	0.000	0.000	21789
11	69	509	258	14.964	1.496	23533
11	71	510	253	3.314	0.331	23080
11	73	520	268	11.718	1.172	13181
11	75	525	287	12.770	1.277	12377
11	77	545	290	13.145	1.315	25324
11	79	562	288	11.126	1.113	34843
11	81	575	286	8.549	0.855	24474
11	83	578	284	2.344	0.234	23207
11	85	579	279	3.314	0.331	24896
11	87	551	277	18.246	1.825	22896
11	89	546	277	3.250	0.325	21305
11	91	536	264	10.661	1.066	23791
11	93	521	244	16.250	1.625	23348
11	95	509	233	10.581	1.058	30857
11	97	502	224	7.411	0.741	27198
11	99	500	218	4.111	0.411	19036
11	101	502	215	2.344	0.234	23591
11	103	506	221	4.687	0.469	6386
11	105	513	232	8.475	0.847	23089
11	107	513	232	0.000	0.000	23603
11	109	513	231	0.650	0.065	24367
11	111	513	225	3.900	0.390	23719
11	113	508	216	6.692	0.669	17041
11	115	504	209	5.240	0.524	29119
11	117	504	203	3.900	0.390	25478
11	119	505	224	13.665	1.367	24675
11	121	505	229	3.250	0.325	28392
11	123	506	237	5.240	0.524	29613
11	125	507	250	8.475	0.847	40641
11	127	504	260	6.786	0.679	24306
11	129	503	271	7.179	0.718	25045
11	131	502	283	7.827	0.783	29952
11	133	502	289	3.900	0.390	7038
11	135	501	290	0.919	0.092	14912
11	137	501	290	0.000	0.000	19419
11	139	497	280	7.001	0.700	23129
11	141	494	267	8.672	0.867	29447
11	143	493	259	5.240	0.524	23076
11	145	492	250	5.886	0.589	23599
11	147	493	244	3.954	0.395	29212
11	149	493	235	5.850	0.585	20576
11	151	495	228	4.732	0.473	25532
11	153	496	223	3.314	0.331	29058
11	155	497	228	3.314	0.331	28576
11	157	500	250	14.432	1.443	24847
11	159	504	267	11.351	1.135	24027
11	161	509	286	12.770	1.277	23142
11	163	519	302	12.264	1.226	19773
11	165	526	313	8.475	0.847	27296
11	167	534	321	7.354	0.735	24496
11	169	535	322	0.919	0.092	27125
11	171	535	322	0.000	0.000	24698
11	173	535	322	0.000	0.000	24249
11	175	526	308	10.818	1.082	24265
11	177	512	292	13.819	1.382	32154
11	179	510	281	7.267	0.727	33776
11	181	508	265	10.481	1.048	27065
11	183	508	257	5.200	0.520	26978
11	185	507	249	5.240	0.524	30164
11	187	507	241	5.200	0.520	24796
11	189	507	233	5.200	0.520	25679
11	191	506	226	4.596	0.460	24601
11	193	504	224	1.838	0.184	20937
12	1	471	97	-1.000	-1.000	31677
12	3	468	99	2.344	0.234	30360
12	5	460	104	6.132	0.613	28634
12	7	456	94	7.001	0.700	25391
12	9	454	89	3.500	0.350	25196
12	11	454	84	3.250	0.325	25832
12	13	457	79	3.790	0.379	25631
12	15	462	76	3.790	0.379	25549
12	17	464	72	2.907	0.291	24310
12	19	459	68	4.162	0.416	27494
12	21	454	67	3.314	0.331	27065
12	23	451	65	2.344	0.234	21752
12	25	452	76	7.179	0.718	24537
12	27	455	79	2.758	0.276	25827
12	29	467	84	8.450	0.845	25832
12	31	474	93	7.411	0.741	24591
12	33	476	96	2.344	0.234	25296
12	35	463	100	8.841	0.884	26445
12	37	457	102	4.111	0.411	25286
12	39	450	107	5.591	0.559	25500
12	41	443	113	5.993	0.599	25442
12	43	441	128	9.836	0.984	27018
12	45	442	145	11.069	1.107	26117
12	47	445	162	11.220	1.122	30065
12	49	445	169	4.550	0.455	17840
12	51	446	173	2.680	0.268	31176
12	53	447	132	26.657	2.666	30567
12	55	448	111	13.665	1.367	25419
12	57	450	102	5.993	0.599	24662
12	59	452	98	2.907	0.291	29267
12	61	463	92	8.144	0.814	24491
12	63	461	75	11.126	1.113	30770
12	65	461	63	7.800	0.780	28780
12	67	461	57	3.900	0.390	31085
12	69	461	55	1.300	0.130	23314
12	71	465	49	4.687	0.469	24773
12	73	472	43	5.993	0.599	24341
12	75	471	46	2.055	0.206	24762
12	77	471	49	1.950	0.195	28347
12	79	470	49	0.650	0.065	28745
12	81	469	41	5.240	0.524	30506
12	83	469	35	3.900	0.390	30380
12	85	469	33	1.300	0.130	25655
12	87	468	32	0.919	0.092	26314
12	89	468	32	0.000	0.000	27702
12	91	468	32	0.000	0.000	27118
12	93	463	40	6.132	0.613	25952
12	95	461	46	4.111	0.411	23922
12	97	461	48	1.300	0.130	25362
12	99	454	33	10.759	1.076	28695
12	101	453	27	3.954	0.395	22254
12	103	450	22	3.790	0.379	25495
12	105	448	19	2.344	0.234	27692
12	107	446	17	1.838	0.184	24209
12	109	442	13	3.677	0.368	28494
12	111	440	11	1.838	0.184	23169
12	113	438	9	1.838	0.184	23999
12	115	438	5	2.600	0.260	21786
12	117	439	1	2.680	0.268	22021
12	119	440	0	0.919	0.092	26401
12	121	441	0	0.650	0.065	27011
12	123	441	0	0.000	0.000	27395
12	125	443	4	2.907	0.291	28207
12	127	444	1	2.055	0.206	26065
12	129	444	-1	1.300	0.130	0
12	131	447	2	2.758	0.276	23773
12	133	449	4	1.838	0.184	22918
12	135	450	8	2.680	0.268	27301
12	137	452	15	4.732	0.473	29325
12	139	453	17	1.453	0.145	27716
12	141	453	21	2.600	0.260	28505
12	143	453	26	3.250	0.325	30853
12	145	453	30	2.600	0.260	14284
12	147	455	35	3.500	0.350	24901
12	149	455	30	3.250	0.325	24792
12	151	454	17	8.475	0.847	24358
12	153	453	9	5.240	0.524	26143
12	155	451	4	3.500	0.350	34735
12	157	449	2	1.838	0.184	28421
12	159	448	2	0.650	0.065	27093
12	161	446	2	1.300	0.130	24840
12	163	446	2	0.000	0.000	25245
12	165	446	2	0.000	0.000	20912
12	167	447	1	0.919	0.092	24566
12	169	451	1	2.600	0.260	31048
12	171	453	0	1.453	0.145	25147
12	173	451	0	1.300	0.130	29393
12	175	449	1	1.453	0.145	24251
12	177	445	6	4.162	0.416	24885
12	179	445	9	1.950	0.195	24778
12	181	444	10	0.919	0.092	25161
12	183	444	10	0.000	0.000	24902
12	185	445	14	2.680	0.268	22823
12	187	446	20	3.954	0.395	21206
12	189	446	26	3.900	0.390	24120
12	191	446	28	1.300	0.130	24270
12	193	443	34	4.360	0.436	24703
13	1	893	245	-1.000	-1.000	24076
13	3	889	242	3.250	0.325	22804
13	5	880	236	7.031	0.703	19976
13	7	880	236	0.000	0.000	23223
13	9	891	252	12.620	1.262	16646
13	11	879	242	10.153	1.015	20082
13	13	860	223	17.465	1.747	21225
13	15	848	211	11.031	1.103	19035
13	17	836	193	14.061	1.406	22428
13	19	829	189	5.240	0.524	21258
13	21	825	186	3.250	0.325	22770
13	23	810	178	11.050	1.105	22774
13	25	817	181	4.950	0.495	22856
13	27	825	189	7.354	0.735	21558
13	29	827	192	2.344	0.234	22340
13	31	811	178	13.819	1.382	19968
13	33	804	171	6.435	0.643	18776
13	35	798	159	8.720	0.872	22066
13	37	795	149	6.786	0.679	25415
13	39	789	140	7.031	0.703	23522
13	41	775	132	10.481	1.048	23668
13	43	764	124	8.841	0.884	22956
13	45	755	112	9.750	0.975	18210
13	47	751	105	5.240	0.524	21472
13	49	739	93	11.031	1.103	19886
13	51	735	84	6.402	0.640	22929
13	53	731	74	7.001	0.700	27598
13	55	724	62	9.030	0.903	27027
13	57	713	50	10.581	1.058	25381
13	59	700	45	9.053	0.905	22639
13	61	691	41	6.402	0.640	20344
13	63	667	32	16.660	1.666	23418
13	65	659	29	5.553	0.555	23624
13	67	657	28	1.453	0.145	23547
13	69	662	28	3.250	0.325	23103
13	71	674	31	8.040	0.804	23812
13	73	690	40	11.932	1.193	16752
13	75	700	41	6.532	0.653	25019
13	77	704	44	3.250	0.325	18127
13	79	709	46	3.500	0.350	29687
13	81	711	48	1.838	0.184	21835
13	83	711	49	0.650	0.065	20695
13	85	709	49	1.300	0.130	21765
13	87	706	52	2.758	0.276	23143
13	89	708	60	5.360	0.536	23015
13	91	709	71	7.179	0.718	23854
13	93	708	76	3.314	0.331	27013
13	95	707	83	4.596	0.460	37914
13	97	698	109	17.883	1.788	33295
13	99	693	122	9.053	0.905	31502
13	101	688	135	9.053	0.905	23633
13	103	687	137	1.453	0.145	24319
13	105	697	92	29.963	2.996	23039
13	107	705	75	12.212	1.221	25687
13	109	720	55	16.250	1.625	22671
13	111	735	39	14.255	1.426	31395
13	113	740	34	4.596	0.460	20390
13	115	753	26	9.922	0.992	28814
13	117	760	23	4.950	0.495	26621
13	119	765	21	3.500	0.350	31332
13	121	785	16	13.400	1.340	27757
13	123	794	14	5.993	0.599	22901
13	125	797	14	1.950	0.195	22433
13	127	798	14	0.650	0.065	26393
13	129	810	11	8.040	0.804	22737
13	131	817	11	4.550	0.455	23004
13	133	803	15	9.464	0.946	23169
13	135	748	38	38.749	3.875	23446
13	137	739	55	12.503	1.250	23837
13	139	728	70	12.090	1.209	23488
13	141	719	80	8.745	0.874	18004
13	143	719	80	0.000	0.000	26170
13	145	720	58	14.314	1.431	22735
13	147	718	72	9.192	0.919	26261
13	149	710	88	11.627	1.163	26781
13	151	699	100	10.581	1.058	24952
13	153	699	102	1.300	0.130	23083
13	155	695	108	4.687	0.469	23528
13	157	691	117	6.402	0.640	21103
13	159	699	121	5.814	0.581	25417
13	161	703	112	6.402	0.640	24705
13	163	702	114	1.453	0.145	30942
13	165	702	114	0.000	0.000	24161
13	167	703	102	7.827	0.783	34630
13	169	701	93	5.993	0.599	23111
13	171	702	109	10.420	1.042	34065
13	173	702	114	3.250	0.325	27105
13	175	703	123	5.886	0.589	16979
13	177	702	133	6.532	0.653	22788
13	179	702	133	0.000	0.000	30741
13	181	699	140	4.950	0.495	27653
13	183	696	154	9.306	0.931	11105
13	185	698	182	18.246	1.825	14995
13	187	699	189	4.596	0.460	9656
13	189	704	210	14.031	1.403	17620
13	191	714	222	10.153	1.015	23005
13	193	717	224	2.344	0.234	24113
14	1	775	878	-1.000	-1.000	22413
14	3	773	882	2.907	0.291	22166
14	5	766	884	4.732	0.473	22131
14	7	758	885	5.240	0.524	21721
14	9	757	884	0.919	0.092	22491
14	11	757	883	0.650	0.065	23400
14	13	760	878	3.790	0.379	26157
14	15	769	863	11.370	1.137	28061
14	17	777	852	8.841	0.884	20792
14	19	780	851	2.055	0.206	21798
14	21	786	848	4.360	0.436	22263
14	23	800	841	10.174	1.017	22159
14	25	809	835	7.031	0.703	21326
14	27	812	832	2.758	0.276	18150
14	29	819	829	4.950	0.495	22410
14	31	821	828	1.453	0.145	34248
14	33	822	828	0.650	0.065	17854
14	35	825	825	2.758	0.276	20517
14	37	829	822	3.250	0.325	17527
14	39	843	812	11.183	1.118	20577
14	41	849	803	7.031	0.703	22886
14	43	855	794	7.031	0.703	23187
14	45	867	780	11.985	1.199	21921
14	47	870	776	3.250	0.325	26014
14	49	875	772	4.162	0.416	21801
14	51	879	766	4.687	0.469	23993
14	53	880	766	0.650	0.065	24221
14	55	884	751	10.090	1.009	25927
14	57	884	746	3.250	0.325	25922
14	59	885	743	2.055	0.206	23503
14	61	887	740	2.344	0.234	21825
14	63	893	737	4.360	0.436	27010
14	65	896	735	2.344	0.234	16937
14	67	897	734	0.919	0.092	15638
14	69	897	734	0.000	0.000	10737
14	71	900	731	2.758	0.276	10665
14	73	911	731	7.150	0.715	20484
14	75	924	731	8.450	0.845	25140
14	77	932	730	5.240	0.524	24287
14	79	937	731	3.314	0.331	22692
14	81	942	727	4.162	0.416	21788
14	83	944	727	1.300	0.130	22943
14	85	946	726	1.453	0.145	21380
14	87	954	722	5.814	0.581	19514
14	89	943	729	8.475	0.847	23966
14	91	939	732	3.250	0.325	18590
14	93	938	733	0.919	0.092	24512
14	95	926	741	9.374	0.937	23524
14	97	919	741	4.550	0.455	25578
14	99	918	744	2.055	0.206	28655
14	101	908	749	7.267	0.727	25991
14	103	900	761	9.374	0.937	22843
14	105	900	762	0.650	0.065	17919
14	107	897	763	2.055	0.206	20504
14	109	893	766	3.250	0.325	17901
14	111	904	768	7.267	0.727	22093
14	113	908	758	7.001	0.700	41844
14	115	904	755	3.250	0.325	30774
14	117	899	749	5.077	0.508	23730
14	119	901	747	1.838	0.184	20183
14	121	906	749	3.500	0.350	31514
14	123	907	749	0.650	0.065	23946
14	125	905	748	1.453	0.145	22237
14	127	897	747	5.240	0.524	16323
14	129	896	747	0.650	0.065	18416
14	131	896	746	0.650	0.065	16856
14	133	901	744	3.500	0.350	31509
14	135	903	743	1.453	0.145	20553
14	137	910	742	4.596	0.460	16791
14	139	916	741	3.954	0.395	13376
14	141	925	741	5.850	0.585	19537
14	143	931	737	4.687	0.469	20123
14	145	933	732	3.500	0.350	25448
14	147	937	727	4.162	0.416	29244
14	149	929	731	5.814	0.581	22153
14	151	920	739	7.827	0.783	23718
14	153	905	745	10.501	1.050	15684
14	155	900	745	3.250	0.325	18952
14	157	906	739	5.515	0.552	18939
14	159	908	732	4.732	0.473	29716
14	161	905	731	2.055	0.206	24217
14	163	897	736	6.132	0.613	19373
14	165	896	737	0.919	0.092	18710
14	167	893	738	2.055	0.206	11238
14	169	899	734	4.687	0.469	19543
14	171	909	731	6.786	0.679	27374
14	173	909	732	0.650	0.065	20529
14	175	908	736	2.680	0.268	22764
14	177	907	740	2.680	0.268	23901
14	179	907	740	0.000	0.000	20875
14	181	906	741	0.919	0.092	23778
14	183	903	744	2.758	0.276	14120
14	185	901	746	1.838	0.184	19227
14	187	904	746	1.950	0.195	19632
14	189	911	744	4.732	0.473	23371
14	191	919	745	5.240	0.524	22998
14	193	929	745	6.500	0.650	31917
15	1	131	70	-1.000	-1.000	28571
15	3	131	71	0.650	0.065	29093
15	5	121	80	8.745	0.874	27861
15	7	118	80	1.950	0.195	26449
15	9	107	80	7.150	0.715	25608
15	11	91	85	10.896	1.090	27937
15	13	86	87	3.500	0.350	25967
15	15	83	87	1.950	0.195	26305
15	17	80	81	4.360	0.436	26496
15	19	92	74	9.030	0.903	26467
15	21	112	69	13.400	1.340	25068
15	23	133	65	13.895	1.390	22853
15	25	151	58	12.553	1.255	22563
15	27	163	53	8.450	0.845	23702
15	29	181	43	13.384	1.338	27753
15	31	190	38	6.692	0.669	25093
15	33	184	46	6.500	0.650	27757
15	35	167	57	13.161	1.316	27532
15	37	162	66	6.692	0.669	25071
15	39	153	77	9.238	0.924	25595
15	41	150	81	3.250	0.325	28862
15	43	157	70	8.475	0.847	25095
15	45	162	63	5.591	0.559	26455
15	47	165	57	4.360	0.436	23106
15	49	162	51	4.360	0.436	23655
15	51	156	72	14.196	1.420	26997
15	53	156	79	4.550	0.455	30097
15	55	156	80	0.650	0.065	28730
15	57	164	70	8.324	0.832	25372
15	59	170	62	6.500	0.650	25091
15	61	173	60	2.344	0.234	24985
15	63	179	61	3.954	0.395	25245
15	65	193	76	13.337	1.334	25999
15	67	205	93	13.525	1.353	16131
15	69	211	102	7.031	0.703	25895
15	71	214	110	5.553	0.555	24753
15	73	215	113	2.055	0.206	23192
15	75	217	114	1.453	0.145	26868
15	77	222	128	9.663	0.966	25255
15	79	224	129	1.453	0.145	26491
15	81	231	130	4.596	0.460	29334
15	83	228	123	4.950	0.495	26078
15	85	227	122	0.919	0.092	24507
15	87	215	111	10.581	1.058	27007
15	89	210	106	4.596	0.460	22381
15	91	203	99	6.435	0.643	24221
15	93	214	110	10.111	1.011	23835
15	95	228	118	10.481	1.048	23598
15	97	243	122	10.090	1.009	26048
15	99	245	123	1.453	0.145	31242
15	101	250	135	8.450	0.845	25246
15	103	253	136	2.055	0.206	25842
15	105	248	136	3.250	0.325	26055
15	107	229	126	13.956	1.396	26840
15	109	206	109	18.590	1.859	23484
15	111	186	90	17.931	1.793	19675
15	113	173	71	14.964	1.496	27752
15	115	163	60	9.663	0.966	21095
15	117	158	56	4.162	0.416	25978
15	119	156	51	3.500	0.350	20335
15	121	174	49	11.772	1.177	29241
15	123	187	43	9.306	0.931	31198
15	125	194	36	6.435	0.643	25975
15	127	196	45	5.993	0.599	21245
15	129	204	91	30.348	3.035	29259
15	131	213	112	14.850	1.485	27620
15	133	221	120	7.354	0.735	25962
15	135	234	127	9.597	0.960	23481
15	137	239	132	4.596	0.460	24595
15	139	239	132	0.000	0.000	26143
15	141	243	136	3.677	0.368	28233
15	143	248	144	6.132	0.613	24890
15	145	250	148	2.907	0.291	25486
15	147	253	156	5.553	0.555	25985
15	149	253	156	0.000	0.000	25691
15	151	245	140	11.627	1.163	25469
15	153	249	152	8.222	0.822	27457
15	155	249	160	5.200	0.520	25039
15	157	248	162	1.453	0.145	26831
15	159	231	144	16.093	1.609	15517
15	161	224	134	7.934	0.793	17000
15	163	221	129	3.790	0.379	20658
15	165	204	108	17.562	1.756	21106
15	167	193	101	8.475	0.847	24641
15	169	183	93	8.324	0.832	23955
15	171	173	84	8.745	0.874	23791
15	173	158	69	13.788	1.379	20117
15	175	152	60	7.031	0.703	15132
15	177	149	55	3.790	0.379	21271
15	179	149	51	2.600	0.260	25139
15	181	149	51	0.000	0.000	30342
15	183	147	49	1.838	0.184	19053
15	185	142	46	3.790	0.379	27903
15	187	154	43	8.040	0.804	21542
15	189	178	40	15.721	1.572	25715
15	191	183	35	4.596	0.460	28967
15	193	191	32	5.553	0.555	25933
16	1	777	532	-1.000	-1.000	22562
16	3	776	532	0.650	0.065	28608
16	5	775	533	0.919	0.092	21091
16	7	776	536	2.055	0.206	22319
16	9	778	538	1.838	0.184	23868
16	11	787	542	6.402	0.640	22778
16	13	793	543	3.954	0.395	22432
16	15	795	544	1.453	0.145	20818
16	17	799	545	2.680	0.268	22671
16	19	801	545	1.300	0.130	22314
16	21	806	546	3.314	0.331	22342
16	23	812	549	4.360	0.436	22040
16	25	820	552	5.553	0.555	22461
16	27	827	554	4.732	0.473	21200
16	29	837	562	8.324	0.832	19414
16	31	846	565	6.166	0.617	15766
16	33	863	571	11.718	1.172	23926
16	35	864	571	0.650	0.065	24262
16	37	873	576	6.692	0.669	18373
16	39	875	576	1.300	0.130	16816
16	41	874	576	0.650	0.065	39603
16	43	867	575	4.596	0.460	29846
16	45	866	574	0.919	0.092	27345
16	47	859	573	4.596	0.460	50177
16	49	855	573	2.600	0.260	27795
16	51	855	575	1.300	0.130	28700
16	53	856	575	0.650	0.065	22084
16	55	859	567	5.553	0.555	24376
16	57	851	567	5.200	0.520	25365
16	59	838	564	8.672	0.867	21284
16	61	825	559	9.053	0.905	19727
16	63	815	551	8.324	0.832	17373
16	65	807	544	6.909	0.691	19649
16	67	802	540	4.162	0.416	18772
16	69	791	529	10.111	1.011	23462
16	71	783	521	7.354	0.735	23094
16	73	779	516	4.162	0.416	21949
16	75	777	513	2.344	0.234	20361
16	77	792	525	12.486	1.249	17658
16	79	794	529	2.907	0.291	24318
16	81	767	523	17.978	1.798	19754
16	83	756	518	7.854	0.785	19856
16	85	751	505	9.053	0.905	20180
16	87	747	498	5.240	0.524	21232
16	89	745	489	5.993	0.599	22318
16	91	744	485	2.680	0.268	23733
16	93	754	498	10.661	1.066	26472
16	95	754	500	1.300	0.130	23836
16	97	747	496	5.240	0.524	21922
16	99	742	491	4.596	0.460	22149
16	101	736	487	4.687	0.469	28987
16	103	732	485	2.907	0.291	23681
16	105	728	482	3.250	0.325	23009
16	107	727	482	0.650	0.065	22473
16	109	725	481	1.453	0.145	22734
16	111	735	486	7.267	0.727	22810
16	113	744	495	8.273	0.827	21806
16	115	748	499	3.677	0.368	22196
16	117	752	503	3.677	0.368	19988
16	119	757	508	4.596	0.460	18095
16	121	761	510	2.907	0.291	20139
16	123	767	514	4.687	0.469	22330
16	125	778	518	7.608	0.761	22547
16	127	794	534	14.707	1.471	22412
16	129	808	548	12.869	1.287	22265
16	131	836	570	23.145	2.315	22686
16	133	846	577	7.934	0.793	20966
16	135	850	584	5.240	0.524	18377
16	137	855	592	6.132	0.613	16409
16	139	859	598	4.687	0.469	10961
16	141	864	603	4.596	0.460	19756
16	143	871	607	5.240	0.524	18385
16	145	873	609	1.838	0.184	24892
16	147	876	613	3.250	0.325	26103
16	149	877	615	1.453	0.145	23416
16	151	878	619	2.680	0.268	24625
16	153	878	619	0.000	0.000	26138
16	155	878	624	3.250	0.325	27247
16	157	876	627	2.344	0.234	26319
16	159	869	633	5.993	0.599	24031
16	161	864	634	3.314	0.331	26049
16	163	856	637	5.553	0.555	29913
16	165	848	641	5.814	0.581	21816
16	167	847	641	0.650	0.065	27121
16	169	843	641	2.600	0.260	23973
16	171	838	642	3.314	0.331	26970
16	173	835	643	2.055	0.206	20401
16	175	830	644	3.314	0.331	25355
16	177	828	646	1.838	0.184	25235
16	179	826	648	1.838	0.184	19950
16	181	824	649	1.453	0.145	22948
16	183	824	649	0.000	0.000	26617
16	185	820	651	2.907	0.291	23557
16	187	818	652	1.453	0.145	29010
16	189	816	652	1.300	0.130	22110
16	191	811	652	3.250	0.325	23564
16	193	806	652	3.250	0.325	22884
17	1	497	252	-1.000	-1.000	30683
17	3	494	251	2.055	0.206	27274
17	5	494	241	6.500	0.650	30719
17	7	493	230	7.179	0.718	26573
17	9	496	218	8.040	0.804	25156
17	11	499	215	2.758	0.276	23894
17	13	501	210	3.500	0.350	24833
17	15	506	204	5.077	0.508	25274
17	17	512	196	6.500	0.650	25185
17	19	520	187	7.827	0.783	23806
17	21	526	181	5.515	0.552	25013
17	23	531	176	4.596	0.460	24643
17	25	537	172	4.687	0.469	23859
17	27	543	167	5.077	0.508	23986
17	29	553	161	7.580	0.758	22356
17	31	567	154	10.174	1.017	25317
17	33	581	158	9.464	0.946	25343
17	35	592	158	7.150	0.715	23448
17	37	588	157	2.680	0.268	23187
17	39	573	160	9.943	0.994	32251
17	41	559	167	10.174	1.017	23227
17	43	548	174	8.475	0.847	33635
17	45	539	177	6.166	0.617	30647
17	47	538	177	0.650	0.065	34113
17	49	538	177	0.000	0.000	31712
17	51	542	181	3.677	0.368	18649
17	53	557	179	9.836	0.984	22944
17	55	568	172	8.475	0.847	22888
17	57	583	167	10.277	1.028	23454
17	59	587	162	4.162	0.416	23045
17	61	587	160	1.300	0.130	23150
17	63	589	154	4.111	0.411	23277
17	65	575	160	9.900	0.990	25671
17	67	557	171	13.711	1.371	28949
17	69	551	177	5.515	0.552	23839
17	71	544	181	5.240	0.524	27009
17	73	537	184	4.950	0.495	17020
17	75	535	183	1.453	0.145	22373
17	77	530	182	3.314	0.331	12743
17	79	528	182	1.300	0.130	11690
17	81	533	175	5.591	0.559	41556
17	83	541	172	5.553	0.555	19664
17	85	559	170	11.772	1.177	23707
17	87	560	167	2.055	0.206	23334
17	89	563	153	9.306	0.931	24150
17	91	563	146	4.550	0.455	29901
17	93	558	138	6.132	0.613	39190
17	95	553	137	3.314	0.331	29731
17	97	545	132	6.132	0.613	25021
17	99	541	127	4.162	0.416	19674
17	101	546	123	4.162	0.416	23293
17	103	547	115	5.240	0.524	22623
17	105	547	126	7.150	0.715	25769
17	107	548	137	7.179	0.718	22397
17	109	547	144	4.596	0.460	23352
17	111	541	162	12.333	1.233	26670
17	113	540	163	0.919	0.092	28180
17	115	537	167	3.250	0.325	27043
17	117	535	170	2.344	0.234	27914
17	119	531	176	4.687	0.469	23087
17	121	529	178	1.838	0.184	23759
17	123	529	178	0.000	0.000	23352
17	125	532	160	11.861	1.186	9793
17	127	538	149	8.144	0.814	21298
17	129	547	140	8.273	0.827	22847
17	131	549	135	3.500	0.350	21606
17	133	549	132	1.950	0.195	21487
17	135	540	157	17.270	1.727	21734
17	137	534	171	9.900	0.990	23214
17	139	534	187	10.400	1.040	28688
17	141	534	188	0.650	0.065	28648
17	143	534	188	0.000	0.000	31872
17	145	536	198	6.629	0.663	27809
17	147	537	204	3.954	0.395	56587
17	149	534	213	6.166	0.617	38314
17	151	528	217	4.687	0.469	32217
17	153	523	224	5.591	0.559	29466
17	155	515	230	6.500	0.650	45535
17	157	511	232	2.907	0.291	13869
17	159	504	235	4.950	0.495	18999
17	161	500	232	3.250	0.325	23810
17	163	497	215	11.220	1.122	23041
17	165	496	205	6.532	0.653	18865
17	167	496	204	0.650	0.065	26668
17	169	498	215	7.267	0.727	23243
17	171	503	223	6.132	0.613	27220
17	173	503	231	5.200	0.520	20821
17	175	503	231	0.000	0.000	16238
17	177	517	229	9.192	0.919	13834
17	179	517	233	2.600	0.260	21760
17	181	517	236	1.950	0.195	22640
17	183	512	222	9.663	0.966	22955
17	185	505	211	8.475	0.847	20287
17	187	499	210	3.954	0.395	23777
17	189	496	205	3.790	0.379	11793
17	191	503	189	11.351	1.135	23915
17	193	523	170	17.931	1.793	19123
18	1	681	391	-1.000	-1.000	31494
18	3	681	391	0.000	0.000	23596
18	5	681	383	5.200	0.520	21165
18	7	697	379	10.720	1.072	13354
18	9	714	381	11.126	1.113	20645
18	11	721	382	4.596	0.460	21940
18	13	732	382	7.150	0.715	25042
18	15	748	382	10.400	1.040	28075
18	17	757	377	6.692	0.669	25738
18	19	774	360	15.627	1.563	25620
18	21	773	353	4.596	0.460	19138
18	23	781	340	9.922	0.992	22483
18	25	788	316	16.250	1.625	24809
18	27	781	316	4.550	0.455	34531
18	29	773	312	5.814	0.581	23821
18	31	768	307	4.596	0.460	21856
18	33	768	297	6.500	0.650	21836
18	35	765	285	8.040	0.804	21732
18	37	764	282	2.055	0.206	17321
18	39	763	275	4.596	0.460	21543
18	41	761	266	5.993	0.599	22961
18	43	757	252	9.464	0.946	26049
18	45	751	246	5.515	0.552	24552
18	47	747	241	4.162	0.416	25910
18	49	746	234	4.596	0.460	21131
18	51	747	226	5.240	0.524	16001
18	53	751	214	8.222	0.822	31520
18	55	752	205	5.886	0.589	31738
18	57	749	196	6.166	0.617	26888
18	59	748	175	13.665	1.367	23753
18	61	749	172	2.055	0.206	26550
18	63	746	155	11.220	1.122	23625
18	65	742	147	5.814	0.581	22991
18	67	740	142	3.500	0.350	21419
18	69	738	135	4.732	0.473	23328
18	71	738	136	0.650	0.065	23802
18	73	738	148	7.800	0.780	22554
18	75	738	160	7.800	0.780	18234
18	77	739	172	7.827	0.783	23662
18	79	742	180	5.553	0.555	25097
18	81	742	185	3.250	0.325	21088
18	83	743	187	1.453	0.145	16386
18	85	746	181	4.360	0.436	27973
18	87	746	175	3.900	0.390	24782
18	89	749	174	2.055	0.206	26400
18	91	758	165	8.273	0.827	41060
18	93	755	157	5.553	0.555	38016
18	95	752	152	3.790	0.379	25962
18	97	750	148	2.907	0.291	22818
18	99	749	143	3.314	0.331	23014
18	101	747	136	4.732	0.473	23190
18	103	745	136	1.300	0.130	22115
18	105	747	144	5.360	0.536	22153
18	107	748	148	2.680	0.268	22635
18	109	748	161	8.450	0.845	24219
18	111	748	161	0.000	0.000	21653
18	113	750	164	2.344	0.234	20203
18	115	751	166	1.453	0.145	29016
18	117	751	160	3.900	0.390	25809
18	119	750	159	0.919	0.092	23322
18	121	745	145	9.663	0.966	24904
18	123	740	133	8.450	0.845	26178
18	125	734	125	6.500	0.650	25685
18	127	723	116	9.238	0.924	24412
18	129	714	105	9.238	0.924	28750
18	131	708	97	6.500	0.650	23490
18	133	703	89	6.132	0.613	20684
18	135	699	83	4.687	0.469	21742
18	137	697	79	2.907	0.291	23411
18	139	698	95	10.420	1.042	18687
18	141	683	103	11.050	1.105	23208
18	143	681	106	2.344	0.234	22563
18	145	679	107	1.453	0.145	24014
18	147	698	101	12.951	1.295	23823
18	149	722	96	15.935	1.593	23521
18	151	735	92	8.841	0.884	25967
18	153	741	86	5.515	0.552	21472
18	155	748	81	5.591	0.559	24280
18	157	758	77	7.001	0.700	24424
18	159	763	75	3.500	0.350	31478
18	161	767	74	2.680	0.268	26743
18	163	778	71	7.411	0.741	24705
18	165	781	69	2.344	0.234	25972
18	167	783	69	1.300	0.130	25389
18	169	786	68	2.055	0.206	24640
18	171	788	65	2.344	0.234	23803
18	173	791	63	2.344	0.234	23021
18	175	793	60	2.344	0.234	22551
18	177	793	60	0.000	0.000	22769
18	179	793	60	0.000	0.000	22842
18	181	793	60	0.000	0.000	22769
18	183	798	58	3.500	0.350	22647
18	185	796	61	2.344	0.234	22665
18	187	785	69	8.841	0.884	26580
18	189	781	72	3.250	0.325	28044
18	191	776	77	4.596	0.460	24225
18	193	776	83	3.900	0.390	29352
19	1	587	531	-1.000	-1.000	26176
19	3	586	548	11.069	1.107	24479
19	5	586	555	4.550	0.455	24414
19	7	590	562	5.240	0.524	25104
19	9	595	579	11.518	1.152	22869
19	11	595	579	0.000	0.000	23552
19	13	593	571	5.360	0.536	24215
19	15	591	562	5.993	0.599	23017
19	17	589	555	4.732	0.473	22549
19	19	583	537	12.333	1.233	22840
19	21	579	499	24.836	2.484	22596
19	23	575	499	2.600	0.260	24863
19	25	565	494	7.267	0.727	23722
19	27	563	480	9.192	0.919	23171
19	29	564	472	5.240	0.524	23463
19	31	576	468	8.222	0.822	18878
19	33	595	456	14.607	1.461	23835
19	35	600	447	6.692	0.669	22821
19	37	604	443	3.677	0.368	22937
19	39	611	436	6.435	0.643	22607
19	41	607	434	2.907	0.291	21454
19	43	601	439	5.077	0.508	19732
19	45	589	455	13.000	1.300	23698
19	47	598	449	7.031	0.703	25449
19	49	617	428	18.407	1.841	24600
19	51	628	419	9.238	0.924	26975
19	53	641	425	9.306	0.931	22858
19	55	654	427	8.549	0.855	22754
19	57	631	429	15.006	1.501	23241
19	59	600	433	20.317	2.032	26707
19	61	587	446	11.950	1.195	24737
19	63	582	459	9.053	0.905	20542
19	65	584	482	15.006	1.501	35416
19	67	572	501	14.607	1.461	24302
19	69	569	511	6.786	0.679	22169
19	71	563	513	4.111	0.411	23572
19	73	542	502	15.409	1.541	21888
19	75	544	498	2.907	0.291	26696
19	77	549	496	3.500	0.350	21411
19	79	555	492	4.687	0.469	21113
19	81	560	503	7.854	0.785	24252
19	83	562	505	1.838	0.184	21035
19	85	569	512	6.435	0.643	21837
19	87	562	505	6.435	0.643	22341
19	89	552	499	7.580	0.758	28849
19	91	540	498	7.827	0.783	21679
19	93	532	498	5.200	0.520	24207
19	95	511	503	14.031	1.403	16268
19	97	507	505	2.907	0.291	22853
19	99	507	506	0.650	0.065	20745
19	101	518	504	7.267	0.727	24094
19	103	526	511	6.909	0.691	24744
19	105	534	519	7.354	0.735	23656
19	107	543	518	5.886	0.589	23434
19	109	566	510	15.828	1.583	25775
19	111	560	512	4.111	0.411	21229
19	113	550	512	6.500	0.650	22357
19	115	541	509	6.166	0.617	24936
19	117	523	505	11.985	1.199	20790
19	119	515	502	5.553	0.555	20775
19	121	509	502	3.900	0.390	21385
19	123	503	500	4.111	0.411	19387
19	125	501	491	5.993	0.599	19880
19	127	493	482	7.827	0.783	22276
19	129	494	483	0.919	0.092	21803
19	131	500	487	4.687	0.469	22540
19	133	511	495	8.841	0.884	20981
19	135	516	500	4.596	0.460	23033
19	137	518	500	1.300	0.130	24060
19	139	524	502	4.111	0.411	19719
19	141	537	504	8.549	0.855	22117
19	143	545	506	5.360	0.536	23801
19	145	554	505	5.886	0.589	23145
19	147	562	505	5.200	0.520	23087
19	149	563	505	0.650	0.065	22308
19	151	570	508	4.950	0.495	26831
19	153	573	514	4.360	0.436	24488
19	155	573	517	1.950	0.195	23678
19	157	568	521	4.162	0.416	23327
19	159	558	517	7.001	0.700	21347
19	161	541	509	12.212	1.221	21743
19	163	523	505	11.985	1.199	21422
19	165	518	501	4.162	0.416	21874
19	167	522	502	2.680	0.268	22713
19	169	545	506	15.174	1.517	22866
19	171	574	511	19.128	1.913	23127
19	173	576	513	1.838	0.184	24110
19	175	583	521	6.909	0.691	26372
19	177	588	529	6.132	0.613	27448
19	179	590	533	2.907	0.291	22598
19	181	591	538	3.314	0.331	25770
19	183	592	539	0.919	0.092	27970
19	185	591	547	5.240	0.524	38191
19	187	591	548	0.650	0.065	23429
19	189	591	546	1.300	0.130	20194
19	191	587	536	7.001	0.700	21251
19	193	586	533	2.055	0.206	30404
20	1	103	453	-1.000	-1.000	27082
20	3	102	453	0.650	0.065	27730
20	5	100	456	2.344	0.234	26757
20	7	93	459	4.950	0.495	26493
20	9	89	456	3.250	0.325	22815
20	11	84	449	5.591	0.559	22256
20	13	78	441	6.500	0.650	24339
20	15	73	433	6.132	0.613	26478
20	17	97	462	24.467	2.447	23731
20	19	115	477	15.230	1.523	22372
20	21	128	493	13.400	1.340	23505
20	23	143	507	13.337	1.334	25861
20	25	155	520	11.499	1.150	23571
20	27	165	527	7.934	0.793	24453
20	29	174	534	7.411	0.741	25862
20	31	196	555	19.768	1.977	24730
20	33	208	580	18.025	1.802	26294
20	35	210	586	4.111	0.411	26226
20	37	213	611	16.366	1.637	24164
20	39	205	625	10.481	1.048	24427
20	41	205	625	0.000	0.000	23609
20	43	202	612	8.672	0.867	24167
20	45	204	609	2.344	0.234	24766
20	47	208	622	8.841	0.884	22935
20	49	206	636	9.192	0.919	24672
20	51	206	637	0.650	0.065	24715
20	53	206	622	9.750	0.975	25578
20	55	206	613	5.850	0.585	25102
20	57	212	616	4.360	0.436	25048
20	59	209	632	10.581	1.058	30116
20	61	207	633	1.453	0.145	24600
20	63	199	645	9.374	0.937	24525
20	65	199	652	4.550	0.455	24122
20	67	199	652	0.000	0.000	24334
20	69	199	644	5.200	0.520	24374
20	71	200	636	5.240	0.524	25583
20	73	203	624	8.040	0.804	22949
20	75	206	624	1.950	0.195	28787
20	77	209	631	4.950	0.495	25539
20	79	209	641	6.500	0.650	24518
20	81	207	637	2.907	0.291	25804
20	83	206	627	6.532	0.653	29941
20	85	206	625	1.300	0.130	29927
20	87	206	619	3.900	0.390	27834
20	89	204	614	3.500	0.350	23668
20	91	203	612	1.453	0.145	24194
20	93	206	626	9.306	0.931	24481
20	95	208	631	3.500	0.350	25413
20	97	209	635	2.680	0.268	25596
20	99	213	639	3.677	0.368	26619
20	101	213	639	0.000	0.000	24530
20	103	214	639	0.650	0.065	24276
20	105	207	617	15.006	1.501	28569
20	107	205	614	2.344	0.234	38289
20	109	200	609	4.596	0.460	23270
20	111	197	603	4.360	0.436	11015
20	113	194	598	3.790	0.379	14515
20	115	189	586	8.450	0.845	23147
20	117	180	582	6.402	0.640	26906
20	119	175	587	4.596	0.460	23977
20	121	176	598	7.179	0.718	24777
20	123	184	604	6.500	0.650	24228
20	125	201	620	15.174	1.517	24884
20	127	210	634	10.818	1.082	40344
20	129	210	634	0.000	0.000	28276
20	131	201	626	7.827	0.783	23049
20	133	199	622	2.907	0.291	15131
20	135	196	623	2.055	0.206	19864
20	137	189	620	4.950	0.495	27334
20	139	187	617	2.344	0.234	22710
20	141	189	619	1.838	0.184	15200
20	143	188	630	7.179	0.718	37521
20	145	188	630	0.000	0.000	30355
20	147	191	633	2.758	0.276	24337
20	149	194	635	2.344	0.234	24190
20	151	172	618	18.071	1.807	24392
20	153	171	617	0.919	0.092	31451
20	155	172	610	4.596	0.460	23498
20	157	175	603	4.950	0.495	18759
20	159	178	608	3.790	0.379	27626
20	161	180	618	6.629	0.663	25362
20	163	180	622	2.600	0.260	26943
20	165	180	627	3.250	0.325	28322
20	167	179	630	2.055	0.206	23639
20	169	179	635	3.250	0.325	30080
20	171	179	636	0.650	0.065	29344
20	173	178	628	5.240	0.524	22861
20	175	177	622	3.954	0.395	26568
20	177	176	614	5.240	0.524	21386
20	179	178	609	3.500	0.350	22745
20	181	179	604	3.314	0.331	26920
20	183	178	599	3.314	0.331	23734
20	185	180	598	1.453	0.145	25739
20	187	179	607	5.886	0.589	26399
20	189	179	611	2.600	0.260	22928
20	191	179	617	3.900	0.390	24956
20	193	179	622	3.250	0.325	32807
21	1	655	956	-1.000	-1.000	26555
21	3	655	956	0.000	0.000	25088
21	5	657	948	5.360	0.536	24244
21	7	656	944	2.680	0.268	26832
21	9	654	956	7.907	0.791	25600
21	11	656	966	6.629	0.663	23953
21	13	654	978	7.907	0.791	20642
21	15	654	981	1.950	0.195	21604
21	17	651	973	5.553	0.555	20217
21	19	650	954	12.367	1.237	19719
21	21	649	937	11.069	1.107	19611
21	23	651	912	16.302	1.630	21111
21	25	651	908	2.600	0.260	23110
21	27	651	897	7.150	0.715	26034
21	29	651	891	3.900	0.390	23739
21	31	650	885	3.954	0.395	24666
21	33	649	874	7.179	0.718	20718
21	35	649	866	5.200	0.520	21639
21	37	650	871	3.314	0.331	23070
21	39	651	887	10.420	1.042	31918
21	41	652	887	0.650	0.065	24326
21	43	652	892	3.250	0.325	21848
21	45	652	904	7.800	0.780	26258
21	47	649	911	4.950	0.495	24203
21	49	649	911	0.000	0.000	23189
21	51	646	898	8.672	0.867	20941
21	53	644	885	8.549	0.855	21149
21	55	645	876	5.886	0.589	23286
21	57	646	889	8.475	0.847	22820
21	59	648	900	7.267	0.727	22781
21	61	647	931	20.160	2.016	27052
21	63	648	941	6.532	0.653	28955
21	65	649	961	13.016	1.302	22630
21	67	651	973	7.907	0.791	26044
21	69	654	991	11.861	1.186	25206
21	71	655	1000	5.886	0.589	22269
21	73	655	1002	1.300	0.130	39722
21	75	661	993	7.031	0.703	19547
21	77	665	986	5.240	0.524	32563
21	79	665	980	3.900	0.390	34837
21	81	665	980	0.000	0.000	20304
21	83	663	978	1.838	0.184	17863
21	85	658	968	7.267	0.727	22424
21	87	654	955	8.841	0.884	22090
21	89	653	949	3.954	0.395	22328
21	91	656	962	8.672	0.867	22000
21	93	658	967	3.500	0.350	22151
21	95	662	976	6.402	0.640	25724
21	97	660	982	4.111	0.411	21235
21	99	658	989	4.732	0.473	23549
21	101	658	989	0.000	0.000	26571
21	103	663	993	4.162	0.416	30234
21	105	664	993	0.650	0.065	28131
21	107	657	983	7.934	0.793	25573
21	109	651	975	6.500	0.650	17790
21	111	650	969	3.954	0.395	22093
21	113	654	971	2.907	0.291	18429
21	115	657	977	4.360	0.436	21396
21	117	658	982	3.314	0.331	26235
[truncated: 5,724 more rows]
