# Supplementary material for: The Arp2/3 complex is required for in situ haptotactic response of microglia to iC3b
Source: EMBO Rep. 2026 Feb 27;27(7):1666–95. doi: 10.1038/s44319-026-00720-9 (PMC13076747; doi:10.1038/s44319-026-00720-9)
Supplement: Supplementary file 14 — Source data Fig. 2 [file 44319_2026_720_MOESM14_ESM.zip › Figure 2/2A-C/25.01.14 BV2 random migration confine CK666 well results 6989.txt]

	Track n�	Slice n�	X	Y	Distance	Velocity	Pixel Value
1	1	1	649	898	-1	-1	17970
2	1	3	642	894	5.24	0.524	20016
3	1	5	642	894	0	0	23698
4	1	7	642	897	1.95	0.195	18253
5	1	9	643	897	0.65	0.065	21952
6	1	11	643	897	0	0	20002
7	1	13	643	897	0	0	22945
8	1	15	643	897	0	0	19435
9	1	17	639	893	3.677	0.368	18255
10	1	19	638	892	0.919	0.092	19442
11	1	21	632	886	5.515	0.552	18882
12	1	23	625	881	5.591	0.559	23665
13	1	25	619	879	4.111	0.411	21499
14	1	27	606	885	9.306	0.931	21498
15	1	29	599	897	9.03	0.903	21620
16	1	31	599	898	0.65	0.065	21621
17	1	33	601	898	1.3	0.13	21324
18	1	35	611	892	7.58	0.758	23846
19	1	37	615	890	2.907	0.291	17678
20	1	39	625	895	7.267	0.727	21001
21	1	41	631	900	5.077	0.508	20487
22	1	43	634	901	2.055	0.206	24577
23	1	45	641	898	4.95	0.495	19184
24	1	47	646	896	3.5	0.35	21511
25	1	49	651	897	3.314	0.331	24085
26	1	51	655	898	2.68	0.268	21689
27	1	53	647	895	5.553	0.555	13498
28	1	55	643	890	4.162	0.416	24055
29	1	57	640	881	6.166	0.617	19305
30	1	59	638	877	2.907	0.291	17953
31	1	61	637	881	2.68	0.268	19075
32	1	63	635	887	4.111	0.411	21579
33	1	65	635	887	0	0	19611
34	1	67	644	895	7.827	0.783	15474
35	1	69	644	895	0	0	21857
36	1	71	643	895	0.65	0.065	22185
37	1	73	635	887	7.354	0.735	18900
38	1	75	634	881	3.954	0.395	21985
39	1	77	632	870	7.267	0.727	25925
40	1	79	632	864	3.9	0.39	21223
41	2	1	93	659	-1	-1	20272
42	2	3	94	661	1.453	0.145	20920
43	2	5	94	668	4.55	0.455	21599
44	2	7	96	674	4.111	0.411	23110
45	2	9	92	674	2.6	0.26	21027
46	2	11	90	674	1.3	0.13	21877
47	2	13	90	674	0	0	22868
48	2	15	89	674	0.65	0.065	21548
49	2	17	82	675	4.596	0.46	19767
50	2	19	79	676	2.055	0.206	21461
51	2	21	75	675	2.68	0.268	20488
52	2	23	69	672	4.36	0.436	17991
53	2	25	64	669	3.79	0.379	19373
54	2	27	59	667	3.5	0.35	18581
55	2	29	53	663	4.687	0.469	22106
56	2	31	48	660	3.79	0.379	16857
57	2	33	43	657	3.79	0.379	19480
58	2	35	43	657	0	0	21273
59	2	37	49	659	4.111	0.411	21403
60	2	39	58	663	6.402	0.64	19390
61	2	41	70	667	8.222	0.822	19968
62	2	43	77	670	4.95	0.495	20103
63	2	45	85	674	5.814	0.581	17736
64	2	47	88	677	2.758	0.276	22468
65	2	49	91	679	2.344	0.234	18302
66	2	51	93	679	1.3	0.13	8342
67	2	53	99	684	5.077	0.508	21871
68	2	55	101	686	1.838	0.184	21531
69	2	57	101	686	0	0	21741
70	2	59	99	685	1.453	0.145	20993
71	2	61	89	680	7.267	0.727	22139
72	2	63	83	675	5.077	0.508	23504
73	2	65	75	667	7.354	0.735	18967
74	2	67	72	665	2.344	0.234	20372
75	2	69	70	660	3.5	0.35	18721
76	2	71	73	656	3.25	0.325	17744
77	2	73	74	653	2.055	0.206	22733
78	2	75	75	651	1.453	0.145	15609
79	2	77	74	656	3.314	0.331	20438
80	2	79	73	660	2.68	0.268	21675
81	2	81	72	668	5.24	0.524	21206
82	2	83	70	675	4.732	0.473	21853
83	2	85	70	677	1.3	0.13	21347
84	2	87	72	681	2.907	0.291	21877
85	2	89	74	683	1.838	0.184	21274
86	3	1	293	543	-1	-1	23446
87	3	3	293	543	0	0	21315
88	3	5	279	548	9.663	0.966	21623
89	3	7	277	551	2.344	0.234	21667
90	3	9	277	551	0	0	21133
91	3	11	277	551	0	0	21167
92	3	13	278	551	0.65	0.065	21716
93	3	15	280	551	1.3	0.13	22689
94	3	17	283	550	2.055	0.206	21287
95	3	19	288	548	3.5	0.35	19927
96	3	21	293	547	3.314	0.331	21835
97	3	23	298	547	3.25	0.325	19759
98	3	25	304	551	4.687	0.469	19299
99	3	27	297	554	4.95	0.495	20186
100	3	29	274	552	15.006	1.501	26387
101	3	31	260	541	11.573	1.157	20775
102	3	33	240	530	14.836	1.484	17948
103	3	35	225	525	10.277	1.028	18517
104	3	37	213	520	8.45	0.845	20663
105	3	39	200	515	9.053	0.905	20591
106	3	41	187	513	8.549	0.855	20964
107	3	43	181	510	4.36	0.436	17907
108	3	45	173	507	5.553	0.555	22010
109	3	47	170	506	2.055	0.206	18282
110	3	49	165	502	4.162	0.416	19842
111	3	51	161	496	4.687	0.469	22638
112	3	53	157	493	3.25	0.325	22869
113	3	55	156	496	2.055	0.206	22604
114	3	57	156	496	0	0	24153
115	3	59	158	497	1.453	0.145	25736
116	3	61	175	508	13.161	1.316	16878
117	3	63	181	513	5.077	0.508	22386
118	3	65	187	513	3.9	0.39	18400
119	3	67	192	514	3.314	0.331	24301
120	3	69	195	515	2.055	0.206	22109
121	3	71	221	526	18.35	1.835	19704
122	3	73	221	526	0	0	19881
123	3	75	222	528	1.453	0.145	21062
124	3	77	231	530	5.993	0.599	19357
125	3	79	238	533	4.95	0.495	18218
126	3	81	245	537	5.24	0.524	21566
127	3	83	252	540	4.95	0.495	21194
128	3	85	267	541	9.771	0.977	21038
129	3	87	268	541	0.65	0.065	19299
130	3	89	269	542	0.919	0.092	18305
131	3	91	269	543	0.65	0.065	21102
132	3	93	269	543	0	0	23133
133	3	95	277	548	6.132	0.613	12232
134	3	97	279	549	1.453	0.145	36216
135	3	99	274	556	5.591	0.559	29210
136	3	101	268	554	4.111	0.411	20872
137	3	103	254	546	10.481	1.048	22739
138	3	105	255	545	0.919	0.092	21575
139	3	107	255	545	0	0	21359
140	3	109	252	543	2.344	0.234	21431
141	3	111	248	540	3.25	0.325	20458
142	3	113	248	540	0	0	23008
143	3	115	247	540	0.65	0.065	22688
144	3	117	247	540	0	0	23357
145	3	119	252	540	3.25	0.325	22009
146	3	121	259	542	4.732	0.473	22350
147	3	123	260	543	0.919	0.092	23888
148	3	125	267	544	4.596	0.46	21753
149	3	127	274	551	6.435	0.643	17825
150	3	129	276	552	1.453	0.145	18515
151	3	131	276	553	0.65	0.065	17784
152	3	133	272	553	2.6	0.26	22183
153	3	135	271	552	0.919	0.092	22352
154	3	137	266	547	4.596	0.46	18726
155	3	139	263	543	3.25	0.325	13095
156	3	141	260	541	2.344	0.234	23148
157	3	143	269	547	7.031	0.703	13324
158	3	145	280	552	7.854	0.785	21046
159	3	147	292	549	8.04	0.804	21350
160	3	149	295	546	2.758	0.276	22302
161	3	151	290	549	3.79	0.379	18280
162	3	153	283	548	4.596	0.46	19682
163	3	155	275	541	6.909	0.691	18615
164	3	157	270	532	6.692	0.669	18210
165	3	159	271	529	2.055	0.206	16534
166	3	161	280	538	8.273	0.827	15760
167	3	163	285	553	10.277	1.028	12167
168	3	165	285	553	0	0	21202
169	3	167	285	553	0	0	17238
170	3	169	284	551	1.453	0.145	23307
171	3	171	276	546	6.132	0.613	20493
172	3	173	276	549	1.95	0.195	9164
173	3	175	276	551	1.3	0.13	16757
174	3	177	276	553	1.3	0.13	18281
175	3	179	277	555	1.453	0.145	22392
176	3	181	279	559	2.907	0.291	29644
177	3	183	279	559	0	0	19939
178	3	185	282	550	6.166	0.617	19747
179	3	187	285	544	4.36	0.436	29831
180	3	189	286	535	5.886	0.589	23107
181	3	191	287	534	0.919	0.092	21782
182	3	193	289	548	9.192	0.919	12383
183	4	1	166	455	-1	-1	20843
184	4	3	166	455	0	0	22614
185	4	5	169	456	2.055	0.206	21138
186	4	7	196	454	17.598	1.76	20202
187	4	9	210	456	9.192	0.919	22342
188	4	11	221	459	7.411	0.741	22507
189	4	13	230	459	5.85	0.585	21628
190	4	15	242	458	7.827	0.783	19198
191	4	17	250	457	5.24	0.524	17773
192	4	19	239	467	9.663	0.966	19481
193	4	21	239	467	0	0	20078
194	4	23	239	467	0	0	21157
195	4	25	250	464	7.411	0.741	16930
196	4	27	251	464	0.65	0.065	17069
197	4	29	256	468	4.162	0.416	17427
198	4	31	263	470	4.732	0.473	19048
199	4	33	263	470	0	0	18787
200	4	35	257	469	3.954	0.395	18064
201	4	37	247	467	6.629	0.663	19305
202	4	39	240	461	5.993	0.599	15467
203	4	41	240	460	0.65	0.065	19285
204	4	43	237	460	1.95	0.195	20958
205	4	45	233	462	2.907	0.291	19345
206	4	47	225	460	5.36	0.536	20844
207	4	49	225	460	0	0	22779
208	4	51	239	462	9.192	0.919	19466
209	4	53	245	462	3.9	0.39	18048
210	4	55	206	456	25.648	2.565	19524
211	4	57	204	456	1.3	0.13	18914
212	4	59	198	456	3.9	0.39	23116
213	4	61	198	456	0	0	24372
214	4	63	215	450	11.718	1.172	22273
215	4	65	226	444	8.144	0.814	19240
216	4	67	235	436	7.827	0.783	20070
217	4	69	245	430	7.58	0.758	18345
218	4	71	251	426	4.687	0.469	13338
219	4	73	261	422	7.001	0.7	18984
220	4	75	264	422	1.95	0.195	19012
221	4	77	271	423	4.596	0.46	17636
222	4	79	278	426	4.95	0.495	22550
223	4	81	286	425	5.24	0.524	22114
224	4	83	265	425	13.65	1.365	21267
225	4	85	255	425	6.5	0.65	20253
226	4	87	248	420	5.591	0.559	21512
227	4	89	241	414	5.993	0.599	21397
228	4	91	237	411	3.25	0.325	21440
229	4	93	233	407	3.677	0.368	19642
230	4	95	235	415	5.36	0.536	20563
231	4	97	235	425	6.5	0.65	23586
232	4	99	235	425	0	0	19680
233	4	101	239	423	2.907	0.291	24317
234	4	103	244	419	4.162	0.416	19546
235	4	105	258	420	9.123	0.912	18677
236	4	107	264	426	5.515	0.552	19932
237	4	109	273	428	5.993	0.599	19349
238	4	111	284	429	7.179	0.718	21359
239	4	113	289	430	3.314	0.331	22526
240	4	115	293	430	2.6	0.26	21249
241	4	117	300	431	4.596	0.46	23242
242	4	119	306	431	3.9	0.39	22060
243	4	121	310	430	2.68	0.268	21878
244	4	123	320	423	7.934	0.793	23457
245	4	125	328	420	5.553	0.555	27513
246	4	127	340	417	8.04	0.804	22430
247	4	129	343	416	2.055	0.206	22262
248	4	131	344	415	0.919	0.092	22392
249	4	133	346	414	1.453	0.145	22700
250	4	135	335	413	7.179	0.718	22304
251	4	137	322	413	8.45	0.845	20043
252	4	139	314	413	5.2	0.52	21603
253	4	141	308	413	3.9	0.39	21594
254	4	143	303	413	3.25	0.325	23445
255	4	145	289	413	9.1	0.91	23023
256	4	147	286	412	2.055	0.206	21896
257	4	149	290	411	2.68	0.268	21575
258	4	151	306	410	10.42	1.042	19711
259	4	153	315	409	5.886	0.589	14627
260	4	155	318	409	1.95	0.195	22665
261	4	157	319	409	0.65	0.065	18812
262	4	159	324	409	3.25	0.325	20072
263	4	161	329	409	3.25	0.325	23958
264	4	163	331	409	1.3	0.13	25235
265	4	165	333	409	1.3	0.13	23119
266	4	167	325	409	5.2	0.52	23676
267	4	169	317	407	5.36	0.536	21612
268	4	171	299	406	11.718	1.172	15525
269	4	173	291	406	5.2	0.52	21770
270	4	175	288	406	1.95	0.195	22205
271	4	177	288	406	0	0	21793
272	4	179	289	406	0.65	0.065	22680
273	4	181	300	410	7.608	0.761	21218
274	4	183	302	412	1.838	0.184	20188
275	4	185	290	417	8.45	0.845	22394
276	4	187	287	417	1.95	0.195	22297
277	4	189	305	409	12.803	1.28	24136
278	4	191	322	405	11.351	1.135	21792
279	4	193	327	405	3.25	0.325	19661
280	5	1	340	284	-1	-1	19835
281	5	3	340	284	0	0	23641
282	5	5	342	288	2.907	0.291	24993
283	5	7	341	295	4.596	0.46	19308
284	5	9	341	300	3.25	0.325	23344
285	5	11	341	300	0	0	19055
286	5	13	341	300	0	0	25496
287	5	15	331	298	6.629	0.663	22690
288	5	17	330	298	0.65	0.065	21259
289	5	19	329	298	0.65	0.065	17907
290	5	21	329	298	0	0	20253
291	5	23	324	289	6.692	0.669	19708
292	5	25	324	286	1.95	0.195	23866
293	5	27	324	286	0	0	26056
294	5	29	323	286	0.65	0.065	20441
295	5	31	322	283	2.055	0.206	24303
296	5	33	317	278	4.596	0.46	20790
297	5	35	314	273	3.79	0.379	20038
298	5	37	308	267	5.515	0.552	23539
299	5	39	306	264	2.344	0.234	19858
300	5	41	302	259	4.162	0.416	24906
301	5	43	299	255	3.25	0.325	21408
302	5	45	303	264	6.402	0.64	20452
303	5	47	310	278	10.174	1.017	19523
304	5	49	319	286	7.827	0.783	22102
305	5	51	327	296	8.324	0.832	20424
306	5	53	335	306	8.324	0.832	26243
307	5	55	341	312	5.515	0.552	24048
308	5	57	347	319	5.993	0.599	18604
309	5	59	350	323	3.25	0.325	23518
310	5	61	352	324	1.453	0.145	22604
311	5	63	357	322	3.5	0.35	23285
312	5	65	355	313	5.993	0.599	21498
313	5	67	348	308	5.591	0.559	22055
314	5	69	348	308	0	0	21308
315	5	71	346	306	1.838	0.184	20787
316	5	73	348	312	4.111	0.411	20780
317	5	75	351	317	3.79	0.379	19540
318	5	77	351	319	1.3	0.13	25821
319	5	79	351	319	0	0	23353
320	5	81	348	315	3.25	0.325	26516
321	5	83	339	310	6.692	0.669	17974
322	5	85	334	303	5.591	0.559	28228
323	5	87	333	298	3.314	0.331	18526
324	5	89	333	302	2.6	0.26	29110
325	5	91	333	308	3.9	0.39	21799
326	5	93	333	308	0	0	22099
327	5	95	333	302	3.9	0.39	22121
328	5	97	328	295	5.591	0.559	22232
329	5	99	322	287	6.5	0.65	26466
330	5	101	319	279	5.553	0.555	18285
331	5	103	316	275	3.25	0.325	24004
332	5	105	314	270	3.5	0.35	23816
333	5	107	310	265	4.162	0.416	21915
334	5	109	308	263	1.838	0.184	21302
335	5	111	306	262	1.453	0.145	20733
336	5	113	304	259	2.344	0.234	19444
337	5	115	302	256	2.344	0.234	19868
338	5	117	302	255	0.65	0.065	19695
339	5	119	302	260	3.25	0.325	22357
340	5	121	307	268	6.132	0.613	23436
341	5	123	311	273	4.162	0.416	18896
342	5	125	314	277	3.25	0.325	16477
343	5	127	319	281	4.162	0.416	20091
344	5	129	323	283	2.907	0.291	18264
345	5	131	323	282	0.65	0.065	19599
346	5	133	318	276	5.077	0.508	25273
347	5	135	316	273	2.344	0.234	22526
348	5	137	312	267	4.687	0.469	26333
349	5	139	308	261	4.687	0.469	21088
350	5	141	308	261	0	0	20455
351	5	143	308	261	0	0	21562
352	5	145	303	257	4.162	0.416	22304
353	5	147	297	252	5.077	0.508	19697
354	5	149	290	247	5.591	0.559	20960
355	5	151	290	247	0	0	21259
356	5	153	294	255	5.814	0.581	22887
357	5	155	296	258	2.344	0.234	22382
358	5	157	299	262	3.25	0.325	17947
359	5	159	305	268	5.515	0.552	16548
360	5	161	310	273	4.596	0.46	22995
361	5	163	312	274	1.453	0.145	22203
362	5	165	308	269	4.162	0.416	20701
363	5	167	303	264	4.596	0.46	19708
364	5	169	300	260	3.25	0.325	22180
365	5	171	296	256	3.677	0.368	22184
366	5	173	293	247	6.166	0.617	18500
367	5	175	292	242	3.314	0.331	19712
368	5	177	293	242	0.65	0.065	24311
369	5	179	299	246	4.687	0.469	23378
370	5	181	306	252	5.993	0.599	19985
371	5	183	310	258	4.687	0.469	21716
372	5	185	313	264	4.36	0.436	19370
373	5	187	313	265	0.65	0.065	18296
374	5	189	313	267	1.3	0.13	14829
375	5	191	305	260	6.909	0.691	17855
376	5	193	297	256	5.814	0.581	18134
377	6	1	794	248	-1	-1	19814
378	6	3	791	249	2.055	0.206	13995
379	6	5	783	249	5.2	0.52	14908
380	6	7	783	249	0	0	19564
381	6	9	783	248	0.65	0.065	22151
382	6	11	783	248	0	0	22412
383	6	13	782	243	3.314	0.331	23950
384	6	15	778	243	2.6	0.26	23794
385	6	17	764	244	9.123	0.912	20473
386	6	19	764	244	0	0	21177
387	6	21	766	240	2.907	0.291	20331
388	6	23	770	237	3.25	0.325	20210
389	6	25	772	237	1.3	0.13	16953
390	6	27	777	238	3.314	0.331	21256
391	6	29	768	239	5.886	0.589	22195
392	6	31	764	234	4.162	0.416	21859
393	6	33	759	231	3.79	0.379	21752
394	6	35	792	241	22.413	2.241	21819
395	6	37	804	243	7.907	0.791	20957
396	6	39	812	243	5.2	0.52	22740
397	6	41	825	245	8.549	0.855	24291
398	6	43	828	247	2.344	0.234	22816
399	6	45	811	251	11.351	1.135	19501
400	6	47	809	250	1.453	0.145	27134
401	6	49	808	248	1.453	0.145	21041
402	6	51	791	244	11.351	1.135	20444
403	6	53	777	243	9.123	0.912	21106
404	6	55	765	243	7.8	0.78	22033
405	6	57	754	244	7.179	0.718	21942
406	6	59	751	249	3.79	0.379	19044
407	6	61	750	253	2.68	0.268	23911
408	6	63	760	245	8.324	0.832	21912
409	6	65	777	239	11.718	1.172	20582
410	6	67	803	243	17.098	1.71	19823
411	6	69	787	239	10.72	1.072	17530
412	6	71	781	231	6.5	0.65	20350
413	6	73	779	226	3.5	0.35	22368
414	6	75	786	234	6.909	0.691	22670
415	6	77	786	240	3.9	0.39	23720
416	6	79	773	248	9.922	0.992	15822
417	6	81	763	253	7.267	0.727	17873
418	6	83	752	260	8.475	0.847	24091
419	6	85	743	269	8.273	0.827	24148
420	6	87	739	277	5.814	0.581	21791
421	6	89	735	283	4.687	0.469	17948
422	6	91	734	284	0.919	0.092	25036
423	6	93	734	284	0	0	20381
424	6	95	727	284	4.55	0.455	19577
425	6	97	727	284	0	0	21029
426	6	99	734	278	5.993	0.599	20953
427	6	101	740	274	4.687	0.469	21529
428	6	103	749	268	7.031	0.703	20532
429	6	105	756	262	5.993	0.599	17265
430	6	107	749	275	9.597	0.96	17828
431	6	109	736	279	8.841	0.884	28340
432	6	111	732	279	2.6	0.26	28233
433	6	113	729	277	2.344	0.234	18466
434	6	115	725	274	3.25	0.325	22971
435	6	117	739	268	9.9	0.99	13082
436	6	119	745	264	4.687	0.469	27022
437	6	121	732	268	8.841	0.884	25364
438	6	123	710	279	15.987	1.599	21882
439	6	125	682	300	22.749	2.275	24173
440	6	127	676	303	4.36	0.436	22624
441	6	129	669	305	4.732	0.473	20969
442	6	131	662	308	4.95	0.495	21277
443	6	133	645	318	12.82	1.282	21571
444	6	135	640	320	3.5	0.35	22582
445	6	137	637	325	3.79	0.379	22959
446	6	139	633	331	4.687	0.469	20541
447	6	141	632	339	5.24	0.524	20359
448	6	143	634	346	4.732	0.473	21827
449	6	145	633	357	7.179	0.718	22364
450	6	147	635	368	7.267	0.727	19850
451	6	149	635	372	2.6	0.26	20850
452	6	151	638	377	3.79	0.379	20501
453	6	153	638	379	1.3	0.13	21358
454	6	155	635	392	8.672	0.867	19865
455	6	157	634	400	5.24	0.524	21912
456	6	159	632	407	4.732	0.473	21812
457	6	161	635	408	2.055	0.206	19985
458	6	163	647	410	7.907	0.791	21680
459	6	165	655	413	5.553	0.555	27804
460	6	167	658	417	3.25	0.325	22792
461	6	169	655	415	2.344	0.234	19405
462	6	171	662	409	5.993	0.599	21596
463	6	173	670	406	5.553	0.555	19353
464	6	175	682	403	8.04	0.804	25691
465	6	177	693	398	7.854	0.785	19867
466	6	179	696	389	6.166	0.617	16955
467	6	181	689	380	7.411	0.741	20699
468	6	183	683	367	9.306	0.931	16508
469	6	185	680	354	8.672	0.867	21632
470	6	187	683	344	6.786	0.679	23696
471	6	189	686	335	6.166	0.617	23380
472	6	191	690	327	5.814	0.581	21450
473	6	193	696	315	8.72	0.872	20539
474	7	1	995	170	-1	-1	22325
475	7	3	995	171	0.65	0.065	20311
476	7	5	994	162	5.886	0.589	19811
477	7	7	993	158	2.68	0.268	20510
478	7	9	993	157	0.65	0.065	22814
479	7	11	991	157	1.3	0.13	22405
480	7	13	989	158	1.453	0.145	21564
481	7	15	989	158	0	0	22398
482	7	17	986	152	4.36	0.436	21065
483	7	19	986	148	2.6	0.26	21178
484	7	21	985	137	7.179	0.718	21582
485	7	23	985	128	5.85	0.585	18768
486	7	25	985	138	6.5	0.65	21765
487	7	27	985	157	12.35	1.235	21487
488	7	29	983	163	4.111	0.411	21752
489	7	31	981	170	4.732	0.473	20535
490	7	33	976	190	13.4	1.34	23109
491	7	35	973	196	4.36	0.436	23168
492	7	37	966	203	6.435	0.643	19776
493	7	39	962	209	4.687	0.469	22144
494	7	41	954	217	7.354	0.735	22407
495	7	43	954	217	0	0	26046
496	7	45	954	217	0	0	23061
497	7	47	963	199	13.081	1.308	18536
498	7	49	971	185	10.481	1.048	16990
499	7	51	979	163	15.216	1.522	20104
500	7	53	982	148	9.943	0.994	20034
501	7	55	983	137	7.179	0.718	14520
502	7	57	987	127	7.001	0.7	22823
503	7	59	992	115	8.45	0.845	23132
504	7	61	990	101	9.192	0.919	21184
505	7	63	990	99	1.3	0.13	23376
506	7	65	990	107	5.2	0.52	18505
507	7	67	993	110	2.758	0.276	18689
508	7	69	992	99	7.179	0.718	18894
509	7	71	985	84	10.759	1.076	21050
510	7	73	982	78	4.36	0.436	21632
511	7	75	981	75	2.055	0.206	22786
512	7	77	983	72	2.344	0.234	18631
513	7	79	975	54	12.803	1.28	22799
514	7	81	974	52	1.453	0.145	23547
515	7	83	971	47	3.79	0.379	26144
516	7	85	967	43	3.677	0.368	19761
517	7	87	967	41	1.3	0.13	20695
518	7	89	967	39	1.3	0.13	22586
519	7	91	965	33	4.111	0.411	23526
520	7	93	965	33	0	0	22062
521	7	95	965	39	3.9	0.39	22008
522	7	97	965	44	3.25	0.325	22011
523	7	99	968	39	3.79	0.379	20935
524	7	101	957	27	10.581	1.058	21846
525	7	103	953	23	3.677	0.368	21395
526	7	105	952	19	2.68	0.268	19317
527	7	107	955	15	3.25	0.325	21207
528	7	109	954	10	3.314	0.331	23576
529	7	111	954	11	0.65	0.065	24444
530	7	113	957	19	5.553	0.555	23491
531	7	115	960	25	4.36	0.436	25029
532	7	117	964	33	5.814	0.581	24390
533	7	119	968	40	5.24	0.524	23930
534	7	121	973	46	5.077	0.508	22678
535	7	123	967	46	3.9	0.39	22560
536	7	125	962	50	4.162	0.416	22832
537	7	127	957	30	13.4	1.34	22756
538	7	129	958	22	5.24	0.524	22680
539	7	131	962	17	4.162	0.416	24638
540	7	133	965	14	2.758	0.276	24739
541	7	135	969	11	3.25	0.325	17419
542	7	137	970	9	1.453	0.145	20892
543	7	139	973	7	2.344	0.234	18946
544	7	141	974	5	1.453	0.145	17539
545	7	143	976	3	1.838	0.184	12798
546	7	145	978	1	1.838	0.184	19572
547	7	147	979	1	0.65	0.065	27685
548	7	149	980	0	0.919	0.092	22826
549	7	151	980	-1	0.65	0.065	0
550	8	1	343	322	-1	-1	18837
551	8	3	343	321	0.65	0.065	28173
552	8	5	343	325	2.6	0.26	19276
553	8	7	344	340	9.771	0.977	25777
554	8	9	344	342	1.3	0.13	24092
555	8	11	341	348	4.36	0.436	25022
556	8	13	338	349	2.055	0.206	23311
557	8	15	335	350	2.055	0.206	21842
558	8	17	325	355	7.267	0.727	20525
559	8	19	321	359	3.677	0.368	23487
560	8	21	318	362	2.758	0.276	17457
561	8	23	316	362	1.3	0.13	24026
562	8	25	314	360	1.838	0.184	21811
563	8	27	320	355	5.077	0.508	25076
564	8	29	327	362	6.435	0.643	21901
565	8	31	330	369	4.95	0.495	17002
566	8	33	329	370	0.919	0.092	20368
567	8	35	332	374	3.25	0.325	23251
568	8	37	333	376	1.453	0.145	23207
569	8	39	335	373	2.344	0.234	22965
570	8	41	326	374	5.886	0.589	17120
571	8	43	321	378	4.162	0.416	17022
572	8	45	314	389	8.475	0.847	19858
573	8	47	314	389	0	0	20604
574	8	49	311	389	1.95	0.195	21191
575	8	51	311	383	3.9	0.39	23627
576	8	53	318	374	7.411	0.741	21739
577	8	55	324	369	5.077	0.508	21385
578	8	57	326	365	2.907	0.291	21961
579	8	59	328	362	2.344	0.234	22140
580	8	61	331	355	4.95	0.495	17863
581	8	63	333	351	2.907	0.291	19520
582	8	65	339	344	5.993	0.599	17493
583	8	67	339	336	5.2	0.52	16343
584	8	69	335	331	4.162	0.416	23924
585	8	71	332	340	6.166	0.617	21072
586	8	73	329	347	4.95	0.495	22914
587	8	75	327	362	9.836	0.984	22715
588	8	77	325	372	6.629	0.663	22526
589	8	79	311	387	13.337	1.334	21417
590	8	81	310	388	0.919	0.092	21825
591	8	83	308	386	1.838	0.184	24048
592	8	85	308	380	3.9	0.39	19073
593	8	87	310	371	5.993	0.599	19117
594	8	89	310	371	0	0	20338
595	8	91	307	378	4.95	0.495	21860
596	8	93	301	383	5.077	0.508	20285
597	8	95	300	383	0.65	0.065	20577
598	8	97	287	371	11.499	1.15	16216
599	8	99	281	369	4.111	0.411	21381
600	8	101	280	369	0.65	0.065	18940
601	8	103	280	369	0	0	20978
602	8	105	283	369	1.95	0.195	23157
603	8	107	290	374	5.591	0.559	21390
604	8	109	298	379	6.132	0.613	20222
605	8	111	302	383	3.677	0.368	21985
606	8	113	310	383	5.2	0.52	19714
607	8	115	313	382	2.055	0.206	20470
608	8	117	317	379	3.25	0.325	20954
609	8	119	329	379	7.8	0.78	28547
610	8	121	333	373	4.687	0.469	22854
611	8	123	340	363	7.934	0.793	28118
612	8	125	342	352	7.267	0.727	21522
613	8	127	346	347	4.162	0.416	20980
614	8	129	336	344	6.786	0.679	21919
615	8	131	335	340	2.68	0.268	22534
616	8	133	332	334	4.36	0.436	23467
617	8	135	332	333	0.65	0.065	22024
618	8	137	328	313	13.257	1.326	20308
619	8	139	328	312	0.65	0.065	20888
620	8	141	331	324	8.04	0.804	17331
621	8	143	338	348	16.25	1.625	22779
622	8	145	343	362	9.663	0.966	21799
623	8	147	343	369	4.55	0.455	20204
624	8	149	343	371	1.3	0.13	27529
625	8	151	349	366	5.077	0.508	22711
626	8	153	352	361	3.79	0.379	19747
627	8	155	342	369	8.324	0.832	16404
628	8	157	341	370	0.919	0.092	19603
629	8	159	342	365	3.314	0.331	19559
630	8	161	344	359	4.111	0.411	21561
631	8	163	339	362	3.79	0.379	22364
632	8	165	329	342	14.534	1.453	19138
633	8	167	325	329	8.841	0.884	19121
634	8	169	330	310	12.77	1.277	25514
635	8	171	333	307	2.758	0.276	23461
636	8	173	333	306	0.65	0.065	22237
637	8	175	333	307	0.65	0.065	21529
638	8	177	340	332	16.875	1.687	15878
639	8	179	341	340	5.24	0.524	20675
640	8	181	341	349	5.85	0.585	21308
641	8	183	341	366	11.05	1.105	22944
642	8	185	339	362	2.907	0.291	22399
643	8	187	335	346	10.72	1.072	8025
644	8	189	332	332	9.306	0.931	8583
645	8	191	332	323	5.85	0.585	22479
646	8	193	337	316	5.591	0.559	23892
647	9	1	521	878	-1	-1	20763
648	9	3	526	878	3.25	0.325	21993
649	9	5	525	867	7.179	0.718	23604
650	9	7	525	864	1.95	0.195	22459
651	9	9	524	857	4.596	0.46	22545
652	9	11	523	849	5.24	0.524	21493
653	9	13	524	844	3.314	0.331	20688
654	9	15	524	841	1.95	0.195	21282
655	9	17	525	833	5.24	0.524	22745
656	9	19	525	822	7.15	0.715	22020
657	9	21	524	819	2.055	0.206	22025
658	9	23	522	829	6.629	0.663	21746
659	9	25	519	841	8.04	0.804	21389
660	9	27	518	860	12.367	1.237	21956
661	9	29	518	869	5.85	0.585	20267
662	9	31	518	871	1.3	0.13	22498
663	9	33	518	871	0	0	19880
664	9	35	514	860	7.608	0.761	20218
665	9	37	511	851	6.166	0.617	22043
666	9	39	510	844	4.596	0.46	21926
667	9	41	510	842	1.3	0.13	22689
668	9	43	516	836	5.515	0.552	22087
669	9	45	515	843	4.596	0.46	22224
670	9	47	517	850	4.732	0.473	18483
671	9	49	519	862	7.907	0.791	21477
672	9	51	521	879	11.126	1.113	21660
673	9	53	521	880	0.65	0.065	22931
674	9	55	521	878	1.3	0.13	23236
675	9	57	522	868	6.532	0.653	21432
676	9	59	523	861	4.596	0.46	21835
677	9	61	523	857	2.6	0.26	23420
678	9	63	523	845	7.8	0.78	20761
679	9	65	524	851	3.954	0.395	22528
680	9	67	524	858	4.55	0.455	22483
681	9	69	525	868	6.532	0.653	21884
682	9	71	524	875	4.596	0.46	22426
683	9	73	524	876	0.65	0.065	23930
684	9	75	524	876	0	0	21664
685	9	77	522	873	2.344	0.234	16803
686	9	79	519	865	5.553	0.555	21125
687	9	81	515	857	5.814	0.581	15135
688	9	83	517	845	7.907	0.791	20172
689	9	85	524	840	5.591	0.559	20002
690	9	87	538	836	9.464	0.946	20872
691	9	89	538	842	3.9	0.39	20333
692	9	91	535	849	4.95	0.495	21851
693	9	93	527	861	9.374	0.937	25645
694	9	95	523	870	6.402	0.64	22802
695	9	97	521	889	12.418	1.242	20965
696	9	99	521	892	1.95	0.195	20509
697	9	101	521	895	1.95	0.195	17044
698	9	103	525	898	3.25	0.325	21486
699	9	105	525	891	4.55	0.455	21087
700	9	107	522	882	6.166	0.617	21076
701	9	109	520	878	2.907	0.291	21544
702	9	111	516	867	7.608	0.761	22007
703	9	113	513	859	5.553	0.555	21287
704	9	115	512	853	3.954	0.395	18359
705	9	117	513	862	5.886	0.589	21232
706	9	119	516	871	6.166	0.617	20496
707	9	121	517	878	4.596	0.46	21842
708	9	123	517	883	3.25	0.325	19090
709	9	125	517	884	0.65	0.065	22238
710	9	127	517	885	0.65	0.065	21277
711	9	129	518	885	0.65	0.065	24759
712	9	131	522	880	4.162	0.416	20194
713	9	133	523	874	3.954	0.395	22108
714	9	135	524	881	4.596	0.46	20936
715	9	137	524	882	0.65	0.065	23931
716	9	139	525	888	3.954	0.395	21467
717	9	141	526	889	0.919	0.092	22330
718	9	143	529	886	2.758	0.276	24284
719	9	145	531	894	5.36	0.536	23976
720	9	147	531	894	0	0	20084
721	9	149	531	889	3.25	0.325	19957
722	9	151	523	880	7.827	0.783	23412
723	9	153	523	879	0.65	0.065	26966
724	9	155	521	874	3.5	0.35	26561
725	9	157	518	867	4.95	0.495	21387
726	9	159	518	875	5.2	0.52	19998
727	9	161	519	881	3.954	0.395	24157
728	9	163	519	882	0.65	0.065	21785
729	9	165	522	883	2.055	0.206	18043
730	9	167	526	885	2.907	0.291	19328
731	9	169	526	899	9.1	0.91	21480
732	9	171	526	900	0.65	0.065	19436
733	9	173	527	904	2.68	0.268	20786
734	9	175	527	904	0	0	18351
735	9	177	523	890	9.464	0.946	22010
736	9	179	523	888	1.3	0.13	21934
737	9	181	522	887	0.919	0.092	24129
738	9	183	522	883	2.6	0.26	22237
739	9	185	521	879	2.68	0.268	23891
740	9	187	521	875	2.6	0.26	24079
741	9	189	519	870	3.5	0.35	21415
742	9	191	520	864	3.954	0.395	23039
743	9	193	520	864	0	0	19178
744	10	1	903	787	-1	-1	21761
745	10	3	902	787	0.65	0.065	21810
746	10	5	895	786	4.596	0.46	19346
747	10	7	876	781	12.77	1.277	22042
748	10	9	861	774	10.759	1.076	17070
749	10	11	857	771	3.25	0.325	16799
750	10	13	851	766	5.077	0.508	20809
751	10	15	843	758	7.354	0.735	20566
752	10	17	832	751	8.475	0.847	21932
753	10	19	828	744	5.24	0.524	21663
754	10	21	825	740	3.25	0.325	21960
755	10	23	823	735	3.5	0.35	22041
756	10	25	822	734	0.919	0.092	21831
757	10	27	816	720	9.9	0.99	22050
758	10	29	811	716	4.162	0.416	23499
759	10	31	804	715	4.596	0.46	21762
760	10	33	791	713	8.549	0.855	19695
761	10	35	775	708	10.896	1.09	20880
762	10	37	770	708	3.25	0.325	22849
763	10	39	762	706	5.36	0.536	23186
764	10	41	751	703	7.411	0.741	22500
765	10	43	743	704	5.24	0.524	20926
766	10	45	725	704	11.7	1.17	22080
767	10	47	715	703	6.532	0.653	21688
768	10	49	704	701	7.267	0.727	21563
769	10	51	691	696	9.053	0.905	18575
770	10	53	681	692	7.001	0.7	19369
771	10	55	672	692	5.85	0.585	22803
772	10	57	668	696	3.677	0.368	22673
773	10	59	669	694	1.453	0.145	22400
774	10	61	673	690	3.677	0.368	22557
775	10	63	676	687	2.758	0.276	22458
776	10	65	682	684	4.36	0.436	18644
777	10	67	678	690	4.687	0.469	20403
778	10	69	671	695	5.591	0.559	20434
779	10	71	653	709	14.822	1.482	23068
780	10	73	650	715	4.36	0.436	22045
781	10	75	649	717	1.453	0.145	22691
782	10	77	645	726	6.402	0.64	22023
783	10	79	643	734	5.36	0.536	21546
784	10	81	640	736	2.344	0.234	22621
785	10	83	633	738	4.732	0.473	19272
786	10	85	623	738	6.5	0.65	25007
787	10	87	608	728	11.718	1.172	21278
788	10	89	598	718	9.192	0.919	21946
789	10	91	591	710	6.909	0.691	22016
790	10	93	589	706	2.907	0.291	22443
791	10	95	588	697	5.886	0.589	19859
792	10	97	590	686	7.267	0.727	23506
793	10	99	591	673	8.475	0.847	23337
794	10	101	597	659	9.9	0.99	23466
795	10	103	599	655	2.907	0.291	23218
796	10	105	604	671	10.896	1.09	23286
797	10	107	604	715	28.599	2.86	22659
798	10	109	601	736	13.788	1.379	23059
799	10	111	593	766	20.181	2.018	22358
800	10	113	587	780	9.9	0.99	18806
801	10	115	584	805	16.366	1.637	23144
802	10	117	572	831	18.613	1.861	20580
803	10	119	567	845	9.663	0.966	22272
804	10	121	565	864	12.418	1.242	22579
805	10	123	564	888	15.613	1.561	14745
806	10	125	565	897	5.886	0.589	22648
807	10	127	568	916	12.503	1.25	21070
808	10	129	570	922	4.111	0.411	12068
809	10	131	572	941	12.418	1.242	20073
810	10	133	573	949	5.24	0.524	24367
811	10	135	573	963	9.1	0.91	22817
812	10	137	570	973	6.786	0.679	23977
813	10	139	564	983	7.58	0.758	22262
814	10	141	556	990	6.909	0.691	23357
815	10	143	543	1000	10.661	1.066	23641
816	10	145	527	1006	11.107	1.111	21578
817	10	147	513	1010	9.464	0.946	20483
818	10	149	506	1013	4.95	0.495	16876
819	10	151	502	1015	2.907	0.291	21532
820	10	153	502	1015	0	0	20865
821	10	155	501	1017	1.453	0.145	20614
822	10	157	501	1017	0	0	23244
823	10	159	504	1019	2.344	0.234	23023
824	10	161	508	1019	2.6	0.26	22740
825	10	163	512	1019	2.6	0.26	22776
826	10	165	524	1021	7.907	0.791	22427
827	10	167	533	1021	5.85	0.585	24045
828	10	169	534	1019	1.453	0.145	22873
829	10	171	537	1013	4.36	0.436	23246
830	10	173	535	1007	4.111	0.411	22565
831	10	175	535	1002	3.25	0.325	22971
832	10	177	535	993	5.85	0.585	22793
833	10	179	536	989	2.68	0.268	22941
834	10	181	536	989	0	0	22590
835	10	183	536	986	1.95	0.195	23092
836	10	185	536	986	0	0	22813
837	11	1	921	659	-1	-1	21830
838	11	3	916	658	3.314	0.331	21800
839	11	5	915	658	0.65	0.065	22959
840	11	7	912	654	3.25	0.325	24210
841	11	9	912	654	0	0	24353
842	11	11	916	656	2.907	0.291	22843
843	11	13	923	663	6.435	0.643	22321
844	11	15	924	663	0.65	0.065	23225
845	11	17	933	660	6.166	0.617	21828
846	11	19	944	658	7.267	0.727	22107
847	11	21	947	660	2.344	0.234	22210
848	11	23	950	663	2.758	0.276	23152
849	11	25	950	663	0	0	21957
850	11	27	950	663	0	0	23221
851	11	29	949	663	0.65	0.065	23722
852	11	31	937	661	7.907	0.791	21729
853	11	33	919	651	13.384	1.338	22218
854	11	35	914	648	3.79	0.379	20820
855	11	37	914	649	0.65	0.065	21895
856	11	39	917	655	4.36	0.436	23290
857	11	41	910	656	4.596	0.46	22854
858	11	43	871	649	25.754	2.575	22494
859	11	45	871	653	2.6	0.26	22760
860	11	47	883	654	7.827	0.783	22170
861	11	49	897	655	9.123	0.912	21140
862	11	51	906	656	5.886	0.589	21323
863	11	53	897	657	5.886	0.589	23143
864	11	55	889	661	5.814	0.581	22591
865	11	57	890	658	2.055	0.206	24823
866	11	59	902	654	8.222	0.822	21033
867	11	61	902	654	0	0	21846
868	11	63	892	655	6.532	0.653	19769
869	11	65	873	652	12.503	1.25	22620
870	11	67	864	653	5.886	0.589	22699
871	11	69	884	655	13.065	1.306	23369
872	11	71	903	656	12.367	1.237	20567
873	11	73	913	657	6.532	0.653	23634
874	11	75	919	660	4.36	0.436	21980
875	11	77	927	660	5.2	0.52	23650
876	11	79	935	660	5.2	0.52	23816
877	11	81	935	660	0	0	24136
878	11	83	937	659	1.453	0.145	21265
879	11	85	942	657	3.5	0.35	23619
880	11	87	950	657	5.2	0.52	23121
881	11	89	929	658	13.665	1.367	23421
882	11	91	905	659	15.613	1.561	22945
883	11	93	881	652	16.25	1.625	20754
884	11	95	869	655	8.04	0.804	18514
885	11	97	869	655	0	0	20645
886	11	99	876	651	5.24	0.524	22830
887	11	101	886	653	6.629	0.663	21289
888	11	103	892	656	4.36	0.436	23047
889	11	105	895	656	1.95	0.195	21693
890	11	107	910	657	9.771	0.977	20289
891	11	109	917	655	4.732	0.473	24344
892	11	111	917	655	0	0	19976
893	11	113	923	654	3.954	0.395	16648
894	11	115	914	652	5.993	0.599	22763
895	11	117	912	654	1.838	0.184	22583
896	11	119	905	653	4.596	0.46	20356
897	11	121	903	655	1.838	0.184	22977
898	11	123	895	657	5.36	0.536	19346
899	11	125	894	657	0.65	0.065	20626
900	11	127	894	656	0.65	0.065	21575
901	11	129	894	656	0	0	20374
902	11	131	896	655	1.453	0.145	21081
903	11	133	917	652	13.788	1.379	15350
904	11	135	922	651	3.314	0.331	18428
905	11	137	928	649	4.111	0.411	20464
906	11	139	949	647	13.711	1.371	23707
907	11	141	956	648	4.596	0.46	20519
908	11	143	958	648	1.3	0.13	19474
909	11	145	963	648	3.25	0.325	26805
910	11	147	964	645	2.055	0.206	20363
911	11	149	963	645	0.65	0.065	23908
912	11	151	941	653	15.216	1.522	22868
913	11	153	939	654	1.453	0.145	23255
914	11	155	938	656	1.453	0.145	21687
915	11	157	938	654	1.3	0.13	20750
916	11	159	938	654	0	0	20228
917	11	161	937	650	2.68	0.268	13728
918	11	163	937	650	0	0	18872
919	11	165	943	646	4.687	0.469	18878
920	11	167	947	645	2.68	0.268	23274
921	11	169	955	643	5.36	0.536	24956
922	11	171	959	644	2.68	0.268	22318
923	11	173	961	644	1.3	0.13	22543
924	11	175	961	644	0	0	21668
925	11	177	961	644	0	0	19531
926	11	179	961	644	0	0	15535
927	11	181	961	644	0	0	17882
928	11	183	964	646	2.344	0.234	21278
929	11	185	972	649	5.553	0.555	21919
930	11	187	977	648	3.314	0.331	20055
931	11	189	990	651	8.672	0.867	26373
932	11	191	999	654	6.166	0.617	22464
933	11	193	1009	664	9.192	0.919	20712
934	12	1	564	514	-1	-1	20866
935	12	3	543	527	16.053	1.605	26967
936	12	5	542	527	0.65	0.065	24018
937	12	7	534	526	5.24	0.524	24687
938	12	9	523	523	7.411	0.741	23601
939	12	11	515	525	5.36	0.536	20946
940	12	13	503	526	7.827	0.783	24169
941	12	15	488	527	9.771	0.977	23763
942	12	17	474	525	9.192	0.919	24542
943	12	19	462	522	8.04	0.804	23070
944	12	21	451	522	7.15	0.715	23502
945	12	23	451	522	0	0	21755
946	12	25	494	520	27.98	2.798	24255
947	12	27	531	517	24.128	2.413	24060
948	12	29	554	512	15.299	1.53	25688
949	12	31	570	507	10.896	1.09	23732
950	12	33	581	504	7.411	0.741	23552
951	12	35	590	499	6.692	0.669	23531
952	12	37	598	495	5.814	0.581	23470
953	12	39	602	493	2.907	0.291	23824
954	12	41	571	500	20.657	2.066	23899
955	12	43	534	513	25.491	2.549	24423
956	12	45	520	516	9.306	0.931	24726
957	12	47	503	521	11.518	1.152	27691
958	12	49	484	523	12.418	1.242	24551
959	12	51	455	522	18.861	1.886	29394
960	12	53	430	516	16.711	1.671	24550
961	12	55	406	512	15.815	1.581	23671
962	12	57	389	513	11.069	1.107	23949
963	12	59	352	512	24.058	2.406	25458
964	12	61	339	506	9.306	0.931	24487
965	12	63	333	501	5.077	0.508	24265
966	12	65	329	497	3.677	0.368	24009
967	12	67	319	495	6.629	0.663	24763
968	12	69	314	491	4.162	0.416	24703
969	12	71	314	491	0	0	25299
970	12	73	315	493	1.453	0.145	25068
971	12	75	314	504	7.179	0.718	24936
972	12	77	332	506	11.772	1.177	22128
973	12	79	359	509	17.658	1.766	28248
974	12	81	376	513	11.351	1.135	24576
975	12	83	402	511	16.95	1.695	21684
976	12	85	431	510	18.861	1.886	24650
977	12	87	448	514	11.351	1.135	23603
978	12	89	460	515	7.827	0.783	27115
979	12	91	475	519	10.09	1.009	24052
980	12	93	490	522	9.943	0.994	26083
981	12	95	507	527	11.518	1.152	27395
982	12	97	520	527	8.45	0.845	25512
983	12	99	535	529	9.836	0.984	24857
984	12	101	544	527	5.993	0.599	25692
985	12	103	545	522	3.314	0.331	24497
986	12	105	550	511	7.854	0.785	26396
987	12	107	551	510	0.919	0.092	24877
988	12	109	557	504	5.515	0.552	21314
989	12	111	565	496	7.354	0.735	23786
990	12	113	571	495	3.954	0.395	25842
991	12	115	578	492	4.95	0.495	21988
992	12	117	584	488	4.687	0.469	25619
993	12	119	593	483	6.692	0.669	25601
994	12	121	599	482	3.954	0.395	24592
995	12	123	608	476	7.031	0.703	24192
996	12	125	595	488	11.499	1.15	24227
997	12	127	564	504	22.675	2.268	17176
998	12	129	557	509	5.591	0.559	25029
999	12	131	557	513	2.6	0.26	20585
1000	12	133	561	510	3.25	0.325	23720
1001	12	135	554	521	8.475	0.847	24507
1002	12	137	549	527	5.077	0.508	22437
1003	12	139	540	533	7.031	0.703	19656
1004	12	141	534	537	4.687	0.469	26567
1005	12	143	522	542	8.45	0.845	32071
1006	12	145	503	542	12.35	1.235	18802
1007	12	147	495	553	8.841	0.884	13580
1008	12	149	479	565	13	1.3	25344
1009	12	151	478	565	0.65	0.065	25283
1010	12	153	474	572	5.24	0.524	21618
1011	12	155	471	575	2.758	0.276	27420
1012	12	157	470	576	0.919	0.092	22722
1013	12	159	467	579	2.758	0.276	24261
1014	12	161	462	587	6.132	0.613	13728
1015	12	163	452	603	12.264	1.226	30325
1016	12	165	447	613	7.267	0.727	23868
1017	12	167	446	617	2.68	0.268	24790
1018	12	169	444	621	2.907	0.291	25181
1019	12	171	436	634	9.922	0.992	24206
1020	12	173	434	640	4.111	0.411	22134
1021	12	175	432	645	3.5	0.35	24434
1022	12	177	428	646	2.68	0.268	23021
1023	12	179	428	646	0	0	20482
1024	12	181	428	645	0.65	0.065	17447
1025	12	183	429	647	1.453	0.145	19572
1026	12	185	430	651	2.68	0.268	19755
1027	12	187	433	660	6.166	0.617	20529
1028	12	189	436	667	4.95	0.495	25384
1029	12	191	438	675	5.36	0.536	23910
1030	12	193	440	691	10.481	1.048	22384
1031	13	1	84	383	-1	-1	25631
1032	13	3	85	381	1.453	0.145	21715
1033	13	5	87	383	1.838	0.184	25294
1034	13	7	93	384	3.954	0.395	24310
1035	13	9	98	387	3.79	0.379	25769
1036	13	11	100	388	1.453	0.145	24184
1037	13	13	101	389	0.919	0.092	24619
1038	13	15	103	391	1.838	0.184	20193
1039	13	17	107	390	2.68	0.268	23991
1040	13	19	114	394	5.24	0.524	23214
1041	13	21	123	391	6.166	0.617	21592
1042	13	23	125	392	1.453	0.145	23548
1043	13	25	130	390	3.5	0.35	23109
1044	13	27	132	392	1.838	0.184	25805
1045	13	29	138	393	3.954	0.395	23879
1046	13	31	142	394	2.68	0.268	22073
1047	13	33	148	396	4.111	0.411	30985
1048	13	35	152	396	2.6	0.26	25497
1049	13	37	156	400	3.677	0.368	24824
1050	13	39	159	401	2.055	0.206	26455
1051	13	41	161	398	2.344	0.234	24411
1052	13	43	167	401	4.36	0.436	24912
1053	13	45	172	405	4.162	0.416	29512
1054	13	47	176	405	2.6	0.26	25438
1055	13	49	181	403	3.5	0.35	25391
1056	13	51	177	403	2.6	0.26	25321
1057	13	53	174	402	2.055	0.206	25572
1058	13	55	173	401	0.919	0.092	28477
1059	13	57	164	399	5.993	0.599	26915
1060	13	59	159	399	3.25	0.325	25091
1061	13	61	154	400	3.314	0.331	24609
1062	13	63	148	400	3.9	0.39	23849
1063	13	65	140	402	5.36	0.536	26062
1064	13	67	140	401	0.65	0.065	24850
1065	13	69	137	399	2.344	0.234	27025
1066	13	71	133	396	3.25	0.325	25681
1067	13	73	119	388	10.481	1.048	25119
1068	13	75	116	386	2.344	0.234	25514
1069	13	77	114	386	1.3	0.13	25084
1070	13	79	124	388	6.629	0.663	23767
1071	13	81	129	391	3.79	0.379	23155
1072	13	83	140	395	7.608	0.761	27582
1073	13	85	147	398	4.95	0.495	24697
1074	13	87	155	399	5.24	0.524	24087
1075	13	89	161	401	4.111	0.411	29168
1076	13	91	165	403	2.907	0.291	27258
1077	13	93	170	406	3.79	0.379	25268
1078	13	95	174	409	3.25	0.325	25581
1079	13	97	179	410	3.314	0.331	25625
1080	13	99	182	410	1.95	0.195	25753
1081	13	101	184	409	1.453	0.145	25730
1082	13	103	188	406	3.25	0.325	25612
1083	13	105	185	408	2.344	0.234	24729
1084	13	107	182	407	2.055	0.206	25873
1085	13	109	171	405	7.267	0.727	25652
1086	13	111	170	403	1.453	0.145	24145
1087	13	113	179	398	6.692	0.669	27466
1088	13	115	182	397	2.055	0.206	23881
1089	13	117	182	398	0.65	0.065	22127
1090	13	119	170	398	7.8	0.78	27132
1091	13	121	148	394	14.534	1.453	26341
1092	13	123	133	391	9.943	0.994	21205
1093	13	125	133	391	0	0	23759
1094	13	127	133	391	0	0	26278
1095	13	129	147	395	9.464	0.946	24867
1096	13	131	162	398	9.943	0.994	25525
1097	13	133	165	395	2.758	0.276	25282
1098	13	135	167	392	2.344	0.234	16585
1099	13	137	162	386	5.077	0.508	20536
1100	13	139	158	390	3.677	0.368	16776
1101	13	141	153	394	4.162	0.416	22154
1102	13	143	151	396	1.838	0.184	18453
1103	13	145	148	398	2.344	0.234	21831
1104	14	1	421	178	-1	-1	27388
1105	14	3	420	183	3.314	0.331	21749
1106	14	5	419	192	5.886	0.589	23142
1107	14	7	419	192	0	0	23326
1108	14	9	420	204	7.827	0.783	25273
1109	14	11	419	208	2.68	0.268	25351
1110	14	13	417	228	13.065	1.306	24253
1111	14	15	413	235	5.24	0.524	24439
1112	14	17	413	237	1.3	0.13	25505
1113	14	19	413	237	0	0	24950
1114	14	21	416	234	2.758	0.276	25201
1115	14	23	414	229	3.5	0.35	24820
1116	14	25	413	227	1.453	0.145	25830
1117	14	27	410	211	10.581	1.058	24841
1118	14	29	405	198	9.053	0.905	25315
1119	14	31	400	179	12.77	1.277	24697
1120	14	33	397	169	6.786	0.679	25228
1121	14	35	396	146	14.964	1.496	29445
1122	14	37	395	136	6.532	0.653	26622
1123	14	39	392	130	4.36	0.436	27116
1124	14	41	383	120	8.745	0.874	28650
1125	14	43	380	113	4.95	0.495	26695
1126	14	45	375	110	3.79	0.379	27184
1127	14	47	370	105	4.596	0.46	25654
1128	14	49	370	95	6.5	0.65	25087
1129	14	51	370	88	4.55	0.455	23021
1130	14	53	370	83	3.25	0.325	24390
1131	14	55	373	73	6.786	0.679	26409
1132	14	57	375	63	6.629	0.663	25784
1133	14	59	375	63	0	0	22651
1134	14	61	375	56	4.55	0.455	23726
1135	14	63	377	49	4.732	0.473	23483
1136	14	65	380	44	3.79	0.379	22766
1137	14	67	383	40	3.25	0.325	22993
1138	14	69	387	35	4.162	0.416	24764
1139	14	71	387	37	1.3	0.13	24517
1140	14	73	387	56	12.35	1.235	22509
1141	14	75	387	64	5.2	0.52	23318
1142	14	77	387	64	0	0	21379
1143	14	79	387	63	0.65	0.065	25359
1144	14	81	388	55	5.24	0.524	23679
1145	14	83	389	48	4.596	0.46	21947
1146	14	85	389	43	3.25	0.325	25431
1147	14	87	389	42	0.65	0.065	30304
1148	14	89	388	33	5.886	0.589	19590
1149	14	91	387	29	2.68	0.268	17015
1150	14	93	385	24	3.5	0.35	20754
1151	14	95	384	21	2.055	0.206	19709
1152	14	97	383	20	0.919	0.092	20625
1153	14	99	383	17	1.95	0.195	25139
1154	14	101	385	14	2.344	0.234	23568
1155	14	103	386	11	2.055	0.206	24161
1156	14	105	387	9	1.453	0.145	24152
1157	14	107	387	9	0	0	23640
1158	14	109	383	16	5.24	0.524	24388
1159	14	111	383	18	1.3	0.13	22779
1160	14	113	382	23	3.314	0.331	22560
1161	14	115	380	27	2.907	0.291	11922
1162	14	117	380	27	0	0	17047
1163	14	119	390	25	6.629	0.663	18574
1164	14	121	410	28	13.145	1.315	26309
1165	14	123	419	28	5.85	0.585	18300
1166	14	125	422	34	4.36	0.436	32101
1167	14	127	424	40	4.111	0.411	24318
1168	14	129	421	44	3.25	0.325	21848
1169	14	131	416	49	4.596	0.46	23344
1170	14	133	418	56	4.732	0.473	24717
1171	14	135	421	56	1.95	0.195	24943
1172	14	137	427	52	4.687	0.469	24910
1173	14	139	427	52	0	0	25019
1174	14	141	427	54	1.3	0.13	25279
1175	14	143	427	54	0	0	25278
1176	14	145	423	47	5.24	0.524	31267
1177	14	147	415	41	6.5	0.65	24839
1178	14	149	394	44	13.788	1.379	14175
1179	14	151	379	43	9.771	0.977	24161
1180	14	153	371	41	5.36	0.536	19442
1181	14	155	368	41	1.95	0.195	20832
1182	14	157	365	39	2.344	0.234	23252
1183	14	159	368	36	2.758	0.276	20892
1184	14	161	377	33	6.166	0.617	19471
1185	14	163	383	43	7.58	0.758	23495
1186	14	165	385	50	4.732	0.473	20164
1187	14	167	385	52	1.3	0.13	20124
1188	14	169	385	51	0.65	0.065	20290
1189	14	171	388	46	3.79	0.379	33261
1190	14	173	385	40	4.36	0.436	23801
1191	14	175	376	37	6.166	0.617	23589
1192	14	177	370	33	4.687	0.469	17671
1193	14	179	363	32	4.596	0.46	24211
1194	14	181	368	42	7.267	0.727	24625
1195	14	183	375	55	9.597	0.96	18835
1196	14	185	384	68	10.277	1.028	27336
1197	14	187	387	75	4.95	0.495	20474
1198	14	189	387	75	0	0	34436
1199	14	191	387	69	3.9	0.39	17738
1200	14	193	393	59	7.58	0.758	32261
1201	15	1	953	93	-1	-1	22355
1202	15	3	954	89	2.68	0.268	23016
1203	15	5	955	88	0.919	0.092	19883
1204	15	7	954	85	2.055	0.206	19633
1205	15	9	953	88	2.055	0.206	20885
1206	15	11	969	90	10.481	1.048	24560
1207	15	13	974	91	3.314	0.331	21874
1208	15	15	983	94	6.166	0.617	22199
1209	15	17	991	93	5.24	0.524	22114
1210	15	19	957	97	22.252	2.225	26194
1211	15	21	950	98	4.596	0.46	22554
1212	15	23	923	109	18.95	1.895	22872
1213	15	25	918	100	6.692	0.669	22706
1214	15	27	926	97	5.553	0.555	22533
1215	15	29	945	93	12.62	1.262	22375
1216	15	31	958	92	8.475	0.847	16780
1217	15	33	964	90	4.111	0.411	20741
1218	15	35	967	90	1.95	0.195	20983
1219	15	37	971	88	2.907	0.291	23386
1220	15	39	972	86	1.453	0.145	21523
1221	15	41	974	82	2.907	0.291	20731
1222	15	43	979	78	4.162	0.416	22304
1223	15	45	980	77	0.919	0.092	20853
1224	15	47	984	73	3.677	0.368	22592
1225	15	49	988	66	5.24	0.524	27071
1226	15	51	989	57	5.886	0.589	26144
1227	15	53	990	52	3.314	0.331	23067
1228	15	55	990	49	1.95	0.195	24177
1229	15	57	992	38	7.267	0.727	25066
1230	15	59	992	35	1.95	0.195	24938
1231	15	61	993	49	9.123	0.912	22913
1232	15	63	993	50	0.65	0.065	23030
1233	15	65	991	34	10.481	1.048	22329
1234	15	67	990	24	6.532	0.653	21184
1235	15	69	991	16	5.24	0.524	23579
1236	15	71	994	12	3.25	0.325	15105
1237	15	73	995	9	2.055	0.206	37856
1238	15	75	996	9	0.65	0.065	25320
1239	15	77	995	13	2.68	0.268	24531
1240	15	79	993	20	4.732	0.473	20109
1241	15	81	991	29	5.993	0.599	23119
1242	15	83	989	32	2.344	0.234	22793
1243	15	85	985	41	6.402	0.64	23279
1244	15	87	976	50	8.273	0.827	23453
1245	15	89	970	65	10.501	1.05	23278
1246	15	91	970	69	2.6	0.26	22729
1247	15	93	975	58	7.854	0.785	22787
1248	15	95	977	53	3.5	0.35	23157
1249	15	97	981	45	5.814	0.581	22856
1250	15	99	984	39	4.36	0.436	23110
1251	15	101	984	40	0.65	0.065	23263
1252	15	103	983	44	2.68	0.268	23353
1253	15	105	987	32	8.222	0.822	22905
1254	15	107	988	21	7.179	0.718	28492
1255	15	109	990	18	2.344	0.234	26456
1256	15	111	993	8	6.786	0.679	26789
1257	15	113	994	8	0.65	0.065	27714
1258	15	115	992	12	2.907	0.291	21548
1259	15	117	991	17	3.314	0.331	28527
1260	15	119	987	20	3.25	0.325	26059
1261	15	121	982	26	5.077	0.508	24439
1262	15	123	979	29	2.758	0.276	20040
1263	15	125	976	32	2.758	0.276	22647
1264	15	127	972	36	3.677	0.368	23428
1265	15	129	970	39	2.344	0.234	15926
1266	15	131	963	45	5.993	0.599	23049
1267	15	133	972	55	8.745	0.874	22832
1268	15	135	976	55	2.6	0.26	24112
1269	15	137	977	75	13.016	1.302	22626
1270	15	139	977	75	0	0	22882
1271	15	141	976	78	2.055	0.206	20482
1272	15	143	976	84	3.9	0.39	22437
1273	15	145	976	87	1.95	0.195	20479
1274	15	147	975	102	9.771	0.977	22533
1275	15	149	971	110	5.814	0.581	22756
1276	15	151	966	117	5.591	0.559	22442
1277	15	153	964	119	1.838	0.184	22614
1278	15	155	964	116	1.95	0.195	22677
1279	15	157	968	95	13.895	1.39	23290
1280	15	159	970	83	7.907	0.791	22700
1281	15	161	976	67	11.107	1.111	23167
1282	15	163	980	55	8.222	0.822	23423
1283	15	165	983	49	4.36	0.436	23127
1284	15	167	985	43	4.111	0.411	22150
1285	15	169	987	38	3.5	0.35	22456
1286	15	171	989	33	3.5	0.35	23577
1287	15	173	990	31	1.453	0.145	34395
1288	15	175	992	28	2.344	0.234	23334
1289	15	177	993	24	2.68	0.268	23247
1290	15	179	986	25	4.596	0.46	31093
1291	15	181	972	30	9.663	0.966	23358
1292	15	183	964	34	5.814	0.581	24611
1293	15	185	958	38	4.687	0.469	20610
1294	15	187	950	41	5.553	0.555	18926
1295	15	189	943	45	5.24	0.524	20109
1296	15	191	936	49	5.24	0.524	25241
1297	15	193	939	50	2.055	0.206	24057
1298	16	1	522	522	-1	-1	23562
1299	16	3	519	523	2.055	0.206	22870
1300	16	5	512	522	4.596	0.46	23223
1301	16	7	504	521	5.24	0.524	22915
1302	16	9	489	520	9.771	0.977	23446
1303	16	11	472	520	11.05	1.105	23141
1304	16	13	456	522	10.481	1.048	24378
1305	16	15	435	519	13.788	1.379	24277
1306	16	17	422	519	8.45	0.845	25036
1307	16	19	418	519	2.6	0.26	24448
1308	16	21	422	519	2.6	0.26	24571
1309	16	23	459	518	24.058	2.406	24074
1310	16	25	502	518	27.949	2.795	22740
1311	16	27	512	517	6.532	0.653	21381
1312	16	29	533	519	13.711	1.371	24944
1313	16	31	548	517	9.836	0.984	23509
1314	16	33	559	513	7.608	0.761	23684
1315	16	35	566	511	4.732	0.473	23906
1316	16	37	578	507	8.222	0.822	23889
1317	16	39	591	505	8.549	0.855	24182
1318	16	41	597	504	3.954	0.395	23701
1319	16	43	556	511	27.035	2.703	24119
1320	16	45	517	513	25.383	2.538	23167
1321	16	47	500	516	11.22	1.122	24395
1322	16	49	470	517	19.51	1.951	25747
1323	16	51	447	517	14.95	1.495	25173
1324	16	53	415	516	20.81	2.081	24367
1325	16	55	397	512	11.985	1.199	24064
1326	16	57	384	511	8.475	0.847	23971
1327	16	59	367	507	11.351	1.135	23910
1328	16	61	359	505	5.36	0.536	21882
1329	16	63	355	504	2.68	0.268	23846
1330	16	65	352	503	2.055	0.206	24280
1331	16	67	352	502	0.65	0.065	23149
1332	16	69	347	501	3.314	0.331	23099
1333	16	71	336	501	7.15	0.715	23929
1334	16	73	323	501	8.45	0.845	24261
1335	16	75	320	501	1.95	0.195	20979
1336	16	77	323	501	1.95	0.195	21960
1337	16	79	336	500	8.475	0.847	25093
1338	16	81	353	500	11.05	1.105	24653
1339	16	83	370	503	11.22	1.122	22640
1340	16	85	407	507	24.19	2.419	23110
1341	16	87	449	512	27.492	2.749	24600
1342	16	89	464	513	9.771	0.977	20966
1343	16	91	476	515	7.907	0.791	25190
1344	16	93	487	518	7.411	0.741	24373
1345	16	95	501	526	10.481	1.048	26093
1346	16	97	515	530	9.464	0.946	25416
1347	16	99	524	533	6.166	0.617	24065
1348	16	101	537	534	8.475	0.847	23738
1349	16	103	544	531	4.95	0.495	25765
1350	16	105	548	528	3.25	0.325	26899
1351	16	107	553	524	4.162	0.416	23789
1352	16	109	561	518	6.5	0.65	29000
1353	16	111	575	504	12.869	1.287	25714
1354	16	113	576	500	2.68	0.268	24761
1355	16	115	579	494	4.36	0.436	21110
1356	16	117	580	490	2.68	0.268	19597
1357	16	119	582	484	4.111	0.411	24767
1358	16	121	589	478	5.993	0.599	24144
1359	16	123	588	478	0.65	0.065	23801
1360	16	125	577	488	9.663	0.966	24693
1361	16	127	560	498	12.82	1.282	22176
1362	16	129	551	506	7.827	0.783	22348
1363	16	131	547	508	2.907	0.291	23137
1364	16	133	545	512	2.907	0.291	27268
1365	16	135	540	521	6.692	0.669	13422
1366	16	137	537	527	4.36	0.436	24784
1367	16	139	537	527	0	0	23380
1368	16	141	539	525	1.838	0.184	23982
1369	16	143	526	535	10.661	1.066	21730
1370	16	145	504	550	17.307	1.731	20520
1371	16	147	492	554	8.222	0.822	22043
1372	16	149	475	564	12.82	1.282	26178
1373	16	151	470	568	4.162	0.416	23545
1374	16	153	460	581	10.661	1.066	25084
1375	16	155	458	584	2.344	0.234	24816
1376	16	157	458	584	0	0	19083
1377	16	159	452	591	5.993	0.599	25657
1378	16	161	446	599	6.5	0.65	24502
1379	16	163	439	611	9.03	0.903	24207
1380	16	165	430	628	12.503	1.25	24608
1381	16	167	428	634	4.111	0.411	24452
1382	16	169	425	641	4.95	0.495	24892
1383	16	171	430	636	4.596	0.46	26024
1384	16	173	431	634	1.453	0.145	21681
1385	16	175	432	629	3.314	0.331	22307
1386	16	177	433	625	2.68	0.268	22573
1387	16	179	435	621	2.907	0.291	25730
1388	16	181	432	636	9.943	0.994	23397
1389	16	183	434	646	6.629	0.663	23546
1390	16	185	437	665	12.503	1.25	27114
1391	16	187	438	677	7.827	0.783	22835
1392	16	189	438	682	3.25	0.325	22672
1393	16	191	438	688	3.9	0.39	22733
1394	16	193	439	706	11.718	1.172	23363
1395	17	1	457	359	-1	-1	20193
1396	17	3	457	367	5.2	0.52	21115
1397	17	5	455	368	1.453	0.145	21814
1398	17	7	447	372	5.814	0.581	20742
1399	17	9	444	376	3.25	0.325	22019
1400	17	11	441	382	4.36	0.436	20250
1401	17	13	440	383	0.919	0.092	22243
1402	17	15	438	386	2.344	0.234	19163
1403	17	17	430	393	6.909	0.691	20960
1404	17	19	421	404	9.238	0.924	19802
1405	17	21	418	409	3.79	0.379	21447
1406	17	23	414	414	4.162	0.416	17686
1407	17	25	410	420	4.687	0.469	22261
1408	17	27	410	420	0	0	19049
1409	17	29	411	417	2.055	0.206	22768
1410	17	31	417	411	5.515	0.552	19069
1411	17	33	426	406	6.692	0.669	22375
1412	17	35	427	406	0.65	0.065	21148
1413	17	37	430	403	2.758	0.276	18451
1414	17	39	436	395	6.5	0.65	21203
1415	17	41	436	395	0	0	20009
1416	17	43	437	395	0.65	0.065	19718
1417	17	45	434	399	3.25	0.325	19698
1418	17	47	414	421	19.325	1.933	27007
1419	17	49	393	437	17.16	1.716	20761
1420	17	51	389	445	5.814	0.581	18816
1421	17	53	383	465	13.572	1.357	20776
1422	17	55	382	467	1.453	0.145	21552
1423	17	57	381	473	3.954	0.395	20265
1424	17	59	378	483	6.786	0.679	22895
1425	17	61	368	500	12.82	1.282	21270
1426	17	63	366	505	3.5	0.35	21230
1427	17	65	365	505	0.65	0.065	19744
1428	17	67	365	504	0.65	0.065	21195
1429	17	69	365	499	3.25	0.325	18567
1430	17	71	369	491	5.814	0.581	21482
1431	17	73	372	486	3.79	0.379	22393
1432	17	75	379	474	9.03	0.903	18854
1433	17	77	379	470	2.6	0.26	20615
1434	17	79	383	475	4.162	0.416	19949
1435	17	81	386	472	2.758	0.276	20785
1436	17	83	386	472	0	0	21119
1437	17	85	382	481	6.402	0.64	18779
1438	17	87	381	481	0.65	0.065	24354
1439	17	89	378	493	8.04	0.804	24713
1440	17	91	378	493	0	0	24826
1441	17	93	380	479	9.192	0.919	20375
1442	17	95	381	474	3.314	0.331	21049
1443	17	97	382	469	3.314	0.331	20751
1444	17	99	384	464	3.5	0.35	21964
1445	17	101	384	464	0	0	21677
1446	17	103	385	461	2.055	0.206	19626
1447	17	105	388	455	4.36	0.436	17798
1448	17	107	389	451	2.68	0.268	20580
1449	17	109	389	446	3.25	0.325	20034
1450	17	111	386	453	4.95	0.495	18290
1451	17	113	382	459	4.687	0.469	18635
1452	17	115	378	461	2.907	0.291	18991
1453	17	117	374	457	3.677	0.368	14664
1454	17	119	372	453	2.907	0.291	15721
1455	17	121	373	459	3.954	0.395	15700
1456	17	123	373	463	2.6	0.26	19357
1457	17	125	373	468	3.25	0.325	22282
1458	17	127	371	467	1.453	0.145	19497
1459	17	129	371	463	2.6	0.26	21381
1460	17	131	371	460	1.95	0.195	21991
1461	17	133	372	460	0.65	0.065	20079
1462	17	135	373	459	0.919	0.092	17495
1463	17	137	373	459	0	0	16673
1464	17	139	374	457	1.453	0.145	20534
1465	17	141	382	441	11.627	1.163	18687
1466	17	143	389	433	6.909	0.691	19643
1467	17	145	392	429	3.25	0.325	18097
1468	17	147	395	426	2.758	0.276	21364
1469	17	149	404	423	6.166	0.617	21103
1470	17	151	407	421	2.344	0.234	13579
1471	17	153	411	414	5.24	0.524	19852
1472	17	155	412	409	3.314	0.331	22902
1473	17	157	410	406	2.344	0.234	21444
1474	17	159	410	403	1.95	0.195	16800
1475	17	161	410	402	0.65	0.065	24071
1476	17	163	414	403	2.68	0.268	23972
1477	17	165	416	403	1.3	0.13	22272
1478	17	167	416	410	4.55	0.455	17147
1479	17	169	416	416	3.9	0.39	19269
1480	17	171	417	418	1.453	0.145	22826
1481	17	173	423	417	3.954	0.395	23771
1482	18	1	564	464	-1	-1	19770
1483	18	3	563	466	1.453	0.145	18966
1484	18	5	560	467	2.055	0.206	17472
1485	18	7	560	466	0.65	0.065	18493
1486	18	9	566	459	5.993	0.599	18131
1487	18	11	577	453	8.144	0.814	19455
1488	18	13	584	448	5.591	0.559	20152
1489	18	15	590	443	5.077	0.508	20838
1490	18	17	599	434	8.273	0.827	22072
1491	18	19	599	434	0	0	20140
1492	18	21	598	436	1.453	0.145	19432
1493	18	23	596	438	1.838	0.184	19925
1494	18	25	596	438	0	0	19475
1495	18	27	596	438	0	0	19586
1496	18	29	596	437	0.65	0.065	19110
1497	18	31	596	436	0.65	0.065	19536
1498	18	33	598	431	3.5	0.35	19534
1499	18	35	569	451	22.898	2.29	19723
1500	18	37	549	465	15.868	1.587	19566
1501	18	39	531	474	13.081	1.308	20031
1502	18	41	514	482	12.212	1.221	19975
1503	18	43	493	490	14.607	1.461	19909
1504	18	45	490	491	2.055	0.206	18345
1505	18	47	474	497	11.107	1.111	19445
1506	18	49	472	498	1.453	0.145	21304
1507	18	51	469	500	2.344	0.234	17710
1508	18	53	469	501	0.65	0.065	19520
1509	18	55	469	499	1.3	0.13	20029
1510	18	57	476	495	5.24	0.524	19578
1511	18	59	498	483	16.289	1.629	19459
1512	18	61	526	456	25.283	2.528	19433
1513	18	63	541	438	15.23	1.523	17925
1514	18	65	545	433	4.162	0.416	18268
1515	18	67	545	433	0	0	19722
1516	18	69	537	440	6.909	0.691	18711
1517	18	71	532	443	3.79	0.379	19544
1518	18	73	517	453	11.718	1.172	19827
1519	18	75	510	459	5.993	0.599	19838
1520	18	77	507	464	3.79	0.379	19971
1521	18	79	510	461	2.758	0.276	19891
1522	18	81	534	438	21.606	2.161	20673
1523	18	83	536	437	1.453	0.145	19217
1524	18	85	536	437	0	0	14782
1525	18	87	539	434	2.758	0.276	19559
1526	18	89	540	432	1.453	0.145	19721
1527	18	91	539	433	0.919	0.092	19277
1528	18	93	530	439	7.031	0.703	18586
1529	18	95	528	442	2.344	0.234	20313
1530	18	97	524	444	2.907	0.291	20532
1531	18	99	520	448	3.677	0.368	17886
1532	18	101	516	451	3.25	0.325	17100
1533	18	103	511	456	4.596	0.46	24012
1534	18	105	509	457	1.453	0.145	21483
1535	18	107	505	459	2.907	0.291	21232
1536	18	109	504	459	0.65	0.065	18504
1537	18	111	505	454	3.314	0.331	20391
1538	18	113	506	449	3.314	0.331	19461
1539	18	115	506	452	1.95	0.195	17274
1540	19	1	391	581	-1	-1	15237
1541	19	3	396	574	5.591	0.559	19105
1542	19	5	398	568	4.111	0.411	19538
1543	19	7	400	563	3.5	0.35	19974
1544	19	9	400	563	0	0	16466
1545	19	11	402	563	1.3	0.13	17801
1546	19	13	409	557	5.993	0.599	20010
1547	19	15	424	548	11.37	1.137	20852
1548	19	17	431	540	6.909	0.691	20442
1549	19	19	434	537	2.758	0.276	20678
1550	19	21	439	533	4.162	0.416	22620
1551	19	23	448	525	7.827	0.783	21211
1552	19	25	453	519	5.077	0.508	20721
1553	19	27	453	519	0	0	21046
1554	19	29	459	512	5.993	0.599	20427
1555	19	31	460	511	0.919	0.092	20605
1556	19	33	460	511	0	0	20567
1557	19	35	463	508	2.758	0.276	19080
1558	19	37	467	503	4.162	0.416	22316
1559	19	39	475	491	9.374	0.937	20525
1560	19	41	479	485	4.687	0.469	11155
1561	19	43	484	478	5.591	0.559	16226
1562	19	45	493	460	13.081	1.308	21852
1563	19	47	505	436	17.441	1.744	19485
1564	19	49	514	414	15.45	1.545	18114
1565	19	51	518	405	6.402	0.64	19497
1566	19	53	520	403	1.838	0.184	20312
1567	19	55	511	412	8.273	0.827	18689
1568	19	57	497	424	11.985	1.199	19658
1569	19	59	508	414	9.663	0.966	19285
1570	19	61	537	389	24.887	2.489	11987
1571	19	63	569	373	23.255	2.325	19856
1572	19	65	579	367	7.58	0.758	19572
1573	19	67	582	363	3.25	0.325	19977
1574	19	69	530	408	44.698	4.47	20486
1575	19	71	521	416	7.827	0.783	22569
1576	19	73	514	422	5.993	0.599	26254
1577	19	75	511	425	2.758	0.276	20006
1578	19	77	509	428	2.344	0.234	19807
1579	19	79	551	385	39.069	3.907	15403
1580	19	81	568	368	15.627	1.563	18600
1581	19	83	594	354	19.194	1.919	20954
1582	19	85	607	347	9.597	0.96	19637
1583	19	87	602	343	4.162	0.416	19597
1584	19	89	599	336	4.95	0.495	19820
1585	19	91	593	319	11.718	1.172	19872
1586	19	93	588	312	5.591	0.559	21012
1587	19	95	589	306	3.954	0.395	20620
1588	19	97	606	299	11.95	1.195	19799
1589	19	99	608	298	1.453	0.145	19594
1590	19	101	608	298	0	0	20198
1591	19	103	617	283	11.37	1.137	19648
1592	19	105	596	279	13.895	1.39	19794
1593	19	107	538	309	42.443	4.244	21635
1594	19	109	522	325	14.707	1.471	21459
1595	19	111	520	332	4.732	0.473	15975
1596	19	113	556	300	31.307	3.131	13907
1597	19	115	579	279	20.244	2.024	20564
1598	19	117	583	273	4.687	0.469	20270
1599	19	119	584	269	2.68	0.268	20450
1600	19	121	583	250	12.367	1.237	21060
1601	19	123	575	247	5.553	0.555	17801
1602	19	125	542	254	21.927	2.193	18957
1603	19	127	507	282	29.133	2.913	16949
1604	19	129	502	298	10.896	1.09	17623
1605	19	131	505	316	11.861	1.186	17813
1606	19	133	523	328	14.061	1.406	22465
1607	19	135	545	334	14.822	1.482	18728
1608	19	137	555	338	7.001	0.7	20229
1609	19	139	567	354	13	1.3	20584
1610	19	141	575	359	6.132	0.613	20740
1611	19	143	581	366	5.993	0.599	19524
1612	19	145	580	368	1.453	0.145	19353
1613	19	147	619	321	39.697	3.97	18691
1614	19	149	652	297	26.522	2.652	19852
1615	19	151	656	284	8.841	0.884	21318
1616	19	153	656	284	0	0	19937
1617	19	155	661	278	5.077	0.508	18028
1618	19	157	670	273	6.692	0.669	19036
1619	19	159	694	270	15.721	1.572	19364
1620	19	161	706	266	8.222	0.822	19318
1621	19	163	714	263	5.553	0.555	19723
1622	19	165	707	257	5.993	0.599	19680
1623	19	167	703	292	22.898	2.29	20624
1624	19	169	705	310	11.772	1.177	22349
1625	19	171	711	325	10.501	1.05	21826
1626	19	173	710	329	2.68	0.268	19647
1627	19	175	694	331	10.481	1.048	19825
1628	19	177	687	332	4.596	0.46	19492
1629	19	179	683	315	11.351	1.135	21270
1630	19	181	692	285	20.358	2.036	23669
1631	19	183	692	280	3.25	0.325	19522
1632	19	185	690	277	2.344	0.234	19882
1633	19	187	656	322	36.659	3.666	20019
1634	19	189	625	327	20.41	2.041	17782
1635	19	191	604	335	14.607	1.461	17782
1636	19	193	583	343	14.607	1.461	17789
1637	20	1	910	552	-1	-1	17352
1638	20	3	906	549	3.25	0.325	18009
1639	20	5	900	545	4.687	0.469	18662
1640	20	7	894	545	3.9	0.39	18234
1641	20	9	893	545	0.65	0.065	18212
1642	20	11	891	544	1.453	0.145	17745
1643	20	13	887	541	3.25	0.325	18435
1644	20	15	881	533	6.5	0.65	18744
1645	20	17	876	534	3.314	0.331	18345
1646	20	19	873	532	2.344	0.234	18257
1647	20	21	870	531	2.055	0.206	16926
1648	20	23	864	523	6.5	0.65	14110
1649	20	25	862	517	4.111	0.411	18208
1650	20	27	861	514	2.055	0.206	18777
1651	20	29	869	522	7.354	0.735	17565
1652	20	31	880	526	7.608	0.761	17333
1653	20	33	888	530	5.814	0.581	17179
1654	20	35	893	529	3.314	0.331	19896
1655	20	37	894	529	0.65	0.065	18848
1656	20	39	894	530	0.65	0.065	20102
1657	20	41	895	531	0.919	0.092	18797
1658	20	43	910	538	10.759	1.076	18732
1659	20	45	915	543	4.596	0.46	18881
1660	20	47	915	543	0	0	19054
1661	20	49	885	528	21.801	2.18	18660
1662	20	51	878	531	4.95	0.495	18214
1663	20	53	877	531	0.65	0.065	17061
1664	20	55	875	530	1.453	0.145	18923
1665	20	57	874	530	0.65	0.065	22948
1666	20	59	874	530	0	0	21536
1667	20	61	876	528	1.838	0.184	19017
1668	20	63	876	528	0	0	17219
1669	20	65	879	533	3.79	0.379	20831
1670	20	67	881	537	2.907	0.291	19847
1671	20	69	881	537	0	0	17551
1672	20	71	870	534	7.411	0.741	20886
1673	20	73	862	529	6.132	0.613	16354
1674	20	75	862	525	2.6	0.26	18041
1675	20	77	864	525	1.3	0.13	14958
1676	20	79	869	527	3.5	0.35	23575
1677	20	81	872	538	7.411	0.741	15060
1678	20	83	874	547	5.993	0.599	16647
1679	20	85	885	541	8.144	0.814	19445
1680	20	87	887	537	2.907	0.291	21371
1681	20	89	882	532	4.596	0.46	19801
1682	20	91	880	551	12.418	1.242	13960
1683	20	93	879	544	4.596	0.46	18795
1684	20	95	877	545	1.453	0.145	14629
1685	20	97	877	541	2.6	0.26	18275
1686	20	99	874	525	10.581	1.058	20086
1687	20	101	871	514	7.411	0.741	16941
1688	20	103	867	507	5.24	0.524	17172
1689	20	105	867	522	9.75	0.975	15966
1690	20	107	873	519	4.36	0.436	19360
1691	20	109	867	523	4.687	0.469	20453
1692	20	111	866	532	5.886	0.589	19721
1693	20	113	870	533	2.68	0.268	13022
1694	20	115	884	531	9.192	0.919	21658
1695	20	117	890	537	5.515	0.552	17830
1696	20	119	891	537	0.65	0.065	29061
1697	20	121	891	537	0	0	28644
1698	20	123	880	536	7.179	0.718	18291
1699	20	125	877	536	1.95	0.195	19888
1700	20	127	879	543	4.732	0.473	17415
1701	20	129	885	540	4.36	0.436	22259
1702	20	131	881	535	4.162	0.416	23046
1703	20	133	877	513	14.534	1.453	17604
1704	20	135	858	494	17.465	1.747	18214
1705	20	137	850	492	5.36	0.536	18563
1706	20	139	845	490	3.5	0.35	18482
1707	20	141	861	501	12.62	1.262	19030
1708	20	143	876	525	18.396	1.84	13431
1709	20	145	879	535	6.786	0.679	17582
1710	20	147	873	544	7.031	0.703	19648
1711	20	149	874	542	1.453	0.145	28312
1712	20	151	888	527	13.337	1.334	23338
1713	20	153	892	523	3.677	0.368	20345
1714	20	155	886	522	3.954	0.395	24319
1715	20	157	884	523	1.453	0.145	15875
1716	20	159	883	530	4.596	0.46	11430
1717	20	161	880	535	3.79	0.379	24540
1718	21	1	884	604	-1	-1	17012
1719	21	3	884	604	0	0	20823
1720	21	5	884	604	0	0	16978
1721	21	7	884	604	0	0	18425
1722	21	9	884	604	0	0	20290
1723	21	11	881	607	2.758	0.276	21604
1724	21	13	884	604	2.758	0.276	17966
1725	21	15	889	598	5.077	0.508	19321
1726	21	17	896	596	4.732	0.473	18924
1727	21	19	896	607	7.15	0.715	17677
1728	21	21	896	607	0	0	19936
1729	21	23	896	603	2.6	0.26	18322
1730	21	25	896	602	0.65	0.065	20866
1731	21	27	893	605	2.758	0.276	21281
1732	21	29	889	598	5.24	0.524	19535
1733	21	31	892	592	4.36	0.436	18132
1734	21	33	896	603	7.608	0.761	17828
1735	21	35	895	615	7.827	0.783	20678
1736	21	37	895	616	0.65	0.065	19932
1737	21	39	900	607	6.692	0.669	21125
1738	21	41	900	607	0	0	18833
1739	21	43	900	605	1.3	0.13	19552
1740	21	45	898	601	2.907	0.291	17640
1741	21	47	895	600	2.055	0.206	19952
1742	21	49	899	601	2.68	0.268	21273
1743	21	51	907	602	5.24	0.524	17061
1744	21	53	925	606	11.985	1.199	19265
1745	21	55	916	606	5.85	0.585	18306
1746	21	57	911	606	3.25	0.325	22086
1747	21	59	905	608	4.111	0.411	16456
1748	21	61	903	608	1.3	0.13	19408
1749	21	63	902	608	0.65	0.065	20342
1750	21	65	901	602	3.954	0.395	18617
1751	21	67	902	597	3.314	0.331	19451
1752	21	69	903	595	1.453	0.145	20996
1753	21	71	909	585	7.58	0.758	19371
1754	21	73	910	583	1.453	0.145	19412
1755	21	75	910	583	0	0	18991
1756	21	77	903	594	8.475	0.847	23008
1757	21	79	902	594	0.65	0.065	18318
1758	21	81	906	587	5.24	0.524	19846
1759	21	83	906	588	0.65	0.065	18395
1760	21	85	906	589	0.65	0.065	18834
1761	21	87	915	583	7.031	0.703	18742
1762	21	89	930	576	10.759	1.076	18904
1763	21	91	916	586	11.183	1.118	20423
1764	21	93	911	589	3.79	0.379	19519
1765	21	95	910	589	0.65	0.065	18997
1766	21	97	910	589	0	0	19633
1767	21	99	910	589	0	0	19918
1768	21	101	901	598	8.273	0.827	20217
1769	21	103	900	598	0.65	0.065	15865
1770	21	105	887	590	9.922	0.992	17321
1771	21	107	876	585	7.854	0.785	14015
1772	21	109	875	585	0.65	0.065	16890
1773	21	111	875	585	0	0	15064
1774	21	113	906	585	20.149	2.015	18879
1775	21	115	906	585	0	0	19692
1776	21	117	915	567	13.081	1.308	17588
1777	21	119	917	564	2.344	0.234	18683
1778	21	121	926	552	9.75	0.975	18283
1779	21	123	932	544	6.5	0.65	16902
1780	21	125	941	532	9.75	0.975	18391
1781	21	127	944	527	3.79	0.379	20854
1782	21	129	947	523	3.25	0.325	20656
1783	21	131	950	517	4.36	0.436	18384
1784	21	133	953	507	6.786	0.679	17804
1785	21	135	959	490	11.718	1.172	18688
1786	21	137	960	477	8.475	0.847	16952
1787	21	139	962	467	6.629	0.663	18793
1788	21	141	963	466	0.919	0.092	20011
1789	21	143	966	476	6.786	0.679	17013
1790	21	145	973	470	5.993	0.599	19876
1791	21	147	978	467	3.79	0.379	13916
1792	21	149	988	461	7.58	0.758	18795
1793	21	151	997	454	7.411	0.741	17553
1794	21	153	1006	448	7.031	0.703	17756
1795	21	155	1004	451	2.344	0.234	17609
1796	21	157	989	471	16.25	1.625	16485
1797	21	159	1001	469	7.907	0.791	16054
1798	21	161	1008	458	8.475	0.847	18821
1799	21	163	1010	451	4.732	0.473	16164
1800	21	165	1011	449	1.453	0.145	18478
1801	21	167	1005	456	5.993	0.599	16928
1802	21	169	991	473	14.314	1.431	17512
1803	21	171	974	489	15.174	1.517	19897
1804	21	173	963	500	10.111	1.011	13962
1805	21	175	963	500	0	0	18644
1806	21	177	987	478	21.162	2.116	18571
1807	21	179	1001	464	12.869	1.287	15428
1808	21	181	1011	450	11.183	1.118	16845
1809	21	183	1017	442	6.5	0.65	18160
1810	21	185	1018	434	5.24	0.524	17935
1811	21	187	1018	426	5.2	0.52	16351
1812	21	189	1019	417	5.886	0.589	9098
1813	21	191	1020	411	3.954	0.395	10469
1814	21	193	1019	407	2.68	0.268	18700
1815	22	1	899	144	-1	-1	16000
1816	22	3	895	144	2.6	0.26	19564
1817	22	5	890	141	3.79	0.379	19046
1818	22	7	890	141	0	0	20844
1819	22	9	890	137	2.6	0.26	18455
1820	22	11	888	131	4.111	0.411	18974
1821	22	13	887	136	3.314	0.331	20103
1822	22	15	887	154	11.7	1.17	16622
1823	22	17	888	161	4.596	0.46	18212
1824	22	19	888	161	0	0	18613
1825	22	21	892	142	12.62	1.262	20262
1826	22	23	895	142	1.95	0.195	19176
1827	22	25	890	141	3.314	0.331	19999
1828	22	27	884	136	5.077	0.508	16583
1829	22	29	883	132	2.68	0.268	20623
1830	22	31	882	129	2.055	0.206	18535
1831	22	33	890	140	8.841	0.884	20585
1832	22	35	893	146	4.36	0.436	18877
1833	22	37	885	140	6.5	0.65	16397
1834	22	39	879	134	5.515	0.552	19465
1835	22	41	873	128	5.515	0.552	17257
1836	22	43	867	123	5.077	0.508	16772
1837	22	45	867	123	0	0	16368
1838	22	47	870	128	3.79	0.379	16045
1839	22	49	875	131	3.79	0.379	17539
1840	22	51	885	137	7.58	0.758	16631
1841	22	53	887	137	1.3	0.13	18258
1842	22	55	887	137	0	0	18438
1843	22	57	890	139	2.344	0.234	20866
1844	22	59	892	141	1.838	0.184	18129
1845	22	61	896	147	4.687	0.469	19428
1846	22	63	901	149	3.5	0.35	20434
1847	22	65	906	151	3.5	0.35	19651
1848	22	67	919	151	8.45	0.845	21075
1849	22	69	911	156	6.132	0.613	21034
1850	22	71	890	146	15.118	1.512	17121
1851	22	73	887	141	3.79	0.379	18603
1852	22	75	887	141	0	0	18529
1853	22	77	887	141	0	0	17097
1854	22	79	887	143	1.3	0.13	17220
1855	22	81	887	147	2.6	0.26	21620
1856	22	83	887	147	0	0	16955
1857	22	85	886	146	0.919	0.092	20297
1858	22	87	883	142	3.25	0.325	18319
1859	22	89	885	138	2.907	0.291	16798
1860	22	91	892	131	6.435	0.643	18900
1861	22	93	892	140	5.85	0.585	19636
1862	22	95	892	147	4.55	0.455	18578
1863	22	97	896	156	6.402	0.64	12752
1864	22	99	897	155	0.919	0.092	17714
1865	22	101	900	150	3.79	0.379	17331
1866	22	103	888	148	7.907	0.791	21333
1867	22	105	888	151	1.95	0.195	9483
1868	22	107	889	148	2.055	0.206	15749
1869	22	109	889	147	0.65	0.065	16017
1870	22	111	897	130	12.212	1.221	15062
1871	22	113	892	131	3.314	0.331	21670
1872	22	115	886	142	8.144	0.814	14234
1873	22	117	884	154	7.907	0.791	13563
1874	22	119	884	149	3.25	0.325	18705
1875	22	121	887	143	4.36	0.436	18658
1876	22	123	889	148	3.5	0.35	19761
1877	22	125	894	158	7.267	0.727	22787
1878	23	1	48	395	-1	-1	17831
1879	23	3	48	395	0	0	17760
1880	23	5	48	395	0	0	24662
1881	23	7	45	392	2.758	0.276	21169
1882	23	9	43	390	1.838	0.184	18286
1883	23	11	42	389	0.919	0.092	20059
1884	23	13	39	389	1.95	0.195	21697
1885	23	15	39	390	0.65	0.065	20494
1886	23	17	39	390	0	0	18813
1887	23	19	39	390	0	0	24107
1888	23	21	41	389	1.453	0.145	21037
1889	23	23	47	385	4.687	0.469	19439
1890	23	25	47	385	0	0	19841
1891	23	27	48	385	0.65	0.065	19813
1892	23	29	50	384	1.453	0.145	22484
1893	23	31	58	379	6.132	0.613	23411
1894	23	33	55	382	2.758	0.276	22396
1895	23	35	41	393	11.573	1.157	20956
1896	23	37	38	390	2.758	0.276	20816
1897	23	39	47	388	5.993	0.599	20039
1898	23	41	54	383	5.591	0.559	20207
1899	23	43	55	378	3.314	0.331	19654
1900	23	45	56	372	3.954	0.395	21547
1901	23	47	56	371	0.65	0.065	20383
1902	23	49	56	371	0	0	21148
1903	23	51	53	376	3.79	0.379	22284
1904	23	53	53	379	1.95	0.195	23008
1905	23	55	53	386	4.55	0.455	22317
1906	23	57	51	390	2.907	0.291	20050
1907	23	59	48	393	2.758	0.276	20548
1908	23	61	51	390	2.758	0.276	20861
1909	23	63	66	377	12.902	1.29	23352
1910	23	65	68	373	2.907	0.291	21220
1911	23	67	72	370	3.25	0.325	20849
1912	23	69	71	370	0.65	0.065	22975
1913	23	71	70	370	0.65	0.065	21462
1914	23	73	69	371	0.919	0.092	23915
1915	23	75	69	371	0	0	23438
1916	23	77	69	371	0	0	22958
1917	23	79	64	377	5.077	0.508	24301
1918	23	81	62	377	1.3	0.13	25006
1919	23	83	52	381	7.001	0.7	19949
1920	23	85	44	395	10.481	1.048	16024
1921	23	87	32	404	9.75	0.975	20768
1922	23	89	30	395	5.993	0.599	20100
1923	23	91	37	378	11.95	1.195	19754
1924	23	93	38	376	1.453	0.145	19042
1925	23	95	53	362	13.337	1.334	13242
1926	23	97	54	367	3.314	0.331	20311
1927	23	99	55	374	4.596	0.46	22475
1928	23	101	55	374	0	0	19244
1929	23	103	58	372	2.344	0.234	23500
1930	23	105	62	366	4.687	0.469	20319
1931	23	107	62	359	4.55	0.455	24356
1932	23	109	55	355	5.24	0.524	22587
1933	23	111	45	360	7.267	0.727	21650
1934	23	113	40	373	9.053	0.905	19714
1935	23	115	40	378	3.25	0.325	21518
1936	23	117	44	374	3.677	0.368	19607
1937	23	119	50	364	7.58	0.758	18950
1938	23	121	56	360	4.687	0.469	21784
1939	23	123	56	360	0	0	23644
1940	23	125	57	361	0.919	0.092	21778
1941	23	127	49	377	11.627	1.163	21472
1942	23	129	49	381	2.6	0.26	24821
1943	23	131	49	384	1.95	0.195	22396
1944	23	133	47	385	1.453	0.145	20613
1945	23	135	46	377	5.24	0.524	20259
1946	23	137	46	377	0	0	19748
1947	23	139	43	378	2.055	0.206	20094
1948	23	141	38	381	3.79	0.379	20070
1949	23	143	36	379	1.838	0.184	20875
1950	23	145	34	374	3.5	0.35	20258
1951	23	147	34	370	2.6	0.26	17971
1952	23	149	37	364	4.36	0.436	22116
1953	23	151	41	359	4.162	0.416	20049
1954	23	153	43	356	2.344	0.234	19717
1955	23	155	43	356	0	0	20482
1956	23	157	33	363	7.934	0.793	18569
1957	23	159	30	368	3.79	0.379	17536
1958	23	161	28	375	4.732	0.473	23132
1959	23	163	28	383	5.2	0.52	16451
1960	23	165	36	381	5.36	0.536	16405
1961	23	167	41	376	4.596	0.46	22167
1962	23	169	41	372	2.6	0.26	21394
1963	23	171	40	368	2.68	0.268	21103
1964	23	173	42	359	5.993	0.599	20842
1965	23	175	42	354	3.25	0.325	20390
1966	23	177	42	353	0.65	0.065	19416
1967	23	179	39	362	6.166	0.617	19475
1968	23	181	39	371	5.85	0.585	20245
1969	23	183	37	384	8.549	0.855	15698
1970	23	185	37	384	0	0	18440
1971	23	187	41	376	5.814	0.581	19901
1972	23	189	40	372	2.68	0.268	30220
1973	23	191	39	372	0.65	0.065	16876
1974	23	193	43	368	3.677	0.368	22147
1975	24	3	284	1	-1	-1	20209
1976	24	5	284	2	0.65	0.065	18689
1977	24	7	287	7	3.79	0.379	20852
1978	24	9	288	9	1.453	0.145	20917
1979	24	11	290	14	3.5	0.35	21890
1980	24	13	294	21	5.24	0.524	21242
1981	24	15	295	26	3.314	0.331	22169
1982	24	17	295	27	0.65	0.065	19283
1983	24	19	299	33	4.687	0.469	21240
1984	24	21	299	34	0.65	0.065	20396
1985	24	23	300	42	5.24	0.524	20558
1986	24	25	301	43	0.919	0.092	20495
1987	24	27	305	46	3.25	0.325	20895
1988	24	29	310	48	3.5	0.35	20529
1989	24	31	311	46	1.453	0.145	20789
1990	24	33	311	49	1.95	0.195	20965
1991	24	35	304	32	11.95	1.195	20551
1992	24	37	301	19	8.672	0.867	20719
1993	24	39	296	15	4.162	0.416	21373
1994	24	41	295	14	0.919	0.092	24093
1995	24	43	294	14	0.65	0.065	25422
1996	24	45	289	9	4.596	0.46	21381
1997	24	47	284	7	3.5	0.35	21035
1998	24	49	281	7	1.95	0.195	19927
1999	24	51	288	17	7.934	0.793	18599
[truncated: 4,990 more rows]
