# Supplementary material for: The Arp2/3 complex is required for in situ haptotactic response of microglia to iC3b
Source: EMBO Rep. 2026 Feb 27;27(7):1666–95. doi: 10.1038/s44319-026-00720-9 (PMC13076747; doi:10.1038/s44319-026-00720-9)
Supplement: Supplementary file 14 — Source data Fig. 2 [file 44319_2026_720_MOESM14_ESM.zip › Figure 2/2A-C/25.01.14 BV2 random migration confine CK666 well results.csv]

Track n�	Slice n�	X	Y	Distance	Velocity	Pixel Value
1	1	649	898	-1.000	-1.000	17970
1	3	642	894	5.240	0.524	20016
1	5	642	894	0.000	0.000	23698
1	7	642	897	1.950	0.195	18253
1	9	643	897	0.650	0.065	21952
1	11	643	897	0.000	0.000	20002
1	13	643	897	0.000	0.000	22945
1	15	643	897	0.000	0.000	19435
1	17	639	893	3.677	0.368	18255
1	19	638	892	0.919	0.092	19442
1	21	632	886	5.515	0.552	18882
1	23	625	881	5.591	0.559	23665
1	25	619	879	4.111	0.411	21499
1	27	606	885	9.306	0.931	21498
1	29	599	897	9.030	0.903	21620
1	31	599	898	0.650	0.065	21621
1	33	601	898	1.300	0.130	21324
1	35	611	892	7.580	0.758	23846
1	37	615	890	2.907	0.291	17678
1	39	625	895	7.267	0.727	21001
1	41	631	900	5.077	0.508	20487
1	43	634	901	2.055	0.206	24577
1	45	641	898	4.950	0.495	19184
1	47	646	896	3.500	0.350	21511
1	49	651	897	3.314	0.331	24085
1	51	655	898	2.680	0.268	21689
1	53	647	895	5.553	0.555	13498
1	55	643	890	4.162	0.416	24055
1	57	640	881	6.166	0.617	19305
1	59	638	877	2.907	0.291	17953
1	61	637	881	2.680	0.268	19075
1	63	635	887	4.111	0.411	21579
1	65	635	887	0.000	0.000	19611
1	67	644	895	7.827	0.783	15474
1	69	644	895	0.000	0.000	21857
1	71	643	895	0.650	0.065	22185
1	73	635	887	7.354	0.735	18900
1	75	634	881	3.954	0.395	21985
1	77	632	870	7.267	0.727	25925
1	79	632	864	3.900	0.390	21223
2	1	93	659	-1.000	-1.000	20272
2	3	94	661	1.453	0.145	20920
2	5	94	668	4.550	0.455	21599
2	7	96	674	4.111	0.411	23110
2	9	92	674	2.600	0.260	21027
2	11	90	674	1.300	0.130	21877
2	13	90	674	0.000	0.000	22868
2	15	89	674	0.650	0.065	21548
2	17	82	675	4.596	0.460	19767
2	19	79	676	2.055	0.206	21461
2	21	75	675	2.680	0.268	20488
2	23	69	672	4.360	0.436	17991
2	25	64	669	3.790	0.379	19373
2	27	59	667	3.500	0.350	18581
2	29	53	663	4.687	0.469	22106
2	31	48	660	3.790	0.379	16857
2	33	43	657	3.790	0.379	19480
2	35	43	657	0.000	0.000	21273
2	37	49	659	4.111	0.411	21403
2	39	58	663	6.402	0.640	19390
2	41	70	667	8.222	0.822	19968
2	43	77	670	4.950	0.495	20103
2	45	85	674	5.814	0.581	17736
2	47	88	677	2.758	0.276	22468
2	49	91	679	2.344	0.234	18302
2	51	93	679	1.300	0.130	8342
2	53	99	684	5.077	0.508	21871
2	55	101	686	1.838	0.184	21531
2	57	101	686	0.000	0.000	21741
2	59	99	685	1.453	0.145	20993
2	61	89	680	7.267	0.727	22139
2	63	83	675	5.077	0.508	23504
2	65	75	667	7.354	0.735	18967
2	67	72	665	2.344	0.234	20372
2	69	70	660	3.500	0.350	18721
2	71	73	656	3.250	0.325	17744
2	73	74	653	2.055	0.206	22733
2	75	75	651	1.453	0.145	15609
2	77	74	656	3.314	0.331	20438
2	79	73	660	2.680	0.268	21675
2	81	72	668	5.240	0.524	21206
2	83	70	675	4.732	0.473	21853
2	85	70	677	1.300	0.130	21347
2	87	72	681	2.907	0.291	21877
2	89	74	683	1.838	0.184	21274
3	1	293	543	-1.000	-1.000	23446
3	3	293	543	0.000	0.000	21315
3	5	279	548	9.663	0.966	21623
3	7	277	551	2.344	0.234	21667
3	9	277	551	0.000	0.000	21133
3	11	277	551	0.000	0.000	21167
3	13	278	551	0.650	0.065	21716
3	15	280	551	1.300	0.130	22689
3	17	283	550	2.055	0.206	21287
3	19	288	548	3.500	0.350	19927
3	21	293	547	3.314	0.331	21835
3	23	298	547	3.250	0.325	19759
3	25	304	551	4.687	0.469	19299
3	27	297	554	4.950	0.495	20186
3	29	274	552	15.006	1.501	26387
3	31	260	541	11.573	1.157	20775
3	33	240	530	14.836	1.484	17948
3	35	225	525	10.277	1.028	18517
3	37	213	520	8.450	0.845	20663
3	39	200	515	9.053	0.905	20591
3	41	187	513	8.549	0.855	20964
3	43	181	510	4.360	0.436	17907
3	45	173	507	5.553	0.555	22010
3	47	170	506	2.055	0.206	18282
3	49	165	502	4.162	0.416	19842
3	51	161	496	4.687	0.469	22638
3	53	157	493	3.250	0.325	22869
3	55	156	496	2.055	0.206	22604
3	57	156	496	0.000	0.000	24153
3	59	158	497	1.453	0.145	25736
3	61	175	508	13.161	1.316	16878
3	63	181	513	5.077	0.508	22386
3	65	187	513	3.900	0.390	18400
3	67	192	514	3.314	0.331	24301
3	69	195	515	2.055	0.206	22109
3	71	221	526	18.350	1.835	19704
3	73	221	526	0.000	0.000	19881
3	75	222	528	1.453	0.145	21062
3	77	231	530	5.993	0.599	19357
3	79	238	533	4.950	0.495	18218
3	81	245	537	5.240	0.524	21566
3	83	252	540	4.950	0.495	21194
3	85	267	541	9.771	0.977	21038
3	87	268	541	0.650	0.065	19299
3	89	269	542	0.919	0.092	18305
3	91	269	543	0.650	0.065	21102
3	93	269	543	0.000	0.000	23133
3	95	277	548	6.132	0.613	12232
3	97	279	549	1.453	0.145	36216
3	99	274	556	5.591	0.559	29210
3	101	268	554	4.111	0.411	20872
3	103	254	546	10.481	1.048	22739
3	105	255	545	0.919	0.092	21575
3	107	255	545	0.000	0.000	21359
3	109	252	543	2.344	0.234	21431
3	111	248	540	3.250	0.325	20458
3	113	248	540	0.000	0.000	23008
3	115	247	540	0.650	0.065	22688
3	117	247	540	0.000	0.000	23357
3	119	252	540	3.250	0.325	22009
3	121	259	542	4.732	0.473	22350
3	123	260	543	0.919	0.092	23888
3	125	267	544	4.596	0.460	21753
3	127	274	551	6.435	0.643	17825
3	129	276	552	1.453	0.145	18515
3	131	276	553	0.650	0.065	17784
3	133	272	553	2.600	0.260	22183
3	135	271	552	0.919	0.092	22352
3	137	266	547	4.596	0.460	18726
3	139	263	543	3.250	0.325	13095
3	141	260	541	2.344	0.234	23148
3	143	269	547	7.031	0.703	13324
3	145	280	552	7.854	0.785	21046
3	147	292	549	8.040	0.804	21350
3	149	295	546	2.758	0.276	22302
3	151	290	549	3.790	0.379	18280
3	153	283	548	4.596	0.460	19682
3	155	275	541	6.909	0.691	18615
3	157	270	532	6.692	0.669	18210
3	159	271	529	2.055	0.206	16534
3	161	280	538	8.273	0.827	15760
3	163	285	553	10.277	1.028	12167
3	165	285	553	0.000	0.000	21202
3	167	285	553	0.000	0.000	17238
3	169	284	551	1.453	0.145	23307
3	171	276	546	6.132	0.613	20493
3	173	276	549	1.950	0.195	9164
3	175	276	551	1.300	0.130	16757
3	177	276	553	1.300	0.130	18281
3	179	277	555	1.453	0.145	22392
3	181	279	559	2.907	0.291	29644
3	183	279	559	0.000	0.000	19939
3	185	282	550	6.166	0.617	19747
3	187	285	544	4.360	0.436	29831
3	189	286	535	5.886	0.589	23107
3	191	287	534	0.919	0.092	21782
3	193	289	548	9.192	0.919	12383
4	1	166	455	-1.000	-1.000	20843
4	3	166	455	0.000	0.000	22614
4	5	169	456	2.055	0.206	21138
4	7	196	454	17.598	1.760	20202
4	9	210	456	9.192	0.919	22342
4	11	221	459	7.411	0.741	22507
4	13	230	459	5.850	0.585	21628
4	15	242	458	7.827	0.783	19198
4	17	250	457	5.240	0.524	17773
4	19	239	467	9.663	0.966	19481
4	21	239	467	0.000	0.000	20078
4	23	239	467	0.000	0.000	21157
4	25	250	464	7.411	0.741	16930
4	27	251	464	0.650	0.065	17069
4	29	256	468	4.162	0.416	17427
4	31	263	470	4.732	0.473	19048
4	33	263	470	0.000	0.000	18787
4	35	257	469	3.954	0.395	18064
4	37	247	467	6.629	0.663	19305
4	39	240	461	5.993	0.599	15467
4	41	240	460	0.650	0.065	19285
4	43	237	460	1.950	0.195	20958
4	45	233	462	2.907	0.291	19345
4	47	225	460	5.360	0.536	20844
4	49	225	460	0.000	0.000	22779
4	51	239	462	9.192	0.919	19466
4	53	245	462	3.900	0.390	18048
4	55	206	456	25.648	2.565	19524
4	57	204	456	1.300	0.130	18914
4	59	198	456	3.900	0.390	23116
4	61	198	456	0.000	0.000	24372
4	63	215	450	11.718	1.172	22273
4	65	226	444	8.144	0.814	19240
4	67	235	436	7.827	0.783	20070
4	69	245	430	7.580	0.758	18345
4	71	251	426	4.687	0.469	13338
4	73	261	422	7.001	0.700	18984
4	75	264	422	1.950	0.195	19012
4	77	271	423	4.596	0.460	17636
4	79	278	426	4.950	0.495	22550
4	81	286	425	5.240	0.524	22114
4	83	265	425	13.650	1.365	21267
4	85	255	425	6.500	0.650	20253
4	87	248	420	5.591	0.559	21512
4	89	241	414	5.993	0.599	21397
4	91	237	411	3.250	0.325	21440
4	93	233	407	3.677	0.368	19642
4	95	235	415	5.360	0.536	20563
4	97	235	425	6.500	0.650	23586
4	99	235	425	0.000	0.000	19680
4	101	239	423	2.907	0.291	24317
4	103	244	419	4.162	0.416	19546
4	105	258	420	9.123	0.912	18677
4	107	264	426	5.515	0.552	19932
4	109	273	428	5.993	0.599	19349
4	111	284	429	7.179	0.718	21359
4	113	289	430	3.314	0.331	22526
4	115	293	430	2.600	0.260	21249
4	117	300	431	4.596	0.460	23242
4	119	306	431	3.900	0.390	22060
4	121	310	430	2.680	0.268	21878
4	123	320	423	7.934	0.793	23457
4	125	328	420	5.553	0.555	27513
4	127	340	417	8.040	0.804	22430
4	129	343	416	2.055	0.206	22262
4	131	344	415	0.919	0.092	22392
4	133	346	414	1.453	0.145	22700
4	135	335	413	7.179	0.718	22304
4	137	322	413	8.450	0.845	20043
4	139	314	413	5.200	0.520	21603
4	141	308	413	3.900	0.390	21594
4	143	303	413	3.250	0.325	23445
4	145	289	413	9.100	0.910	23023
4	147	286	412	2.055	0.206	21896
4	149	290	411	2.680	0.268	21575
4	151	306	410	10.420	1.042	19711
4	153	315	409	5.886	0.589	14627
4	155	318	409	1.950	0.195	22665
4	157	319	409	0.650	0.065	18812
4	159	324	409	3.250	0.325	20072
4	161	329	409	3.250	0.325	23958
4	163	331	409	1.300	0.130	25235
4	165	333	409	1.300	0.130	23119
4	167	325	409	5.200	0.520	23676
4	169	317	407	5.360	0.536	21612
4	171	299	406	11.718	1.172	15525
4	173	291	406	5.200	0.520	21770
4	175	288	406	1.950	0.195	22205
4	177	288	406	0.000	0.000	21793
4	179	289	406	0.650	0.065	22680
4	181	300	410	7.608	0.761	21218
4	183	302	412	1.838	0.184	20188
4	185	290	417	8.450	0.845	22394
4	187	287	417	1.950	0.195	22297
4	189	305	409	12.803	1.280	24136
4	191	322	405	11.351	1.135	21792
4	193	327	405	3.250	0.325	19661
5	1	340	284	-1.000	-1.000	19835
5	3	340	284	0.000	0.000	23641
5	5	342	288	2.907	0.291	24993
5	7	341	295	4.596	0.460	19308
5	9	341	300	3.250	0.325	23344
5	11	341	300	0.000	0.000	19055
5	13	341	300	0.000	0.000	25496
5	15	331	298	6.629	0.663	22690
5	17	330	298	0.650	0.065	21259
5	19	329	298	0.650	0.065	17907
5	21	329	298	0.000	0.000	20253
5	23	324	289	6.692	0.669	19708
5	25	324	286	1.950	0.195	23866
5	27	324	286	0.000	0.000	26056
5	29	323	286	0.650	0.065	20441
5	31	322	283	2.055	0.206	24303
5	33	317	278	4.596	0.460	20790
5	35	314	273	3.790	0.379	20038
5	37	308	267	5.515	0.552	23539
5	39	306	264	2.344	0.234	19858
5	41	302	259	4.162	0.416	24906
5	43	299	255	3.250	0.325	21408
5	45	303	264	6.402	0.640	20452
5	47	310	278	10.174	1.017	19523
5	49	319	286	7.827	0.783	22102
5	51	327	296	8.324	0.832	20424
5	53	335	306	8.324	0.832	26243
5	55	341	312	5.515	0.552	24048
5	57	347	319	5.993	0.599	18604
5	59	350	323	3.250	0.325	23518
5	61	352	324	1.453	0.145	22604
5	63	357	322	3.500	0.350	23285
5	65	355	313	5.993	0.599	21498
5	67	348	308	5.591	0.559	22055
5	69	348	308	0.000	0.000	21308
5	71	346	306	1.838	0.184	20787
5	73	348	312	4.111	0.411	20780
5	75	351	317	3.790	0.379	19540
5	77	351	319	1.300	0.130	25821
5	79	351	319	0.000	0.000	23353
5	81	348	315	3.250	0.325	26516
5	83	339	310	6.692	0.669	17974
5	85	334	303	5.591	0.559	28228
5	87	333	298	3.314	0.331	18526
5	89	333	302	2.600	0.260	29110
5	91	333	308	3.900	0.390	21799
5	93	333	308	0.000	0.000	22099
5	95	333	302	3.900	0.390	22121
5	97	328	295	5.591	0.559	22232
5	99	322	287	6.500	0.650	26466
5	101	319	279	5.553	0.555	18285
5	103	316	275	3.250	0.325	24004
5	105	314	270	3.500	0.350	23816
5	107	310	265	4.162	0.416	21915
5	109	308	263	1.838	0.184	21302
5	111	306	262	1.453	0.145	20733
5	113	304	259	2.344	0.234	19444
5	115	302	256	2.344	0.234	19868
5	117	302	255	0.650	0.065	19695
5	119	302	260	3.250	0.325	22357
5	121	307	268	6.132	0.613	23436
5	123	311	273	4.162	0.416	18896
5	125	314	277	3.250	0.325	16477
5	127	319	281	4.162	0.416	20091
5	129	323	283	2.907	0.291	18264
5	131	323	282	0.650	0.065	19599
5	133	318	276	5.077	0.508	25273
5	135	316	273	2.344	0.234	22526
5	137	312	267	4.687	0.469	26333
5	139	308	261	4.687	0.469	21088
5	141	308	261	0.000	0.000	20455
5	143	308	261	0.000	0.000	21562
5	145	303	257	4.162	0.416	22304
5	147	297	252	5.077	0.508	19697
5	149	290	247	5.591	0.559	20960
5	151	290	247	0.000	0.000	21259
5	153	294	255	5.814	0.581	22887
5	155	296	258	2.344	0.234	22382
5	157	299	262	3.250	0.325	17947
5	159	305	268	5.515	0.552	16548
5	161	310	273	4.596	0.460	22995
5	163	312	274	1.453	0.145	22203
5	165	308	269	4.162	0.416	20701
5	167	303	264	4.596	0.460	19708
5	169	300	260	3.250	0.325	22180
5	171	296	256	3.677	0.368	22184
5	173	293	247	6.166	0.617	18500
5	175	292	242	3.314	0.331	19712
5	177	293	242	0.650	0.065	24311
5	179	299	246	4.687	0.469	23378
5	181	306	252	5.993	0.599	19985
5	183	310	258	4.687	0.469	21716
5	185	313	264	4.360	0.436	19370
5	187	313	265	0.650	0.065	18296
5	189	313	267	1.300	0.130	14829
5	191	305	260	6.909	0.691	17855
5	193	297	256	5.814	0.581	18134
6	1	794	248	-1.000	-1.000	19814
6	3	791	249	2.055	0.206	13995
6	5	783	249	5.200	0.520	14908
6	7	783	249	0.000	0.000	19564
6	9	783	248	0.650	0.065	22151
6	11	783	248	0.000	0.000	22412
6	13	782	243	3.314	0.331	23950
6	15	778	243	2.600	0.260	23794
6	17	764	244	9.123	0.912	20473
6	19	764	244	0.000	0.000	21177
6	21	766	240	2.907	0.291	20331
6	23	770	237	3.250	0.325	20210
6	25	772	237	1.300	0.130	16953
6	27	777	238	3.314	0.331	21256
6	29	768	239	5.886	0.589	22195
6	31	764	234	4.162	0.416	21859
6	33	759	231	3.790	0.379	21752
6	35	792	241	22.413	2.241	21819
6	37	804	243	7.907	0.791	20957
6	39	812	243	5.200	0.520	22740
6	41	825	245	8.549	0.855	24291
6	43	828	247	2.344	0.234	22816
6	45	811	251	11.351	1.135	19501
6	47	809	250	1.453	0.145	27134
6	49	808	248	1.453	0.145	21041
6	51	791	244	11.351	1.135	20444
6	53	777	243	9.123	0.912	21106
6	55	765	243	7.800	0.780	22033
6	57	754	244	7.179	0.718	21942
6	59	751	249	3.790	0.379	19044
6	61	750	253	2.680	0.268	23911
6	63	760	245	8.324	0.832	21912
6	65	777	239	11.718	1.172	20582
6	67	803	243	17.098	1.710	19823
6	69	787	239	10.720	1.072	17530
6	71	781	231	6.500	0.650	20350
6	73	779	226	3.500	0.350	22368
6	75	786	234	6.909	0.691	22670
6	77	786	240	3.900	0.390	23720
6	79	773	248	9.922	0.992	15822
6	81	763	253	7.267	0.727	17873
6	83	752	260	8.475	0.847	24091
6	85	743	269	8.273	0.827	24148
6	87	739	277	5.814	0.581	21791
6	89	735	283	4.687	0.469	17948
6	91	734	284	0.919	0.092	25036
6	93	734	284	0.000	0.000	20381
6	95	727	284	4.550	0.455	19577
6	97	727	284	0.000	0.000	21029
6	99	734	278	5.993	0.599	20953
6	101	740	274	4.687	0.469	21529
6	103	749	268	7.031	0.703	20532
6	105	756	262	5.993	0.599	17265
6	107	749	275	9.597	0.960	17828
6	109	736	279	8.841	0.884	28340
6	111	732	279	2.600	0.260	28233
6	113	729	277	2.344	0.234	18466
6	115	725	274	3.250	0.325	22971
6	117	739	268	9.900	0.990	13082
6	119	745	264	4.687	0.469	27022
6	121	732	268	8.841	0.884	25364
6	123	710	279	15.987	1.599	21882
6	125	682	300	22.749	2.275	24173
6	127	676	303	4.360	0.436	22624
6	129	669	305	4.732	0.473	20969
6	131	662	308	4.950	0.495	21277
6	133	645	318	12.820	1.282	21571
6	135	640	320	3.500	0.350	22582
6	137	637	325	3.790	0.379	22959
6	139	633	331	4.687	0.469	20541
6	141	632	339	5.240	0.524	20359
6	143	634	346	4.732	0.473	21827
6	145	633	357	7.179	0.718	22364
6	147	635	368	7.267	0.727	19850
6	149	635	372	2.600	0.260	20850
6	151	638	377	3.790	0.379	20501
6	153	638	379	1.300	0.130	21358
6	155	635	392	8.672	0.867	19865
6	157	634	400	5.240	0.524	21912
6	159	632	407	4.732	0.473	21812
6	161	635	408	2.055	0.206	19985
6	163	647	410	7.907	0.791	21680
6	165	655	413	5.553	0.555	27804
6	167	658	417	3.250	0.325	22792
6	169	655	415	2.344	0.234	19405
6	171	662	409	5.993	0.599	21596
6	173	670	406	5.553	0.555	19353
6	175	682	403	8.040	0.804	25691
6	177	693	398	7.854	0.785	19867
6	179	696	389	6.166	0.617	16955
6	181	689	380	7.411	0.741	20699
6	183	683	367	9.306	0.931	16508
6	185	680	354	8.672	0.867	21632
6	187	683	344	6.786	0.679	23696
6	189	686	335	6.166	0.617	23380
6	191	690	327	5.814	0.581	21450
6	193	696	315	8.720	0.872	20539
7	1	995	170	-1.000	-1.000	22325
7	3	995	171	0.650	0.065	20311
7	5	994	162	5.886	0.589	19811
7	7	993	158	2.680	0.268	20510
7	9	993	157	0.650	0.065	22814
7	11	991	157	1.300	0.130	22405
7	13	989	158	1.453	0.145	21564
7	15	989	158	0.000	0.000	22398
7	17	986	152	4.360	0.436	21065
7	19	986	148	2.600	0.260	21178
7	21	985	137	7.179	0.718	21582
7	23	985	128	5.850	0.585	18768
7	25	985	138	6.500	0.650	21765
7	27	985	157	12.350	1.235	21487
7	29	983	163	4.111	0.411	21752
7	31	981	170	4.732	0.473	20535
7	33	976	190	13.400	1.340	23109
7	35	973	196	4.360	0.436	23168
7	37	966	203	6.435	0.643	19776
7	39	962	209	4.687	0.469	22144
7	41	954	217	7.354	0.735	22407
7	43	954	217	0.000	0.000	26046
7	45	954	217	0.000	0.000	23061
7	47	963	199	13.081	1.308	18536
7	49	971	185	10.481	1.048	16990
7	51	979	163	15.216	1.522	20104
7	53	982	148	9.943	0.994	20034
7	55	983	137	7.179	0.718	14520
7	57	987	127	7.001	0.700	22823
7	59	992	115	8.450	0.845	23132
7	61	990	101	9.192	0.919	21184
7	63	990	99	1.300	0.130	23376
7	65	990	107	5.200	0.520	18505
7	67	993	110	2.758	0.276	18689
7	69	992	99	7.179	0.718	18894
7	71	985	84	10.759	1.076	21050
7	73	982	78	4.360	0.436	21632
7	75	981	75	2.055	0.206	22786
7	77	983	72	2.344	0.234	18631
7	79	975	54	12.803	1.280	22799
7	81	974	52	1.453	0.145	23547
7	83	971	47	3.790	0.379	26144
7	85	967	43	3.677	0.368	19761
7	87	967	41	1.300	0.130	20695
7	89	967	39	1.300	0.130	22586
7	91	965	33	4.111	0.411	23526
7	93	965	33	0.000	0.000	22062
7	95	965	39	3.900	0.390	22008
7	97	965	44	3.250	0.325	22011
7	99	968	39	3.790	0.379	20935
7	101	957	27	10.581	1.058	21846
7	103	953	23	3.677	0.368	21395
7	105	952	19	2.680	0.268	19317
7	107	955	15	3.250	0.325	21207
7	109	954	10	3.314	0.331	23576
7	111	954	11	0.650	0.065	24444
7	113	957	19	5.553	0.555	23491
7	115	960	25	4.360	0.436	25029
7	117	964	33	5.814	0.581	24390
7	119	968	40	5.240	0.524	23930
7	121	973	46	5.077	0.508	22678
7	123	967	46	3.900	0.390	22560
7	125	962	50	4.162	0.416	22832
7	127	957	30	13.400	1.340	22756
7	129	958	22	5.240	0.524	22680
7	131	962	17	4.162	0.416	24638
7	133	965	14	2.758	0.276	24739
7	135	969	11	3.250	0.325	17419
7	137	970	9	1.453	0.145	20892
7	139	973	7	2.344	0.234	18946
7	141	974	5	1.453	0.145	17539
7	143	976	3	1.838	0.184	12798
7	145	978	1	1.838	0.184	19572
7	147	979	1	0.650	0.065	27685
7	149	980	0	0.919	0.092	22826
7	151	980	-1	0.650	0.065	0
8	1	343	322	-1.000	-1.000	18837
8	3	343	321	0.650	0.065	28173
8	5	343	325	2.600	0.260	19276
8	7	344	340	9.771	0.977	25777
8	9	344	342	1.300	0.130	24092
8	11	341	348	4.360	0.436	25022
8	13	338	349	2.055	0.206	23311
8	15	335	350	2.055	0.206	21842
8	17	325	355	7.267	0.727	20525
8	19	321	359	3.677	0.368	23487
8	21	318	362	2.758	0.276	17457
8	23	316	362	1.300	0.130	24026
8	25	314	360	1.838	0.184	21811
8	27	320	355	5.077	0.508	25076
8	29	327	362	6.435	0.643	21901
8	31	330	369	4.950	0.495	17002
8	33	329	370	0.919	0.092	20368
8	35	332	374	3.250	0.325	23251
8	37	333	376	1.453	0.145	23207
8	39	335	373	2.344	0.234	22965
8	41	326	374	5.886	0.589	17120
8	43	321	378	4.162	0.416	17022
8	45	314	389	8.475	0.847	19858
8	47	314	389	0.000	0.000	20604
8	49	311	389	1.950	0.195	21191
8	51	311	383	3.900	0.390	23627
8	53	318	374	7.411	0.741	21739
8	55	324	369	5.077	0.508	21385
8	57	326	365	2.907	0.291	21961
8	59	328	362	2.344	0.234	22140
8	61	331	355	4.950	0.495	17863
8	63	333	351	2.907	0.291	19520
8	65	339	344	5.993	0.599	17493
8	67	339	336	5.200	0.520	16343
8	69	335	331	4.162	0.416	23924
8	71	332	340	6.166	0.617	21072
8	73	329	347	4.950	0.495	22914
8	75	327	362	9.836	0.984	22715
8	77	325	372	6.629	0.663	22526
8	79	311	387	13.337	1.334	21417
8	81	310	388	0.919	0.092	21825
8	83	308	386	1.838	0.184	24048
8	85	308	380	3.900	0.390	19073
8	87	310	371	5.993	0.599	19117
8	89	310	371	0.000	0.000	20338
8	91	307	378	4.950	0.495	21860
8	93	301	383	5.077	0.508	20285
8	95	300	383	0.650	0.065	20577
8	97	287	371	11.499	1.150	16216
8	99	281	369	4.111	0.411	21381
8	101	280	369	0.650	0.065	18940
8	103	280	369	0.000	0.000	20978
8	105	283	369	1.950	0.195	23157
8	107	290	374	5.591	0.559	21390
8	109	298	379	6.132	0.613	20222
8	111	302	383	3.677	0.368	21985
8	113	310	383	5.200	0.520	19714
8	115	313	382	2.055	0.206	20470
8	117	317	379	3.250	0.325	20954
8	119	329	379	7.800	0.780	28547
8	121	333	373	4.687	0.469	22854
8	123	340	363	7.934	0.793	28118
8	125	342	352	7.267	0.727	21522
8	127	346	347	4.162	0.416	20980
8	129	336	344	6.786	0.679	21919
8	131	335	340	2.680	0.268	22534
8	133	332	334	4.360	0.436	23467
8	135	332	333	0.650	0.065	22024
8	137	328	313	13.257	1.326	20308
8	139	328	312	0.650	0.065	20888
8	141	331	324	8.040	0.804	17331
8	143	338	348	16.250	1.625	22779
8	145	343	362	9.663	0.966	21799
8	147	343	369	4.550	0.455	20204
8	149	343	371	1.300	0.130	27529
8	151	349	366	5.077	0.508	22711
8	153	352	361	3.790	0.379	19747
8	155	342	369	8.324	0.832	16404
8	157	341	370	0.919	0.092	19603
8	159	342	365	3.314	0.331	19559
8	161	344	359	4.111	0.411	21561
8	163	339	362	3.790	0.379	22364
8	165	329	342	14.534	1.453	19138
8	167	325	329	8.841	0.884	19121
8	169	330	310	12.770	1.277	25514
8	171	333	307	2.758	0.276	23461
8	173	333	306	0.650	0.065	22237
8	175	333	307	0.650	0.065	21529
8	177	340	332	16.875	1.687	15878
8	179	341	340	5.240	0.524	20675
8	181	341	349	5.850	0.585	21308
8	183	341	366	11.050	1.105	22944
8	185	339	362	2.907	0.291	22399
8	187	335	346	10.720	1.072	8025
8	189	332	332	9.306	0.931	8583
8	191	332	323	5.850	0.585	22479
8	193	337	316	5.591	0.559	23892
9	1	521	878	-1.000	-1.000	20763
9	3	526	878	3.250	0.325	21993
9	5	525	867	7.179	0.718	23604
9	7	525	864	1.950	0.195	22459
9	9	524	857	4.596	0.460	22545
9	11	523	849	5.240	0.524	21493
9	13	524	844	3.314	0.331	20688
9	15	524	841	1.950	0.195	21282
9	17	525	833	5.240	0.524	22745
9	19	525	822	7.150	0.715	22020
9	21	524	819	2.055	0.206	22025
9	23	522	829	6.629	0.663	21746
9	25	519	841	8.040	0.804	21389
9	27	518	860	12.367	1.237	21956
9	29	518	869	5.850	0.585	20267
9	31	518	871	1.300	0.130	22498
9	33	518	871	0.000	0.000	19880
9	35	514	860	7.608	0.761	20218
9	37	511	851	6.166	0.617	22043
9	39	510	844	4.596	0.460	21926
9	41	510	842	1.300	0.130	22689
9	43	516	836	5.515	0.552	22087
9	45	515	843	4.596	0.460	22224
9	47	517	850	4.732	0.473	18483
9	49	519	862	7.907	0.791	21477
9	51	521	879	11.126	1.113	21660
9	53	521	880	0.650	0.065	22931
9	55	521	878	1.300	0.130	23236
9	57	522	868	6.532	0.653	21432
9	59	523	861	4.596	0.460	21835
9	61	523	857	2.600	0.260	23420
9	63	523	845	7.800	0.780	20761
9	65	524	851	3.954	0.395	22528
9	67	524	858	4.550	0.455	22483
9	69	525	868	6.532	0.653	21884
9	71	524	875	4.596	0.460	22426
9	73	524	876	0.650	0.065	23930
9	75	524	876	0.000	0.000	21664
9	77	522	873	2.344	0.234	16803
9	79	519	865	5.553	0.555	21125
9	81	515	857	5.814	0.581	15135
9	83	517	845	7.907	0.791	20172
9	85	524	840	5.591	0.559	20002
9	87	538	836	9.464	0.946	20872
9	89	538	842	3.900	0.390	20333
9	91	535	849	4.950	0.495	21851
9	93	527	861	9.374	0.937	25645
9	95	523	870	6.402	0.640	22802
9	97	521	889	12.418	1.242	20965
9	99	521	892	1.950	0.195	20509
9	101	521	895	1.950	0.195	17044
9	103	525	898	3.250	0.325	21486
9	105	525	891	4.550	0.455	21087
9	107	522	882	6.166	0.617	21076
9	109	520	878	2.907	0.291	21544
9	111	516	867	7.608	0.761	22007
9	113	513	859	5.553	0.555	21287
9	115	512	853	3.954	0.395	18359
9	117	513	862	5.886	0.589	21232
9	119	516	871	6.166	0.617	20496
9	121	517	878	4.596	0.460	21842
9	123	517	883	3.250	0.325	19090
9	125	517	884	0.650	0.065	22238
9	127	517	885	0.650	0.065	21277
9	129	518	885	0.650	0.065	24759
9	131	522	880	4.162	0.416	20194
9	133	523	874	3.954	0.395	22108
9	135	524	881	4.596	0.460	20936
9	137	524	882	0.650	0.065	23931
9	139	525	888	3.954	0.395	21467
9	141	526	889	0.919	0.092	22330
9	143	529	886	2.758	0.276	24284
9	145	531	894	5.360	0.536	23976
9	147	531	894	0.000	0.000	20084
9	149	531	889	3.250	0.325	19957
9	151	523	880	7.827	0.783	23412
9	153	523	879	0.650	0.065	26966
9	155	521	874	3.500	0.350	26561
9	157	518	867	4.950	0.495	21387
9	159	518	875	5.200	0.520	19998
9	161	519	881	3.954	0.395	24157
9	163	519	882	0.650	0.065	21785
9	165	522	883	2.055	0.206	18043
9	167	526	885	2.907	0.291	19328
9	169	526	899	9.100	0.910	21480
9	171	526	900	0.650	0.065	19436
9	173	527	904	2.680	0.268	20786
9	175	527	904	0.000	0.000	18351
9	177	523	890	9.464	0.946	22010
9	179	523	888	1.300	0.130	21934
9	181	522	887	0.919	0.092	24129
9	183	522	883	2.600	0.260	22237
9	185	521	879	2.680	0.268	23891
9	187	521	875	2.600	0.260	24079
9	189	519	870	3.500	0.350	21415
9	191	520	864	3.954	0.395	23039
9	193	520	864	0.000	0.000	19178
10	1	903	787	-1.000	-1.000	21761
10	3	902	787	0.650	0.065	21810
10	5	895	786	4.596	0.460	19346
10	7	876	781	12.770	1.277	22042
10	9	861	774	10.759	1.076	17070
10	11	857	771	3.250	0.325	16799
10	13	851	766	5.077	0.508	20809
10	15	843	758	7.354	0.735	20566
10	17	832	751	8.475	0.847	21932
10	19	828	744	5.240	0.524	21663
10	21	825	740	3.250	0.325	21960
10	23	823	735	3.500	0.350	22041
10	25	822	734	0.919	0.092	21831
10	27	816	720	9.900	0.990	22050
10	29	811	716	4.162	0.416	23499
10	31	804	715	4.596	0.460	21762
10	33	791	713	8.549	0.855	19695
10	35	775	708	10.896	1.090	20880
10	37	770	708	3.250	0.325	22849
10	39	762	706	5.360	0.536	23186
10	41	751	703	7.411	0.741	22500
10	43	743	704	5.240	0.524	20926
10	45	725	704	11.700	1.170	22080
10	47	715	703	6.532	0.653	21688
10	49	704	701	7.267	0.727	21563
10	51	691	696	9.053	0.905	18575
10	53	681	692	7.001	0.700	19369
10	55	672	692	5.850	0.585	22803
10	57	668	696	3.677	0.368	22673
10	59	669	694	1.453	0.145	22400
10	61	673	690	3.677	0.368	22557
10	63	676	687	2.758	0.276	22458
10	65	682	684	4.360	0.436	18644
10	67	678	690	4.687	0.469	20403
10	69	671	695	5.591	0.559	20434
10	71	653	709	14.822	1.482	23068
10	73	650	715	4.360	0.436	22045
10	75	649	717	1.453	0.145	22691
10	77	645	726	6.402	0.640	22023
10	79	643	734	5.360	0.536	21546
10	81	640	736	2.344	0.234	22621
10	83	633	738	4.732	0.473	19272
10	85	623	738	6.500	0.650	25007
10	87	608	728	11.718	1.172	21278
10	89	598	718	9.192	0.919	21946
10	91	591	710	6.909	0.691	22016
10	93	589	706	2.907	0.291	22443
10	95	588	697	5.886	0.589	19859
10	97	590	686	7.267	0.727	23506
10	99	591	673	8.475	0.847	23337
10	101	597	659	9.900	0.990	23466
10	103	599	655	2.907	0.291	23218
10	105	604	671	10.896	1.090	23286
10	107	604	715	28.599	2.860	22659
10	109	601	736	13.788	1.379	23059
10	111	593	766	20.181	2.018	22358
10	113	587	780	9.900	0.990	18806
10	115	584	805	16.366	1.637	23144
10	117	572	831	18.613	1.861	20580
10	119	567	845	9.663	0.966	22272
10	121	565	864	12.418	1.242	22579
10	123	564	888	15.613	1.561	14745
10	125	565	897	5.886	0.589	22648
10	127	568	916	12.503	1.250	21070
10	129	570	922	4.111	0.411	12068
10	131	572	941	12.418	1.242	20073
10	133	573	949	5.240	0.524	24367
10	135	573	963	9.100	0.910	22817
10	137	570	973	6.786	0.679	23977
10	139	564	983	7.580	0.758	22262
10	141	556	990	6.909	0.691	23357
10	143	543	1000	10.661	1.066	23641
10	145	527	1006	11.107	1.111	21578
10	147	513	1010	9.464	0.946	20483
10	149	506	1013	4.950	0.495	16876
10	151	502	1015	2.907	0.291	21532
10	153	502	1015	0.000	0.000	20865
10	155	501	1017	1.453	0.145	20614
10	157	501	1017	0.000	0.000	23244
10	159	504	1019	2.344	0.234	23023
10	161	508	1019	2.600	0.260	22740
10	163	512	1019	2.600	0.260	22776
10	165	524	1021	7.907	0.791	22427
10	167	533	1021	5.850	0.585	24045
10	169	534	1019	1.453	0.145	22873
10	171	537	1013	4.360	0.436	23246
10	173	535	1007	4.111	0.411	22565
10	175	535	1002	3.250	0.325	22971
10	177	535	993	5.850	0.585	22793
10	179	536	989	2.680	0.268	22941
10	181	536	989	0.000	0.000	22590
10	183	536	986	1.950	0.195	23092
10	185	536	986	0.000	0.000	22813
11	1	921	659	-1.000	-1.000	21830
11	3	916	658	3.314	0.331	21800
11	5	915	658	0.650	0.065	22959
11	7	912	654	3.250	0.325	24210
11	9	912	654	0.000	0.000	24353
11	11	916	656	2.907	0.291	22843
11	13	923	663	6.435	0.643	22321
11	15	924	663	0.650	0.065	23225
11	17	933	660	6.166	0.617	21828
11	19	944	658	7.267	0.727	22107
11	21	947	660	2.344	0.234	22210
11	23	950	663	2.758	0.276	23152
11	25	950	663	0.000	0.000	21957
11	27	950	663	0.000	0.000	23221
11	29	949	663	0.650	0.065	23722
11	31	937	661	7.907	0.791	21729
11	33	919	651	13.384	1.338	22218
11	35	914	648	3.790	0.379	20820
11	37	914	649	0.650	0.065	21895
11	39	917	655	4.360	0.436	23290
11	41	910	656	4.596	0.460	22854
11	43	871	649	25.754	2.575	22494
11	45	871	653	2.600	0.260	22760
11	47	883	654	7.827	0.783	22170
11	49	897	655	9.123	0.912	21140
11	51	906	656	5.886	0.589	21323
11	53	897	657	5.886	0.589	23143
11	55	889	661	5.814	0.581	22591
11	57	890	658	2.055	0.206	24823
11	59	902	654	8.222	0.822	21033
11	61	902	654	0.000	0.000	21846
11	63	892	655	6.532	0.653	19769
11	65	873	652	12.503	1.250	22620
11	67	864	653	5.886	0.589	22699
11	69	884	655	13.065	1.306	23369
11	71	903	656	12.367	1.237	20567
11	73	913	657	6.532	0.653	23634
11	75	919	660	4.360	0.436	21980
11	77	927	660	5.200	0.520	23650
11	79	935	660	5.200	0.520	23816
11	81	935	660	0.000	0.000	24136
11	83	937	659	1.453	0.145	21265
11	85	942	657	3.500	0.350	23619
11	87	950	657	5.200	0.520	23121
11	89	929	658	13.665	1.367	23421
11	91	905	659	15.613	1.561	22945
11	93	881	652	16.250	1.625	20754
11	95	869	655	8.040	0.804	18514
11	97	869	655	0.000	0.000	20645
11	99	876	651	5.240	0.524	22830
11	101	886	653	6.629	0.663	21289
11	103	892	656	4.360	0.436	23047
11	105	895	656	1.950	0.195	21693
11	107	910	657	9.771	0.977	20289
11	109	917	655	4.732	0.473	24344
11	111	917	655	0.000	0.000	19976
11	113	923	654	3.954	0.395	16648
11	115	914	652	5.993	0.599	22763
11	117	912	654	1.838	0.184	22583
11	119	905	653	4.596	0.460	20356
11	121	903	655	1.838	0.184	22977
11	123	895	657	5.360	0.536	19346
11	125	894	657	0.650	0.065	20626
11	127	894	656	0.650	0.065	21575
11	129	894	656	0.000	0.000	20374
11	131	896	655	1.453	0.145	21081
11	133	917	652	13.788	1.379	15350
11	135	922	651	3.314	0.331	18428
11	137	928	649	4.111	0.411	20464
11	139	949	647	13.711	1.371	23707
11	141	956	648	4.596	0.460	20519
11	143	958	648	1.300	0.130	19474
11	145	963	648	3.250	0.325	26805
11	147	964	645	2.055	0.206	20363
11	149	963	645	0.650	0.065	23908
11	151	941	653	15.216	1.522	22868
11	153	939	654	1.453	0.145	23255
11	155	938	656	1.453	0.145	21687
11	157	938	654	1.300	0.130	20750
11	159	938	654	0.000	0.000	20228
11	161	937	650	2.680	0.268	13728
11	163	937	650	0.000	0.000	18872
11	165	943	646	4.687	0.469	18878
11	167	947	645	2.680	0.268	23274
11	169	955	643	5.360	0.536	24956
11	171	959	644	2.680	0.268	22318
11	173	961	644	1.300	0.130	22543
11	175	961	644	0.000	0.000	21668
11	177	961	644	0.000	0.000	19531
11	179	961	644	0.000	0.000	15535
11	181	961	644	0.000	0.000	17882
11	183	964	646	2.344	0.234	21278
11	185	972	649	5.553	0.555	21919
11	187	977	648	3.314	0.331	20055
11	189	990	651	8.672	0.867	26373
11	191	999	654	6.166	0.617	22464
11	193	1009	664	9.192	0.919	20712
12	1	564	514	-1.000	-1.000	20866
12	3	543	527	16.053	1.605	26967
12	5	542	527	0.650	0.065	24018
12	7	534	526	5.240	0.524	24687
12	9	523	523	7.411	0.741	23601
12	11	515	525	5.360	0.536	20946
12	13	503	526	7.827	0.783	24169
12	15	488	527	9.771	0.977	23763
12	17	474	525	9.192	0.919	24542
12	19	462	522	8.040	0.804	23070
12	21	451	522	7.150	0.715	23502
12	23	451	522	0.000	0.000	21755
12	25	494	520	27.980	2.798	24255
12	27	531	517	24.128	2.413	24060
12	29	554	512	15.299	1.530	25688
12	31	570	507	10.896	1.090	23732
12	33	581	504	7.411	0.741	23552
12	35	590	499	6.692	0.669	23531
12	37	598	495	5.814	0.581	23470
12	39	602	493	2.907	0.291	23824
12	41	571	500	20.657	2.066	23899
12	43	534	513	25.491	2.549	24423
12	45	520	516	9.306	0.931	24726
12	47	503	521	11.518	1.152	27691
12	49	484	523	12.418	1.242	24551
12	51	455	522	18.861	1.886	29394
12	53	430	516	16.711	1.671	24550
12	55	406	512	15.815	1.581	23671
12	57	389	513	11.069	1.107	23949
12	59	352	512	24.058	2.406	25458
12	61	339	506	9.306	0.931	24487
12	63	333	501	5.077	0.508	24265
12	65	329	497	3.677	0.368	24009
12	67	319	495	6.629	0.663	24763
12	69	314	491	4.162	0.416	24703
12	71	314	491	0.000	0.000	25299
12	73	315	493	1.453	0.145	25068
12	75	314	504	7.179	0.718	24936
12	77	332	506	11.772	1.177	22128
12	79	359	509	17.658	1.766	28248
12	81	376	513	11.351	1.135	24576
12	83	402	511	16.950	1.695	21684
12	85	431	510	18.861	1.886	24650
12	87	448	514	11.351	1.135	23603
12	89	460	515	7.827	0.783	27115
12	91	475	519	10.090	1.009	24052
12	93	490	522	9.943	0.994	26083
12	95	507	527	11.518	1.152	27395
12	97	520	527	8.450	0.845	25512
12	99	535	529	9.836	0.984	24857
12	101	544	527	5.993	0.599	25692
12	103	545	522	3.314	0.331	24497
12	105	550	511	7.854	0.785	26396
12	107	551	510	0.919	0.092	24877
12	109	557	504	5.515	0.552	21314
12	111	565	496	7.354	0.735	23786
12	113	571	495	3.954	0.395	25842
12	115	578	492	4.950	0.495	21988
12	117	584	488	4.687	0.469	25619
12	119	593	483	6.692	0.669	25601
12	121	599	482	3.954	0.395	24592
12	123	608	476	7.031	0.703	24192
12	125	595	488	11.499	1.150	24227
12	127	564	504	22.675	2.268	17176
12	129	557	509	5.591	0.559	25029
12	131	557	513	2.600	0.260	20585
12	133	561	510	3.250	0.325	23720
12	135	554	521	8.475	0.847	24507
12	137	549	527	5.077	0.508	22437
12	139	540	533	7.031	0.703	19656
12	141	534	537	4.687	0.469	26567
12	143	522	542	8.450	0.845	32071
12	145	503	542	12.350	1.235	18802
12	147	495	553	8.841	0.884	13580
12	149	479	565	13.000	1.300	25344
12	151	478	565	0.650	0.065	25283
12	153	474	572	5.240	0.524	21618
12	155	471	575	2.758	0.276	27420
12	157	470	576	0.919	0.092	22722
12	159	467	579	2.758	0.276	24261
12	161	462	587	6.132	0.613	13728
12	163	452	603	12.264	1.226	30325
12	165	447	613	7.267	0.727	23868
12	167	446	617	2.680	0.268	24790
12	169	444	621	2.907	0.291	25181
12	171	436	634	9.922	0.992	24206
12	173	434	640	4.111	0.411	22134
12	175	432	645	3.500	0.350	24434
12	177	428	646	2.680	0.268	23021
12	179	428	646	0.000	0.000	20482
12	181	428	645	0.650	0.065	17447
12	183	429	647	1.453	0.145	19572
12	185	430	651	2.680	0.268	19755
12	187	433	660	6.166	0.617	20529
12	189	436	667	4.950	0.495	25384
12	191	438	675	5.360	0.536	23910
12	193	440	691	10.481	1.048	22384
13	1	84	383	-1.000	-1.000	25631
13	3	85	381	1.453	0.145	21715
13	5	87	383	1.838	0.184	25294
13	7	93	384	3.954	0.395	24310
13	9	98	387	3.790	0.379	25769
13	11	100	388	1.453	0.145	24184
13	13	101	389	0.919	0.092	24619
13	15	103	391	1.838	0.184	20193
13	17	107	390	2.680	0.268	23991
13	19	114	394	5.240	0.524	23214
13	21	123	391	6.166	0.617	21592
13	23	125	392	1.453	0.145	23548
13	25	130	390	3.500	0.350	23109
13	27	132	392	1.838	0.184	25805
13	29	138	393	3.954	0.395	23879
13	31	142	394	2.680	0.268	22073
13	33	148	396	4.111	0.411	30985
13	35	152	396	2.600	0.260	25497
13	37	156	400	3.677	0.368	24824
13	39	159	401	2.055	0.206	26455
13	41	161	398	2.344	0.234	24411
13	43	167	401	4.360	0.436	24912
13	45	172	405	4.162	0.416	29512
13	47	176	405	2.600	0.260	25438
13	49	181	403	3.500	0.350	25391
13	51	177	403	2.600	0.260	25321
13	53	174	402	2.055	0.206	25572
13	55	173	401	0.919	0.092	28477
13	57	164	399	5.993	0.599	26915
13	59	159	399	3.250	0.325	25091
13	61	154	400	3.314	0.331	24609
13	63	148	400	3.900	0.390	23849
13	65	140	402	5.360	0.536	26062
13	67	140	401	0.650	0.065	24850
13	69	137	399	2.344	0.234	27025
13	71	133	396	3.250	0.325	25681
13	73	119	388	10.481	1.048	25119
13	75	116	386	2.344	0.234	25514
13	77	114	386	1.300	0.130	25084
13	79	124	388	6.629	0.663	23767
13	81	129	391	3.790	0.379	23155
13	83	140	395	7.608	0.761	27582
13	85	147	398	4.950	0.495	24697
13	87	155	399	5.240	0.524	24087
13	89	161	401	4.111	0.411	29168
13	91	165	403	2.907	0.291	27258
13	93	170	406	3.790	0.379	25268
13	95	174	409	3.250	0.325	25581
13	97	179	410	3.314	0.331	25625
13	99	182	410	1.950	0.195	25753
13	101	184	409	1.453	0.145	25730
13	103	188	406	3.250	0.325	25612
13	105	185	408	2.344	0.234	24729
13	107	182	407	2.055	0.206	25873
13	109	171	405	7.267	0.727	25652
13	111	170	403	1.453	0.145	24145
13	113	179	398	6.692	0.669	27466
13	115	182	397	2.055	0.206	23881
13	117	182	398	0.650	0.065	22127
13	119	170	398	7.800	0.780	27132
13	121	148	394	14.534	1.453	26341
13	123	133	391	9.943	0.994	21205
13	125	133	391	0.000	0.000	23759
13	127	133	391	0.000	0.000	26278
13	129	147	395	9.464	0.946	24867
13	131	162	398	9.943	0.994	25525
13	133	165	395	2.758	0.276	25282
13	135	167	392	2.344	0.234	16585
13	137	162	386	5.077	0.508	20536
13	139	158	390	3.677	0.368	16776
13	141	153	394	4.162	0.416	22154
13	143	151	396	1.838	0.184	18453
13	145	148	398	2.344	0.234	21831
14	1	421	178	-1.000	-1.000	27388
14	3	420	183	3.314	0.331	21749
14	5	419	192	5.886	0.589	23142
14	7	419	192	0.000	0.000	23326
14	9	420	204	7.827	0.783	25273
14	11	419	208	2.680	0.268	25351
14	13	417	228	13.065	1.306	24253
14	15	413	235	5.240	0.524	24439
14	17	413	237	1.300	0.130	25505
14	19	413	237	0.000	0.000	24950
14	21	416	234	2.758	0.276	25201
14	23	414	229	3.500	0.350	24820
14	25	413	227	1.453	0.145	25830
14	27	410	211	10.581	1.058	24841
14	29	405	198	9.053	0.905	25315
14	31	400	179	12.770	1.277	24697
14	33	397	169	6.786	0.679	25228
14	35	396	146	14.964	1.496	29445
14	37	395	136	6.532	0.653	26622
14	39	392	130	4.360	0.436	27116
14	41	383	120	8.745	0.874	28650
14	43	380	113	4.950	0.495	26695
14	45	375	110	3.790	0.379	27184
14	47	370	105	4.596	0.460	25654
14	49	370	95	6.500	0.650	25087
14	51	370	88	4.550	0.455	23021
14	53	370	83	3.250	0.325	24390
14	55	373	73	6.786	0.679	26409
14	57	375	63	6.629	0.663	25784
14	59	375	63	0.000	0.000	22651
14	61	375	56	4.550	0.455	23726
14	63	377	49	4.732	0.473	23483
14	65	380	44	3.790	0.379	22766
14	67	383	40	3.250	0.325	22993
14	69	387	35	4.162	0.416	24764
14	71	387	37	1.300	0.130	24517
14	73	387	56	12.350	1.235	22509
14	75	387	64	5.200	0.520	23318
14	77	387	64	0.000	0.000	21379
14	79	387	63	0.650	0.065	25359
14	81	388	55	5.240	0.524	23679
14	83	389	48	4.596	0.460	21947
14	85	389	43	3.250	0.325	25431
14	87	389	42	0.650	0.065	30304
14	89	388	33	5.886	0.589	19590
14	91	387	29	2.680	0.268	17015
14	93	385	24	3.500	0.350	20754
14	95	384	21	2.055	0.206	19709
14	97	383	20	0.919	0.092	20625
14	99	383	17	1.950	0.195	25139
14	101	385	14	2.344	0.234	23568
14	103	386	11	2.055	0.206	24161
14	105	387	9	1.453	0.145	24152
14	107	387	9	0.000	0.000	23640
14	109	383	16	5.240	0.524	24388
14	111	383	18	1.300	0.130	22779
14	113	382	23	3.314	0.331	22560
14	115	380	27	2.907	0.291	11922
14	117	380	27	0.000	0.000	17047
14	119	390	25	6.629	0.663	18574
14	121	410	28	13.145	1.315	26309
14	123	419	28	5.850	0.585	18300
14	125	422	34	4.360	0.436	32101
14	127	424	40	4.111	0.411	24318
14	129	421	44	3.250	0.325	21848
14	131	416	49	4.596	0.460	23344
14	133	418	56	4.732	0.473	24717
14	135	421	56	1.950	0.195	24943
14	137	427	52	4.687	0.469	24910
14	139	427	52	0.000	0.000	25019
14	141	427	54	1.300	0.130	25279
14	143	427	54	0.000	0.000	25278
14	145	423	47	5.240	0.524	31267
14	147	415	41	6.500	0.650	24839
14	149	394	44	13.788	1.379	14175
14	151	379	43	9.771	0.977	24161
14	153	371	41	5.360	0.536	19442
14	155	368	41	1.950	0.195	20832
14	157	365	39	2.344	0.234	23252
14	159	368	36	2.758	0.276	20892
14	161	377	33	6.166	0.617	19471
14	163	383	43	7.580	0.758	23495
14	165	385	50	4.732	0.473	20164
14	167	385	52	1.300	0.130	20124
14	169	385	51	0.650	0.065	20290
14	171	388	46	3.790	0.379	33261
14	173	385	40	4.360	0.436	23801
14	175	376	37	6.166	0.617	23589
14	177	370	33	4.687	0.469	17671
14	179	363	32	4.596	0.460	24211
14	181	368	42	7.267	0.727	24625
14	183	375	55	9.597	0.960	18835
14	185	384	68	10.277	1.028	27336
14	187	387	75	4.950	0.495	20474
14	189	387	75	0.000	0.000	34436
14	191	387	69	3.900	0.390	17738
14	193	393	59	7.580	0.758	32261
15	1	953	93	-1.000	-1.000	22355
15	3	954	89	2.680	0.268	23016
15	5	955	88	0.919	0.092	19883
15	7	954	85	2.055	0.206	19633
15	9	953	88	2.055	0.206	20885
15	11	969	90	10.481	1.048	24560
15	13	974	91	3.314	0.331	21874
15	15	983	94	6.166	0.617	22199
15	17	991	93	5.240	0.524	22114
15	19	957	97	22.252	2.225	26194
15	21	950	98	4.596	0.460	22554
15	23	923	109	18.950	1.895	22872
15	25	918	100	6.692	0.669	22706
15	27	926	97	5.553	0.555	22533
15	29	945	93	12.620	1.262	22375
15	31	958	92	8.475	0.847	16780
15	33	964	90	4.111	0.411	20741
15	35	967	90	1.950	0.195	20983
15	37	971	88	2.907	0.291	23386
15	39	972	86	1.453	0.145	21523
15	41	974	82	2.907	0.291	20731
15	43	979	78	4.162	0.416	22304
15	45	980	77	0.919	0.092	20853
15	47	984	73	3.677	0.368	22592
15	49	988	66	5.240	0.524	27071
15	51	989	57	5.886	0.589	26144
15	53	990	52	3.314	0.331	23067
15	55	990	49	1.950	0.195	24177
15	57	992	38	7.267	0.727	25066
15	59	992	35	1.950	0.195	24938
15	61	993	49	9.123	0.912	22913
15	63	993	50	0.650	0.065	23030
15	65	991	34	10.481	1.048	22329
15	67	990	24	6.532	0.653	21184
15	69	991	16	5.240	0.524	23579
15	71	994	12	3.250	0.325	15105
15	73	995	9	2.055	0.206	37856
15	75	996	9	0.650	0.065	25320
15	77	995	13	2.680	0.268	24531
15	79	993	20	4.732	0.473	20109
15	81	991	29	5.993	0.599	23119
15	83	989	32	2.344	0.234	22793
15	85	985	41	6.402	0.640	23279
15	87	976	50	8.273	0.827	23453
15	89	970	65	10.501	1.050	23278
15	91	970	69	2.600	0.260	22729
15	93	975	58	7.854	0.785	22787
15	95	977	53	3.500	0.350	23157
15	97	981	45	5.814	0.581	22856
15	99	984	39	4.360	0.436	23110
15	101	984	40	0.650	0.065	23263
15	103	983	44	2.680	0.268	23353
15	105	987	32	8.222	0.822	22905
15	107	988	21	7.179	0.718	28492
15	109	990	18	2.344	0.234	26456
15	111	993	8	6.786	0.679	26789
15	113	994	8	0.650	0.065	27714
15	115	992	12	2.907	0.291	21548
15	117	991	17	3.314	0.331	28527
15	119	987	20	3.250	0.325	26059
15	121	982	26	5.077	0.508	24439
15	123	979	29	2.758	0.276	20040
15	125	976	32	2.758	0.276	22647
15	127	972	36	3.677	0.368	23428
15	129	970	39	2.344	0.234	15926
15	131	963	45	5.993	0.599	23049
15	133	972	55	8.745	0.874	22832
15	135	976	55	2.600	0.260	24112
15	137	977	75	13.016	1.302	22626
15	139	977	75	0.000	0.000	22882
15	141	976	78	2.055	0.206	20482
15	143	976	84	3.900	0.390	22437
15	145	976	87	1.950	0.195	20479
15	147	975	102	9.771	0.977	22533
15	149	971	110	5.814	0.581	22756
15	151	966	117	5.591	0.559	22442
15	153	964	119	1.838	0.184	22614
15	155	964	116	1.950	0.195	22677
15	157	968	95	13.895	1.390	23290
15	159	970	83	7.907	0.791	22700
15	161	976	67	11.107	1.111	23167
15	163	980	55	8.222	0.822	23423
15	165	983	49	4.360	0.436	23127
15	167	985	43	4.111	0.411	22150
15	169	987	38	3.500	0.350	22456
15	171	989	33	3.500	0.350	23577
15	173	990	31	1.453	0.145	34395
15	175	992	28	2.344	0.234	23334
15	177	993	24	2.680	0.268	23247
15	179	986	25	4.596	0.460	31093
15	181	972	30	9.663	0.966	23358
15	183	964	34	5.814	0.581	24611
15	185	958	38	4.687	0.469	20610
15	187	950	41	5.553	0.555	18926
15	189	943	45	5.240	0.524	20109
15	191	936	49	5.240	0.524	25241
15	193	939	50	2.055	0.206	24057
16	1	522	522	-1.000	-1.000	23562
16	3	519	523	2.055	0.206	22870
16	5	512	522	4.596	0.460	23223
16	7	504	521	5.240	0.524	22915
16	9	489	520	9.771	0.977	23446
16	11	472	520	11.050	1.105	23141
16	13	456	522	10.481	1.048	24378
16	15	435	519	13.788	1.379	24277
16	17	422	519	8.450	0.845	25036
16	19	418	519	2.600	0.260	24448
16	21	422	519	2.600	0.260	24571
16	23	459	518	24.058	2.406	24074
16	25	502	518	27.949	2.795	22740
16	27	512	517	6.532	0.653	21381
16	29	533	519	13.711	1.371	24944
16	31	548	517	9.836	0.984	23509
16	33	559	513	7.608	0.761	23684
16	35	566	511	4.732	0.473	23906
16	37	578	507	8.222	0.822	23889
16	39	591	505	8.549	0.855	24182
16	41	597	504	3.954	0.395	23701
16	43	556	511	27.035	2.703	24119
16	45	517	513	25.383	2.538	23167
16	47	500	516	11.220	1.122	24395
16	49	470	517	19.510	1.951	25747
16	51	447	517	14.950	1.495	25173
16	53	415	516	20.810	2.081	24367
16	55	397	512	11.985	1.199	24064
16	57	384	511	8.475	0.847	23971
16	59	367	507	11.351	1.135	23910
16	61	359	505	5.360	0.536	21882
16	63	355	504	2.680	0.268	23846
16	65	352	503	2.055	0.206	24280
16	67	352	502	0.650	0.065	23149
16	69	347	501	3.314	0.331	23099
16	71	336	501	7.150	0.715	23929
16	73	323	501	8.450	0.845	24261
16	75	320	501	1.950	0.195	20979
16	77	323	501	1.950	0.195	21960
16	79	336	500	8.475	0.847	25093
16	81	353	500	11.050	1.105	24653
16	83	370	503	11.220	1.122	22640
16	85	407	507	24.190	2.419	23110
16	87	449	512	27.492	2.749	24600
16	89	464	513	9.771	0.977	20966
16	91	476	515	7.907	0.791	25190
16	93	487	518	7.411	0.741	24373
16	95	501	526	10.481	1.048	26093
16	97	515	530	9.464	0.946	25416
16	99	524	533	6.166	0.617	24065
16	101	537	534	8.475	0.847	23738
16	103	544	531	4.950	0.495	25765
16	105	548	528	3.250	0.325	26899
16	107	553	524	4.162	0.416	23789
16	109	561	518	6.500	0.650	29000
16	111	575	504	12.869	1.287	25714
16	113	576	500	2.680	0.268	24761
16	115	579	494	4.360	0.436	21110
16	117	580	490	2.680	0.268	19597
16	119	582	484	4.111	0.411	24767
16	121	589	478	5.993	0.599	24144
16	123	588	478	0.650	0.065	23801
16	125	577	488	9.663	0.966	24693
16	127	560	498	12.820	1.282	22176
16	129	551	506	7.827	0.783	22348
16	131	547	508	2.907	0.291	23137
16	133	545	512	2.907	0.291	27268
16	135	540	521	6.692	0.669	13422
16	137	537	527	4.360	0.436	24784
16	139	537	527	0.000	0.000	23380
16	141	539	525	1.838	0.184	23982
16	143	526	535	10.661	1.066	21730
16	145	504	550	17.307	1.731	20520
16	147	492	554	8.222	0.822	22043
16	149	475	564	12.820	1.282	26178
16	151	470	568	4.162	0.416	23545
16	153	460	581	10.661	1.066	25084
16	155	458	584	2.344	0.234	24816
16	157	458	584	0.000	0.000	19083
16	159	452	591	5.993	0.599	25657
16	161	446	599	6.500	0.650	24502
16	163	439	611	9.030	0.903	24207
16	165	430	628	12.503	1.250	24608
16	167	428	634	4.111	0.411	24452
16	169	425	641	4.950	0.495	24892
16	171	430	636	4.596	0.460	26024
16	173	431	634	1.453	0.145	21681
16	175	432	629	3.314	0.331	22307
16	177	433	625	2.680	0.268	22573
16	179	435	621	2.907	0.291	25730
16	181	432	636	9.943	0.994	23397
16	183	434	646	6.629	0.663	23546
16	185	437	665	12.503	1.250	27114
16	187	438	677	7.827	0.783	22835
16	189	438	682	3.250	0.325	22672
16	191	438	688	3.900	0.390	22733
16	193	439	706	11.718	1.172	23363
17	1	457	359	-1.000	-1.000	20193
17	3	457	367	5.200	0.520	21115
17	5	455	368	1.453	0.145	21814
17	7	447	372	5.814	0.581	20742
17	9	444	376	3.250	0.325	22019
17	11	441	382	4.360	0.436	20250
17	13	440	383	0.919	0.092	22243
17	15	438	386	2.344	0.234	19163
17	17	430	393	6.909	0.691	20960
17	19	421	404	9.238	0.924	19802
17	21	418	409	3.790	0.379	21447
17	23	414	414	4.162	0.416	17686
17	25	410	420	4.687	0.469	22261
17	27	410	420	0.000	0.000	19049
17	29	411	417	2.055	0.206	22768
17	31	417	411	5.515	0.552	19069
17	33	426	406	6.692	0.669	22375
17	35	427	406	0.650	0.065	21148
17	37	430	403	2.758	0.276	18451
17	39	436	395	6.500	0.650	21203
17	41	436	395	0.000	0.000	20009
17	43	437	395	0.650	0.065	19718
17	45	434	399	3.250	0.325	19698
17	47	414	421	19.325	1.933	27007
17	49	393	437	17.160	1.716	20761
17	51	389	445	5.814	0.581	18816
17	53	383	465	13.572	1.357	20776
17	55	382	467	1.453	0.145	21552
17	57	381	473	3.954	0.395	20265
17	59	378	483	6.786	0.679	22895
17	61	368	500	12.820	1.282	21270
17	63	366	505	3.500	0.350	21230
17	65	365	505	0.650	0.065	19744
17	67	365	504	0.650	0.065	21195
17	69	365	499	3.250	0.325	18567
17	71	369	491	5.814	0.581	21482
17	73	372	486	3.790	0.379	22393
17	75	379	474	9.030	0.903	18854
17	77	379	470	2.600	0.260	20615
17	79	383	475	4.162	0.416	19949
17	81	386	472	2.758	0.276	20785
17	83	386	472	0.000	0.000	21119
17	85	382	481	6.402	0.640	18779
17	87	381	481	0.650	0.065	24354
17	89	378	493	8.040	0.804	24713
17	91	378	493	0.000	0.000	24826
17	93	380	479	9.192	0.919	20375
17	95	381	474	3.314	0.331	21049
17	97	382	469	3.314	0.331	20751
17	99	384	464	3.500	0.350	21964
17	101	384	464	0.000	0.000	21677
17	103	385	461	2.055	0.206	19626
17	105	388	455	4.360	0.436	17798
17	107	389	451	2.680	0.268	20580
17	109	389	446	3.250	0.325	20034
17	111	386	453	4.950	0.495	18290
17	113	382	459	4.687	0.469	18635
17	115	378	461	2.907	0.291	18991
17	117	374	457	3.677	0.368	14664
17	119	372	453	2.907	0.291	15721
17	121	373	459	3.954	0.395	15700
17	123	373	463	2.600	0.260	19357
17	125	373	468	3.250	0.325	22282
17	127	371	467	1.453	0.145	19497
17	129	371	463	2.600	0.260	21381
17	131	371	460	1.950	0.195	21991
17	133	372	460	0.650	0.065	20079
17	135	373	459	0.919	0.092	17495
17	137	373	459	0.000	0.000	16673
17	139	374	457	1.453	0.145	20534
17	141	382	441	11.627	1.163	18687
17	143	389	433	6.909	0.691	19643
17	145	392	429	3.250	0.325	18097
17	147	395	426	2.758	0.276	21364
17	149	404	423	6.166	0.617	21103
17	151	407	421	2.344	0.234	13579
17	153	411	414	5.240	0.524	19852
17	155	412	409	3.314	0.331	22902
17	157	410	406	2.344	0.234	21444
17	159	410	403	1.950	0.195	16800
17	161	410	402	0.650	0.065	24071
17	163	414	403	2.680	0.268	23972
17	165	416	403	1.300	0.130	22272
17	167	416	410	4.550	0.455	17147
17	169	416	416	3.900	0.390	19269
17	171	417	418	1.453	0.145	22826
17	173	423	417	3.954	0.395	23771
18	1	564	464	-1.000	-1.000	19770
18	3	563	466	1.453	0.145	18966
18	5	560	467	2.055	0.206	17472
18	7	560	466	0.650	0.065	18493
18	9	566	459	5.993	0.599	18131
18	11	577	453	8.144	0.814	19455
18	13	584	448	5.591	0.559	20152
18	15	590	443	5.077	0.508	20838
18	17	599	434	8.273	0.827	22072
18	19	599	434	0.000	0.000	20140
18	21	598	436	1.453	0.145	19432
18	23	596	438	1.838	0.184	19925
18	25	596	438	0.000	0.000	19475
18	27	596	438	0.000	0.000	19586
18	29	596	437	0.650	0.065	19110
18	31	596	436	0.650	0.065	19536
18	33	598	431	3.500	0.350	19534
18	35	569	451	22.898	2.290	19723
18	37	549	465	15.868	1.587	19566
18	39	531	474	13.081	1.308	20031
18	41	514	482	12.212	1.221	19975
18	43	493	490	14.607	1.461	19909
18	45	490	491	2.055	0.206	18345
18	47	474	497	11.107	1.111	19445
18	49	472	498	1.453	0.145	21304
18	51	469	500	2.344	0.234	17710
18	53	469	501	0.650	0.065	19520
18	55	469	499	1.300	0.130	20029
18	57	476	495	5.240	0.524	19578
18	59	498	483	16.289	1.629	19459
18	61	526	456	25.283	2.528	19433
18	63	541	438	15.230	1.523	17925
18	65	545	433	4.162	0.416	18268
18	67	545	433	0.000	0.000	19722
18	69	537	440	6.909	0.691	18711
18	71	532	443	3.790	0.379	19544
18	73	517	453	11.718	1.172	19827
18	75	510	459	5.993	0.599	19838
18	77	507	464	3.790	0.379	19971
18	79	510	461	2.758	0.276	19891
18	81	534	438	21.606	2.161	20673
18	83	536	437	1.453	0.145	19217
18	85	536	437	0.000	0.000	14782
18	87	539	434	2.758	0.276	19559
18	89	540	432	1.453	0.145	19721
18	91	539	433	0.919	0.092	19277
18	93	530	439	7.031	0.703	18586
18	95	528	442	2.344	0.234	20313
18	97	524	444	2.907	0.291	20532
18	99	520	448	3.677	0.368	17886
18	101	516	451	3.250	0.325	17100
18	103	511	456	4.596	0.460	24012
18	105	509	457	1.453	0.145	21483
18	107	505	459	2.907	0.291	21232
18	109	504	459	0.650	0.065	18504
18	111	505	454	3.314	0.331	20391
18	113	506	449	3.314	0.331	19461
18	115	506	452	1.950	0.195	17274
19	1	391	581	-1.000	-1.000	15237
19	3	396	574	5.591	0.559	19105
19	5	398	568	4.111	0.411	19538
19	7	400	563	3.500	0.350	19974
19	9	400	563	0.000	0.000	16466
19	11	402	563	1.300	0.130	17801
19	13	409	557	5.993	0.599	20010
19	15	424	548	11.370	1.137	20852
19	17	431	540	6.909	0.691	20442
19	19	434	537	2.758	0.276	20678
19	21	439	533	4.162	0.416	22620
19	23	448	525	7.827	0.783	21211
19	25	453	519	5.077	0.508	20721
19	27	453	519	0.000	0.000	21046
19	29	459	512	5.993	0.599	20427
19	31	460	511	0.919	0.092	20605
19	33	460	511	0.000	0.000	20567
19	35	463	508	2.758	0.276	19080
19	37	467	503	4.162	0.416	22316
19	39	475	491	9.374	0.937	20525
19	41	479	485	4.687	0.469	11155
19	43	484	478	5.591	0.559	16226
19	45	493	460	13.081	1.308	21852
19	47	505	436	17.441	1.744	19485
19	49	514	414	15.450	1.545	18114
19	51	518	405	6.402	0.640	19497
19	53	520	403	1.838	0.184	20312
19	55	511	412	8.273	0.827	18689
19	57	497	424	11.985	1.199	19658
19	59	508	414	9.663	0.966	19285
19	61	537	389	24.887	2.489	11987
19	63	569	373	23.255	2.325	19856
19	65	579	367	7.580	0.758	19572
19	67	582	363	3.250	0.325	19977
19	69	530	408	44.698	4.470	20486
19	71	521	416	7.827	0.783	22569
19	73	514	422	5.993	0.599	26254
19	75	511	425	2.758	0.276	20006
19	77	509	428	2.344	0.234	19807
19	79	551	385	39.069	3.907	15403
19	81	568	368	15.627	1.563	18600
19	83	594	354	19.194	1.919	20954
19	85	607	347	9.597	0.960	19637
19	87	602	343	4.162	0.416	19597
19	89	599	336	4.950	0.495	19820
19	91	593	319	11.718	1.172	19872
19	93	588	312	5.591	0.559	21012
19	95	589	306	3.954	0.395	20620
19	97	606	299	11.950	1.195	19799
19	99	608	298	1.453	0.145	19594
19	101	608	298	0.000	0.000	20198
19	103	617	283	11.370	1.137	19648
19	105	596	279	13.895	1.390	19794
19	107	538	309	42.443	4.244	21635
19	109	522	325	14.707	1.471	21459
19	111	520	332	4.732	0.473	15975
19	113	556	300	31.307	3.131	13907
19	115	579	279	20.244	2.024	20564
19	117	583	273	4.687	0.469	20270
19	119	584	269	2.680	0.268	20450
19	121	583	250	12.367	1.237	21060
19	123	575	247	5.553	0.555	17801
19	125	542	254	21.927	2.193	18957
19	127	507	282	29.133	2.913	16949
19	129	502	298	10.896	1.090	17623
19	131	505	316	11.861	1.186	17813
19	133	523	328	14.061	1.406	22465
19	135	545	334	14.822	1.482	18728
19	137	555	338	7.001	0.700	20229
19	139	567	354	13.000	1.300	20584
19	141	575	359	6.132	0.613	20740
19	143	581	366	5.993	0.599	19524
19	145	580	368	1.453	0.145	19353
19	147	619	321	39.697	3.970	18691
19	149	652	297	26.522	2.652	19852
19	151	656	284	8.841	0.884	21318
19	153	656	284	0.000	0.000	19937
19	155	661	278	5.077	0.508	18028
19	157	670	273	6.692	0.669	19036
19	159	694	270	15.721	1.572	19364
19	161	706	266	8.222	0.822	19318
19	163	714	263	5.553	0.555	19723
19	165	707	257	5.993	0.599	19680
19	167	703	292	22.898	2.290	20624
19	169	705	310	11.772	1.177	22349
19	171	711	325	10.501	1.050	21826
19	173	710	329	2.680	0.268	19647
19	175	694	331	10.481	1.048	19825
19	177	687	332	4.596	0.460	19492
19	179	683	315	11.351	1.135	21270
19	181	692	285	20.358	2.036	23669
19	183	692	280	3.250	0.325	19522
19	185	690	277	2.344	0.234	19882
19	187	656	322	36.659	3.666	20019
19	189	625	327	20.410	2.041	17782
19	191	604	335	14.607	1.461	17782
19	193	583	343	14.607	1.461	17789
20	1	910	552	-1.000	-1.000	17352
20	3	906	549	3.250	0.325	18009
20	5	900	545	4.687	0.469	18662
20	7	894	545	3.900	0.390	18234
20	9	893	545	0.650	0.065	18212
20	11	891	544	1.453	0.145	17745
20	13	887	541	3.250	0.325	18435
20	15	881	533	6.500	0.650	18744
20	17	876	534	3.314	0.331	18345
20	19	873	532	2.344	0.234	18257
20	21	870	531	2.055	0.206	16926
20	23	864	523	6.500	0.650	14110
20	25	862	517	4.111	0.411	18208
20	27	861	514	2.055	0.206	18777
20	29	869	522	7.354	0.735	17565
20	31	880	526	7.608	0.761	17333
20	33	888	530	5.814	0.581	17179
20	35	893	529	3.314	0.331	19896
20	37	894	529	0.650	0.065	18848
20	39	894	530	0.650	0.065	20102
20	41	895	531	0.919	0.092	18797
20	43	910	538	10.759	1.076	18732
20	45	915	543	4.596	0.460	18881
20	47	915	543	0.000	0.000	19054
20	49	885	528	21.801	2.180	18660
20	51	878	531	4.950	0.495	18214
20	53	877	531	0.650	0.065	17061
20	55	875	530	1.453	0.145	18923
20	57	874	530	0.650	0.065	22948
20	59	874	530	0.000	0.000	21536
20	61	876	528	1.838	0.184	19017
20	63	876	528	0.000	0.000	17219
20	65	879	533	3.790	0.379	20831
20	67	881	537	2.907	0.291	19847
20	69	881	537	0.000	0.000	17551
20	71	870	534	7.411	0.741	20886
20	73	862	529	6.132	0.613	16354
20	75	862	525	2.600	0.260	18041
20	77	864	525	1.300	0.130	14958
20	79	869	527	3.500	0.350	23575
20	81	872	538	7.411	0.741	15060
20	83	874	547	5.993	0.599	16647
20	85	885	541	8.144	0.814	19445
20	87	887	537	2.907	0.291	21371
20	89	882	532	4.596	0.460	19801
20	91	880	551	12.418	1.242	13960
20	93	879	544	4.596	0.460	18795
20	95	877	545	1.453	0.145	14629
20	97	877	541	2.600	0.260	18275
20	99	874	525	10.581	1.058	20086
20	101	871	514	7.411	0.741	16941
20	103	867	507	5.240	0.524	17172
20	105	867	522	9.750	0.975	15966
20	107	873	519	4.360	0.436	19360
20	109	867	523	4.687	0.469	20453
20	111	866	532	5.886	0.589	19721
20	113	870	533	2.680	0.268	13022
20	115	884	531	9.192	0.919	21658
20	117	890	537	5.515	0.552	17830
20	119	891	537	0.650	0.065	29061
20	121	891	537	0.000	0.000	28644
20	123	880	536	7.179	0.718	18291
20	125	877	536	1.950	0.195	19888
20	127	879	543	4.732	0.473	17415
20	129	885	540	4.360	0.436	22259
20	131	881	535	4.162	0.416	23046
20	133	877	513	14.534	1.453	17604
20	135	858	494	17.465	1.747	18214
20	137	850	492	5.360	0.536	18563
20	139	845	490	3.500	0.350	18482
20	141	861	501	12.620	1.262	19030
20	143	876	525	18.396	1.840	13431
20	145	879	535	6.786	0.679	17582
20	147	873	544	7.031	0.703	19648
20	149	874	542	1.453	0.145	28312
20	151	888	527	13.337	1.334	23338
20	153	892	523	3.677	0.368	20345
20	155	886	522	3.954	0.395	24319
20	157	884	523	1.453	0.145	15875
20	159	883	530	4.596	0.460	11430
20	161	880	535	3.790	0.379	24540
21	1	884	604	-1.000	-1.000	17012
21	3	884	604	0.000	0.000	20823
21	5	884	604	0.000	0.000	16978
21	7	884	604	0.000	0.000	18425
21	9	884	604	0.000	0.000	20290
21	11	881	607	2.758	0.276	21604
21	13	884	604	2.758	0.276	17966
21	15	889	598	5.077	0.508	19321
21	17	896	596	4.732	0.473	18924
21	19	896	607	7.150	0.715	17677
21	21	896	607	0.000	0.000	19936
21	23	896	603	2.600	0.260	18322
21	25	896	602	0.650	0.065	20866
21	27	893	605	2.758	0.276	21281
21	29	889	598	5.240	0.524	19535
21	31	892	592	4.360	0.436	18132
21	33	896	603	7.608	0.761	17828
21	35	895	615	7.827	0.783	20678
21	37	895	616	0.650	0.065	19932
21	39	900	607	6.692	0.669	21125
21	41	900	607	0.000	0.000	18833
21	43	900	605	1.300	0.130	19552
21	45	898	601	2.907	0.291	17640
21	47	895	600	2.055	0.206	19952
21	49	899	601	2.680	0.268	21273
21	51	907	602	5.240	0.524	17061
21	53	925	606	11.985	1.199	19265
21	55	916	606	5.850	0.585	18306
21	57	911	606	3.250	0.325	22086
21	59	905	608	4.111	0.411	16456
21	61	903	608	1.300	0.130	19408
21	63	902	608	0.650	0.065	20342
21	65	901	602	3.954	0.395	18617
21	67	902	597	3.314	0.331	19451
21	69	903	595	1.453	0.145	20996
21	71	909	585	7.580	0.758	19371
21	73	910	583	1.453	0.145	19412
21	75	910	583	0.000	0.000	18991
21	77	903	594	8.475	0.847	23008
21	79	902	594	0.650	0.065	18318
21	81	906	587	5.240	0.524	19846
21	83	906	588	0.650	0.065	18395
21	85	906	589	0.650	0.065	18834
21	87	915	583	7.031	0.703	18742
21	89	930	576	10.759	1.076	18904
21	91	916	586	11.183	1.118	20423
21	93	911	589	3.790	0.379	19519
21	95	910	589	0.650	0.065	18997
21	97	910	589	0.000	0.000	19633
21	99	910	589	0.000	0.000	19918
21	101	901	598	8.273	0.827	20217
21	103	900	598	0.650	0.065	15865
21	105	887	590	9.922	0.992	17321
21	107	876	585	7.854	0.785	14015
21	109	875	585	0.650	0.065	16890
21	111	875	585	0.000	0.000	15064
21	113	906	585	20.149	2.015	18879
21	115	906	585	0.000	0.000	19692
21	117	915	567	13.081	1.308	17588
21	119	917	564	2.344	0.234	18683
21	121	926	552	9.750	0.975	18283
21	123	932	544	6.500	0.650	16902
21	125	941	532	9.750	0.975	18391
21	127	944	527	3.790	0.379	20854
21	129	947	523	3.250	0.325	20656
21	131	950	517	4.360	0.436	18384
21	133	953	507	6.786	0.679	17804
21	135	959	490	11.718	1.172	18688
21	137	960	477	8.475	0.847	16952
21	139	962	467	6.629	0.663	18793
21	141	963	466	0.919	0.092	20011
21	143	966	476	6.786	0.679	17013
21	145	973	470	5.993	0.599	19876
21	147	978	467	3.790	0.379	13916
21	149	988	461	7.580	0.758	18795
21	151	997	454	7.411	0.741	17553
21	153	1006	448	7.031	0.703	17756
21	155	1004	451	2.344	0.234	17609
21	157	989	471	16.250	1.625	16485
21	159	1001	469	7.907	0.791	16054
21	161	1008	458	8.475	0.847	18821
21	163	1010	451	4.732	0.473	16164
21	165	1011	449	1.453	0.145	18478
21	167	1005	456	5.993	0.599	16928
21	169	991	473	14.314	1.431	17512
21	171	974	489	15.174	1.517	19897
21	173	963	500	10.111	1.011	13962
21	175	963	500	0.000	0.000	18644
21	177	987	478	21.162	2.116	18571
21	179	1001	464	12.869	1.287	15428
21	181	1011	450	11.183	1.118	16845
21	183	1017	442	6.500	0.650	18160
21	185	1018	434	5.240	0.524	17935
21	187	1018	426	5.200	0.520	16351
21	189	1019	417	5.886	0.589	9098
21	191	1020	411	3.954	0.395	10469
21	193	1019	407	2.680	0.268	18700
22	1	899	144	-1.000	-1.000	16000
22	3	895	144	2.600	0.260	19564
22	5	890	141	3.790	0.379	19046
22	7	890	141	0.000	0.000	20844
22	9	890	137	2.600	0.260	18455
22	11	888	131	4.111	0.411	18974
22	13	887	136	3.314	0.331	20103
22	15	887	154	11.700	1.170	16622
22	17	888	161	4.596	0.460	18212
22	19	888	161	0.000	0.000	18613
22	21	892	142	12.620	1.262	20262
22	23	895	142	1.950	0.195	19176
22	25	890	141	3.314	0.331	19999
22	27	884	136	5.077	0.508	16583
22	29	883	132	2.680	0.268	20623
22	31	882	129	2.055	0.206	18535
22	33	890	140	8.841	0.884	20585
22	35	893	146	4.360	0.436	18877
22	37	885	140	6.500	0.650	16397
22	39	879	134	5.515	0.552	19465
22	41	873	128	5.515	0.552	17257
22	43	867	123	5.077	0.508	16772
22	45	867	123	0.000	0.000	16368
22	47	870	128	3.790	0.379	16045
22	49	875	131	3.790	0.379	17539
22	51	885	137	7.580	0.758	16631
22	53	887	137	1.300	0.130	18258
22	55	887	137	0.000	0.000	18438
22	57	890	139	2.344	0.234	20866
22	59	892	141	1.838	0.184	18129
22	61	896	147	4.687	0.469	19428
22	63	901	149	3.500	0.350	20434
22	65	906	151	3.500	0.350	19651
22	67	919	151	8.450	0.845	21075
22	69	911	156	6.132	0.613	21034
22	71	890	146	15.118	1.512	17121
22	73	887	141	3.790	0.379	18603
22	75	887	141	0.000	0.000	18529
22	77	887	141	0.000	0.000	17097
22	79	887	143	1.300	0.130	17220
22	81	887	147	2.600	0.260	21620
22	83	887	147	0.000	0.000	16955
22	85	886	146	0.919	0.092	20297
22	87	883	142	3.250	0.325	18319
22	89	885	138	2.907	0.291	16798
22	91	892	131	6.435	0.643	18900
22	93	892	140	5.850	0.585	19636
22	95	892	147	4.550	0.455	18578
22	97	896	156	6.402	0.640	12752
22	99	897	155	0.919	0.092	17714
22	101	900	150	3.790	0.379	17331
22	103	888	148	7.907	0.791	21333
22	105	888	151	1.950	0.195	9483
22	107	889	148	2.055	0.206	15749
22	109	889	147	0.650	0.065	16017
22	111	897	130	12.212	1.221	15062
22	113	892	131	3.314	0.331	21670
22	115	886	142	8.144	0.814	14234
22	117	884	154	7.907	0.791	13563
22	119	884	149	3.250	0.325	18705
22	121	887	143	4.360	0.436	18658
22	123	889	148	3.500	0.350	19761
22	125	894	158	7.267	0.727	22787
23	1	48	395	-1.000	-1.000	17831
23	3	48	395	0.000	0.000	17760
23	5	48	395	0.000	0.000	24662
23	7	45	392	2.758	0.276	21169
23	9	43	390	1.838	0.184	18286
23	11	42	389	0.919	0.092	20059
23	13	39	389	1.950	0.195	21697
23	15	39	390	0.650	0.065	20494
23	17	39	390	0.000	0.000	18813
23	19	39	390	0.000	0.000	24107
23	21	41	389	1.453	0.145	21037
23	23	47	385	4.687	0.469	19439
23	25	47	385	0.000	0.000	19841
23	27	48	385	0.650	0.065	19813
23	29	50	384	1.453	0.145	22484
23	31	58	379	6.132	0.613	23411
23	33	55	382	2.758	0.276	22396
23	35	41	393	11.573	1.157	20956
23	37	38	390	2.758	0.276	20816
23	39	47	388	5.993	0.599	20039
23	41	54	383	5.591	0.559	20207
23	43	55	378	3.314	0.331	19654
23	45	56	372	3.954	0.395	21547
23	47	56	371	0.650	0.065	20383
23	49	56	371	0.000	0.000	21148
23	51	53	376	3.790	0.379	22284
23	53	53	379	1.950	0.195	23008
23	55	53	386	4.550	0.455	22317
23	57	51	390	2.907	0.291	20050
23	59	48	393	2.758	0.276	20548
23	61	51	390	2.758	0.276	20861
23	63	66	377	12.902	1.290	23352
23	65	68	373	2.907	0.291	21220
23	67	72	370	3.250	0.325	20849
23	69	71	370	0.650	0.065	22975
23	71	70	370	0.650	0.065	21462
23	73	69	371	0.919	0.092	23915
23	75	69	371	0.000	0.000	23438
23	77	69	371	0.000	0.000	22958
23	79	64	377	5.077	0.508	24301
23	81	62	377	1.300	0.130	25006
23	83	52	381	7.001	0.700	19949
23	85	44	395	10.481	1.048	16024
23	87	32	404	9.750	0.975	20768
23	89	30	395	5.993	0.599	20100
23	91	37	378	11.950	1.195	19754
23	93	38	376	1.453	0.145	19042
23	95	53	362	13.337	1.334	13242
23	97	54	367	3.314	0.331	20311
23	99	55	374	4.596	0.460	22475
23	101	55	374	0.000	0.000	19244
23	103	58	372	2.344	0.234	23500
23	105	62	366	4.687	0.469	20319
23	107	62	359	4.550	0.455	24356
23	109	55	355	5.240	0.524	22587
23	111	45	360	7.267	0.727	21650
23	113	40	373	9.053	0.905	19714
23	115	40	378	3.250	0.325	21518
23	117	44	374	3.677	0.368	19607
23	119	50	364	7.580	0.758	18950
23	121	56	360	4.687	0.469	21784
23	123	56	360	0.000	0.000	23644
23	125	57	361	0.919	0.092	21778
23	127	49	377	11.627	1.163	21472
23	129	49	381	2.600	0.260	24821
23	131	49	384	1.950	0.195	22396
23	133	47	385	1.453	0.145	20613
23	135	46	377	5.240	0.524	20259
23	137	46	377	0.000	0.000	19748
23	139	43	378	2.055	0.206	20094
23	141	38	381	3.790	0.379	20070
23	143	36	379	1.838	0.184	20875
23	145	34	374	3.500	0.350	20258
23	147	34	370	2.600	0.260	17971
23	149	37	364	4.360	0.436	22116
23	151	41	359	4.162	0.416	20049
23	153	43	356	2.344	0.234	19717
23	155	43	356	0.000	0.000	20482
23	157	33	363	7.934	0.793	18569
23	159	30	368	3.790	0.379	17536
23	161	28	375	4.732	0.473	23132
23	163	28	383	5.200	0.520	16451
23	165	36	381	5.360	0.536	16405
23	167	41	376	4.596	0.460	22167
23	169	41	372	2.600	0.260	21394
23	171	40	368	2.680	0.268	21103
23	173	42	359	5.993	0.599	20842
23	175	42	354	3.250	0.325	20390
23	177	42	353	0.650	0.065	19416
23	179	39	362	6.166	0.617	19475
23	181	39	371	5.850	0.585	20245
23	183	37	384	8.549	0.855	15698
23	185	37	384	0.000	0.000	18440
23	187	41	376	5.814	0.581	19901
23	189	40	372	2.680	0.268	30220
23	191	39	372	0.650	0.065	16876
23	193	43	368	3.677	0.368	22147
24	3	284	1	-1.000	-1.000	20209
24	5	284	2	0.650	0.065	18689
24	7	287	7	3.790	0.379	20852
24	9	288	9	1.453	0.145	20917
24	11	290	14	3.500	0.350	21890
24	13	294	21	5.240	0.524	21242
24	15	295	26	3.314	0.331	22169
24	17	295	27	0.650	0.065	19283
24	19	299	33	4.687	0.469	21240
24	21	299	34	0.650	0.065	20396
24	23	300	42	5.240	0.524	20558
24	25	301	43	0.919	0.092	20495
24	27	305	46	3.250	0.325	20895
24	29	310	48	3.500	0.350	20529
24	31	311	46	1.453	0.145	20789
24	33	311	49	1.950	0.195	20965
24	35	304	32	11.950	1.195	20551
24	37	301	19	8.672	0.867	20719
24	39	296	15	4.162	0.416	21373
24	41	295	14	0.919	0.092	24093
24	43	294	14	0.650	0.065	25422
24	45	289	9	4.596	0.460	21381
24	47	284	7	3.500	0.350	21035
24	49	281	7	1.950	0.195	19927
24	51	288	17	7.934	0.793	18599
[truncated: 4,990 more rows]
