# Supplementary material for: The Arp2/3 complex is required for in situ haptotactic response of microglia to iC3b
Source: EMBO Rep. 2026 Feb 27;27(7):1666–95. doi: 10.1038/s44319-026-00720-9 (PMC13076747; doi:10.1038/s44319-026-00720-9)
Supplement: Supplementary file 14 — Source data Fig. 2 [file 44319_2026_720_MOESM14_ESM.zip › Figure 2/2A-C/25.01.14 BV2 random migration confine DMSO well results 7663.txt]

	Track n�	Slice n�	X	Y	Distance	Velocity	Pixel Value
1	1	1	697	332	-1	-1	24470
2	1	3	701	332	2.6	0.26	24292
3	1	5	701	332	0	0	24812
4	1	7	698	334	2.344	0.234	27272
5	1	9	697	343	5.886	0.589	24432
6	1	11	696	343	0.65	0.065	23751
7	1	13	693	348	3.79	0.379	23656
8	1	15	693	348	0	0	24549
9	1	17	691	347	1.453	0.145	23556
10	1	19	684	342	5.591	0.559	21597
11	1	21	675	335	7.411	0.741	21672
12	1	23	671	331	3.677	0.368	22878
13	1	25	667	327	3.677	0.368	20424
14	1	27	659	315	9.374	0.937	22554
15	1	29	664	315	3.25	0.325	24440
16	1	31	678	318	9.306	0.931	25815
17	1	33	695	332	14.314	1.431	24904
18	1	35	697	334	1.838	0.184	25175
19	1	37	707	336	6.629	0.663	25693
20	1	39	709	338	1.838	0.184	24904
21	1	41	708	346	5.24	0.524	24210
22	1	43	708	352	3.9	0.39	25282
23	1	45	708	352	0	0	26355
24	1	47	708	353	0.65	0.065	24575
25	1	49	705	363	6.786	0.679	25223
26	1	51	701	371	5.814	0.581	20671
27	1	53	701	371	0	0	21601
28	1	55	697	361	7.001	0.7	26105
29	1	57	695	355	4.111	0.411	23718
30	1	59	700	350	4.596	0.46	22669
31	1	61	716	348	10.481	1.048	26149
32	1	63	729	346	8.549	0.855	29712
33	1	65	739	344	6.629	0.663	28113
34	1	67	758	348	12.62	1.262	26463
35	1	69	762	348	2.6	0.26	26223
36	1	71	760	348	1.3	0.13	26712
37	1	73	743	349	11.069	1.107	24871
38	1	75	727	354	10.896	1.09	23389
39	1	77	720	370	11.351	1.135	24275
40	1	79	716	383	8.841	0.884	22537
41	1	81	710	404	14.196	1.42	26703
42	1	83	704	420	11.107	1.111	25887
43	1	85	697	437	11.95	1.195	26884
44	1	87	693	441	3.677	0.368	24665
45	1	89	686	450	7.411	0.741	36125
46	1	91	685	454	2.68	0.268	13117
47	1	93	685	449	3.25	0.325	27346
48	1	95	687	441	5.36	0.536	24104
49	1	97	687	439	1.3	0.13	24775
50	1	99	687	444	3.25	0.325	26394
51	1	101	688	454	6.532	0.653	22041
52	1	103	687	455	0.919	0.092	24938
53	1	105	681	450	5.077	0.508	26981
54	1	107	676	449	3.314	0.331	23270
55	1	109	677	456	4.596	0.46	25824
56	1	111	676	459	2.055	0.206	25727
57	1	113	675	462	2.055	0.206	24474
58	1	115	671	452	7.001	0.7	24662
59	1	117	670	451	0.919	0.092	25432
60	1	119	666	447	3.677	0.368	25322
61	1	121	661	442	4.596	0.46	24621
62	1	123	657	438	3.677	0.368	24717
63	1	125	651	434	4.687	0.469	23071
64	1	127	639	427	9.03	0.903	26037
65	1	129	626	419	9.922	0.992	24283
66	1	131	622	414	4.162	0.416	23858
67	1	133	621	414	0.65	0.065	20376
68	1	135	619	412	1.838	0.184	22255
69	1	137	620	404	5.24	0.524	24557
70	1	139	620	402	1.3	0.13	26349
71	1	141	620	399	1.95	0.195	25271
72	1	143	617	391	5.553	0.555	25659
73	1	145	617	383	5.2	0.52	26553
74	1	147	616	376	4.596	0.46	24562
75	1	149	612	367	6.402	0.64	23875
76	1	151	609	357	6.786	0.679	27850
77	1	153	609	356	0.65	0.065	25994
78	1	155	606	345	7.411	0.741	24760
79	1	157	606	338	4.55	0.455	24752
80	1	159	608	342	2.907	0.291	22464
81	1	161	608	330	7.8	0.78	26742
82	1	163	608	323	4.55	0.455	24470
83	1	165	608	317	3.9	0.39	23252
84	1	167	609	311	3.954	0.395	24790
85	1	169	614	304	5.591	0.559	22730
86	1	171	616	295	5.993	0.599	20569
87	1	173	618	293	1.838	0.184	26405
88	1	175	621	276	11.22	1.122	24953
89	1	177	619	265	7.267	0.727	25324
90	1	179	618	261	2.68	0.268	22178
91	1	181	611	248	9.597	0.96	21291
92	1	183	610	236	7.827	0.783	26482
93	1	185	610	223	8.45	0.845	22873
94	1	187	610	216	4.55	0.455	24263
95	1	189	609	210	3.954	0.395	25052
96	1	191	610	205	3.314	0.331	21683
97	1	193	610	195	6.5	0.65	24617
98	2	1	663	236	-1	-1	24410
99	2	3	663	236	0	0	25640
100	2	5	660	241	3.79	0.379	25950
101	2	7	659	242	0.919	0.092	29227
102	2	9	659	242	0	0	28330
103	2	11	659	242	0	0	24206
104	2	13	659	242	0	0	24918
105	2	15	654	233	6.692	0.669	23664
106	2	17	654	233	0	0	22165
107	2	19	654	233	0	0	23931
108	2	21	651	229	3.25	0.325	27100
109	2	23	651	229	0	0	21541
110	2	25	651	229	0	0	21851
111	2	27	651	228	0.65	0.065	21586
112	2	29	649	225	2.344	0.234	22352
113	2	31	649	220	3.25	0.325	24642
114	2	33	649	217	1.95	0.195	24251
115	2	35	649	207	6.5	0.65	22679
116	2	37	651	201	4.111	0.411	16067
117	2	39	652	193	5.24	0.524	14080
118	2	41	660	200	6.909	0.691	22967
119	2	43	665	200	3.25	0.325	20498
120	2	45	667	201	1.453	0.145	14981
121	2	47	670	207	4.36	0.436	12556
122	2	49	670	207	0	0	14173
123	2	51	673	196	7.411	0.741	9418
124	2	53	677	187	6.402	0.64	11880
125	2	55	676	178	5.886	0.589	27077
126	2	57	676	174	2.6	0.26	30340
127	2	59	674	175	1.453	0.145	32700
128	2	61	674	175	0	0	28377
129	2	63	679	151	15.935	1.593	24867
130	2	65	681	145	4.111	0.411	23672
131	2	67	690	135	8.745	0.874	25689
132	2	69	692	132	2.344	0.234	25095
133	2	71	696	125	5.24	0.524	23714
134	2	73	698	120	3.5	0.35	21717
135	2	75	699	119	0.919	0.092	24618
136	2	77	699	117	1.3	0.13	25401
137	2	79	701	114	2.344	0.234	24454
138	2	81	711	98	12.264	1.226	26057
139	2	83	710	100	1.453	0.145	23269
140	2	85	710	100	0	0	25144
141	2	87	701	119	13.665	1.367	26416
142	2	89	697	126	5.24	0.524	22521
143	2	91	697	126	0	0	21672
144	2	93	697	122	2.6	0.26	27513
145	2	95	698	117	3.314	0.331	24421
146	2	97	700	112	3.5	0.35	24972
147	2	99	705	101	7.854	0.785	27569
148	2	101	709	89	8.222	0.822	25652
149	2	103	711	84	3.5	0.35	26123
150	2	105	712	83	0.919	0.092	29145
151	2	107	715	78	3.79	0.379	22303
152	2	109	724	68	8.745	0.874	24613
153	2	111	721	68	1.95	0.195	23299
154	2	113	709	80	11.031	1.103	20097
155	2	115	708	81	0.919	0.092	21207
156	2	117	708	81	0	0	23464
157	2	119	708	82	0.65	0.065	25368
158	2	121	707	89	4.596	0.46	32008
159	2	123	705	95	4.111	0.411	32633
160	2	125	684	126	24.338	2.434	18341
161	2	127	676	143	12.212	1.221	27298
162	2	129	676	145	1.3	0.13	29361
163	2	131	673	153	5.553	0.555	25217
164	2	133	668	164	7.854	0.785	26613
165	2	135	665	173	6.166	0.617	25424
166	2	137	658	184	8.475	0.847	26691
167	2	139	654	190	4.687	0.469	18571
168	2	141	649	196	5.077	0.508	20167
169	2	143	644	199	3.79	0.379	22980
170	2	145	630	202	9.306	0.931	21055
171	2	147	625	206	4.162	0.416	24899
172	2	149	622	211	3.79	0.379	27561
173	2	151	618	213	2.907	0.291	28250
174	2	153	611	217	5.24	0.524	25133
175	2	155	610	219	1.453	0.145	27146
176	2	157	610	219	0	0	23045
177	2	159	610	219	0	0	25730
178	2	161	610	219	0	0	25325
179	2	163	610	219	0	0	24356
180	2	165	609	220	0.919	0.092	25390
181	2	167	610	219	0.919	0.092	24128
182	2	169	615	214	4.596	0.46	21453
183	2	171	616	210	2.68	0.268	21199
184	2	173	603	221	11.069	1.107	22988
185	2	175	599	226	4.162	0.416	20822
186	2	177	598	228	1.453	0.145	21473
187	2	179	595	230	2.344	0.234	23828
188	2	181	595	230	0	0	22145
189	2	183	590	240	7.267	0.727	23384
190	2	185	590	240	0	0	23234
191	2	187	599	224	11.932	1.193	21408
192	2	189	611	212	11.031	1.103	23109
193	2	191	624	200	11.499	1.15	29014
194	2	193	650	182	20.554	2.055	24450
195	3	1	272	306	-1	-1	24120
196	3	3	269	304	2.344	0.234	21551
197	3	5	260	301	6.166	0.617	25518
198	3	7	259	294	4.596	0.46	25941
199	3	9	268	287	7.411	0.741	24574
200	3	11	280	278	9.75	0.975	23588
201	3	13	290	273	7.267	0.727	19440
202	3	15	292	272	1.453	0.145	18487
203	3	17	305	268	8.841	0.884	23292
204	3	19	319	274	9.9	0.99	24091
205	3	21	331	282	9.374	0.937	24582
206	3	23	340	286	6.402	0.64	22400
207	3	25	347	291	5.591	0.559	22750
208	3	27	358	297	8.144	0.814	23381
209	3	29	361	297	1.95	0.195	24292
210	3	31	337	287	16.9	1.69	24941
211	3	33	318	286	12.367	1.237	26054
212	3	35	313	286	3.25	0.325	14732
213	3	37	332	306	17.931	1.793	25275
214	3	39	344	311	8.45	0.845	24446
215	3	41	359	330	15.734	1.573	21746
216	3	43	369	332	6.629	0.663	24249
217	3	45	382	330	8.549	0.855	24558
218	3	47	396	327	9.306	0.931	24964
219	3	49	402	325	4.111	0.411	24609
220	3	51	379	307	18.984	1.898	24534
221	3	53	371	322	11.05	1.105	23586
222	3	55	363	339	12.212	1.221	24360
223	3	57	354	365	17.883	1.788	22995
224	3	59	358	393	18.384	1.838	23448
225	3	61	363	400	5.591	0.559	21083
226	3	63	363	403	1.95	0.195	24394
227	3	65	368	390	9.053	0.905	27737
228	3	67	368	377	8.45	0.845	26913
229	3	69	367	386	5.886	0.589	26923
230	3	71	371	402	10.72	1.072	18813
231	3	73	385	402	9.1	0.91	25113
232	3	75	378	401	4.596	0.46	24474
233	3	77	367	408	8.475	0.847	26058
234	3	79	389	422	16.95	1.695	26632
235	3	81	412	439	18.59	1.859	23564
236	3	83	412	443	2.6	0.26	23895
237	3	85	398	443	9.1	0.91	23925
238	3	87	396	443	1.3	0.13	24339
239	3	89	412	449	11.107	1.111	25479
240	3	91	420	455	6.5	0.65	24717
241	3	93	428	462	6.909	0.691	24302
242	3	95	436	464	5.36	0.536	23805
243	3	97	435	471	4.596	0.46	23399
244	3	99	415	474	13.145	1.315	26538
245	3	101	420	484	7.267	0.727	23879
246	3	103	427	511	18.13	1.813	25116
247	3	105	427	511	0	0	28277
248	3	107	428	538	17.562	1.756	22014
249	3	109	424	561	15.174	1.517	23507
250	3	111	424	565	2.6	0.26	25116
251	3	113	421	569	3.25	0.325	24622
252	3	115	413	571	5.36	0.536	25863
253	3	117	410	582	7.411	0.741	23644
254	3	119	391	598	16.145	1.615	24082
255	3	121	378	595	8.672	0.867	23488
256	3	123	377	605	6.532	0.653	24384
257	3	125	379	611	4.111	0.411	26040
258	3	127	376	618	4.95	0.495	22777
259	3	129	368	638	14.001	1.4	24419
260	3	131	358	650	10.153	1.015	23894
261	3	133	341	664	14.314	1.431	24689
262	3	135	339	662	1.838	0.184	24747
263	3	137	349	634	19.325	1.933	24130
264	3	139	353	621	8.841	0.884	23501
265	3	141	369	621	10.4	1.04	22414
266	3	143	365	628	5.24	0.524	31270
267	3	145	349	645	15.174	1.517	22925
268	3	147	343	646	3.954	0.395	26901
269	3	149	359	654	11.627	1.163	27315
270	3	151	381	672	18.476	1.848	24308
271	3	153	390	700	19.117	1.912	22809
272	3	155	394	707	5.24	0.524	27227
273	3	157	401	716	7.411	0.741	24877
274	3	159	405	711	4.162	0.416	24091
275	3	161	379	713	16.95	1.695	19095
276	3	163	334	701	30.271	3.027	19609
277	3	165	340	699	4.111	0.411	20224
278	3	167	345	704	4.596	0.46	27286
279	3	169	323	700	14.534	1.453	20074
280	3	171	322	700	0.65	0.065	19308
281	3	173	324	700	1.3	0.13	24439
282	3	175	328	695	4.162	0.416	21858
283	3	177	314	699	9.464	0.946	26228
284	3	179	305	698	5.886	0.589	24486
285	3	181	336	703	20.41	2.041	26556
286	3	183	355	697	12.951	1.295	26007
287	3	185	365	695	6.629	0.663	30506
288	3	187	366	698	2.055	0.206	26663
289	3	189	369	697	2.055	0.206	24051
290	3	191	372	693	3.25	0.325	26016
291	3	193	382	690	6.786	0.679	28045
292	4	1	300	639	-1	-1	23661
293	4	3	300	639	0	0	22728
294	4	5	302	651	7.907	0.791	24965
295	4	7	302	653	1.3	0.13	25326
296	4	9	304	653	1.3	0.13	24732
297	4	11	306	642	7.267	0.727	21421
298	4	13	307	638	2.68	0.268	24011
299	4	15	307	637	0.65	0.065	24816
300	4	17	308	633	2.68	0.268	24636
301	4	19	308	636	1.95	0.195	24381
302	4	21	308	649	8.45	0.845	22266
303	4	23	310	644	3.5	0.35	25836
304	4	25	308	641	2.344	0.234	23004
305	4	27	308	639	1.3	0.13	23969
306	4	29	308	636	1.95	0.195	24344
307	4	31	308	636	0	0	25205
308	4	33	335	652	20.4	2.04	24344
309	4	35	333	662	6.629	0.663	22690
310	4	37	335	666	2.907	0.291	26187
311	4	39	336	674	5.24	0.524	27793
312	4	41	336	674	0	0	23601
313	4	43	337	675	0.919	0.092	25587
314	4	45	338	678	2.055	0.206	26273
315	4	47	344	685	5.993	0.599	24084
316	4	49	345	685	0.65	0.065	27257
317	4	51	346	687	1.453	0.145	27208
318	4	53	347	690	2.055	0.206	27248
319	4	55	347	690	0	0	23687
320	4	57	348	688	1.453	0.145	25386
321	4	59	348	688	0	0	22833
322	4	61	347	687	0.919	0.092	25544
323	4	63	348	693	3.954	0.395	24016
324	4	65	350	693	1.3	0.13	22330
325	4	67	353	695	2.344	0.234	24408
326	4	69	366	694	8.475	0.847	23678
327	4	71	362	705	7.608	0.761	26705
328	4	73	362	704	0.65	0.065	23964
329	4	75	362	701	1.95	0.195	24161
330	4	77	362	700	0.65	0.065	25223
331	4	79	366	697	3.25	0.325	26515
332	4	81	369	698	2.055	0.206	25427
333	4	83	369	698	0	0	25571
334	4	85	369	699	0.65	0.065	26198
335	4	87	371	699	1.3	0.13	25738
336	4	89	375	706	5.24	0.524	24295
337	4	91	373	709	2.344	0.234	24203
338	4	93	369	708	2.68	0.268	24771
339	4	95	362	717	7.411	0.741	23791
340	4	97	358	713	3.677	0.368	21528
341	4	99	364	706	5.993	0.599	15438
342	4	101	364	707	0.65	0.065	23746
343	4	103	364	707	0	0	20612
344	4	105	364	704	1.95	0.195	24352
345	4	107	360	697	5.24	0.524	27855
346	4	109	361	701	2.68	0.268	26142
347	4	111	366	698	3.79	0.379	29998
348	4	113	362	703	4.162	0.416	24482
349	4	115	362	701	1.3	0.13	27459
350	4	117	366	697	3.677	0.368	32344
351	4	119	370	705	5.814	0.581	24597
352	4	121	373	704	2.055	0.206	26957
353	4	123	378	708	4.162	0.416	34453
354	4	125	378	711	1.95	0.195	24120
355	4	127	384	709	4.111	0.411	25493
356	4	129	385	716	4.596	0.46	26042
357	4	131	381	724	5.814	0.581	19647
358	4	133	390	721	6.166	0.617	24907
359	4	135	393	723	2.344	0.234	31729
360	4	137	393	728	3.25	0.325	25979
361	4	139	394	733	3.314	0.331	22170
362	4	141	394	734	0.65	0.065	21823
363	4	143	393	731	2.055	0.206	26819
364	4	145	380	725	9.306	0.931	22023
365	4	147	377	719	4.36	0.436	18077
366	4	149	370	707	9.03	0.903	26520
367	4	151	363	702	5.591	0.559	27759
368	4	153	352	694	8.841	0.884	25976
369	4	155	342	685	8.745	0.874	26229
370	4	157	312	663	24.181	2.418	30010
371	4	159	309	662	2.055	0.206	33453
372	4	161	290	660	12.418	1.242	16175
373	4	163	281	662	5.993	0.599	18882
374	4	165	281	662	0	0	22300
375	4	167	280	662	0.65	0.065	26364
376	4	169	279	662	0.65	0.065	23548
377	4	171	307	664	18.246	1.825	23045
378	4	173	317	666	6.629	0.663	23989
379	4	175	318	666	0.65	0.065	17646
380	4	177	324	666	3.9	0.39	29181
381	4	179	326	666	1.3	0.13	18253
382	4	181	330	666	2.6	0.26	28468
383	4	183	336	663	4.36	0.436	25603
384	4	185	350	663	9.1	0.91	25657
385	4	187	361	665	7.267	0.727	22195
386	4	189	363	665	1.3	0.13	24188
387	4	191	364	665	0.65	0.065	23230
388	4	193	387	661	15.174	1.517	24117
389	5	1	759	784	-1	-1	23243
390	5	3	759	784	0	0	24964
391	5	5	759	784	0	0	23709
392	5	7	759	783	0.65	0.065	26015
393	5	9	757	776	4.732	0.473	26405
394	5	11	756	775	0.919	0.092	22548
395	5	13	752	771	3.677	0.368	23999
396	5	15	747	768	3.79	0.379	22806
397	5	17	741	762	5.515	0.552	25824
398	5	19	729	745	13.525	1.353	24899
399	5	21	721	734	8.841	0.884	23323
400	5	23	717	730	3.677	0.368	21903
401	5	25	713	724	4.687	0.469	23596
402	5	27	713	715	5.85	0.585	23799
403	5	29	721	735	14.001	1.4	23471
404	5	31	731	754	13.956	1.396	25033
405	5	33	737	763	7.031	0.703	31444
406	5	35	743	782	12.951	1.295	29748
407	5	37	744	785	2.055	0.206	22225
408	5	39	747	790	3.79	0.379	22812
409	5	41	747	790	0	0	23629
410	5	43	746	781	5.886	0.589	24018
411	5	45	747	782	0.919	0.092	21938
412	5	47	747	781	0.65	0.065	24390
413	5	49	736	773	8.841	0.884	24895
414	5	51	724	771	7.907	0.791	26485
415	5	53	707	765	11.718	1.172	24044
416	5	55	699	763	5.36	0.536	26924
417	5	57	683	755	11.627	1.163	25733
418	5	59	674	750	6.692	0.669	24417
419	5	61	663	744	8.144	0.814	23795
420	5	63	656	740	5.24	0.524	25810
421	5	65	651	740	3.25	0.325	24288
422	5	67	644	736	5.24	0.524	23470
423	5	69	632	731	8.45	0.845	19999
424	5	71	627	728	3.79	0.379	23767
425	5	73	625	727	1.453	0.145	25111
426	5	75	617	723	5.814	0.581	24222
427	5	77	604	720	8.672	0.867	24181
428	5	79	595	718	5.993	0.599	23107
429	5	81	584	716	7.267	0.727	24044
430	5	83	576	712	5.814	0.581	24273
431	5	85	572	711	2.68	0.268	22649
432	5	87	564	708	5.553	0.555	26475
433	5	89	553	704	7.608	0.761	27373
434	5	91	543	701	6.786	0.679	21579
435	5	93	535	700	5.24	0.524	23445
436	5	95	521	698	9.192	0.919	27648
437	5	97	511	696	6.629	0.663	24082
438	5	99	509	696	1.3	0.13	24205
439	5	101	509	696	0	0	22740
440	5	103	487	696	14.3	1.43	24428
441	5	105	487	696	0	0	24180
442	5	107	487	696	0	0	24284
443	5	109	486	694	1.453	0.145	24125
444	5	111	496	695	6.532	0.653	24293
445	5	113	501	694	3.314	0.331	24249
446	5	115	521	695	13.016	1.302	24344
447	5	117	529	695	5.2	0.52	25565
448	5	119	543	699	9.464	0.946	22352
449	5	121	576	701	21.489	2.149	23927
450	5	123	570	704	4.36	0.436	21282
451	5	125	565	706	3.5	0.35	24167
452	5	127	552	707	8.475	0.847	24824
453	5	129	531	709	13.711	1.371	27984
454	5	131	526	706	3.79	0.379	26965
455	5	133	519	698	6.909	0.691	24228
456	5	135	514	710	8.45	0.845	27779
457	5	137	514	710	0	0	20733
458	5	139	526	713	8.04	0.804	27796
459	5	141	525	712	0.919	0.092	26480
460	5	143	517	709	5.553	0.555	26977
461	5	145	484	701	22.071	2.207	24422
462	5	147	480	700	2.68	0.268	26452
463	5	149	466	697	9.306	0.931	23954
464	5	151	458	693	5.814	0.581	24102
465	5	153	453	691	3.5	0.35	25787
466	5	155	445	687	5.814	0.581	20528
467	5	157	437	685	5.36	0.536	24330
468	5	159	435	685	1.3	0.13	24460
469	5	161	492	693	37.412	3.741	25968
470	5	163	505	699	9.306	0.931	21439
471	5	165	513	701	5.36	0.536	23477
472	5	167	528	703	9.836	0.984	24504
473	5	169	541	705	8.549	0.855	24222
474	5	171	553	707	7.907	0.791	26592
475	5	173	560	708	4.596	0.46	24160
476	5	175	562	708	1.3	0.13	24851
477	5	177	557	708	3.25	0.325	24057
478	5	179	539	702	12.333	1.233	22513
479	5	181	535	699	3.25	0.325	21928
480	5	183	533	698	1.453	0.145	25727
481	5	185	537	698	2.6	0.26	23924
482	5	187	537	698	0	0	25614
483	5	189	534	694	3.25	0.325	21680
484	5	191	535	694	0.65	0.065	22735
485	5	193	547	698	8.222	0.822	21732
486	6	1	570	879	-1	-1	22129
487	6	3	570	879	0	0	25117
488	6	5	570	875	2.6	0.26	24605
489	6	7	570	871	2.6	0.26	25071
490	6	9	568	863	5.36	0.536	23587
491	6	11	568	857	3.9	0.39	23348
492	6	13	570	845	7.907	0.791	24402
493	6	15	573	838	4.95	0.495	24447
494	6	17	576	830	5.553	0.555	24894
495	6	19	577	828	1.453	0.145	23438
496	6	21	579	814	9.192	0.919	22562
497	6	23	585	805	7.031	0.703	23156
498	6	25	586	803	1.453	0.145	23252
499	6	27	597	794	9.238	0.924	22793
500	6	29	605	788	6.5	0.65	24812
501	6	31	613	784	5.814	0.581	25333
502	6	33	619	780	4.687	0.469	24901
503	6	35	620	777	2.055	0.206	24343
504	6	37	623	775	2.344	0.234	25065
505	6	39	627	770	4.162	0.416	25590
506	6	41	633	764	5.515	0.552	23655
507	6	43	639	761	4.36	0.436	23708
508	6	45	643	758	3.25	0.325	24301
509	6	47	645	755	2.344	0.234	24555
510	6	49	645	756	0.65	0.065	24075
511	6	51	644	765	5.886	0.589	24029
512	6	53	644	767	1.3	0.13	24534
513	6	55	651	770	4.95	0.495	24815
514	6	57	651	770	0	0	26683
515	6	59	648	761	6.166	0.617	23181
516	6	61	646	756	3.5	0.35	22494
517	6	63	647	749	4.596	0.46	28883
518	6	65	649	738	7.267	0.727	25818
519	6	67	647	738	1.3	0.13	24468
520	6	69	645	757	12.418	1.242	23401
521	6	71	641	771	9.464	0.946	24496
522	6	73	635	775	4.687	0.469	23963
523	6	75	627	784	7.827	0.783	23489
524	6	77	619	789	6.132	0.613	17089
525	6	79	612	797	6.909	0.691	26148
526	6	81	611	799	1.453	0.145	16082
527	6	83	610	801	1.453	0.145	26299
528	6	85	610	801	0	0	31925
529	6	87	614	798	3.25	0.325	26459
530	6	89	616	792	4.111	0.411	27630
531	6	91	618	787	3.5	0.35	28235
532	6	93	620	782	3.5	0.35	14978
533	6	95	621	778	2.68	0.268	19875
534	6	97	622	777	0.919	0.092	21226
535	6	99	625	776	2.055	0.206	23105
536	6	101	632	778	4.732	0.473	32126
537	6	103	636	778	2.6	0.26	24662
538	6	105	645	780	5.993	0.599	26560
539	6	107	648	782	2.344	0.234	21506
540	6	109	655	782	4.55	0.455	27721
541	6	111	660	786	4.162	0.416	26881
542	6	113	665	794	6.132	0.613	24800
543	6	115	667	797	2.344	0.234	20414
544	6	117	670	800	2.758	0.276	23670
545	6	119	677	809	7.411	0.741	24125
546	6	121	679	809	1.3	0.13	23882
547	6	123	684	811	3.5	0.35	26577
548	6	125	685	813	1.453	0.145	23128
549	6	127	686	813	0.65	0.065	23563
550	6	129	690	812	2.68	0.268	23587
551	6	131	697	813	4.596	0.46	24755
552	6	133	695	817	2.907	0.291	22920
553	6	135	695	817	0	0	22066
554	6	137	695	817	0	0	21459
555	6	139	694	819	1.453	0.145	22088
556	6	141	690	821	2.907	0.291	22824
557	6	143	690	821	0	0	22323
558	6	145	686	814	5.24	0.524	25386
559	6	147	670	805	11.932	1.193	26438
560	6	149	656	795	11.183	1.118	23840
561	6	151	651	789	5.077	0.508	27365
562	6	153	642	781	7.827	0.783	25899
563	6	155	635	776	5.591	0.559	26802
564	6	157	624	769	8.475	0.847	23516
565	6	159	620	767	2.907	0.291	22158
566	6	161	623	772	3.79	0.379	26733
567	6	163	634	785	11.069	1.107	25572
568	6	165	643	791	7.031	0.703	23714
569	6	167	657	801	11.183	1.118	25066
570	6	169	661	805	3.677	0.368	19165
571	6	171	667	811	5.515	0.552	25828
572	6	173	677	818	7.934	0.793	25370
573	6	175	686	829	9.238	0.924	26048
574	6	177	690	833	3.677	0.368	24048
575	6	179	698	841	7.354	0.735	23896
576	6	181	699	847	3.954	0.395	21139
577	6	183	699	853	3.9	0.39	26186
578	6	185	700	859	3.954	0.395	24041
579	6	187	689	845	11.573	1.157	26378
580	6	189	669	816	22.898	2.29	23153
581	6	191	648	796	18.85	1.885	22446
582	6	193	637	786	9.663	0.966	26067
583	7	1	313	643	-1	-1	23726
584	7	3	313	643	0	0	25908
585	7	5	304	643	5.85	0.585	27733
586	7	7	300	645	2.907	0.291	24973
587	7	9	292	648	5.553	0.555	24426
588	7	11	292	648	0	0	24463
589	7	13	292	649	0.65	0.065	25486
590	7	15	306	661	11.985	1.199	19280
591	7	17	309	661	1.95	0.195	19368
592	7	19	310	661	0.65	0.065	19200
593	7	21	318	667	6.5	0.65	22731
594	7	23	321	671	3.25	0.325	21946
595	7	25	326	677	5.077	0.508	24261
596	7	27	333	679	4.732	0.473	23581
597	7	29	342	681	5.993	0.599	25168
598	7	31	342	691	6.5	0.65	23369
599	7	33	344	692	1.453	0.145	24705
600	7	35	350	697	5.077	0.508	29326
601	7	37	350	699	1.3	0.13	24511
602	7	39	351	692	4.596	0.46	25883
603	7	41	345	684	6.5	0.65	25285
604	7	43	344	686	1.453	0.145	23346
605	7	45	356	701	12.486	1.249	24149
606	7	47	364	711	8.324	0.832	23984
607	7	49	368	713	2.907	0.291	24145
608	7	51	367	712	0.919	0.092	23970
609	7	53	372	718	5.077	0.508	24207
610	7	55	376	721	3.25	0.325	24266
611	7	57	382	726	5.077	0.508	24491
612	7	59	375	718	6.909	0.691	24403
613	7	61	369	712	5.515	0.552	24146
614	7	63	366	708	3.25	0.325	24721
615	7	65	361	700	6.132	0.613	23093
616	7	67	357	693	5.24	0.524	29092
617	7	69	356	690	2.055	0.206	25656
618	7	71	352	688	2.907	0.291	25811
619	7	73	349	685	2.758	0.276	29127
620	7	75	349	686	0.65	0.065	29234
621	7	77	354	695	6.692	0.669	25379
622	7	79	357	701	4.36	0.436	27024
623	7	81	364	705	5.24	0.524	24086
624	7	83	368	707	2.907	0.291	26453
625	7	85	374	710	4.36	0.436	24436
626	7	87	377	715	3.79	0.379	24125
627	7	89	380	718	2.758	0.276	24080
628	7	91	381	719	0.919	0.092	24025
629	7	93	381	718	0.65	0.065	24577
630	7	95	378	715	2.758	0.276	24085
631	7	97	369	708	7.411	0.741	21836
632	7	99	366	703	3.79	0.379	17962
633	7	101	363	700	2.758	0.276	17462
634	7	103	360	698	2.344	0.234	18203
635	7	105	360	698	0	0	33301
636	7	107	360	699	0.65	0.065	26353
637	7	109	356	695	3.677	0.368	26167
638	7	111	356	698	1.95	0.195	24837
639	7	113	362	706	6.5	0.65	26682
640	7	115	364	708	1.838	0.184	23690
641	7	117	366	709	1.453	0.145	15284
642	7	119	370	709	2.6	0.26	24332
643	7	121	371	706	2.055	0.206	25254
644	7	123	365	703	4.36	0.436	25807
645	7	125	361	701	2.907	0.291	21795
646	7	127	355	695	5.515	0.552	22319
647	7	129	352	691	3.25	0.325	24823
648	7	131	349	688	2.758	0.276	23930
649	7	133	363	700	11.985	1.199	27232
650	7	135	371	707	6.909	0.691	24620
651	7	137	377	710	4.36	0.436	27215
652	7	139	378	711	0.919	0.092	26510
653	7	141	381	714	2.758	0.276	29993
654	7	143	387	720	5.515	0.552	24157
655	7	145	391	724	3.677	0.368	23888
656	7	147	393	727	2.344	0.234	25523
657	7	149	397	731	3.677	0.368	26569
658	7	151	402	737	5.077	0.508	24355
659	7	153	402	738	0.65	0.065	24236
660	7	155	374	715	23.552	2.355	23883
661	7	157	369	710	4.596	0.46	23769
662	7	159	347	690	19.325	1.933	22761
663	7	161	331	678	13	1.3	24167
664	7	163	317	669	10.818	1.082	18830
665	7	165	306	661	8.841	0.884	22641
666	7	167	293	654	9.597	0.96	23130
667	7	169	291	653	1.453	0.145	26297
668	7	171	322	665	21.606	2.161	20228
669	7	173	335	670	9.053	0.905	24753
670	7	175	346	670	7.15	0.715	19628
671	7	177	354	669	5.24	0.524	23880
672	7	179	357	668	2.055	0.206	23944
673	7	181	357	662	3.9	0.39	25100
674	7	183	361	658	3.677	0.368	25063
675	7	185	366	657	3.314	0.331	24674
676	7	187	361	656	3.314	0.331	25389
677	7	189	355	656	3.9	0.39	31557
678	7	191	355	656	0	0	26245
679	7	193	355	656	0	0	26530
680	8	1	235	312	-1	-1	21764
681	8	3	242	310	4.732	0.473	24153
682	8	5	247	305	4.596	0.46	25461
683	8	7	257	296	8.745	0.874	25636
684	8	9	271	287	10.818	1.082	24777
685	8	11	282	278	9.238	0.924	25944
686	8	13	289	273	5.591	0.559	19277
687	8	15	296	270	4.95	0.495	17661
688	8	17	310	279	10.818	1.082	25284
689	8	19	321	282	7.411	0.741	26811
690	8	21	336	289	10.759	1.076	27892
691	8	23	346	291	6.629	0.663	23253
692	8	25	360	297	9.9	0.99	27074
693	8	27	362	298	1.453	0.145	23652
694	8	29	338	293	15.935	1.593	24527
695	8	31	317	290	13.788	1.379	28192
696	8	33	314	288	2.344	0.234	26522
697	8	35	306	279	7.827	0.783	24581
698	8	37	330	302	21.606	2.161	24692
699	8	39	344	311	10.818	1.082	24446
700	8	41	365	323	15.721	1.572	27332
701	8	43	378	327	8.841	0.884	22712
702	8	45	397	328	12.367	1.237	24923
703	8	47	408	328	7.15	0.715	23083
704	8	49	414	329	3.954	0.395	25067
705	8	51	372	318	28.22	2.822	25872
706	8	53	361	321	7.411	0.741	25330
707	8	55	357	346	16.456	1.646	26834
708	8	57	357	373	17.55	1.755	24917
709	8	59	362	407	22.337	2.234	20790
710	8	61	362	412	3.25	0.325	24347
711	8	63	362	406	3.9	0.39	23558
712	8	65	374	390	13	1.3	23086
713	8	67	387	379	11.069	1.107	25990
714	8	69	386	386	4.596	0.46	27649
715	8	71	389	385	2.055	0.206	24934
716	8	73	405	395	12.264	1.226	24793
717	8	75	383	394	14.314	1.431	24837
718	8	77	376	404	7.934	0.793	23989
719	8	79	379	434	19.597	1.96	21390
720	8	81	392	445	11.069	1.107	24252
721	8	83	400	445	5.2	0.52	24487
722	8	85	419	452	13.161	1.316	24619
723	8	87	422	453	2.055	0.206	24170
724	8	89	404	439	14.822	1.482	24941
725	8	91	400	439	2.6	0.26	24638
726	8	93	408	447	7.354	0.735	22763
727	8	95	417	442	6.692	0.669	24320
728	8	97	405	465	16.862	1.686	23806
729	8	99	404	479	9.123	0.912	23585
730	8	101	408	500	13.895	1.39	22670
731	8	103	411	509	6.166	0.617	20195
732	8	105	414	519	6.786	0.679	27874
733	8	107	423	535	11.932	1.193	21958
734	8	109	427	550	10.09	1.009	25336
735	8	111	427	551	0.65	0.065	25464
736	8	113	419	561	8.324	0.832	24645
737	8	115	408	567	8.144	0.814	24011
738	8	117	396	583	13	1.3	25468
739	8	119	393	598	9.943	0.994	24260
740	8	121	392	599	0.919	0.092	24786
741	8	123	378	601	9.192	0.919	24125
742	8	125	372	608	5.993	0.599	23662
743	8	127	366	630	14.822	1.482	29113
744	8	129	357	643	10.277	1.028	19506
745	8	131	346	660	13.161	1.316	21524
746	8	133	343	667	4.95	0.495	25489
747	8	135	364	644	20.244	2.024	24492
748	8	137	374	621	16.302	1.63	24678
749	8	139	367	614	6.435	0.643	23350
750	8	141	366	612	1.453	0.145	23591
751	8	143	362	625	8.841	0.884	24082
752	8	145	361	645	13.016	1.302	24993
753	8	147	371	673	19.325	1.933	22921
754	8	149	378	682	7.411	0.741	23433
755	8	151	385	690	6.909	0.691	24215
756	8	153	397	705	12.486	1.249	26548
757	8	155	397	710	3.25	0.325	26347
758	8	157	398	713	2.055	0.206	24403
759	8	159	388	704	8.745	0.874	26689
760	8	161	384	699	4.162	0.416	24975
761	8	163	378	701	4.111	0.411	26833
762	8	165	366	702	7.827	0.783	24687
763	8	167	361	704	3.5	0.35	24878
764	8	169	350	707	7.411	0.741	21595
765	8	171	343	705	4.732	0.473	22130
766	8	173	339	705	2.6	0.26	21866
767	8	175	323	703	10.481	1.048	20063
768	8	177	304	703	12.35	1.235	25587
769	8	179	307	704	2.055	0.206	24289
770	8	181	347	701	26.072	2.607	24443
771	8	183	363	695	11.107	1.111	27850
772	8	185	373	694	6.532	0.653	26246
773	8	187	378	696	3.5	0.35	28093
774	8	189	385	699	4.95	0.495	23013
775	8	191	391	702	4.36	0.436	24540
776	8	193	394	691	7.411	0.741	24532
777	9	1	187	642	-1	-1	24289
778	9	3	171	639	10.581	1.058	24599
779	9	5	175	640	2.68	0.268	23533
780	9	7	186	644	7.608	0.761	24815
781	9	9	192	649	5.077	0.508	23955
782	9	11	206	653	9.464	0.946	23877
783	9	13	214	654	5.24	0.524	23461
784	9	15	224	657	6.786	0.679	23714
785	9	17	228	659	2.907	0.291	22598
786	9	19	228	659	0	0	22412
787	9	21	226	666	4.732	0.473	24186
788	9	23	224	671	3.5	0.35	26927
789	9	25	224	679	5.2	0.52	24558
790	9	27	222	679	1.3	0.13	25333
791	9	29	217	674	4.596	0.46	24512
792	9	31	220	667	4.95	0.495	24972
793	9	33	222	668	1.453	0.145	22941
794	9	35	226	690	14.534	1.453	27500
795	9	37	219	703	9.597	0.96	24313
796	9	39	213	713	7.58	0.758	22532
797	9	41	212	720	4.596	0.46	25134
798	9	43	207	727	5.591	0.559	24100
799	9	45	201	732	5.077	0.508	23542
800	9	47	197	739	5.24	0.524	26552
801	9	49	195	745	4.111	0.411	22168
802	9	51	194	748	2.055	0.206	23479
803	9	53	194	748	0	0	23620
804	9	55	193	754	3.954	0.395	23229
805	9	57	193	757	1.95	0.195	26013
806	9	59	186	770	9.597	0.96	23925
807	9	61	186	772	1.3	0.13	23281
808	9	63	184	776	2.907	0.291	23731
809	9	65	197	766	10.661	1.066	22954
810	9	67	205	758	7.354	0.735	22038
811	9	69	198	764	5.993	0.599	24361
812	9	71	193	772	6.132	0.613	24372
813	9	73	193	772	0	0	21628
814	9	75	193	772	0	0	20773
815	9	77	192	770	1.453	0.145	23769
816	9	79	192	757	8.45	0.845	24448
817	9	81	186	770	9.306	0.931	24245
818	9	83	186	770	0	0	23538
819	9	85	186	770	0	0	24427
820	9	87	183	776	4.36	0.436	23820
821	9	89	183	776	0	0	23568
822	9	91	183	774	1.3	0.13	24309
823	9	93	185	765	5.993	0.599	21810
824	9	95	185	761	2.6	0.26	21151
825	9	97	187	758	2.344	0.234	24974
826	9	99	187	758	0	0	26046
827	9	101	188	758	0.65	0.065	27296
828	9	103	188	758	0	0	24124
829	9	105	186	771	8.549	0.855	25669
830	9	107	186	778	4.55	0.455	27666
831	9	109	183	785	4.95	0.495	24824
832	9	111	179	792	5.24	0.524	26631
833	9	113	171	806	10.481	1.048	25093
834	9	115	168	821	9.943	0.994	21825
835	9	117	164	833	8.222	0.822	22474
836	9	119	162	838	3.5	0.35	24273
837	9	121	159	844	4.36	0.436	18579
838	9	123	162	839	3.79	0.379	23789
839	9	125	172	822	12.82	1.282	23528
840	9	127	179	808	10.174	1.017	23734
841	9	129	180	801	4.596	0.46	23429
842	9	131	178	796	3.5	0.35	21127
843	9	133	171	786	7.934	0.793	22335
844	9	135	169	780	4.111	0.411	27827
845	9	137	167	774	4.111	0.411	21768
846	9	139	164	766	5.553	0.555	26183
847	9	141	167	754	8.04	0.804	23372
848	9	143	168	747	4.596	0.46	28780
849	9	145	155	759	11.499	1.15	22551
850	9	147	153	767	5.36	0.536	24485
851	9	149	153	777	6.5	0.65	23380
852	9	151	153	788	7.15	0.715	25515
853	9	153	153	788	0	0	26397
854	9	155	158	784	4.162	0.416	24196
855	9	157	159	781	2.055	0.206	22755
856	9	159	159	780	0.65	0.065	21819
857	9	161	162	779	2.055	0.206	28432
858	9	163	165	777	2.344	0.234	22997
859	9	165	170	774	3.79	0.379	26685
860	9	167	157	775	8.475	0.847	25020
861	9	169	146	768	8.475	0.847	22466
862	9	171	162	780	13	1.3	25145
863	9	173	166	788	5.814	0.581	15918
864	9	175	168	791	2.344	0.234	26730
865	9	177	168	783	5.2	0.52	22537
866	9	179	158	781	6.629	0.663	21503
867	9	181	155	784	2.758	0.276	22684
868	9	183	149	786	4.111	0.411	22957
869	9	185	145	781	4.162	0.416	22658
870	9	187	146	770	7.179	0.718	21687
871	9	189	150	773	3.25	0.325	22140
872	9	191	166	782	11.932	1.193	26505
873	9	193	165	787	3.314	0.331	24820
874	10	1	484	811	-1	-1	28671
875	10	3	487	807	3.25	0.325	22853
876	10	5	491	804	3.25	0.325	17577
877	10	7	495	798	4.687	0.469	25694
878	10	9	500	788	7.267	0.727	23878
879	10	11	503	783	3.79	0.379	23555
880	10	13	511	774	7.827	0.783	21794
881	10	15	518	770	5.24	0.524	23730
882	10	17	523	766	4.162	0.416	27483
883	10	19	531	761	6.132	0.613	25210
884	10	21	533	758	2.344	0.234	33702
885	10	23	541	751	6.909	0.691	23271
886	10	25	553	743	9.374	0.937	23514
887	10	27	569	737	11.107	1.111	17922
888	10	29	581	736	7.827	0.783	20564
889	10	31	583	730	4.111	0.411	23768
890	10	33	567	728	10.481	1.048	18780
891	10	35	566	726	1.453	0.145	19919
892	10	37	573	717	7.411	0.741	26678
893	10	39	565	710	6.909	0.691	18908
894	10	41	569	720	7.001	0.7	23698
895	10	43	599	743	24.571	2.457	23725
896	10	45	601	743	1.3	0.13	23488
897	10	47	589	732	10.581	1.058	23008
898	10	49	577	725	9.03	0.903	30415
899	10	51	575	731	4.111	0.411	24414
900	10	53	574	740	5.886	0.589	23770
901	10	55	573	750	6.532	0.653	28200
902	10	57	573	750	0	0	24395
903	10	59	578	746	4.162	0.416	23466
904	10	61	582	742	3.677	0.368	23882
905	10	63	580	747	3.5	0.35	22889
906	10	65	566	766	15.34	1.534	34529
907	10	67	560	766	3.9	0.39	28581
908	10	69	552	762	5.814	0.581	25457
909	10	71	551	759	2.055	0.206	19565
910	10	73	559	748	8.841	0.884	19604
911	10	75	555	764	10.72	1.072	26322
912	10	77	549	773	7.031	0.703	24098
913	10	79	549	775	1.3	0.13	21866
914	10	81	552	783	5.553	0.555	24449
915	10	83	550	793	6.629	0.663	23295
916	10	85	550	800	4.55	0.455	23122
917	10	87	548	810	6.629	0.663	23348
918	10	89	549	809	0.919	0.092	23020
919	10	91	551	798	7.267	0.727	21166
920	10	93	552	781	11.069	1.107	21484
921	10	95	558	768	9.306	0.931	25027
922	10	97	559	755	8.475	0.847	22529
923	10	99	551	781	17.681	1.768	22986
924	10	101	551	781	0	0	26865
925	10	103	554	795	9.306	0.931	25343
926	10	105	553	806	7.179	0.718	23697
927	10	107	553	806	0	0	23519
928	10	109	553	806	0	0	22801
929	10	111	554	806	0.65	0.065	25783
930	10	113	556	811	3.5	0.35	23694
931	10	115	554	811	1.3	0.13	25917
932	10	117	544	792	13.956	1.396	22670
933	10	119	540	794	2.907	0.291	23412
934	10	121	539	793	0.919	0.092	25473
935	10	123	525	790	9.306	0.931	11075
936	10	125	523	790	1.3	0.13	22878
937	10	127	534	794	7.608	0.761	14697
938	10	129	557	800	15.45	1.545	22354
939	10	131	570	805	9.053	0.905	15865
940	10	133	558	812	9.03	0.903	26486
941	10	135	547	824	10.581	1.058	22448
942	10	137	547	825	0.65	0.065	23414
943	10	139	554	818	6.435	0.643	17278
944	10	141	555	809	5.886	0.589	17056
945	10	143	555	809	0	0	23999
946	10	145	565	799	9.192	0.919	16116
947	10	147	564	798	0.919	0.092	22581
948	10	149	559	804	5.077	0.508	11077
949	10	151	555	809	4.162	0.416	16699
950	10	153	555	809	0	0	22602
951	10	155	552	801	5.553	0.555	17577
952	10	157	552	795	3.9	0.39	26169
953	10	159	557	784	7.854	0.785	27243
954	10	161	554	772	8.04	0.804	21826
955	10	163	551	770	2.344	0.234	16181
956	10	165	543	766	5.814	0.581	25713
957	10	167	541	763	2.344	0.234	24922
958	10	169	539	760	2.344	0.234	24035
959	10	171	539	777	11.05	1.105	23547
960	10	173	541	782	3.5	0.35	23851
961	10	175	541	783	0.65	0.065	23474
962	10	177	541	782	0.65	0.065	23855
963	10	179	546	803	14.031	1.403	24786
964	10	181	547	809	3.954	0.395	20656
965	10	183	548	829	13.016	1.302	22357
966	10	185	548	852	14.95	1.495	22173
967	10	187	550	861	5.993	0.599	23512
968	10	189	554	865	3.677	0.368	24879
969	10	191	562	867	5.36	0.536	23608
970	10	193	515	840	35.231	3.523	16594
971	11	1	252	873	-1	-1	21620
972	11	3	252	873	0	0	23251
973	11	5	252	873	0	0	22043
974	11	7	251	869	2.68	0.268	23236
975	11	9	248	854	9.943	0.994	23952
976	11	11	250	837	11.126	1.113	21964
977	11	13	251	836	0.919	0.092	23731
978	11	15	256	836	3.25	0.325	22313
979	11	17	265	836	5.85	0.585	21977
980	11	19	268	835	2.055	0.206	22688
981	11	21	278	822	10.661	1.066	23813
982	11	23	282	842	13.257	1.326	23872
983	11	25	274	850	7.354	0.735	27706
984	11	27	274	850	0	0	23545
985	11	29	292	825	20.023	2.002	23322
986	11	31	307	815	11.718	1.172	28445
987	11	33	309	814	1.453	0.145	21098
988	11	35	309	814	0	0	30925
989	11	37	311	814	1.3	0.13	27673
990	11	39	320	811	6.166	0.617	18621
991	11	41	328	809	5.36	0.536	23458
992	11	43	335	805	5.24	0.524	22607
993	11	45	354	799	12.951	1.295	20759
994	11	47	358	796	3.25	0.325	26327
995	11	49	371	792	8.841	0.884	24109
996	11	51	375	790	2.907	0.291	23391
997	11	53	380	788	3.5	0.35	22527
998	11	55	388	784	5.814	0.581	23271
999	11	57	396	785	5.24	0.524	23020
1000	11	59	396	785	0	0	25258
1001	11	61	402	786	3.954	0.395	23061
1002	11	63	406	786	2.6	0.26	23112
1003	11	65	409	786	1.95	0.195	22815
1004	11	67	412	785	2.055	0.206	23717
1005	11	69	413	785	0.65	0.065	22987
1006	11	71	408	784	3.314	0.331	23343
1007	11	73	390	791	12.553	1.255	23979
1008	11	75	390	791	0	0	23979
1009	11	77	402	785	8.72	0.872	22747
1010	11	79	405	780	3.79	0.379	29265
1011	11	81	376	795	21.222	2.122	14430
1012	11	83	376	795	0	0	15783
1013	11	85	378	793	1.838	0.184	18151
1014	11	87	386	787	6.5	0.65	23500
1015	11	89	391	794	5.591	0.559	29180
1016	11	91	390	797	2.055	0.206	25844
1017	11	93	386	798	2.68	0.268	28707
1018	11	95	375	800	7.267	0.727	23734
1019	11	97	374	801	0.919	0.092	23812
1020	11	99	388	799	9.192	0.919	20154
1021	11	101	390	797	1.838	0.184	20255
1022	11	103	391	796	0.919	0.092	13395
1023	11	105	397	802	5.515	0.552	12277
1024	11	107	402	807	4.596	0.46	18846
1025	11	109	408	817	7.58	0.758	26351
1026	11	111	408	823	3.9	0.39	20570
1027	11	113	408	823	0	0	23554
1028	11	115	406	824	1.453	0.145	20187
1029	11	117	406	825	0.65	0.065	23531
1030	11	119	408	816	5.993	0.599	21940
1031	11	121	409	809	4.596	0.46	21586
1032	11	123	413	801	5.814	0.581	23306
1033	11	125	417	795	4.687	0.469	23529
1034	11	127	422	792	3.79	0.379	26555
1035	11	129	425	790	2.344	0.234	24806
1036	11	131	424	782	5.24	0.524	23576
1037	11	133	424	778	2.6	0.26	24339
1038	11	135	429	771	5.591	0.559	25738
1039	11	137	430	770	0.919	0.092	23349
1040	11	139	430	770	0	0	25838
1041	11	141	440	752	13.384	1.338	24302
1042	11	143	447	744	6.909	0.691	24605
1043	11	145	457	727	12.82	1.282	26370
1044	11	147	461	713	9.464	0.946	24284
1045	11	149	462	706	4.596	0.46	23831
1046	11	151	468	696	7.58	0.758	30428
1047	11	153	473	688	6.132	0.613	22949
1048	11	155	474	683	3.314	0.331	23451
1049	11	157	475	680	2.055	0.206	25252
1050	11	159	477	677	2.344	0.234	28038
1051	11	161	479	671	4.111	0.411	23804
1052	11	163	474	678	5.591	0.559	24321
1053	11	165	461	700	16.61	1.661	26575
1054	11	167	450	720	14.836	1.484	25672
1055	11	169	443	741	14.388	1.439	27901
1056	11	171	436	768	18.13	1.813	22529
1057	11	173	433	777	6.166	0.617	27454
1058	11	175	429	788	7.608	0.761	23459
1059	11	177	426	797	6.166	0.617	22770
1060	11	179	424	802	3.5	0.35	25713
1061	11	181	422	807	3.5	0.35	23347
1062	11	183	425	814	4.95	0.495	25229
1063	11	185	440	817	9.943	0.994	24500
1064	11	187	459	823	12.951	1.295	23786
1065	11	189	472	834	11.069	1.107	23198
1066	11	191	483	844	9.663	0.966	23947
1067	11	193	498	861	14.736	1.474	24243
1068	12	1	977	459	-1	-1	23214
1069	12	3	977	458	0.65	0.065	22690
1070	12	5	973	452	4.687	0.469	22940
1071	12	7	967	444	6.5	0.65	15660
1072	12	9	955	430	11.985	1.199	19540
1073	12	11	949	426	4.687	0.469	16796
1074	12	13	946	423	2.758	0.276	21224
1075	12	15	953	436	9.597	0.96	22740
1076	12	17	955	436	1.3	0.13	17234
1077	12	19	957	434	1.838	0.184	20571
1078	12	21	957	428	3.9	0.39	22136
1079	12	23	971	439	11.573	1.157	21096
1080	12	25	978	450	8.475	0.847	23887
1081	12	27	976	460	6.629	0.663	22777
1082	12	29	976	460	0	0	22884
1083	12	31	971	470	7.267	0.727	23031
1084	12	33	970	461	5.886	0.589	21379
1085	12	35	971	457	2.68	0.268	21520
1086	12	37	975	437	13.257	1.326	23683
1087	12	39	974	436	0.919	0.092	22786
1088	12	41	963	443	8.475	0.847	19928
1089	12	43	964	449	3.954	0.395	22049
1090	12	45	967	455	4.36	0.436	21908
1091	12	47	971	454	2.68	0.268	22045
1092	12	49	974	461	4.95	0.495	25971
1093	12	51	973	463	1.453	0.145	24364
1094	12	53	956	466	11.22	1.122	26421
1095	12	55	941	473	10.759	1.076	20679
1096	12	57	925	489	14.707	1.471	25553
1097	12	59	916	498	8.273	0.827	23197
1098	12	61	905	509	10.111	1.011	22735
1099	12	63	898	513	5.24	0.524	23298
1100	12	65	895	512	2.055	0.206	23358
1101	12	67	895	506	3.9	0.39	22880
1102	12	69	885	500	7.58	0.758	23295
1103	12	71	875	500	6.5	0.65	23523
1104	12	73	871	499	2.68	0.268	22772
1105	12	75	868	503	3.25	0.325	22322
1106	12	77	848	502	13.016	1.302	22826
1107	12	79	845	501	2.055	0.206	22312
1108	12	81	831	496	9.663	0.966	22061
1109	12	83	819	507	10.581	1.058	20915
1110	12	85	815	511	3.677	0.368	22599
1111	12	87	815	510	0.65	0.065	20825
1112	12	89	815	489	13.65	1.365	16249
1113	12	91	813	481	5.36	0.536	21353
1114	12	93	808	472	6.692	0.669	20846
1115	12	95	803	461	7.854	0.785	21998
1116	12	97	804	459	1.453	0.145	22432
1117	12	99	811	481	15.006	1.501	17074
1118	12	101	816	500	12.77	1.277	20106
1119	12	103	809	519	13.161	1.316	19995
1120	12	105	804	528	6.692	0.669	20953
1121	12	107	802	535	4.732	0.473	22424
1122	12	109	798	543	5.814	0.581	24072
1123	12	111	795	549	4.36	0.436	21794
1124	12	113	794	551	1.453	0.145	23435
1125	12	115	792	554	2.344	0.234	23561
1126	12	117	793	554	0.65	0.065	22385
1127	12	119	791	567	8.549	0.855	23253
1128	12	121	795	562	4.162	0.416	24067
1129	12	123	805	541	15.118	1.512	22788
1130	12	125	812	510	20.657	2.066	22888
1131	12	127	811	492	11.718	1.172	18552
1132	12	129	801	471	15.118	1.512	20354
1133	12	131	791	451	14.534	1.453	12465
1134	12	133	796	440	7.854	0.785	25883
1135	12	135	795	430	6.532	0.653	20953
1136	12	137	795	427	1.95	0.195	23092
1137	12	139	794	434	4.596	0.46	24786
1138	12	141	793	440	3.954	0.395	21344
1139	12	143	793	424	10.4	1.04	22201
1140	12	145	795	416	5.36	0.536	21697
1141	12	147	795	419	1.95	0.195	22744
1142	12	149	794	419	0.65	0.065	21298
1143	12	151	794	416	1.95	0.195	22110
1144	12	153	794	409	4.55	0.455	23160
1145	12	155	786	401	7.354	0.735	16810
1146	12	157	786	399	1.3	0.13	22382
1147	12	159	783	400	2.055	0.206	21181
1148	12	161	788	415	10.277	1.028	19169
1149	12	163	788	418	1.95	0.195	23615
1150	12	165	789	427	5.886	0.589	23395
1151	12	167	791	460	21.489	2.149	24576
1152	12	169	791	460	0	0	23617
1153	12	171	795	454	4.687	0.469	22893
1154	12	173	800	447	5.591	0.559	12861
1155	12	175	795	459	8.45	0.845	25431
1156	12	177	792	466	4.95	0.495	23410
1157	12	179	792	468	1.3	0.13	26169
1158	12	181	792	469	0.65	0.065	27083
1159	12	183	791	473	2.68	0.268	16893
1160	12	185	791	455	11.7	1.17	22955
1161	12	187	792	436	12.367	1.237	23059
1162	12	189	794	422	9.192	0.919	18252
1163	12	191	797	415	4.95	0.495	21830
1164	12	193	801	408	5.24	0.524	22607
1165	13	1	366	218	-1	-1	19189
1166	13	3	363	216	2.344	0.234	23442
1167	13	5	353	205	9.663	0.966	24957
1168	13	7	362	220	11.37	1.137	27187
1169	13	9	373	241	15.409	1.541	28047
1170	13	11	376	244	2.758	0.276	25683
1171	13	13	376	244	0	0	27169
1172	13	15	378	253	5.993	0.599	23129
1173	13	17	381	255	2.344	0.234	23867
1174	13	19	390	262	7.411	0.741	23432
1175	13	21	394	263	2.68	0.268	24108
1176	13	23	406	268	8.45	0.845	24054
1177	13	25	414	270	5.36	0.536	24890
1178	13	27	440	267	17.012	1.701	21012
1179	13	29	446	266	3.954	0.395	18839
1180	13	31	453	264	4.732	0.473	30044
1181	13	33	467	262	9.192	0.919	27236
1182	13	35	475	266	5.814	0.581	27435
1183	13	37	485	271	7.267	0.727	23635
1184	13	39	491	272	3.954	0.395	24116
1185	13	41	496	271	3.314	0.331	30069
1186	13	43	497	268	2.055	0.206	22574
1187	13	45	499	255	8.549	0.855	24069
1188	13	47	505	262	5.993	0.599	23586
1189	13	49	511	266	4.687	0.469	23392
1190	13	51	519	269	5.553	0.555	23581
1191	13	53	524	272	3.79	0.379	24611
1192	13	55	524	272	0	0	24986
1193	13	57	541	274	11.126	1.113	24237
1194	13	59	544	277	2.758	0.276	25355
1195	13	61	544	277	0	0	24463
1196	13	63	551	278	4.596	0.46	21417
1197	13	65	558	275	4.95	0.495	23592
1198	13	67	566	273	5.36	0.536	23802
1199	13	69	570	273	2.6	0.26	24380
1200	13	71	570	273	0	0	22953
1201	13	73	566	274	2.68	0.268	24198
1202	13	75	544	274	14.3	1.43	24353
1203	13	77	511	263	22.61	2.261	24258
1204	13	79	489	265	14.359	1.436	27858
1205	13	81	470	263	12.418	1.242	22912
1206	13	83	458	263	7.8	0.78	25626
1207	13	85	454	259	3.677	0.368	26364
1208	13	87	443	253	8.144	0.814	24845
1209	13	89	434	250	6.166	0.617	23035
1210	13	91	456	263	16.61	1.661	27501
1211	13	93	474	269	12.333	1.233	24452
1212	13	95	475	271	1.453	0.145	31628
1213	13	97	467	270	5.24	0.524	31169
1214	13	99	457	264	7.58	0.758	23190
1215	13	101	456	264	0.65	0.065	33034
1216	13	103	473	268	11.351	1.135	24696
1217	13	105	443	262	19.886	1.989	22870
1218	13	107	424	254	13.4	1.34	27694
1219	13	109	417	240	10.174	1.017	24868
1220	13	111	411	228	8.72	0.872	28356
1221	13	113	419	218	8.324	0.832	24605
1222	13	115	422	213	3.79	0.379	26438
1223	13	117	429	211	4.732	0.473	23122
1224	13	119	438	211	5.85	0.585	26063
1225	13	121	450	211	7.8	0.78	26586
1226	13	123	472	207	14.534	1.453	25276
1227	13	125	477	205	3.5	0.35	28983
1228	13	127	478	205	0.65	0.065	24662
1229	13	129	473	205	3.25	0.325	25644
1230	13	131	473	205	0	0	24192
1231	13	133	478	203	3.5	0.35	24761
1232	13	135	482	202	2.68	0.268	24393
1233	13	137	486	199	3.25	0.325	24210
1234	13	139	445	210	27.592	2.759	30645
1235	13	141	433	215	8.45	0.845	27189
1236	13	143	423	227	10.153	1.015	24848
1237	13	145	415	232	6.132	0.613	26972
1238	13	147	406	243	9.238	0.924	20624
1239	13	149	396	251	8.324	0.832	28433
1240	13	151	382	261	11.183	1.118	16326
1241	13	153	373	264	6.166	0.617	24939
1242	13	155	372	264	0.65	0.065	18870
1243	13	157	397	252	18.025	1.802	24664
1244	13	159	420	238	17.501	1.75	25359
1245	13	161	441	227	15.409	1.541	34517
1246	13	163	446	224	3.79	0.379	24076
1247	13	165	469	211	17.172	1.717	19130
1248	13	167	474	206	4.596	0.46	22324
1249	13	169	482	193	9.922	0.992	22810
1250	13	171	484	190	2.344	0.234	21429
1251	13	173	486	191	1.453	0.145	24018
1252	13	175	485	182	5.886	0.589	28445
1253	13	177	479	168	9.9	0.99	23237
1254	13	179	462	153	14.736	1.474	26880
1255	13	181	450	143	10.153	1.015	24825
1256	13	183	445	135	6.132	0.613	25040
1257	13	185	439	132	4.36	0.436	25999
1258	13	187	432	127	5.591	0.559	25720
1259	13	189	447	122	10.277	1.028	26561
1260	13	191	472	117	16.571	1.657	25561
1261	13	193	478	110	5.993	0.599	24956
1262	14	1	986	860	-1	-1	23625
1263	14	3	984	855	3.5	0.35	22094
1264	14	5	979	858	3.79	0.379	23813
1265	14	7	974	859	3.314	0.331	21395
1266	14	9	968	860	3.954	0.395	20890
1267	14	11	961	864	5.24	0.524	22963
1268	14	13	946	872	11.05	1.105	22608
1269	14	15	937	875	6.166	0.617	23393
1270	14	17	931	878	4.36	0.436	22284
1271	14	19	918	883	9.053	0.905	22341
1272	14	21	916	883	1.3	0.13	22184
1273	14	23	916	883	0	0	22361
1274	14	25	919	881	2.344	0.234	21859
1275	14	27	932	876	9.053	0.905	20250
1276	14	29	945	870	9.306	0.931	21420
1277	14	31	959	867	9.306	0.931	21624
1278	14	33	965	858	7.031	0.703	23444
1279	14	35	971	853	5.077	0.508	18341
1280	14	37	973	852	1.453	0.145	21567
1281	14	39	977	852	2.6	0.26	23564
1282	14	41	984	847	5.591	0.559	21853
1283	14	43	991	843	5.24	0.524	23241
1284	14	45	992	840	2.055	0.206	22197
1285	14	47	995	835	3.79	0.379	24231
1286	14	49	995	837	1.3	0.13	23438
1287	14	51	992	841	3.25	0.325	22635
1288	14	53	990	847	4.111	0.411	23016
1289	14	55	982	856	7.827	0.783	19601
1290	14	57	973	866	8.745	0.874	22374
1291	14	59	967	869	4.36	0.436	22188
1292	14	61	960	870	4.596	0.46	22337
1293	14	63	950	866	7.001	0.7	23851
1294	14	65	945	868	3.5	0.35	23174
1295	14	67	945	866	1.3	0.13	21044
1296	14	69	961	855	12.62	1.262	23313
1297	14	71	973	850	8.45	0.845	25447
1298	14	73	982	845	6.692	0.669	22607
1299	14	75	990	838	6.909	0.691	23667
1300	14	77	993	835	2.758	0.276	21950
1301	14	79	995	832	2.344	0.234	24224
1302	14	81	993	828	2.907	0.291	23723
1303	14	83	994	827	0.919	0.092	21254
1304	14	85	994	829	1.3	0.13	22243
1305	14	87	990	841	8.222	0.822	20649
1306	14	89	988	847	4.111	0.411	22944
1307	14	91	985	855	5.553	0.555	22103
1308	14	93	981	864	6.402	0.64	22264
1309	14	95	970	876	10.581	1.058	21250
1310	14	97	953	882	11.718	1.172	20097
1311	14	99	943	884	6.629	0.663	24101
1312	14	101	920	887	15.076	1.508	22420
1313	14	103	920	875	7.8	0.78	23920
1314	14	105	921	876	0.919	0.092	22387
1315	14	107	927	878	4.111	0.411	19699
1316	14	109	936	874	6.402	0.64	28706
1317	14	111	938	873	1.453	0.145	27144
1318	14	113	953	874	9.771	0.977	25835
1319	14	115	958	878	4.162	0.416	32993
1320	14	117	958	879	0.65	0.065	13686
1321	14	119	957	881	1.453	0.145	31586
1322	14	121	952	885	4.162	0.416	27497
1323	14	123	951	885	0.65	0.065	37142
1324	14	125	928	867	18.984	1.898	22707
1325	14	127	923	866	3.314	0.331	24465
1326	14	129	913	861	7.267	0.727	19818
1327	14	131	911	864	2.344	0.234	21655
1328	14	133	914	868	3.25	0.325	33743
1329	14	135	914	871	1.95	0.195	29172
1330	14	137	904	860	9.663	0.966	23595
1331	14	139	903	858	1.453	0.145	21604
1332	14	141	912	865	7.411	0.741	20411
1333	14	143	921	866	5.886	0.589	22072
1334	14	145	931	861	7.267	0.727	25194
1335	14	147	931	867	3.9	0.39	28560
1336	14	149	931	867	0	0	30034
1337	14	151	932	882	9.771	0.977	21956
1338	14	153	919	878	8.841	0.884	35967
1339	14	155	912	877	4.596	0.46	25682
1340	14	157	903	869	7.827	0.783	22050
1341	14	159	902	862	4.596	0.46	20596
1342	14	161	905	871	6.166	0.617	24888
1343	14	163	907	890	12.418	1.242	22046
1344	14	165	908	891	0.919	0.092	22331
1345	14	167	908	890	0.65	0.065	22109
1346	14	169	910	881	5.993	0.599	28310
1347	14	171	911	869	7.827	0.783	26314
1348	14	173	911	867	1.3	0.13	25556
1349	14	175	914	880	8.672	0.867	25201
1350	14	177	916	885	3.5	0.35	22553
1351	14	179	917	893	5.24	0.524	24429
1352	14	181	917	893	0	0	22473
1353	14	183	913	892	2.68	0.268	21642
1354	14	185	902	887	7.854	0.785	13446
1355	14	187	902	884	1.95	0.195	12456
1356	14	189	907	880	4.162	0.416	23296
1357	14	191	908	872	5.24	0.524	20558
1358	14	193	898	870	6.629	0.663	21759
1359	15	1	317	848	-1	-1	23171
1360	15	3	263	844	35.195	3.52	25343
1361	15	5	262	845	0.919	0.092	22159
1362	15	7	262	846	0.65	0.065	28594
1363	15	9	250	827	14.607	1.461	24726
1364	15	11	246	815	8.222	0.822	19830
1365	15	13	236	807	8.324	0.832	20925
1366	15	15	223	801	9.306	0.931	24270
1367	15	17	215	797	5.814	0.581	23422
1368	15	19	215	797	0	0	25132
1369	15	21	228	803	9.306	0.931	24780
1370	15	23	244	816	13.4	1.34	23119
1371	15	25	250	820	4.687	0.469	22282
1372	15	27	270	836	16.648	1.665	19032
1373	15	29	270	837	0.65	0.065	18529
1374	15	31	272	840	2.344	0.234	16575
1375	15	33	282	831	8.745	0.874	23900
1376	15	35	289	823	6.909	0.691	26886
1377	15	37	309	809	15.868	1.587	25304
1378	15	39	326	803	11.718	1.172	26992
1379	15	41	340	798	9.663	0.966	26984
1380	15	43	354	793	9.663	0.966	25453
1381	15	45	361	791	4.732	0.473	23937
1382	15	47	367	789	4.111	0.411	24781
1383	15	49	371	788	2.68	0.268	23101
1384	15	51	378	789	4.596	0.46	24931
1385	15	53	386	789	5.2	0.52	25092
1386	15	55	391	789	3.25	0.325	23705
1387	15	57	399	790	5.24	0.524	23661
1388	15	59	399	790	0	0	23374
1389	15	61	396	790	1.95	0.195	24511
1390	15	63	386	791	6.532	0.653	23126
1391	15	65	385	791	0.65	0.065	25887
1392	15	67	397	784	9.03	0.903	24940
1393	15	69	373	797	17.741	1.774	24360
1394	15	71	367	803	5.515	0.552	24607
1395	15	73	363	809	4.687	0.469	26049
1396	15	75	358	817	6.132	0.613	19424
1397	15	77	349	823	7.031	0.703	30483
1398	15	79	348	823	0.65	0.065	22987
1399	15	81	347	825	1.453	0.145	23434
1400	15	83	346	821	2.68	0.268	23251
1401	15	85	356	810	9.663	0.966	23662
1402	15	87	361	805	4.596	0.46	23603
1403	15	89	361	805	0	0	23712
1404	15	91	371	799	7.58	0.758	17422
1405	15	93	381	793	7.58	0.758	10416
1406	15	95	390	794	5.886	0.589	12730
1407	15	97	391	808	9.123	0.912	25678
1408	15	99	399	813	6.132	0.613	27584
1409	15	101	404	813	3.25	0.325	25475
1410	15	103	412	810	5.553	0.555	31617
1411	15	105	416	794	10.72	1.072	33006
1412	15	107	415	775	12.367	1.237	23661
1413	15	109	414	785	6.532	0.653	23304
1414	15	111	413	800	9.771	0.977	28431
1415	15	113	412	811	7.179	0.718	18544
1416	15	115	409	815	3.25	0.325	31299
1417	15	117	394	811	10.09	1.009	22965
1418	15	119	391	812	2.055	0.206	23335
1419	15	121	386	803	6.692	0.669	23152
1420	15	123	383	803	1.95	0.195	23061
1421	15	125	367	820	15.174	1.517	21586
1422	15	127	365	820	1.3	0.13	24217
1423	15	129	360	824	4.162	0.416	23420
1424	15	131	356	822	2.907	0.291	23124
1425	15	133	357	811	7.179	0.718	23918
1426	15	135	357	812	0.65	0.065	24630
1427	15	137	347	826	11.183	1.118	21120
1428	15	139	342	830	4.162	0.416	23569
1429	15	141	336	835	5.077	0.508	23259
1430	15	143	335	837	1.453	0.145	23491
1431	15	145	357	830	15.006	1.501	24467
1432	15	147	357	828	1.3	0.13	24521
1433	15	149	357	838	6.5	0.65	23622
1434	15	151	356	841	2.055	0.206	23771
1435	15	153	352	850	6.402	0.64	20135
1436	15	155	352	856	3.9	0.39	17771
1437	15	157	355	856	1.95	0.195	23885
1438	15	159	354	859	2.055	0.206	16498
1439	15	161	360	870	8.144	0.814	22989
1440	15	163	371	879	9.238	0.924	26942
1441	15	165	374	885	4.36	0.436	24127
1442	15	167	357	866	16.571	1.657	21079
1443	15	169	351	855	8.144	0.814	22734
1444	15	171	350	849	3.954	0.395	22673
1445	15	173	346	842	5.24	0.524	23628
1446	15	175	338	831	8.841	0.884	23032
1447	15	177	327	823	8.841	0.884	23701
1448	15	179	311	811	13	1.3	23738
1449	15	181	293	795	15.654	1.565	23118
1450	15	183	275	791	11.985	1.199	25267
1451	15	185	262	791	8.45	0.845	24287
1452	15	187	236	783	17.681	1.768	21854
1453	15	189	239	781	2.344	0.234	28952
1454	15	191	254	784	9.943	0.994	23542
1455	15	193	280	771	18.894	1.889	19854
1456	16	1	932	693	-1	-1	22553
1457	16	3	926	688	5.077	0.508	24827
1458	16	5	912	687	9.123	0.912	21182
1459	16	7	909	692	3.79	0.379	27215
1460	16	9	909	693	0.65	0.065	26615
1461	16	11	905	697	3.677	0.368	21474
1462	16	13	900	701	4.162	0.416	21918
1463	16	15	898	703	1.838	0.184	22170
1464	16	17	897	704	0.919	0.092	24586
1465	16	19	889	711	6.909	0.691	22474
1466	16	21	888	713	1.453	0.145	23070
1467	16	23	883	718	4.596	0.46	21544
1468	16	25	880	723	3.79	0.379	23621
1469	16	27	877	729	4.36	0.436	21747
1470	16	29	874	734	3.79	0.379	22457
1471	16	31	871	737	2.758	0.276	22403
1472	16	33	868	740	2.758	0.276	22078
1473	16	35	864	743	3.25	0.325	22876
1474	16	37	859	747	4.162	0.416	21672
1475	16	39	857	751	2.907	0.291	22155
1476	16	41	854	756	3.79	0.379	21726
1477	16	43	854	757	0.65	0.065	20363
1478	16	45	853	758	0.919	0.092	22009
1479	16	47	851	760	1.838	0.184	23030
1480	16	49	850	763	2.055	0.206	23062
1481	16	51	850	763	0	0	24765
1482	16	53	850	763	0	0	25154
1483	16	55	850	766	1.95	0.195	24175
1484	16	57	853	770	3.25	0.325	20827
1485	16	59	853	770	0	0	25058
1486	16	61	853	774	2.6	0.26	21086
1487	16	63	853	776	1.3	0.13	22403
1488	16	65	853	778	1.3	0.13	24191
1489	16	67	853	779	0.65	0.065	22655
1490	16	69	852	781	1.453	0.145	20648
1491	16	71	852	782	0.65	0.065	21815
1492	16	73	850	785	2.344	0.234	20242
1493	16	75	849	786	0.919	0.092	22467
1494	16	77	848	788	1.453	0.145	22552
1495	16	79	847	788	0.65	0.065	22738
1496	16	81	847	788	0	0	22631
1497	16	83	853	781	5.993	0.599	22156
1498	16	85	862	768	10.277	1.028	22135
1499	16	87	872	756	10.153	1.015	22482
1500	16	89	877	749	5.591	0.559	22581
1501	16	91	884	739	7.934	0.793	22493
1502	16	93	895	725	11.573	1.157	22784
1503	16	95	901	718	5.993	0.599	22419
1504	16	97	902	716	1.453	0.145	22597
1505	16	99	908	709	5.993	0.599	21923
1506	16	101	912	704	4.162	0.416	22610
1507	16	103	915	701	2.758	0.276	22552
1508	16	105	918	697	3.25	0.325	22228
1509	16	107	920	694	2.344	0.234	21965
1510	16	109	921	693	0.919	0.092	20327
1511	16	111	921	693	0	0	20046
1512	16	113	921	689	2.6	0.26	19237
1513	16	115	922	684	3.314	0.331	30504
1514	16	117	922	680	2.6	0.26	27864
1515	16	119	921	675	3.314	0.331	27511
1516	16	121	920	670	3.314	0.331	24214
1517	16	123	919	669	0.919	0.092	23698
1518	16	125	917	663	4.111	0.411	26191
1519	16	127	915	656	4.732	0.473	25313
1520	16	129	915	652	2.6	0.26	24016
1521	16	131	916	646	3.954	0.395	21958
1522	16	133	916	644	1.3	0.13	22317
1523	16	135	913	640	3.25	0.325	24068
1524	16	137	913	633	4.55	0.455	21363
1525	16	139	911	627	4.111	0.411	23814
1526	16	141	911	626	0.65	0.065	22490
1527	16	143	908	620	4.36	0.436	27864
1528	16	145	908	617	1.95	0.195	23663
1529	16	147	908	614	1.95	0.195	24394
1530	16	149	908	609	3.25	0.325	20112
1531	16	151	908	601	5.2	0.52	25147
1532	16	153	908	598	1.95	0.195	28607
1533	16	155	906	590	5.36	0.536	20920
1534	16	157	904	579	7.267	0.727	21693
1535	16	159	904	568	7.15	0.715	24889
1536	16	161	904	563	3.25	0.325	25739
1537	16	163	903	554	5.886	0.589	25872
1538	16	165	901	547	4.732	0.473	21162
1539	16	167	902	537	6.532	0.653	20385
1540	16	169	904	533	2.907	0.291	21623
1541	16	171	907	522	7.411	0.741	22751
1542	16	173	909	516	4.111	0.411	22367
1543	16	175	912	509	4.95	0.495	22796
1544	16	177	914	503	4.111	0.411	24706
1545	16	179	915	496	4.596	0.46	22824
1546	16	181	915	493	1.95	0.195	22693
1547	16	183	915	491	1.3	0.13	25211
1548	16	185	915	488	1.95	0.195	24726
1549	16	187	915	483	3.25	0.325	20332
1550	16	189	914	481	1.453	0.145	20369
1551	16	191	914	477	2.6	0.26	22423
1552	16	193	914	475	1.3	0.13	22303
1553	17	1	596	360	-1	-1	23697
1554	17	3	569	370	18.715	1.871	21801
1555	17	5	584	362	11.05	1.105	26774
1556	17	7	586	362	1.3	0.13	23094
1557	17	9	591	358	4.162	0.416	25236
1558	17	11	591	358	0	0	25199
1559	17	13	593	359	1.453	0.145	23174
1560	17	15	601	363	5.814	0.581	21684
1561	17	17	604	363	1.95	0.195	24060
1562	17	19	605	363	0.65	0.065	23575
1563	17	21	613	365	5.36	0.536	21964
1564	17	23	613	365	0	0	23188
1565	17	25	626	368	8.672	0.867	21091
1566	17	27	627	369	0.919	0.092	20684
1567	17	29	636	367	5.993	0.599	22352
1568	17	31	641	366	3.314	0.331	22277
1569	17	33	631	366	6.5	0.65	22150
1570	17	35	626	364	3.5	0.35	22420
1571	17	37	615	365	7.179	0.718	22516
1572	17	39	600	365	9.75	0.975	22707
1573	17	41	598	365	1.3	0.13	22269
1574	17	43	588	363	6.629	0.663	22602
1575	17	45	576	361	7.907	0.791	22949
1576	17	47	565	358	7.411	0.741	25598
1577	17	49	551	352	9.9	0.99	21901
1578	17	51	545	349	4.36	0.436	23493
1579	17	53	541	345	3.677	0.368	22252
1580	17	55	549	346	5.24	0.524	24971
1581	17	57	562	353	9.597	0.96	20163
1582	17	59	569	360	6.435	0.643	22541
1583	17	61	569	360	0	0	20305
1584	17	63	549	337	19.811	1.981	19866
1585	17	65	547	330	4.732	0.473	17486
1586	17	67	543	319	7.608	0.761	22197
1587	17	69	541	313	4.111	0.411	23448
1588	17	71	534	299	10.174	1.017	20733
1589	17	73	532	297	1.838	0.184	20980
1590	17	75	528	295	2.907	0.291	20878
1591	17	77	529	293	1.453	0.145	19853
1592	17	79	534	296	3.79	0.379	24252
1593	17	81	536	298	1.838	0.184	22421
1594	17	83	537	300	1.453	0.145	24533
1595	17	85	537	299	0.65	0.065	24702
1596	17	87	534	294	3.79	0.379	22669
1597	17	89	541	303	7.411	0.741	24141
1598	17	91	548	315	9.03	0.903	24549
1599	17	93	556	325	8.324	0.832	22570
1600	17	95	573	341	15.174	1.517	22797
1601	17	97	596	356	17.848	1.785	21225
1602	17	99	614	364	12.803	1.28	22854
1603	17	101	633	371	13.161	1.316	23420
1604	17	103	645	374	8.04	0.804	25125
1605	17	105	668	375	14.964	1.496	25859
1606	17	107	689	375	13.65	1.365	24337
1607	17	109	716	377	17.598	1.76	22120
1608	17	111	734	378	11.718	1.172	21535
1609	17	113	740	384	5.515	0.552	23055
1610	17	115	746	385	3.954	0.395	22745
1611	17	117	758	386	7.827	0.783	22263
1612	17	119	764	385	3.954	0.395	22499
1613	17	121	780	385	10.4	1.04	21141
1614	17	123	794	385	9.1	0.91	24556
1615	17	125	795	385	0.65	0.065	21977
1616	17	127	801	385	3.9	0.39	22144
1617	17	129	806	384	3.314	0.331	19099
1618	17	131	810	384	2.6	0.26	27823
1619	17	133	815	386	3.5	0.35	21489
1620	17	135	821	388	4.111	0.411	21449
1621	17	137	821	388	0	0	22151
1622	17	139	770	387	33.156	3.316	22233
1623	17	141	766	386	2.68	0.268	19884
1624	17	143	754	387	7.827	0.783	18525
1625	17	145	750	386	2.68	0.268	28373
1626	17	147	743	387	4.596	0.46	25502
1627	17	149	744	387	0.65	0.065	23796
1628	17	151	780	388	23.408	2.341	23008
1629	17	153	815	391	22.833	2.283	19732
1630	17	155	834	391	12.35	1.235	21528
1631	17	157	839	392	3.314	0.331	21917
1632	17	159	838	382	6.532	0.653	21610
1633	17	161	835	370	8.04	0.804	20188
1634	17	163	836	358	7.827	0.783	15847
1635	17	165	852	348	12.264	1.226	24075
1636	17	167	875	335	17.172	1.717	29221
1637	17	169	890	324	12.09	1.209	21414
1638	17	171	913	311	17.172	1.717	24521
1639	17	173	924	306	7.854	0.785	22285
1640	17	175	942	289	16.093	1.609	21610
1641	17	177	948	283	5.515	0.552	20063
1642	17	179	958	277	7.58	0.758	20712
1643	17	181	959	277	0.65	0.065	21219
1644	17	183	951	282	6.132	0.613	20716
1645	17	185	949	278	2.907	0.291	21171
1646	17	187	969	248	23.435	2.344	20959
1647	17	189	982	237	11.069	1.107	20866
1648	17	191	997	227	11.718	1.172	21366
1649	17	193	1000	225	2.344	0.234	20725
1650	18	1	605	164	-1	-1	24184
1651	18	3	598	164	4.55	0.455	22993
1652	18	5	593	167	3.79	0.379	24850
1653	18	7	591	168	1.453	0.145	23710
1654	18	9	586	172	4.162	0.416	21376
1655	18	11	586	172	0	0	22078
1656	18	13	589	168	3.25	0.325	23596
1657	18	15	592	166	2.344	0.234	23141
1658	18	17	599	161	5.591	0.559	23037
1659	18	19	603	158	3.25	0.325	24776
1660	18	21	608	156	3.5	0.35	17513
1661	18	23	608	148	5.2	0.52	23699
1662	18	25	606	140	5.36	0.536	26015
1663	18	27	610	133	5.24	0.524	24590
1664	18	29	603	142	7.411	0.741	23542
1665	18	31	599	148	4.687	0.469	22830
1666	18	33	595	158	7.001	0.7	24809
1667	18	35	594	161	2.055	0.206	29046
1668	18	37	586	179	12.803	1.28	21563
1669	18	39	586	183	2.6	0.26	20898
1670	18	41	587	188	3.314	0.331	23150
1671	18	43	594	193	5.591	0.559	17645
1672	18	45	599	193	3.25	0.325	16579
1673	18	47	601	191	1.838	0.184	22579
1674	18	49	601	186	3.25	0.325	13581
1675	18	51	603	179	4.732	0.473	16256
1676	18	53	607	169	7.001	0.7	21394
1677	18	55	613	165	4.687	0.469	23138
1678	18	57	609	162	3.25	0.325	23265
1679	18	59	601	161	5.24	0.524	20885
1680	18	61	601	154	4.55	0.455	21523
1681	18	63	614	137	13.91	1.391	27703
1682	18	65	620	129	6.5	0.65	21630
1683	18	67	626	123	5.515	0.552	26444
1684	18	69	631	118	4.596	0.46	24060
1685	18	71	639	113	6.132	0.613	23452
1686	18	73	649	111	6.629	0.663	21993
1687	18	75	650	109	1.453	0.145	22242
1688	18	77	654	108	2.68	0.268	22443
1689	18	79	661	111	4.95	0.495	25798
1690	18	81	665	111	2.6	0.26	22619
1691	18	83	661	111	2.6	0.26	23597
1692	18	85	672	109	7.267	0.727	21161
1693	18	87	675	108	2.055	0.206	18078
1694	18	89	682	105	4.95	0.495	23068
1695	18	91	684	105	1.3	0.13	23129
1696	18	93	690	104	3.954	0.395	22967
1697	18	95	698	110	6.5	0.65	22727
1698	18	97	702	112	2.907	0.291	22843
1699	18	99	673	115	18.95	1.895	25751
1700	18	101	628	118	29.314	2.931	27950
1701	18	103	602	124	17.344	1.734	20673
1702	18	105	562	130	26.29	2.629	21429
1703	18	107	537	134	16.456	1.646	23846
1704	18	109	508	142	19.554	1.955	27778
1705	18	111	507	143	0.919	0.092	30485
1706	18	113	496	155	10.581	1.058	26609
1707	18	115	488	161	6.5	0.65	23665
1708	18	117	483	167	5.077	0.508	25263
1709	18	119	480	170	2.758	0.276	24971
1710	18	121	474	176	5.515	0.552	24373
1711	18	123	471	179	2.758	0.276	22043
1712	18	125	465	183	4.687	0.469	21494
1713	18	127	457	188	6.132	0.613	18693
1714	18	129	451	194	5.515	0.552	23204
1715	18	131	449	195	1.453	0.145	22769
1716	18	133	452	195	1.95	0.195	22881
1717	18	135	460	195	5.2	0.52	23229
1718	18	137	462	201	4.111	0.411	22870
1719	18	139	465	190	7.411	0.741	21723
1720	18	141	482	165	19.651	1.965	12630
1721	18	143	485	161	3.25	0.325	26105
1722	18	145	494	155	7.031	0.703	24095
1723	18	147	499	150	4.596	0.46	23536
1724	18	149	502	147	2.758	0.276	25113
1725	18	151	497	145	3.5	0.35	20410
1726	18	153	494	141	3.25	0.325	23480
1727	18	155	494	139	1.3	0.13	21296
1728	18	157	487	158	13.161	1.316	20216
1729	18	159	483	169	7.608	0.761	27853
1730	18	161	472	171	7.267	0.727	25446
1731	18	163	467	174	3.79	0.379	24671
1732	18	165	465	176	1.838	0.184	18696
1733	18	167	462	177	2.055	0.206	22797
1734	18	169	452	175	6.629	0.663	23402
1735	18	171	449	173	2.344	0.234	23336
1736	18	173	440	168	6.692	0.669	24303
1737	18	175	449	165	6.166	0.617	23968
1738	18	177	463	159	9.9	0.99	27599
1739	18	179	469	156	4.36	0.436	21002
1740	18	181	478	154	5.993	0.599	23342
1741	18	183	480	154	1.3	0.13	27029
1742	18	185	485	149	4.596	0.46	32761
1743	18	187	490	140	6.692	0.669	23358
1744	18	189	492	135	3.5	0.35	21347
1745	18	191	492	131	2.6	0.26	14981
1746	18	193	492	128	1.95	0.195	22051
1747	19	1	278	591	-1	-1	23301
1748	19	3	278	591	0	0	23122
1749	19	5	278	590	0.65	0.065	22775
1750	19	7	278	590	0	0	22560
1751	19	9	276	582	5.36	0.536	22058
1752	19	11	281	586	4.162	0.416	22710
1753	19	13	297	597	12.62	1.262	22579
1754	19	15	297	597	0	0	23184
1755	19	17	303	597	3.9	0.39	22598
1756	19	19	312	596	5.886	0.589	23954
1757	19	21	324	596	7.8	0.78	21556
1758	19	23	333	602	7.031	0.703	21865
1759	19	25	334	602	0.65	0.065	22492
1760	19	27	338	604	2.907	0.291	22886
1761	19	29	343	602	3.5	0.35	23511
1762	19	31	345	598	2.907	0.291	22666
1763	19	33	346	597	0.919	0.092	23758
1764	19	35	350	598	2.68	0.268	24196
1765	19	37	353	610	8.04	0.804	23745
1766	19	39	355	610	1.3	0.13	23442
1767	19	41	371	598	13	1.3	22691
1768	19	43	373	598	1.3	0.13	22969
1769	19	45	374	598	0.65	0.065	23059
1770	19	47	373	600	1.453	0.145	22318
1771	19	49	360	603	8.672	0.867	22417
1772	19	51	349	603	7.15	0.715	28618
1773	19	53	339	602	6.532	0.653	28162
1774	19	55	334	601	3.314	0.331	19436
1775	19	57	331	605	3.25	0.325	26263
1776	19	59	330	605	0.65	0.065	21578
1777	19	61	329	611	3.954	0.395	22190
1778	19	63	330	609	1.453	0.145	20473
1779	19	65	329	601	5.24	0.524	23757
1780	19	67	321	589	9.374	0.937	21677
1781	19	69	316	591	3.5	0.35	21502
1782	19	71	320	606	10.09	1.009	20396
1783	19	73	322	613	4.732	0.473	38392
1784	19	75	322	614	0.65	0.065	14108
1785	19	77	322	613	0.65	0.065	15530
1786	19	79	330	604	7.827	0.783	24441
1787	19	81	335	602	3.5	0.35	22771
1788	19	83	351	599	10.581	1.058	27407
1789	19	85	357	600	3.954	0.395	24095
1790	19	87	356	602	1.453	0.145	24039
1791	19	89	356	602	0	0	24002
1792	19	91	359	602	1.95	0.195	24163
1793	19	93	366	604	4.732	0.473	24013
1794	19	95	353	606	8.549	0.855	15963
1795	19	97	345	603	5.553	0.555	26266
1796	19	99	340	600	3.79	0.379	24919
1797	19	101	331	597	6.166	0.617	23906
1798	19	103	328	598	2.055	0.206	20447
1799	19	105	320	598	5.2	0.52	20708
1800	19	107	319	599	0.919	0.092	23177
1801	19	109	323	599	2.6	0.26	23293
1802	19	111	332	601	5.993	0.599	23729
1803	19	113	314	595	12.333	1.233	19445
1804	19	115	309	597	3.5	0.35	27255
1805	19	117	296	600	8.672	0.867	20039
1806	19	119	289	601	4.596	0.46	23402
1807	19	121	284	603	3.5	0.35	24655
1808	19	123	280	606	3.25	0.325	23338
1809	19	125	283	606	1.95	0.195	25472
1810	19	127	315	605	20.81	2.081	27465
1811	19	129	346	609	20.317	2.032	18500
1812	19	131	356	607	6.629	0.663	17829
1813	19	133	365	606	5.886	0.589	25224
1814	19	135	370	601	4.596	0.46	22542
1815	19	137	377	598	4.95	0.495	23849
1816	19	139	385	597	5.24	0.524	17157
1817	19	141	395	595	6.629	0.663	22981
1818	19	143	397	595	1.3	0.13	29871
1819	19	145	408	593	7.267	0.727	28174
1820	19	147	417	593	5.85	0.585	24848
1821	19	149	418	592	0.919	0.092	22458
1822	19	151	438	583	14.255	1.426	22683
1823	19	153	436	591	5.36	0.536	22469
1824	19	155	434	596	3.5	0.35	25160
1825	19	157	434	596	0	0	18303
1826	19	159	435	598	1.453	0.145	22797
1827	19	161	440	603	4.596	0.46	19160
1828	19	163	433	603	4.55	0.455	17674
1829	19	165	429	602	2.68	0.268	28395
1830	19	167	426	603	2.055	0.206	24767
1831	19	169	420	604	3.954	0.395	24285
1832	19	171	420	604	0	0	23608
1833	19	173	431	604	7.15	0.715	24701
1834	19	175	437	605	3.954	0.395	24588
1835	19	177	444	606	4.596	0.46	22910
1836	19	179	445	607	0.919	0.092	20925
1837	19	181	427	608	11.718	1.172	29354
1838	19	183	423	607	2.68	0.268	27038
1839	19	185	421	605	1.838	0.184	22560
1840	19	187	418	603	2.344	0.234	22388
1841	19	189	416	600	2.344	0.234	29469
1842	19	191	410	603	4.36	0.436	25326
1843	19	193	405	603	3.25	0.325	21815
1844	20	1	568	745	-1	-1	19674
1845	20	3	568	745	0	0	21930
1846	20	5	564	742	3.25	0.325	22451
1847	20	7	557	734	6.909	0.691	21049
1848	20	9	558	729	3.314	0.331	22917
1849	20	11	559	727	1.453	0.145	22177
1850	20	13	573	700	19.768	1.977	21940
1851	20	15	570	710	6.786	0.679	21683
1852	20	17	562	729	13.4	1.34	24545
1853	20	19	562	740	7.15	0.715	19906
1854	20	21	565	756	10.581	1.058	22226
1855	20	23	567	758	1.838	0.184	20633
1856	20	25	580	778	15.505	1.55	23924
1857	20	27	583	778	1.95	0.195	23904
1858	20	29	588	777	3.314	0.331	21925
1859	20	31	586	776	1.453	0.145	22826
1860	20	33	582	772	3.677	0.368	22212
1861	20	35	579	767	3.79	0.379	23600
1862	20	37	578	756	7.179	0.718	23435
1863	20	39	574	758	2.907	0.291	23287
1864	20	41	567	752	5.993	0.599	23158
1865	20	43	567	753	0.65	0.065	22040
1866	20	45	575	764	8.841	0.884	20675
1867	20	47	584	765	5.886	0.589	23311
1868	20	49	589	765	3.25	0.325	22338
1869	20	51	588	761	2.68	0.268	23891
1870	20	53	582	752	7.031	0.703	20557
1871	20	55	578	752	2.6	0.26	24142
1872	20	57	573	757	4.596	0.46	31635
1873	20	59	572	756	0.919	0.092	28753
1874	20	61	571	751	3.314	0.331	19859
1875	20	63	571	756	3.25	0.325	20835
1876	20	65	572	759	2.055	0.206	20206
1877	20	67	580	762	5.553	0.555	22863
1878	20	69	582	765	2.344	0.234	23260
1879	20	71	584	773	5.36	0.536	23920
1880	20	73	584	773	0	0	23023
1881	20	75	576	767	6.5	0.65	23539
1882	20	77	565	757	9.663	0.966	18838
1883	20	79	562	751	4.36	0.436	22548
1884	20	81	560	739	7.907	0.791	25513
1885	20	83	561	732	4.596	0.46	22438
1886	20	85	559	718	9.192	0.919	19247
1887	20	87	559	709	5.85	0.585	22552
1888	20	89	562	702	4.95	0.495	23718
1889	20	91	565	695	4.95	0.495	23566
1890	20	93	565	705	6.5	0.65	22257
1891	20	95	565	707	1.3	0.13	21623
1892	20	97	565	714	4.55	0.455	22979
1893	20	99	560	702	8.45	0.845	21219
1894	20	101	560	686	10.4	1.04	21975
1895	20	103	559	676	6.532	0.653	21917
1896	20	105	559	669	4.55	0.455	21330
1897	20	107	555	696	17.741	1.774	22360
1898	20	109	555	710	9.1	0.91	24543
1899	20	111	556	728	11.718	1.172	21879
1900	20	113	559	740	8.04	0.804	19776
1901	20	115	562	752	8.04	0.804	17641
1902	20	117	566	763	7.608	0.761	13048
1903	20	119	566	765	1.3	0.13	19726
1904	20	121	570	779	9.464	0.946	22971
1905	20	123	572	784	3.5	0.35	15800
1906	20	125	575	793	6.166	0.617	23570
1907	20	127	577	805	7.907	0.791	24426
1908	20	129	577	811	3.9	0.39	26732
1909	20	131	578	816	3.314	0.331	19468
1910	20	133	578	824	5.2	0.52	18021
1911	20	135	580	832	5.36	0.536	21999
1912	20	137	580	832	0	0	22176
1913	20	139	572	819	9.922	0.992	22482
1914	20	141	565	809	7.934	0.793	21436
1915	20	143	560	801	6.132	0.613	27796
1916	20	145	562	787	9.192	0.919	20136
1917	20	147	568	776	8.144	0.814	21522
1918	20	149	578	766	9.192	0.919	21066
1919	20	151	585	758	6.909	0.691	22971
1920	20	153	589	751	5.24	0.524	24629
1921	20	155	591	746	3.5	0.35	24074
1922	20	157	591	745	0.65	0.065	22985
1923	20	159	592	739	3.954	0.395	21382
1924	20	161	603	733	8.144	0.814	19134
1925	20	163	608	729	4.162	0.416	18929
1926	20	165	591	756	20.738	2.074	21654
1927	20	167	586	761	4.596	0.46	19027
1928	20	169	589	759	2.344	0.234	29657
1929	20	171	606	744	14.736	1.474	22488
1930	20	173	618	736	9.374	0.937	21656
1931	20	175	627	728	7.827	0.783	21605
1932	20	177	606	740	15.721	1.572	17790
1933	20	179	583	759	19.391	1.939	20256
1934	20	181	570	776	13.91	1.391	18651
1935	20	183	566	792	10.72	1.072	24216
1936	20	185	561	815	15.299	1.53	19453
1937	20	187	561	830	9.75	0.975	21728
1938	20	189	561	838	5.2	0.52	21815
1939	20	191	559	835	2.344	0.234	21507
1940	20	193	559	825	6.5	0.65	14447
1941	21	1	401	914	-1	-1	23000
1942	21	3	369	894	24.528	2.453	22585
1943	21	5	364	891	3.79	0.379	23710
1944	21	7	341	881	16.302	1.63	20380
1945	21	9	341	881	0	0	23078
1946	21	11	336	875	5.077	0.508	21658
1947	21	13	331	862	9.053	0.905	23473
1948	21	15	330	863	0.919	0.092	20588
1949	21	17	323	863	4.55	0.455	20996
1950	21	19	319	858	4.162	0.416	22279
1951	21	21	312	854	5.24	0.524	20744
1952	21	23	299	866	11.499	1.15	21513
1953	21	25	295	870	3.677	0.368	22903
1954	21	27	290	872	3.5	0.35	21854
1955	21	29	284	873	3.954	0.395	22246
1956	21	31	274	872	6.532	0.653	22129
1957	21	33	247	862	18.715	1.871	20982
1958	21	35	233	863	9.123	0.912	21848
1959	21	37	215	858	12.143	1.214	15300
1960	21	39	211	854	3.677	0.368	15807
1961	21	41	204	845	7.411	0.741	20943
1962	21	43	200	842	3.25	0.325	21364
1963	21	45	195	845	3.79	0.379	21495
1964	21	47	203	857	9.374	0.937	22472
1965	21	49	196	876	13.161	1.316	21138
1966	21	51	189	882	5.993	0.599	23410
1967	21	53	174	885	9.943	0.994	22019
1968	21	55	166	887	5.36	0.536	22595
1969	21	57	165	889	1.453	0.145	22862
1970	21	59	177	886	8.04	0.804	16103
1971	21	61	190	879	9.597	0.96	22274
1972	21	63	188	870	5.993	0.599	20975
1973	21	65	182	852	12.333	1.233	21433
1974	21	67	181	845	4.596	0.46	21112
1975	21	69	177	836	6.402	0.64	22557
1976	21	71	176	831	3.314	0.331	22447
1977	21	73	177	827	2.68	0.268	22674
1978	21	75	177	821	3.9	0.39	21551
1979	21	77	168	811	8.745	0.874	23120
1980	21	79	162	803	6.5	0.65	23000
1981	21	81	155	801	4.732	0.473	22625
1982	21	83	155	803	1.3	0.13	22372
1983	21	85	182	832	25.754	2.575	21472
1984	21	87	194	848	13	1.3	22055
1985	21	89	212	867	17.012	1.701	20023
1986	21	91	218	874	5.993	0.599	21980
1987	21	93	217	874	0.65	0.065	24980
1988	21	95	188	859	21.222	2.122	20965
1989	21	97	168	847	15.16	1.516	21548
1990	21	99	156	839	9.374	0.937	22718
1991	21	101	174	846	12.553	1.255	22474
1992	21	103	214	874	31.736	3.174	11624
1993	21	105	231	883	12.503	1.25	19953
1994	21	107	240	892	8.273	0.827	22377
1995	21	109	243	900	5.553	0.555	24285
1996	21	111	244	903	2.055	0.206	24658
1997	21	113	250	899	4.687	0.469	21152
1998	21	115	250	897	1.3	0.13	23402
1999	21	117	248	891	4.111	0.411	21349
[truncated: 5,664 more rows]
