# Supplementary material for: The Arp2/3 complex is required for in situ haptotactic response of microglia to iC3b
Source: EMBO Rep. 2026 Feb 27;27(7):1666–95. doi: 10.1038/s44319-026-00720-9 (PMC13076747; doi:10.1038/s44319-026-00720-9)
Supplement: Supplementary file 14 — Source data Fig. 2 [file 44319_2026_720_MOESM14_ESM.zip › Figure 2/2A-C/25.01.14 BV2 random migration confine DMSO well results.csv]

Track n�	Slice n�	X	Y	Distance	Velocity	Pixel Value
1	1	697	332	-1.000	-1.000	24470
1	3	701	332	2.600	0.260	24292
1	5	701	332	0.000	0.000	24812
1	7	698	334	2.344	0.234	27272
1	9	697	343	5.886	0.589	24432
1	11	696	343	0.650	0.065	23751
1	13	693	348	3.790	0.379	23656
1	15	693	348	0.000	0.000	24549
1	17	691	347	1.453	0.145	23556
1	19	684	342	5.591	0.559	21597
1	21	675	335	7.411	0.741	21672
1	23	671	331	3.677	0.368	22878
1	25	667	327	3.677	0.368	20424
1	27	659	315	9.374	0.937	22554
1	29	664	315	3.250	0.325	24440
1	31	678	318	9.306	0.931	25815
1	33	695	332	14.314	1.431	24904
1	35	697	334	1.838	0.184	25175
1	37	707	336	6.629	0.663	25693
1	39	709	338	1.838	0.184	24904
1	41	708	346	5.240	0.524	24210
1	43	708	352	3.900	0.390	25282
1	45	708	352	0.000	0.000	26355
1	47	708	353	0.650	0.065	24575
1	49	705	363	6.786	0.679	25223
1	51	701	371	5.814	0.581	20671
1	53	701	371	0.000	0.000	21601
1	55	697	361	7.001	0.700	26105
1	57	695	355	4.111	0.411	23718
1	59	700	350	4.596	0.460	22669
1	61	716	348	10.481	1.048	26149
1	63	729	346	8.549	0.855	29712
1	65	739	344	6.629	0.663	28113
1	67	758	348	12.620	1.262	26463
1	69	762	348	2.600	0.260	26223
1	71	760	348	1.300	0.130	26712
1	73	743	349	11.069	1.107	24871
1	75	727	354	10.896	1.090	23389
1	77	720	370	11.351	1.135	24275
1	79	716	383	8.841	0.884	22537
1	81	710	404	14.196	1.420	26703
1	83	704	420	11.107	1.111	25887
1	85	697	437	11.950	1.195	26884
1	87	693	441	3.677	0.368	24665
1	89	686	450	7.411	0.741	36125
1	91	685	454	2.680	0.268	13117
1	93	685	449	3.250	0.325	27346
1	95	687	441	5.360	0.536	24104
1	97	687	439	1.300	0.130	24775
1	99	687	444	3.250	0.325	26394
1	101	688	454	6.532	0.653	22041
1	103	687	455	0.919	0.092	24938
1	105	681	450	5.077	0.508	26981
1	107	676	449	3.314	0.331	23270
1	109	677	456	4.596	0.460	25824
1	111	676	459	2.055	0.206	25727
1	113	675	462	2.055	0.206	24474
1	115	671	452	7.001	0.700	24662
1	117	670	451	0.919	0.092	25432
1	119	666	447	3.677	0.368	25322
1	121	661	442	4.596	0.460	24621
1	123	657	438	3.677	0.368	24717
1	125	651	434	4.687	0.469	23071
1	127	639	427	9.030	0.903	26037
1	129	626	419	9.922	0.992	24283
1	131	622	414	4.162	0.416	23858
1	133	621	414	0.650	0.065	20376
1	135	619	412	1.838	0.184	22255
1	137	620	404	5.240	0.524	24557
1	139	620	402	1.300	0.130	26349
1	141	620	399	1.950	0.195	25271
1	143	617	391	5.553	0.555	25659
1	145	617	383	5.200	0.520	26553
1	147	616	376	4.596	0.460	24562
1	149	612	367	6.402	0.640	23875
1	151	609	357	6.786	0.679	27850
1	153	609	356	0.650	0.065	25994
1	155	606	345	7.411	0.741	24760
1	157	606	338	4.550	0.455	24752
1	159	608	342	2.907	0.291	22464
1	161	608	330	7.800	0.780	26742
1	163	608	323	4.550	0.455	24470
1	165	608	317	3.900	0.390	23252
1	167	609	311	3.954	0.395	24790
1	169	614	304	5.591	0.559	22730
1	171	616	295	5.993	0.599	20569
1	173	618	293	1.838	0.184	26405
1	175	621	276	11.220	1.122	24953
1	177	619	265	7.267	0.727	25324
1	179	618	261	2.680	0.268	22178
1	181	611	248	9.597	0.960	21291
1	183	610	236	7.827	0.783	26482
1	185	610	223	8.450	0.845	22873
1	187	610	216	4.550	0.455	24263
1	189	609	210	3.954	0.395	25052
1	191	610	205	3.314	0.331	21683
1	193	610	195	6.500	0.650	24617
2	1	663	236	-1.000	-1.000	24410
2	3	663	236	0.000	0.000	25640
2	5	660	241	3.790	0.379	25950
2	7	659	242	0.919	0.092	29227
2	9	659	242	0.000	0.000	28330
2	11	659	242	0.000	0.000	24206
2	13	659	242	0.000	0.000	24918
2	15	654	233	6.692	0.669	23664
2	17	654	233	0.000	0.000	22165
2	19	654	233	0.000	0.000	23931
2	21	651	229	3.250	0.325	27100
2	23	651	229	0.000	0.000	21541
2	25	651	229	0.000	0.000	21851
2	27	651	228	0.650	0.065	21586
2	29	649	225	2.344	0.234	22352
2	31	649	220	3.250	0.325	24642
2	33	649	217	1.950	0.195	24251
2	35	649	207	6.500	0.650	22679
2	37	651	201	4.111	0.411	16067
2	39	652	193	5.240	0.524	14080
2	41	660	200	6.909	0.691	22967
2	43	665	200	3.250	0.325	20498
2	45	667	201	1.453	0.145	14981
2	47	670	207	4.360	0.436	12556
2	49	670	207	0.000	0.000	14173
2	51	673	196	7.411	0.741	9418
2	53	677	187	6.402	0.640	11880
2	55	676	178	5.886	0.589	27077
2	57	676	174	2.600	0.260	30340
2	59	674	175	1.453	0.145	32700
2	61	674	175	0.000	0.000	28377
2	63	679	151	15.935	1.593	24867
2	65	681	145	4.111	0.411	23672
2	67	690	135	8.745	0.874	25689
2	69	692	132	2.344	0.234	25095
2	71	696	125	5.240	0.524	23714
2	73	698	120	3.500	0.350	21717
2	75	699	119	0.919	0.092	24618
2	77	699	117	1.300	0.130	25401
2	79	701	114	2.344	0.234	24454
2	81	711	98	12.264	1.226	26057
2	83	710	100	1.453	0.145	23269
2	85	710	100	0.000	0.000	25144
2	87	701	119	13.665	1.367	26416
2	89	697	126	5.240	0.524	22521
2	91	697	126	0.000	0.000	21672
2	93	697	122	2.600	0.260	27513
2	95	698	117	3.314	0.331	24421
2	97	700	112	3.500	0.350	24972
2	99	705	101	7.854	0.785	27569
2	101	709	89	8.222	0.822	25652
2	103	711	84	3.500	0.350	26123
2	105	712	83	0.919	0.092	29145
2	107	715	78	3.790	0.379	22303
2	109	724	68	8.745	0.874	24613
2	111	721	68	1.950	0.195	23299
2	113	709	80	11.031	1.103	20097
2	115	708	81	0.919	0.092	21207
2	117	708	81	0.000	0.000	23464
2	119	708	82	0.650	0.065	25368
2	121	707	89	4.596	0.460	32008
2	123	705	95	4.111	0.411	32633
2	125	684	126	24.338	2.434	18341
2	127	676	143	12.212	1.221	27298
2	129	676	145	1.300	0.130	29361
2	131	673	153	5.553	0.555	25217
2	133	668	164	7.854	0.785	26613
2	135	665	173	6.166	0.617	25424
2	137	658	184	8.475	0.847	26691
2	139	654	190	4.687	0.469	18571
2	141	649	196	5.077	0.508	20167
2	143	644	199	3.790	0.379	22980
2	145	630	202	9.306	0.931	21055
2	147	625	206	4.162	0.416	24899
2	149	622	211	3.790	0.379	27561
2	151	618	213	2.907	0.291	28250
2	153	611	217	5.240	0.524	25133
2	155	610	219	1.453	0.145	27146
2	157	610	219	0.000	0.000	23045
2	159	610	219	0.000	0.000	25730
2	161	610	219	0.000	0.000	25325
2	163	610	219	0.000	0.000	24356
2	165	609	220	0.919	0.092	25390
2	167	610	219	0.919	0.092	24128
2	169	615	214	4.596	0.460	21453
2	171	616	210	2.680	0.268	21199
2	173	603	221	11.069	1.107	22988
2	175	599	226	4.162	0.416	20822
2	177	598	228	1.453	0.145	21473
2	179	595	230	2.344	0.234	23828
2	181	595	230	0.000	0.000	22145
2	183	590	240	7.267	0.727	23384
2	185	590	240	0.000	0.000	23234
2	187	599	224	11.932	1.193	21408
2	189	611	212	11.031	1.103	23109
2	191	624	200	11.499	1.150	29014
2	193	650	182	20.554	2.055	24450
3	1	272	306	-1.000	-1.000	24120
3	3	269	304	2.344	0.234	21551
3	5	260	301	6.166	0.617	25518
3	7	259	294	4.596	0.460	25941
3	9	268	287	7.411	0.741	24574
3	11	280	278	9.750	0.975	23588
3	13	290	273	7.267	0.727	19440
3	15	292	272	1.453	0.145	18487
3	17	305	268	8.841	0.884	23292
3	19	319	274	9.900	0.990	24091
3	21	331	282	9.374	0.937	24582
3	23	340	286	6.402	0.640	22400
3	25	347	291	5.591	0.559	22750
3	27	358	297	8.144	0.814	23381
3	29	361	297	1.950	0.195	24292
3	31	337	287	16.900	1.690	24941
3	33	318	286	12.367	1.237	26054
3	35	313	286	3.250	0.325	14732
3	37	332	306	17.931	1.793	25275
3	39	344	311	8.450	0.845	24446
3	41	359	330	15.734	1.573	21746
3	43	369	332	6.629	0.663	24249
3	45	382	330	8.549	0.855	24558
3	47	396	327	9.306	0.931	24964
3	49	402	325	4.111	0.411	24609
3	51	379	307	18.984	1.898	24534
3	53	371	322	11.050	1.105	23586
3	55	363	339	12.212	1.221	24360
3	57	354	365	17.883	1.788	22995
3	59	358	393	18.384	1.838	23448
3	61	363	400	5.591	0.559	21083
3	63	363	403	1.950	0.195	24394
3	65	368	390	9.053	0.905	27737
3	67	368	377	8.450	0.845	26913
3	69	367	386	5.886	0.589	26923
3	71	371	402	10.720	1.072	18813
3	73	385	402	9.100	0.910	25113
3	75	378	401	4.596	0.460	24474
3	77	367	408	8.475	0.847	26058
3	79	389	422	16.950	1.695	26632
3	81	412	439	18.590	1.859	23564
3	83	412	443	2.600	0.260	23895
3	85	398	443	9.100	0.910	23925
3	87	396	443	1.300	0.130	24339
3	89	412	449	11.107	1.111	25479
3	91	420	455	6.500	0.650	24717
3	93	428	462	6.909	0.691	24302
3	95	436	464	5.360	0.536	23805
3	97	435	471	4.596	0.460	23399
3	99	415	474	13.145	1.315	26538
3	101	420	484	7.267	0.727	23879
3	103	427	511	18.130	1.813	25116
3	105	427	511	0.000	0.000	28277
3	107	428	538	17.562	1.756	22014
3	109	424	561	15.174	1.517	23507
3	111	424	565	2.600	0.260	25116
3	113	421	569	3.250	0.325	24622
3	115	413	571	5.360	0.536	25863
3	117	410	582	7.411	0.741	23644
3	119	391	598	16.145	1.615	24082
3	121	378	595	8.672	0.867	23488
3	123	377	605	6.532	0.653	24384
3	125	379	611	4.111	0.411	26040
3	127	376	618	4.950	0.495	22777
3	129	368	638	14.001	1.400	24419
3	131	358	650	10.153	1.015	23894
3	133	341	664	14.314	1.431	24689
3	135	339	662	1.838	0.184	24747
3	137	349	634	19.325	1.933	24130
3	139	353	621	8.841	0.884	23501
3	141	369	621	10.400	1.040	22414
3	143	365	628	5.240	0.524	31270
3	145	349	645	15.174	1.517	22925
3	147	343	646	3.954	0.395	26901
3	149	359	654	11.627	1.163	27315
3	151	381	672	18.476	1.848	24308
3	153	390	700	19.117	1.912	22809
3	155	394	707	5.240	0.524	27227
3	157	401	716	7.411	0.741	24877
3	159	405	711	4.162	0.416	24091
3	161	379	713	16.950	1.695	19095
3	163	334	701	30.271	3.027	19609
3	165	340	699	4.111	0.411	20224
3	167	345	704	4.596	0.460	27286
3	169	323	700	14.534	1.453	20074
3	171	322	700	0.650	0.065	19308
3	173	324	700	1.300	0.130	24439
3	175	328	695	4.162	0.416	21858
3	177	314	699	9.464	0.946	26228
3	179	305	698	5.886	0.589	24486
3	181	336	703	20.410	2.041	26556
3	183	355	697	12.951	1.295	26007
3	185	365	695	6.629	0.663	30506
3	187	366	698	2.055	0.206	26663
3	189	369	697	2.055	0.206	24051
3	191	372	693	3.250	0.325	26016
3	193	382	690	6.786	0.679	28045
4	1	300	639	-1.000	-1.000	23661
4	3	300	639	0.000	0.000	22728
4	5	302	651	7.907	0.791	24965
4	7	302	653	1.300	0.130	25326
4	9	304	653	1.300	0.130	24732
4	11	306	642	7.267	0.727	21421
4	13	307	638	2.680	0.268	24011
4	15	307	637	0.650	0.065	24816
4	17	308	633	2.680	0.268	24636
4	19	308	636	1.950	0.195	24381
4	21	308	649	8.450	0.845	22266
4	23	310	644	3.500	0.350	25836
4	25	308	641	2.344	0.234	23004
4	27	308	639	1.300	0.130	23969
4	29	308	636	1.950	0.195	24344
4	31	308	636	0.000	0.000	25205
4	33	335	652	20.400	2.040	24344
4	35	333	662	6.629	0.663	22690
4	37	335	666	2.907	0.291	26187
4	39	336	674	5.240	0.524	27793
4	41	336	674	0.000	0.000	23601
4	43	337	675	0.919	0.092	25587
4	45	338	678	2.055	0.206	26273
4	47	344	685	5.993	0.599	24084
4	49	345	685	0.650	0.065	27257
4	51	346	687	1.453	0.145	27208
4	53	347	690	2.055	0.206	27248
4	55	347	690	0.000	0.000	23687
4	57	348	688	1.453	0.145	25386
4	59	348	688	0.000	0.000	22833
4	61	347	687	0.919	0.092	25544
4	63	348	693	3.954	0.395	24016
4	65	350	693	1.300	0.130	22330
4	67	353	695	2.344	0.234	24408
4	69	366	694	8.475	0.847	23678
4	71	362	705	7.608	0.761	26705
4	73	362	704	0.650	0.065	23964
4	75	362	701	1.950	0.195	24161
4	77	362	700	0.650	0.065	25223
4	79	366	697	3.250	0.325	26515
4	81	369	698	2.055	0.206	25427
4	83	369	698	0.000	0.000	25571
4	85	369	699	0.650	0.065	26198
4	87	371	699	1.300	0.130	25738
4	89	375	706	5.240	0.524	24295
4	91	373	709	2.344	0.234	24203
4	93	369	708	2.680	0.268	24771
4	95	362	717	7.411	0.741	23791
4	97	358	713	3.677	0.368	21528
4	99	364	706	5.993	0.599	15438
4	101	364	707	0.650	0.065	23746
4	103	364	707	0.000	0.000	20612
4	105	364	704	1.950	0.195	24352
4	107	360	697	5.240	0.524	27855
4	109	361	701	2.680	0.268	26142
4	111	366	698	3.790	0.379	29998
4	113	362	703	4.162	0.416	24482
4	115	362	701	1.300	0.130	27459
4	117	366	697	3.677	0.368	32344
4	119	370	705	5.814	0.581	24597
4	121	373	704	2.055	0.206	26957
4	123	378	708	4.162	0.416	34453
4	125	378	711	1.950	0.195	24120
4	127	384	709	4.111	0.411	25493
4	129	385	716	4.596	0.460	26042
4	131	381	724	5.814	0.581	19647
4	133	390	721	6.166	0.617	24907
4	135	393	723	2.344	0.234	31729
4	137	393	728	3.250	0.325	25979
4	139	394	733	3.314	0.331	22170
4	141	394	734	0.650	0.065	21823
4	143	393	731	2.055	0.206	26819
4	145	380	725	9.306	0.931	22023
4	147	377	719	4.360	0.436	18077
4	149	370	707	9.030	0.903	26520
4	151	363	702	5.591	0.559	27759
4	153	352	694	8.841	0.884	25976
4	155	342	685	8.745	0.874	26229
4	157	312	663	24.181	2.418	30010
4	159	309	662	2.055	0.206	33453
4	161	290	660	12.418	1.242	16175
4	163	281	662	5.993	0.599	18882
4	165	281	662	0.000	0.000	22300
4	167	280	662	0.650	0.065	26364
4	169	279	662	0.650	0.065	23548
4	171	307	664	18.246	1.825	23045
4	173	317	666	6.629	0.663	23989
4	175	318	666	0.650	0.065	17646
4	177	324	666	3.900	0.390	29181
4	179	326	666	1.300	0.130	18253
4	181	330	666	2.600	0.260	28468
4	183	336	663	4.360	0.436	25603
4	185	350	663	9.100	0.910	25657
4	187	361	665	7.267	0.727	22195
4	189	363	665	1.300	0.130	24188
4	191	364	665	0.650	0.065	23230
4	193	387	661	15.174	1.517	24117
5	1	759	784	-1.000	-1.000	23243
5	3	759	784	0.000	0.000	24964
5	5	759	784	0.000	0.000	23709
5	7	759	783	0.650	0.065	26015
5	9	757	776	4.732	0.473	26405
5	11	756	775	0.919	0.092	22548
5	13	752	771	3.677	0.368	23999
5	15	747	768	3.790	0.379	22806
5	17	741	762	5.515	0.552	25824
5	19	729	745	13.525	1.353	24899
5	21	721	734	8.841	0.884	23323
5	23	717	730	3.677	0.368	21903
5	25	713	724	4.687	0.469	23596
5	27	713	715	5.850	0.585	23799
5	29	721	735	14.001	1.400	23471
5	31	731	754	13.956	1.396	25033
5	33	737	763	7.031	0.703	31444
5	35	743	782	12.951	1.295	29748
5	37	744	785	2.055	0.206	22225
5	39	747	790	3.790	0.379	22812
5	41	747	790	0.000	0.000	23629
5	43	746	781	5.886	0.589	24018
5	45	747	782	0.919	0.092	21938
5	47	747	781	0.650	0.065	24390
5	49	736	773	8.841	0.884	24895
5	51	724	771	7.907	0.791	26485
5	53	707	765	11.718	1.172	24044
5	55	699	763	5.360	0.536	26924
5	57	683	755	11.627	1.163	25733
5	59	674	750	6.692	0.669	24417
5	61	663	744	8.144	0.814	23795
5	63	656	740	5.240	0.524	25810
5	65	651	740	3.250	0.325	24288
5	67	644	736	5.240	0.524	23470
5	69	632	731	8.450	0.845	19999
5	71	627	728	3.790	0.379	23767
5	73	625	727	1.453	0.145	25111
5	75	617	723	5.814	0.581	24222
5	77	604	720	8.672	0.867	24181
5	79	595	718	5.993	0.599	23107
5	81	584	716	7.267	0.727	24044
5	83	576	712	5.814	0.581	24273
5	85	572	711	2.680	0.268	22649
5	87	564	708	5.553	0.555	26475
5	89	553	704	7.608	0.761	27373
5	91	543	701	6.786	0.679	21579
5	93	535	700	5.240	0.524	23445
5	95	521	698	9.192	0.919	27648
5	97	511	696	6.629	0.663	24082
5	99	509	696	1.300	0.130	24205
5	101	509	696	0.000	0.000	22740
5	103	487	696	14.300	1.430	24428
5	105	487	696	0.000	0.000	24180
5	107	487	696	0.000	0.000	24284
5	109	486	694	1.453	0.145	24125
5	111	496	695	6.532	0.653	24293
5	113	501	694	3.314	0.331	24249
5	115	521	695	13.016	1.302	24344
5	117	529	695	5.200	0.520	25565
5	119	543	699	9.464	0.946	22352
5	121	576	701	21.489	2.149	23927
5	123	570	704	4.360	0.436	21282
5	125	565	706	3.500	0.350	24167
5	127	552	707	8.475	0.847	24824
5	129	531	709	13.711	1.371	27984
5	131	526	706	3.790	0.379	26965
5	133	519	698	6.909	0.691	24228
5	135	514	710	8.450	0.845	27779
5	137	514	710	0.000	0.000	20733
5	139	526	713	8.040	0.804	27796
5	141	525	712	0.919	0.092	26480
5	143	517	709	5.553	0.555	26977
5	145	484	701	22.071	2.207	24422
5	147	480	700	2.680	0.268	26452
5	149	466	697	9.306	0.931	23954
5	151	458	693	5.814	0.581	24102
5	153	453	691	3.500	0.350	25787
5	155	445	687	5.814	0.581	20528
5	157	437	685	5.360	0.536	24330
5	159	435	685	1.300	0.130	24460
5	161	492	693	37.412	3.741	25968
5	163	505	699	9.306	0.931	21439
5	165	513	701	5.360	0.536	23477
5	167	528	703	9.836	0.984	24504
5	169	541	705	8.549	0.855	24222
5	171	553	707	7.907	0.791	26592
5	173	560	708	4.596	0.460	24160
5	175	562	708	1.300	0.130	24851
5	177	557	708	3.250	0.325	24057
5	179	539	702	12.333	1.233	22513
5	181	535	699	3.250	0.325	21928
5	183	533	698	1.453	0.145	25727
5	185	537	698	2.600	0.260	23924
5	187	537	698	0.000	0.000	25614
5	189	534	694	3.250	0.325	21680
5	191	535	694	0.650	0.065	22735
5	193	547	698	8.222	0.822	21732
6	1	570	879	-1.000	-1.000	22129
6	3	570	879	0.000	0.000	25117
6	5	570	875	2.600	0.260	24605
6	7	570	871	2.600	0.260	25071
6	9	568	863	5.360	0.536	23587
6	11	568	857	3.900	0.390	23348
6	13	570	845	7.907	0.791	24402
6	15	573	838	4.950	0.495	24447
6	17	576	830	5.553	0.555	24894
6	19	577	828	1.453	0.145	23438
6	21	579	814	9.192	0.919	22562
6	23	585	805	7.031	0.703	23156
6	25	586	803	1.453	0.145	23252
6	27	597	794	9.238	0.924	22793
6	29	605	788	6.500	0.650	24812
6	31	613	784	5.814	0.581	25333
6	33	619	780	4.687	0.469	24901
6	35	620	777	2.055	0.206	24343
6	37	623	775	2.344	0.234	25065
6	39	627	770	4.162	0.416	25590
6	41	633	764	5.515	0.552	23655
6	43	639	761	4.360	0.436	23708
6	45	643	758	3.250	0.325	24301
6	47	645	755	2.344	0.234	24555
6	49	645	756	0.650	0.065	24075
6	51	644	765	5.886	0.589	24029
6	53	644	767	1.300	0.130	24534
6	55	651	770	4.950	0.495	24815
6	57	651	770	0.000	0.000	26683
6	59	648	761	6.166	0.617	23181
6	61	646	756	3.500	0.350	22494
6	63	647	749	4.596	0.460	28883
6	65	649	738	7.267	0.727	25818
6	67	647	738	1.300	0.130	24468
6	69	645	757	12.418	1.242	23401
6	71	641	771	9.464	0.946	24496
6	73	635	775	4.687	0.469	23963
6	75	627	784	7.827	0.783	23489
6	77	619	789	6.132	0.613	17089
6	79	612	797	6.909	0.691	26148
6	81	611	799	1.453	0.145	16082
6	83	610	801	1.453	0.145	26299
6	85	610	801	0.000	0.000	31925
6	87	614	798	3.250	0.325	26459
6	89	616	792	4.111	0.411	27630
6	91	618	787	3.500	0.350	28235
6	93	620	782	3.500	0.350	14978
6	95	621	778	2.680	0.268	19875
6	97	622	777	0.919	0.092	21226
6	99	625	776	2.055	0.206	23105
6	101	632	778	4.732	0.473	32126
6	103	636	778	2.600	0.260	24662
6	105	645	780	5.993	0.599	26560
6	107	648	782	2.344	0.234	21506
6	109	655	782	4.550	0.455	27721
6	111	660	786	4.162	0.416	26881
6	113	665	794	6.132	0.613	24800
6	115	667	797	2.344	0.234	20414
6	117	670	800	2.758	0.276	23670
6	119	677	809	7.411	0.741	24125
6	121	679	809	1.300	0.130	23882
6	123	684	811	3.500	0.350	26577
6	125	685	813	1.453	0.145	23128
6	127	686	813	0.650	0.065	23563
6	129	690	812	2.680	0.268	23587
6	131	697	813	4.596	0.460	24755
6	133	695	817	2.907	0.291	22920
6	135	695	817	0.000	0.000	22066
6	137	695	817	0.000	0.000	21459
6	139	694	819	1.453	0.145	22088
6	141	690	821	2.907	0.291	22824
6	143	690	821	0.000	0.000	22323
6	145	686	814	5.240	0.524	25386
6	147	670	805	11.932	1.193	26438
6	149	656	795	11.183	1.118	23840
6	151	651	789	5.077	0.508	27365
6	153	642	781	7.827	0.783	25899
6	155	635	776	5.591	0.559	26802
6	157	624	769	8.475	0.847	23516
6	159	620	767	2.907	0.291	22158
6	161	623	772	3.790	0.379	26733
6	163	634	785	11.069	1.107	25572
6	165	643	791	7.031	0.703	23714
6	167	657	801	11.183	1.118	25066
6	169	661	805	3.677	0.368	19165
6	171	667	811	5.515	0.552	25828
6	173	677	818	7.934	0.793	25370
6	175	686	829	9.238	0.924	26048
6	177	690	833	3.677	0.368	24048
6	179	698	841	7.354	0.735	23896
6	181	699	847	3.954	0.395	21139
6	183	699	853	3.900	0.390	26186
6	185	700	859	3.954	0.395	24041
6	187	689	845	11.573	1.157	26378
6	189	669	816	22.898	2.290	23153
6	191	648	796	18.850	1.885	22446
6	193	637	786	9.663	0.966	26067
7	1	313	643	-1.000	-1.000	23726
7	3	313	643	0.000	0.000	25908
7	5	304	643	5.850	0.585	27733
7	7	300	645	2.907	0.291	24973
7	9	292	648	5.553	0.555	24426
7	11	292	648	0.000	0.000	24463
7	13	292	649	0.650	0.065	25486
7	15	306	661	11.985	1.199	19280
7	17	309	661	1.950	0.195	19368
7	19	310	661	0.650	0.065	19200
7	21	318	667	6.500	0.650	22731
7	23	321	671	3.250	0.325	21946
7	25	326	677	5.077	0.508	24261
7	27	333	679	4.732	0.473	23581
7	29	342	681	5.993	0.599	25168
7	31	342	691	6.500	0.650	23369
7	33	344	692	1.453	0.145	24705
7	35	350	697	5.077	0.508	29326
7	37	350	699	1.300	0.130	24511
7	39	351	692	4.596	0.460	25883
7	41	345	684	6.500	0.650	25285
7	43	344	686	1.453	0.145	23346
7	45	356	701	12.486	1.249	24149
7	47	364	711	8.324	0.832	23984
7	49	368	713	2.907	0.291	24145
7	51	367	712	0.919	0.092	23970
7	53	372	718	5.077	0.508	24207
7	55	376	721	3.250	0.325	24266
7	57	382	726	5.077	0.508	24491
7	59	375	718	6.909	0.691	24403
7	61	369	712	5.515	0.552	24146
7	63	366	708	3.250	0.325	24721
7	65	361	700	6.132	0.613	23093
7	67	357	693	5.240	0.524	29092
7	69	356	690	2.055	0.206	25656
7	71	352	688	2.907	0.291	25811
7	73	349	685	2.758	0.276	29127
7	75	349	686	0.650	0.065	29234
7	77	354	695	6.692	0.669	25379
7	79	357	701	4.360	0.436	27024
7	81	364	705	5.240	0.524	24086
7	83	368	707	2.907	0.291	26453
7	85	374	710	4.360	0.436	24436
7	87	377	715	3.790	0.379	24125
7	89	380	718	2.758	0.276	24080
7	91	381	719	0.919	0.092	24025
7	93	381	718	0.650	0.065	24577
7	95	378	715	2.758	0.276	24085
7	97	369	708	7.411	0.741	21836
7	99	366	703	3.790	0.379	17962
7	101	363	700	2.758	0.276	17462
7	103	360	698	2.344	0.234	18203
7	105	360	698	0.000	0.000	33301
7	107	360	699	0.650	0.065	26353
7	109	356	695	3.677	0.368	26167
7	111	356	698	1.950	0.195	24837
7	113	362	706	6.500	0.650	26682
7	115	364	708	1.838	0.184	23690
7	117	366	709	1.453	0.145	15284
7	119	370	709	2.600	0.260	24332
7	121	371	706	2.055	0.206	25254
7	123	365	703	4.360	0.436	25807
7	125	361	701	2.907	0.291	21795
7	127	355	695	5.515	0.552	22319
7	129	352	691	3.250	0.325	24823
7	131	349	688	2.758	0.276	23930
7	133	363	700	11.985	1.199	27232
7	135	371	707	6.909	0.691	24620
7	137	377	710	4.360	0.436	27215
7	139	378	711	0.919	0.092	26510
7	141	381	714	2.758	0.276	29993
7	143	387	720	5.515	0.552	24157
7	145	391	724	3.677	0.368	23888
7	147	393	727	2.344	0.234	25523
7	149	397	731	3.677	0.368	26569
7	151	402	737	5.077	0.508	24355
7	153	402	738	0.650	0.065	24236
7	155	374	715	23.552	2.355	23883
7	157	369	710	4.596	0.460	23769
7	159	347	690	19.325	1.933	22761
7	161	331	678	13.000	1.300	24167
7	163	317	669	10.818	1.082	18830
7	165	306	661	8.841	0.884	22641
7	167	293	654	9.597	0.960	23130
7	169	291	653	1.453	0.145	26297
7	171	322	665	21.606	2.161	20228
7	173	335	670	9.053	0.905	24753
7	175	346	670	7.150	0.715	19628
7	177	354	669	5.240	0.524	23880
7	179	357	668	2.055	0.206	23944
7	181	357	662	3.900	0.390	25100
7	183	361	658	3.677	0.368	25063
7	185	366	657	3.314	0.331	24674
7	187	361	656	3.314	0.331	25389
7	189	355	656	3.900	0.390	31557
7	191	355	656	0.000	0.000	26245
7	193	355	656	0.000	0.000	26530
8	1	235	312	-1.000	-1.000	21764
8	3	242	310	4.732	0.473	24153
8	5	247	305	4.596	0.460	25461
8	7	257	296	8.745	0.874	25636
8	9	271	287	10.818	1.082	24777
8	11	282	278	9.238	0.924	25944
8	13	289	273	5.591	0.559	19277
8	15	296	270	4.950	0.495	17661
8	17	310	279	10.818	1.082	25284
8	19	321	282	7.411	0.741	26811
8	21	336	289	10.759	1.076	27892
8	23	346	291	6.629	0.663	23253
8	25	360	297	9.900	0.990	27074
8	27	362	298	1.453	0.145	23652
8	29	338	293	15.935	1.593	24527
8	31	317	290	13.788	1.379	28192
8	33	314	288	2.344	0.234	26522
8	35	306	279	7.827	0.783	24581
8	37	330	302	21.606	2.161	24692
8	39	344	311	10.818	1.082	24446
8	41	365	323	15.721	1.572	27332
8	43	378	327	8.841	0.884	22712
8	45	397	328	12.367	1.237	24923
8	47	408	328	7.150	0.715	23083
8	49	414	329	3.954	0.395	25067
8	51	372	318	28.220	2.822	25872
8	53	361	321	7.411	0.741	25330
8	55	357	346	16.456	1.646	26834
8	57	357	373	17.550	1.755	24917
8	59	362	407	22.337	2.234	20790
8	61	362	412	3.250	0.325	24347
8	63	362	406	3.900	0.390	23558
8	65	374	390	13.000	1.300	23086
8	67	387	379	11.069	1.107	25990
8	69	386	386	4.596	0.460	27649
8	71	389	385	2.055	0.206	24934
8	73	405	395	12.264	1.226	24793
8	75	383	394	14.314	1.431	24837
8	77	376	404	7.934	0.793	23989
8	79	379	434	19.597	1.960	21390
8	81	392	445	11.069	1.107	24252
8	83	400	445	5.200	0.520	24487
8	85	419	452	13.161	1.316	24619
8	87	422	453	2.055	0.206	24170
8	89	404	439	14.822	1.482	24941
8	91	400	439	2.600	0.260	24638
8	93	408	447	7.354	0.735	22763
8	95	417	442	6.692	0.669	24320
8	97	405	465	16.862	1.686	23806
8	99	404	479	9.123	0.912	23585
8	101	408	500	13.895	1.390	22670
8	103	411	509	6.166	0.617	20195
8	105	414	519	6.786	0.679	27874
8	107	423	535	11.932	1.193	21958
8	109	427	550	10.090	1.009	25336
8	111	427	551	0.650	0.065	25464
8	113	419	561	8.324	0.832	24645
8	115	408	567	8.144	0.814	24011
8	117	396	583	13.000	1.300	25468
8	119	393	598	9.943	0.994	24260
8	121	392	599	0.919	0.092	24786
8	123	378	601	9.192	0.919	24125
8	125	372	608	5.993	0.599	23662
8	127	366	630	14.822	1.482	29113
8	129	357	643	10.277	1.028	19506
8	131	346	660	13.161	1.316	21524
8	133	343	667	4.950	0.495	25489
8	135	364	644	20.244	2.024	24492
8	137	374	621	16.302	1.630	24678
8	139	367	614	6.435	0.643	23350
8	141	366	612	1.453	0.145	23591
8	143	362	625	8.841	0.884	24082
8	145	361	645	13.016	1.302	24993
8	147	371	673	19.325	1.933	22921
8	149	378	682	7.411	0.741	23433
8	151	385	690	6.909	0.691	24215
8	153	397	705	12.486	1.249	26548
8	155	397	710	3.250	0.325	26347
8	157	398	713	2.055	0.206	24403
8	159	388	704	8.745	0.874	26689
8	161	384	699	4.162	0.416	24975
8	163	378	701	4.111	0.411	26833
8	165	366	702	7.827	0.783	24687
8	167	361	704	3.500	0.350	24878
8	169	350	707	7.411	0.741	21595
8	171	343	705	4.732	0.473	22130
8	173	339	705	2.600	0.260	21866
8	175	323	703	10.481	1.048	20063
8	177	304	703	12.350	1.235	25587
8	179	307	704	2.055	0.206	24289
8	181	347	701	26.072	2.607	24443
8	183	363	695	11.107	1.111	27850
8	185	373	694	6.532	0.653	26246
8	187	378	696	3.500	0.350	28093
8	189	385	699	4.950	0.495	23013
8	191	391	702	4.360	0.436	24540
8	193	394	691	7.411	0.741	24532
9	1	187	642	-1.000	-1.000	24289
9	3	171	639	10.581	1.058	24599
9	5	175	640	2.680	0.268	23533
9	7	186	644	7.608	0.761	24815
9	9	192	649	5.077	0.508	23955
9	11	206	653	9.464	0.946	23877
9	13	214	654	5.240	0.524	23461
9	15	224	657	6.786	0.679	23714
9	17	228	659	2.907	0.291	22598
9	19	228	659	0.000	0.000	22412
9	21	226	666	4.732	0.473	24186
9	23	224	671	3.500	0.350	26927
9	25	224	679	5.200	0.520	24558
9	27	222	679	1.300	0.130	25333
9	29	217	674	4.596	0.460	24512
9	31	220	667	4.950	0.495	24972
9	33	222	668	1.453	0.145	22941
9	35	226	690	14.534	1.453	27500
9	37	219	703	9.597	0.960	24313
9	39	213	713	7.580	0.758	22532
9	41	212	720	4.596	0.460	25134
9	43	207	727	5.591	0.559	24100
9	45	201	732	5.077	0.508	23542
9	47	197	739	5.240	0.524	26552
9	49	195	745	4.111	0.411	22168
9	51	194	748	2.055	0.206	23479
9	53	194	748	0.000	0.000	23620
9	55	193	754	3.954	0.395	23229
9	57	193	757	1.950	0.195	26013
9	59	186	770	9.597	0.960	23925
9	61	186	772	1.300	0.130	23281
9	63	184	776	2.907	0.291	23731
9	65	197	766	10.661	1.066	22954
9	67	205	758	7.354	0.735	22038
9	69	198	764	5.993	0.599	24361
9	71	193	772	6.132	0.613	24372
9	73	193	772	0.000	0.000	21628
9	75	193	772	0.000	0.000	20773
9	77	192	770	1.453	0.145	23769
9	79	192	757	8.450	0.845	24448
9	81	186	770	9.306	0.931	24245
9	83	186	770	0.000	0.000	23538
9	85	186	770	0.000	0.000	24427
9	87	183	776	4.360	0.436	23820
9	89	183	776	0.000	0.000	23568
9	91	183	774	1.300	0.130	24309
9	93	185	765	5.993	0.599	21810
9	95	185	761	2.600	0.260	21151
9	97	187	758	2.344	0.234	24974
9	99	187	758	0.000	0.000	26046
9	101	188	758	0.650	0.065	27296
9	103	188	758	0.000	0.000	24124
9	105	186	771	8.549	0.855	25669
9	107	186	778	4.550	0.455	27666
9	109	183	785	4.950	0.495	24824
9	111	179	792	5.240	0.524	26631
9	113	171	806	10.481	1.048	25093
9	115	168	821	9.943	0.994	21825
9	117	164	833	8.222	0.822	22474
9	119	162	838	3.500	0.350	24273
9	121	159	844	4.360	0.436	18579
9	123	162	839	3.790	0.379	23789
9	125	172	822	12.820	1.282	23528
9	127	179	808	10.174	1.017	23734
9	129	180	801	4.596	0.460	23429
9	131	178	796	3.500	0.350	21127
9	133	171	786	7.934	0.793	22335
9	135	169	780	4.111	0.411	27827
9	137	167	774	4.111	0.411	21768
9	139	164	766	5.553	0.555	26183
9	141	167	754	8.040	0.804	23372
9	143	168	747	4.596	0.460	28780
9	145	155	759	11.499	1.150	22551
9	147	153	767	5.360	0.536	24485
9	149	153	777	6.500	0.650	23380
9	151	153	788	7.150	0.715	25515
9	153	153	788	0.000	0.000	26397
9	155	158	784	4.162	0.416	24196
9	157	159	781	2.055	0.206	22755
9	159	159	780	0.650	0.065	21819
9	161	162	779	2.055	0.206	28432
9	163	165	777	2.344	0.234	22997
9	165	170	774	3.790	0.379	26685
9	167	157	775	8.475	0.847	25020
9	169	146	768	8.475	0.847	22466
9	171	162	780	13.000	1.300	25145
9	173	166	788	5.814	0.581	15918
9	175	168	791	2.344	0.234	26730
9	177	168	783	5.200	0.520	22537
9	179	158	781	6.629	0.663	21503
9	181	155	784	2.758	0.276	22684
9	183	149	786	4.111	0.411	22957
9	185	145	781	4.162	0.416	22658
9	187	146	770	7.179	0.718	21687
9	189	150	773	3.250	0.325	22140
9	191	166	782	11.932	1.193	26505
9	193	165	787	3.314	0.331	24820
10	1	484	811	-1.000	-1.000	28671
10	3	487	807	3.250	0.325	22853
10	5	491	804	3.250	0.325	17577
10	7	495	798	4.687	0.469	25694
10	9	500	788	7.267	0.727	23878
10	11	503	783	3.790	0.379	23555
10	13	511	774	7.827	0.783	21794
10	15	518	770	5.240	0.524	23730
10	17	523	766	4.162	0.416	27483
10	19	531	761	6.132	0.613	25210
10	21	533	758	2.344	0.234	33702
10	23	541	751	6.909	0.691	23271
10	25	553	743	9.374	0.937	23514
10	27	569	737	11.107	1.111	17922
10	29	581	736	7.827	0.783	20564
10	31	583	730	4.111	0.411	23768
10	33	567	728	10.481	1.048	18780
10	35	566	726	1.453	0.145	19919
10	37	573	717	7.411	0.741	26678
10	39	565	710	6.909	0.691	18908
10	41	569	720	7.001	0.700	23698
10	43	599	743	24.571	2.457	23725
10	45	601	743	1.300	0.130	23488
10	47	589	732	10.581	1.058	23008
10	49	577	725	9.030	0.903	30415
10	51	575	731	4.111	0.411	24414
10	53	574	740	5.886	0.589	23770
10	55	573	750	6.532	0.653	28200
10	57	573	750	0.000	0.000	24395
10	59	578	746	4.162	0.416	23466
10	61	582	742	3.677	0.368	23882
10	63	580	747	3.500	0.350	22889
10	65	566	766	15.340	1.534	34529
10	67	560	766	3.900	0.390	28581
10	69	552	762	5.814	0.581	25457
10	71	551	759	2.055	0.206	19565
10	73	559	748	8.841	0.884	19604
10	75	555	764	10.720	1.072	26322
10	77	549	773	7.031	0.703	24098
10	79	549	775	1.300	0.130	21866
10	81	552	783	5.553	0.555	24449
10	83	550	793	6.629	0.663	23295
10	85	550	800	4.550	0.455	23122
10	87	548	810	6.629	0.663	23348
10	89	549	809	0.919	0.092	23020
10	91	551	798	7.267	0.727	21166
10	93	552	781	11.069	1.107	21484
10	95	558	768	9.306	0.931	25027
10	97	559	755	8.475	0.847	22529
10	99	551	781	17.681	1.768	22986
10	101	551	781	0.000	0.000	26865
10	103	554	795	9.306	0.931	25343
10	105	553	806	7.179	0.718	23697
10	107	553	806	0.000	0.000	23519
10	109	553	806	0.000	0.000	22801
10	111	554	806	0.650	0.065	25783
10	113	556	811	3.500	0.350	23694
10	115	554	811	1.300	0.130	25917
10	117	544	792	13.956	1.396	22670
10	119	540	794	2.907	0.291	23412
10	121	539	793	0.919	0.092	25473
10	123	525	790	9.306	0.931	11075
10	125	523	790	1.300	0.130	22878
10	127	534	794	7.608	0.761	14697
10	129	557	800	15.450	1.545	22354
10	131	570	805	9.053	0.905	15865
10	133	558	812	9.030	0.903	26486
10	135	547	824	10.581	1.058	22448
10	137	547	825	0.650	0.065	23414
10	139	554	818	6.435	0.643	17278
10	141	555	809	5.886	0.589	17056
10	143	555	809	0.000	0.000	23999
10	145	565	799	9.192	0.919	16116
10	147	564	798	0.919	0.092	22581
10	149	559	804	5.077	0.508	11077
10	151	555	809	4.162	0.416	16699
10	153	555	809	0.000	0.000	22602
10	155	552	801	5.553	0.555	17577
10	157	552	795	3.900	0.390	26169
10	159	557	784	7.854	0.785	27243
10	161	554	772	8.040	0.804	21826
10	163	551	770	2.344	0.234	16181
10	165	543	766	5.814	0.581	25713
10	167	541	763	2.344	0.234	24922
10	169	539	760	2.344	0.234	24035
10	171	539	777	11.050	1.105	23547
10	173	541	782	3.500	0.350	23851
10	175	541	783	0.650	0.065	23474
10	177	541	782	0.650	0.065	23855
10	179	546	803	14.031	1.403	24786
10	181	547	809	3.954	0.395	20656
10	183	548	829	13.016	1.302	22357
10	185	548	852	14.950	1.495	22173
10	187	550	861	5.993	0.599	23512
10	189	554	865	3.677	0.368	24879
10	191	562	867	5.360	0.536	23608
10	193	515	840	35.231	3.523	16594
11	1	252	873	-1.000	-1.000	21620
11	3	252	873	0.000	0.000	23251
11	5	252	873	0.000	0.000	22043
11	7	251	869	2.680	0.268	23236
11	9	248	854	9.943	0.994	23952
11	11	250	837	11.126	1.113	21964
11	13	251	836	0.919	0.092	23731
11	15	256	836	3.250	0.325	22313
11	17	265	836	5.850	0.585	21977
11	19	268	835	2.055	0.206	22688
11	21	278	822	10.661	1.066	23813
11	23	282	842	13.257	1.326	23872
11	25	274	850	7.354	0.735	27706
11	27	274	850	0.000	0.000	23545
11	29	292	825	20.023	2.002	23322
11	31	307	815	11.718	1.172	28445
11	33	309	814	1.453	0.145	21098
11	35	309	814	0.000	0.000	30925
11	37	311	814	1.300	0.130	27673
11	39	320	811	6.166	0.617	18621
11	41	328	809	5.360	0.536	23458
11	43	335	805	5.240	0.524	22607
11	45	354	799	12.951	1.295	20759
11	47	358	796	3.250	0.325	26327
11	49	371	792	8.841	0.884	24109
11	51	375	790	2.907	0.291	23391
11	53	380	788	3.500	0.350	22527
11	55	388	784	5.814	0.581	23271
11	57	396	785	5.240	0.524	23020
11	59	396	785	0.000	0.000	25258
11	61	402	786	3.954	0.395	23061
11	63	406	786	2.600	0.260	23112
11	65	409	786	1.950	0.195	22815
11	67	412	785	2.055	0.206	23717
11	69	413	785	0.650	0.065	22987
11	71	408	784	3.314	0.331	23343
11	73	390	791	12.553	1.255	23979
11	75	390	791	0.000	0.000	23979
11	77	402	785	8.720	0.872	22747
11	79	405	780	3.790	0.379	29265
11	81	376	795	21.222	2.122	14430
11	83	376	795	0.000	0.000	15783
11	85	378	793	1.838	0.184	18151
11	87	386	787	6.500	0.650	23500
11	89	391	794	5.591	0.559	29180
11	91	390	797	2.055	0.206	25844
11	93	386	798	2.680	0.268	28707
11	95	375	800	7.267	0.727	23734
11	97	374	801	0.919	0.092	23812
11	99	388	799	9.192	0.919	20154
11	101	390	797	1.838	0.184	20255
11	103	391	796	0.919	0.092	13395
11	105	397	802	5.515	0.552	12277
11	107	402	807	4.596	0.460	18846
11	109	408	817	7.580	0.758	26351
11	111	408	823	3.900	0.390	20570
11	113	408	823	0.000	0.000	23554
11	115	406	824	1.453	0.145	20187
11	117	406	825	0.650	0.065	23531
11	119	408	816	5.993	0.599	21940
11	121	409	809	4.596	0.460	21586
11	123	413	801	5.814	0.581	23306
11	125	417	795	4.687	0.469	23529
11	127	422	792	3.790	0.379	26555
11	129	425	790	2.344	0.234	24806
11	131	424	782	5.240	0.524	23576
11	133	424	778	2.600	0.260	24339
11	135	429	771	5.591	0.559	25738
11	137	430	770	0.919	0.092	23349
11	139	430	770	0.000	0.000	25838
11	141	440	752	13.384	1.338	24302
11	143	447	744	6.909	0.691	24605
11	145	457	727	12.820	1.282	26370
11	147	461	713	9.464	0.946	24284
11	149	462	706	4.596	0.460	23831
11	151	468	696	7.580	0.758	30428
11	153	473	688	6.132	0.613	22949
11	155	474	683	3.314	0.331	23451
11	157	475	680	2.055	0.206	25252
11	159	477	677	2.344	0.234	28038
11	161	479	671	4.111	0.411	23804
11	163	474	678	5.591	0.559	24321
11	165	461	700	16.610	1.661	26575
11	167	450	720	14.836	1.484	25672
11	169	443	741	14.388	1.439	27901
11	171	436	768	18.130	1.813	22529
11	173	433	777	6.166	0.617	27454
11	175	429	788	7.608	0.761	23459
11	177	426	797	6.166	0.617	22770
11	179	424	802	3.500	0.350	25713
11	181	422	807	3.500	0.350	23347
11	183	425	814	4.950	0.495	25229
11	185	440	817	9.943	0.994	24500
11	187	459	823	12.951	1.295	23786
11	189	472	834	11.069	1.107	23198
11	191	483	844	9.663	0.966	23947
11	193	498	861	14.736	1.474	24243
12	1	977	459	-1.000	-1.000	23214
12	3	977	458	0.650	0.065	22690
12	5	973	452	4.687	0.469	22940
12	7	967	444	6.500	0.650	15660
12	9	955	430	11.985	1.199	19540
12	11	949	426	4.687	0.469	16796
12	13	946	423	2.758	0.276	21224
12	15	953	436	9.597	0.960	22740
12	17	955	436	1.300	0.130	17234
12	19	957	434	1.838	0.184	20571
12	21	957	428	3.900	0.390	22136
12	23	971	439	11.573	1.157	21096
12	25	978	450	8.475	0.847	23887
12	27	976	460	6.629	0.663	22777
12	29	976	460	0.000	0.000	22884
12	31	971	470	7.267	0.727	23031
12	33	970	461	5.886	0.589	21379
12	35	971	457	2.680	0.268	21520
12	37	975	437	13.257	1.326	23683
12	39	974	436	0.919	0.092	22786
12	41	963	443	8.475	0.847	19928
12	43	964	449	3.954	0.395	22049
12	45	967	455	4.360	0.436	21908
12	47	971	454	2.680	0.268	22045
12	49	974	461	4.950	0.495	25971
12	51	973	463	1.453	0.145	24364
12	53	956	466	11.220	1.122	26421
12	55	941	473	10.759	1.076	20679
12	57	925	489	14.707	1.471	25553
12	59	916	498	8.273	0.827	23197
12	61	905	509	10.111	1.011	22735
12	63	898	513	5.240	0.524	23298
12	65	895	512	2.055	0.206	23358
12	67	895	506	3.900	0.390	22880
12	69	885	500	7.580	0.758	23295
12	71	875	500	6.500	0.650	23523
12	73	871	499	2.680	0.268	22772
12	75	868	503	3.250	0.325	22322
12	77	848	502	13.016	1.302	22826
12	79	845	501	2.055	0.206	22312
12	81	831	496	9.663	0.966	22061
12	83	819	507	10.581	1.058	20915
12	85	815	511	3.677	0.368	22599
12	87	815	510	0.650	0.065	20825
12	89	815	489	13.650	1.365	16249
12	91	813	481	5.360	0.536	21353
12	93	808	472	6.692	0.669	20846
12	95	803	461	7.854	0.785	21998
12	97	804	459	1.453	0.145	22432
12	99	811	481	15.006	1.501	17074
12	101	816	500	12.770	1.277	20106
12	103	809	519	13.161	1.316	19995
12	105	804	528	6.692	0.669	20953
12	107	802	535	4.732	0.473	22424
12	109	798	543	5.814	0.581	24072
12	111	795	549	4.360	0.436	21794
12	113	794	551	1.453	0.145	23435
12	115	792	554	2.344	0.234	23561
12	117	793	554	0.650	0.065	22385
12	119	791	567	8.549	0.855	23253
12	121	795	562	4.162	0.416	24067
12	123	805	541	15.118	1.512	22788
12	125	812	510	20.657	2.066	22888
12	127	811	492	11.718	1.172	18552
12	129	801	471	15.118	1.512	20354
12	131	791	451	14.534	1.453	12465
12	133	796	440	7.854	0.785	25883
12	135	795	430	6.532	0.653	20953
12	137	795	427	1.950	0.195	23092
12	139	794	434	4.596	0.460	24786
12	141	793	440	3.954	0.395	21344
12	143	793	424	10.400	1.040	22201
12	145	795	416	5.360	0.536	21697
12	147	795	419	1.950	0.195	22744
12	149	794	419	0.650	0.065	21298
12	151	794	416	1.950	0.195	22110
12	153	794	409	4.550	0.455	23160
12	155	786	401	7.354	0.735	16810
12	157	786	399	1.300	0.130	22382
12	159	783	400	2.055	0.206	21181
12	161	788	415	10.277	1.028	19169
12	163	788	418	1.950	0.195	23615
12	165	789	427	5.886	0.589	23395
12	167	791	460	21.489	2.149	24576
12	169	791	460	0.000	0.000	23617
12	171	795	454	4.687	0.469	22893
12	173	800	447	5.591	0.559	12861
12	175	795	459	8.450	0.845	25431
12	177	792	466	4.950	0.495	23410
12	179	792	468	1.300	0.130	26169
12	181	792	469	0.650	0.065	27083
12	183	791	473	2.680	0.268	16893
12	185	791	455	11.700	1.170	22955
12	187	792	436	12.367	1.237	23059
12	189	794	422	9.192	0.919	18252
12	191	797	415	4.950	0.495	21830
12	193	801	408	5.240	0.524	22607
13	1	366	218	-1.000	-1.000	19189
13	3	363	216	2.344	0.234	23442
13	5	353	205	9.663	0.966	24957
13	7	362	220	11.370	1.137	27187
13	9	373	241	15.409	1.541	28047
13	11	376	244	2.758	0.276	25683
13	13	376	244	0.000	0.000	27169
13	15	378	253	5.993	0.599	23129
13	17	381	255	2.344	0.234	23867
13	19	390	262	7.411	0.741	23432
13	21	394	263	2.680	0.268	24108
13	23	406	268	8.450	0.845	24054
13	25	414	270	5.360	0.536	24890
13	27	440	267	17.012	1.701	21012
13	29	446	266	3.954	0.395	18839
13	31	453	264	4.732	0.473	30044
13	33	467	262	9.192	0.919	27236
13	35	475	266	5.814	0.581	27435
13	37	485	271	7.267	0.727	23635
13	39	491	272	3.954	0.395	24116
13	41	496	271	3.314	0.331	30069
13	43	497	268	2.055	0.206	22574
13	45	499	255	8.549	0.855	24069
13	47	505	262	5.993	0.599	23586
13	49	511	266	4.687	0.469	23392
13	51	519	269	5.553	0.555	23581
13	53	524	272	3.790	0.379	24611
13	55	524	272	0.000	0.000	24986
13	57	541	274	11.126	1.113	24237
13	59	544	277	2.758	0.276	25355
13	61	544	277	0.000	0.000	24463
13	63	551	278	4.596	0.460	21417
13	65	558	275	4.950	0.495	23592
13	67	566	273	5.360	0.536	23802
13	69	570	273	2.600	0.260	24380
13	71	570	273	0.000	0.000	22953
13	73	566	274	2.680	0.268	24198
13	75	544	274	14.300	1.430	24353
13	77	511	263	22.610	2.261	24258
13	79	489	265	14.359	1.436	27858
13	81	470	263	12.418	1.242	22912
13	83	458	263	7.800	0.780	25626
13	85	454	259	3.677	0.368	26364
13	87	443	253	8.144	0.814	24845
13	89	434	250	6.166	0.617	23035
13	91	456	263	16.610	1.661	27501
13	93	474	269	12.333	1.233	24452
13	95	475	271	1.453	0.145	31628
13	97	467	270	5.240	0.524	31169
13	99	457	264	7.580	0.758	23190
13	101	456	264	0.650	0.065	33034
13	103	473	268	11.351	1.135	24696
13	105	443	262	19.886	1.989	22870
13	107	424	254	13.400	1.340	27694
13	109	417	240	10.174	1.017	24868
13	111	411	228	8.720	0.872	28356
13	113	419	218	8.324	0.832	24605
13	115	422	213	3.790	0.379	26438
13	117	429	211	4.732	0.473	23122
13	119	438	211	5.850	0.585	26063
13	121	450	211	7.800	0.780	26586
13	123	472	207	14.534	1.453	25276
13	125	477	205	3.500	0.350	28983
13	127	478	205	0.650	0.065	24662
13	129	473	205	3.250	0.325	25644
13	131	473	205	0.000	0.000	24192
13	133	478	203	3.500	0.350	24761
13	135	482	202	2.680	0.268	24393
13	137	486	199	3.250	0.325	24210
13	139	445	210	27.592	2.759	30645
13	141	433	215	8.450	0.845	27189
13	143	423	227	10.153	1.015	24848
13	145	415	232	6.132	0.613	26972
13	147	406	243	9.238	0.924	20624
13	149	396	251	8.324	0.832	28433
13	151	382	261	11.183	1.118	16326
13	153	373	264	6.166	0.617	24939
13	155	372	264	0.650	0.065	18870
13	157	397	252	18.025	1.802	24664
13	159	420	238	17.501	1.750	25359
13	161	441	227	15.409	1.541	34517
13	163	446	224	3.790	0.379	24076
13	165	469	211	17.172	1.717	19130
13	167	474	206	4.596	0.460	22324
13	169	482	193	9.922	0.992	22810
13	171	484	190	2.344	0.234	21429
13	173	486	191	1.453	0.145	24018
13	175	485	182	5.886	0.589	28445
13	177	479	168	9.900	0.990	23237
13	179	462	153	14.736	1.474	26880
13	181	450	143	10.153	1.015	24825
13	183	445	135	6.132	0.613	25040
13	185	439	132	4.360	0.436	25999
13	187	432	127	5.591	0.559	25720
13	189	447	122	10.277	1.028	26561
13	191	472	117	16.571	1.657	25561
13	193	478	110	5.993	0.599	24956
14	1	986	860	-1.000	-1.000	23625
14	3	984	855	3.500	0.350	22094
14	5	979	858	3.790	0.379	23813
14	7	974	859	3.314	0.331	21395
14	9	968	860	3.954	0.395	20890
14	11	961	864	5.240	0.524	22963
14	13	946	872	11.050	1.105	22608
14	15	937	875	6.166	0.617	23393
14	17	931	878	4.360	0.436	22284
14	19	918	883	9.053	0.905	22341
14	21	916	883	1.300	0.130	22184
14	23	916	883	0.000	0.000	22361
14	25	919	881	2.344	0.234	21859
14	27	932	876	9.053	0.905	20250
14	29	945	870	9.306	0.931	21420
14	31	959	867	9.306	0.931	21624
14	33	965	858	7.031	0.703	23444
14	35	971	853	5.077	0.508	18341
14	37	973	852	1.453	0.145	21567
14	39	977	852	2.600	0.260	23564
14	41	984	847	5.591	0.559	21853
14	43	991	843	5.240	0.524	23241
14	45	992	840	2.055	0.206	22197
14	47	995	835	3.790	0.379	24231
14	49	995	837	1.300	0.130	23438
14	51	992	841	3.250	0.325	22635
14	53	990	847	4.111	0.411	23016
14	55	982	856	7.827	0.783	19601
14	57	973	866	8.745	0.874	22374
14	59	967	869	4.360	0.436	22188
14	61	960	870	4.596	0.460	22337
14	63	950	866	7.001	0.700	23851
14	65	945	868	3.500	0.350	23174
14	67	945	866	1.300	0.130	21044
14	69	961	855	12.620	1.262	23313
14	71	973	850	8.450	0.845	25447
14	73	982	845	6.692	0.669	22607
14	75	990	838	6.909	0.691	23667
14	77	993	835	2.758	0.276	21950
14	79	995	832	2.344	0.234	24224
14	81	993	828	2.907	0.291	23723
14	83	994	827	0.919	0.092	21254
14	85	994	829	1.300	0.130	22243
14	87	990	841	8.222	0.822	20649
14	89	988	847	4.111	0.411	22944
14	91	985	855	5.553	0.555	22103
14	93	981	864	6.402	0.640	22264
14	95	970	876	10.581	1.058	21250
14	97	953	882	11.718	1.172	20097
14	99	943	884	6.629	0.663	24101
14	101	920	887	15.076	1.508	22420
14	103	920	875	7.800	0.780	23920
14	105	921	876	0.919	0.092	22387
14	107	927	878	4.111	0.411	19699
14	109	936	874	6.402	0.640	28706
14	111	938	873	1.453	0.145	27144
14	113	953	874	9.771	0.977	25835
14	115	958	878	4.162	0.416	32993
14	117	958	879	0.650	0.065	13686
14	119	957	881	1.453	0.145	31586
14	121	952	885	4.162	0.416	27497
14	123	951	885	0.650	0.065	37142
14	125	928	867	18.984	1.898	22707
14	127	923	866	3.314	0.331	24465
14	129	913	861	7.267	0.727	19818
14	131	911	864	2.344	0.234	21655
14	133	914	868	3.250	0.325	33743
14	135	914	871	1.950	0.195	29172
14	137	904	860	9.663	0.966	23595
14	139	903	858	1.453	0.145	21604
14	141	912	865	7.411	0.741	20411
14	143	921	866	5.886	0.589	22072
14	145	931	861	7.267	0.727	25194
14	147	931	867	3.900	0.390	28560
14	149	931	867	0.000	0.000	30034
14	151	932	882	9.771	0.977	21956
14	153	919	878	8.841	0.884	35967
14	155	912	877	4.596	0.460	25682
14	157	903	869	7.827	0.783	22050
14	159	902	862	4.596	0.460	20596
14	161	905	871	6.166	0.617	24888
14	163	907	890	12.418	1.242	22046
14	165	908	891	0.919	0.092	22331
14	167	908	890	0.650	0.065	22109
14	169	910	881	5.993	0.599	28310
14	171	911	869	7.827	0.783	26314
14	173	911	867	1.300	0.130	25556
14	175	914	880	8.672	0.867	25201
14	177	916	885	3.500	0.350	22553
14	179	917	893	5.240	0.524	24429
14	181	917	893	0.000	0.000	22473
14	183	913	892	2.680	0.268	21642
14	185	902	887	7.854	0.785	13446
14	187	902	884	1.950	0.195	12456
14	189	907	880	4.162	0.416	23296
14	191	908	872	5.240	0.524	20558
14	193	898	870	6.629	0.663	21759
15	1	317	848	-1.000	-1.000	23171
15	3	263	844	35.195	3.520	25343
15	5	262	845	0.919	0.092	22159
15	7	262	846	0.650	0.065	28594
15	9	250	827	14.607	1.461	24726
15	11	246	815	8.222	0.822	19830
15	13	236	807	8.324	0.832	20925
15	15	223	801	9.306	0.931	24270
15	17	215	797	5.814	0.581	23422
15	19	215	797	0.000	0.000	25132
15	21	228	803	9.306	0.931	24780
15	23	244	816	13.400	1.340	23119
15	25	250	820	4.687	0.469	22282
15	27	270	836	16.648	1.665	19032
15	29	270	837	0.650	0.065	18529
15	31	272	840	2.344	0.234	16575
15	33	282	831	8.745	0.874	23900
15	35	289	823	6.909	0.691	26886
15	37	309	809	15.868	1.587	25304
15	39	326	803	11.718	1.172	26992
15	41	340	798	9.663	0.966	26984
15	43	354	793	9.663	0.966	25453
15	45	361	791	4.732	0.473	23937
15	47	367	789	4.111	0.411	24781
15	49	371	788	2.680	0.268	23101
15	51	378	789	4.596	0.460	24931
15	53	386	789	5.200	0.520	25092
15	55	391	789	3.250	0.325	23705
15	57	399	790	5.240	0.524	23661
15	59	399	790	0.000	0.000	23374
15	61	396	790	1.950	0.195	24511
15	63	386	791	6.532	0.653	23126
15	65	385	791	0.650	0.065	25887
15	67	397	784	9.030	0.903	24940
15	69	373	797	17.741	1.774	24360
15	71	367	803	5.515	0.552	24607
15	73	363	809	4.687	0.469	26049
15	75	358	817	6.132	0.613	19424
15	77	349	823	7.031	0.703	30483
15	79	348	823	0.650	0.065	22987
15	81	347	825	1.453	0.145	23434
15	83	346	821	2.680	0.268	23251
15	85	356	810	9.663	0.966	23662
15	87	361	805	4.596	0.460	23603
15	89	361	805	0.000	0.000	23712
15	91	371	799	7.580	0.758	17422
15	93	381	793	7.580	0.758	10416
15	95	390	794	5.886	0.589	12730
15	97	391	808	9.123	0.912	25678
15	99	399	813	6.132	0.613	27584
15	101	404	813	3.250	0.325	25475
15	103	412	810	5.553	0.555	31617
15	105	416	794	10.720	1.072	33006
15	107	415	775	12.367	1.237	23661
15	109	414	785	6.532	0.653	23304
15	111	413	800	9.771	0.977	28431
15	113	412	811	7.179	0.718	18544
15	115	409	815	3.250	0.325	31299
15	117	394	811	10.090	1.009	22965
15	119	391	812	2.055	0.206	23335
15	121	386	803	6.692	0.669	23152
15	123	383	803	1.950	0.195	23061
15	125	367	820	15.174	1.517	21586
15	127	365	820	1.300	0.130	24217
15	129	360	824	4.162	0.416	23420
15	131	356	822	2.907	0.291	23124
15	133	357	811	7.179	0.718	23918
15	135	357	812	0.650	0.065	24630
15	137	347	826	11.183	1.118	21120
15	139	342	830	4.162	0.416	23569
15	141	336	835	5.077	0.508	23259
15	143	335	837	1.453	0.145	23491
15	145	357	830	15.006	1.501	24467
15	147	357	828	1.300	0.130	24521
15	149	357	838	6.500	0.650	23622
15	151	356	841	2.055	0.206	23771
15	153	352	850	6.402	0.640	20135
15	155	352	856	3.900	0.390	17771
15	157	355	856	1.950	0.195	23885
15	159	354	859	2.055	0.206	16498
15	161	360	870	8.144	0.814	22989
15	163	371	879	9.238	0.924	26942
15	165	374	885	4.360	0.436	24127
15	167	357	866	16.571	1.657	21079
15	169	351	855	8.144	0.814	22734
15	171	350	849	3.954	0.395	22673
15	173	346	842	5.240	0.524	23628
15	175	338	831	8.841	0.884	23032
15	177	327	823	8.841	0.884	23701
15	179	311	811	13.000	1.300	23738
15	181	293	795	15.654	1.565	23118
15	183	275	791	11.985	1.199	25267
15	185	262	791	8.450	0.845	24287
15	187	236	783	17.681	1.768	21854
15	189	239	781	2.344	0.234	28952
15	191	254	784	9.943	0.994	23542
15	193	280	771	18.894	1.889	19854
16	1	932	693	-1.000	-1.000	22553
16	3	926	688	5.077	0.508	24827
16	5	912	687	9.123	0.912	21182
16	7	909	692	3.790	0.379	27215
16	9	909	693	0.650	0.065	26615
16	11	905	697	3.677	0.368	21474
16	13	900	701	4.162	0.416	21918
16	15	898	703	1.838	0.184	22170
16	17	897	704	0.919	0.092	24586
16	19	889	711	6.909	0.691	22474
16	21	888	713	1.453	0.145	23070
16	23	883	718	4.596	0.460	21544
16	25	880	723	3.790	0.379	23621
16	27	877	729	4.360	0.436	21747
16	29	874	734	3.790	0.379	22457
16	31	871	737	2.758	0.276	22403
16	33	868	740	2.758	0.276	22078
16	35	864	743	3.250	0.325	22876
16	37	859	747	4.162	0.416	21672
16	39	857	751	2.907	0.291	22155
16	41	854	756	3.790	0.379	21726
16	43	854	757	0.650	0.065	20363
16	45	853	758	0.919	0.092	22009
16	47	851	760	1.838	0.184	23030
16	49	850	763	2.055	0.206	23062
16	51	850	763	0.000	0.000	24765
16	53	850	763	0.000	0.000	25154
16	55	850	766	1.950	0.195	24175
16	57	853	770	3.250	0.325	20827
16	59	853	770	0.000	0.000	25058
16	61	853	774	2.600	0.260	21086
16	63	853	776	1.300	0.130	22403
16	65	853	778	1.300	0.130	24191
16	67	853	779	0.650	0.065	22655
16	69	852	781	1.453	0.145	20648
16	71	852	782	0.650	0.065	21815
16	73	850	785	2.344	0.234	20242
16	75	849	786	0.919	0.092	22467
16	77	848	788	1.453	0.145	22552
16	79	847	788	0.650	0.065	22738
16	81	847	788	0.000	0.000	22631
16	83	853	781	5.993	0.599	22156
16	85	862	768	10.277	1.028	22135
16	87	872	756	10.153	1.015	22482
16	89	877	749	5.591	0.559	22581
16	91	884	739	7.934	0.793	22493
16	93	895	725	11.573	1.157	22784
16	95	901	718	5.993	0.599	22419
16	97	902	716	1.453	0.145	22597
16	99	908	709	5.993	0.599	21923
16	101	912	704	4.162	0.416	22610
16	103	915	701	2.758	0.276	22552
16	105	918	697	3.250	0.325	22228
16	107	920	694	2.344	0.234	21965
16	109	921	693	0.919	0.092	20327
16	111	921	693	0.000	0.000	20046
16	113	921	689	2.600	0.260	19237
16	115	922	684	3.314	0.331	30504
16	117	922	680	2.600	0.260	27864
16	119	921	675	3.314	0.331	27511
16	121	920	670	3.314	0.331	24214
16	123	919	669	0.919	0.092	23698
16	125	917	663	4.111	0.411	26191
16	127	915	656	4.732	0.473	25313
16	129	915	652	2.600	0.260	24016
16	131	916	646	3.954	0.395	21958
16	133	916	644	1.300	0.130	22317
16	135	913	640	3.250	0.325	24068
16	137	913	633	4.550	0.455	21363
16	139	911	627	4.111	0.411	23814
16	141	911	626	0.650	0.065	22490
16	143	908	620	4.360	0.436	27864
16	145	908	617	1.950	0.195	23663
16	147	908	614	1.950	0.195	24394
16	149	908	609	3.250	0.325	20112
16	151	908	601	5.200	0.520	25147
16	153	908	598	1.950	0.195	28607
16	155	906	590	5.360	0.536	20920
16	157	904	579	7.267	0.727	21693
16	159	904	568	7.150	0.715	24889
16	161	904	563	3.250	0.325	25739
16	163	903	554	5.886	0.589	25872
16	165	901	547	4.732	0.473	21162
16	167	902	537	6.532	0.653	20385
16	169	904	533	2.907	0.291	21623
16	171	907	522	7.411	0.741	22751
16	173	909	516	4.111	0.411	22367
16	175	912	509	4.950	0.495	22796
16	177	914	503	4.111	0.411	24706
16	179	915	496	4.596	0.460	22824
16	181	915	493	1.950	0.195	22693
16	183	915	491	1.300	0.130	25211
16	185	915	488	1.950	0.195	24726
16	187	915	483	3.250	0.325	20332
16	189	914	481	1.453	0.145	20369
16	191	914	477	2.600	0.260	22423
16	193	914	475	1.300	0.130	22303
17	1	596	360	-1.000	-1.000	23697
17	3	569	370	18.715	1.871	21801
17	5	584	362	11.050	1.105	26774
17	7	586	362	1.300	0.130	23094
17	9	591	358	4.162	0.416	25236
17	11	591	358	0.000	0.000	25199
17	13	593	359	1.453	0.145	23174
17	15	601	363	5.814	0.581	21684
17	17	604	363	1.950	0.195	24060
17	19	605	363	0.650	0.065	23575
17	21	613	365	5.360	0.536	21964
17	23	613	365	0.000	0.000	23188
17	25	626	368	8.672	0.867	21091
17	27	627	369	0.919	0.092	20684
17	29	636	367	5.993	0.599	22352
17	31	641	366	3.314	0.331	22277
17	33	631	366	6.500	0.650	22150
17	35	626	364	3.500	0.350	22420
17	37	615	365	7.179	0.718	22516
17	39	600	365	9.750	0.975	22707
17	41	598	365	1.300	0.130	22269
17	43	588	363	6.629	0.663	22602
17	45	576	361	7.907	0.791	22949
17	47	565	358	7.411	0.741	25598
17	49	551	352	9.900	0.990	21901
17	51	545	349	4.360	0.436	23493
17	53	541	345	3.677	0.368	22252
17	55	549	346	5.240	0.524	24971
17	57	562	353	9.597	0.960	20163
17	59	569	360	6.435	0.643	22541
17	61	569	360	0.000	0.000	20305
17	63	549	337	19.811	1.981	19866
17	65	547	330	4.732	0.473	17486
17	67	543	319	7.608	0.761	22197
17	69	541	313	4.111	0.411	23448
17	71	534	299	10.174	1.017	20733
17	73	532	297	1.838	0.184	20980
17	75	528	295	2.907	0.291	20878
17	77	529	293	1.453	0.145	19853
17	79	534	296	3.790	0.379	24252
17	81	536	298	1.838	0.184	22421
17	83	537	300	1.453	0.145	24533
17	85	537	299	0.650	0.065	24702
17	87	534	294	3.790	0.379	22669
17	89	541	303	7.411	0.741	24141
17	91	548	315	9.030	0.903	24549
17	93	556	325	8.324	0.832	22570
17	95	573	341	15.174	1.517	22797
17	97	596	356	17.848	1.785	21225
17	99	614	364	12.803	1.280	22854
17	101	633	371	13.161	1.316	23420
17	103	645	374	8.040	0.804	25125
17	105	668	375	14.964	1.496	25859
17	107	689	375	13.650	1.365	24337
17	109	716	377	17.598	1.760	22120
17	111	734	378	11.718	1.172	21535
17	113	740	384	5.515	0.552	23055
17	115	746	385	3.954	0.395	22745
17	117	758	386	7.827	0.783	22263
17	119	764	385	3.954	0.395	22499
17	121	780	385	10.400	1.040	21141
17	123	794	385	9.100	0.910	24556
17	125	795	385	0.650	0.065	21977
17	127	801	385	3.900	0.390	22144
17	129	806	384	3.314	0.331	19099
17	131	810	384	2.600	0.260	27823
17	133	815	386	3.500	0.350	21489
17	135	821	388	4.111	0.411	21449
17	137	821	388	0.000	0.000	22151
17	139	770	387	33.156	3.316	22233
17	141	766	386	2.680	0.268	19884
17	143	754	387	7.827	0.783	18525
17	145	750	386	2.680	0.268	28373
17	147	743	387	4.596	0.460	25502
17	149	744	387	0.650	0.065	23796
17	151	780	388	23.408	2.341	23008
17	153	815	391	22.833	2.283	19732
17	155	834	391	12.350	1.235	21528
17	157	839	392	3.314	0.331	21917
17	159	838	382	6.532	0.653	21610
17	161	835	370	8.040	0.804	20188
17	163	836	358	7.827	0.783	15847
17	165	852	348	12.264	1.226	24075
17	167	875	335	17.172	1.717	29221
17	169	890	324	12.090	1.209	21414
17	171	913	311	17.172	1.717	24521
17	173	924	306	7.854	0.785	22285
17	175	942	289	16.093	1.609	21610
17	177	948	283	5.515	0.552	20063
17	179	958	277	7.580	0.758	20712
17	181	959	277	0.650	0.065	21219
17	183	951	282	6.132	0.613	20716
17	185	949	278	2.907	0.291	21171
17	187	969	248	23.435	2.344	20959
17	189	982	237	11.069	1.107	20866
17	191	997	227	11.718	1.172	21366
17	193	1000	225	2.344	0.234	20725
18	1	605	164	-1.000	-1.000	24184
18	3	598	164	4.550	0.455	22993
18	5	593	167	3.790	0.379	24850
18	7	591	168	1.453	0.145	23710
18	9	586	172	4.162	0.416	21376
18	11	586	172	0.000	0.000	22078
18	13	589	168	3.250	0.325	23596
18	15	592	166	2.344	0.234	23141
18	17	599	161	5.591	0.559	23037
18	19	603	158	3.250	0.325	24776
18	21	608	156	3.500	0.350	17513
18	23	608	148	5.200	0.520	23699
18	25	606	140	5.360	0.536	26015
18	27	610	133	5.240	0.524	24590
18	29	603	142	7.411	0.741	23542
18	31	599	148	4.687	0.469	22830
18	33	595	158	7.001	0.700	24809
18	35	594	161	2.055	0.206	29046
18	37	586	179	12.803	1.280	21563
18	39	586	183	2.600	0.260	20898
18	41	587	188	3.314	0.331	23150
18	43	594	193	5.591	0.559	17645
18	45	599	193	3.250	0.325	16579
18	47	601	191	1.838	0.184	22579
18	49	601	186	3.250	0.325	13581
18	51	603	179	4.732	0.473	16256
18	53	607	169	7.001	0.700	21394
18	55	613	165	4.687	0.469	23138
18	57	609	162	3.250	0.325	23265
18	59	601	161	5.240	0.524	20885
18	61	601	154	4.550	0.455	21523
18	63	614	137	13.910	1.391	27703
18	65	620	129	6.500	0.650	21630
18	67	626	123	5.515	0.552	26444
18	69	631	118	4.596	0.460	24060
18	71	639	113	6.132	0.613	23452
18	73	649	111	6.629	0.663	21993
18	75	650	109	1.453	0.145	22242
18	77	654	108	2.680	0.268	22443
18	79	661	111	4.950	0.495	25798
18	81	665	111	2.600	0.260	22619
18	83	661	111	2.600	0.260	23597
18	85	672	109	7.267	0.727	21161
18	87	675	108	2.055	0.206	18078
18	89	682	105	4.950	0.495	23068
18	91	684	105	1.300	0.130	23129
18	93	690	104	3.954	0.395	22967
18	95	698	110	6.500	0.650	22727
18	97	702	112	2.907	0.291	22843
18	99	673	115	18.950	1.895	25751
18	101	628	118	29.314	2.931	27950
18	103	602	124	17.344	1.734	20673
18	105	562	130	26.290	2.629	21429
18	107	537	134	16.456	1.646	23846
18	109	508	142	19.554	1.955	27778
18	111	507	143	0.919	0.092	30485
18	113	496	155	10.581	1.058	26609
18	115	488	161	6.500	0.650	23665
18	117	483	167	5.077	0.508	25263
18	119	480	170	2.758	0.276	24971
18	121	474	176	5.515	0.552	24373
18	123	471	179	2.758	0.276	22043
18	125	465	183	4.687	0.469	21494
18	127	457	188	6.132	0.613	18693
18	129	451	194	5.515	0.552	23204
18	131	449	195	1.453	0.145	22769
18	133	452	195	1.950	0.195	22881
18	135	460	195	5.200	0.520	23229
18	137	462	201	4.111	0.411	22870
18	139	465	190	7.411	0.741	21723
18	141	482	165	19.651	1.965	12630
18	143	485	161	3.250	0.325	26105
18	145	494	155	7.031	0.703	24095
18	147	499	150	4.596	0.460	23536
18	149	502	147	2.758	0.276	25113
18	151	497	145	3.500	0.350	20410
18	153	494	141	3.250	0.325	23480
18	155	494	139	1.300	0.130	21296
18	157	487	158	13.161	1.316	20216
18	159	483	169	7.608	0.761	27853
18	161	472	171	7.267	0.727	25446
18	163	467	174	3.790	0.379	24671
18	165	465	176	1.838	0.184	18696
18	167	462	177	2.055	0.206	22797
18	169	452	175	6.629	0.663	23402
18	171	449	173	2.344	0.234	23336
18	173	440	168	6.692	0.669	24303
18	175	449	165	6.166	0.617	23968
18	177	463	159	9.900	0.990	27599
18	179	469	156	4.360	0.436	21002
18	181	478	154	5.993	0.599	23342
18	183	480	154	1.300	0.130	27029
18	185	485	149	4.596	0.460	32761
18	187	490	140	6.692	0.669	23358
18	189	492	135	3.500	0.350	21347
18	191	492	131	2.600	0.260	14981
18	193	492	128	1.950	0.195	22051
19	1	278	591	-1.000	-1.000	23301
19	3	278	591	0.000	0.000	23122
19	5	278	590	0.650	0.065	22775
19	7	278	590	0.000	0.000	22560
19	9	276	582	5.360	0.536	22058
19	11	281	586	4.162	0.416	22710
19	13	297	597	12.620	1.262	22579
19	15	297	597	0.000	0.000	23184
19	17	303	597	3.900	0.390	22598
19	19	312	596	5.886	0.589	23954
19	21	324	596	7.800	0.780	21556
19	23	333	602	7.031	0.703	21865
19	25	334	602	0.650	0.065	22492
19	27	338	604	2.907	0.291	22886
19	29	343	602	3.500	0.350	23511
19	31	345	598	2.907	0.291	22666
19	33	346	597	0.919	0.092	23758
19	35	350	598	2.680	0.268	24196
19	37	353	610	8.040	0.804	23745
19	39	355	610	1.300	0.130	23442
19	41	371	598	13.000	1.300	22691
19	43	373	598	1.300	0.130	22969
19	45	374	598	0.650	0.065	23059
19	47	373	600	1.453	0.145	22318
19	49	360	603	8.672	0.867	22417
19	51	349	603	7.150	0.715	28618
19	53	339	602	6.532	0.653	28162
19	55	334	601	3.314	0.331	19436
19	57	331	605	3.250	0.325	26263
19	59	330	605	0.650	0.065	21578
19	61	329	611	3.954	0.395	22190
19	63	330	609	1.453	0.145	20473
19	65	329	601	5.240	0.524	23757
19	67	321	589	9.374	0.937	21677
19	69	316	591	3.500	0.350	21502
19	71	320	606	10.090	1.009	20396
19	73	322	613	4.732	0.473	38392
19	75	322	614	0.650	0.065	14108
19	77	322	613	0.650	0.065	15530
19	79	330	604	7.827	0.783	24441
19	81	335	602	3.500	0.350	22771
19	83	351	599	10.581	1.058	27407
19	85	357	600	3.954	0.395	24095
19	87	356	602	1.453	0.145	24039
19	89	356	602	0.000	0.000	24002
19	91	359	602	1.950	0.195	24163
19	93	366	604	4.732	0.473	24013
19	95	353	606	8.549	0.855	15963
19	97	345	603	5.553	0.555	26266
19	99	340	600	3.790	0.379	24919
19	101	331	597	6.166	0.617	23906
19	103	328	598	2.055	0.206	20447
19	105	320	598	5.200	0.520	20708
19	107	319	599	0.919	0.092	23177
19	109	323	599	2.600	0.260	23293
19	111	332	601	5.993	0.599	23729
19	113	314	595	12.333	1.233	19445
19	115	309	597	3.500	0.350	27255
19	117	296	600	8.672	0.867	20039
19	119	289	601	4.596	0.460	23402
19	121	284	603	3.500	0.350	24655
19	123	280	606	3.250	0.325	23338
19	125	283	606	1.950	0.195	25472
19	127	315	605	20.810	2.081	27465
19	129	346	609	20.317	2.032	18500
19	131	356	607	6.629	0.663	17829
19	133	365	606	5.886	0.589	25224
19	135	370	601	4.596	0.460	22542
19	137	377	598	4.950	0.495	23849
19	139	385	597	5.240	0.524	17157
19	141	395	595	6.629	0.663	22981
19	143	397	595	1.300	0.130	29871
19	145	408	593	7.267	0.727	28174
19	147	417	593	5.850	0.585	24848
19	149	418	592	0.919	0.092	22458
19	151	438	583	14.255	1.426	22683
19	153	436	591	5.360	0.536	22469
19	155	434	596	3.500	0.350	25160
19	157	434	596	0.000	0.000	18303
19	159	435	598	1.453	0.145	22797
19	161	440	603	4.596	0.460	19160
19	163	433	603	4.550	0.455	17674
19	165	429	602	2.680	0.268	28395
19	167	426	603	2.055	0.206	24767
19	169	420	604	3.954	0.395	24285
19	171	420	604	0.000	0.000	23608
19	173	431	604	7.150	0.715	24701
19	175	437	605	3.954	0.395	24588
19	177	444	606	4.596	0.460	22910
19	179	445	607	0.919	0.092	20925
19	181	427	608	11.718	1.172	29354
19	183	423	607	2.680	0.268	27038
19	185	421	605	1.838	0.184	22560
19	187	418	603	2.344	0.234	22388
19	189	416	600	2.344	0.234	29469
19	191	410	603	4.360	0.436	25326
19	193	405	603	3.250	0.325	21815
20	1	568	745	-1.000	-1.000	19674
20	3	568	745	0.000	0.000	21930
20	5	564	742	3.250	0.325	22451
20	7	557	734	6.909	0.691	21049
20	9	558	729	3.314	0.331	22917
20	11	559	727	1.453	0.145	22177
20	13	573	700	19.768	1.977	21940
20	15	570	710	6.786	0.679	21683
20	17	562	729	13.400	1.340	24545
20	19	562	740	7.150	0.715	19906
20	21	565	756	10.581	1.058	22226
20	23	567	758	1.838	0.184	20633
20	25	580	778	15.505	1.550	23924
20	27	583	778	1.950	0.195	23904
20	29	588	777	3.314	0.331	21925
20	31	586	776	1.453	0.145	22826
20	33	582	772	3.677	0.368	22212
20	35	579	767	3.790	0.379	23600
20	37	578	756	7.179	0.718	23435
20	39	574	758	2.907	0.291	23287
20	41	567	752	5.993	0.599	23158
20	43	567	753	0.650	0.065	22040
20	45	575	764	8.841	0.884	20675
20	47	584	765	5.886	0.589	23311
20	49	589	765	3.250	0.325	22338
20	51	588	761	2.680	0.268	23891
20	53	582	752	7.031	0.703	20557
20	55	578	752	2.600	0.260	24142
20	57	573	757	4.596	0.460	31635
20	59	572	756	0.919	0.092	28753
20	61	571	751	3.314	0.331	19859
20	63	571	756	3.250	0.325	20835
20	65	572	759	2.055	0.206	20206
20	67	580	762	5.553	0.555	22863
20	69	582	765	2.344	0.234	23260
20	71	584	773	5.360	0.536	23920
20	73	584	773	0.000	0.000	23023
20	75	576	767	6.500	0.650	23539
20	77	565	757	9.663	0.966	18838
20	79	562	751	4.360	0.436	22548
20	81	560	739	7.907	0.791	25513
20	83	561	732	4.596	0.460	22438
20	85	559	718	9.192	0.919	19247
20	87	559	709	5.850	0.585	22552
20	89	562	702	4.950	0.495	23718
20	91	565	695	4.950	0.495	23566
20	93	565	705	6.500	0.650	22257
20	95	565	707	1.300	0.130	21623
20	97	565	714	4.550	0.455	22979
20	99	560	702	8.450	0.845	21219
20	101	560	686	10.400	1.040	21975
20	103	559	676	6.532	0.653	21917
20	105	559	669	4.550	0.455	21330
20	107	555	696	17.741	1.774	22360
20	109	555	710	9.100	0.910	24543
20	111	556	728	11.718	1.172	21879
20	113	559	740	8.040	0.804	19776
20	115	562	752	8.040	0.804	17641
20	117	566	763	7.608	0.761	13048
20	119	566	765	1.300	0.130	19726
20	121	570	779	9.464	0.946	22971
20	123	572	784	3.500	0.350	15800
20	125	575	793	6.166	0.617	23570
20	127	577	805	7.907	0.791	24426
20	129	577	811	3.900	0.390	26732
20	131	578	816	3.314	0.331	19468
20	133	578	824	5.200	0.520	18021
20	135	580	832	5.360	0.536	21999
20	137	580	832	0.000	0.000	22176
20	139	572	819	9.922	0.992	22482
20	141	565	809	7.934	0.793	21436
20	143	560	801	6.132	0.613	27796
20	145	562	787	9.192	0.919	20136
20	147	568	776	8.144	0.814	21522
20	149	578	766	9.192	0.919	21066
20	151	585	758	6.909	0.691	22971
20	153	589	751	5.240	0.524	24629
20	155	591	746	3.500	0.350	24074
20	157	591	745	0.650	0.065	22985
20	159	592	739	3.954	0.395	21382
20	161	603	733	8.144	0.814	19134
20	163	608	729	4.162	0.416	18929
20	165	591	756	20.738	2.074	21654
20	167	586	761	4.596	0.460	19027
20	169	589	759	2.344	0.234	29657
20	171	606	744	14.736	1.474	22488
20	173	618	736	9.374	0.937	21656
20	175	627	728	7.827	0.783	21605
20	177	606	740	15.721	1.572	17790
20	179	583	759	19.391	1.939	20256
20	181	570	776	13.910	1.391	18651
20	183	566	792	10.720	1.072	24216
20	185	561	815	15.299	1.530	19453
20	187	561	830	9.750	0.975	21728
20	189	561	838	5.200	0.520	21815
20	191	559	835	2.344	0.234	21507
20	193	559	825	6.500	0.650	14447
21	1	401	914	-1.000	-1.000	23000
21	3	369	894	24.528	2.453	22585
21	5	364	891	3.790	0.379	23710
21	7	341	881	16.302	1.630	20380
21	9	341	881	0.000	0.000	23078
21	11	336	875	5.077	0.508	21658
21	13	331	862	9.053	0.905	23473
21	15	330	863	0.919	0.092	20588
21	17	323	863	4.550	0.455	20996
21	19	319	858	4.162	0.416	22279
21	21	312	854	5.240	0.524	20744
21	23	299	866	11.499	1.150	21513
21	25	295	870	3.677	0.368	22903
21	27	290	872	3.500	0.350	21854
21	29	284	873	3.954	0.395	22246
21	31	274	872	6.532	0.653	22129
21	33	247	862	18.715	1.871	20982
21	35	233	863	9.123	0.912	21848
21	37	215	858	12.143	1.214	15300
21	39	211	854	3.677	0.368	15807
21	41	204	845	7.411	0.741	20943
21	43	200	842	3.250	0.325	21364
21	45	195	845	3.790	0.379	21495
21	47	203	857	9.374	0.937	22472
21	49	196	876	13.161	1.316	21138
21	51	189	882	5.993	0.599	23410
21	53	174	885	9.943	0.994	22019
21	55	166	887	5.360	0.536	22595
21	57	165	889	1.453	0.145	22862
21	59	177	886	8.040	0.804	16103
21	61	190	879	9.597	0.960	22274
21	63	188	870	5.993	0.599	20975
21	65	182	852	12.333	1.233	21433
21	67	181	845	4.596	0.460	21112
21	69	177	836	6.402	0.640	22557
21	71	176	831	3.314	0.331	22447
21	73	177	827	2.680	0.268	22674
21	75	177	821	3.900	0.390	21551
21	77	168	811	8.745	0.874	23120
21	79	162	803	6.500	0.650	23000
21	81	155	801	4.732	0.473	22625
21	83	155	803	1.300	0.130	22372
21	85	182	832	25.754	2.575	21472
21	87	194	848	13.000	1.300	22055
21	89	212	867	17.012	1.701	20023
21	91	218	874	5.993	0.599	21980
21	93	217	874	0.650	0.065	24980
21	95	188	859	21.222	2.122	20965
21	97	168	847	15.160	1.516	21548
21	99	156	839	9.374	0.937	22718
21	101	174	846	12.553	1.255	22474
21	103	214	874	31.736	3.174	11624
21	105	231	883	12.503	1.250	19953
21	107	240	892	8.273	0.827	22377
21	109	243	900	5.553	0.555	24285
21	111	244	903	2.055	0.206	24658
21	113	250	899	4.687	0.469	21152
21	115	250	897	1.300	0.130	23402
21	117	248	891	4.111	0.411	21349
[truncated: 5,664 more rows]
