# Supplementary material for: The Arp2/3 complex is required for in situ haptotactic response of microglia to iC3b
Source: EMBO Rep. 2026 Feb 27;27(7):1666–95. doi: 10.1038/s44319-026-00720-9 (PMC13076747; doi:10.1038/s44319-026-00720-9)
Supplement: Supplementary file 14 — Source data Fig. 2 [file 44319_2026_720_MOESM14_ESM.zip › Figure 2/2D/25.01.12 BV2 iC3b dmso vs ck666 masking raw results NEW.xlsx]

## Sheet: Sheet1
	Area	Mean	Min	Max	XM	YM	Perim.	Circ.	IntDen	RawIntDen	AR	Round	Solidity	MinThr	MaxThr
1	7114.9	255	255	255	425.316	351.184	4096	0.005	1.8143e+06	4294200	2.151	0.465	1	255	255			odd numbers are frame 1
2	9405.27	255	255	255	436.763	316.967	4096	0.007	2.39834e+06	5676555	2.161	0.463	1	255	255			even numbers are frame 97
3	443024	4.344	0	255	567.524	312.91	4096	0.332	1.92462e+06	4555320	1	1	1	0	255
4	443024	5.112	0	255	559.995	291.577	4096	0.332	2.26454e+06	5359845	1	1	1	0	255
5	443024	4.306	0	255	542.917	321.818	4096	0.332	1.90782e+06	4515540	1	1	1	0	255
6	443024	6.102	0	255	518.657	332.497	4096	0.332	2.70335e+06	6398460	1	1	1	0	255
7	443024	10.527	0	255	580.357	331.826	4096	0.332	4.66385e+06	11038695	1	1	1	0	255
8	443024	17.39	0	255	458.118	336.152	4096	0.332	7.70399e+06	18234285	1	1	1	0	255
9	8433.94	255	255	255	367.51	278.329	4096	0.006	2.15066e+06	5090310	2.384	0.419	1	255	255
10	27217.5	255	255	255	278.485	316.291	4096	0.02	6.94045e+06	16427100	1.296	0.772	1	255	255
11	1388.34	255	255	255	406.927	370.577	4096	0.001	354025	837930	1.333	0.75	1	255	255
12	66999.2	255	255	255	332.403	291.703	4096	0.05	1.70848e+07	40437390	1.064	0.94	1	255	255
13	4.225	255	255	255	352.755	119.925	4096	3.165e-06	1077.38	2550	1.236	0.809	1	255	255
14	162.24	255	255	255	331.143	323.673	4096	0.0001215	41371.2	97920	1.989	0.503	1	255	255
15	8253.96	255	255	255	195.406	206.514	4096	0.006	2.10476e+06	4981680	1.483	0.674	1	255	255
16	35295.2	255	255	255	260.033	231.299	4096	0.026	9.00028e+06	21302445	1.112	0.9	1	255	255
17	26627.2	255	255	255	162.086	257.532	4096	0.02	6.78994e+06	16070865	2.529	0.395	1	255	255
18	76649.5	255	255	255	264.255	316.587	4096	0.057	1.95456e+07	46261845	1.105	0.905	1	255	255
19	558.968	255	255	255	151.56	51.981	4096	0.0004187	142537	337365	9.771	0.102	1	255	255
20	3760.25	255	255	255	354.721	321.868	4096	0.003	958864	2269500	1.299	0.77	1	255	255
21	896.968	255	255	255	650.19	651.214	4096	0.0006718	228727	541365	1.914	0.522	1	255	255
22	1180.04	255	255	255	639.159	609.103	4096	0.0008839	300911	712215	5.202	0.192	1	255	255
23	8.028	255	255	255	533.291	77.47	4096	6.013e-06	2047.01	4845	215.322	0.005	1	255	255
24	784.16	255	255	255	365.257	131.424	4096	0.0005873	199961	473280	7.291	0.137	1	255	255
25	396.728	255	255	255	367.461	305.716	4096	0.0002972	101166	239445	5.472	0.183	1	255	255
26	820.918	255	255	255	335.556	315.454	4096	0.0006149	209334	495465	3.57	0.28	1	255	255
27	616.428	255	255	255	316.21	487.184	4096	0.0004617	157189	372045	1.088	0.919	1	255	255
28	2636.4	255	255	255	268.782	469.436	4096	0.002	672282	1591200	1.519	0.658	1	255	255
29	635.863	255	255	255	402.899	37.781	4096	0.0004763	162145	383775	1.742	0.574	1	255	255
30	834.86	255	255	255	317.308	159.136	4096	0.0006253	212889	503880	2.238	0.447	1	255	255
31	176.605	255	255	255	553.394	648.028	4096	0.0001323	45034.3	106590	18.44	0.054	1	255	255
32	354.055	255	255	255	482.817	519.543	4096	0.0002652	90284	213690	7.148	0.14	1	255	255
33	6657.76	255	255	255	180.974	311.773	4096	0.005	1.69773e+06	4018290	1.93	0.518	1	255	255
34	6699.16	255	255	255	180.326	313.328	4096	0.005	1.70829e+06	4043280	1.885	0.53	1	255	255
35	16780.4	255	255	255	139.871	386.537	4096	0.013	4.27901e+06	10127835	2.07	0.483	1	255	255
36	22169.4	255	255	255	140.793	387.497	4096	0.017	5.6532e+06	13380360	1.878	0.532	1	255	255
37	96064.2	255	255	255	328.567	293.432	4096	0.072	2.44964e+07	57979605	1.242	0.805	1	255	255
38	90138.3	255	255	255	321.746	283.371	4096	0.068	2.29853e+07	54402975	1.194	0.837	1	255	255
39	2589.93	255	255	255	511.633	230.079	4096	0.002	660431	1563150	3.011	0.332	1	255	255
40	2734.84	255	255	255	479.409	207.48	4096	0.002	697385	1650615	4.069	0.246	1	255	255
41	993.72	255	255	255	331.433	17.336	4096	0.0007443	253399	599760	1.172	0.853	1	255	255
42	2025.89	255	255	255	388.912	189.868	4096	0.002	516601	1222725	1.287	0.777	1	255	255
43	0	NaN	NaN	NaN	NaN	NaN	4096	0	NaN	NaN	NaN	NaN	NaN	255	255
44	5.915	255	255	255	490.146	315.621	4096	4.43e-06	1508.33	3570	238.202	0.004	1	255	255
45	0	NaN	NaN	NaN	NaN	NaN	4096	0	NaN	NaN	NaN	NaN	NaN	255	255
46	391.658	255	255	255	310.503	308.18	4096	0.0002934	99872.7	236385	2.822	0.354	1	255	255
47	1130.19	255	255	255	368.54	557.567	4096	0.0008465	288198	682125	1.435	0.697	1	255	255
48	26652.6	255	255	255	349.058	333.144	4096	0.02	6.7964e+06	16086165	1.204	0.831	1	255	255
49	126.75	255	255	255	91.035	321.64	4096	9.494e-05	32321.2	76500	5.48	0.182	1	255	255
50	175.338	255	255	255	132.596	340.06	4096	0.0001313	44711.1	105825	15.192	0.066	1	255	255
51	479.538	255	255	255	305.772	440.175	4096	0.0003592	122282	289425	2.219	0.451	1	255	255
52	4108.39	255	255	255	357.752	233.836	4096	0.003	1.04764e+06	2479620	1.068	0.937	1	255	255
53	1376.93	255	255	255	365.583	511.482	4096	0.001	351117	831045	1.182	0.846	1	255	255
54	1951.53	255	255	255	355.642	415.391	4096	0.001	497640	1177845	1.471	0.68	1	255	255
55	0	NaN	NaN	NaN	NaN	NaN	4096	0	NaN	NaN	NaN	NaN	NaN	255	255
56	3286.2	255	255	255	349.202	200.484	4096	0.002	837982	1983390	1.312	0.762	1	255	255
57	4825.37	255	255	255	82.325	389.729	4096	0.004	1.23047e+06	2912355	1.156	0.865	1	255	255
58	39024.2	255	255	255	346.668	360.558	4096	0.029	9.95117e+06	23553075	1.204	0.831	1	255	255
59	681.493	255	255	255	175.79	260.945	4096	0.0005104	173781	411315	1.387	0.721	1	255	255
60	2506.27	255	255	255	219.715	387.563	4096	0.002	639099	1512660	1.796	0.557	1	255	255
61	422.5	255	255	255	207.557	413.467	4096	0.0003165	107738	255000	1.269	0.788	1	255	255
62	1417.07	255	255	255	479.358	188.435	4096	0.001	361352	855270	1.803	0.554	1	255	255
63	3262.55	255	255	255	421.377	294.668	4096	0.002	831949	1969110	1.225	0.816	1	255	255
64	1724.64	255	255	255	397.926	280.407	4096	0.001	439784	1040910	1.342	0.745	1	255	255
65	0	NaN	NaN	NaN	NaN	NaN	4096	0	NaN	NaN	NaN	NaN	NaN	255	255
66	413.628	255	255	255	49.127	4.457	4096	0.0003098	105475	249645	5.282	0.189	1	255	255
67	2069.41	255	255	255	378.052	355.933	4096	0.002	527698	1248990	2.177	0.459	1	255	255
68	1016.96	255	255	255	341.075	351.332	4096	0.0007617	259324	613785	2.698	0.371	1	255	255
69	0	NaN	NaN	NaN	NaN	NaN	4096	0	NaN	NaN	NaN	NaN	NaN	255	255
70	19.858	255	255	255	260.657	107.755	4096	1.487e-05	5063.66	11985	228.901	0.004	1	255	255
71	1421.71	255	255	255	228.478	299.761	4096	0.001	362537	858075	2.775	0.36	1	255	255
72	1499.45	255	255	255	319.454	336.06	4096	0.001	382360	904995	3.089	0.324	1	255	255
73	11395.7	255	255	255	230.504	230.064	4096	0.009	2.9059e+06	6877860	2.092	0.478	1	255	255
74	13131.7	255	255	255	228.023	224.048	4096	0.01	3.34859e+06	7925655	1.923	0.52	1	255	255
75	0	NaN	NaN	NaN	NaN	NaN	4096	0	NaN	NaN	NaN	NaN	NaN	255	255
76	0	NaN	NaN	NaN	NaN	NaN	4096	0	NaN	NaN	NaN	NaN	NaN	255	255
77	305.89	255	255	255	230.997	403.696	4096	0.0002291	78001.9	184620	1.475	0.678	1	255	255
78	307.58	255	255	255	259.869	353.369	4096	0.0002304	78432.9	185640	1.194	0.838	1	255	255
79	0	NaN	NaN	NaN	NaN	NaN	4096	0	NaN	NaN	NaN	NaN	NaN	255	255
80	271.245	255	255	255	26.688	157.431	4096	0.0002032	69167.5	163710	2.863	0.349	1	255	255

## Sheet: RawIntDen
RawIntDen				Frame 1	Frame 97						2D DMSO	2D CK666	Confined DMSO	Confined CK666
4294200			File Number	RawIntDen	RawIntDen		Difference	Difference edited			1382355	170850	622965	600270
5676555			1	4294200	5676555		1382355	1382355			804525	468435	3570
4555320			2	4555320	5359845		804525	804525			1882920	256020	236385	249645
5359845			3	4515540	6398460		1882920	1882920			7195590	1219155	15404040
4515540			4	11038695	18234285		7195590	7195590			11336790	120105	29325	11985
6398460			5	5090310	16427100		11336790	11336790			39599460	107100	2190195	46920
11038695			6	837930	40437390		39599460	39599460			95370	24990	346800	1047795
18234285			7	2550	97920		95370	95370			16320765	3252525	1983390	0
5090310			8	4981680	21302445		16320765	16320765			30190980		20640720	1020
16427100			9	16070865	46261845		30190980	30190980			1932135	87465	1101345	163710
837930			10	337365	2269500		1932135	1932135
40437390			11	541365	712215		170850	170850		average:	11074089	634072	4.25587e+06	265168
2550			12	4845	473280		468435	468435
97920			13	239445	495465		256020	256020		red cells = negative values = removed from calculations as is a masking error
4981680			14	372045	1591200		1219155	1219155		(old method turned negative values into 0s)
21302445			15	383775	503880		120105	120105
16070865			16	106590	213690		107100	107100		OLD METHOD:
46261845			17	4018290	4043280		24990	24990		averages	5.37655e+06	1.36167e+06	9.48195e+06	46129.5
337365			18	10127835	13380360		3252525	3252525		Minus 0's:	5.37655e+06	1.51297e+06	10535495	461295
2269500			19	57979605	54402975		-3576630	-3576630
541365			20	1563150	1650615		87465	87465			2D DMSO	2D CK666	Confined DMSO	Confined CK666
712215			21	599760	1222725		622965	622965			590070	546210	1503225	461295
4845			22	0	3570		3570	3570			352155	611745	1288770	0
473280			23	0	236385		236385	236385			323340	4260795	12783150	0
239445			24	682125	16086165		15404040	15404040			188700	853230	11510955	0
495465			25	76500	105825		29325	29325			8340030	1905360	492150	0
372045			26	289425	2479620		2190195	2190195			21705600	1542495	1732725	0
1591200			27	831045	1177845		346800	346800			1966305	336345	0	0
383775			28	0	1983390		1983390	1983390			13664175	3357075	5753310	0
503880			29	2912355	23553075		20640720	20640720			4501005	0	22665420	0
106590			30	411315	1512660		1101345	1101345			2134095	203490	37089750	0
213690			31	255000	855270		600270	600270
4018290			32	1969110	1040910		-928200	-928200
4043280			33	0	249645		249645	249645		Highlighting largest value in each column in green:
10127835			34	1248990	613785		-635205	-635205			2D DMSO	2D CK666	Confined DMSO	Confined CK666
13380360			35	0	11985		11985	11985		New method	11074089	634072	4.25587e+06	265168
57979605			36	858075	904995		46920	46920		Old method	5.37655e+06	1.36167e+06	9.48195e+06	46129.5
54402975			37	6877860	7925655		1047795	1047795			5.37655e+06	1.51297e+06	10535495	461295
1563150			38	0	0		0	0
1650615			39	184620	185640		1020	1020
599760			40	0	163710		163710	163710
1222725
0
3570
0
236385
682125
16086165
76500
105825
289425
2479620
831045
1177845
0
1983390
2912355
23553075
411315
1512660
255000
855270
1969110
1040910
0
249645
1248990
613785
0
11985
858075
904995
6877860
7925655
0
0
184620
185640
0
163710
