# Supplementary material for: The Arp2/3 complex is required for in situ haptotactic response of microglia to iC3b
Source: EMBO Rep. 2026 Feb 27;27(7):1666–95. doi: 10.1038/s44319-026-00720-9 (PMC13076747; doi:10.1038/s44319-026-00720-9)
Supplement: Supplementary file 14 — Source data Fig. 2 [file 44319_2026_720_MOESM14_ESM.zip › Figure 2/2D/25.01.13 BV2 iC3b dmso vs ck666 masking raw results NEW.xlsx]

## Sheet: Sheet1
	Area	Mean	Min	Max	XM	YM	Perim.	Circ.	IntDen	RawIntDen	AR	Round	Solidity	MinThr	MaxThr
1	2.958	255	255	255	229.311	183.532	4096	2.215e-06	754.163	1785	1.38	0.725	1	255	255			odd numbers are frame 1
2	688.253	255	255	255	244.263	181.882	4096	0.0005155	175504	415395	1.602	0.624	1	255	255			even numbers are frame 97
3	12101.7	255	255	255	184.178	206.018	4096	0.009	3.08593e+06	7303965	2.253	0.444	1	255	255
4	5727.83	255	255	255	186.321	235.905	4096	0.004	1.4606e+06	3457035	1.414	0.707	1	255	255
5	601.218	255	255	255	511.175	122.2	4096	0.0004503	153310	362865	1.993	0.502	1	255	255
6	9566.67	255	255	255	269.445	362.969	4096	0.007	2.4395e+06	5773965	1.409	0.71	1	255	255
7	1045.27	255	255	255	477.491	320.114	4096	0.0007829	266543	630870	4.759	0.21	1	255	255
8	1820.13	255	255	255	458.631	281.289	4096	0.001	464133	1098540	1.991	0.502	1	255	255
9	205.758	255	255	255	239.98	494.142	4096	0.0001541	52468.2	124185	1.876	0.533	1	255	255
10	14835.2	255	255	255	266.26	340.54	4096	0.011	3.78299e+06	8953815	1.089	0.919	1	255	255
11	55.77	255	255	255	29.147	356.323	4096	4.177e-05	14221.4	33660	2.1	0.476	1	255	255
12	1022.03	255	255	255	138.878	294.486	4096	0.0007655	260617	616845	1.656	0.604	1	255	255
13	0	NaN	NaN	NaN	NaN	NaN	4096	0	NaN	NaN	NaN	NaN	NaN	255	255
14	1176.66	255	255	255	171.147	248.252	4096	0.0008813	300049	710175	1.883	0.531	1	255	255
15	113.653	255	255	255	132.628	331.755	4096	8.513e-05	28981.4	68595	2.789	0.359	1	255	255
16	1030.48	255	255	255	131.717	137.096	4096	0.0007718	262772	621945	3.656	0.274	1	255	255
17	7973.42	255	255	255	244.425	448.591	4096	0.006	2.03322e+06	4812360	1.92	0.521	1	255	255
18	7691.61	255	255	255	268.531	523.507	4096	0.006	1.96136e+06	4642275	1.35	0.741	1	255	255
19	11625.1	255	255	255	376.767	324.006	4096	0.009	2.9644e+06	7016325	3.371	0.297	1	255	255
20	12004.5	255	255	255	193.311	317.721	4096	0.009	3.06115e+06	7245315	1.154	0.867	1	255	255
21	20.703	255	255	255	335.075	515.311	4096	1.551e-05	5279.14	12495	20.929	0.048	1	255	255
22	35.068	255	255	255	488.491	100.566	4096	2.627e-05	8942.21	21165	29.677	0.034	1	255	255
23	0	NaN	NaN	NaN	NaN	NaN	4096	0	NaN	NaN	NaN	NaN	NaN	255	255
24	0	NaN	NaN	NaN	NaN	NaN	4096	0	NaN	NaN	NaN	NaN	NaN	255	255
25	4280.35	255	255	255	296.055	654.284	4096	0.003	1.09149e+06	2583405	21.521	0.046	1	255	255
26	2543.45	255	255	255	11.687	122.582	4096	0.002	648580	1535100	4.89	0.204	1	255	255
27	0	NaN	NaN	NaN	NaN	NaN	4096	0	NaN	NaN	NaN	NaN	NaN	255	255
28	2.113	255	255	255	0.325	621.465	4096	1.582e-06	538.688	1275	14.666	0.068	1	255	255
29	683.605	255	255	255	176.704	223.018	4096	0.000512	174319	412590	16.749	0.06	1	255	255
30	695.858	255	255	255	158.582	236.164	4096	0.0005212	177444	419985	18.773	0.053	1	255	255
31	482.073	255	255	255	466.693	370.826	4096	0.0003611	122928	290955	1.079	0.927	1	255	255
32	465.595	255	255	255	469.428	371.773	4096	0.0003487	118727	281010	1.091	0.917	1	255	255
33	0	NaN	NaN	NaN	NaN	NaN	4096	0	NaN	NaN	NaN	NaN	NaN	255	255
34	0	NaN	NaN	NaN	NaN	NaN	4096	0	NaN	NaN	NaN	NaN	NaN	255	255
35	32.11	255	255	255	648.136	505.255	4096	2.405e-05	8188.05	19380	1.401	0.714	1	255	255
36	36.758	255	255	255	650.026	499.48	4096	2.753e-05	9373.16	22185	1.382	0.724	1	255	255
37	0	NaN	NaN	NaN	NaN	NaN	4096	0	NaN	NaN	NaN	NaN	NaN	255	255
38	0	NaN	NaN	NaN	NaN	NaN	4096	0	NaN	NaN	NaN	NaN	NaN	255	255
39	0	NaN	NaN	NaN	NaN	NaN	4096	0	NaN	NaN	NaN	NaN	NaN	255	255
40	125.483	255	255	255	401.771	197.082	4096	9.399e-05	31998	75735	73.963	0.014	1	255	255
41	8175.8	255	255	255	309.976	365	4096	0.006	2.08483e+06	4934505	1.125	0.889	1	255	255
42	115549	255	255	255	316.044	329.82	4096	0.087	2.94649e+07	69739440	1.199	0.834	1	255	255
43	7862.73	255	255	255	340.987	569.236	4096	0.006	2.00499e+06	4745550	1.141	0.877	1	255	255
44	7651.05	255	255	255	341.2	528.759	4096	0.006	1.95102e+06	4617795	2.914	0.343	1	255	255
45	0	NaN	NaN	NaN	NaN	NaN	4096	0	NaN	NaN	NaN	NaN	NaN	255	255
46	8.028	255	255	255	71.586	407.636	4096	6.013e-06	2047.01	4845	1.322	0.757	1	255	255
47	13224.2	255	255	255	386.871	288.418	4096	0.01	3.37218e+06	7981500	1.427	0.701	1	255	255
48	27577.8	255	255	255	366.732	316.697	4096	0.021	7.03235e+06	16644615	1.272	0.786	1	255	255
49	73185.9	255	255	255	257.776	322.5	4096	0.055	1.86624e+07	44171355	1.206	0.829	1	255	255
50	83626.3	255	255	255	260.845	316.563	4096	0.063	2.13247e+07	50472660	1.268	0.788	1	255	255
51	1976.88	255	255	255	58.982	201.207	4096	0.001	504104	1193145	1.297	0.771	1	255	255
52	995.833	255	255	255	262.022	421.915	4096	0.0007459	253937	601035	1.672	0.598	1	255	255
53	20388.2	255	255	255	286.808	395.996	4096	0.015	5.19898e+06	12305280	1.686	0.593	1	255	255
54	31757.6	255	255	255	408.251	341.331	4096	0.024	8.0982e+06	19167330	1.401	0.714	1	255	255
55	9420.06	255	255	255	180.814	399.117	4096	0.007	2.40212e+06	5685480	2.597	0.385	1	255	255
56	68843.8	255	255	255	340.252	321.608	4096	0.052	1.75552e+07	41550720	1.127	0.887	1	255	255
57	12635.3	255	255	255	221.479	324.165	4096	0.009	3.222e+06	7626030	4.902	0.204	1	255	255
58	15115.8	255	255	255	299.629	332.975	4096	0.011	3.85452e+06	9123135	1.326	0.754	1	255	255
59	6706.77	255	255	255	417.644	430.475	4096	0.005	1.71023e+06	4047870	3.149	0.318	1	255	255
60	22631.6	255	255	255	366.963	374.224	4096	0.017	5.77107e+06	13659330	1.661	0.602	1	255	255
61	26.195	255	255	255	529.184	185.701	4096	1.962e-05	6679.73	15810	1.944	0.515	1	255	255
62	41.828	255	255	255	421.906	194.406	4096	3.133e-05	10666	25245	1.208	0.828	1	255	255
63	38.87	255	255	255	332.835	443.215	4096	2.911e-05	9911.85	23460	18.212	0.055	1	255	255
64	60.84	255	255	255	320.242	449.353	4096	4.557e-05	15514.2	36720	7.776	0.129	1	255	255
65	1418.33	255	255	255	271.548	407.507	4096	0.001	361675	856035	1.914	0.523	1	255	255
66	1778.3	255	255	255	226.02	396.642	4096	0.001	453467	1073295	3.218	0.311	1	255	255
67	12934.4	255	255	255	250.826	419.677	4096	0.01	3.29828e+06	7806570	1.715	0.583	1	255	255
68	16587.8	255	255	255	254.842	425.517	4096	0.012	4.22988e+06	10011555	1.588	0.63	1	255	255
69	44368.4	255	255	255	154.914	305.858	4096	0.033	1.13139e+07	26778570	1.394	0.717	1	255	255
70	42705.9	255	255	255	159.873	309.014	4096	0.032	1.089e+07	25775145	1.467	0.682	1	255	255
71	12.253	255	255	255	88.859	234.303	4096	9.177e-06	3124.39	7395	1.311	0.763	1	255	255
72	21.97	255	255	255	89.075	229.588	4096	1.646e-05	5602.35	13260	1.648	0.607	1	255	255
73	1044.84	255	255	255	336.026	563.36	4096	0.0007826	266435	630615	15.981	0.063	1	255	255
74	1437.77	255	255	255	305.65	566.437	4096	0.001	366631	867765	12.795	0.078	1	255	255
75	2987.07	255	255	255	400.066	382.231	4096	0.002	761704	1802850	4.126	0.242	1	255	255
76	3351.27	255	255	255	295.2	503.537	4096	0.003	854574	2022660	1.156	0.865	1	255	255
77	0	NaN	NaN	NaN	NaN	NaN	4096	0	NaN	NaN	NaN	NaN	NaN	255	255
78	0	NaN	NaN	NaN	NaN	NaN	4096	0	NaN	NaN	NaN	NaN	NaN	255	255
79	37.18	255	255	255	368.845	259.616	4096	2.785e-05	9480.9	22440	73.609	0.014	1	255	255
80	39.293	255	255	255	349.843	288.247	4096	2.943e-05	10019.6	23715	9.174	0.109	1	255	255

## Sheet: RawIntDen
RawIntDen				Frame 1	Frame 97						2D DMSO	2D CK666	Confined DMSO	Confined CK666
1785			File Number	RawIntDen	RawIntDen		Difference	Difference edited			413610	8670	64804935	9435
415395			1	1785	415395		413610	413610				0		13260
7303965			2	7303965	3457035		-3846930	-3846930			5411100		4845	217260
3457035			3	362865	5773965		5411100	5411100			467670	1275	8663115	2204985
362865			4	630870	1098540		467670	467670			8829630	7395	6301305
5773965			5	124185	8953815		8829630	8829630			583185			5865
630870			6	33660	616845		583185	583185			710175	0	6862050	237150
1098540			7	0	710175		710175	710175			553350	2805	35865240	219810
124185			8	68595	621945		553350	553350				0	1497105	0
8953815			9	4812360	4642275		-170085	-170085			228990	75735	9611460	1275
33660			10	7016325	7245315		228990	228990
616845			11	12495	21165		8670	8670		average:	2.14971e+06	11985	1.67013e+07	323227
0			12	0	0		0	0
710175			13	2583405	1535100		-1048305	-1048305		red cells = negative values = removed from calculations as is a masking error
68595			14	0	1275		1275	1275		(old method turned negative values into 0s)
621945			15	412590	419985		7395	7395
4812360			16	290955	281010		-9945	-9945		OLD METHOD:
4642275			17	0	0		0	0		averages	2.15029e+06	52683	5607807	1.19368e+06
7016325			18	19380	22185		2805	2805		Minus 0's:	3.58381e+06	526830	8.01115e+06	1.4921e+06
7245315			19	0	0		0	0
12495			20	0	75735		75735	75735			2D DMSO	2D CK666	Confined DMSO	Confined CK666
21165			21	4934505	69739440		64804935	64804935			0	0	120105	651270
0			22	4745550	4617795		-127755	-127755			0	526830	0	2571930
0			23	0	4845		4845	4845			4866930	0	239700	683145
2583405			24	7981500	16644615		8663115	8663115			0	0	0	2086920
1535100			25	44171355	50472660		6301305	6301305			8248995	0	1432845	0
0			26	1193145	601035		-592110	-592110			2724165	0	0	0
1275			27	12305280	19167330		6862050	6862050			3779355	0	7364910	114240
412590			28	5685480	41550720		35865240	35865240			0	0	35252220	5570475
419985			29	7626030	9123135		1497105	1497105			343740	0	3717135	7395
290955			30	4047870	13659330		9611460	9611460			1539690	0	7951155	251430
281010			31	15810	25245		9435	9435
0			32	23460	36720		13260	13260
0			33	856035	1073295		217260	217260		Highlighting largest value in each column in green:
19380			34	7806570	10011555		2204985	2204985			2D DMSO	2D CK666	Confined DMSO	Confined CK666
22185			35	26778570	25775145		-1003425	-1003425		New method	2.14971e+06	11985	1.67013e+07	323227
0			36	7395	13260		5865	5865		Old method	2.15029e+06	52683	5607807	1.19368e+06
0			37	630615	867765		237150	237150			3.58381e+06	526830	8.01115e+06	1.4921e+06
0			38	1802850	2022660		219810	219810
75735			39	0	0		0	0
4934505			40	22440	23715		1275	1275
69739440
4745550
4617795
0
4845
7981500
16644615
44171355
50472660
1193145
601035
12305280
19167330
5685480
41550720
7626030
9123135
4047870
13659330
15810
25245
23460
36720
856035
1073295
7806570
10011555
26778570
25775145
7395
13260
630615
867765
1802850
2022660
0
0
22440
23715
