# Supplementary material for: The Arp2/3 complex is required for in situ haptotactic response of microglia to iC3b
Source: EMBO Rep. 2026 Feb 27;27(7):1666–95. doi: 10.1038/s44319-026-00720-9 (PMC13076747; doi:10.1038/s44319-026-00720-9)
Supplement: Supplementary file 14 — Source data Fig. 2 [file 44319_2026_720_MOESM14_ESM.zip › Figure 2/2D/25.01.14 BV2 iC3b dmso vs ck666 masking raw results NEW.xlsx]

## Sheet: Sheet1
	Area	Mean	Min	Max	XM	YM	Perim.	Circ.	IntDen	RawIntDen	AR	Round	Solidity	MinThr	MaxThr
1	3533.37	255	255	255	155.047	264.987	4096	0.003	901009	2132565	1.171	0.854	1	255	255			odd numbers are frame 1
2	4189.93	255	255	255	267.122	351.305	4096	0.003	1.06843e+06	2528835	1.494	0.669	1	255	255			even numbers are frame 97
3	17502.5	255	255	255	368.392	314.314	4096	0.013	4.46313e+06	10563630	1.287	0.777	1	255	255
4	18501.7	255	255	255	345.04	283.229	4096	0.014	4.71793e+06	11166705	1.537	0.651	1	255	255
5	0	NaN	NaN	NaN	NaN	NaN	4096	0	NaN	NaN	NaN	NaN	NaN	255	255
6	582.205	255	255	255	250.839	386.73	4096	0.0004361	148462	351390	2.217	0.451	1	255	255
7	746.135	255	255	255	552.794	599.865	4096	0.0005589	190264	450330	4.394	0.228	1	255	255
8	9560.33	255	255	255	307.148	326.102	4096	0.007	2.43788e+06	5770140	1.388	0.72	1	255	255
9	76327.2	255	255	255	362.099	373.651	4096	0.057	1.94634e+07	46067280	1.263	0.792	1	255	255
10	73847.1	255	255	255	359.258	352.864	4096	0.055	1.8831e+07	44570430	1.269	0.788	1	255	255
11	10659.7	255	255	255	481.293	335.843	4096	0.008	2.71822e+06	6433650	3.214	0.311	1	255	255
12	14897.8	255	255	255	435.576	298.817	4096	0.011	3.79893e+06	8991555	1.455	0.687	1	255	255
13	0	NaN	NaN	NaN	NaN	NaN	4096	0	NaN	NaN	NaN	NaN	NaN	255	255
14	96.753	255	255	255	382.769	280.486	4096	7.247e-05	24671.9	58395	1.3	0.769	1	255	255
15	20471.4	255	255	255	471.978	305.406	4096	0.015	5.22021e+06	12355515	1.908	0.524	1	255	255
16	20956.8	255	255	255	399.899	304.286	4096	0.016	5.344e+06	12648510	1.232	0.811	1	255	255
17	0	NaN	NaN	NaN	NaN	NaN	4096	0	NaN	NaN	NaN	NaN	NaN	255	255
18	2033.91	255	255	255	231.87	277.538	4096	0.002	518648	1227570	1.374	0.728	1	255	255
19	59.995	255	255	255	453.7	240.01	4096	4.494e-05	15298.7	36210	30.339	0.033	1	255	255
20	2307.7	255	255	255	392.453	208.541	4096	0.002	588462	1392810	1.538	0.65	1	255	255
21	0.423	255	255	255	224.575	665.275	4096	3.165e-07	107.738	255	1	1	1	255	255
22	3.803	255	255	255	274.986	37.158	4096	2.848e-06	969.638	2295	1.39	0.72	1	255	255
23	0	NaN	NaN	NaN	NaN	NaN	4096	0	NaN	NaN	NaN	NaN	NaN	255	255
24	6.338	255	255	255	217.685	316.615	4096	4.747e-06	1616.06	3825	1.137	0.88	1	255	255
25	0	NaN	NaN	NaN	NaN	NaN	4096	0	NaN	NaN	NaN	NaN	NaN	255	255
26	51.123	255	255	255	229.055	342.805	4096	3.829e-05	13036.2	30855	1.118	0.895	1	255	255
27	21.97	255	255	255	0.938	97.925	4096	1.646e-05	5602.35	13260	5.572	0.179	1	255	255
28	30.42	255	255	255	231.364	205.463	4096	2.279e-05	7757.1	18360	34.452	0.029	1	255	255
29	525.59	255	255	255	311.09	579.951	4096	0.0003937	134025	317220	4.72	0.212	1	255	255
30	701.773	255	255	255	280.447	442.981	4096	0.0005256	178952	423555	5.707	0.175	1	255	255
31	10966.8	255	255	255	320.439	352.382	4096	0.008	2.79654e+06	6619035	38.738	0.026	1	255	255
32	11093.6	255	255	255	327.672	352.082	4096	0.008	2.82886e+06	6695535	8.651	0.116	1	255	255
33	3565.9	255	255	255	130.938	218.41	4096	0.003	909304	2152200	2.63	0.38	1	255	255
34	5590.52	255	255	255	247.756	390.286	4096	0.004	1.42558e+06	3374160	3.229	0.31	1	255	255
35	77.74	255	255	255	557.643	257.782	4096	5.823e-05	19823.7	46920	31.166	0.032	1	255	255
36	79.853	255	255	255	564.284	331.54	4096	5.981e-05	20362.4	48195	37.16	0.027	1	255	255
37	0	NaN	NaN	NaN	NaN	NaN	4096	0	NaN	NaN	NaN	NaN	NaN	255	255
38	0	NaN	NaN	NaN	NaN	NaN	4096	0	NaN	NaN	NaN	NaN	NaN	255	255
39	289.413	255	255	255	180.635	327.043	4096	0.0002168	73800.2	174675	21.267	0.047	1	255	255
40	519.675	255	255	255	390.794	309.894	4096	0.0003892	132517	313650	1.938	0.516	1	255	255
41	8472.39	255	255	255	223.207	80.923	4096	0.006	2.16046e+06	5113515	3.295	0.303	1	255	255
42	20379.7	255	255	255	311.267	298.127	4096	0.015	5.19683e+06	12300180	1.348	0.742	1	255	255
43	5244.07	255	255	255	309.589	290.671	4096	0.004	1.33724e+06	3165060	1.112	0.899	1	255	255
44	23951.9	255	255	255	303.156	317.252	4096	0.018	6.10775e+06	14456205	1.686	0.593	1	255	255
45	453.765	255	255	255	228.864	218.139	4096	0.0003399	115710	273870	1.322	0.757	1	255	255
46	17917.4	255	255	255	262.411	335.134	4096	0.013	4.56893e+06	10814040	1.195	0.837	1	255	255
47	2587.81	255	255	255	504.16	246.426	4096	0.002	659892	1561875	8.137	0.123	1	255	255
48	6506.08	255	255	255	241.889	416.121	4096	0.005	1.65905e+06	3926745	2.413	0.414	1	255	255
49	12435.9	255	255	255	458.043	328.292	4096	0.009	3.17115e+06	7505670	1.071	0.934	1	255	255
50	14852.1	255	255	255	315.832	332.991	4096	0.011	3.7873e+06	8964015	1.361	0.735	1	255	255
51	2453.88	255	255	255	213.962	247.425	4096	0.002	625739	1481040	1.779	0.562	1	255	255
52	10913.2	255	255	255	348.964	332.421	4096	0.008	2.78286e+06	6586650	1.467	0.682	1	255	255
53	171.535	255	255	255	242.018	638.289	4096	0.0001285	43741.4	103530	1.205	0.83	1	255	255
54	1211.31	255	255	255	272.995	228.586	4096	0.0009073	308883	731085	2.433	0.411	1	255	255
55	571.22	255	255	255	312.841	275.879	4096	0.0004279	145661	344760	3.206	0.312	1	255	255
56	969.215	255	255	255	532.484	96.957	4096	0.000726	247150	584970	4.145	0.241	1	255	255
57	9990.01	255	255	255	377.992	163.043	4096	0.007	2.54745e+06	6029475	1.992	0.502	1	255	255
58	12196.7	255	255	255	393.709	208.9	4096	0.009	3.11017e+06	7361340	1.267	0.789	1	255	255
59	45.63	255	255	255	527.12	284.429	4096	3.418e-05	11635.6	27540	6.728	0.149	1	255	255
60	164.353	255	255	255	419.346	619.922	4096	0.0001231	41909.9	99195	2.451	0.408	1	255	255
61	103.513	255	255	255	250.708	398.457	4096	7.753e-05	26395.7	62475	32.636	0.031	1	255	255
62	1313.97	255	255	255	211.578	260.324	4096	0.0009842	335064	793050	5.799	0.172	1	255	255
63	47.32	255	255	255	99.537	663.888	4096	3.544e-05	12066.6	28560	4.866	0.206	1	255	255
64	83.233	255	255	255	117.328	645.376	4096	6.234e-05	21224.3	50235	21.549	0.046	1	255	255
65	0	NaN	NaN	NaN	NaN	NaN	4096	0	NaN	NaN	NaN	NaN	NaN	255	255
66	142.805	255	255	255	461.962	328.337	4096	0.000107	36415.3	86190	3.249	0.308	1	255	255
67	1.268	255	255	255	447.092	642.092	4096	9.494e-07	323.213	765	1.464	0.683	1	255	255
68	9.295	255	255	255	446.195	642.614	4096	6.962e-06	2370.22	5610	1.503	0.665	1	255	255
69	1581.42	255	255	255	315.684	125.978	4096	0.001	403261	954465	2.443	0.409	1	255	255
70	1617.33	255	255	255	303.087	151.237	4096	0.001	412419	976140	2.836	0.353	1	255	255
71	754.163	255	255	255	319.874	304.747	4096	0.0005649	192311	455175	2.723	0.367	1	255	255
72	760.923	255	255	255	381.145	307.567	4096	0.0005699	194035	459255	2.351	0.425	1	255	255
73	0	NaN	NaN	NaN	NaN	NaN	4096	0	NaN	NaN	NaN	NaN	NaN	255	255
74	8.873	255	255	255	401.468	155.025	4096	6.646e-06	2262.49	5355	1.182	0.846	1	255	255
75	7.605	255	255	255	500.464	520.108	4096	5.696e-06	1939.28	4590	1.427	0.701	1	255	255
76	94.218	255	255	255	210.648	346.801	4096	7.057e-05	24025.5	56865	6.486	0.154	1	255	255
77	2539.65	255	255	255	356.037	322.443	4096	0.002	647610	1532805	1.285	0.778	1	255	255
78	2649.07	255	255	255	360.66	324.816	4096	0.002	675514	1598850	1.268	0.788	1	255	255
79	110.273	255	255	255	304.418	346.855	4096	8.26e-05	28119.5	66555	2.257	0.443	1	255	255
80	629.948	255	255	255	272.874	330.964	4096	0.0004718	160637	380205	2.801	0.357	1	255	255

## Sheet: RawIntDen
RawIntDen				Frame 1	Frame 97						2D DMSO	2D CK666	Confined DMSO	Confined CK666
2132565			File Number	RawIntDen	RawIntDen		Difference	Difference edited			396270	2040	7186665	730575
2528835			1	2132565	2528835		396270	396270			603075	3825	11291145	21675
10563630			2	10563630	11166705		603075	603075			351390	30855	10540170	86190
11166705			3	0	351390		351390	351390			5319810	5100	2364870	4845
0			4	450330	5770140		5319810	5319810				106335	1458345	21675
351390			5	46067280	44570430		-1496850	-1496850			2557905	76500	5105610	4080
450330			6	6433650	8991555		2557905	2557905			58395	1221960	627555	5355
5770140			7	0	58395		58395	58395			292995	1275	240210	52275
46067280			8	12355515	12648510		292995	292995			1227570	0	1331865	66045
44570430			9	0	1227570		1227570	1227570			1356600	138975	71655	313650
6433650			10	36210	1392810		1356600	1356600
8991555			11	255	2295		2040	2040		average:	1.35156e+06	158686	4021809	130636
0			12	0	3825		3825	3825
58395			13	0	30855		30855	30855		red cells = negative values = removed from calculations as is a masking error
12355515			14	13260	18360		5100	5100		(old method turned negative values into 0s)
12648510			15	317220	423555		106335	106335
0			16	6619035	6695535		76500	76500
1227570			17	2152200	3374160		1221960	1221960
36210			18	46920	48195		1275	1275
1392810			19	0	0		0	0
255			20	174675	313650		138975	138975
2295			21	5113515	12300180		7186665	7186665
0			22	3165060	14456205		11291145	11291145
3825			23	273870	10814040		10540170	10540170
0			24	1561875	3926745		2364870	2364870
30855			25	7505670	8964015		1458345	1458345
13260			26	1481040	6586650		5105610	5105610
18360			27	103530	731085		627555	627555
317220			28	344760	584970		240210	240210
423555			29	6029475	7361340		1331865	1331865
6619035			30	27540	99195		71655	71655
6695535			31	62475	793050		730575	730575
2152200			32	28560	50235		21675	21675
3374160			33	0	86190		86190	86190
46920			34	765	5610		4845	4845
48195			35	954465	976140		21675	21675
0			36	455175	459255		4080	4080
0			37	0	5355		5355	5355
174675			38	4590	56865		52275	52275
313650			39	1532805	1598850		66045	66045
5113515			40	66555	380205		313650	313650
12300180
3165060
14456205
273870
10814040
1561875
3926745
7505670
8964015
1481040
6586650
103530
731085
344760
584970
6029475
7361340
27540
99195
62475
793050
28560
50235
0
86190
765
5610
954465
976140
455175
459255
0
5355
4590
56865
1532805
1598850
66555
380205
