# Supplementary material for: The Arp2/3 complex is required for in situ haptotactic response of microglia to iC3b
Source: EMBO Rep. 2026 Feb 27;27(7):1666–95. doi: 10.1038/s44319-026-00720-9 (PMC13076747; doi:10.1038/s44319-026-00720-9)
Supplement: Supplementary file 14 — Source data Fig. 2 [file 44319_2026_720_MOESM14_ESM.zip › Figure 2/2E/Original Metadata media DMSO.csv]

Key	Value
BitsPerPixel	16
DimensionOrder	XYCZT
IsInterleaved	false
IsRGB	false
LittleEndian	true
PixelType	uint16
Series 0 Name	005 RC	DsRed
SizeC	2
SizeT	97
SizeX	1024
SizeY	1024
SizeZ	1
Calibration	(0.6500000000000001	0.6500000000000001)
Calibration units	10^-6m^1
Channel Wavelength Units	10^-9m^1
Channel Wavelength Value	583.0
Channel dimension	2
Channel name #1	RC
Channel name #2	DsRed
Channel under/overflow #1	(0.1	0.1)
Channel under/overflow #2	(0.1	0.1)
Contrast and brightness #1	(0.5	0.5)
Contrast and brightness #2	(0.5	0.5)
Creation time (UTC)	2025-01-13T14:56:28
Device Position #1	913
Device Position #2	913
Dimension description #1	2
Dimension description #2	1
Dimension description #3	4
Dimension name #1	RC
Dimension name #2	DsRed
Dimension value ID	2017
Display limits #1	(822.0	30204.0)
Display limits #2	(0.0	65536.0)
Display limits #3	(0.0	65536.0)
Display processor type #1	1
Display processor type #2	-1
Display stack index #1	(0	0	0)
Display stack index #2	(0	0	0)
Display visible	1
Displayed LUT ID	1
Displayed stack ID	1
Document Author	Olympus IX83
Document Company	Hewlett-Packard Company
Document Creation Time	2025-01-13T14:56:28
Document Name	(10	0	0)
Document Note	(12	0	0)
Document creator major version	3
Document creator minor version	20
Document creator name	XV
Document creator package	5900
Document creator sub version	0
Document product	1736780188
External file present	1
External file volume	(0	0	0	0	0	1024	1024	97	1	2)
Gamma correction #1	1.0
Gamma correction #2	1.0
Gradient LUT #1	1
Gradient LUT #2	1
Image plane rectangle unit (Y dimension)	10^-6m^1
Image size	(0	0	1024	1024)
Layer	005 RC	DsRed
Layer selection	1287841700
Layer selection index	1
Location	G:\My Drive\Rotty Lab\Manuscripts\2024 Paulson et al_Arp2 3\EMBO REP submission\Revision\Ready to submit\Data\Figure 2\2E\2d dmso 1-10 ck666 11-20 con dmso 21-30 ck666 31-40_05.vsi
Microscope Binning (X)	2
Microscope Binning (Y)	2
Microscope Camera Actual Bit Depth	16
Microscope Camera Enhanced Dynamic Range	0
Microscope Camera Frame Transfer Enabled	0
Microscope Camera HDRI Enabled	0
Microscope Camera Maximum Frame Size	(1024	1024)
Microscope Camera Pixel Clock (MHz)	400.0
Microscope Clipping	(0	0	1024	1024)
Microscope Clipping state	0
Microscope Device Configuration Index #01	0
Microscope Device Configuration Index #02	0
Microscope Device Configuration Index #03	1
Microscope Device Configuration Index #04	2
Microscope Device Configuration Index #05	3
Microscope Device Configuration Index #06	0
Microscope Device Configuration Index #07	0
Microscope Device Configuration Index #08	0
Microscope Device Configuration Index #09	0
Microscope Device Configuration Index #10	0
Microscope Device Configuration Index #11	0
Microscope Device Configuration Index #12	0
Microscope Device Configuration Index #13	0
Microscope Device Configuration Index #14	1
Microscope Device Configuration Index #15	2
Microscope Device Configuration Index #16	3
Microscope Device Configuration Index #17	0
Microscope Device Configuration Index #18	0
Microscope Device Configuration Index #19	0
Microscope Device Configuration Index #20	0
Microscope Device Configuration Index #21	0
Microscope Device Configuration Index #22	0
Microscope Device Configuration Position #01	1026
Microscope Device Configuration Position #02	1500
Microscope Device Configuration Position #03	1500
Microscope Device Configuration Position #04	1500
Microscope Device Configuration Position #05	1500
Microscope Device Configuration Position #06	1085
Microscope Device Configuration Position #07	1034
Microscope Device Configuration Position #08	1042
Microscope Device Configuration Position #09	1133
Microscope Device Configuration Position #10	1131
Microscope Device Configuration Position #11	1041
Microscope Device Configuration Position #12	1082
Microscope Device Configuration Position #13	1026
Microscope Device Configuration Position #14	1500
Microscope Device Configuration Position #15	1500
Microscope Device Configuration Position #16	1500
Microscope Device Configuration Position #17	1500
Microscope Device Configuration Position #18	1085
Microscope Device Configuration Position #19	1034
Microscope Device Configuration Position #20	1042
Microscope Device Configuration Position #21	1133
Microscope Device Configuration Position #22	1131
Microscope Device Configuration Position #23	1041
Microscope Device Configuration Position #24	1082
Microscope Device Manufacturer #01	Hamamatsu
Microscope Device Manufacturer #02	Olympus
Microscope Device Manufacturer #03	Olympus
Microscope Device Manufacturer #04	Olympus
Microscope Device Manufacturer #05	Olympus
Microscope Device Manufacturer #06	Olympus
Microscope Device Manufacturer #07	Olympus
Microscope Device Manufacturer #08	Olympus
Microscope Device Manufacturer #09	Olympus
Microscope Device Manufacturer #10	Olympus
Microscope Device Manufacturer #11	Excelitas
Microscope Device Manufacturer #12	Olympus
Microscope Device Manufacturer #13	Olympus
Microscope Device Manufacturer #14	Olympus
Microscope Device Manufacturer #15	Olympus
Microscope Device Manufacturer #16	Olympus
Microscope Device Manufacturer #17	Olympus
Microscope Device Manufacturer #18	Olympus
Microscope Device Manufacturer #19	Olympus
Microscope Device Manufacturer #20	Olympus
Microscope Device Manufacturer #21	Excelitas
Microscope Device Manufacturer #22	Olympus
Microscope Device Manufacturer #23	Olympus
Microscope Device Model #01	Hamamatsu ORCA-Flash4.0
Microscope Device Model #02	IX83 P2ZF
Microscope Device Model #03	IX3 Nosepiece
Microscope Device Model #04	Camera Adapter
Microscope Device Model #05	Left Port Changer
Microscope Device Model #06	405
Microscope Device Model #07	488
Microscope Device Model #08	561
Microscope Device Model #09	640
Microscope Device Model #10	RTC TIRF
Microscope Device Model #11	Manual Mirror Turret Deck 1
Microscope Device Model #12	Manual Condenser
Microscope Device Model #13	IX3 Mirror Turret Deck 2
Microscope Device Model #14	X-Cite 120LED
Microscope Device Model #15	IX3 LED
Microscope Device Model #16	IX3-ZDC2
Microscope Device Model #17	Left Port Changer
Microscope Device Model #18	405
Microscope Device Model #19	488
Microscope Device Model #20	561
Microscope Device Model #21	640
Microscope Device Model #22	RTC TIRF
Microscope Device Model #23	Manual Mirror Turret Deck 1
Microscope Device Model #24	Manual Condenser
Microscope Device Model #25	IX3 Mirror Turret Deck 2
Microscope Device Model #26	X-Cite 120LED
Microscope Device Model #27	IX3 LED
Microscope Device Model #28	IX3-ZDC2
Microscope Device Name #01	Hamamatsu ORCA-Flash4.0
Microscope Device Name #02	FRAME_IX83_2DECK
Microscope Device Name #03	IX3 Nosepiece
Microscope Device Name #04	Camera Adapter
Microscope Device Name #05	Left Port Changer
Microscope Device Name #06	405
Microscope Device Name #07	488
Microscope Device Name #08	561
Microscope Device Name #09	640
Microscope Device Name #10	RTC TIRF
Microscope Device Name #11	Manual Mirror Turret Deck 1
Microscope Device Name #12	Manual Condenser
Microscope Device Name #13	IX3 Mirror Turret Deck 2
Microscope Device Name #14	X-Cite 120LED
Microscope Device Name #15	IX3 LED
Microscope Device Name #16	IX3-ZDC2
Microscope Device Name #17	Left Port Changer
Microscope Device Name #18	405
Microscope Device Name #19	488
Microscope Device Name #20	561
Microscope Device Name #21	640
Microscope Device Name #22	RTC TIRF
Microscope Device Name #23	Manual Mirror Turret Deck 1
Microscope Device Name #24	Manual Condenser
Microscope Device Name #25	IX3 Mirror Turret Deck 2
Microscope Device Name #26	X-Cite 120LED
Microscope Device Name #27	IX3 LED
Microscope Device Name #28	IX3-ZDC2
Microscope Device Position #1	1
Microscope Device Position #2	1
Microscope Device Position #3	1
Microscope Device Position #4	1
Microscope Device Position #5	1
Microscope Device Position #6	1
Microscope Device Subtype #01	Camera
Microscope Device Subtype #02	Microscope Frame
Microscope Device Subtype #03	Objective revolver
Microscope Device Subtype #04	TV Adapter
Microscope Device Subtype #05	Camera
Microscope Device Subtype #06	Prism
Microscope Device Subtype #07	20016
Microscope Device Subtype #08	20016
Microscope Device Subtype #09	20016
Microscope Device Subtype #10	20016
Microscope Device Subtype #11	20017
Microscope Device Subtype #12	Filter Wheel
Microscope Device Subtype #13	Filter Wheel
Microscope Device Subtype #14	Filter Wheel
Microscope Device Subtype #15	Lamp
Microscope Device Subtype #16	Lamp
Microscope Device Subtype #17	ZDC
Microscope Device Subtype #18	Camera
Microscope Device Subtype #19	Prism
Microscope Device Subtype #20	20016
Microscope Device Subtype #21	20016
Microscope Device Subtype #22	20016
Microscope Device Subtype #23	20016
Microscope Device Subtype #24	20017
Microscope Device Subtype #25	Filter Wheel
Microscope Device Subtype #26	Filter Wheel
Microscope Device Subtype #27	Filter Wheel
Microscope Device Subtype #28	Lamp
Microscope Device Subtype #29	Lamp
Microscope Device Subtype #30	ZDC
Microscope Device Unit ID #01	19726336
Microscope Device Unit ID #02	-1673527296
Microscope Device Unit ID #03	1743257600
Microscope Device Unit ID #04	1310720000
Microscope Device Unit ID #05	-1673461760
Microscope Device Unit ID #06	1744896000
Microscope Device Unit ID #07	1757413376
Microscope Device Unit ID #08	1757413377
Microscope Device Unit ID #09	1757413378
Microscope Device Unit ID #10	1757413379
Microscope Device Unit ID #11	1757741056
Microscope Device Unit ID #12	1312817152
Microscope Device Unit ID #13	1312948224
Microscope Device Unit ID #14	1743388672
Microscope Device Unit ID #15	1713504256
Microscope Device Unit ID #16	1743978496
Microscope Device Unit ID #17	1746272256
Microscope Device Unit ID #18	-1673461760
Microscope Device Unit ID #19	1744896000
Microscope Device Unit ID #20	1757413376
Microscope Device Unit ID #21	1757413377
Microscope Device Unit ID #22	1757413378
Microscope Device Unit ID #23	1757413379
Microscope Device Unit ID #24	1757741056
Microscope Device Unit ID #25	1312817152
Microscope Device Unit ID #26	1312948224
Microscope Device Unit ID #27	1743388672
Microscope Device Unit ID #28	1713504256
Microscope Device Unit ID #29	1743978496
Microscope Device Unit ID #30	1746272256
Microscope Exposure time (microseconds) #1	100000
Microscope Exposure time (microseconds) #2	300000
Microscope Laser/Lamp Intensity #01	0
Microscope Laser/Lamp Intensity #02	0
Microscope Laser/Lamp Intensity #03	0
Microscope Laser/Lamp Intensity #04	0
Microscope Laser/Lamp Intensity #05	20
Microscope Laser/Lamp Intensity #06	130
Microscope Laser/Lamp Intensity #07	0
Microscope Laser/Lamp Intensity #08	0
Microscope Laser/Lamp Intensity #09	0
Microscope Laser/Lamp Intensity #10	0
Microscope Laser/Lamp Intensity #11	20
Microscope Laser/Lamp Intensity #12	0
Microscope Magnification	20.0
Microscope Mirror (horizontal) #1	1
Microscope Mirror (horizontal) #2	1
Microscope Mirror (vertical) #1	1
Microscope Mirror (vertical) #2	1
Microscope Numerical Aperture	0.45
Microscope Objective Description	20x RC
Microscope Objective Name #1	LUCPLFLN RC
Microscope Objective Name #2	TIRF
Microscope Objective Name #3	2 - RC2 - 20x
Microscope Objective Name #4	TIRF
Microscope Objective Name #5	2 - RC2 - 20x
Microscope Objective Name #6	DSRED
Microscope Objective Refractive Index	1.0
Microscope Objective Type #1	1
Microscope Objective Type #2	2
Microscope Objective Type #3	2
Microscope Objective Type #4	1
Microscope Objective Type #5	2
Microscope Objective Type #6	2
Microscope Objective Type #7	2
Microscope TV Adapter Magnification	1.0
Objective Working Distance Units	10^-6m^1
Objective Working Distance Value	7200.0
Origin	(-17941.40000000001	-3506.46)
Origin of tile coordinate system	(0	0	0	0	0)
Physical pixel size	(0.6500000000000001	0.6500000000000001)
Plane unit	10^-6m^1
Product Build Number	18987
Product Name	OLYMPUS cellSens Dimension
Product Version	2.3
Tile system	13
Units #001	10^-3s^1
Units #002	10^-3s^1
Units #003	10^-3s^1
Units #004	10^-3s^1
Units #005	10^-3s^1
Units #006	10^-3s^1
Units #007	10^-3s^1
Units #008	10^-3s^1
Units #009	10^-3s^1
Units #010	10^-3s^1
Units #011	10^-3s^1
Units #012	10^-3s^1
Units #013	10^-3s^1
Units #014	10^-3s^1
Units #015	10^-3s^1
Units #016	10^-3s^1
Units #017	10^-3s^1
Units #018	10^-3s^1
Units #019	10^-3s^1
Units #020	10^-3s^1
Units #021	10^-3s^1
Units #022	10^-3s^1
Units #023	10^-3s^1
Units #024	10^-3s^1
Units #025	10^-3s^1
Units #026	10^-3s^1
Units #027	10^-3s^1
Units #028	10^-3s^1
Units #029	10^-3s^1
Units #030	10^-3s^1
Units #031	10^-3s^1
Units #032	10^-3s^1
Units #033	10^-3s^1
Units #034	10^-3s^1
Units #035	10^-3s^1
Units #036	10^-3s^1
Units #037	10^-3s^1
Units #038	10^-3s^1
Units #039	10^-3s^1
Units #040	10^-3s^1
Units #041	10^-3s^1
Units #042	10^-3s^1
Units #043	10^-3s^1
Units #044	10^-3s^1
Units #045	10^-3s^1
Units #046	10^-3s^1
Units #047	10^-3s^1
Units #048	10^-3s^1
Units #049	10^-3s^1
Units #050	10^-3s^1
Units #051	10^-3s^1
Units #052	10^-3s^1
Units #053	10^-3s^1
Units #054	10^-3s^1
Units #055	10^-3s^1
Units #056	10^-3s^1
Units #057	10^-3s^1
Units #058	10^-3s^1
Units #059	10^-3s^1
Units #060	10^-3s^1
Units #061	10^-3s^1
Units #062	10^-3s^1
Units #063	10^-3s^1
Units #064	10^-3s^1
Units #065	10^-3s^1
Units #066	10^-3s^1
Units #067	10^-3s^1
Units #068	10^-3s^1
Units #069	10^-3s^1
Units #070	10^-3s^1
Units #071	10^-3s^1
Units #072	10^-3s^1
Units #073	10^-3s^1
Units #074	10^-3s^1
Units #075	10^-3s^1
Units #076	10^-3s^1
Units #077	10^-3s^1
Units #078	10^-3s^1
Units #079	10^-3s^1
Units #080	10^-3s^1
Units #081	10^-3s^1
Units #082	10^-3s^1
Units #083	10^-3s^1
Units #084	10^-3s^1
Units #085	10^-3s^1
Units #086	10^-3s^1
Units #087	10^-3s^1
Units #088	10^-3s^1
Units #089	10^-3s^1
Units #090	10^-3s^1
Units #091	10^-3s^1
Units #092	10^-3s^1
Units #093	10^-3s^1
Units #094	10^-3s^1
Units #095	10^-3s^1
Units #096	10^-3s^1
Units #097	10^-3s^1
Units #098	10^-3s^1
Units #099	10^-3s^1
Units #100	10^-3s^1
Units #101	10^-3s^1
Units #102	10^-3s^1
Units #103	10^-3s^1
Units #104	10^-3s^1
Units #105	10^-3s^1
Units #106	10^-3s^1
Units #107	10^-3s^1
Units #108	10^-3s^1
Units #109	10^-3s^1
Units #110	10^-3s^1
Units #111	10^-3s^1
Units #112	10^-3s^1
Units #113	10^-3s^1
Units #114	10^-3s^1
Units #115	10^-3s^1
Units #116	10^-3s^1
Units #117	10^-3s^1
Units #118	10^-3s^1
Units #119	10^-3s^1
Units #120	10^-3s^1
Units #121	10^-3s^1
Units #122	10^-3s^1
Units #123	10^-3s^1
Units #124	10^-3s^1
Units #125	10^-3s^1
Units #126	10^-3s^1
Units #127	10^-3s^1
Units #128	10^-3s^1
Units #129	10^-3s^1
Units #130	10^-3s^1
Units #131	10^-3s^1
Units #132	10^-3s^1
Units #133	10^-3s^1
Units #134	10^-3s^1
Units #135	10^-3s^1
Units #136	10^-3s^1
Units #137	10^-3s^1
Units #138	10^-3s^1
Units #139	10^-3s^1
Units #140	10^-3s^1
Units #141	10^-3s^1
Units #142	10^-3s^1
Units #143	10^-3s^1
Units #144	10^-3s^1
Units #145	10^-3s^1
Units #146	10^-3s^1
Units #147	10^-3s^1
Units #148	10^-3s^1
Units #149	10^-3s^1
Units #150	10^-3s^1
Units #151	10^-3s^1
Units #152	10^-3s^1
Units #153	10^-3s^1
Units #154	10^-3s^1
Units #155	10^-3s^1
Units #156	10^-3s^1
Units #157	10^-3s^1
Units #158	10^-3s^1
Units #159	10^-3s^1
Units #160	10^-3s^1
Units #161	10^-3s^1
Units #162	10^-3s^1
Units #163	10^-3s^1
Units #164	10^-3s^1
Units #165	10^-3s^1
Units #166	10^-3s^1
Units #167	10^-3s^1
Units #168	10^-3s^1
Units #169	10^-3s^1
Units #170	10^-3s^1
Units #171	10^-3s^1
Units #172	10^-3s^1
Units #173	10^-3s^1
Units #174	10^-3s^1
Units #175	10^-3s^1
Units #176	10^-3s^1
Units #177	10^-3s^1
Units #178	10^-3s^1
Units #179	10^-3s^1
Units #180	10^-3s^1
Units #181	10^-3s^1
Units #182	10^-3s^1
Units #183	10^-3s^1
Units #184	10^-3s^1
Units #185	10^-3s^1
Units #186	10^-3s^1
Units #187	10^-3s^1
Units #188	10^-3s^1
Units #189	10^-3s^1
Units #190	10^-3s^1
Units #191	10^-3s^1
Units #192	10^-3s^1
Units #193	10^-3s^1
Units #194	10^-3s^1
Units #195	10^-6m^1
Units #196	10^-6m^1
Units #197	10^0s^-1
Units #198	10^0s^-1
Units #199	10^0%^1
Units #200	10^0%^1
Units #201	10^0%^1
Units #202	10^0%^1
Units #203	10^-3m^1
Units #204	10^0%^1
Units #205	10^0^1
Units #206	10^0%^1
Units #207	10^0%^1
Units #208	10^0%^1
Units #209	10^0%^1
Units #210	10^-3m^1
Units #211	10^0%^1
Units #212	10^0^1
Units #213	10^-9m^1
Value #001	47683.583
Value #002	648108.309
Value #003	1248564.561
Value #004	1847052.066
Value #005	2446383.525
Value #006	3047532.869
Value #007	3647797.163
Value #008	4247566.404
Value #009	4847523.132
Value #010	5447542.822
Value #011	6047014.673
Value #012	6647073.811
Value #013	7247865.947
Value #014	7847291.496
Value #015	8447498.187
Value #016	9046157.979
Value #017	9646630.381
Value #018	1.0246946644E7
Value #019	1.0846872431E7
Value #020	1.1446235311E7
Value #021	1.2046285771E7
Value #022	1.2646014418E7
Value #023	1.3246121257E7
Value #024	1.3846593769E7
Value #025	1.444658205E7
Value #026	1.5045976311E7
Value #027	1.5646198672E7
Value #028	1.624634292E7
Value #029	1.6846456134E7
Value #030	1.7446084823E7
Value #031	1.8047369955E7
Value #032	1.8646357878E7
Value #033	1.9246767859E7
Value #034	1.9846417918E7
Value #035	2.0446978585E7
Value #036	2.1046841534E7
Value #037	2.1646813964E7
Value #038	2.2246864486E7
Value #039	2.28463573E7
Value #040	2.3446028132E7
Value #041	2.4046422539E7
Value #042	2.4646394855E7
Value #043	2.5246429948E7
Value #044	2.5846562682E7
Value #045	2.6446500002E7
Value #046	2.7046534847E7
Value #047	2.7646210502E7
Value #048	2.82462186E7
Value #049	2.8846467962E7
Value #050	2.9446581133E7
Value #051	3.0045975237E7
Value #052	3.0646197763E7
Value #053	3.1246545221E7
Value #054	3.1846158276E7
Value #055	3.2446083988E7
Value #056	3.3046243973E7
Value #057	3.3645372613E7
Value #058	3.424629835E7
Value #059	3.4846442622E7
Value #060	3.5445571174E7
Value #061	3.604579849E7
Value #062	3.6645750672E7
Value #063	3.724526996E7
Value #064	3.7845086136E7
Value #065	3.8445308569E7
Value #066	3.9045796771E7
Value #067	3.9646488089E7
Value #068	4.0246811543E7
Value #069	4.0845073608E7
Value #070	4.1444702164E7
Value #071	4.2045424735E7
Value #072	4.2647647566E7
Value #073	4.3245885403E7
Value #074	4.3845889131E7
Value #075	4.4445924266E7
Value #076	4.5046865508E7
Value #077	4.5646134664E7
Value #078	4.6246279029E7
Value #079	4.6846079654E7
Value #080	4.7446348909E7
Value #081	4.8046196523E7
Value #082	4.8645653304E7
Value #083	4.9245406949E7
Value #084	4.9846426468E7
Value #085	5.0446758323E7
Value #086	5.10463246E7
Value #087	5.1645765912E7
Value #088	5.2245113367E7
Value #089	5.2845523356E7
Value #090	5.34447145E7
Value #091	5.4046296637E7
Value #092	5.4646066027E7
Value #093	5.5246272905E7
Value #094	5.5847964464E7
Value #095	5.644618676E7
Value #096	5.7045393522E7
Value #097	5.7645084715E7
Value #098	49188.181
Value #099	649612.906
Value #100	1250069.158
Value #101	1848556.664
Value #102	2447888.123
Value #103	3049037.467
Value #104	3649301.761
Value #105	4249071.002
Value #106	4849027.73
Value #107	5449047.42
Value #108	6048519.271
Value #109	6648578.409
Value #110	7249370.545
Value #111	7848796.094
Value #112	8449002.784
Value #113	9047662.577
Value #114	9648134.979
Value #115	1.0248451242E7
Value #116	1.0848377029E7
Value #117	1.1447739909E7
Value #118	1.2047790369E7
Value #119	1.2647519016E7
Value #120	1.3247625855E7
Value #121	1.3848098367E7
Value #122	1.4448086648E7
Value #123	1.5047480909E7
Value #124	1.564770327E7
Value #125	1.6247847518E7
Value #126	1.6847960732E7
Value #127	1.7447589421E7
Value #128	1.8048874553E7
Value #129	1.8647862476E7
Value #130	1.9248272456E7
Value #131	1.9847922516E7
Value #132	2.0448483183E7
Value #133	2.1048346132E7
Value #134	2.1648318562E7
Value #135	2.2248369084E7
Value #136	2.2847861898E7
Value #137	2.344753273E7
Value #138	2.4047927137E7
Value #139	2.4647899453E7
Value #140	2.5247934546E7
Value #141	2.584806728E7
Value #142	2.6448004599E7
Value #143	2.7048039445E7
Value #144	2.76477151E7
Value #145	2.8247723198E7
Value #146	2.884797256E7
Value #147	2.9448085731E7
Value #148	3.0047479835E7
Value #149	3.0647702361E7
Value #150	3.1248049818E7
Value #151	3.1847662874E7
Value #152	3.2447588585E7
Value #153	3.3047748571E7
Value #154	3.3646877211E7
Value #155	3.4247802948E7
Value #156	3.4847947219E7
Value #157	3.5447075772E7
Value #158	3.6047303088E7
Value #159	3.664725527E7
Value #160	3.7246774558E7
Value #161	3.7846590734E7
Value #162	3.8446813167E7
Value #163	3.9047301368E7
Value #164	3.9647992686E7
Value #165	4.0248316141E7
Value #166	4.0846578206E7
Value #167	4.1446206762E7
Value #168	4.2046929333E7
Value #169	4.2649152163E7
Value #170	4.3247390001E7
Value #171	4.3847393729E7
Value #172	4.4447428864E7
Value #173	4.5048370105E7
Value #174	4.5647639262E7
Value #175	4.6247783627E7
Value #176	4.6847584252E7
Value #177	4.7447853507E7
Value #178	4.8047701121E7
Value #179	4.8647157902E7
Value #180	4.9246911547E7
Value #181	4.9847931066E7
Value #182	5.0448262921E7
Value #183	5.1047829198E7
Value #184	5.164727051E7
Value #185	5.2246617965E7
Value #186	5.2847027954E7
Value #187	5.3446219098E7
Value #188	5.4047801235E7
Value #189	5.4647570624E7
Value #190	5.5247777503E7
Value #191	5.5849469062E7
Value #192	5.6447691358E7
Value #193	5.704689812E7
Value #194	5.7646589313E7
Value #195	-17608.600000000006
Value #196	-3173.66
Value #197	4.0
Value #198	0.0016666666666666668
Value #199	red = 0	green = 0	blue = 0
Value #200	0.0
Value #201	0.0
Value #202	0.0
Value #203	0.0
Value #204	2.2825
Value #205	20.0
Value #206	130.0
Value #207	red = 0	green = 0	blue = 0
Value #208	0.0
Value #209	0.0
Value #210	0.0
Value #211	0.0
Value #212	2.2825
Value #213	20.0
Value #214	0.0
Value #215	558.0
Y dimension unit	10^-6m^1
Z valueUnits #001	10^-6m^1
Z valueUnits #002	10^-6m^1
Z valueUnits #003	10^-6m^1
Z valueUnits #004	10^-6m^1
Z valueUnits #005	10^-6m^1
Z valueUnits #006	10^-6m^1
Z valueUnits #007	10^-6m^1
Z valueUnits #008	10^-6m^1
Z valueUnits #009	10^-6m^1
Z valueUnits #010	10^-6m^1
Z valueUnits #011	10^-6m^1
Z valueUnits #012	10^-6m^1
Z valueUnits #013	10^-6m^1
Z valueUnits #014	10^-6m^1
Z valueUnits #015	10^-6m^1
Z valueUnits #016	10^-6m^1
Z valueUnits #017	10^-6m^1
Z valueUnits #018	10^-6m^1
Z valueUnits #019	10^-6m^1
Z valueUnits #020	10^-6m^1
Z valueUnits #021	10^-6m^1
Z valueUnits #022	10^-6m^1
Z valueUnits #023	10^-6m^1
Z valueUnits #024	10^-6m^1
Z valueUnits #025	10^-6m^1
Z valueUnits #026	10^-6m^1
Z valueUnits #027	10^-6m^1
Z valueUnits #028	10^-6m^1
Z valueUnits #029	10^-6m^1
Z valueUnits #030	10^-6m^1
Z valueUnits #031	10^-6m^1
Z valueUnits #032	10^-6m^1
Z valueUnits #033	10^-6m^1
Z valueUnits #034	10^-6m^1
Z valueUnits #035	10^-6m^1
Z valueUnits #036	10^-6m^1
Z valueUnits #037	10^-6m^1
Z valueUnits #038	10^-6m^1
Z valueUnits #039	10^-6m^1
Z valueUnits #040	10^-6m^1
Z valueUnits #041	10^-6m^1
Z valueUnits #042	10^-6m^1
Z valueUnits #043	10^-6m^1
Z valueUnits #044	10^-6m^1
Z valueUnits #045	10^-6m^1
Z valueUnits #046	10^-6m^1
Z valueUnits #047	10^-6m^1
Z valueUnits #048	10^-6m^1
Z valueUnits #049	10^-6m^1
Z valueUnits #050	10^-6m^1
Z valueUnits #051	10^-6m^1
Z valueUnits #052	10^-6m^1
Z valueUnits #053	10^-6m^1
Z valueUnits #054	10^-6m^1
Z valueUnits #055	10^-6m^1
Z valueUnits #056	10^-6m^1
Z valueUnits #057	10^-6m^1
Z valueUnits #058	10^-6m^1
Z valueUnits #059	10^-6m^1
Z valueUnits #060	10^-6m^1
Z valueUnits #061	10^-6m^1
Z valueUnits #062	10^-6m^1
Z valueUnits #063	10^-6m^1
Z valueUnits #064	10^-6m^1
Z valueUnits #065	10^-6m^1
Z valueUnits #066	10^-6m^1
Z valueUnits #067	10^-6m^1
Z valueUnits #068	10^-6m^1
Z valueUnits #069	10^-6m^1
Z valueUnits #070	10^-6m^1
Z valueUnits #071	10^-6m^1
Z valueUnits #072	10^-6m^1
Z valueUnits #073	10^-6m^1
Z valueUnits #074	10^-6m^1
Z valueUnits #075	10^-6m^1
Z valueUnits #076	10^-6m^1
Z valueUnits #077	10^-6m^1
Z valueUnits #078	10^-6m^1
Z valueUnits #079	10^-6m^1
Z valueUnits #080	10^-6m^1
Z valueUnits #081	10^-6m^1
Z valueUnits #082	10^-6m^1
Z valueUnits #083	10^-6m^1
Z valueUnits #084	10^-6m^1
Z valueUnits #085	10^-6m^1
Z valueUnits #086	10^-6m^1
Z valueUnits #087	10^-6m^1
Z valueUnits #088	10^-6m^1
Z valueUnits #089	10^-6m^1
Z valueUnits #090	10^-6m^1
Z valueUnits #091	10^-6m^1
Z valueUnits #092	10^-6m^1
Z valueUnits #093	10^-6m^1
Z valueUnits #094	10^-6m^1
Z valueUnits #095	10^-6m^1
Z valueUnits #096	10^-6m^1
Z valueUnits #097	10^-6m^1
Z valueUnits #098	10^-6m^1
Z valueUnits #099	10^-6m^1
Z valueUnits #100	10^-6m^1
Z valueUnits #101	10^-6m^1
Z valueUnits #102	10^-6m^1
Z valueUnits #103	10^-6m^1
Z valueUnits #104	10^-6m^1
Z valueUnits #105	10^-6m^1
Z valueUnits #106	10^-6m^1
Z valueUnits #107	10^-6m^1
Z valueUnits #108	10^-6m^1
Z valueUnits #109	10^-6m^1
Z valueUnits #110	10^-6m^1
Z valueUnits #111	10^-6m^1
Z valueUnits #112	10^-6m^1
Z valueUnits #113	10^-6m^1
Z valueUnits #114	10^-6m^1
Z valueUnits #115	10^-6m^1
Z valueUnits #116	10^-6m^1
Z valueUnits #117	10^-6m^1
Z valueUnits #118	10^-6m^1
Z valueUnits #119	10^-6m^1
Z valueUnits #120	10^-6m^1
Z valueUnits #121	10^-6m^1
Z valueUnits #122	10^-6m^1
Z valueUnits #123	10^-6m^1
Z valueUnits #124	10^-6m^1
Z valueUnits #125	10^-6m^1
Z valueUnits #126	10^-6m^1
Z valueUnits #127	10^-6m^1
Z valueUnits #128	10^-6m^1
Z valueUnits #129	10^-6m^1
Z valueUnits #130	10^-6m^1
Z valueUnits #131	10^-6m^1
Z valueUnits #132	10^-6m^1
Z valueUnits #133	10^-6m^1
Z valueUnits #134	10^-6m^1
Z valueUnits #135	10^-6m^1
Z valueUnits #136	10^-6m^1
Z valueUnits #137	10^-6m^1
Z valueUnits #138	10^-6m^1
Z valueUnits #139	10^-6m^1
Z valueUnits #140	10^-6m^1
Z valueUnits #141	10^-6m^1
Z valueUnits #142	10^-6m^1
Z valueUnits #143	10^-6m^1
Z valueUnits #144	10^-6m^1
Z valueUnits #145	10^-6m^1
Z valueUnits #146	10^-6m^1
Z valueUnits #147	10^-6m^1
Z valueUnits #148	10^-6m^1
Z valueUnits #149	10^-6m^1
Z valueUnits #150	10^-6m^1
Z valueUnits #151	10^-6m^1
Z valueUnits #152	10^-6m^1
Z valueUnits #153	10^-6m^1
Z valueUnits #154	10^-6m^1
Z valueUnits #155	10^-6m^1
Z valueUnits #156	10^-6m^1
Z valueUnits #157	10^-6m^1
Z valueUnits #158	10^-6m^1
Z valueUnits #159	10^-6m^1
Z valueUnits #160	10^-6m^1
Z valueUnits #161	10^-6m^1
Z valueUnits #162	10^-6m^1
Z valueUnits #163	10^-6m^1
Z valueUnits #164	10^-6m^1
Z valueUnits #165	10^-6m^1
Z valueUnits #166	10^-6m^1
Z valueUnits #167	10^-6m^1
Z valueUnits #168	10^-6m^1
Z valueUnits #169	10^-6m^1
Z valueUnits #170	10^-6m^1
Z valueUnits #171	10^-6m^1
Z valueUnits #172	10^-6m^1
Z valueUnits #173	10^-6m^1
Z valueUnits #174	10^-6m^1
Z valueUnits #175	10^-6m^1
Z valueUnits #176	10^-6m^1
Z valueUnits #177	10^-6m^1
Z valueUnits #178	10^-6m^1
Z valueUnits #179	10^-6m^1
Z valueUnits #180	10^-6m^1
Z valueUnits #181	10^-6m^1
Z valueUnits #182	10^-6m^1
Z valueUnits #183	10^-6m^1
Z valueUnits #184	10^-6m^1
Z valueUnits #185	10^-6m^1
Z valueUnits #186	10^-6m^1
Z valueUnits #187	10^-6m^1
Z valueUnits #188	10^-6m^1
Z valueUnits #189	10^-6m^1
Z valueUnits #190	10^-6m^1
Z valueUnits #191	10^-6m^1
Z valueUnits #192	10^-6m^1
Z valueUnits #193	10^-6m^1
Z valueUnits #194	10^-6m^1
Z valueValue #001	2532.37
Z valueValue #002	2532.37
Z valueValue #003	2532.37
Z valueValue #004	2532.37
Z valueValue #005	2532.37
Z valueValue #006	2532.37
Z valueValue #007	2532.37
Z valueValue #008	2532.37
Z valueValue #009	2532.37
Z valueValue #010	2532.37
Z valueValue #011	2532.37
Z valueValue #012	2532.37
Z valueValue #013	2532.37
Z valueValue #014	2532.37
Z valueValue #015	2532.37
Z valueValue #016	2532.37
Z valueValue #017	2532.37
Z valueValue #018	2532.37
Z valueValue #019	2532.37
Z valueValue #020	2532.37
Z valueValue #021	2532.37
Z valueValue #022	2532.37
Z valueValue #023	2532.37
Z valueValue #024	2532.37
Z valueValue #025	2532.37
Z valueValue #026	2532.37
Z valueValue #027	2532.37
Z valueValue #028	2532.37
Z valueValue #029	2532.37
Z valueValue #030	2532.37
Z valueValue #031	2532.37
Z valueValue #032	2532.37
Z valueValue #033	2532.37
Z valueValue #034	2532.37
Z valueValue #035	2532.37
Z valueValue #036	2532.37
Z valueValue #037	2532.37
Z valueValue #038	2532.37
Z valueValue #039	2532.37
Z valueValue #040	2532.37
Z valueValue #041	2532.37
Z valueValue #042	2532.37
Z valueValue #043	2532.37
Z valueValue #044	2532.37
Z valueValue #045	2532.37
Z valueValue #046	2532.37
Z valueValue #047	2532.37
Z valueValue #048	2532.37
Z valueValue #049	2532.37
Z valueValue #050	2532.37
Z valueValue #051	2532.37
Z valueValue #052	2532.37
Z valueValue #053	2532.37
Z valueValue #054	2532.37
Z valueValue #055	2532.37
Z valueValue #056	2532.37
Z valueValue #057	2532.37
Z valueValue #058	2532.37
Z valueValue #059	2532.37
Z valueValue #060	2532.37
Z valueValue #061	2532.37
Z valueValue #062	2532.37
Z valueValue #063	2532.37
Z valueValue #064	2532.37
Z valueValue #065	2532.37
Z valueValue #066	2532.37
Z valueValue #067	2532.37
Z valueValue #068	2532.37
Z valueValue #069	2532.37
Z valueValue #070	2532.37
Z valueValue #071	2532.37
Z valueValue #072	2532.37
Z valueValue #073	2532.37
Z valueValue #074	2532.37
Z valueValue #075	2532.37
Z valueValue #076	2532.37
Z valueValue #077	2532.37
Z valueValue #078	2532.37
Z valueValue #079	2532.37
Z valueValue #080	2532.37
Z valueValue #081	2532.37
Z valueValue #082	2532.37
Z valueValue #083	2532.37
Z valueValue #084	2532.37
Z valueValue #085	2532.37
Z valueValue #086	2532.37
Z valueValue #087	2532.37
Z valueValue #088	2532.37
Z valueValue #089	2532.37
Z valueValue #090	2532.37
Z valueValue #091	2532.37
Z valueValue #092	2532.37
Z valueValue #093	2532.37
Z valueValue #094	2532.37
Z valueValue #095	2532.37
Z valueValue #096	2532.37
Z valueValue #097	2532.37
Z valueValue #098	2532.37
Z valueValue #099	2532.37
Z valueValue #100	2532.37
Z valueValue #101	2532.37
Z valueValue #102	2532.37
Z valueValue #103	2532.37
Z valueValue #104	2532.37
Z valueValue #105	2532.37
Z valueValue #106	2532.37
Z valueValue #107	2532.37
Z valueValue #108	2532.37
Z valueValue #109	2532.37
Z valueValue #110	2532.37
Z valueValue #111	2532.37
Z valueValue #112	2532.37
Z valueValue #113	2532.37
Z valueValue #114	2532.37
Z valueValue #115	2532.37
Z valueValue #116	2532.37
Z valueValue #117	2532.37
Z valueValue #118	2532.37
Z valueValue #119	2532.37
Z valueValue #120	2532.37
Z valueValue #121	2532.37
Z valueValue #122	2532.37
Z valueValue #123	2532.37
Z valueValue #124	2532.37
Z valueValue #125	2532.37
Z valueValue #126	2532.37
Z valueValue #127	2532.37
Z valueValue #128	2532.37
Z valueValue #129	2532.37
Z valueValue #130	2532.37
Z valueValue #131	2532.37
Z valueValue #132	2532.37
Z valueValue #133	2532.37
Z valueValue #134	2532.37
Z valueValue #135	2532.37
Z valueValue #136	2532.37
Z valueValue #137	2532.37
Z valueValue #138	2532.37
Z valueValue #139	2532.37
Z valueValue #140	2532.37
Z valueValue #141	2532.37
Z valueValue #142	2532.37
Z valueValue #143	2532.37
Z valueValue #144	2532.37
Z valueValue #145	2532.37
Z valueValue #146	2532.37
Z valueValue #147	2532.37
Z valueValue #148	2532.37
Z valueValue #149	2532.37
Z valueValue #150	2532.37
Z valueValue #151	2532.37
Z valueValue #152	2532.37
Z valueValue #153	2532.37
Z valueValue #154	2532.37
Z valueValue #155	2532.37
Z valueValue #156	2532.37
Z valueValue #157	2532.37
Z valueValue #158	2532.37
Z valueValue #159	2532.37
Z valueValue #160	2532.37
Z valueValue #161	2532.37
Z valueValue #162	2532.37
Z valueValue #163	2532.37
Z valueValue #164	2532.37
Z valueValue #165	2532.37
Z valueValue #166	2532.37
Z valueValue #167	2532.37
Z valueValue #168	2532.37
Z valueValue #169	2532.37
Z valueValue #170	2532.37
Z valueValue #171	2532.37
Z valueValue #172	2532.37
Z valueValue #173	2532.37
Z valueValue #174	2532.37
Z valueValue #175	2532.37
Z valueValue #176	2532.37
Z valueValue #177	2532.37
Z valueValue #178	2532.37
Z valueValue #179	2532.37
Z valueValue #180	2532.37
Z valueValue #181	2532.37
Z valueValue #182	2532.37
Z valueValue #183	2532.37
Z valueValue #184	2532.37
Z valueValue #185	2532.37
Z valueValue #186	2532.37
Z valueValue #187	2532.37
Z valueValue #188	2532.37
Z valueValue #189	2532.37
Z valueValue #190	2532.37
Z valueValue #191	2532.37
Z valueValue #192	2532.37
Z valueValue #193	2532.37
Z valueValue #194	2532.37
