# Supplementary material for: The Arp2/3 complex is required for in situ haptotactic response of microglia to iC3b
Source: EMBO Rep. 2026 Feb 27;27(7):1666–95. doi: 10.1038/s44319-026-00720-9 (PMC13076747; doi:10.1038/s44319-026-00720-9)
Supplement: Supplementary file 14 — Source data Fig. 2 [file 44319_2026_720_MOESM14_ESM.zip › Figure 2/2E/README.txt]

The images in Fig. 2E are the first and final frame of the time course experiments uploaded here as PNG files to minimze data loss.

Brightness and contrast were adjusted to aid visualization. Brightness and contrast levels were adjusted for the whole image of each example, and levels were matched across samples to ensure accurate comparisons between experiment groups.

Original metadata for each image has also been uploaded as .csv files.

The entire time course is visualized in Movie EV3.
