# Supplementary material for: The Arp2/3 complex is required for in situ haptotactic response of microglia to iC3b
Source: EMBO Rep. 2026 Feb 27;27(7):1666–95. doi: 10.1038/s44319-026-00720-9 (PMC13076747; doi:10.1038/s44319-026-00720-9)
Supplement: Supplementary file 14 — Source data Fig. 2 [file 44319_2026_720_MOESM14_ESM.zip › Figure 2/2F-J/23.11.28 bv2 ic3b dmso vs ck666 run.xlsx]

## Sheet: Hour 0
Treatment	File number	fluorescent cells	other cells	total cells	% fluorescent	x100		normalized fluorescent	normalized total cell	% fluorescent	x100	amount change		phagosome number	phagosome per cell		phagosome size	phagosome area	phagosome per cell			average phagosome size
2D DMSO	1	0	44	44	0	0		0	44	0	0	0		0	0		0	0	0			#DIV/0!
	2	0	45	45	0	0		0	45	0	0	0		0	0		0	0	0			#DIV/0!
	3	0	27	27	0	0		0	27	0	0	0		0	0		0	0	0			#DIV/0!
	4	0	25	25	0	0		0	25	0	0	0		0	0		0	0	0			#DIV/0!
	5	0	38	38	0	0		0	38	0	0	0		0	0		0	0	0			#DIV/0!
	6	0	35	35	0	0		0	35	0	0	0		0	0		0	0	0			#DIV/0!
	7	0	33	33	0	0		0	33	0	0	0		2	0		36.97	73.94	0			36.97
	8	0	30	30	0	0		0	30	0	0	0		0	0		0	0	0			#DIV/0!
	9	0	38	38	0	0		0	38	0	0	0		0	0		0	0	0			#DIV/0!
	10	0	41	41	0	0		0	41	0	0	0		0	0		0	0	0			#DIV/0!
	11	0	38	38	0	0		0	38	0	0	0		0	0		0	0	0			#DIV/0!
	12	2	53	55	0.0363636	3.63636		0	53	0	0	-2		3	0		14.51	43.52	0			14.5067
	13	0	30	30	0	0		0	30	0	0	0		0	0		0	0	0			#DIV/0!
	14	0	20	20	0	0		0	20	0	0	0		0	0		0	0	0			#DIV/0!
	15	0	27	27	0	0		0	27	0	0	0		1	0		2.54	2.54	0			2.54
	16	1	39	40	0.025	2.5		0	39	0	0	-1		1	0		5.92	5.92	0			5.92
	17	0	41	41	0	0		0	41	0	0	0		0	0		0	0	0			#DIV/0!
	18	0	45	45	0	0		0	45	0	0	0		0	0		0	0	0			#DIV/0!
	19	0	51	51	0	0		0	51	0	0	0		0	0		0	0	0			#DIV/0!
	20	0	45	45	0	0		0	45	0	0	0		0	0		0	0	0			#DIV/0!
2D ck666	21	0	31	31	0	0		0	31	0	0	0		0	0		0	0	0			#DIV/0!
	22	0	33	33	0	0		0	33	0	0	0		0	0		0	0	0			#DIV/0!
	23	0	19	19	0	0		0	19	0	0	0		0	0		0	0	0			#DIV/0!
	24	0	15	15	0	0		0	15	0	0	0		0	0		0	0	0			#DIV/0!
	25	0	16	16	0	0		0	16	0	0	0		0	0		0	0	0			#DIV/0!
	26	0	20	20	0	0		0	20	0	0	0		2	0		4.44	8.87	0			4.435
	27	1	23	24	0.0416667	4.16667		0	23	0	0	-1		2	0		9.3	18.59	0			9.295
	28	0	37	37	0	0		0	37	0	0	0		0	0		0	0	0			#DIV/0!
	29	0	39	39	0	0		0	39	0	0	0		1	0		15.63	15.63	0			15.63
	30	0	34	34	0	0		0	34	0	0	0		0	0		0	0	0			#DIV/0!
	31	0	47	47	0	0		0	47	0	0	0		0	0		0	0	0			#DIV/0!
	32	0	39	39	0	0		0	39	0	0	0		0	0		0	0	0			#DIV/0!
	33	0	23	23	0	0		0	23	0	0	0		0	0		0	0	0			#DIV/0!
	34	0	23	23	0	0		0	23	0	0	0		0	0		0	0	0			#DIV/0!
	35	0	31	31	0	0		0	31	0	0	0		0	0		0	3.8	0			#DIV/0!
	36	0	23	23	0	0		0	23	0	0	0		0	0		0	0	0			#DIV/0!
	37	0	25	25	0	0		0	25	0	0	0		0	0		0	0	0			#DIV/0!
	38	0	27	27	0	0		0	27	0	0	0		1	0		16.48	16.48	0			16.48
	39	0	30	30	0	0		0	30	0	0	0		0	0		0	0	0			#DIV/0!
	40	0	29	29	0	0		0	29	0	0	0		0	0		0	0	0			#DIV/0!
Con DMSO	41	1	12	13	0.0769231	7.69231		0	12	0	0	-1		1	0		11.41	11.41	0			11.41
	42	1	15	16	0.0625	6.25		0	15	0	0	-1		1	0		5.92	5.92	0			5.92
	43	3	13	16	0.1875	18.75		0	13	0	0	-3		4	0		8.98	35.91	0			8.9775
	44	0	4	4	0	0		0	4	0	0	0		0	0		0	0	0			#DIV/0!
	45	0	11	11	0	0		0	11	0	0	0		0	0		0	0	0			#DIV/0!
	46	1	14	15	0.0666667	6.66667		0	14	0	0	-1		1	0		8.03	8.03	0			8.03
	47	5	8	13	0.384615	38.4615		0	8	0	0	-5		5	0		10.31	51.55	0			10.31
	48	6	15	21	0.285714	28.5714		0	15	0	0	-6
	49	13	18	31	0.419355	41.9355		0	18	0	0	-13		13	0		11.64	151.26	0			11.6354
	50	3	26	29	0.103448	10.3448		0	26	0	0	-3		4	0		10.25	40.98	0			10.245
	51	0	27	27	0	0		0	27	0	0	0		0	0		0	0	0			#DIV/0!
	52	1	20	21	0.047619	4.7619		0	20	0	0	-1		1	0		6.76	6.76	0			6.76
	53	0	10	10	0	0		0	10	0	0	0		0	0		0	0	0			#DIV/0!
	54	0	26	26	0	0		0	26	0	0	0		0	0		0	0	0			#DIV/0!
	55	2	19	21	0.0952381	9.52381		0	19	0	0	-2		2	0		6.55	13.1	0			6.55
	56	2	17	19	0.105263	10.5263		0	17	0	0	-2		2	0		8.45	16.9	0			8.45
	57	4	29	33	0.121212	12.1212		0	29	0	0	-4		3	0		6.2	18.59	0			6.19667
	58	3	40	43	0.0697674	6.97674		0	40	0	0	-3
	59	2	24	26	0.0769231	7.69231		0	24	0	0	-2
	60	0	19	19	0	0		0	19	0	0	0
Con ck666	61	0	26	26	0	0		0	26	0	0	0
	62	1	18	19	0.0526316	5.26316		0	18	0	0	-1		1	0		11.83	11.83	0			11.83
	63	0	13	13	0	0		0	13	0	0	0		0	0		0	0	0			#DIV/0!
	64	4	28	32	0.125	12.5		0	28	0	0	-4		5	0		9.13	45.63	0			9.126
	65	0	54	54	0	0		0	54	0	0	0		1	0		2.11	2.11	0			2.11
	66	0	31	31	0	0		0	31	0	0	0		0	0		0	0	0			#DIV/0!
	67	0	37	37	0	0		0	37	0	0	0		2	0		3.38	6.76	0			3.38
	68	3	39	42	0.0714286	7.14286		0	39	0	0	-3		5	0		9.44	56.62	0			11.324
	69	1	37	38	0.0263158	2.63158		0	37	0	0	-1		1	0		35.49	35.49	0			35.49
	70	4	8	12	0.333333	33.3333		0	8	0	0	-4		5	0		10.31	51.55	0			10.31
	71	6	2	8	0.75	75		0	2	0	0	-6		8	0		9.45	75.63	0			9.45375
	72	1	8	9	0.111111	11.1111		0	8	0	0	-1		1	0		9.3	9.3	0			9.3
	73	1	18	19	0.0526316	5.26316		0	18	0	0	-1		1	0		7.18	7.18	0			7.18
	74	1	12	13	0.0769231	7.69231		0	12	0	0	-1		1	0		8.03	8.03	0			8.03
	75	0	7	7	0	0		0	7	0	0	0		0	0		0	0	0			#DIV/0!
	76	2	10	12	0.166667	16.6667		0	10	0	0	-2		2	0		42.46	84.92	0			42.46
	77	2	10	12	0.166667	16.6667		0	10	0	0	-2		3	0		24.79	74.36	0			24.7867
	78	11	8	19	0.578947	57.8947		0	8	0	0	-11
	79	4	11	15	0.266667	26.6667		0	11	0	0	-4		6	0		19.65	117.88	0			19.6467
	80	6	13	19	0.315789	31.5789		0	13	0	0	-6
	81	8	28	36	0.222222	22.2222		0	28	0	0	-8		10	0		13.1		0			0

## Sheet: Hour 2
Treatment	File number	fluorescent cells	other cells	total cells	% fluorescent	x100		amount change	normalized fluorescent	normalized total cell	% fluorescent	x100		phagosome number	phagosome per cell		phagosome size	phagosome area	phagosome per cell			average phagosome size	new normalization		total cells	% fluorescence	x100
2D DMSO	1	9	40	49	0.183673	18.3673		0	9	49	0.183673	18.3673		17	1.88889		10.0406	170.69	18.9656			10.0406			46	0.195652	19.5652
	2	4	46	50	0.08	8		0	4	50	0.08	8		6	1.5		18.38	110.27	27.5675			18.3783			47	0.0851064	8.51064
	3	4	23	27	0.148148	14.8148		0	4	27	0.148148	14.8148		6	1.5		36.0533	216.32	54.08			36.0533			27	0.148148	14.8148
	4	4	28	32	0.125	12.5		0	4	32	0.125	12.5		4	1		60.1	240.4	60.1			60.1			28	0.142857	14.2857
	5	8	38	46	0.173913	17.3913		0	8	46	0.173913	17.3913		4	0.5		42.88	171.54	21.4425			42.885			42	0.190476	19.0476
	6	6	32	38	0.157895	15.7895		0	6	38	0.157895	15.7895		4	0.666667		7.18	28.73	4.78833			7.1825			36	0.166667	16.6667
	7	8	30	38	0.210526	21.0526		0	8	38	0.210526	21.0526		8	1		10.62	84.92	10.615			10.615			35	0.228571	22.8571
	8	12	21	33	0.363636	36.3636		0	12	33	0.363636	36.3636		16	1.33333		8.63	138.16	11.5133			8.635			31	0.387097	38.7097
	9	7	36	43	0.162791	16.2791		0	7	43	0.162791	16.2791		13	1.85714		10.17	132.24	18.8914			10.1723			40	0.175	17.5
	10	12	25	37	0.324324	32.4324		0	12	37	0.324324	32.4324		19	1.58333		24.39	463.48	38.6233			24.3937			37	0.324324	32.4324
	11	15	23	38	0.394737	39.4737		0	15	38	0.394737	39.4737		25	1.66667		14.03	350.68	23.3787			14.0272			38	0.394737	39.4737
	12	12	39	51	0.235294	23.5294		-2	10	49	0.204082	20.4082		24	2		20.28	486.72	40.56			20.28			49	0.204082	20.4082
	13	2	32	34	0.0588235	5.88235		0	2	34	0.0588235	5.88235		3	1.5		7.46	22.39	11.195			7.46333			32	0.0625	6.25
	14	3	21	24	0.125	12.5		0	3	24	0.125	12.5		2	0.666667		5.07	10.14	3.38			5.07			22	0.136364	13.6364
	15	7	25	32	0.21875	21.875		0	7	32	0.21875	21.875		6	0.857143		16.2	97.18	13.8829			16.1967			29	0.241379	24.1379
	16	6	39	45	0.133333	13.3333		-1	5	44	0.113636	11.3636		9	1.5		5.49	49.43	8.23833			5.49222			41	0.121951	12.1951
	17	3	44	47	0.0638298	6.38298		0	3	47	0.0638298	6.38298		8	2.66667		9.72	77.74	25.9133			9.7175			44	0.0681818	6.81818
	18	8	42	50	0.16	16		0	8	50	0.16	16		8	1		9.72	77.74	9.7175			9.7175			47	0.170213	17.0213
	19	8	45	53	0.150943	15.0943		0	8	53	0.150943	15.0943		13	1.625		5.46	70.98	8.8725			5.46			52	0.153846	15.3846
	20	12	35	47	0.255319	25.5319		0	12	47	0.255319	25.5319		20	1.66667		11.72	234.49	19.5408			11.7245			46	0.26087	26.087
2D ck666	21	2	32	34	0.0588235	5.88235		0	2	34	0.0588235	5.88235		0	0		0	0	0			0			32	0.0625	6.25
	22	1	28	29	0.0344828	3.44828		0	1	29	0.0344828	3.44828		1	1		4.65	4.65	4.65			4.65			29	0.0344828	3.44828
	23	1	23	24	0.0416667	4.16667		0	1	24	0.0416667	4.16667		3	3		34.22	102.67	102.67			34.2233			21	0.047619	4.7619
	24	0	15	15	0	0		0	0	15	0	0		0	0		0	0	0			0			15	0	0
	25	1	16	17	0.0588235	5.88235		0	1	17	0.0588235	5.88235		1	1		6.34	6.34	6.34			6.34			16	0.0625	6.25
	26	1	21	22	0.0454545	4.54545		0	1	22	0.0454545	4.54545		2	2		93.8	187.59	187.59			93.795			21	0.047619	4.7619
	27	2	21	23	0.0869565	8.69565		-1	1	22	0.0454545	4.54545		4	2		16.58	66.33	33.165			16.5825			22	0.0454545	4.54545
	28	0	29	29	0	0		0	0	29	0	0		2	0		5.7	11.41	0			5.705			29	0	0
	29	2	33	35	0.0571429	5.71429		0	2	35	0.0571429	5.71429		6	3		17.04	102.25	51.125			17.0417			35	0.0571429	5.71429
	30	3	31	34	0.0882353	8.82353		0	3	34	0.0882353	8.82353		5	1.66667		7.27	36.34	12.1133			7.268			34	0.0882353	8.82353
	31	3	44	47	0.0638298	6.38298		0	3	47	0.0638298	6.38298		5	1.66667		11.07	55.35	18.45			11.07			47	0.0638298	6.38298
	32	3	36	39	0.0769231	7.69231		0	3	39	0.0769231	7.69231		4	1.33333		22.71	90.84	30.28			22.71			39	0.0769231	7.69231
	33	1	25	26	0.0384615	3.84615		0	1	26	0.0384615	3.84615		5	5		20.28	101.4	101.4			20.28			24	0.0416667	4.16667
	34	1	27	28	0.0357143	3.57143		0	1	28	0.0357143	3.57143		3	3		8.17	24.51	24.51			8.17			25	0.04	4
	35	2	27	29	0.0689655	6.89655		0	2	29	0.0689655	6.89655		2	1		5.92	6.76	3.38			3.38			29	0.0689655	6.89655
	36	4	22	26	0.153846	15.3846		0	4	26	0.153846	15.3846		7	1.75		27.22	190.55	47.6375			27.2214			24	0.166667	16.6667
	37	3	20	23	0.130435	13.0435		0	3	23	0.130435	13.0435		7	2.33333		17.32	121.26	40.42			17.3229			23	0.130435	13.0435
	38	1	25	26	0.0384615	3.84615		0	1	26	0.0384615	3.84615		2	2		21.55	43.1	43.1			21.55			26	0.0384615	3.84615
	39	3	28	31	0.0967742	9.67742		0	3	31	0.0967742	9.67742		4	1.33333		68.13	272.51	90.8367			68.1275			30	0.1	10
	40	5	29	34	0.147059	14.7059		0	5	34	0.147059	14.7059		3	0.6		3.24	9.72	1.944			3.24			31	0.16129	16.129
Con DMSO	41	4	8	12	0.333333	33.3333		-1	3	11	0.272727	27.2727		5	1.25		20.62	103.09	25.7725			20.618			11	0.272727	27.2727
	42	4	21	25	0.16	16		-1	3	24	0.125	12.5		3	0.75		21.83	65.49	16.3725			21.83			19	0.157895	15.7895
	43	6	16	22	0.272727	27.2727		-3	3	19	0.157895	15.7895		7	1.16667		29.82	208.72	34.7867			29.8171			16	0.1875	18.75
	44	2	2	4	0.5	50		0	2	4	0.5	50		2	1		39.72	79.43	39.715			39.715			4	0.5	50
	45	0	11	11	0	0		0	0	11	0	0		0	0		0	0	0			0			11	0	0
	46	2	15	17	0.117647	11.7647		-1	1	16	0.0625	6.25		2	1		11.62	23.24	11.62			11.62			15	0.0666667	6.66667
	47	11	5	16	0.6875	68.75		-5	6	11	0.545455	54.5455		19	1.72727		11.05	209.98	19.0891			11.0516			9	0.666667	66.6667
	48	11	10	21	0.52381	52.381		-6	5	15	0.333333	33.3333
	49	26	4	30	0.866667	86.6667		-13	13	17	0.764706	76.4706		37	1.42308		16.97	627.84	24.1477			16.9686			17	0.764706	76.4706
	50	11	23	34	0.323529	32.3529		-3	8	31	0.258065	25.8065		16	1.45455		10.32	165.2	15.0182			10.325			28	0.285714	28.5714
	51	4	21	25	0.16	16		0	4	25	0.16	16		5	1.25		10.73	53.66	13.415			10.732			25	0.16	16
	52	4	20	24	0.166667	16.6667		-1	3	23	0.130435	13.0435		5	1.25		10.06	50.28	12.57			10.056			21	0.142857	14.2857
	53	4	8	12	0.333333	33.3333		0	4	12	0.333333	33.3333		4	1		7.61	30.42	7.605			7.605			11	0.363636	36.3636
	54	9	25	34	0.264706	26.4706		0	9	34	0.264706	26.4706		10	1.11111		8.37	83.66	9.29556			8.366			30	0.3	30
	55	7	16	23	0.304348	30.4348		-2	5	21	0.238095	23.8095		7	1		10.74	75.21	10.7443			10.7443			20	0.25	25
	56	6	19	25	0.24	24		-2	4	23	0.173913	17.3913		6	1		15.56	93.37	15.5617			15.5617			20	0.2	20
	57	8	25	33	0.242424	24.2424		-4	4	29	0.137931	13.7931		9	1.125		10.66	95.91	11.9887			10.6567			29	0.137931	13.7931
	58	7	42	49	0.142857	14.2857		-3	4	46	0.0869565	8.69565
	59	8	21	29	0.275862	27.5862		-2	6	27	0.222222	22.2222
	60	0	21	21	0	0		0	0	21	0	0
Con ck666	61	0	31	31	0	0		0	0	31	0	0
	62	1	20	21	0.047619	4.7619		-1	0	20	0	0		1	1		51.12	51.12	51.12			51.12			19	0	0
	63	1	13	14	0.0714286	7.14286		0	1	14	0.0714286	7.14286		1	1		8.03	8.03	8.03			8.03			13	0.0769231	7.69231
	64	10	26	36	0.277778	27.7778		-4	6	32	0.1875	18.75		11	1.1		12.68	139.43	13.943			12.6755			30	0.2	20
	65	4	56	60	0.0666667	6.66667		0	4	60	0.0666667	6.66667		5	1.25		11.83	49.86	12.465			9.972			57	0.0701754	7.01754
	66	4	28	32	0.125	12.5		0	4	32	0.125	12.5		7	1.75		10.62	74.36	18.59			10.6229			31	0.129032	12.9032
	67	2	39	41	0.0487805	4.87805		0	2	41	0.0487805	4.87805		2	1		37.81	75.63	37.815			37.815			39	0.0512821	5.12821
	68	9	43	52	0.173077	17.3077		-3	6	49	0.122449	12.2449		12	1.33333		10.21	122.53	13.6144			10.2108			44	0.136364	13.6364
	69	3	37	40	0.075	7.5		-1	2	39	0.0512821	5.12821		3	1		17.04	51.12	17.04			17.04			38	0.0526316	5.26316
	70	5	8	13	0.384615	38.4615		-4	1	9	0.111111	11.1111		9	1.8		12.86	115.77	23.154			12.8633			8	0.125	12.5
	71	7	2	9	0.777778	77.7778		-6	1	3	0.333333	33.3333		10	1.42857		13.9	139	19.8571			13.9			2	0.5	50
	72	3	5	8	0.375	37.5		-1	2	7	0.285714	28.5714		3	1		10.42	31.27	10.4233			10.4233			7	0.285714	28.5714
	73	2	15	17	0.117647	11.7647		-1	1	16	0.0625	6.25		2	1		7.82	15.63	7.815			7.815			16	0.0625	6.25
	74	3	9	12	0.25	25		-1	2	11	0.181818	18.1818		9	3		10.05	90.42	30.14			10.0467			11	0.181818	18.1818
	75	2	5	7	0.285714	28.5714		0	2	7	0.285714	28.5714		3	1.5		12.96	38.87	19.435			12.9567			7	0.285714	28.5714
	76	3	9	12	0.25	25		-2	1	10	0.1	10		4	1.33333		26.2	104.78	34.9267			26.195			10	0.1	10
	77	5	6	11	0.454545	45.4545		-2	3	9	0.333333	33.3333		13	2.6		22	286.03	57.206			22.0023			9	0.333333	33.3333
	78	15	4	19	0.789474	78.9474		-11	4	8	0.5	50
	79	9	8	17	0.529412	52.9412		-4	5	13	0.384615	38.4615		12	1.33333		16.51	198.15	22.0167			16.5125			12	0.416667	41.6667
	80	11	9	20	0.55	55		-6	5	14	0.357143	35.7143
	81	8	28	36	0.222222	22.2222		-8	0	28	0	0		16	2		10.3	164.78	20.5975			10.2988			28	0	0

## Sheet: Hour 4
Treatment	File number	fluorescent cells	other cells	total cells	% fluorescent	x100		amount change	normalized fluorescent	normalized total cell	% fluorescent	x100		phagosome number	phagosome per cell		phagosome size	phagosome area	phagosome per cell			average phagosome size	new normalization		total cells	% fluorescence	x100
2D DMSO	1	24	27	51	0.470588	47.0588		0	24	51	0.470588	47.0588		40	1.66667		15.7698	630.79	26.2829			15.7697			50	0.48	48
	2	18	38	56	0.321429	32.1429		0	18	56	0.321429	32.1429		19	1.05556		12.76	242.52	13.4733			12.7642			53	0.339623	33.9623
	3	12	26	38	0.315789	31.5789		0	12	38	0.315789	31.5789		16	1.33333		40.42	606.29	50.5242			37.8931			32	0.375	37.5
	4	11	23	34	0.323529	32.3529		0	11	34	0.323529	32.3529		9	0.818182		44.03	396.31	36.0282			44.0344			33	0.333333	33.3333
	5	18	29	47	0.382979	38.2979		0	18	47	0.382979	38.2979		15	0.833333		23.83	357.44	19.8578			23.8293			46	0.391304	39.1304
	6	21	22	43	0.488372	48.8372		0	21	43	0.488372	48.8372		16	0.761905		20.36	325.75	15.5119			20.3594			40	0.525	52.5
	7	21	16	37	0.567568	56.7568		0	21	37	0.567568	56.7568		34	1.61905		15.93	541.65	25.7929			15.9309			37	0.567568	56.7568
	8	23	20	43	0.534884	53.4884		0	23	43	0.534884	53.4884		44	1.91304		10.22	449.54	19.5452			10.2168			38	0.605263	60.5263
	9	29	17	46	0.630435	63.0435		0	29	46	0.630435	63.0435		43	1.48276		13.02	559.81	19.3038			13.0188			44	0.659091	65.9091
	10	26	20	46	0.565217	56.5217		0	26	46	0.565217	56.5217		49	1.88462		18.9	926.12	35.62			18.9004			41	0.634146	63.4146
	11	31	11	42	0.738095	73.8095		0	31	42	0.738095	73.8095		78	2.51613		17.18	1339.75	43.2177			17.1763			40	0.775	77.5
	12	35	27	62	0.564516	56.4516		-2	33	60	0.55	55		75	2.14286		18.84	1412.84	40.3669			18.8379			54	0.611111	61.1111
	13	8	30	38	0.210526	21.0526		0	8	38	0.210526	21.0526		13	1.625		7.51	97.6	12.2			7.50769			36	0.222222	22.2222
	14	8	17	25	0.32	32		0	8	25	0.32	32		9	1.125		7.46	67.18	8.3975			7.46444			24	0.333333	33.3333
	15	13	23	36	0.361111	36.1111		0	13	36	0.361111	36.1111		21	1.61538		8.91	187.17	14.3977			8.91286			34	0.382353	38.2353
	16	17	35	52	0.326923	32.6923		-1	16	51	0.313725	31.3725		23	1.35294		11.39	261.95	15.4088			11.3891			47	0.340426	34.0426
	17	15	37	52	0.288462	28.8462		0	15	52	0.288462	28.8462		30	2		11.59	347.72	23.1813			11.5907			49	0.306122	30.6122
	18	17	35	52	0.326923	32.6923		0	17	52	0.326923	32.6923		25	1.47059		11.93	298.29	17.5465			11.9316			51	0.333333	33.3333
	19	27	28	55	0.490909	49.0909		0	27	55	0.490909	49.0909		48	1.77778		7.91	379.83	14.0678			7.91312			54	0.5	50
	20	31	26	57	0.54386	54.386		0	31	57	0.54386	54.386		65	2.09677		15.75	1023.72	33.0232			15.7495			52	0.596154	59.6154
2D ck666	21	4	28	32	0.125	12.5		0	4	32	0.125	12.5		2	0.5		16.06	32.11	8.0275			16.055			32	0.125	12.5
	22	3	27	30	0.1	10		0	3	30	0.1	10		0	0		0	0	0			0			29	0.103448	10.3448
	23	4	17	21	0.190476	19.0476		0	4	21	0.190476	19.0476		6	1.5		16.48	98.87	24.7175			16.4783			21	0.190476	19.0476
	24	3	13	16	0.1875	18.75		0	3	16	0.1875	18.75		3	1		13.1	39.29	13.0967			13.0967			15	0.2	20
	25	3	16	19	0.157895	15.7895		0	3	19	0.157895	15.7895		10	3.33333		7.86	78.59	26.1967			7.859			18	0.166667	16.6667
	26	4	19	23	0.173913	17.3913		0	4	23	0.173913	17.3913		6	1.5		39.15	234.91	58.7275			39.1517			22	0.181818	18.1818
	27	5	20	25	0.2	20		-1	4	24	0.166667	16.6667		6	1.2		20.98	125.91	25.182			20.985			23	0.173913	17.3913
	28	5	29	34	0.147059	14.7059		0	5	34	0.147059	14.7059		15	3		9.27	139	27.8			9.26667			31	0.16129	16.129
	29	8	31	39	0.205128	20.5128		0	8	39	0.205128	20.5128		17	2.125		18.81	319.83	39.9787			18.8135			37	0.216216	21.6216
	30	10	32	42	0.238095	23.8095		0	10	42	0.238095	23.8095		27	2.7		8.94	241.25	24.125			8.93519			38	0.263158	26.3158
	31	13	40	53	0.245283	24.5283		0	13	53	0.245283	24.5283		18	1.38462		8.1	145.76	11.2123			8.09778			50	0.26	26
	32	9	32	41	0.219512	21.9512		0	9	41	0.219512	21.9512		21	2.33333		11.35	238.29	26.4767			11.3471			40	0.225	22.5
	33	6	18	24	0.25	25		0	6	24	0.25	25		13	2.16667		15.21	197.73	32.955			15.21			23	0.26087	26.087
	34	8	16	24	0.333333	33.3333		0	8	24	0.333333	33.3333		12	1.5		9.44	113.23	14.1538			9.43583			24	0.333333	33.3333
	35	3	24	27	0.111111	11.1111		0	3	27	0.111111	11.1111		7	2.33333		9.36	65.49	21.83			9.35571			27	0.111111	11.1111
	36	8	20	28	0.285714	28.5714		0	8	28	0.285714	28.5714		13	1.625		19.63	255.19	31.8987			19.63			27	0.296296	29.6296
	37	8	19	27	0.296296	29.6296		0	8	27	0.296296	29.6296		15	1.875		18.42	276.32	34.54			18.4213			25	0.32	32
	38	2	24	26	0.0769231	7.69231		0	2	26	0.0769231	7.69231		4	2		11.09	44.36	22.18			11.09			26	0.0769231	7.69231
	39	7	25	32	0.21875	21.875		0	7	32	0.21875	21.875		13	1.85714		25.74	334.62	47.8029			25.74			31	0.225806	22.5806
	40	11	15	26	0.423077	42.3077		0	11	26	0.423077	42.3077		19	1.72727		10.76	204.49	18.59			10.7626			26	0.423077	42.3077
Con DMSO	41	8	3	11	0.727273	72.7273		-1	7	10	0.7	70		10	1.25		26.49	264.91	33.1138			26.491			10	0.7	70
	42	7	17	24	0.291667	29.1667		-1	6	23	0.26087	26.087		8	1.14286		24.14	193.08	27.5829			24.135			23	0.26087	26.087
	43	7	16	23	0.304348	30.4348		-3	4	20	0.2	20		9	1.28571		38.31	344.76	49.2514			38.3067			19	0.210526	21.0526
	44	2	2	4	0.5	50		0	2	4	0.5	50		2	1		83.02	166.04	83.02			83.02			4	0.5	50
	45	2	10	12	0.166667	16.6667		0	2	12	0.166667	16.6667		2	1		25.98	51.97	25.985			25.985			11	0.181818	18.1818
	46	5	11	16	0.3125	31.25		-1	4	15	0.266667	26.6667		5	1		13.52	67.6	13.52			13.52			15	0.266667	26.6667
	47	13	3	16	0.8125	81.25		-5	8	11	0.727273	72.7273		23	1.76923		19.58	450.39	34.6454			19.5822			11	0.727273	72.7273
	48	15	7	22	0.681818	68.1818		-6	9	16	0.5625	56.25
	49	34	3	37	0.918919	91.8919		-13	21	24	0.875	87.5		59	1.73529		24.04	1418.33	41.7156			24.0395			20	1.05	105
	50	18	13	31	0.580645	58.0645		-3	15	28	0.535714	53.5714		27	1.5		13.25	357.86	19.8811			13.2541			28	0.535714	53.5714
	51	5	21	26	0.192308	19.2308		0	5	26	0.192308	19.2308		7	1.4		11.29	79.01	15.802			11.2871			25	0.2	20
	52	4	24	28	0.142857	14.2857		-1	3	27	0.111111	11.1111		5	1.25		10.73	53.66	13.415			10.732			25	0.12	12
	53	4	9	13	0.307692	30.7692		0	4	13	0.307692	30.7692		5	1.25		8.28	41.41	10.3525			8.282			12	0.333333	33.3333
	54	17	16	33	0.515152	51.5152		0	17	33	0.515152	51.5152		18	1.05882		12.23	220.12	12.9482			12.2289			33	0.515152	51.5152
	55	11	15	26	0.423077	42.3077		-2	9	24	0.375	37.5		15	1.36364		11.35	170.27	15.4791			11.3513			22	0.409091	40.9091
	56	13	11	24	0.541667	54.1667		-2	11	22	0.5	50		13	1		16.8	218.43	16.8023			16.8023			22	0.5	50
	57	11	23	34	0.323529	32.3529		-4	7	30	0.233333	23.3333		16	1.45455		8.05	128.86	11.7145			8.05375			29	0.241379	24.1379
	58	9	50	59	0.152542	15.2542		-3	6	56	0.107143	10.7143
	59	11	27	38	0.289474	28.9474		-2	9	36	0.25	25
	60	4	24	28	0.142857	14.2857		0	4	28	0.142857	14.2857
Con ck666	61	0	25	25	0	0		0	0	25	0	0
	62	2	22	24	0.0833333	8.33333		-1	1	23	0.0434783	4.34783		6	3		27.18	163.09	81.545			27.1817			21	0.047619	4.7619
	63	1	16	17	0.0588235	5.88235		0	1	17	0.0588235	5.88235		1	1		10.56	10.56	10.56			10.56			15	0.0666667	6.66667
	64	10	21	31	0.322581	32.2581		-4	6	27	0.222222	22.2222		14	1.4		12.95	181.25	18.125			12.9464			27	0.222222	22.2222
	65	9	53	62	0.145161	14.5161		0	9	62	0.145161	14.5161		11	1.22222		12.06	132.67	14.7411			12.0609			61	0.147541	14.7541
	66	8	29	37	0.216216	21.6216		0	8	37	0.216216	21.6216		17	2.125		14.32	243.36	30.42			14.3153			34	0.235294	23.5294
	67	5	37	42	0.119048	11.9048		0	5	42	0.119048	11.9048		7	1.4		20.82	145.76	29.152			20.8229			41	0.121951	12.1951
	68	11	39	50	0.22	22		-3	8	47	0.170213	17.0213		14	1.27273		13.07	182.94	16.6309			13.0671			47	0.170213	17.0213
	69	5	43	48	0.104167	10.4167		-1	4	47	0.0851064	8.51064		6	1.2		10.99	65.91	13.182			10.985			43	0.0930233	9.30233
	70	7	6	13	0.538462	53.8462		-4	3	9	0.333333	33.3333		12	1.71429		12.04	144.5	20.6429			12.0417			9	0.333333	33.3333
	71	7	2	9	0.777778	77.7778		-6	1	3	0.333333	33.3333		12	1.71429		17.39	208.72	29.8171			17.3933			3	0.333333	33.3333
	72	3	5	8	0.375	37.5		-1	2	7	0.285714	28.5714		3	1		10.42	31.27	10.4233			10.4233			7	0.285714	28.5714
	73	2	14	16	0.125	12.5		-1	1	15	0.0666667	6.66667		2	1		7.82	15.63	7.815			7.815			15	0.0666667	6.66667
	74	3	9	12	0.25	25		-1	2	11	0.181818	18.1818		10	3.33333		14.24	142.38	47.46			14.238			11	0.181818	18.1818
	75	4	0	4	1	100		0	4	4	1	100		6	1.5		11.97	71.83	17.9575			11.9717			4	1	100
	76	5	8	13	0.384615	38.4615		-2	3	11	0.272727	27.2727		8	1.6		19.65	157.17	31.434			19.6462			10	0.3	30
	77	7	3	10	0.7	70		-2	5	8	0.625	62.5		16	2.28571		31.82	509.11	72.73			31.8194			8	0.625	62.5
	78	16	4	20	0.8	80		-11	5	9	0.555556	55.5556
	79	9	9	18	0.5	50		-4	5	14	0.357143	35.7143		12	1.33333		21.41	256.88	28.5422			21.4067			13	0.384615	38.4615
	80	14	9	23	0.608696	60.8696		-6	8	17	0.470588	47.0588
	81	11	28	39	0.282051	28.2051		-8	3	31	0.0967742	9.67742		20	1.81818		14.03	280.54	25.5036			14.027			29	0.103448	10.3448

## Sheet: Hour 6
Treatment	File number	fluorescent cells	other cells	total cells	% fluorescent	x100		amount change	normalized fluorescent	normalized total cell	% fluorescent	x100		phagosome number	phagosome per cell		phagosome size	phagosome area	phagosome per cell			average phagosome size	new normalization		total cells	% fluorescence	x100
2D DMSO	1	29	28	57	0.508772	50.8772		0	29	57	0.508772	50.8772		33	1.13793		26.5151	875	30.1724			26.5152			54	0.537037	53.7037
	2	33	30	63	0.52381	52.381		0	33	63	0.52381	52.381		51	1.54545		13.47	686.99	20.8179			13.4704			59	0.559322	55.9322
	3	26	16	42	0.619048	61.9048		0	26	42	0.619048	61.9048		39	1.5		20.42	796.41	30.6312			20.4208			40	0.65	65
	4	26	16	42	0.619048	61.9048		0	26	42	0.619048	61.9048		22	0.846154		28.38	624.46	24.0177			28.3845			38	0.684211	68.4211
	5	25	21	46	0.543478	54.3478		0	25	46	0.543478	54.3478		25	1		22.27	556.86	22.2744			22.2744			46	0.543478	54.3478
	6	31	19	50	0.62	62		0	31	50	0.62	62		30	0.967742		21.27	637.98	20.58			21.266			46	0.673913	67.3913
	7	33	13	46	0.717391	71.7391		0	33	46	0.717391	71.7391		79	2.39394		15.68	1238.35	37.5258			15.6753			41	0.804878	80.4878
	8	29	14	43	0.674419	67.4419		0	29	43	0.674419	67.4419		70	2.41379		17.44	1221.03	42.1045			17.4433			43	0.674419	67.4419
	9	45	14	59	0.762712	76.2712		0	45	59	0.762712	76.2712		83	1.84444		13.65	1132.72	25.1716			13.6472			52	0.865385	86.5385
	10	43	14	57	0.754386	75.4386		0	43	57	0.754386	75.4386		89	2.06977		16.86	1500.72	34.9005			16.862			51	0.843137	84.3137
	11	42	6	48	0.875	87.5		0	42	48	0.875	87.5		103	2.45238		22.91	2360.09	56.1926			22.9135			45	0.933333	93.3333
	12	58	14	72	0.805556	80.5556		-2	56	70	0.8	80		139	2.39655		21.63	3006.09	51.8291			21.6265			65	0.861538	86.1538
	13	18	28	46	0.391304	39.1304		0	18	46	0.391304	39.1304		36	2		10.06	362.08	20.1156			10.0578			42	0.428571	42.8571
	14	19	12	31	0.612903	61.2903		0	19	31	0.612903	61.2903		24	1.26316		10.76	258.15	13.5868			10.7562			28	0.678571	67.8571
	15	22	20	42	0.52381	52.381		0	22	42	0.52381	52.381		41	1.86364		8.29	339.69	15.4405			8.28512			39	0.564103	56.4103
	16	31	29	60	0.516667	51.6667		-1	30	59	0.508475	50.8475		48	1.54839		8.4	403.07	13.0023			8.39729			55	0.545455	54.5455
	17	30	26	56	0.535714	53.5714		0	30	56	0.535714	53.5714		61	2.03333		12.7	774.44	25.8147			12.6957			54	0.555556	55.5556
	18	29	30	59	0.491525	49.1525		0	29	59	0.491525	49.1525		51	1.75862		12.29	626.57	21.6059			12.2857			55	0.527273	52.7273
	19	50	23	73	0.684932	68.4932		0	50	73	0.684932	68.4932		99	1.98		10.1	999.64	19.9928			10.0974			64	0.78125	78.125
	20	44	12	56	0.785714	78.5714		0	44	56	0.785714	78.5714		130	2.95455		16.21	2107.85	47.9057			16.2142			56	0.785714	78.5714
2D ck666	21	8	24	32	0.25	25		0	8	32	0.25	25		2	0.25		20.91	41.83	5.22875			20.915			32	0.25	25
	22	8	26	34	0.235294	23.5294		0	8	34	0.235294	23.5294		4	0.5		21.34	85.35	10.6687			21.3375			32	0.25	25
	23	5	15	20	0.25	25		0	5	20	0.25	25		8	1.6		19.44	155.48	31.096			19.435			20	0.25	25
	24	3	15	18	0.166667	16.6667		0	3	18	0.166667	16.6667		9	3		8.97	80.7	26.9			8.96667			17	0.176471	17.6471
	25	9	10	19	0.473684	47.3684		0	9	19	0.473684	47.3684		13	1.44444		16.74	217.59	24.1767			16.7377			19	0.473684	47.3684
	26	9	16	25	0.36	36		0	9	25	0.36	36		20	2.22222		24.86	497.28	55.2533			24.864			24	0.375	37.5
	27	7	23	30	0.233333	23.3333		-1	6	29	0.206897	20.6897		17	2.42857		26	441.94	63.1343			25.9965			26	0.230769	23.0769
	28	10	22	32	0.3125	31.25		0	10	32	0.3125	31.25		24	2.4		22.18	532.35	53.235			22.1813			32	0.3125	31.25
	29	13	29	42	0.309524	30.9524		0	13	42	0.309524	30.9524		30	2.30769		25.01	750.36	57.72			25.012			40	0.325	32.5
	30	20	21	41	0.487805	48.7805		0	20	41	0.487805	48.7805		42	2.1		18.16	762.61	38.1305			18.1574			41	0.487805	48.7805
	31	26	22	48	0.541667	54.1667		0	26	48	0.541667	54.1667		52	2		8.36	434.75	16.7212			8.36058			48	0.541667	54.1667
	32	15	21	36	0.416667	41.6667		0	15	36	0.416667	41.6667		44	2.93333		13.58	597.42	39.828			13.5777			36	0.416667	41.6667
	33	10	20	30	0.333333	33.3333		0	10	30	0.333333	33.3333		22	2.2		18.67	410.67	41.067			18.6668			27	0.37037	37.037
	34	9	17	26	0.346154	34.6154		0	9	26	0.346154	34.6154		24	2.66667		12.52	300.4	33.3778			12.5167			25	0.36	36
	35	10	18	28	0.357143	35.7143		0	10	28	0.357143	35.7143		17	1.7		10.99	186.75	18.675			10.9853			27	0.37037	37.037
	36	10	21	31	0.322581	32.2581		0	10	31	0.322581	32.2581		29	2.9		16.29	472.36	47.236			16.2883			29	0.344828	34.4828
	37	13	11	24	0.541667	54.1667		0	13	24	0.541667	54.1667		26	2		17.32	450.39	34.6454			17.3227			24	0.541667	54.1667
	38	3	26	29	0.103448	10.3448		0	3	29	0.103448	10.3448		4	1.33333		15.74	62.95	20.9833			15.7375			27	0.111111	11.1111
	39	8	23	31	0.258065	25.8065		0	8	31	0.258065	25.8065		21	2.625		22.31	468.55	58.5688			22.3119			31	0.258065	25.8065
	40	17	13	30	0.566667	56.6667		0	17	30	0.566667	56.6667		24	1.41176		19.36	464.75	27.3382			19.3646			28	0.607143	60.7143
Con DMSO	41	9	3	12	0.75	75		-1	8	11	0.727273	72.7273		10	1.11111		30.08	300.82	33.4244			30.082			10	0.8	80
	42	9	15	24	0.375	37.5		-1	8	23	0.347826	34.7826		9	1		29.29	263.64	29.2933			29.2933			23	0.347826	34.7826
	43	9	14	23	0.391304	39.1304		-3	6	20	0.3	30		11	1.22222		96.48	1061.32	117.924			96.4836			20	0.3	30
	44	3	1	4	0.75	75		0	3	4	0.75	75		6	2		38.03	228.15	76.05			38.025			4	0.75	75
	45	4	11	15	0.266667	26.6667		0	4	15	0.266667	26.6667		5	1.25		18.67	93.37	23.3425			18.674			13	0.307692	30.7692
	46	6	10	16	0.375	37.5		-1	5	15	0.333333	33.3333		7	1.16667		12.19	85.35	14.225			12.1929			15	0.333333	33.3333
	47	17	2	19	0.894737	89.4737		-5	12	14	0.857143	85.7143		33	1.94118		21.23	700.51	41.2065			21.2276			12	1	100
	48	18	6	24	0.75	75		-6	12	18	0.666667	66.6667
	49	38	4	42	0.904762	90.4762		-13	25	29	0.862069	86.2069		73	1.92105		20.23	1477.06	38.87			20.2337			26	0.961538	96.1538
	50	24	14	38	0.631579	63.1579		-3	21	35	0.6	60		38	1.58333		14.85	564.46	23.5192			14.8542			31	0.677419	67.7419
	51	11	22	33	0.333333	33.3333		0	11	33	0.333333	33.3333		15	1.36364		11.69	175.34	15.94			11.6893			29	0.37931	37.931
	52	8	23	31	0.258065	25.8065		-1	7	30	0.233333	23.3333		11	1.375		9.72	106.89	13.3613			9.71727			28	0.25	25
	53	4	12	16	0.25	25		0	4	16	0.25	25		4	1		10.88	43.52	10.88			10.88			14	0.285714	28.5714
	54	18	18	36	0.5	50		0	18	36	0.5	50		21	1.16667		13.4	281.39	15.6328			13.3995			34	0.529412	52.9412
	55	17	16	33	0.515152	51.5152		-2	15	31	0.483871	48.3871		23	1.35294		11.37	261.53	15.3841			11.3709			27	0.555556	55.5556
	56	20	12	32	0.625	62.5		-2	18	30	0.6	60		22	1.1		12.27	302.93	15.1465			13.7695			26	0.692308	69.2308
	57	15	25	40	0.375	37.5		-4	11	36	0.305556	30.5556		20	1.33333		9.38	187.59	12.506			9.3795			33	0.333333	33.3333
	58	15	44	59	0.254237	25.4237		-3	12	56	0.214286	21.4286
	59	17	30	47	0.361702	36.1702		-2	15	45	0.333333	33.3333
	60	4	27	31	0.129032	12.9032		0	4	31	0.129032	12.9032
Con ck666	61	0	29	29	0	0		0	0	29	0	0
	62	4	22	26	0.153846	15.3846		-1	3	25	0.12	12		9	2.25		43.8	394.19	98.5475			43.7989			24	0.125	12.5
	63	1	17	18	0.0555556	5.55556		0	1	18	0.0555556	5.55556		1	1		7.61	7.61	7.61			7.61			17	0.0588235	5.88235
	64	13	22	35	0.371429	37.1429		-4	9	31	0.290323	29.0323		17	1.30769		13.62	231.53	17.81			13.6194			29	0.310345	31.0345
	65	20	41	61	0.327869	32.7869		0	20	61	0.327869	32.7869		31	1.55		16.03	496.86	24.843			16.0277			61	0.327869	32.7869
	66	13	19	32	0.40625	40.625		0	13	32	0.40625	40.625		29	2.23077		13.05	378.56	29.12			13.0538			32	0.40625	40.625
	67	8	37	45	0.177778	17.7778		0	8	45	0.177778	17.7778		11	1.375		15.59	171.54	21.4425			15.5945			43	0.186047	18.6047
	68	12	37	49	0.244898	24.4898		-3	9	46	0.195652	19.5652		13	1.08333		15.63	203.22	16.935			15.6323			46	0.195652	19.5652
	69	7	37	44	0.159091	15.9091		-1	6	43	0.139535	13.9535		10	1.42857		9.68	96.75	13.8214			9.675			43	0.139535	13.9535
	70	7	2	9	0.777778	77.7778		-4	3	5	0.6	60		12	1.71429		12.22	146.61	20.9443			12.2175			5	0.6	60
	71	7	3	10	0.7	70		-6	1	4	0.25	25		10	1.42857		22.73	227.31	32.4729			22.731			3	0.333333	33.3333
	72	5	3	8	0.625	62.5		-1	4	7	0.571429	57.1429		6	1.2		9.72	58.31	11.662			9.71833			7	0.571429	57.1429
	73	2	14	16	0.125	12.5		-1	1	15	0.0666667	6.66667		2	1		8.24	16.48	8.24			8.24			15	0.0666667	6.66667
	74	3	12	15	0.2	20		-1	2	14	0.142857	14.2857		8	2.66667		23.55	188.44	62.8133			23.555			12	0.166667	16.6667
	75	4	0	4	1	100		0	4	4	1	100		8	2		13.63	109.01	27.2525			13.6263			4	1	100
	76	5	8	13	0.384615	38.4615		-2	3	11	0.272727	27.2727		6	1.2		22.11	132.67	26.534			22.1117			11	0.272727	27.2727
	77	10	3	13	0.769231	76.9231		-2	8	11	0.727273	72.7273		21	2.1		31.29	656.99	65.699			31.2852			11	0.727273	72.7273
	78	18	3	21	0.857143	85.7143		-11	7	10	0.7	70
	79	9	9	18	0.5	50		-4	5	14	0.357143	35.7143		19	2.11111		19.37	368	40.8889			19.3684			14	0.357143	35.7143
	80	19	8	27	0.703704	70.3704		-6	13	21	0.619048	61.9048
	81	12	23	35	0.342857	34.2857		-8	4	27	0.148148	14.8148		21	1.75		16.62	348.99	29.0825			16.6186			27	0.148148	14.8148

## Sheet: Hour 8
Treatment	File number	fluorescent cells	other cells	total cells	% fluorescent	x100		amount change	normalized fluorescent	normalized total cell	% fluorescent	x100		phagosome number	phagosome per cell		phagosome size	phagosome area	phagosome per cell			average phagosome size	new normalization		total cells	% fluorescence	x100
2D DMSO	1	37	15	52	0.711538	71.1538		0	37	52	0.711538	71.1538		49	1.32432		23.7721	1164.83	31.4819			23.772			52	0.711538	71.1538
	2	44	28	72	0.611111	61.1111		0	44	72	0.611111	61.1111		51	1.15909		17.91	913.45	20.7602			17.9108			67	0.656716	65.6716
	3	29	19	48	0.604167	60.4167		0	29	48	0.604167	60.4167		37	1.27586		36	1332.14	45.9359			36.0038			45	0.644444	64.4444
	4	27	16	43	0.627907	62.7907		0	27	43	0.627907	62.7907		53	1.96296		18.85	999.21	37.0078			18.853			42	0.642857	64.2857
	5	33	18	51	0.647059	64.7059		0	33	51	0.647059	64.7059		50	1.51515		17.55	877.53	26.5918			17.5506			48	0.6875	68.75
	6	40	14	54	0.740741	74.0741		0	40	54	0.740741	74.0741		38	0.95		24.32	924.01	23.1002			24.3161			52	0.769231	76.9231
	7	39	8	47	0.829787	82.9787		0	39	47	0.829787	82.9787		88	2.25641		20.87	1836.18	47.0817			20.8657			46	0.847826	84.7826
	8	42	5	47	0.893617	89.3617		0	42	47	0.893617	89.3617		109	2.59524		17.3	1885.62	44.8957			17.2993			45	0.933333	93.3333
	9	51	5	56	0.910714	91.0714		0	51	56	0.910714	91.0714		106	2.07843		15.85	1680.28	32.9467			15.8517			56	0.910714	91.0714
	10	49	10	59	0.830508	83.0508		0	49	59	0.830508	83.0508		118	2.40816		18.41	2172.92	44.3453			18.4146			58	0.844828	84.4828
	11	44	3	47	0.93617	93.617		0	44	47	0.93617	93.617		116	2.63636		23.19	2690.06	61.1377			23.1902			47	0.93617	93.617
	12	66	6	72	0.916667	91.6667		-2	64	70	0.914286	91.4286		168	2.54545		25.27	4246.13	64.3353			25.2746			70	0.914286	91.4286
	13	31	21	52	0.596154	59.6154		0	31	52	0.596154	59.6154		49	1.58065		12.07	591.5	19.0806			12.0714			49	0.632653	63.2653
	14	21	13	34	0.617647	61.7647		0	21	34	0.617647	61.7647		40	1.90476		8.46	338.42	16.1152			8.4605			32	0.65625	65.625
	15	25	20	45	0.555556	55.5556		0	25	45	0.555556	55.5556		54	2.16		10.67	576.29	23.0516			10.672			43	0.581395	58.1395
	16	36	21	57	0.631579	63.1579		-1	35	56	0.625	62.5		72	2		8.88	639.67	17.7686			8.88431			56	0.625	62.5
	17	44	23	67	0.656716	65.6716		0	44	67	0.656716	65.6716		92	2.09091		13.32	1225.67	27.8561			13.3225			61	0.721311	72.1311
	18	30	36	66	0.454545	45.4545		0	30	66	0.454545	45.4545		56	1.86667		15.96	893.59	29.7863			15.957			62	0.483871	48.3871
	19	60	20	80	0.75	75		0	60	80	0.75	75		122	2.03333		13.48	1644.79	27.4132			13.4819			76	0.789474	78.9474
	20	58	3	61	0.95082	95.082		0	58	61	0.95082	95.082		148	2.55172		23.43	3467.04	59.7766			23.4259			58	1	100
2D ck666	21	15	21	36	0.416667	41.6667		0	15	36	0.416667	41.6667		5	0.333333		9.97	49.86	3.324			9.972			34	0.441176	44.1176
	22	15	11	26	0.576923	57.6923		0	15	26	0.576923	57.6923		18	1.2		13.59	244.63	16.3087			13.5906			26	0.576923	57.6923
	23	8	9	17	0.470588	47.0588		0	8	17	0.470588	47.0588		12	1.5		29.61	355.32	44.415			29.61			17	0.470588	47.0588
	24	7	12	19	0.368421	36.8421		0	7	19	0.368421	36.8421		10	1.42857		23.53	235.33	33.6186			23.533			18	0.388889	38.8889
	25	9	9	18	0.5	50		0	9	18	0.5	50		21	2.33333		20.46	429.68	47.7422			20.461			18	0.5	50
	26	17	9	26	0.653846	65.3846		0	17	26	0.653846	65.3846		36	2.11765		30.82	1109.49	65.2641			30.8192			25	0.68	68
	27	16	13	29	0.551724	55.1724		-1	15	28	0.535714	53.5714		33	2.0625		22.43	740.22	46.2638			22.4309			28	0.535714	53.5714
	28	16	19	35	0.457143	45.7143		0	16	35	0.457143	45.7143		37	2.3125		24.16	894.01	55.8756			24.1624			33	0.484848	48.4848
	29	23	19	42	0.547619	54.7619		0	23	42	0.547619	54.7619		54	2.34783		26.7	1441.99	62.6952			26.7035			42	0.547619	54.7619
	30	28	19	47	0.595745	59.5745		0	28	47	0.595745	59.5745		70	2.5		20.13	1409.04	50.3229			20.1291			44	0.636364	63.6364
	31	32	17	49	0.653061	65.3061		0	32	49	0.653061	65.3061		69	2.15625		10.62	733.04	22.9075			10.6238			48	0.666667	66.6667
	32	25	21	46	0.543478	54.3478		0	25	46	0.543478	54.3478		72	2.88		15.8	1137.37	45.4948			15.7968			41	0.609756	60.9756
	33	18	13	31	0.580645	58.0645		0	18	31	0.580645	58.0645		34	1.88889		20.79	706.84	39.2689			20.7894			31	0.580645	58.0645
	34	18	8	26	0.692308	69.2308		0	18	26	0.692308	69.2308		38	2.11111		13.82	525.17	29.1761			13.8203			26	0.692308	69.2308
	35	16	11	27	0.592593	59.2593		0	16	27	0.592593	59.2593		33	2.0625		13.55	447.01	27.9381			13.5458			27	0.592593	59.2593
	36	17	11	28	0.607143	60.7143		0	17	28	0.607143	60.7143		33	1.94118		20.24	667.97	39.2924			20.2415			28	0.607143	60.7143
	37	17	9	26	0.653846	65.3846		0	17	26	0.653846	65.3846		27	1.58824		20.73	559.81	32.93			20.7337			25	0.68	68
	38	5	22	27	0.185185	18.5185		0	5	27	0.185185	18.5185		5	1		18	89.99	17.998			17.998			27	0.185185	18.5185
	39	14	19	33	0.424242	42.4242		0	14	33	0.424242	42.4242		39	2.78571		14.26	556.01	39.715			14.2567			32	0.4375	43.75
	40	21	8	29	0.724138	72.4138		0	21	29	0.724138	72.4138		39	1.85714		18.08	705.15	33.5786			18.0808			29	0.724138	72.4138
Con DMSO	41	9	2	11	0.818182	81.8182		-1	8	10	0.8	80		16	1.77778		30.21	483.34	53.7044			30.2087			10	0.8	80
	42	14	13	27	0.518519	51.8519		-1	13	26	0.5	50		19	1.35714		38.38	729.24	52.0886			38.3811			24	0.541667	54.1667
	43	10	13	23	0.434783	43.4783		-3	7	20	0.35	35		21	2.1		55.85	1172.86	117.286			55.8505			20	0.35	35
	44	3	0	3	1	100		0	3	3	1	100		9	3		15.44	139	46.3333			15.4444			3	1	100
	45	4	15	19	0.210526	21.0526		0	4	19	0.210526	21.0526		6	1.5		18.24	109.43	27.3575			18.2383			17	0.235294	23.5294
	46	5	14	19	0.263158	26.3158		-1	4	18	0.222222	22.2222		5	1		14.37	71.83	14.366			14.366			16	0.25	25
	47	18	4	22	0.818182	81.8182		-5	13	17	0.764706	76.4706		37	2.05556		24.3	899.08	49.9489			24.2995			15	0.866667	86.6667
	48	19	9	28	0.678571	67.8571		-6	13	22	0.590909	59.0909
	49	41	3	44	0.931818	93.1818		-13	28	31	0.903226	90.3226		67	1.63415		34.15	2287.84	55.801			34.1469			30	0.933333	93.3333
	50	25	20	45	0.555556	55.5556		-3	22	42	0.52381	52.381		40	1.6		15.25	610.09	24.4036			15.2523			38	0.578947	57.8947
	51	15	20	35	0.428571	42.8571		0	15	35	0.428571	42.8571		18	1.2		11.17	201.11	13.4073			11.1728			34	0.441176	44.1176
	52	14	22	36	0.388889	38.8889		-1	13	35	0.371429	37.1429		16	1.14286		9.56	152.95	10.925			9.55937			32	0.40625	40.625
	53	6	8	14	0.428571	42.8571		0	6	14	0.428571	42.8571		9	1.5		7.79	70.14	11.69			7.79333			14	0.428571	42.8571
	54	20	17	37	0.540541	54.0541		0	20	37	0.540541	54.0541		29	1.45		16.3	472.78	23.639			16.3028			36	0.555556	55.5556
	55	22	7	29	0.758621	75.8621		-2	20	27	0.740741	74.0741		24	1.09091		13.13	315.19	14.3268			13.1329			27	0.740741	74.0741
	56	28	18	46	0.608696	60.8696		-2	26	44	0.590909	59.0909		33	1.17857		12.29	405.6	14.4857			12.2909			37	0.702703	70.2703
	57	16	32	48	0.333333	33.3333		-4	12	44	0.272727	27.2727		21	1.3125		10.22	214.63	13.4144			10.2205			40	0.3	30
	58	18	51	69	0.26087	26.087		-3	15	66	0.227273	22.7273
	59	16	28	44	0.363636	36.3636		-2	14	42	0.333333	33.3333
	60	5	25	30	0.166667	16.6667		0	5	30	0.166667	16.6667
Con ck666	61	2	30	32	0.0625	6.25		0	2	32	0.0625	6.25
	62	5	21	26	0.192308	19.2308		-1	4	25	0.16	16		10	2		39.5	395.04	79.008			39.504			25	0.16	16
	63	1	17	18	0.0555556	5.55556		0	1	18	0.0555556	5.55556		4	4		11.72	46.9	46.9			11.725			18	0.0555556	5.55556
	64	15	25	40	0.375	37.5		-4	11	36	0.305556	30.5556		21	1.4		18.11	380.25	25.35			18.1071			33	0.333333	33.3333
	65	26	33	59	0.440678	44.0678		0	26	59	0.440678	44.0678		37	1.42308		23.81	880.91	33.8812			23.8084			59	0.440678	44.0678
	66	14	25	39	0.358974	35.8974		0	14	39	0.358974	35.8974		25	1.78571		18.1	452.5	32.3214			18.1			35	0.4	40
	67	10	42	52	0.192308	19.2308		0	10	52	0.192308	19.2308		17	1.7		11.98	203.65	20.365			11.9794			48	0.208333	20.8333
	68	14	41	55	0.254545	25.4545		-3	11	52	0.211538	21.1538		18	1.28571		15.4	277.16	19.7971			15.3978			49	0.22449	22.449
	69	10	34	44	0.227273	22.7273		-1	9	43	0.209302	20.9302		11	1.1		10.72	117.88	11.788			10.7164			43	0.209302	20.9302
	70	7	3	10	0.7	70		-4	3	6	0.5	50		11	1.57143		14.06	154.64	22.0914			14.0582			5	0.6	60
	71	8	2	10	0.8	80		-6	2	4	0.5	50		19	2.375		12.88	244.63	30.5787			12.8753			4	0.5	50
	72	6	1	7	0.857143	85.7143		-1	5	6	0.833333	83.3333		7	1.16667		9.72	68.02	11.3367			9.71714			6	0.833333	83.3333
	73	3	16	19	0.157895	15.7895		-1	2	18	0.111111	11.1111		3	1		8.45	25.35	8.45			8.45			16	0.125	12.5
	74	3	12	15	0.2	20		-1	2	14	0.142857	14.2857		8	2.66667		25.56	204.49	68.1633			25.5613			14	0.142857	14.2857
	75	4	0	4	1	100		0	4	4	1	100		10	2.5		14.79	147.88	36.97			14.788			4	1	100
	76	6	7	13	0.461538	46.1538		-2	4	11	0.363636	36.3636		7	1.16667		21	147.03	24.505			21.0043			11	0.363636	36.3636
	77	11	3	14	0.785714	78.5714		-2	9	12	0.75	75		29	2.63636		36.8	1067.24	97.0218			36.8014			11	0.818182	81.8182
	78	19	4	23	0.826087	82.6087		-11	8	12	0.666667	66.6667
	79	12	8	20	0.6	60		-4	8	16	0.5	50		24	2		19.38	465.17	38.7642			19.3821			15	0.533333	53.3333
	80	19	8	27	0.703704	70.3704		-6	13	21	0.619048	61.9048
	81	12	21	33	0.363636	36.3636		-8	4	25	0.16	16		15	1.25		25.8	387.01	32.2508			25.8007			25	0.16	16

## Sheet: total cells
	normalized to t=0 no phagocytic cells total cell numbers							mitotic rate					normalized mitotic rate					new normalized total cell numbers
track number	hour 0	hour 2	hour 4	hour 6	hour 8			hour 2-0	hour 4-2	hour 6-4	hour 8-6		hour 2-0	hour 4-2	hour 6-4	hour 8-6		track number	hour 2	hour 4	hour 6	hour 8
1	44	49	51	57	52			2.5	1	3	-2.5		3	1	3	0		1	46	50	54	52
2	45	50	56	63	72			2.5	3	3.5	4.5		3	3	4	5		2	47	53	59	67
3	27	27	38	42	48			0	5.5	2	3		0	6	2	3		3	27	32	40	45
4	25	32	34	42	43			3.5	1	4	0.5		4	1	4	1		4	28	33	38	42
5	38	46	47	46	51			4	0.5	-0.5	2.5		4	1	0	3		5	42	46	46	48
6	35	38	43	50	54			1.5	2.5	3.5	2		2	3	4	2		6	36	40	46	52
7	33	38	37	46	47			2.5	-0.5	4.5	0.5		3	0	5	1		7	35	37	41	46
8	30	33	43	43	47			1.5	5	0	2		2	5	0	2		8	31	38	43	45
9	38	43	46	59	56			2.5	1.5	6.5	-1.5		3	2	7	0		9	40	44	52	56
10	41	37	46	57	59			-2	4.5	5.5	1		0	5	6	1		10	37	41	51	58
11	38	38	42	48	47			0	2	3	-0.5		0	2	3	0		11	38	40	45	47
12	53	49	60	70	70			-2	5.5	5	0		0	6	5	0		12	49	54	65	70
13	30	34	38	46	52			2	2	4	3		2	2	4	3		13	32	36	42	49
14	20	24	25	31	34			2	0.5	3	1.5		2	1	3	2		14	22	24	28	32
15	27	32	36	42	45			2.5	2	3	1.5		3	2	3	2		15	29	34	39	43
16	39	44	51	59	56			2.5	3.5	4	-1.5		3	4	4	0		16	41	47	55	56
17	41	47	52	56	67			3	2.5	2	5.5		3	3	2	6		17	44	49	54	61
18	45	50	52	59	66			2.5	1	3.5	3.5		3	1	4	4		18	47	51	55	62
19	51	53	55	73	80			1	1	9	3.5		1	1	9	4		19	52	54	64	76
20	45	47	57	56	61			1	5	-0.5	2.5		1	5	0	3		20	46	52	56	58
21	31	34	32	32	36			1.5	-1	0	2		2	0	0	2		21	32	32	32	34
22	33	29	30	34	26			-2	0.5	2	-4		0	1	2	0		22	29	29	32	26
23	19	24	21	20	17			2.5	-1.5	-0.5	-1.5		3	0	0	0		23	21	21	20	17
24	15	15	16	18	19			0	0.5	1	0.5		0	1	1	1		24	15	15	17	18
25	16	17	19	19	18			0.5	1	0	-0.5		1	1	0	0		25	16	18	19	18
26	20	22	23	25	26			1	0.5	1	0.5		1	1	1	1		26	21	22	24	25
27	23	22	24	29	28			-0.5	1	2.5	-0.5		0	1	3	0		27	22	23	26	28
28	37	29	34	32	35			-4	2.5	-1	1.5		0	3	0	2		28	29	31	32	33
29	39	35	39	42	42			-2	2	1.5	0		0	2	2	0		29	35	37	40	42
30	34	34	42	41	47			0	4	-0.5	3		0	4	0	3		30	34	38	41	44
31	47	47	53	48	49			0	3	-2.5	0.5		0	3	0	1		31	47	50	48	48
32	39	39	41	36	46			0	1	-2.5	5		0	1	0	5		32	39	40	36	41
33	23	26	24	30	31			1.5	-1	3	0.5		2	1	3	0		33	24	23	27	31
34	23	28	24	26	26			2.5	-2	1	0		3	0	1	0		34	25	24	25	26
35	31	29	27	28	27			-1	-1	0.5	-0.5		0	0	1	0		35	29	27	27	27
36	23	26	28	31	28			1.5	1	1.5	-1.5		2	1	2	0		36	24	27	29	28
37	25	23	27	24	26			-1	2	-1.5	1		0	2	0	1		37	23	25	24	25
38	27	26	26	29	27			-0.5	0	1.5	-1		0	0	2	0		38	26	26	27	27
39	30	31	32	31	33			0.5	0.5	-0.5	1		1	1	0	1		39	30	31	31	32
40	29	34	26	30	29			2.5	-4	2	-0.5		3	0	2	0		40	31	26	28	29
41	12	11	10	11	10			-0.5	-0.5	0.5	-0.5		0	0	1	0		41	11	10	10	10
42	15	24	23	23	26			4.5	-0.5	0	1.5		5	0	0	2		42	19	23	23	24
43	13	19	20	20	20			3	0.5	0	0		3	1	0	0		43	16	19	20	20
44	4	4	4	4	3			0	0	0	-0.5		0	0	0	0		44	4	4	4	3
45	11	11	12	15	19			0	0.5	1.5	2		0	1	2	2		45	11	11	13	17
46	14	16	15	15	18			1	-0.5	0	1.5		1	0	0	2		46	15	15	15	16
47	8	11	11	14	17			1.5	0	1.5	1.5		2	0	2	2		47	9	11	12	15
48																		48
49	18	17	24	29	31			-0.5	3.5	2.5	1		0	4	3	1		49	17	20	26	30
50	26	31	28	35	42			2.5	-1.5	3.5	3.5		3	0	4	4		50	28	28	31	38
51	27	25	26	33	35			-1	0.5	3.5	1		0	1	4	1		51	25	25	29	34
52	20	23	27	30	35			1.5	2	1.5	2.5		2	2	2	3		52	21	25	28	32
53	10	12	13	16	14			1	0.5	1.5	-1		1	1	2	0		53	11	12	14	14
54	26	34	33	36	37			4	-0.5	1.5	0.5		4	0	2	1		54	30	33	34	36
55	19	21	24	31	27			1	1.5	3.5	-2		1	2	4	0		55	20	22	27	27
56	17	23	22	30	44			3	-0.5	4	7		3	0	4	7		56	20	22	26	37
57	29	29	30	36	44			0	0.5	3	4		0	1	3	4		57	29	29	33	40
58																		58
59																		59
60																		60
61																		61
62	18	20	23	25	25			1	1.5	1	0		1	2	1	0		62	19	21	24	25
63	13	14	17	18	18			0.5	1.5	0.5	0		1	2	1	0		63	13	15	17	18
64	28	32	27	31	36			2	-2.5	2	2.5		2	0	2	3		64	30	27	29	33
65	54	60	62	61	59			3	1	-0.5	-1		3	1	0	0		65	57	61	61	59
66	31	32	37	32	39			0.5	2.5	-2.5	3.5		1	3	0	4		66	31	34	32	35
67	37	41	42	45	52			2	0.5	1.5	3.5		2	1	2	4		67	39	41	43	48
68	39	49	47	46	52			5	-1	-0.5	3		5	0	0	3		68	44	47	46	49
69	37	39	47	43	43			1	4	-2	0		1	4	0	0		69	38	43	43	43
70	8	9	9	5	6			0.5	0	-2	0.5		1	0	0	1		70	8	9	5	5
71	2	3	3	4	4			0.5	0	0.5	0		1	0	1	0		71	2	3	3	4
72	8	7	7	7	6			-0.5	0	0	-0.5		0	0	0	0		72	7	7	7	6
73	18	16	15	15	18			-1	-0.5	0	1.5		0	0	0	2		73	16	15	15	16
74	12	11	11	14	14			-0.5	0	1.5	0		0	0	2	0		74	11	11	12	14
75	7	7	4	4	4			0	-1.5	0	0		0	0	0	0		75	7	4	4	4
76	10	10	11	11	11			0	0.5	0	0		0	1	0	0		76	10	10	11	11
77	10	9	8	11	12			-0.5	-0.5	1.5	0.5		0	0	0	1		77	9	8	11	11
78																		78
79	11	13	14	14	16			1	0.5	0	1		1	1	0	1		79	12	13	14	15
80																		80
81	28	28	31	27	25			0	1.5	-2	-1		0	2	0	0		81	28	29	27	25
