# Supplementary material for: The Arp2/3 complex is required for in situ haptotactic response of microglia to iC3b
Source: EMBO Rep. 2026 Feb 27;27(7):1666–95. doi: 10.1038/s44319-026-00720-9 (PMC13076747; doi:10.1038/s44319-026-00720-9)
Supplement: Supplementary file 14 — Source data Fig. 2 [file 44319_2026_720_MOESM14_ESM.zip › Figure 2/2F-J/23.11.29 bv2 ic3b dmso vs ck666 run 2 confined only.xlsx]

## Sheet: Hour 0
Treatment	File number	fluorescent cells	other cells	total cells	% fluorescent	x100		amount change	normalized fluorescent	normalized total cell	% fluorescent	x100		phagosome number	phagosome per cell		phagosome size	phagosome area	phagosome per cell			average phagosome size
Con DMSO	31	8	12	20	0.4	40		-8	0	14	0	0
	32	1	21	22	0.0454545	4.54545		-1	0	32	0	0
	33	1	32	33	0.030303	3.0303		-1	0	37	0	0
	34	1	37	38	0.0263158	2.63158		-1	0	53	0	0
	35	0	54	54	0	0		0	0	30	0	0		0	0		0	0	0			0
	36	0	30	30	0	0		0	0	21	0	0		0	0		0	0	0			0
	37	0	21	21	0	0		0	0	21	0	0		0	0		0	0	0			0
	38	1	20	21	0.047619	4.7619		-1	0	18	0	0
	39	0	19	19	0	0		0	0	18	0	0		0	0		0	0	0			#DIV/0!
	40	2	16	18	0.111111	11.1111		-2	0	24	0	0		3	0		5.49	16.48	0			5.49333
	41	7	19	26	0.269231	26.9231		-7	0	12	0	0
	42	1	18	19	0.0526316	5.26316		-1	0	43	0	0		2	0		19.22	38.45	0			19.225
	43	5	39	44	0.113636	11.3636		-5	0	26	0	0		7	0		6.82	47.74	0			6.82
	44	2	29	31	0.0645161	6.45161		-2	0	25	0	0		3	0		4.51	13.52	0			4.50667
	45	2	25	27	0.0740741	7.40741		-2	0	36	0	0		2	0		3.59	7.18	0			3.59
	46	7	31	38	0.184211	18.4211		-7	0	71	0	0		9	0		5.68	51.12	0			5.68
	47	11	67	78	0.141026	14.1026		-11	0	59	0	0		13	0		6.24	81.12	0			6.24
	48	13	57	70	0.185714	18.5714		-13	0	33	0	0		22	0		9.45	207.87	0			9.44864
	49	2	44	46	0.0434783	4.34783		-2	0	58	0	0		1	0		7.18	7.18	0			7.18
	50	0	60	60	0	0		0	0	16	0	0		0	0		0	0	0			#DIV/0!
Con ck666	51	0	16	16	0	0		0	0	8	0	0
	52	0	8	8	0	0		0	0	20	0	0
	53	1	19	20	0.05	5		-1	0	25	0	0		1	0		8.87	8.87	0			8.87
	54	2	24	26	0.0769231	7.69231		-2	0	21	0	0		0	0		0	0	0			#DIV/0!
	55	2	21	23	0.0869565	8.69565		-2	0	17	0	0
	56	1	18	19	0.0526316	5.26316		-1	0	27	0	0
	57	2	26	28	0.0714286	7.14286		-2	0	14	0	0
	58	0	16	16	0	0		0	0	22	0	0		0	0		0	0	0			#DIV/0!
	59	2	20	22	0.0909091	9.09091		-2	0	12	0	0		2	0		4.01	8.03	0			4.015
	60	0	14	14	0	0		0	0	23	0	0		0	0		0	0	0			#DIV/0!
	61	0	23	23	0	0		0	0	19	0	0
	62	0	19	19	0	0		0	0	36	0	0
	63	3	33	36	0.0833333	8.33333		-3	0	38	0	0		4	0		4.75	19.01	0			4.7525
	64	1	40	41	0.0243902	2.43902		-1	0	15	0	0		2	0		4.01	8.03	0			4.015
	65	0	16	16	0	0		0	0	30	0	0		0	0		0	0	0			#DIV/0!
	66	1	29	30	0.0333333	3.33333		-1	0	29	0	0		0	0		0	0	0			#DIV/0!
	67	1	29	30	0.0333333	3.33333		-1	0	20	0	0		1	0		5.07	5.07	0			5.07
	68	2	19	21	0.0952381	9.52381		-2	0	32	0	0
	69	0	34	34	0	0		0	0	29	0	0		0	0		0	0	0			#DIV/0!
	70	1	28	29	0.0344828	3.44828		-1	0	-1	0	0		1	0		6.76	6.76	0			6.76

## Sheet: Hour 2
Treatment	File number	fluorescent cells	other cells	total cells	% fluorescent	x100		amount change	normalized fluorescent	normalized total cell	% fluorescent	x100		phagosome number	phagosome per cell		phagosome size	phagosome area	phagosome per cell			average phagosome size
Con DMSO	31	21	0	21	1	100		-8	13	13	1	100
	32	11	16	27	0.407407	40.7407		-1	10	26	0.384615	38.4615
	33	12	19	31	0.387097	38.7097		-1	11	30	0.366667	36.6667
	34	24	19	43	0.55814	55.814		-1	23	42	0.547619	54.7619
	35	5	55	60	0.0833333	8.33333		0	5	60	0.0833333	8.33333		5	1		11.66	58.31	11.662			11.662
	36	3	27	30	0.1	10		0	3	30	0.1	10		4	1.33333		7.08	28.31	9.43667			7.0775
	37	4	19	23	0.173913	17.3913		0	4	23	0.173913	17.3913		4	1		11.83	47.32	11.83			11.83
	38	12	9	21	0.571429	57.1429		-1	11	20	0.55	55
	39	2	18	20	0.1	10		0	2	20	0.1	10		2	1		6.13	12.25	6.125			6.125
	40	6	15	21	0.285714	28.5714		-2	4	19	0.210526	21.0526		10	2.5		12	119.99	29.9975			11.999
	41	16	13	29	0.551724	55.1724		-7	9	22	0.409091	40.9091
	42	7	17	24	0.291667	29.1667		-1	6	23	0.26087	26.087		14	2.33333		21.79	305.05	50.8417			21.7893
	43	22	25	47	0.468085	46.8085		-5	17	42	0.404762	40.4762		49	2.88235		13.64	668.4	39.3176			13.6408
	44	19	19	38	0.5	50		-2	17	36	0.472222	47.2222		36	2.11765		15.32	551.36	32.4329			15.3156
	45	16	14	30	0.533333	53.3333		-2	14	28	0.5	50		29	2.07143		11.36	329.55	23.5393			11.3638
	46	24	16	40	0.6	60		-7	17	33	0.515152	51.5152		55	3.23529		11.47	630.79	37.1053			11.4689
	47	54	33	87	0.62069	62.069		-11	43	76	0.565789	56.5789		94	2.18605		12.23	1150.05	26.7453			12.2346
	48	46	29	75	0.613333	61.3333		-13	33	62	0.532258	53.2258		90	2.72727		25.16	2264.18	68.6115			25.1576
	49	14	36	50	0.28	28		-2	12	48	0.25	25		22	1.83333		12.23	269.13	22.4275			12.2332
	50	10	65	75	0.133333	13.3333		0	10	75	0.133333	13.3333		15	1.5		11.27	169	16.9			11.2667
Con ck666	51	1	15	16	0.0625	6.25		0	1	16	0.0625	6.25
	52	0	8	8	0	0		0	0	8	0	0
	53	4	16	20	0.2	20		-1	3	19	0.157895	15.7895		6	2		5.49	32.96	10.9867			5.49333
	54	9	20	29	0.310345	31.0345		-2	7	27	0.259259	25.9259		10	1.42857		5.87	58.73	8.39			5.873
	55	14	9	23	0.608696	60.8696		-2	12	21	0.571429	57.1429
	56	4	17	21	0.190476	19.0476		-1	3	20	0.15	15
	57	14	19	33	0.424242	42.4242		-2	12	31	0.387097	38.7097
	58	3	14	17	0.176471	17.6471		0	3	17	0.176471	17.6471		5	1.66667		13.6	68.02	22.6733			13.604
	59	7	15	22	0.318182	31.8182		-2	5	20	0.25	25		13	2.6		9.07	117.88	23.576			9.06769
	60	3	12	15	0.2	20		0	3	15	0.2	20		3	1		10	30	10			10
	61	3	17	20	0.15	15		0	3	20	0.15	15
	62	4	14	18	0.222222	22.2222		0	4	18	0.222222	22.2222
	63	7	33	40	0.175	17.5		-3	4	37	0.108108	10.8108		17	4.25		7.46	126.75	31.6875			7.45588
	64	8	38	46	0.173913	17.3913		-1	7	45	0.155556	15.5556		12	1.71429		5.21	62.53	8.93286			5.21083
	65	0	19	19	0	0		0	0	19	0	0		0	0		0	0	0			0
	66	2	32	34	0.0588235	5.88235		-1	1	33	0.030303	3.0303		2	2		6.13	12.25	12.25			6.125
	67	4	29	33	0.121212	12.1212		-1	3	32	0.09375	9.375		7	2.33333		5.79	40.56	13.52			5.79429
	68	11	11	22	0.5	50		-2	9	20	0.45	45
	69	7	30	37	0.189189	18.9189		0	7	37	0.189189	18.9189		12	1.71429		5.42	65.07	9.29571			5.4225
	70	3	27	30	0.1	10		-1	2	29	0.0689655	6.89655		2	1		7.39	14.79	7.395			7.395

## Sheet: Hour 4
Treatment	File number	fluorescent cells	other cells	total cells	% fluorescent	x100		amount change	normalized fluorescent	normalized total cell	% fluorescent	x100		phagosome number	phagosome per cell		phagosome size	phagosome area	phagosome per cell			average phagosome size
Con DMSO	31	26	1	27	0.962963	96.2963		-8	18	19	0.947368	94.7368
	32	10	19	29	0.344828	34.4828		-1	9	28	0.321429	32.1429
	33	18	16	34	0.529412	52.9412		-1	17	33	0.515152	51.5152
	34	32	13	45	0.711111	71.1111		-1	31	44	0.704545	70.4545
	35	10	55	65	0.153846	15.3846		0	10	65	0.153846	15.3846		12	1.2		10.81	129.71	12.971			10.8092
	36	4	27	31	0.129032	12.9032		0	4	31	0.129032	12.9032		8	2		7.82	62.53	15.6325			7.81625
	37	8	20	28	0.285714	28.5714		0	8	28	0.285714	28.5714		10	1.25		11.75	117.46	14.6825			11.746
	38	17	7	24	0.708333	70.8333		-1	16	23	0.695652	69.5652
	39	3	17	20	0.15	15		0	3	20	0.15	15		5	1.66667		7.77	38.87	12.9567			7.774
	40	10	14	24	0.416667	41.6667		-2	8	22	0.363636	36.3636		20	2.5		11.3	226.04	28.255			11.302
	41	21	9	30	0.7	70		-7	14	23	0.608696	60.8696
	42	11	12	23	0.478261	47.8261		-1	10	22	0.454545	45.4545		17	1.7		23.39	397.57	39.757			23.3865
	43	30	23	53	0.566038	56.6038		-5	25	48	0.520833	52.0833		65	2.6		16.19	1052.45	42.098			16.1915
	44	33	6	39	0.846154	84.6154		-2	31	37	0.837838	83.7838		66	2.12903		17.7	1168.21	37.6842			17.7002
	45	23	12	35	0.657143	65.7143		-2	21	33	0.636364	63.6364		54	2.57143		17.4	939.64	44.7448			17.4007
	46	31	13	44	0.704545	70.4545		-7	24	37	0.648649	64.8649		60	2.5		16.87	1012.31	42.1796			16.8718
	47	70	26	96	0.729167	72.9167		-11	59	85	0.694118	69.4118		135	2.28814		15.52	2094.76	35.5044			15.5167
	48	66	25	91	0.725275	72.5275		-13	53	78	0.679487	67.9487		133	2.50943		25.73	3422.25	64.5708			25.7312
	49	30	39	69	0.434783	43.4783		-2	28	67	0.41791	41.791		49	1.75		11.5	563.62	20.1293			11.5024
	50	21	59	80	0.2625	26.25		0	21	80	0.2625	26.25		35	1.66667		10.28	359.97	17.1414			10.2849
Con ck666	51	2	14	16	0.125	12.5		0	2	16	0.125	12.5
	52	1	7	8	0.125	12.5		0	1	8	0.125	12.5
	53	3	19	22	0.136364	13.6364		-1	2	21	0.0952381	9.52381		5	2.5		6.68	33.38	16.69			6.676
	54	13	17	30	0.433333	43.3333		-2	11	28	0.392857	39.2857		16	1.45455		6.34	101.4	9.21818			6.3375
	55	20	7	27	0.740741	74.0741		-2	18	25	0.72	72
	56	8	13	21	0.380952	38.0952		-1	7	20	0.35	35
	57	17	17	34	0.5	50		-2	15	32	0.46875	46.875
	58	3	16	19	0.157895	15.7895		0	3	19	0.157895	15.7895		4	1.33333		23.55	94.22	31.4067			23.555
	59	10	17	27	0.37037	37.037		-2	8	25	0.32	32		20	2.5		9.49	189.7	23.7125			9.485
	60	2	11	13	0.153846	15.3846		0	2	13	0.153846	15.3846		5	2.5		7.61	38.03	19.015			7.606
	61	4	15	19	0.210526	21.0526		0	4	19	0.210526	21.0526
	62	4	14	18	0.222222	22.2222		0	4	18	0.222222	22.2222
	63	15	33	48	0.3125	31.25		-3	12	45	0.266667	26.6667		21	1.75		10.46	219.7	18.3083			10.4619
	64	12	34	46	0.26087	26.087		-1	11	45	0.244444	24.4444		20	1.81818		6.42	128.44	11.6764			6.422
	65	2	21	23	0.0869565	8.69565		0	2	23	0.0869565	8.69565		1	0.5		2.11	2.11	1.055			2.11
	66	5	33	38	0.131579	13.1579		-1	4	37	0.108108	10.8108		5	1.25		4.39	21.97	5.4925			4.394
	67	4	34	38	0.105263	10.5263		-1	3	37	0.0810811	8.10811		5	1.66667		8.28	41.41	13.8033			8.282
	68	18	12	30	0.6	60		-2	16	28	0.571429	57.1429
	69	7	23	30	0.233333	23.3333		0	7	30	0.233333	23.3333		13	1.85714		8.78	114.08	16.2971			8.77538
	70	4	33	37	0.108108	10.8108		-1	3	36	0.0833333	8.33333		4	1.33333		8.87	35.49	11.83			8.8725

## Sheet: Hour 6
Treatment	File number	fluorescent cells	other cells	total cells	% fluorescent	x100		amount change	normalized fluorescent	normalized total cell	% fluorescent	x100		phagosome number	phagosome per cell		phagosome size	phagosome area	phagosome per cell			average phagosome size
Con DMSO	31	25	0	25	1	100		-8	17	17	1	100
	32	14	17	31	0.451613	45.1613		-1	13	30	0.433333	43.3333
	33	22	19	41	0.536585	53.6585		-1	21	40	0.525	52.5
	34	41	15	56	0.732143	73.2143		-1	40	55	0.727273	72.7273
	35	23	50	73	0.315068	31.5068		0	23	73	0.315068	31.5068		38	1.65217		9.44	358.7	15.5957			9.43947
	36	7	33	40	0.175	17.5		0	7	40	0.175	17.5		10	1.42857		10.31	103.09	14.7271			10.309
	37	10	19	29	0.344828	34.4828		0	10	29	0.344828	34.4828		12	1.2		12.39	148.72	14.872			12.3933
	38	19	8	27	0.703704	70.3704		-1	18	26	0.692308	69.2308
	39	6	18	24	0.25	25		0	6	24	0.25	25		12	2		8.17	98.02	16.3367			8.16833
	40	12	14	26	0.461538	46.1538		-2	10	24	0.416667	41.6667		26	2.6		13.73	357.01	35.701			13.7312
	41	27	5	32	0.84375	84.375		-7	20	25	0.8	80
	42	14	15	29	0.482759	48.2759		-1	13	28	0.464286	46.4286		25	1.92308		14.03	350.68	26.9754			14.0272
	43	42	22	64	0.65625	65.625		-5	37	59	0.627119	62.7119		83	2.24324		17.18	1425.94	38.5389			17.18
	44	45	6	51	0.882353	88.2353		-2	43	49	0.877551	87.7551		83	1.93023		21.25	1763.94	41.0219			21.2523
	45	25	11	36	0.694444	69.4444		-2	23	34	0.676471	67.6471		62	2.69565		19.93	1235.39	53.7126			19.9256
	46	37	11	48	0.770833	77.0833		-7	30	41	0.731707	73.1707		84	2.8		16.66	1399.74	46.658			16.6636
	47	90	22	112	0.803571	80.3571		-11	79	101	0.782178	78.2178		159	2.01266		15.88	2525.28	31.9656			15.8823
	48	74	31	105	0.704762	70.4762		-13	61	92	0.663043	66.3043		161	2.63934		25.01	4027.27	66.0208			25.0141
	49	39	35	74	0.527027	52.7027		-2	37	72	0.513889	51.3889		62	1.67568		18.6	1153	31.1622			18.5968
	50	29	61	90	0.322222	32.2222		0	29	90	0.322222	32.2222		50	1.72414		13.59	679.38	23.4269			13.5876
Con ck666	51	3	16	19	0.157895	15.7895		0	3	19	0.157895	15.7895
	52	2	6	8	0.25	25		0	2	8	0.25	25
	53	3	21	24	0.125	12.5		-1	2	23	0.0869565	8.69565		5	2.5		8.03	40.14	20.07			8.028
	54	15	18	33	0.454545	45.4545		-2	13	31	0.419355	41.9355		20	1.53846		6.87	137.31	10.5623			6.8655
	55	26	4	30	0.866667	86.6667		-2	24	28	0.857143	85.7143
	56	14	8	22	0.636364	63.6364		-1	13	21	0.619048	61.9048
	57	20	12	32	0.625	62.5		-2	18	30	0.6	60
	58	3	17	20	0.15	15		0	3	20	0.15	15		6	2		14.65	87.88	29.2933			14.6467
	59	10	18	28	0.357143	35.7143		-2	8	26	0.307692	30.7692		19	2.375		11.74	223.08	27.885			11.7411
	60	3	13	16	0.1875	18.75		0	3	16	0.1875	18.75		3	1		9.86	29.58	9.86			9.86
	61	6	14	20	0.3	30		0	6	20	0.3	30
	62	5	17	22	0.227273	22.7273		0	5	22	0.227273	22.7273
	63	17	32	49	0.346939	34.6939		-3	14	46	0.304348	30.4348		28	2		9.36	261.95	18.7107			9.35536
	64	16	35	51	0.313725	31.3725		-1	15	50	0.3	30		19	1.26667		7.47	141.96	9.464			7.47158
	65	3	23	26	0.115385	11.5385		0	3	26	0.115385	11.5385		3	1		3.24	9.72	3.24			3.24
	66	5	32	37	0.135135	13.5135		-1	4	36	0.111111	11.1111		5	1.25		5.66	28.31	7.0775			5.662
	67	8	33	41	0.195122	19.5122		-1	7	40	0.175	17.5		12	1.71429		7.04	84.5	12.0714			7.04167
	68	21	9	30	0.7	70		-2	19	28	0.678571	67.8571
	69	8	29	37	0.216216	21.6216		0	8	37	0.216216	21.6216		11	1.375		12.21	134.36	16.795			12.2145
	70	5	36	41	0.121951	12.1951		-1	4	40	0.1	10		5	1.25		7.27	36.34	9.085			7.268

## Sheet: Hour 8
Treatment	File number	fluorescent cells	other cells	total cells	% fluorescent	x100		amount change	normalized fluorescent	normalized total cell	% fluorescent	x100		phagosome number	phagosome per cell		phagosome size	phagosome area	phagosome per cell			average phagosome size
Con DMSO	31	31	4	35	0.885714	88.5714		-8	23	27	0.851852	85.1852
	32	18	21	39	0.461538	46.1538		-1	17	38	0.447368	44.7368
	33	25	13	38	0.657895	65.7895		-1	24	37	0.648649	64.8649
	34	51	14	65	0.784615	78.4615		-1	50	64	0.78125	78.125
	35	29	50	79	0.367089	36.7089		0	29	79	0.367089	36.7089		42	1.44828		11.17	468.98	16.1717			11.1662
	36	6	37	43	0.139535	13.9535		0	6	43	0.139535	13.9535		7	1.16667		11.65	81.54	13.59			11.6486
	37	14	15	29	0.482759	48.2759		0	14	29	0.482759	48.2759		18	1.28571		10.96	197.31	14.0936			10.9617
	38	26	6	32	0.8125	81.25		-1	25	31	0.806452	80.6452
	39	10	20	30	0.333333	33.3333		0	10	30	0.333333	33.3333		17	1.7		9.59	163.09	16.309			9.59353
	40	14	10	24	0.583333	58.3333		-2	12	22	0.545455	54.5455		25	2.08333		21.97	549.25	45.7708			21.97
	41	30	8	38	0.789474	78.9474		-7	23	31	0.741935	74.1935
	42	16	16	32	0.5	50		-1	15	31	0.483871	48.3871		30	2		18.79	563.62	37.5747			18.7873
	43	52	27	79	0.658228	65.8228		-5	47	74	0.635135	63.5135		97	2.06383		18.12	1757.18	37.3868			18.1153
	44	47	6	53	0.886792	88.6792		-2	45	51	0.882353	88.2353		103	2.28889		22.79	2347.83	52.174			22.7945
	45	35	13	48	0.729167	72.9167		-2	33	46	0.717391	71.7391		79	2.39394		21.45	1694.65	51.353			21.4513
	46	48	8	56	0.857143	85.7143		-7	41	49	0.836735	83.6735		107	2.60976		17.16	1836.61	44.7954			17.1646
	47	93	24	117	0.794872	79.4872		-11	82	106	0.773585	77.3585		169	2.06098		18.62	3145.94	38.3651			18.615
	48	89	18	107	0.831776	83.1776		-13	76	94	0.808511	80.8511		180	2.36842		23.35	4203.45	55.3086			23.3525
	49	51	49	100	0.51	51		-2	49	98	0.5	50		79	1.61224		16.14	1275.11	26.0227			16.1406
	50	39	67	106	0.367925	36.7925		0	39	106	0.367925	36.7925		77	1.97436		10.41	801.91	20.5618			10.4144
Con ck666	51	3	17	20	0.15	15		0	3	20	0.15	15
	52	2	6	8	0.25	25		0	2	8	0.25	25
	53	5	19	24	0.208333	20.8333		-1	4	23	0.173913	17.3913		7	1.75		4.71	32.96	8.24			4.70857
	54	15	17	32	0.46875	46.875		-2	13	30	0.433333	43.3333		25	1.92308		5.93	148.3	11.4077			5.932
	55	27	4	31	0.870968	87.0968		-2	25	29	0.862069	86.2069
	56	15	8	23	0.652174	65.2174		-1	14	22	0.636364	63.6364
	57	19	16	35	0.542857	54.2857		-2	17	33	0.515152	51.5152
	58	4	17	21	0.190476	19.0476		0	4	21	0.190476	19.0476		5	1.25		19.27	96.33	24.0825			19.266
	59	12	16	28	0.428571	42.8571		-2	10	26	0.384615	38.4615		22	2.2		10.52	231.53	23.153			10.5241
	60	3	13	16	0.1875	18.75		0	3	16	0.1875	18.75		5	1.66667		6.59	32.96	10.9867			6.592
	61	7	12	19	0.368421	36.8421		0	7	19	0.368421	36.8421
	62	7	15	22	0.318182	31.8182		0	7	22	0.318182	31.8182
	63	22	23	45	0.488889	48.8889		-3	19	42	0.452381	45.2381		30	1.57895		10.06	301.67	15.8774			10.0557
	64	19	34	53	0.358491	35.8491		-1	18	52	0.346154	34.6154		25	1.38889		7.57	189.28	10.5156			7.5712
	65	5	25	30	0.166667	16.6667		0	5	30	0.166667	16.6667		5	1		4.06	20.28	4.056			4.056
	66	8	29	37	0.216216	21.6216		-1	7	36	0.194444	19.4444		9	1.28571		4.93	44.36	6.33714			4.92889
	67	12	28	40	0.3	30		-1	11	39	0.282051	28.2051		15	1.36364		7.04	105.63	9.60273			7.042
	68	21	13	34	0.617647	61.7647		-2	19	32	0.59375	59.375
	69	9	29	38	0.236842	23.6842		0	9	38	0.236842	23.6842		16	1.77778		9.64	154.21	17.1344			9.63813
	70	9	34	43	0.209302	20.9302		-1	8	42	0.190476	19.0476		9	1.125		7.75	69.71	8.71375			7.74556
