# Supplementary material for: The Arp2/3 complex is required for in situ haptotactic response of microglia to iC3b
Source: EMBO Rep. 2026 Feb 27;27(7):1666–95. doi: 10.1038/s44319-026-00720-9 (PMC13076747; doi:10.1038/s44319-026-00720-9)
Supplement: Supplementary file 14 — Source data Fig. 2 [file 44319_2026_720_MOESM14_ESM.zip › Figure 2/2F-J/23.11.29 bv2 ic3b dmso vs ck666 run.xlsx]

## Sheet: Hour 0
Treatment	File number	fluorescent cells	other cells	total cells	% fluorescent	x100		amount change	normalized fluorescent	normalized total cell	% fluorescent	x100		phagosome number	phagosome per cell		phagosome size	phagosome area	phagosome per cell			average phagosome size
2D DMSO	1	0	50	50	0	0		0	0	50	0	0		0	0		0	0	0			#DIV/0!
	2	0	23	23	0	0		0	0	23	0	0		0	0		0	0	0			#DIV/0!
	3	0	24	24	0	0		0	0	24	0	0		0	0		0	0	0			#DIV/0!
	4	0	27	27	0	0		0	0	27	0	0		3	0		7.18	21.55	0			7.18333
	5	0	24	24	0	0		0	0	24	0	0		0	0		0	0	0			#DIV/0!
	6	0	19	19	0	0		0	0	19	0	0		0	0		0	0	0			#DIV/0!
	7	0	27	27	0	0		0	0	27	0	0		0	0		0	0	0			#DIV/0!
	8	0	27	27	0	0		0	0	27	0	0		0	0		0	0	0			#DIV/0!
	9	0	40	40	0	0		0	0	40	0	0		0	0		0	0	0			#DIV/0!
	10	0	33	33	0	0		0	0	33	0	0		0	0		0	0	0			#DIV/0!
	11	0	33	33	0	0		0	0	33	0	0		0	0		0	0	0			#DIV/0!
	12	0	33	33	0	0		0	0	33	0	0		0	0		0	0	0			#DIV/0!
	13	0	25	25	0	0		0	0	25	0	0		0	0		0	0	0			#DIV/0!
	14	0	19	19	0	0		0	0	19	0	0		0	0		0	0	0			#DIV/0!
	15	0	23	23	0	0		0	0	23	0	0		0	0		0	0	0			#DIV/0!
2D ck666	16	0	24	24	0	0		0	0	24	0	0		0	0		0	0	0			#DIV/0!
	17	0	24	24	0	0		0	0	24	0	0		0	0		0	0	0			#DIV/0!
	18	0	26	26	0	0		0	0	26	0	0		0	0		0	0	0			#DIV/0!
	19	0	19	19	0	0		0	0	19	0	0		0	0		0	0	0			#DIV/0!
	20	0	28	28	0	0		0	0	28	0	0		0	0		0	0	0			#DIV/0!
	21	0	50	50	0	0		0	0	50	0	0		0	0		0	0	0			#DIV/0!
	22	0	44	44	0	0		0	0	44	0	0		0	0		0	0	0			#DIV/0!
	23	0	36	36	0	0		0	0	36	0	0		1	0		2.96	2.96	0			2.96
	24	0	25	25	0	0		0	0	25	0	0		0	0		0	0	0			#DIV/0!
	25	0	31	31	0	0		0	0	31	0	0		0	0		0	0	0			#DIV/0!
	26	0	40	40	0	0		0	0	40	0	0		0	0		0	0	0			#DIV/0!
	27	0	55	55	0	0		0	0	55	0	0		0	0		0	0	0			#DIV/0!
	28	0	50	50	0	0		0	0	50	0	0		0	0		0	0	0			#DIV/0!
	29	0	45	45	0	0		0	0	45	0	0		0	0		0	0	0			#DIV/0!
	30	1	46	47	0.0212766	2.12766		-1	0	46	0	0		1	0		8.03	8.03	0			8.03
Con DMSO	31	1	20	21	0.047619	4.7619		-1	0	20	0	0
	32	4	33	37	0.108108	10.8108		-4	0	33	0	0
	33	2	41	43	0.0465116	4.65116		-2	0	41	0	0
	34	2	35	37	0.0540541	5.40541		-2	0	35	0	0
	35	3	32	35	0.0857143	8.57143		-3	0	32	0	0
	36	5	49	54	0.0925926	9.25926		-5	0	49	0	0
	37	1	40	41	0.0243902	2.43902		-1	0	40	0	0		1	0		5.49	5.49	0			5.49
	38	0	57	57	0	0		0	0	57	0	0		0	0		0	0	0			#DIV/0!
	39	0	40	40	0	0		0	0	40	0	0		0	0		0	0	0			#DIV/0!
	40	1	45	46	0.0217391	2.17391		-1	0	45	0	0		0	0		0	0	0			#DIV/0!
	41	0	68	68	0	0		0	0	68	0	0		0	0		0	0	0			#DIV/0!
	42	1	65	66	0.0151515	1.51515		-1	0	65	0	0		1	0		3.8	3.8	0			3.8
	43	0	16	16	0	0		0	0	16	0	0		0	0		0	0	0			#DIV/0!
	44	1	13	14	0.0714286	7.14286		-1	0	13	0	0		1	0		4.65	4.65	0			4.65
	45	3	19	22	0.136364	13.6364		-3	0	19	0	0		3	0		7.61	22.82	0			7.60667
Con ck666	46	0	13	13	0	0		0	0	13	0	0
	47	1	27	28	0.0357143	3.57143		-1	0	27	0	0
	48	2	10	12	0.166667	16.6667		-2	0	10	0	0
	49	1	36	37	0.027027	2.7027		-1	0	36	0	0
	50	0	11	11	0	0		0	0	11	0	0
	51	2	16	18	0.111111	11.1111		-2	0	16	0	0
	52	0	8	8	0	0		0	0	8	0	0
	53	0	15	15	0	0		0	0	15	0	0		0	0		0	0	0			#DIV/0!
	54	0	14	14	0	0		0	0	14	0	0		0	0		0	0	0			#DIV/0!
	55	0	11	11	0	0		0	0	11	0	0		0	0		0	0	0			#DIV/0!
	56	0	24	24	0	0		0	0	24	0	0
	57	0	26	26	0	0		0	0	26	0	0
	58	0	24	24	0	0		0	0	24	0	0
	59	0	30	30	0	0		0	0	30	0	0		1	0		2.11	2.11	0			2.11
	60	0	9	9	0	0		0	0	9	0	0		0	0		0	0	0			0

## Sheet: Hour 2
Treatment	File number	fluorescent cells	other cells	total cells	% fluorescent	x100		amount change	normalized fluorescent	normalized total cell	% fluorescent	x100		phagosome number	phagosome per cell		phagosome size	phagosome area	phagosome per cell			average phagosome size
2D DMSO	1	4	49	53	0.0754717	7.54717		0	4	53	0.0754717	7.54717		6	1.5		22.815	136.89	34.2225			22.815
	2	2	24	26	0.0769231	7.69231		0	2	26	0.0769231	7.69231		3	1.5		9.86	29.58	14.79			9.86
	3	1	26	27	0.037037	3.7037		0	1	27	0.037037	3.7037		1	1		9.72	9.72	9.72			9.72
	4	5	25	30	0.166667	16.6667		0	5	30	0.166667	16.6667		14	2.8		17.44	244.21	48.842			17.4436
	5	5	20	25	0.2	20		0	5	25	0.2	20		7	1.4		25.47	178.3	35.66			25.4714
	6	3	19	22	0.136364	13.6364		0	3	22	0.136364	13.6364		4	1.33333		7.08	28.31	9.43667			7.0775
	7	4	25	29	0.137931	13.7931		0	4	29	0.137931	13.7931		7	1.75		7.3	51.12	12.78			7.30286
	8	4	27	31	0.129032	12.9032		0	4	31	0.129032	12.9032		5	1.25		11.49	57.46	14.365			11.492
	9	6	33	39	0.153846	15.3846		0	6	39	0.153846	15.3846		9	1.5		12.68	114.08	19.0133			12.6756
	10	4	33	37	0.108108	10.8108		0	4	37	0.108108	10.8108		5	1.25		24.67	123.37	30.8425			24.674
	11	9	30	39	0.230769	23.0769		0	9	39	0.230769	23.0769		12	1.33333		14.47	173.65	19.2944			14.4708
	12	2	32	34	0.0588235	5.88235		0	2	34	0.0588235	5.88235		4	2		12.36	49.43	24.715			12.3575
	13	4	24	28	0.142857	14.2857		0	4	28	0.142857	14.2857		6	1.5		7.68	46.05	11.5125			7.675
	14	4	17	21	0.190476	19.0476		0	4	21	0.190476	19.0476		6	1.5		25.98	155.9	38.975			25.9833
	15	6	18	24	0.25	25		0	6	24	0.25	25		9	1.5		33.24	299.13	49.855			33.2367
2D ck666	16	1	23	24	0.0416667	4.16667		0	1	24	0.0416667	4.16667		1	1		3.38	3.38	3.38			3.38
	17	2	27	29	0.0689655	6.89655		0	2	29	0.0689655	6.89655		2	1		9.51	19.01	9.505			9.505
	18	2	21	23	0.0869565	8.69565		0	2	23	0.0869565	8.69565		2	1		3.8	7.61	3.805			3.805
	19	2	21	23	0.0869565	8.69565		0	2	23	0.0869565	8.69565		5	2.5		7.61	38.03	19.015			7.606
	20	0	29	29	0	0		0	0	29	0	0		1	#DIV/0!		8.45	8.45	0			8.45
	21	5	50	55	0.0909091	9.09091		0	5	55	0.0909091	9.09091		5	1		30.76	153.79	30.758			30.758
	22	1	49	50	0.02	2		0	1	50	0.02	2		2	2		4.65	9.3	9.3			4.65
	23	3	40	43	0.0697674	6.97674		0	3	43	0.0697674	6.97674		8	2.66667		9.24	73.94	24.6467			9.2425
	24	0	29	29	0	0		0	0	29	0	0		0	0		0	0	0			0
	25	1	32	33	0.030303	3.0303		0	1	33	0.030303	3.0303		1	1		5.92	5.92	5.92			5.92
	26	3	38	41	0.0731707	7.31707		0	3	41	0.0731707	7.31707		3	1		7.18	21.55	7.18333			7.18333
	27	5	52	57	0.0877193	8.77193		0	5	57	0.0877193	8.77193		10	2		19.86	198.58	39.716			19.858
	28	3	51	54	0.0555556	5.55556		0	3	54	0.0555556	5.55556		5	1.66667		10.39	51.97	17.3233			10.394
	29	4	47	51	0.0784314	7.84314		0	4	51	0.0784314	7.84314		9	2.25		7.79	70.14	17.535			7.79333
	30	8	43	51	0.156863	15.6863		-1	7	50	0.14	14		19	2.375		18.5	351.52	43.94			18.5011
Con DMSO	31	11	10	21	0.52381	52.381		-1	10	20	0.5	50
	32	17	21	38	0.447368	44.7368		-4	13	34	0.382353	38.2353
	33	30	11	41	0.731707	73.1707		-2	28	39	0.717949	71.7949
	34	29	11	40	0.725	72.5		-2	27	38	0.710526	71.0526
	35	19	23	42	0.452381	45.2381		-3	16	39	0.410256	41.0256
	36	23	33	56	0.410714	41.0714		-5	18	51	0.352941	35.2941
	37	18	26	44	0.409091	40.9091		-1	17	43	0.395349	39.5349		30	1.66667		11.38	341.38	18.9656			11.3793
	38	2	57	59	0.0338983	3.38983		0	2	59	0.0338983	3.38983		2	1		5.49	10.99	5.495			5.495
	39	4	40	44	0.0909091	9.09091		0	4	44	0.0909091	9.09091		5	1.25		4.73	23.66	5.915			4.732
	40	12	41	53	0.226415	22.6415		-1	11	52	0.211538	21.1538		13	1.08333		5.4	70.14	5.845			5.39538
	41	8	63	71	0.112676	11.2676		0	8	71	0.112676	11.2676		9	1.125		5.68	51.12	6.39			5.68
	42	23	48	71	0.323944	32.3944		-1	22	70	0.314286	31.4286		26	1.13043		6.5	169	7.34783			6.5
	43	1	16	17	0.0588235	5.88235		0	1	17	0.0588235	5.88235		1	1		6.34	6.34	6.34			6.34
	44	4	9	13	0.307692	30.7692		-1	3	12	0.25	25		9	2.25		5.92	53.24	13.31			5.91556
	45	8	14	22	0.363636	36.3636		-3	5	19	0.263158	26.3158		13	1.625		8.32	108.16	13.52			8.32
Con ck666	46	2	13	15	0.133333	13.3333		0	2	15	0.133333	13.3333
	47	8	21	29	0.275862	27.5862		-1	7	28	0.25	25
	48	2	9	11	0.181818	18.1818		-2	0	9	0	0
	49	25	19	44	0.568182	56.8182		-1	24	43	0.55814	55.814
	50	4	8	12	0.333333	33.3333		0	4	12	0.333333	33.3333
	51	12	5	17	0.705882	70.5882		-2	10	15	0.666667	66.6667
	52	2	7	9	0.222222	22.2222		0	2	9	0.222222	22.2222
	53	2	14	16	0.125	12.5		0	2	16	0.125	12.5		1	0.5		4.23	4.23	2.115			4.23
	54	1	14	15	0.0666667	6.66667		0	1	15	0.0666667	6.66667		1	1		7.61	7.61	7.61			7.61
	55	1	10	11	0.0909091	9.09091		0	1	11	0.0909091	9.09091		1	1		5.92	5.92	5.92			5.92
	56	2	22	24	0.0833333	8.33333		0	2	24	0.0833333	8.33333
	57	0	28	28	0	0		0	0	28	0	0
	58	5	20	25	0.2	20		0	5	25	0.2	20
	59	7	25	32	0.21875	21.875		0	7	32	0.21875	21.875		10	2		4.94	49.43	7.06143			4.943
	60	0	8	8	0	0		0	0	8	0	0		0	0		0	0	0			0

## Sheet: Hour 4
Treatment	File number	fluorescent cells	other cells	total cells	% fluorescent	x100		amount change	normalized fluorescent	normalized total cell	% fluorescent	x100		phagosome number	phagosome per cell		phagosome size	phagosome area	phagosome per cell			average phagosome size
2D DMSO	1	14	41	55	0.254545	25.4545		0	14	55	0.254545	25.4545		27	1.92857		20.9529	565.73	40.4093			20.953
	2	6	21	27	0.222222	22.2222		0	6	27	0.222222	22.2222		15	2.5		9.55	143.23	23.8717			9.54867
	3	2	25	27	0.0740741	7.40741		0	2	27	0.0740741	7.40741		5	2.5		15.8	79.01	39.505			15.802
	4	13	25	38	0.342105	34.2105		0	13	38	0.342105	34.2105		20	1.53846		34.01	680.23	52.3254			34.0115
	5	9	15	24	0.375	37.5		0	9	24	0.375	37.5		14	1.55556		25.89	362.51	40.2789			25.8936
	6	4	20	24	0.166667	16.6667		0	4	24	0.166667	16.6667		9	2.25		18.78	169	42.25			18.7778
	7	12	17	29	0.413793	41.3793		0	12	29	0.413793	41.3793		25	2.08333		12.93	323.21	26.9342			12.9284
	8	9	22	31	0.290323	29.0323		0	9	31	0.290323	29.0323		15	1.66667		10.96	164.35	18.2611			10.9567
	9	18	31	49	0.367347	36.7347		0	18	49	0.367347	36.7347		30	1.66667		14.58	437.29	24.2939			14.5763
	10	7	34	41	0.170732	17.0732		0	7	41	0.170732	17.0732		12	1.71429		62.57	750.78	107.254			62.565
	11	19	26	45	0.422222	42.2222		0	19	45	0.422222	42.2222		24	1.26316		35.91	861.9	45.3632			35.9125
	12	14	25	39	0.358974	35.8974		0	14	39	0.358974	35.8974		19	1.35714		33.96	645.16	46.0829			33.9558
	13	11	21	32	0.34375	34.375		0	11	32	0.34375	34.375		17	1.54545		31.31	532.35	48.3955			31.3147
	14	9	24	33	0.272727	27.2727		0	9	33	0.272727	27.2727		15	1.66667		22.08	331.24	36.8044			22.0827
	15	12	17	29	0.413793	41.3793		0	12	29	0.413793	41.3793		31	2.58333		19.18	594.46	49.5383			19.1761
2D ck666	16	2	26	28	0.0714286	7.14286		0	2	28	0.0714286	7.14286		0	0		0	0	0			0
	17	5	23	28	0.178571	17.8571		0	5	28	0.178571	17.8571		4	0.8		11.83	47.32	9.464			11.83
	18	3	24	27	0.111111	11.1111		0	3	27	0.111111	11.1111		3	1		10.14	30.42	10.14			10.14
	19	5	21	26	0.192308	19.2308		0	5	26	0.192308	19.2308		12	2.4		10.7	128.44	25.688			10.7033
	20	3	35	38	0.0789474	7.89474		0	3	38	0.0789474	7.89474		3	1		5.92	17.75	5.91667			5.91667
	21	8	46	54	0.148148	14.8148		0	8	54	0.148148	14.8148		13	1.625		15.76	204.91	25.6137			15.7623
	22	7	46	53	0.132075	13.2075		0	7	53	0.132075	13.2075		12	1.71429		12.36	148.3	21.1857			12.3583
	23	7	40	47	0.148936	14.8936		0	7	47	0.148936	14.8936		17	2.42857		16.23	275.89	39.4129			16.2288
	24	4	31	35	0.114286	11.4286		0	4	35	0.114286	11.4286		8	2		7.18	57.46	14.365			7.1825
	25	3	28	31	0.0967742	9.67742		0	3	31	0.0967742	9.67742		3	1		12.53	37.6	12.5333			12.5333
	26	7	40	47	0.148936	14.8936		0	7	47	0.148936	14.8936		8	1.14286		8.87	70.98	10.14			8.8725
	27	19	48	67	0.283582	28.3582		0	19	67	0.283582	28.3582		25	1.31579		10.92	272.94	14.3653			10.9176
	28	7	53	60	0.116667	11.6667		0	7	60	0.116667	11.6667		9	1.28571		12.44	111.96	15.9943			12.44
	29	14	45	59	0.237288	23.7288		0	14	59	0.237288	23.7288		28	2		9.14	256.04	18.2886			9.14429
	30	17	36	53	0.320755	32.0755		-1	16	52	0.307692	30.7692		34	2		28.2	958.65	56.3912			28.1956
Con DMSO	31	20	8	28	0.714286	71.4286		-1	19	27	0.703704	70.3704
	32	24	16	40	0.6	60		-4	20	36	0.555556	55.5556
	33	38	13	51	0.745098	74.5098		-2	36	49	0.734694	73.4694
	34	36	7	43	0.837209	83.7209		-2	34	41	0.829268	82.9268
	35	33	13	46	0.717391	71.7391		-3	30	43	0.697674	69.7674
	36	36	27	63	0.571429	57.1429		-5	31	58	0.534483	53.4483
	37	26	25	51	0.509804	50.9804		-1	25	50	0.5	50		46	1.76923		10.38	477.43	18.3627			10.3789
	38	4	64	68	0.0588235	5.88235		0	4	68	0.0588235	5.88235		4	1		6.97	27.89	6.9725			6.9725
	39	9	37	46	0.195652	19.5652		0	9	46	0.195652	19.5652		10	1.11111		6.25	62.53	6.94778			6.253
	40	15	49	64	0.234375	23.4375		-1	14	63	0.222222	22.2222		19	1.26667		6.96	123.79	8.25267			6.51526
	41	19	50	69	0.275362	27.5362		0	19	69	0.275362	27.5362		24	1.26316		10.05	241.25	12.6974			10.0521
	42	35	40	75	0.466667	46.6667		-1	34	74	0.459459	45.9459		60	1.71429		7.2	432.22	12.3491			7.20367
	43	2	16	18	0.111111	11.1111		0	2	18	0.111111	11.1111		2	1		6.55	13.1	6.55			6.55
	44	9	7	16	0.5625	56.25		-1	8	15	0.533333	53.3333		14	1.55556		7.03	98.44	10.9378			7.03143
	45	11	11	22	0.5	50		-3	8	19	0.421053	42.1053		24	2.18182		7.83	188.01	17.0918			7.83375
Con ck666	46	6	10	16	0.375	37.5		0	6	16	0.375	37.5
	47	11	22	33	0.333333	33.3333		-1	10	32	0.3125	31.25
	48	4	7	11	0.363636	36.3636		-2	2	9	0.222222	22.2222
	49	34	15	49	0.693878	69.3878		-1	33	48	0.6875	68.75
	50	6	6	12	0.5	50		0	6	12	0.5	50
	51	14	8	22	0.636364	63.6364		-2	12	20	0.6	60
	52	2	7	9	0.222222	22.2222		0	2	9	0.222222	22.2222
	53	3	14	17	0.176471	17.6471		0	3	17	0.176471	17.6471		3	1		4.93	14.79	4.93			4.93
	54	2	13	15	0.133333	13.3333		0	2	15	0.133333	13.3333		2	1		12.25	24.51	12.255			12.255
	55	1	12	13	0.0769231	7.69231		0	1	13	0.0769231	7.69231		1	1		6.34	6.34	6.34			6.34
	56	4	21	25	0.16	16		0	4	25	0.16	16
	57	0	32	32	0	0		0	0	32	0	0
	58	9	15	24	0.375	37.5		0	9	24	0.375	37.5
	59	12	26	38	0.315789	31.5789		0	12	38	0.315789	31.5789		23	2.55556		6.47	148.72	12.3933			6.46609
	60	0	10	10	0	0		0	0	10	0	0		0	0		0	0	0			0

## Sheet: Hour 6
Treatment	File number	fluorescent cells	other cells	total cells	% fluorescent	x100		amount change	normalized fluorescent	normalized total cell	% fluorescent	x100		phagosome number	phagosome per cell		phagosome size	phagosome area	phagosome per cell			average phagosome size
2D DMSO	1	22	37	59	0.372881	37.2881		0	22	59	0.372881	37.2881		49	2.22727		22.49	1101.88	50.0855			22.4873
	2	12	24	36	0.333333	33.3333		0	12	36	0.333333	33.3333		33	2.75		17.2457	569.11	47.4258			17.2458
	3	8	27	35	0.228571	22.8571		0	8	35	0.228571	22.8571		13	1.625		11.73	152.52	19.065			11.7323
	4	20	22	42	0.47619	47.619		0	20	42	0.47619	47.619		38	1.9		20.82	791.34	39.567			20.8247
	5	15	16	31	0.483871	48.3871		0	15	31	0.483871	48.3871		22	1.46667		40.1	882.18	58.812			40.0991
	6	10	24	34	0.294118	29.4118		0	10	34	0.294118	29.4118		22	2.2		24.27	534.04	53.404			24.2745
	7	17	20	37	0.459459	45.9459		0	17	37	0.459459	45.9459		28	1.64706		26.45	740.64	43.5671			26.4514
	8	15	23	38	0.394737	39.4737		0	15	38	0.394737	39.4737		25	1.66667		13.22	330.4	22.0267			13.216
	9	26	26	52	0.5	50		0	26	52	0.5	50		41	1.57692		17.71	726.28	27.9338			17.7141
	10	22	25	47	0.468085	46.8085		0	22	47	0.468085	46.8085		26	1.18182		39.49	1026.68	46.6673			39.4877
	11	32	20	52	0.615385	61.5385		0	32	52	0.615385	61.5385		50	1.5625		36.91	1845.48	57.6713			36.9096
	12	24	20	44	0.545455	54.5455		0	24	44	0.545455	54.5455		44	1.83333		27.59	1213.84	50.5767			27.5873
	13	23	13	36	0.638889	63.8889		0	23	36	0.638889	63.8889		37	1.6087		24.55	908.38	39.4948			24.5508
	14	12	19	31	0.387097	38.7097		0	12	31	0.387097	38.7097		20	1.66667		20.34	406.87	33.9058			20.3435
	15	15	16	31	0.483871	48.3871		0	15	31	0.483871	48.3871		40	2.66667		22.78	911.33	60.7553			22.7833
2D ck666	16	5	32	37	0.135135	13.5135		0	5	37	0.135135	13.5135		5	1		9.55	47.74	9.548			9.548
	17	7	22	29	0.241379	24.1379		0	7	29	0.241379	24.1379		11	1.57143		12.41	136.47	19.4957			12.4064
	18	8	25	33	0.242424	24.2424		0	8	33	0.242424	24.2424		14	1.75		8.24	115.34	14.4175			8.23857
	19	7	18	25	0.28	28		0	7	25	0.28	28		16	2.28571		21.18	338.85	48.4071			21.1781
	20	6	42	48	0.125	12.5		0	6	48	0.125	12.5		9	1.5		11.31	101.82	16.97			11.3133
	21	16	50	66	0.242424	24.2424		0	16	66	0.242424	24.2424		20	1.25		17.49	349.83	21.8644			17.4915
	22	11	45	56	0.196429	19.6429		0	11	56	0.196429	19.6429		21	1.90909		14.77	310.12	28.1927			14.7676
	23	20	33	53	0.377358	37.7358		0	20	53	0.377358	37.7358		44	2.2		14.5	637.98	31.899			14.4995
	24	9	30	39	0.230769	23.0769		0	9	39	0.230769	23.0769		11	1.22222		15.25	167.73	18.6367			15.2482
	25	10	31	41	0.243902	24.3902		0	10	41	0.243902	24.3902		14	1.4		10.62	148.72	14.872			10.6229
	26	9	44	53	0.169811	16.9811		0	9	53	0.169811	16.9811		15	1.66667		12.17	182.52	20.28			12.168
	27	18	56	74	0.243243	24.3243		0	18	74	0.243243	24.3243		35	1.94444		11.81	413.21	22.9561			11.806
	28	9	57	66	0.136364	13.6364		0	9	66	0.136364	13.6364		19	2.11111		12.25	232.8	25.8667			12.2526
	29	18	44	62	0.290323	29.0323		0	18	62	0.290323	29.0323		42	2.33333		9.28	389.97	21.665			9.285
	30	26	35	61	0.42623	42.623		-1	25	60	0.416667	41.6667		47	1.80769		31.6	1485.09	57.1188			31.5977
Con DMSO	31	27	7	34	0.794118	79.4118		-1	26	33	0.787879	78.7879
	32	33	16	49	0.673469	67.3469		-4	29	45	0.644444	64.4444
	33	50	15	65	0.769231	76.9231		-2	48	63	0.761905	76.1905
	34	42	7	49	0.857143	85.7143		-2	40	47	0.851064	85.1064
	35	34	17	51	0.666667	66.6667		-3	31	48	0.645833	64.5833
	36	52	27	79	0.658228	65.8228		-5	47	74	0.635135	63.5135
	37	35	25	60	0.583333	58.3333		-1	34	59	0.576271	57.6271		47	1.34286		13.92	654.45	18.6986			13.9245
	38	6	77	83	0.0722892	7.22892		0	6	83	0.0722892	7.22892		6	1		8.17	49.01	8.16833			8.16833
	39	14	41	55	0.254545	25.4545		0	14	55	0.254545	25.4545		19	1.35714		6.38	121.26	8.66143			6.38211
	40	23	49	72	0.319444	31.9444		-1	22	71	0.309859	30.9859		34	1.47826		6.95	236.18	10.2687			6.94647
	41	28	51	79	0.35443	35.443		0	28	79	0.35443	35.443		42	1.5		8.36	351.1	12.5393			8.35952
	42	37	44	81	0.45679	45.679		-1	36	80	0.45	45		64	1.72973		9.04	578.4	15.6324			9.0375
	43	4	19	23	0.173913	17.3913		0	4	23	0.173913	17.3913		3	0.75		7.46	22.39	5.5975			7.46333
	44	11	7	18	0.611111	61.1111		-1	10	17	0.588235	58.8235		16	1.45455		10.8	172.8	15.7091			10.8
	45	12	10	22	0.545455	54.5455		-3	9	19	0.473684	47.3684		27	2.25		9.23241	249.28	20.7733			9.23259
Con ck666	46	8	11	19	0.421053	42.1053		0	8	19	0.421053	42.1053
	47	14	22	36	0.388889	38.8889		-1	13	35	0.371429	37.1429
	48	6	5	11	0.545455	54.5455		-2	4	9	0.444444	44.4444
	49	35	13	48	0.729167	72.9167		-1	34	47	0.723404	72.3404
	50	8	4	12	0.666667	66.6667		0	8	12	0.666667	66.6667
	51	15	9	24	0.625	62.5		-2	13	22	0.590909	59.0909
	52	2	8	10	0.2	20		0	2	10	0.2	20
	53	2	13	15	0.133333	13.3333		0	2	15	0.133333	13.3333		3	1.5		4.79	14.37	7.185			4.79
	54	2	14	16	0.125	12.5		0	2	16	0.125	12.5		2	1		11.2	22.39	11.195			11.195
	55	2	10	12	0.166667	16.6667		0	2	12	0.166667	16.6667		3	1.5		6.06	18.17	9.085			6.05667
	56	4	24	28	0.142857	14.2857		0	4	28	0.142857	14.2857
	57	0	33	33	0	0		0	0	33	0	0
	58	13	18	31	0.419355	41.9355		0	13	31	0.419355	41.9355
	59	16	26	42	0.380952	38.0952		0	16	42	0.380952	38.0952		28	2.15385		7.89	220.97	13.8106			7.89179
	60	0	13	13	0	0		0	0	13	0	0		0	0		0	0	0			0

## Sheet: Hour 8
Treatment	File number	fluorescent cells	other cells	total cells	% fluorescent	x100		amount change	normalized fluorescent	normalized total cell	% fluorescent	x100		phagosome number	phagosome per cell		phagosome size	phagosome area	phagosome per cell			average phagosome size
2D DMSO	1	38	28	66	0.575758	57.5758		0	38	66	0.575758	57.5758		72	1.89474		28.95	2084.62	54.8584			28.9531
	2	19	24	43	0.44186	44.186		0	19	43	0.44186	44.186		43	2.26316		12.14	522.21	27.4847			12.1444
	3	16	25	41	0.390244	39.0244		0	16	41	0.390244	39.0244		27	1.6875		21.23	573.33	35.8331			21.2344
	4	24	26	50	0.48	48		0	24	50	0.48	48		52	2.16667		25.51	1326.65	55.2771			25.5125
	5	16	15	31	0.516129	51.6129		0	16	31	0.516129	51.6129		34	2.125		27.86	947.25	59.2031			27.8603
	6	14	23	37	0.378378	37.8378		0	14	37	0.378378	37.8378		33	2.35714		22.46	741.07	52.9336			22.4567
	7	24	18	42	0.571429	57.1429		0	24	42	0.571429	57.1429		47	1.95833		27.43	1289.05	53.7104			27.4266
	8	18	24	42	0.428571	42.8571		0	18	42	0.428571	42.8571		36	2		17.64	635.02	35.2789			17.6394
	9	28	36	64	0.4375	43.75		0	28	64	0.4375	43.75		43	1.53571		29.17	1254.4	44.8			29.1721
	10	29	20	49	0.591837	59.1837		0	29	49	0.591837	59.1837		37	1.27586		57.99	2145.46	73.9814			57.9854
	11	40	14	54	0.740741	74.0741		0	40	54	0.740741	74.0741		64	1.6		54.19	3468.3	86.7075			54.1922
	12	28	18	46	0.608696	60.8696		0	28	46	0.608696	60.8696		51	1.82143		36.11	1841.68	65.7743			36.1114
	13	32	15	47	0.680851	68.0851		0	32	47	0.680851	68.0851		49	1.53125		33.88	1660	51.875			33.8776
	14	21	13	34	0.617647	61.7647		0	21	34	0.617647	61.7647		38	1.80952		12.71	482.92	22.9962			12.7084
	15	19	11	30	0.633333	63.3333		0	19	30	0.633333	63.3333		50	2.63158		26.63	1331.3	70.0684			26.626
2D ck666	16	14	25	39	0.358974	35.8974		0	14	39	0.358974	35.8974		11	0.785714		25.04	275.47	19.6764			25.0427
	17	11	23	34	0.323529	32.3529		0	11	34	0.323529	32.3529		19	1.72727		17.28	328.28	29.8436			17.2779
	18	11	30	41	0.268293	26.8293		0	11	41	0.268293	26.8293		21	1.90909		19.96	419.12	38.1018			19.9581
	19	11	17	28	0.392857	39.2857		0	11	28	0.392857	39.2857		20	1.81818		26.03	520.52	47.32			26.026
	20	9	41	50	0.18	18		0	9	50	0.18	18		14	1.55556		20.7	289.84	32.2044			20.7029
	21	23	39	62	0.370968	37.0968		0	23	62	0.370968	37.0968		34	1.47826		10.53	357.86	15.5591			10.5253
	22	16	39	55	0.290909	29.0909		0	16	55	0.290909	29.0909		35	2.1875		14.64	512.49	32.0306			14.6426
	23	25	31	56	0.446429	44.6429		0	25	56	0.446429	44.6429		58	2.32		20.41	1183.85	47.354			20.4112
	24	14	26	40	0.35	35		0	14	40	0.35	35		21	1.5		19.44	408.14	29.1529			19.4352
	25	16	35	51	0.313725	31.3725		0	16	51	0.313725	31.3725		21	1.3125		20.06	421.23	26.3269			20.0586
	26	21	41	62	0.33871	33.871		0	21	62	0.33871	33.871		30	1.42857		17.53	526.01	25.0481			17.5337
	27	27	58	85	0.317647	31.7647		0	27	85	0.317647	31.7647		53	1.96296		18.46	978.51	36.2411			18.4625
	28	17	48	65	0.261538	26.1538		0	17	65	0.261538	26.1538		44	2.58824		11.72	515.87	30.3453			11.7243
	29	22	41	63	0.349206	34.9206		0	22	63	0.349206	34.9206		43	1.95455		10.46	449.96	20.4527			10.4642
	30	39	27	66	0.590909	59.0909		-1	38	65	0.584615	58.4615		67	1.71795		24.81	1662.54	42.6292			24.814
Con DMSO	31	32	6	38	0.842105	84.2105		-1	31	37	0.837838	83.7838
	32	39	10	49	0.795918	79.5918		-4	35	45	0.777778	77.7778
	33	67	11	78	0.858974	85.8974		-2	65	76	0.855263	85.5263
	34	50	12	62	0.806452	80.6452		-2	48	60	0.8	80
	35	43	17	60	0.716667	71.6667		-3	40	57	0.701754	70.1754
	36	55	26	81	0.679012	67.9012		-5	50	76	0.657895	65.7895
	37	37	25	62	0.596774	59.6774		-1	36	61	0.590164	59.0164		65	1.75676		12.85	835.28	22.5751			12.8505
	38	7	81	88	0.0795455	7.95455		0	7	88	0.0795455	7.95455		9	1.28571		8.03	72.25	10.3214			8.02778
	39	23	40	63	0.365079	36.5079		0	23	63	0.365079	36.5079		32	1.3913		9.04	289.41	12.583			9.04406
	40	30	48	78	0.384615	38.4615		-1	29	77	0.376623	37.6623		43	1.43333		8.33	358.28	11.9427			8.33209
	41	37	58	95	0.389474	38.9474		0	37	95	0.389474	38.9474		48	1.2973		10.94	525.17	14.1938			10.941
	42	42	55	97	0.43299	43.299		-1	41	96	0.427083	42.7083		71	1.69048		9.94	705.58	16.7995			9.93775
	43	3	24	27	0.111111	11.1111		0	3	27	0.111111	11.1111		4	1.33333		6.87	27.46	9.15333			6.865
	44	14	5	19	0.736842	73.6842		-1	13	18	0.722222	72.2222		22	1.57143		10.81	237.87	16.9907			10.8123
	45	16	12	28	0.571429	57.1429		-3	13	25	0.52	52		34	2.125		9.01	306.31	19.1444			9.00912
Con ck666	46	12	12	24	0.5	50		0	12	24	0.5	50
	47	17	20	37	0.459459	45.9459		-1	16	36	0.444444	44.4444
	48	6	5	11	0.545455	54.5455		-2	4	9	0.444444	44.4444
	49	37	18	55	0.672727	67.2727		-1	36	54	0.666667	66.6667
	50	9	3	12	0.75	75		0	9	12	0.75	75
	51	17	9	26	0.653846	65.3846		-2	15	24	0.625	62.5
	52	3	8	11	0.272727	27.2727		0	3	11	0.272727	27.2727
	53	2	12	14	0.142857	14.2857		0	2	14	0.142857	14.2857		4	2		5.07	20.28	10.14			5.07
	54	3	13	16	0.1875	18.75		0	3	16	0.1875	18.75		6	2		7.96	47.74	15.9133			7.95667
	55	2	10	12	0.166667	16.6667		0	2	12	0.166667	16.6667		4	2		5.7	22.82	11.41			5.705
	56	7	20	27	0.259259	25.9259		0	7	27	0.259259	25.9259
	57	0	32	32	0	0		0	0	32	0	0
	58	16	19	35	0.457143	45.7143		0	16	35	0.457143	45.7143
	59	16	27	43	0.372093	37.2093		0	16	43	0.372093	37.2093		30	1.875		8.94	268.29	16.7681			8.943
	60	0	14	14	0	0		0	0	14	0	0		0	0		0	0	0			0
