# Supplementary material for: The Arp2/3 complex is required for in situ haptotactic response of microglia to iC3b
Source: EMBO Rep. 2026 Feb 27;27(7):1666–95. doi: 10.1038/s44319-026-00720-9 (PMC13076747; doi:10.1038/s44319-026-00720-9)
Supplement: Supplementary file 14 — Source data Fig. 2 [file 44319_2026_720_MOESM14_ESM.zip › Figure 2/2F-J/23.11.30 bv2 ic3b dmso vs ck666 run.xlsx]

## Sheet: Hour 0
Treatment	File number	fluorescent cells	other cells	total cells	% fluorescent	x100		amount change	normalized fluorescent	normalized total cell	% fluorescent	x100		phagosome number	phagosome per cell		phagosome size	phagosome area	phagosome per cell			average phagosome size
2D DMSO	1	0	19	19	0	0		0	0	19	0	0		0	0			0	0			#DIV/0!
	2	0	30	30	0	0		0	0	30	0	0		0	0			0	0			#DIV/0!
	3	0	41	41	0	0		0	0	41	0	0		0	0			0	0			#DIV/0!
	4	0	30	30	0	0		0	0	30	0	0		0	0			0	0			#DIV/0!
	5	0	28	28	0	0		0	0	28	0	0		0	0			0	0			#DIV/0!
	6	0	30	30	0	0		0	0	30	0	0		0	0			0	0			#DIV/0!
	7	0	28	28	0	0		0	0	28	0	0		0	0			0	0			#DIV/0!
	8	0	36	36	0	0		0	0	36	0	0		0	0			0	0			#DIV/0!
	9	1	31	32	0.03125	3.125		-1	0	31	0	0		1	0			43.1	0			43.1
	10	0	29	29	0	0		0	0	29	0	0		0	0			0	0			#DIV/0!
	11	0	23	23	0	0		0	0	23	0	0		0	0			0	0			#DIV/0!
	12	0	23	23	0	0		0	0	23	0	0		0	0			0	0			#DIV/0!
	13	0	38	38	0	0		0	0	38	0	0
	14	0	47	47	0	0		0	0	47	0	0
	15	0	51	51	0	0		0	0	51	0	0
2D ck666	16	0	18	18	0	0		0	0	18	0	0		0	0			0	0			#DIV/0!
	17	0	15	15	0	0		0	0	15	0	0		0	0			0	0			#DIV/0!
	18	0	19	19	0	0		0	0	19	0	0		0	0			0	0			#DIV/0!
	19	0	19	19	0	0		0	0	19	0	0		0	0			0	0			#DIV/0!
	20	0	19	19	0	0		0	0	19	0	0		0	0			0	0			#DIV/0!
	21	0	19	19	0	0		0	0	19	0	0		0	0			0	0			#DIV/0!
	22	0	30	30	0	0		0	0	30	0	0		0	0			0	0			#DIV/0!
	23	0	25	25	0	0		0	0	25	0	0		0	0			0	0			#DIV/0!
	24	0	25	25	0	0		0	0	25	0	0		0	0			0	0			#DIV/0!
	25	0	14	14	0	0		0	0	14	0	0		0	0			0	0			#DIV/0!
	26	0	21	21	0	0		0	0	21	0	0		0	0			0	0			#DIV/0!
	27	0	26	26	0	0		0	0	26	0	0		0	0			0	0			#DIV/0!
	28	0	23	23	0	0		0	0	23	0	0		0	0			0	0			#DIV/0!
	29	0	34	34	0	0		0	0	34	0	0		0	0			0	0			#DIV/0!
	30	0	36	36	0	0		0	0	36	0	0		1	0			4.65	0			4.65
Con DMSO	31			0	#DIV/0!	#DIV/0!		0	0	0	#DIV/0!	#DIV/0!
	32			0	#DIV/0!	#DIV/0!		0	0	0	#DIV/0!	#DIV/0!										#DIV/0!
	33	2	38	40	0.05	5		-2	0	38	0	0		2	0			42.25	0			21.125
	34			0	#DIV/0!	#DIV/0!		0	0	0	#DIV/0!	#DIV/0!
	35	0	26	26	0	0		0	0	26	0	0		0	0			0	0			#DIV/0!
	36	3	44	47	0.0638298	6.38298		-3	0	44	0	0		3	0			18.17	0			6.05667
	37	1	22	23	0.0434783	4.34783		-1	0	22	0	0		1	0			7.18	0			7.18
	38	0	42	42	0	0		0	0	42	0	0		0	0			0	0			#DIV/0!
	39	5	38	43	0.116279	11.6279		-5	0	38	0	0		5	0			31.69	0			6.338
	40	3	45	48	0.0625	6.25		-3	0	45	0	0		3	0			133.93	0			44.6433
	41	0	23	23	0	0		0	0	23	0	0		0	0			0	0			#DIV/0!
	42	1	47	48	0.0208333	2.08333		-1	0	47	0	0		2	0			16.06	0			8.03
	43			0	#DIV/0!	#DIV/0!		0	0	0	#DIV/0!	#DIV/0!
	44			0	#DIV/0!	#DIV/0!		0	0	0	#DIV/0!	#DIV/0!
	45	5	30	35	0.142857	14.2857		-5	0	30	0	0		5	0			26.2	0			5.24
Con ck666	46	0	11	11	0	0		0	0	11	0	0		0	0			0	0			#DIV/0!
	47	0	11	11	0	0		0	0	11	0	0		0	0			0	0			#DIV/0!
	48			0	#DIV/0!	#DIV/0!		0	0	0	#DIV/0!	#DIV/0!
	49			0	#DIV/0!	#DIV/0!		0	0	0	#DIV/0!	#DIV/0!
	50	0	25	25	0	0		0	0	25	0	0		0	0			0	0			#DIV/0!
	51			0	#DIV/0!	#DIV/0!		0	0	0	#DIV/0!	#DIV/0!
	52	0	9	9	0	0		0	0	9	0	0		0	0			0	0			#DIV/0!
	53	0	34	34	0	0		0	0	34	0	0		0	0			0	0			#DIV/0!
	54	3	8	11	0.272727	27.2727		-3	0	8	0	0		3	0			10.99	0			3.66333
	55	0	24	24	0	0		0	0	24	0	0		0	0			0	0			#DIV/0!
	56			0	#DIV/0!	#DIV/0!		0	0	0	#DIV/0!	#DIV/0!
	57			0	#DIV/0!	#DIV/0!		0	0	0	#DIV/0!	#DIV/0!
	58			0	#DIV/0!	#DIV/0!		0	0	0	#DIV/0!	#DIV/0!
	59			0	#DIV/0!	#DIV/0!		0	0	0	#DIV/0!	#DIV/0!
	60			0	#DIV/0!	#DIV/0!		0	0	0	#DIV/0!	#DIV/0!

## Sheet: Hour 2
Treatment	File number	fluorescent cells	other cells	total cells	% fluorescent	x100		amount change	normalized fluorescent	normalized total cell	% fluorescent	x100		phagosome number	phagosome per cell		phagosome size	phagosome area	phagosome per cell			average phagosome size	new normalization		total cells	% fluorescence	x100
2D DMSO	1	6	20	26	0.230769	23.0769		0	6	26	0.230769	23.0769		11	1.83333			97.6	16.2667			8.87273			22	0.272727	27.2727
	2	2	30	32	0.0625	6.25		0	2	32	0.0625	6.25		7	3.5			63.38	31.69			9.05429			31	0.0645161	6.45161
	3	12	36	48	0.25	25		0	12	48	0.25	25		23	1.91667			445.74	37.145			19.38			44	0.272727	27.2727
	4	11	24	35	0.314286	31.4286		0	11	35	0.314286	31.4286		26	2.36364			301.67	27.4245			11.6027			32	0.34375	34.375
	5	10	18	28	0.357143	35.7143		0	10	28	0.357143	35.7143		16	1.6			160.13	16.013			10.0081			28	0.357143	35.7143
	6	5	26	31	0.16129	16.129		0	5	31	0.16129	16.129		10	2			521.79	104.358			52.179			30	0.166667	16.6667
	7	8	22	30	0.266667	26.6667		0	8	30	0.266667	26.6667		13	1.625			164.78	20.5975			12.6754			29	0.275862	27.5862
	8	9	27	36	0.25	25		0	9	36	0.25	25		19	2.11111			425.46	47.2733			22.3926			36	0.25	25
	9	7	24	31	0.225806	22.5806		-1	6	30	0.2	20		15	2.14286			213.79	30.5414			14.2527			30	0.2	20
	10	14	22	36	0.388889	38.8889		0	14	36	0.388889	38.8889		30	2.14286			416.59	29.7564			13.8863			32	0.4375	43.75
	11	2	22	24	0.0833333	8.33333		0	2	24	0.0833333	8.33333		9	4.5			276.74	138.37			30.7489			23	0.0869565	8.69565
	12	4	20	24	0.166667	16.6667		0	4	24	0.166667	16.6667		4	1			110.7	27.675			27.675			23	0.173913	17.3913
	13	8	31	39	0.205128	20.5128		0	8	39	0.205128	20.5128
	14	12	38	50	0.24	24		0	12	50	0.24	24
	15	13	44	57	0.22807	22.807		0	13	57	0.22807	22.807
2D ck666	16	0	20	20	0	0		0	0	20	0	0		0	0			0	0			0			19	0	0
	17	1	14	15	0.0666667	6.66667		0	1	15	0.0666667	6.66667		1	1			4.23	4.23			4.23			15	0.0666667	6.66667
	18	0	16	16	0	0		0	0	16	0	0		0	0			0	0			0			16	0	0
	19	1	18	19	0.0526316	5.26316		0	1	19	0.0526316	5.26316		4	4			160.55	160.55			40.1375			19	0.0526316	5.26316
	20	2	17	19	0.105263	10.5263		0	2	19	0.105263	10.5263		4	2			314.76	157.38			78.69			19	0.105263	10.5263
	21	1	18	19	0.0526316	5.26316		0	1	19	0.0526316	5.26316		2	2			46.48	46.48			23.24			19	0.0526316	5.26316
	22	0	32	32	0	0		0	0	32	0	0		0	0			0	0			0			31	0	0
	23	2	25	27	0.0740741	7.40741		0	2	27	0.0740741	7.40741		2	1			169	84.5			84.5			26	0.0769231	7.69231
	24	0	25	25	0	0		0	0	25	0	0		0	0			0	0			0			25	0	0
	25	0	14	14	0	0		0	0	14	0	0		0	0			0	0			0			14	0	0
	26	2	18	20	0.1	10		0	2	20	0.1	10		2	1			144.07	72.035			72.035			20	0.1	10
	27	5	21	26	0.192308	19.2308		0	5	26	0.192308	19.2308		12	2.4			478.27	95.654			39.8558			26	0.192308	19.2308
	28	1	26	27	0.037037	3.7037		0	1	27	0.037037	3.7037		6	6			159.71	159.71			26.6183			25	0.04	4
	29	4	36	40	0.1	10		0	4	40	0.1	10		6	1.5			36.76	9.19			6.12667			37	0.108108	10.8108
	30	6	31	37	0.162162	16.2162		0	6	37	0.162162	16.2162		24	4			380.25	63.375			15.8438			36	0.166667	16.6667
Con DMSO	31			0	#DIV/0!	#DIV/0!		0	0	0	#DIV/0!	#DIV/0!
	32			0	#DIV/0!	#DIV/0!		0	0	0	#DIV/0!	#DIV/0!
	33	14	34	48	0.291667	29.1667		-2	12	46	0.26087	26.087		20	1.42857			223.08	15.9343			11.154			42	0.285714	28.5714
	34			0	#DIV/0!	#DIV/0!		0	0	0	#DIV/0!	#DIV/0!
	35	6	22	28	0.214286	21.4286		0	6	28	0.214286	21.4286		7	1.16667			60.42	10.07			8.63143			27	0.222222	22.2222
	36	12	45	57	0.210526	21.0526		-3	9	54	0.166667	16.6667		14	1.16667			106.89	8.9075			7.635			49	0.183673	18.3673
	37	5	20	25	0.2	20		-1	4	24	0.166667	16.6667		10	2			112.39	22.478			11.239			23	0.173913	17.3913
	38	17	33	50	0.34	34		0	17	50	0.34	34		24	1.41176			182.94	10.7612			7.6225			46	0.369565	36.9565
	39	19	23	42	0.452381	45.2381		-5	14	37	0.378378	37.8378		38	2			279.27	14.6984			7.34921			37	0.378378	37.8378
	40	14	40	54	0.259259	25.9259		-3	11	51	0.215686	21.5686		20	1.42857			345.18	24.6557			17.259			48	0.229167	22.9167
	41	3	25	28	0.107143	10.7143		0	3	28	0.107143	10.7143		6	2			32.53	10.8433			5.42167			25	0.12	12
	42	13	47	60	0.216667	21.6667		-1	12	59	0.20339	20.339		14	1.07692			156.33	12.0254			11.1664			53	0.226415	22.6415
	43			0	#DIV/0!	#DIV/0!		0	0	0	#DIV/0!	#DIV/0!
	44			0	#DIV/0!	#DIV/0!		0	0	0	#DIV/0!	#DIV/0!
	45	16	23	39	0.410256	41.0256		-5	11	34	0.323529	32.3529		21	1.3125			179.99	11.2494			8.57095			32	0.34375	34.375
Con ck666	46	4	7	11	0.363636	36.3636		0	4	11	0.363636	36.3636		9	2.25			53.24	13.31			5.91556			11	0.363636	36.3636
	47	0	12	12	0	0		0	0	12	0	0		0	0			0	0			0			11	0	0
	48			0	#DIV/0!	#DIV/0!		0	0	0	#DIV/0!	#DIV/0!
	49			0	#DIV/0!	#DIV/0!		0	0	0	#DIV/0!	#DIV/0!
	50	0	26	26	0	0		0	0	26	0	0		0	0			0	0			0			25	0	0
	51			0	#DIV/0!	#DIV/0!		0	0	0	#DIV/0!	#DIV/0!
	52	2	9	11	0.181818	18.1818		0	2	11	0.181818	18.1818		2	1			9.72	4.86			4.86			10	0.2	20
	53	3	34	37	0.0810811	8.10811		0	3	37	0.0810811	8.10811		3	1			13.52	4.50667			4.50667			35	0.0857143	8.57143
	54	5	6	11	0.454545	45.4545		-3	2	8	0.25	25		5	1			28.73	5.746			5.746			8	0.25	25
	55	3	24	27	0.111111	11.1111		0	3	27	0.111111	11.1111		4	1.33333			16.48	5.49333			4.12			25	0.12	12
	56			0	#DIV/0!	#DIV/0!		0	0	0	#DIV/0!	#DIV/0!
	57			0	#DIV/0!	#DIV/0!		0	0	0	#DIV/0!	#DIV/0!
	58			0	#DIV/0!	#DIV/0!		0	0	0	#DIV/0!	#DIV/0!
	59			0	#DIV/0!	#DIV/0!		0	0	0	#DIV/0!	#DIV/0!
	60			0	#DIV/0!	#DIV/0!		0	0	0	#DIV/0!	#DIV/0!

## Sheet: Hour 4
Treatment	File number	fluorescent cells	other cells	total cells	% fluorescent	x100		amount change	normalized fluorescent	normalized total cell	% fluorescent	x100		phagosome number	phagosome per cell		phagosome size	phagosome area	phagosome per cell			average phagosome size	new normalization		total cells	% fluorescence	x100
2D DMSO	1	12	16	28	0.428571	42.8571		0	12	28	0.428571	42.8571		24	2			325.33	27.1108			13.5554			27	0.444444	44.4444
	2	12	21	33	0.363636	36.3636		0	12	33	0.363636	36.3636		37	3.08333			416.59	34.7158			11.2592			32	0.375	37.5
	3	29	24	53	0.54717	54.717		0	29	53	0.54717	54.717		50	1.72414			1038.93	35.8252			20.7786			50	0.58	58
	4	19	17	36	0.527778	52.7778		0	19	36	0.527778	52.7778		48	2.52632			853.03	44.8963			17.7715			35	0.542857	54.2857
	5	14	14	28	0.5	50		0	14	28	0.5	50		47	3.35714			820.92	58.6371			17.4664			28	0.5	50
	6	17	17	34	0.5	50		0	17	34	0.5	50		27	1.58824			1647.75	96.9265			61.0278			32	0.53125	53.125
	7	19	24	43	0.44186	44.186		0	19	43	0.44186	44.186		61	3.21053			1157.65	60.9289			18.9779			36	0.527778	52.7778
	8	15	28	43	0.348837	34.8837		0	15	43	0.348837	34.8837		34	2.26667			834.44	55.6293			24.5424			39	0.384615	38.4615
	9	10	25	35	0.285714	28.5714		-1	9	34	0.264706	26.4706		29	2.9			849.23	84.923			29.2838			32	0.28125	28.125
	10	19	20	39	0.487179	48.7179		0	19	39	0.487179	48.7179		50	2.63158			1244.26	65.4874			24.8852			37	0.513514	51.3514
	11	6	20	26	0.230769	23.0769		0	6	26	0.230769	23.0769		8	1.33333			309.69	51.615			38.7112			25	0.24	24
	12	9	18	27	0.333333	33.3333		0	9	27	0.333333	33.3333		21	2.33333			419.54	46.6156			19.9781			25	0.36	36
	13	12	28	40	0.3	30		0	12	40	0.3	30
	14	22	31	53	0.415094	41.5094		0	22	53	0.415094	41.5094
	15	34	28	62	0.548387	54.8387		0	34	62	0.548387	54.8387
2D ck666	16	1	18	19	0.0526316	5.26316		0	1	19	0.0526316	5.26316		1	1			87.88	87.88			87.88			19	0.0526316	5.26316
	17	2	13	15	0.133333	13.3333		0	2	15	0.133333	13.3333		3	1.5			36.76	18.38			12.2533			15	0.133333	13.3333
	18	1	19	20	0.05	5		0	1	20	0.05	5		3	3			10.14	10.14			3.38			18	0.0555556	5.55556
	19	4	16	20	0.2	20		0	4	20	0.2	20		9	2.25			327.44	81.86			36.3822			19	0.210526	21.0526
	20	6	14	20	0.3	30		0	6	20	0.3	30		13	2.16667			526.01	87.6683			40.4623			19	0.315789	31.5789
	21	2	15	17	0.117647	11.7647		0	2	17	0.117647	11.7647		3	1.5			164.78	82.39			54.9267			17	0.117647	11.7647
	22	2	28	30	0.0666667	6.66667		0	2	30	0.0666667	6.66667		2	1			116.61	58.305			58.305			30	0.0666667	6.66667
	23	8	17	25	0.32	32		0	8	25	0.32	32		7	0.875			651.5	81.4375			93.0714			25	0.32	32
	24	4	17	21	0.190476	19.0476		0	4	21	0.190476	19.0476		10	2.5			244.21	61.0525			24.421			21	0.190476	19.0476
	25	3	10	13	0.230769	23.0769		0	3	13	0.230769	23.0769		3	1			88.3	29.4333			29.4333			13	0.230769	23.0769
	26	4	14	18	0.222222	22.2222		0	4	18	0.222222	22.2222		8	2			329.55	82.3875			41.1938			18	0.222222	22.2222
	27	7	20	27	0.259259	25.9259		0	7	27	0.259259	25.9259		13	1.85714			847.11	121.016			65.1623			27	0.259259	25.9259
	28	6	21	27	0.222222	22.2222		0	6	27	0.222222	22.2222		25	4.16667			428.84	71.4733			17.1536			27	0.222222	22.2222
	29	8	31	39	0.205128	20.5128		0	8	39	0.205128	20.5128		19	2.375			347.3	43.4125			18.2789			39	0.205128	20.5128
	30	8	32	40	0.2	20		0	8	40	0.2	20		24	3			476.58	59.5725			19.8575			38	0.210526	21.0526
Con DMSO	31			0	#DIV/0!	#DIV/0!		0	0	0	#DIV/0!	#DIV/0!
	32			0	#DIV/0!	#DIV/0!		0	0	0	#DIV/0!	#DIV/0!
	33	25	31	56	0.446429	44.6429		-2	23	54	0.425926	42.5926		38	1.52			564.46	22.5784			14.8542			50	0.46	46
	34			0	#DIV/0!	#DIV/0!		0	0	0	#DIV/0!	#DIV/0!
	35	11	19	30	0.366667	36.6667		0	11	30	0.366667	36.6667		21	1.90909			436.44	39.6764			20.7829			29	0.37931	37.931
	36	19	38	57	0.333333	33.3333		-3	16	54	0.296296	29.6296		29	1.52632			288.57	15.1879			9.95069			54	0.296296	29.6296
	37	10	19	29	0.344828	34.4828		-1	9	28	0.321429	32.1429		24	2.4			287.72	28.772			11.9883			26	0.346154	34.6154
	38	21	28	49	0.428571	42.8571		0	21	49	0.428571	42.8571		40	1.90476			368	17.5238			9.2			49	0.428571	42.8571
	39	20	27	47	0.425532	42.5532		-5	15	42	0.357143	35.7143		48	2.4			548.83	27.4415			11.434			39	0.384615	38.4615
	40	27	23	50	0.54	54		-3	24	47	0.510638	51.0638		41	1.51852			602.91	22.33			14.7051			47	0.510638	51.0638
	41	12	22	34	0.352941	35.2941		0	12	34	0.352941	35.2941		18	1.5			234.49	19.5408			13.0272			31	0.387097	38.7097
	42	15	58	73	0.205479	20.5479		-1	14	72	0.194444	19.4444		21	1.4			289.41	19.294			13.7814			65	0.215385	21.5385
	43			0	#DIV/0!	#DIV/0!		0	0	0	#DIV/0!	#DIV/0!
	44			0	#DIV/0!	#DIV/0!		0	0	0	#DIV/0!	#DIV/0!
	45	21	18	39	0.538462	53.8462		-5	16	34	0.470588	47.0588		35	1.66667			311.81	14.8481			8.90886			34	0.470588	47.0588
Con ck666	46	6	7	13	0.461538	46.1538		0	6	13	0.461538	46.1538		7	1.16667			68.45	11.4083			9.77857			12	0.5	50
	47	0	13	13	0	0		0	0	13	0	0		0	#DIV/0!			0	#DIV/0!			0			12	0	0
	48			0	#DIV/0!	#DIV/0!		0	0	0	#DIV/0!	#DIV/0!
	49			0	#DIV/0!	#DIV/0!		0	0	0	#DIV/0!	#DIV/0!
	50	4	24	28	0.142857	14.2857		0	4	28	0.142857	14.2857		7	1.75			72.67	18.1675			10.3814			27	0.148148	14.8148
	51			0	#DIV/0!	#DIV/0!		0	0	0	#DIV/0!	#DIV/0!
	52	4	9	13	0.307692	30.7692		0	4	13	0.307692	30.7692		5	1.25			24.93	6.2325			4.986			12	0.333333	33.3333
	53	5	28	33	0.151515	15.1515		0	5	33	0.151515	15.1515		6	1.2			30.42	6.084			5.07			33	0.151515	15.1515
	54	4	11	15	0.266667	26.6667		-3	1	12	0.0833333	8.33333		5	1.25			30.42	7.605			6.084			10	0.1	10
	55	6	21	27	0.222222	22.2222		0	6	27	0.222222	22.2222		8	1.33333			54.93	9.155			6.86625			27	0.222222	22.2222
	56			0	#DIV/0!	#DIV/0!		0	0	0	#DIV/0!	#DIV/0!
	57			0	#DIV/0!	#DIV/0!		0	0	0	#DIV/0!	#DIV/0!
	58			0	#DIV/0!	#DIV/0!		0	0	0	#DIV/0!	#DIV/0!
	59			0	#DIV/0!	#DIV/0!		0	0	0	#DIV/0!	#DIV/0!
	60			0	#DIV/0!	#DIV/0!		0	0	0	#DIV/0!	#DIV/0!

## Sheet: Hour 6
Treatment	File number	fluorescent cells	other cells	total cells	% fluorescent	x100		amount change	normalized fluorescent	normalized total cell	% fluorescent	x100		phagosome number	phagosome per cell		phagosome size	phagosome area	phagosome per cell			average phagosome size	new normalization		total cells	% fluorescence	x100
2D DMSO	1	17	9	26	0.653846	65.3846		0	17	26	0.653846	65.3846		47	2.76471			670.51	39.4418			14.2662			25	0.68	68
	2	21	20	41	0.512195	51.2195		0	21	41	0.512195	51.2195		61	2.90476			1019.07	48.5271			16.7061			37	0.567568	56.7568
	3	40	27	67	0.597015	59.7015		0	40	67	0.597015	59.7015		96	2.4			2000.96	50.024			20.8433			60	0.666667	66.6667
	4	26	14	40	0.65	65		0	26	40	0.65	65		61	2.34615			1302.15	50.0827			21.3467			38	0.684211	68.4211
	5	18	17	35	0.514286	51.4286		0	18	35	0.514286	51.4286		54	3			1388.76	77.1533			25.7178			31	0.580645	58.0645
	6	26	14	40	0.65	65		0	26	40	0.65	65		55	2.11538			2276.85	87.5712			41.3973			37	0.702703	70.2703
	7	30	22	52	0.576923	57.6923		0	30	52	0.576923	57.6923		69	2.3			1730.56	57.6853			25.0806			47	0.638298	63.8298
	8	34	18	52	0.653846	65.3846		0	34	52	0.653846	65.3846		43	1.26471			1101.88	32.4082			25.6251			47	0.723404	72.3404
	9	21	15	36	0.583333	58.3333		-1	20	35	0.571429	57.1429		56	2.66667			1252.29	59.6329			22.3623			34	0.588235	58.8235
	10	26	19	45	0.577778	57.7778		0	26	45	0.577778	57.7778		72	2.76923			1918.15	73.775			26.641			42	0.619048	61.9048
	11	9	24	33	0.272727	27.2727		0	9	33	0.272727	27.2727		16	1.77778			530.24	58.9156			33.14			29	0.310345	31.0345
	12	13	18	31	0.419355	41.9355		0	13	31	0.419355	41.9355		33	2.53846			484.61	37.2777			14.6852			29	0.448276	44.8276
	13	28	24	52	0.538462	53.8462		0	28	52	0.538462	53.8462
	14	31	33	64	0.484375	48.4375		0	31	64	0.484375	48.4375
	15	50	25	75	0.666667	66.6667		0	50	75	0.666667	66.6667
2D ck666	16	2	15	17	0.117647	11.7647		0	2	17	0.117647	11.7647		7	3.5			109.43	54.715			15.6329			17	0.117647	11.7647
	17	4	11	15	0.266667	26.6667		0	4	15	0.266667	26.6667		4	1			63.8	15.95			15.95			15	0.266667	26.6667
	18	6	10	16	0.375	37.5		0	6	16	0.375	37.5		8	1.33333			133.93	22.3217			16.7413			16	0.375	37.5
	19	7	11	18	0.388889	38.8889		0	7	18	0.388889	38.8889		19	2.71429			556.43	79.49			29.2858			18	0.388889	38.8889
	20	7	9	16	0.4375	43.75		0	7	16	0.4375	43.75		19	2.71429			758.39	108.341			39.9153			16	0.4375	43.75
	21	4	16	20	0.2	20		0	4	20	0.2	20		4	1			318.99	79.7475			79.7475			18	0.222222	22.2222
	22	7	23	30	0.233333	23.3333		0	7	30	0.233333	23.3333		5	0.714286			201.53	28.79			40.306			30	0.233333	23.3333
	23	12	14	26	0.461538	46.1538		0	12	26	0.461538	46.1538		18	1.5			1005.55	83.7958			55.8639			25	0.48	48
	24	8	17	25	0.32	32		0	8	25	0.32	32		14	1.75			306.31	38.2888			21.8793			23	0.347826	34.7826
	25	5	11	16	0.3125	31.25		0	5	16	0.3125	31.25		8	1.6			119.99	23.998			14.9987			14	0.357143	35.7143
	26	4	12	16	0.25	25		0	4	16	0.25	25		5	1.25			433.91	108.478			86.782			16	0.25	25
	27	10	15	25	0.4	40		0	10	25	0.4	40		19	1.9			951.05	95.105			50.0553			25	0.4	40
	28	12	14	26	0.461538	46.1538		0	12	26	0.461538	46.1538		33	2.75			746.14	62.1783			22.6103			26	0.461538	46.1538
	29	14	27	41	0.341463	34.1463		0	14	41	0.341463	34.1463		29	2.07143			670.09	47.8636			23.1066			40	0.35	35
	30	14	24	38	0.368421	36.8421		0	14	38	0.368421	36.8421		37	2.64286			903.31	64.5221			24.4138			38	0.368421	36.8421
Con DMSO	31			0	#DIV/0!	#DIV/0!		0	0	0	#DIV/0!	#DIV/0!
	32			0	#DIV/0!	#DIV/0!		0	0	0	#DIV/0!	#DIV/0!
	33	32	31	63	0.507937	50.7937		-2	30	61	0.491803	49.1803		45	1.40625			725.86	22.6831			16.1302			57	0.526316	52.6316
	34			0	#DIV/0!	#DIV/0!		0	0	0	#DIV/0!	#DIV/0!
	35	20	21	41	0.487805	48.7805		0	20	41	0.487805	48.7805		26	1.3			732.62	36.631			28.1777			35	0.571429	57.1429
	36	25	31	56	0.446429	44.6429		-3	22	53	0.415094	41.5094		36	1.44			473.62	18.9448			13.1561			53	0.415094	41.5094
	37	16	16	32	0.5	50		-1	15	31	0.483871	48.3871		29	1.8125			332.93	20.8081			11.4803			29	0.517241	51.7241
	38	29	30	59	0.491525	49.1525		0	29	59	0.491525	49.1525		42	1.44828			526.44	18.1531			12.5343			54	0.537037	53.7037
	39	33	18	51	0.647059	64.7059		-5	28	46	0.608696	60.8696		63	1.90909			1048.65	31.7773			16.6452			44	0.636364	63.6364
	40	32	29	61	0.52459	52.459		-3	29	58	0.5	50		48	1.5			819.65	25.6141			17.076			52	0.557692	55.7692
	41	23	17	40	0.575	57.5		0	23	40	0.575	57.5		33	1.43478			387.86	16.8635			11.7533			37	0.621622	62.1622
	42	23	49	72	0.319444	31.9444		-1	22	71	0.309859	30.9859		29	1.26087			425.88	18.5165			14.6855			71	0.309859	30.9859
	43			0	#DIV/0!	#DIV/0!		0	0	0	#DIV/0!	#DIV/0!
	44			0	#DIV/0!	#DIV/0!		0	0	0	#DIV/0!	#DIV/0!
	45	21	19	40	0.525	52.5		-5	16	35	0.457143	45.7143		34	1.61905			477	22.7143			14.0294			34	0.470588	47.0588
Con ck666	46	6	7	13	0.461538	46.1538		0	6	13	0.461538	46.1538		9	1.5			73.52	12.2533			8.16889			13	0.461538	46.1538
	47	0	13	13	0	0		0	0	13	0	0		0	#DIV/0!			0	#DIV/0!			0			13	0	0
	48			0	#DIV/0!	#DIV/0!		0	0	0	#DIV/0!	#DIV/0!
	49			0	#DIV/0!	#DIV/0!		0	0	0	#DIV/0!	#DIV/0!
	50	5	20	25	0.2	20		0	5	25	0.2	20		9	1.8			111.54	22.308			12.3933			25	0.2	20
	51			0	#DIV/0!	#DIV/0!		0	0	0	#DIV/0!	#DIV/0!
	52	5	5	10	0.5	50		0	5	10	0.5	50		6	1.2			23.66	4.732			3.94333			10	0.5	50
	53	4	32	36	0.111111	11.1111		0	4	36	0.111111	11.1111		5	1.25			22.82	5.705			4.564			34	0.117647	11.7647
	54	4	12	16	0.25	25		-3	1	13	0.0769231	7.69231		4	1			23.66	5.915			5.915			12	0.0833333	8.33333
	55	8	24	32	0.25	25		0	8	32	0.25	25		11	1.375			74.36	9.295			6.76			29	0.275862	27.5862
	56			0	#DIV/0!	#DIV/0!		0	0	0	#DIV/0!	#DIV/0!
	57			0	#DIV/0!	#DIV/0!		0	0	0	#DIV/0!	#DIV/0!
	58			0	#DIV/0!	#DIV/0!		0	0	0	#DIV/0!	#DIV/0!
	59			0	#DIV/0!	#DIV/0!		0	0	0	#DIV/0!	#DIV/0!
	60			0	#DIV/0!	#DIV/0!		0	0	0	#DIV/0!	#DIV/0!

## Sheet: Hour 8
Treatment	File number	fluorescent cells	other cells	total cells	% fluorescent	x100		amount change	normalized fluorescent	normalized total cell	% fluorescent	x100		phagosome number	phagosome per cell		phagosome size	phagosome area	phagosome per cell			average phagosome size	new normalization		total cells	% fluorescence	x100
2D DMSO	1	17	13	30	0.566667	56.6667		0	17	30	0.566667	56.6667		41	2.41176			850.07	50.0041			20.7334			28	0.607143	60.7143
	2	36	15	51	0.705882	70.5882		0	36	51	0.705882	70.5882		82	2.27778			1890.69	52.5192			23.0572			46	0.782609	78.2609
	3	51	24	75	0.68	68		0	51	75	0.68	68		108	2.11765			2650.77	51.9759			24.5442			71	0.71831	71.831
	4	32	14	46	0.695652	69.5652		0	32	46	0.695652	69.5652		71	2.21875			1760.56	55.0175			24.7966			43	0.744186	74.4186
	5	22	14	36	0.611111	61.1111		0	22	36	0.611111	61.1111		65	2.95455			2056.73	93.4877			31.642			35	0.628571	62.8571
	6	31	16	47	0.659574	65.9574		0	31	47	0.659574	65.9574		74	2.3871			3284.94	105.966			44.3911			43	0.72093	72.093
	7	29	18	47	0.617021	61.7021		0	29	47	0.617021	61.7021		63	2.17241			2050.82	70.7179			32.5527			47	0.617021	61.7021
	8	37	18	55	0.672727	67.2727		0	37	55	0.672727	67.2727		67	1.81081			1790.56	48.3935			26.7248			53	0.698113	69.8113
	9	27	14	41	0.658537	65.8537		-1	26	40	0.65	65		66	2.44444			1807.46	66.943			27.3858			37	0.702703	70.2703
	10	32	13	45	0.711111	71.1111		0	32	45	0.711111	71.1111		65	2.03125			2495.71	77.9909			38.3955			45	0.711111	71.1111
	11	13	20	33	0.393939	39.3939		0	13	33	0.393939	39.3939		24	1.84615			802.75	61.75			33.4479			33	0.393939	39.3939
	12	20	11	31	0.645161	64.5161		0	20	31	0.645161	64.5161		39	1.95			693.32	34.666			17.7774			31	0.645161	64.5161
	13	30	24	54	0.555556	55.5556		0	30	54	0.555556	55.5556
	14	40	32	72	0.555556	55.5556		0	40	72	0.555556	55.5556
	15	72	10	82	0.878049	87.8049		0	72	82	0.878049	87.8049
2D ck666	16	5	13	18	0.277778	27.7778		0	5	18	0.277778	27.7778		9	1.8			267.44	53.488			29.7156			17	0.294118	29.4118
	17	5	11	16	0.3125	31.25		0	5	16	0.3125	31.25		5	1			21.97	4.394			4.394			15	0.333333	33.3333
	18	6	8	14	0.428571	42.8571		0	6	14	0.428571	42.8571		8	1.33333			149.99	24.9983			18.7488			14	0.428571	42.8571
	19	12	7	19	0.631579	63.1579		0	12	19	0.631579	63.1579		27	2.25			1151.74	95.9783			42.657			18	0.666667	66.6667
	20	6	8	14	0.428571	42.8571		0	6	14	0.428571	42.8571		9	1.5			878.38	146.397			97.5978			14	0.428571	42.8571
	21	3	19	22	0.136364	13.6364		0	3	22	0.136364	13.6364		6	2			308.85	102.95			51.475			21	0.142857	14.2857
	22	19	14	33	0.575758	57.5758		0	19	33	0.575758	57.5758		31	1.63158			427.15	22.4816			13.779			31	0.612903	61.2903
	23	15	9	24	0.625	62.5		0	15	24	0.625	62.5		25	1.66667			1263.7	84.2467			50.548			24	0.625	62.5
	24	12	12	24	0.5	50		0	12	24	0.5	50		15	1.25			442.36	36.8633			29.4907			24	0.5	50
	25	5	8	13	0.384615	38.4615		0	5	13	0.384615	38.4615		12	2.4			224.77	44.954			18.7308			13	0.384615	38.4615
	26	5	8	13	0.384615	38.4615		0	5	13	0.384615	38.4615		9	1.8			542.07	108.414			60.23			13	0.384615	38.4615
	27	9	18	27	0.333333	33.3333		0	9	27	0.333333	33.3333		29	3.22222			1128.5	125.389			38.9138			26	0.346154	34.6154
	28	16	11	27	0.592593	59.2593		0	16	27	0.592593	59.2593		33	2.0625			1248.49	78.0306			37.833			26	0.615385	61.5385
	29	22	21	43	0.511628	51.1628		0	22	43	0.511628	51.1628		40	1.81818			1199.06	54.5027			29.9765			42	0.52381	52.381
	30	15	21	36	0.416667	41.6667		0	15	36	0.416667	41.6667		42	2.8			1469.46	97.964			34.9871			36	0.416667	41.6667
Con DMSO	31			0	#DIV/0!	#DIV/0!		0	0	0	#DIV/0!	#DIV/0!
	32			0	#DIV/0!	#DIV/0!		0	0	0	#DIV/0!	#DIV/0!
	33	35	27	62	0.564516	56.4516		-2	33	60	0.55	55		53	1.51429			866.13	24.7466			16.3421			60	0.55	55
	34			0	#DIV/0!	#DIV/0!		0	0	0	#DIV/0!	#DIV/0!
	35	24	18	42	0.571429	57.1429		0	24	42	0.571429	57.1429		47	1.95833			859.79	35.8246			18.2934			41	0.585366	58.5366
	36	29	36	65	0.446154	44.6154		-3	26	62	0.419355	41.9355		44	1.51724			564.04	19.4497			12.8191			57	0.45614	45.614
	37	20	15	35	0.571429	57.1429		-1	19	34	0.558824	55.8824		39	1.95			520.52	26.026			13.3467			32	0.59375	59.375
	38	33	24	57	0.578947	57.8947		0	33	57	0.578947	57.8947		53	1.60606			637.98	19.3327			12.0374			57	0.578947	57.8947
	39	43	16	59	0.728814	72.8814		-5	38	54	0.703704	70.3704		84	1.95349			1653.67	38.4574			19.6865			50	0.76	76
	40	45	35	80	0.5625	56.25		-3	42	77	0.545455	54.5455		77	1.71111			1171.59	26.0353			15.2155			67	0.626866	62.6866
	41	28	19	47	0.595745	59.5745		0	28	47	0.595745	59.5745		52	1.85714			637.55	22.7696			12.2606			43	0.651163	65.1163
	42	32	52	84	0.380952	38.0952		-1	31	83	0.373494	37.3494		32	1			715.29	22.3528			22.3528			77	0.402597	40.2597
	43			0	#DIV/0!	#DIV/0!		0	0	0	#DIV/0!	#DIV/0!
	44			0	#DIV/0!	#DIV/0!		0	0	0	#DIV/0!	#DIV/0!
	45	28	14	42	0.666667	66.6667		-5	23	37	0.621622	62.1622		50	1.78571			714.03	25.5011			14.2806			36	0.638889	63.8889
Con ck666	46	9	6	15	0.6	60		0	9	15	0.6	60		14	1.55556			129.29	14.3656			9.235			14	0.642857	64.2857
	47	1	11	12	0.0833333	8.33333		0	1	12	0.0833333	8.33333		1	1			4.65	4.65			4.65			12	0.0833333	8.33333
	48			0	#DIV/0!	#DIV/0!		0	0	0	#DIV/0!	#DIV/0!
	49			0	#DIV/0!	#DIV/0!		0	0	0	#DIV/0!	#DIV/0!
	50	7	20	27	0.259259	25.9259		0	7	27	0.259259	25.9259		12	1.71429			154.64	22.0914			12.8867			26	0.269231	26.9231
	51			0	#DIV/0!	#DIV/0!		0	0	0	#DIV/0!	#DIV/0!
	52	5	5	10	0.5	50		0	5	10	0.5	50		6	1.2			34.65	6.93			5.775			10	0.5	50
	53	4	34	38	0.105263	10.5263		0	4	38	0.105263	10.5263		6	1.5			24.08	6.02			4.01333			37	0.108108	10.8108
	54	4	11	15	0.266667	26.6667		-3	1	12	0.0833333	8.33333		4	1			26.2	6.55			6.55			12	0.0833333	8.33333
	55	13	17	30	0.433333	43.3333		0	13	30	0.433333	43.3333		17	1.30769			128.02	9.84769			7.53059			30	0.433333	43.3333
	56			0	#DIV/0!	#DIV/0!		0	0	0	#DIV/0!	#DIV/0!
	57			0	#DIV/0!	#DIV/0!		0	0	0	#DIV/0!	#DIV/0!
	58			0	#DIV/0!	#DIV/0!		0	0	0	#DIV/0!	#DIV/0!
	59			0	#DIV/0!	#DIV/0!		0	0	0	#DIV/0!	#DIV/0!
	60			0	#DIV/0!	#DIV/0!		0	0	0	#DIV/0!	#DIV/0!

## Sheet: Total cells
	normalized to t=0 no phagocytic cells total cell numbers							mitotic rate					averages							new normalized total cells for dmso wells with ck666 rates set to 0										normalized to t=0 no phagocytic cells total cell numbers							mitotic rate					normalized mitotic rate					new normalized total cell numbers
track number	hour 0	hour 2	hour 4	hour 6	hour 8			hour 2-0	hour 4-2	hour 6-4	hour 8-6			hour 2-0	hour 4-2	hour 6-4	hour 8-6		track number	hour 2	hour 4	hour 6	hour 8						track number	hour 0	hour 2	hour 4	hour 6	hour 8			hour 2-0	hour 4-2	hour 6-4	hour 8-6		hour 2-0	hour 4-2	hour 6-4	hour 8-6		track number	hour 2	hour 4
1	19	26	28	26	30			3.5	1	-1	2		2d dmso	1.33333	1.83333	3.04167	1.625		1										1	19	26	28	26	30			3.5	1	-1	2		4	1	1	2		1	22	27
2	30	32	33	41	51			1	0.5	4	5		2d ck666	0.433333	1	1	1		2										2	30	32	33	41	51			1	0.5	4	5		1	1	4	5		2	31	32
3	41	48	53	67	75			3.5	2.5	7	4		con dmso	2.8	1.65	2.55	2.9		3										3	41	48	53	67	75			3.5	2.5	7	4		4	3	7	4		3	44	50
4	30	35	36	40	46			2.5	0.5	2	3		con ck666	0.714286	0.5	0.214286	0.142857		4										4	30	35	36	40	46			2.5	0.5	2	3		3	1	2	3		4	32	35
5	28	28	28	35	36			0	0	3.5	0.5								5										5	28	28	28	35	36			0	0	3.5	0.5		0	0	4	1		5	28	28
6	30	31	34	40	47			0.5	1.5	3	3.5								6										6	30	31	34	40	47			0.5	1.5	3	3.5		1	2	3	4		6	30	32
7	28	30	43	52	47			1	6.5	4.5	-2.5		rates						7										7	28	30	43	52	47			1	6.5	4.5	-2.5		1	7	5	0		7	29	36
8	36	36	43	52	55			0	3.5	4.5	1.5			hour 2-0	hour 4-2	hour 6-4	hour 8-6		8										8	36	36	43	52	55			0	3.5	4.5	1.5		0	4	5	2		8	36	39
9	31	30	34	35	40			-0.5	2	0.5	2.5		con dmso/2d dmso	2.1	0.9	0.838356	1.78462		9										9	31	30	34	35	40			-0.5	2	0.5	2.5		0	2	1	3		9	30	32
10	29	36	39	45	45			3.5	1.5	3	0								10										10	29	36	39	45	45			3.5	1.5	3	0		4	2	3	0		10	32	37
11	23	24	26	33	33			0.5	1	3.5	0								11										11	23	24	26	33	33			0.5	1	3.5	0		1	1	4	0		11	23	25
12	23	24	27	31	31			0.5	1.5	2	0								12										12	23	24	27	31	31			0.5	1.5	2	0		1	2	2	0		12	23	25
13																			13										13																		13
14																			14										14																		14
15																			15										15																		15
16	18	20	19	17	18			1	-0.5	-1	0.5								16										16	18	20	19	17	18			1	-0.5	-1	0.5		1	0	0	1		16	19	19
17	15	15	15	15	16			0	0	0	0.5								17										17	15	15	15	15	16			0	0	0	0.5		0	0	0	1		17	15	15
18	19	16	20	16	14			-1.5	2	-2	-1								18										18	19	16	20	16	14			-1.5	2	-2	-1		0	2	0	0		18	16	18
19	19	19	20	18	19			0	0.5	-1	0.5								19										19	19	19	20	18	19			0	0.5	-1	0.5		0	1	0	1		19	19	19
20	19	19	20	16	14			0	0.5	-2	-1								20										20	19	19	20	16	14			0	0.5	-2	-1		0	1	0	0		20	19	19
21	19	19	17	20	22			0	-1	1.5	1								21										21	19	19	17	20	22			0	-1	1.5	1		0	0	2	1		21	19	17
22	30	32	30	30	33			1	-1	0	1.5								22										22	30	32	30	30	33			1	-1	0	1.5		1	0	0	2		22	31	30
23	25	27	25	26	24			1	-1	0.5	-1								23										23	25	27	25	26	24			1	-1	0.5	-1		1	0	1	0		23	26	25
24	25	25	21	25	24			0	-2	2	-0.5								24										24	25	25	21	25	24			0	-2	2	-0.5		0	0	2	0		24	25	21
25	14	14	13	16	13			0	-0.5	1.5	-1.5								25										25	14	14	13	16	13			0	-0.5	1.5	-1.5		0	0	2	0		25	14	13
26	21	20	18	16	13			-0.5	-1	-1	-1.5								26										26	21	20	18	16	13			-0.5	-1	-1	-1.5		0	0	0	0		26	20	18
27	26	26	27	25	27			0	0.5	-1	1								27										27	26	26	27	25	27			0	0.5	-1	1		0	0	0	1		27	26	27
28	23	27	27	26	27			2	0	-0.5	0.5								28										28	23	27	27	26	27			2	0	-0.5	0.5		2	0	0	1		28	25	27
29	34	40	39	41	43			3	-0.5	1	1								29										29	34	40	39	41	43			3	-0.5	1	1		3	0	1	1		29	37	39
30	36	37	40	38	36			0.5	1.5	-1	-1								30										30	36	37	40	38	36			0.5	1.5	-1	-1		1	2	0	0		30	36	38
31																			31										31																		31
32																			32										32																		32
33	38	46	54	61	60			4	4	3.5	-0.5								33	21.9048	60	72.7614	33.6207						33	38	46	54	61	60			4	4	3.5	-0.5		4	4	4	0		33	42	50
34																			34										34																		34
35	26	28	30	41	42			1	1	5.5	0.5								35	#DIV/0!	#DIV/0!	#DIV/0!	#DIV/0!						35	26	28	30	41	42			1	1	5.5	0.5		1	1	6	1		35	27	29
36	44	54	54	53	62			5	0	-0.5	4.5								36	#DIV/0!	#DIV/0!	#DIV/0!	#DIV/0!						36	44	54	54	53	62			5	0	-0.5	4.5		5	0	0	5		36	49	54
37	22	24	28	31	34			1	2	1.5	1.5								37	#DIV/0!	#DIV/0!	#DIV/0!	#DIV/0!						37	22	24	28	31	34			1	2	1.5	1.5		1	2	2	2		37	23	26
38	42	50	49	59	57			4	-0.5	5	-1								38	#DIV/0!	#DIV/0!	#DIV/0!	#DIV/0!						38	42	50	49	59	57			4	-0.5	5	-1		4	0	5	0		38	46	49
39	38	37	42	46	54			-0.5	2.5	2	4								39	#DIV/0!	#DIV/0!	#DIV/0!	#DIV/0!						39	38	37	42	46	54			-0.5	2.5	2	4		0	3	2	4		39	37	39
40	45	51	47	58	77			3	-2	5.5	9.5								40	#DIV/0!	#DIV/0!	#DIV/0!	#DIV/0!						40	45	51	47	58	77			3	-2	5.5	9.5		3	0	6	10		40	48	47
41	23	28	34	40	47			2.5	3	3	3.5								41	#DIV/0!	#DIV/0!	#DIV/0!	#DIV/0!						41	23	28	34	40	47			2.5	3	3	3.5		3	3	3	4		41	25	31
42	47	59	72	71	83			6	6.5	-0.5	6								42	#DIV/0!	#DIV/0!	#DIV/0!	#DIV/0!						42	47	59	72	71	83			6	6.5	-0.5	6		6	7	0	6		42	53	65
43																			43										43																		43
44																			44										44																		44
45	30	34	34	35	37			2	0	0.5	1								45	#DIV/0!	#DIV/0!	#DIV/0!	#DIV/0!						45	30	34	34	35	37			2	0	0.5	1		2	0	1	1		45	32	34
46	11	11	13	13	15			0	1	0	1								46										46	11	11	13	13	15			0	1	0	1		0	1	0	1		46	11	12
47	11	12	13	13	12			0.5	0.5	0	-0.5								47										47	11	12	13	13	12			0.5	0.5	0	-0.5		1	1	0	0		47	11	12
48																			48										48																		48
49																			49										49																		49
50	25	26	28	25	27			0.5	1	-1.5	1								50										50	25	26	28	25	27			0.5	1	-1.5	1		1	1	0	1		50	25	27
51																			51										51																		51
52	9	11	13	10	10			1	1	-1.5	0								52										52	9	11	13	10	10			1	1	-1.5	0		1	1	0	0		52	10	12
53	34	37	33	36	38			1.5	-2	1.5	1								53										53	34	37	33	36	38			1.5	-2	1.5	1		2	0	2	1		53	35	33
54	8	8	12	13	12			0	2	0.5	-0.5								54										54	8	8	12	13	12			0	2	0.5	-0.5		0	2	1	0		54	8	10
55	24	27	27	32	30			1.5	0	2.5	-1								55										55	24	27	27	32	30			1.5	0	2.5	-1		2	0	3	0		55	25	27
56																			56										56																		56
57																			57										57																		57
58																			58										58																		58
59																			59										59																		59
60																			60										60																		60
[truncated: 2 more columns]
