# Supplementary material for: The Arp2/3 complex is required for in situ haptotactic response of microglia to iC3b
Source: EMBO Rep. 2026 Feb 27;27(7):1666–95. doi: 10.1038/s44319-026-00720-9 (PMC13076747; doi:10.1038/s44319-026-00720-9)
Supplement: Supplementary file 14 — Source data Fig. 2 [file 44319_2026_720_MOESM14_ESM.zip › Figure 2/2F-J/23.12.21 bv2 ic3b dmso vs ck666 run.xlsx]

## Sheet: Hour 0
Treatment	File number	fluorescent cells	other cells	total cells	% fluorescent	x100		amount change	normalized fluorescent	normalized total cell	% fluorescent	x100		phagosome number	phagosome per cell		phagosome size	phagosome area	phagosome per cell			average phagosome size
2D DMSO	1	0	16	16	0	0		0	0	16	0	0		0	0			0	0			#DIV/0!
	2	0	21	21	0	0		0	0	21	0	0		0	0			0	0			#DIV/0!
	3	0	19	19	0	0		0	0	19	0	0		0	0			0	0			#DIV/0!
	4	0	18	18	0	0		0	0	18	0	0		0	0			0	0			#DIV/0!
	5	0	22	22	0	0		0	0	22	0	0		0	0			0	0			#DIV/0!
	6	0	20	20	0	0		0	0	20	0	0		0	0			0	0			#DIV/0!
	7	0	20	20	0	0		0	0	20	0	0		0	0			0	0			#DIV/0!
	8	0	14	14	0	0		0	0	14	0	0		0	0			0	0			#DIV/0!
	9	0	21	21	0	0		0	0	21	0	0		0	0			0	0			#DIV/0!
	10	0	21	21	0	0		0	0	21	0	0		0	0			0	0			#DIV/0!
	11	0	15	15	0	0		0	0	15	0	0		0	0			0	0			#DIV/0!
	12	0	16	16	0	0		0	0	16	0	0		0	0			0	0			#DIV/0!
	13	0	22	22	0	0		0	0	22	0	0		0	0			0	0			#DIV/0!
	14	0	27	27	0	0		0	0	27	0	0		0	0			0	0			#DIV/0!
	15	0	17	17	0	0		0	0	17	0	0		0	0			0	0			#DIV/0!
2D ck666	16	0	19	19	0	0		0	0	19	0	0		0	0			0	0			#DIV/0!
	17	0	16	16	0	0		0	0	16	0	0		0	0			0	0			#DIV/0!
	18	0	19	19	0	0		0	0	19	0	0		0	0			0	0			#DIV/0!
	19	0	27	27	0	0		0	0	27	0	0		0	0			0	0			#DIV/0!
	20	0	18	18	0	0		0	0	18	0	0		0	0			0	0			#DIV/0!
	21	0	24	24	0	0		0	0	24	0	0		0	0			0	0			#DIV/0!
	22	0	23	23	0	0		0	0	23	0	0		0	0			0	0			#DIV/0!
	23	0	23	23	0	0		0	0	23	0	0		0	0			0	0			#DIV/0!
	24	0	28	28	0	0		0	0	28	0	0		0	0			0	0			#DIV/0!
	25	0	27	27	0	0		0	0	27	0	0		0	0			0	0			#DIV/0!
	26	0	9	9	0	0		0	0	9	0	0		0	0			0	0			#DIV/0!
	27	0	9	9	0	0		0	0	9	0	0		0	0			0	0			#DIV/0!
	28	0	24	24	0	0		0	0	24	0	0		0	0			0	0			#DIV/0!
	29	0	19	19	0	0		0	0	19	0	0		0	0			0	0			#DIV/0!
	30	0	17	17	0	0		0	0	17	0	0		0	0			0	0			#DIV/0!
Con DMSO	31	0	16	16	0	0		0	0	16	0	0		1	0			5.92	0			5.92
	32			0	#DIV/0!	#DIV/0!		0	0	0	#DIV/0!
	33			0	#DIV/0!	#DIV/0!		0	0	0	#DIV/0!
	34			0	#DIV/0!	#DIV/0!		0	0	0	#DIV/0!
	35	0	22	22	0	0		0	0	22	0	0		0	0			0	0			#DIV/0!
	36			0	#DIV/0!	#DIV/0!		0	0	0	#DIV/0!
	37	0	10	10	0	0		0	0	10	0	0		0	0			0	0			#DIV/0!
	38	0	22	22	0	0		0	0	22	0	0		0	0			0	0			#DIV/0!
	39			0	#DIV/0!	#DIV/0!		0	0	0	#DIV/0!
	40	0	12	12	0	0		0	0	12	0	0		0	0			0	0			#DIV/0!
	41	1	28	29	0.0344828	3.44828		-1	0	28	0	0		1	0			5.49	0			5.49
	42	2	41	43	0.0465116	4.65116		-2	0	41	0	0		3	0			15.21	0			5.07
	43	0	28	28	0	0		0	0	28	0	0		0	0			0	0			#DIV/0!
	44	0	26	26	0	0		0	0	26	0	0		0	0			0	0			#DIV/0!
	45	1	29	30	0.0333333	3.33333		-1	0	29	0	0		1	0			2.11	0			2.11
Con ck666	46	0	10	10	0	0		0	0	10	0	0		0	0			0	0			0
	47			0	#DIV/0!	#DIV/0!		0	0	0	#DIV/0!
	48	0	11	11	0	0		0	0	11	0	0		0	0			0	0			#DIV/0!
	49	0	8	8	0	0		0	0	8	0	0		0	0			0	0			#DIV/0!
	50	0	9	9	0	0		0	0	9	0	0		0	0			0	0			#DIV/0!
	51			0	#DIV/0!	#DIV/0!		0	0	0	#DIV/0!
	52	0	21	21	0	0		0	0	21	0	0		0	0			0	0			#DIV/0!
	53			0	#DIV/0!	#DIV/0!		0	0	0	#DIV/0!
	54			0	#DIV/0!	#DIV/0!		0	0	0	#DIV/0!
	55			0	#DIV/0!	#DIV/0!		0	0	0	#DIV/0!
	56			0	#DIV/0!	#DIV/0!		0	0	0	#DIV/0!
	57			0	#DIV/0!	#DIV/0!		0	0	0	#DIV/0!
	58	0	10	10	0	0		0	0	10	0	0		0	0			0	0			#DIV/0!
	59	0	24	24	0	0		0	0	24	0	0		0	0			0	0			#DIV/0!
	60	0	14	14	0	0		0	0	14	0	0		0	0			0	0			0

## Sheet: Hour 2
Treatment	File number	fluorescent cells	other cells	total cells	% fluorescent	x100		amount change	normalized fluorescent	normalized total cell	% fluorescent	x100		phagosome number	phagosome per cell		phagosome size	phagosome area	phagosome per cell			average phagosome size
2D DMSO	1	3	14	17	0.176471	17.6471		0	3	17	0.176471	17.6471		2	0.666667			5.07	1.69			2.535
	2	6	17	23	0.26087	26.087		0	6	23	0.26087	26.087		6	1			62.11	10.3517			10.3517
	3	1	27	28	0.0357143	3.57143		0	1	28	0.0357143	3.57143		1	1			5.07	5.07			5.07
	4	3	13	16	0.1875	18.75		0	3	16	0.1875	18.75		5	1.66667			114.92	38.3067			22.984
	5	4	17	21	0.190476	19.0476		0	4	21	0.190476	19.0476		10	2.5			93.8	23.45			9.38
	6	6	20	26	0.230769	23.0769		0	6	26	0.230769	23.0769		8	1.33333			70.14	11.69			8.7675
	7	3	20	23	0.130435	13.0435		0	3	23	0.130435	13.0435		4	1.33333			19.86	6.62			4.965
	8	2	13	15	0.133333	13.3333		0	2	15	0.133333	13.3333		3	1.5			28.31	14.155			9.43667
	9	6	16	22	0.272727	27.2727		0	6	22	0.272727	27.2727		11	1.83333			87.46	14.5767			7.95091
	10	6	21	27	0.222222	22.2222		0	6	27	0.222222	22.2222		6	1			36.34	6.05667			6.05667
	11	4	13	17	0.235294	23.5294		0	4	17	0.235294	23.5294		6	1.5			48.17	12.0425			8.02833
	12	3	13	16	0.1875	18.75		0	3	16	0.1875	18.75		4	1.33333			155.06	51.6867			38.765
	13	3	18	21	0.142857	14.2857		0	3	21	0.142857	14.2857		4	1.33333			24.08	8.02667			6.02
	14	4	25	29	0.137931	13.7931		0	4	29	0.137931	13.7931		11	2.75			114.5	28.625			10.4091
	15	3	18	21	0.142857	14.2857		0	3	21	0.142857	14.2857		5	1.66667			60.84	20.28			12.168
2D ck666	16	4	12	16	0.25	25		0	4	16	0.25	25		11	2.75			191.39	47.8475			17.3991
	17	1	16	17	0.0588235	5.88235		0	1	17	0.0588235	5.88235		2	2			8.03	8.03			4.015
	18	1	17	18	0.0555556	5.55556		0	1	18	0.0555556	5.55556		6	6			64.22	64.22			10.7033
	19	3	25	28	0.107143	10.7143		0	3	28	0.107143	10.7143		8	2.66667			58.31	19.4367			7.28875
	20	1	19	20	0.05	5		0	1	20	0.05	5		1	1			9.72	9.72			9.72
	21	0	24	24	0	0		0	0	24	0	0		0	0			0	0			#DIV/0!
	22	1	22	23	0.0434783	4.34783		0	1	23	0.0434783	4.34783		3	3			13.94	13.94			4.64667
	23	2	22	24	0.0833333	8.33333		0	2	24	0.0833333	8.33333		6	3			46.05	23.025			7.675
	24	2	25	27	0.0740741	7.40741		0	2	27	0.0740741	7.40741		3	1.5			35.07	17.535			11.69
	25	1	25	26	0.0384615	3.84615		0	1	26	0.0384615	3.84615		8	8			94.22	94.22			11.7775
	26	2	6	8	0.25	25		0	2	8	0.25	25		6	3			53.24	26.62			8.87333
	27	1	8	9	0.111111	11.1111		0	1	9	0.111111	11.1111		2	2			54.08	54.08			27.04
	28	1	24	25	0.04	4		0	1	25	0.04	4		2	2			96.75	96.75			48.375
	29	2	19	21	0.0952381	9.52381		0	2	21	0.0952381	9.52381		3	1.5			73.09	36.545			24.3633
	30	6	10	16	0.375	37.5		0	6	16	0.375	37.5		11	1.83333			351.1	58.5167			31.9182
Con DMSO	31	3	17	20	0.15	15		0	3	20	0.15	15		3	1			27.46	9.15333			9.15333
	32			0	#DIV/0!	#DIV/0!		0	0	0	#DIV/0!
	33			0	#DIV/0!	#DIV/0!		0	0	0	#DIV/0!
	34			0	#DIV/0!	#DIV/0!		0	0	0	#DIV/0!
	35	9	18	27	0.333333	33.3333		0	9	27	0.333333	33.3333		11	1.22222			49.86	5.54			4.53273
	36			0	#DIV/0!	#DIV/0!		0	0	0	#DIV/0!
	37	1	8	9	0.111111	11.1111		0	1	9	0.111111	11.1111		1	1			7.18	7.18			7.18
	38	3	21	24	0.125	12.5		0	3	24	0.125	12.5		5	1.66667			43.52	14.5067			8.704
	39			0	#DIV/0!	#DIV/0!		0	0	0	#DIV/0!
	40	0	12	12	0	0		0	0	12	0	0		0	0			0	0			0
	41	9	24	33	0.272727	27.2727		-1	8	32	0.25	25		15	1.66667			240.83	26.7589			16.0553
	42	14	30	44	0.318182	31.8182		-2	12	42	0.285714	28.5714		18	1.28571			272.09	19.435			15.1161
	43	10	22	32	0.3125	31.25		0	10	32	0.3125	31.25		12	1.2			93.37	9.337			7.78083
	44	2	24	26	0.0769231	7.69231		0	2	26	0.0769231	7.69231		3	1.5			19.86	9.93			6.62
	45	9	24	33	0.272727	27.2727		-1	8	32	0.25	25		13	1.44444			79.43	8.82556			6.11
Con ck666	46	0	10	10	0	0		0	0	10	0	0		0	0			0	0			0
	47			0	#DIV/0!	#DIV/0!		0	0	0	#DIV/0!
	48	3	9	12	0.25	25		0	3	12	0.25	25		3	1			23.24	7.74667			7.74667
	49	1	7	8	0.125	12.5		0	1	8	0.125	12.5		2	2			10.14	10.14			5.07
	50	0	7	7	0	0		0	0	7	0	0		0	0			0	0			0
	51			0	#DIV/0!	#DIV/0!		0	0	0	#DIV/0!
	52	0	20	20	0	0		0	0	20	0	0		0	0			0	0			0
	53			0	#DIV/0!	#DIV/0!		0	0	0	#DIV/0!
	54			0	#DIV/0!	#DIV/0!		0	0	0	#DIV/0!
	55			0	#DIV/0!	#DIV/0!		0	0	0	#DIV/0!
	56			0	#DIV/0!	#DIV/0!		0	0	0	#DIV/0!
	57			0	#DIV/0!	#DIV/0!		0	0	0	#DIV/0!
	58	0	13	13	0	0		0	0	13	0	0		0	0			0	0			0
	59	5	19	24	0.208333	20.8333		0	5	24	0.208333	20.8333		12	2.4			76.05	15.21			6.3375
	60	0	10	10	0	0		0	0	10	0	0		0	0			0	0			0

## Sheet: Hour 4
Treatment	File number	fluorescent cells	other cells	total cells	% fluorescent	x100		amount change	normalized fluorescent	normalized total cell	% fluorescent	x100		phagosome number	phagosome per cell		phagosome size	phagosome area	phagosome per cell			average phagosome size
2D DMSO	1	6	13	19	0.315789	31.5789		0	6	19	0.315789	31.5789		11	1.83333			77.32	12.8867			7.02909
	2	9	15	24	0.375	37.5		0	9	24	0.375	37.5		20	2.22222			114.08	12.6756			5.704
	3	6	22	28	0.214286	21.4286		0	6	28	0.214286	21.4286		8	1.33333			41.83	6.97167			5.22875
	4	5	16	21	0.238095	23.8095		0	5	21	0.238095	23.8095		12	2.4			165.2	33.04			13.7667
	5	9	12	21	0.428571	42.8571		0	9	21	0.428571	42.8571		14	1.55556			316.88	35.2089			22.6343
	6	12	17	29	0.413793	41.3793		0	12	29	0.413793	41.3793		30	2.5			222.66	18.555			7.422
	7	10	13	23	0.434783	43.4783		0	10	23	0.434783	43.4783		23	2.3			159.71	15.971			6.94391
	8	7	9	16	0.4375	43.75		0	7	16	0.4375	43.75		20	2.85714			210.41	30.0586			10.5205
	9	12	14	26	0.461538	46.1538		0	12	26	0.461538	46.1538		25	2.08333			224.35	18.6958			8.974
	10	8	20	28	0.285714	28.5714		0	8	28	0.285714	28.5714		17	2.125			219.7	27.4625			12.9235
	11	6	16	22	0.272727	27.2727		0	6	22	0.272727	27.2727		12	2			158.44	26.4067			13.2033
	12	9	11	20	0.45	45		0	9	20	0.45	45		15	1.66667			380.67	42.2967			25.378
	13	6	16	22	0.272727	27.2727		0	6	22	0.272727	27.2727		17	2.83333			163.93	27.3217			9.64294
	14	11	20	31	0.354839	35.4839		0	11	31	0.354839	35.4839		19	1.72727			381.52	34.6836			20.08
	15	7	13	20	0.35	35		0	7	20	0.35	35		19	2.71429			286.46	40.9229			15.0768
2D ck666	16	6	11	17	0.352941	35.2941		0	6	17	0.352941	35.2941		15	2.5			352.79	58.7983			23.5193
	17	4	16	20	0.2	20		0	4	20	0.2	20		7	1.75			88.73	22.1825			12.6757
	18	5	12	17	0.294118	29.4118		0	5	17	0.294118	29.4118		13	2.6			295.75	59.15			22.75
	19	8	22	30	0.266667	26.6667		0	8	30	0.266667	26.6667		20	2.5			201.96	25.245			10.098
	20	3	16	19	0.157895	15.7895		0	3	19	0.157895	15.7895		4	1.33333			76.05	25.35			19.0125
	21	4	18	22	0.181818	18.1818		0	4	22	0.181818	18.1818		5	1.25			55.77	13.9425			11.154
	22	5	14	19	0.263158	26.3158		0	5	19	0.263158	26.3158		11	2.2			79.85	15.97			7.25909
	23	6	21	27	0.222222	22.2222		0	6	27	0.222222	22.2222		12	2			183.37	30.5617			15.2808
	24	6	23	29	0.206897	20.6897		0	6	29	0.206897	20.6897		12	2			155.48	25.9133			12.9567
	25	4	24	28	0.142857	14.2857		0	4	28	0.142857	14.2857		14	3.5			208.29	52.0725			14.8779
	26	2	5	7	0.285714	28.5714		0	2	7	0.285714	28.5714		10	5			166.47	83.235			16.647
	27	1	8	9	0.111111	11.1111		0	1	9	0.111111	11.1111		3	3			73.09	73.09			24.3633
	28	4	27	31	0.129032	12.9032		0	4	31	0.129032	12.9032		8	2			257.73	64.4325			32.2163
	29	2	20	22	0.0909091	9.09091		0	2	22	0.0909091	9.09091		4	2			105.63	52.815			26.4075
	30	6	13	19	0.315789	31.5789		0	6	19	0.315789	31.5789		11	1.83333			632.48	105.413			57.4982
Con DMSO	31	3	17	20	0.15	15		0	3	20	0.15	15		4	1.33333			53.24	17.7467			13.31
	32			0	#DIV/0!	#DIV/0!		0	0	0	#DIV/0!
	33			0	#DIV/0!	#DIV/0!		0	0	0	#DIV/0!
	34			0	#DIV/0!	#DIV/0!		0	0	0	#DIV/0!
	35	9	17	26	0.346154	34.6154		0	9	26	0.346154	34.6154		14	1.55556			101.4	11.2667			7.24286
	36			0	#DIV/0!	#DIV/0!		0	0	0	#DIV/0!
	37	1	10	11	0.0909091	9.09091		0	1	11	0.0909091	9.09091		1	1			8.87	8.87			8.87
	38	5	23	28	0.178571	17.8571		0	5	28	0.178571	17.8571		10	2			113.23	22.646			11.323
	39			0	#DIV/0!	#DIV/0!		0	0	0	#DIV/0!
	40	2	14	16	0.125	12.5		0	2	16	0.125	12.5		3	1.5			19.44	9.72			6.48
	41	19	15	34	0.558824	55.8824		-1	18	33	0.545455	54.5455		38	2			412.78	21.7253			10.8626
	42	21	32	53	0.396226	39.6226		-2	19	51	0.372549	37.2549		35	1.66667			479.54	22.8352			13.7011
	43	21	20	41	0.512195	51.2195		0	21	41	0.512195	51.2195		23	1.09524			212.52	10.12			9.24
	44	5	25	30	0.166667	16.6667		0	5	30	0.166667	16.6667		9	1.8			54.93	10.986			6.10333
	45	12	18	30	0.4	40		-1	11	29	0.37931	37.931		19	1.58333			150.41	12.5342			7.91632
Con ck666	46	0	12	12	0	0		0	0	12	0	0		0	0			0	0			0
	47			0	#DIV/0!	#DIV/0!		0	0	0	#DIV/0!
	48	4	7	11	0.363636	36.3636		0	4	11	0.363636	36.3636		7	1.75			188.86	47.215			26.98
	49	1	8	9	0.111111	11.1111		0	1	9	0.111111	11.1111		2	2			16.06	16.06			8.03
	50	0	9	9	0	0		0	0	9	0	0		0	0			0	0			0
	51			0	#DIV/0!	#DIV/0!		0	0	0	#DIV/0!
	52	0	19	19	0	0		0	0	19	0	0		0	0			0	0			0
	53			0	#DIV/0!	#DIV/0!		0	0	0	#DIV/0!
	54			0	#DIV/0!	#DIV/0!		0	0	0	#DIV/0!
	55			0	#DIV/0!	#DIV/0!		0	0	0	#DIV/0!
	56			0	#DIV/0!	#DIV/0!		0	0	0	#DIV/0!
	57			0	#DIV/0!	#DIV/0!		0	0	0	#DIV/0!
	58	1	13	14	0.0714286	7.14286		0	1	14	0.0714286	7.14286		1	1			4.65	4.65			4.65
	59	6	20	26	0.230769	23.0769		0	6	26	0.230769	23.0769		12	2			86.61	14.435			7.2175
	60	0	15	15	0	0		0	0	15	0	0		0	0			0	0			0

## Sheet: Hour 6
Treatment	File number	fluorescent cells	other cells	total cells	% fluorescent	x100		amount change	normalized fluorescent	normalized total cell	% fluorescent	x100		phagosome number	phagosome per cell		phagosome size	phagosome area	phagosome per cell			average phagosome size
2D DMSO	1	10	15	25	0.4	40		0	10	25	0.4	40		22	2.2			204.91	20.491			9.31409
	2	14	11	25	0.56	56		0	14	25	0.56	56		20	1.42857			143.65	10.2607			7.1825
	3	14	17	31	0.451613	45.1613		0	14	31	0.451613	45.1613		28	2			149.99	10.7136			5.35679
	4	14	12	26	0.538462	53.8462		0	14	26	0.538462	53.8462		29	2.07143			373.07	26.6479			12.8645
	5	16	9	25	0.64	64		0	16	25	0.64	64		28	1.75			555.59	34.7244			19.8425
	6	18	9	27	0.666667	66.6667		0	18	27	0.666667	66.6667		33	1.83333			399.69	22.205			12.1118
	7	14	13	27	0.518519	51.8519		0	14	27	0.518519	51.8519		28	2			322.37	23.0264			11.5132
	8	10	13	23	0.434783	43.4783		0	10	23	0.434783	43.4783		33	3.3			415.74	41.574			12.5982
	9	17	13	30	0.566667	56.6667		0	17	30	0.566667	56.6667		39	2.29412			410.67	24.1571			10.53
	10	12	15	27	0.444444	44.4444		0	12	27	0.444444	44.4444		22	1.83333			304.62	25.385			13.8464
	11	9	15	24	0.375	37.5		0	9	24	0.375	37.5		18	2			206.6	22.9556			11.4778
	12	13	8	21	0.619048	61.9048		0	13	21	0.619048	61.9048		26	2			745.29	57.33			28.665
	13	11	16	27	0.407407	40.7407		0	11	27	0.407407	40.7407		27	2.45455			325.75	29.6136			12.0648
	14	21	12	33	0.636364	63.6364		0	21	33	0.636364	63.6364		42	2			724.17	34.4843			17.2421
	15	12	8	20	0.6	60		0	12	20	0.6	60		32	2.66667			406.45	33.8708			12.7016
2D ck666	16	9	12	21	0.428571	42.8571		0	9	21	0.428571	42.8571		22	2.44444			550.94	61.2156			25.0427
	17	4	12	16	0.25	25		0	4	16	0.25	25		9	2.25			148.72	37.18			16.5244
	18	8	12	20	0.4	40		0	8	20	0.4	40		20	2.5			517.56	64.695			25.878
	19	14	14	28	0.5	50		0	14	28	0.5	50		36	2.57143			683.18	48.7986			18.9772
	20	5	18	23	0.217391	21.7391		0	5	23	0.217391	21.7391		6	1.2			80.28	16.056			13.38
	21	5	18	23	0.217391	21.7391		0	5	23	0.217391	21.7391		5	1			83.23	16.646			16.646
	22	4	16	20	0.2	20		0	4	20	0.2	20		11	2.75			125.48	31.37			11.4073
	23	11	17	28	0.392857	39.2857		0	11	28	0.392857	39.2857		21	1.90909			374.76	34.0691			17.8457
	24	8	20	28	0.285714	28.5714		0	8	28	0.285714	28.5714		21	2.625			399.69	49.9612			19.0329
	25	4	24	28	0.142857	14.2857		0	4	28	0.142857	14.2857		14	3.5			464.33	116.082			33.1664
	26	3	8	11	0.272727	27.2727		0	3	11	0.272727	27.2727		10	3.33333			399.69	133.23			39.969
	27	3	6	9	0.333333	33.3333		0	3	9	0.333333	33.3333		6	2			124.64	41.5467			20.7733
	28	7	25	32	0.21875	21.875		0	7	32	0.21875	21.875		13	1.85714			378.14	54.02			29.0877
	29	4	20	24	0.166667	16.6667		0	4	24	0.166667	16.6667		13	3.25			160.97	40.2425			12.3823
	30	11	11	22	0.5	50		0	11	22	0.5	50		23	2.09091			945.98	85.9982			41.1296
Con DMSO	31	4	16	20	0.2	20		0	4	20	0.2	20		6	1.5			97.6	24.4			16.2667
	32			0	#DIV/0!	#DIV/0!		0	0	0	#DIV/0!
	33			0	#DIV/0!	#DIV/0!		0	0	0	#DIV/0!
	34			0	#DIV/0!	#DIV/0!		0	0	0	#DIV/0!
	35	13	14	27	0.481481	48.1481		0	13	27	0.481481	48.1481		16	1.23077			174.07	13.39			10.8794
	36			0	#DIV/0!	#DIV/0!		0	0	0	#DIV/0!
	37	1	12	13	0.0769231	7.69231		0	1	13	0.0769231	7.69231		1	1			8.45	8.45			8.45
	38	8	28	36	0.222222	22.2222		0	8	36	0.222222	22.2222		13	1.625			157.17	19.6462			12.09
	39			0	#DIV/0!	#DIV/0!		0	0	0	#DIV/0!
	40	2	13	15	0.133333	13.3333		0	2	15	0.133333	13.3333		1	0.5			3.8	1.9			3.8
	41	18	16	34	0.529412	52.9412		-1	17	33	0.515152	51.5152		32	1.77778			470.24	26.1244			14.695
	42	24	24	48	0.5	50		-2	22	46	0.478261	47.8261		32	1.33333			543.34	22.6392			16.9794
	43	20	15	35	0.571429	57.1429		0	20	35	0.571429	57.1429		26	1.3			282.65	14.1325			10.8712
	44	12	22	34	0.352941	35.2941		0	12	34	0.352941	35.2941		15	1.25			136.89	11.4075			9.126
	45	15	18	33	0.454545	45.4545		-1	14	32	0.4375	43.75		21	1.4			166.89	11.126			7.94714
Con ck666	46	0	11	11	0	0		0	0	11	0	0		0	0			0	0			0
	47			0	#DIV/0!	#DIV/0!		0	0	0	#DIV/0!
	48	4	7	11	0.363636	36.3636		0	4	11	0.363636	36.3636		7	1.75			245.47	61.3675			35.0671
	49	2	7	9	0.222222	22.2222		0	2	9	0.222222	22.2222		4	2			21.55	10.775			5.3875
	50	0	10	10	0	0		0	0	10	0	0		0	0			0	0			0
	51			0	#DIV/0!	#DIV/0!		0	0	0	#DIV/0!
	52	0	21	21	0	0		0	0	21	0	0		0	0			0	0			0
	53			0	#DIV/0!	#DIV/0!		0	0	0	#DIV/0!
	54			0	#DIV/0!	#DIV/0!		0	0	0	#DIV/0!
	55			0	#DIV/0!	#DIV/0!		0	0	0	#DIV/0!
	56			0	#DIV/0!	#DIV/0!		0	0	0	#DIV/0!
	57			0	#DIV/0!	#DIV/0!		0	0	0	#DIV/0!
	58	0	12	12	0	0		0	0	12	0	0		0	0			0	0			0
	59	7	23	30	0.233333	23.3333		0	7	30	0.233333	23.3333		20	2.85714			222.66	31.8086			11.133
	60	0	17	17	0	0		0	0	17	0	0		0	0			0	0			0

## Sheet: Hour 8
Treatment	File number	fluorescent cells	other cells	total cells	% fluorescent	x100		amount change	normalized fluorescent	normalized total cell	% fluorescent	x100		phagosome number	phagosome per cell		phagosome size	phagosome area	phagosome per cell			average phagosome size
2D DMSO	1	15	10	25	0.6	60		0	15	25	0.6	60		35	2.33333			341.8	22.7867			9.76571
	2	19	12	31	0.612903	61.2903		0	19	31	0.612903	61.2903		28	1.47368			234.07	12.3195			8.35964
	3	20	16	36	0.555556	55.5556		0	20	36	0.555556	55.5556		36	1.8			363.77	18.1885			10.1047
	4	18	15	33	0.545455	54.5455		0	18	33	0.545455	54.5455		43	2.38889			651.07	36.1706			15.1412
	5	17	18	35	0.485714	48.5714		0	17	35	0.485714	48.5714		52	3.05882			808.67	47.5688			15.5513
	6	19	11	30	0.633333	63.3333		0	19	30	0.633333	63.3333		51	2.68421			587.7	30.9316			11.5235
	7	20	11	31	0.645161	64.5161		0	20	31	0.645161	64.5161		51	2.55			585.59	29.2795			11.4822
	8	14	15	29	0.482759	48.2759		0	14	29	0.482759	48.2759		40	2.85714			654.03	46.7164			16.3507
	9	18	9	27	0.666667	66.6667		0	18	27	0.666667	66.6667		40	2.22222			618.12	34.34			15.453
	10	17	15	32	0.53125	53.125		0	17	32	0.53125	53.125		36	2.11765			515.87	30.3453			14.3297
	11	13	14	27	0.481481	48.1481		0	13	27	0.481481	48.1481		29	2.23077			271.25	20.8654			9.35345
	12	15	8	23	0.652174	65.2174		0	15	23	0.652174	65.2174		36	2.4			1038.93	69.262			28.8592
	13	14	18	32	0.4375	43.75		0	14	32	0.4375	43.75		32	2.28571			641.78	45.8414			20.0556
	14	25	11	36	0.694444	69.4444		0	25	36	0.694444	69.4444		65	2.6			1147.51	45.9004			17.654
	15	18	7	25	0.72	72		0	18	25	0.72	72		40	2.22222			720.36	40.02			18.009
2D ck666	16	12	9	21	0.571429	57.1429		0	12	21	0.571429	57.1429		26	2.16667			926.54	77.2117			35.6362
	17	8	8	16	0.5	50		0	8	16	0.5	50		15	1.875			233.22	29.1525			15.548
	18	9	11	20	0.45	45		0	9	20	0.45	45		28	3.11111			746.56	82.9511			26.6629
	19	21	17	38	0.552632	55.2632		0	21	38	0.552632	55.2632		50	2.38095			1119.63	53.3157			22.3926
	20	5	18	23	0.217391	21.7391		0	5	23	0.217391	21.7391		10	2			125.06	25.012			12.506
	21	5	22	27	0.185185	18.5185		0	5	27	0.185185	18.5185		10	2			140.69	28.138			14.069
	22	8	11	19	0.421053	42.1053		0	8	19	0.421053	42.1053		21	2.625			245.9	30.7375			11.7095
	23	12	18	30	0.4	40		0	12	30	0.4	40		23	1.91667			544.18	45.3483			23.66
	24	10	19	29	0.344828	34.4828		0	10	29	0.344828	34.4828		20	2			535.73	53.573			26.7865
	25	8	17	25	0.32	32		0	8	25	0.32	32		22	2.75			595.73	74.4663			27.0786
	26	5	6	11	0.454545	45.4545		0	5	11	0.454545	45.4545		12	2.4			555.17	111.034			46.2642
	27	3	7	10	0.3	30		0	3	10	0.3	30		5	1.66667			199.42	66.4733			39.884
	28	12	18	30	0.4	40		0	12	30	0.4	40		26	2.16667			407.71	33.9758			15.6812
	29	7	15	22	0.318182	31.8182		0	7	22	0.318182	31.8182		9	1.28571			203.22	29.0314			22.58
	30	10	11	21	0.47619	47.619		0	10	21	0.47619	47.619		24	2.4			1238.35	123.835			51.5979
Con DMSO	31	5	21	26	0.192308	19.2308		0	5	26	0.192308	19.2308		6	1.2			105.2	21.04			17.5333
	32			0	#DIV/0!	#DIV/0!		0	0	0	#DIV/0!
	33			0	#DIV/0!	#DIV/0!		0	0	0	#DIV/0!
	34			0	#DIV/0!	#DIV/0!		0	0	0	#DIV/0!
	35	15	11	26	0.576923	57.6923		0	15	26	0.576923	57.6923		23	1.53333			262.37	17.4913			11.4074
	36			0	#DIV/0!	#DIV/0!		0	0	0	#DIV/0!
	37	1	16	17	0.0588235	5.88235		0	1	17	0.0588235	5.88235		1	1			9.72	9.72			9.72
	38	10	29	39	0.25641	25.641		0	10	39	0.25641	25.641		20	2			242.94	24.294			12.147
	39			0	#DIV/0!	#DIV/0!		0	0	0	#DIV/0!
	40	1	15	16	0.0625	6.25		0	1	16	0.0625	6.25		2	2			15.21	15.21			7.605
	41	21	16	37	0.567568	56.7568		-1	20	36	0.555556	55.5556		43	2.04762			604.6	28.7905			14.0605
	42	26	35	61	0.42623	42.623		-2	24	59	0.40678	40.678		36	1.38462			567	21.8077			15.75
	43	25	18	43	0.581395	58.1395		0	25	43	0.581395	58.1395		31	1.24			322.79	12.9116			10.4126
	44	17	18	35	0.485714	48.5714		0	17	35	0.485714	48.5714		23	1.35294			179.14	10.5376			7.7887
	45	20	23	43	0.465116	46.5116		-1	19	42	0.452381	45.2381		27	1.35			220.97	11.0485			8.18407
Con ck666	46	0	11	11	0	0		0	0	11	0	0		0	0			0	0			0
	47			0	#DIV/0!	#DIV/0!		0	0	0	#DIV/0!
	48	6	6	12	0.5	50		0	6	12	0.5	50		13	2.16667			275.89	45.9817			21.2223
	49	2	9	11	0.181818	18.1818		0	2	11	0.181818	18.1818		3	1.5			14.37	7.185			4.79
	50	1	9	10	0.1	10		0	1	10	0.1	10		1	1			5.49	5.49			5.49
	51			0	#DIV/0!	#DIV/0!		0	0	0	#DIV/0!
	52	3	23	26	0.115385	11.5385		0	3	26	0.115385	11.5385		5	1.66667			28.31	9.43667			5.662
	53			0	#DIV/0!	#DIV/0!		0	0	0	#DIV/0!
	54			0	#DIV/0!	#DIV/0!		0	0	0	#DIV/0!
	55			0	#DIV/0!	#DIV/0!		0	0	0	#DIV/0!
	56			0	#DIV/0!	#DIV/0!		0	0	0	#DIV/0!
	57			0	#DIV/0!	#DIV/0!		0	0	0	#DIV/0!
	58	1	10	11	0.0909091	9.09091		0	1	11	0.0909091	9.09091		1	1			5.49	5.49			5.49
	59	10	15	25	0.4	40		0	10	25	0.4	40		25	2.5			263.64	26.364			10.5456
	60	0	17	17	0	0		0	0	17	0	0		0	0			0	0			0
