# Supplementary material for: The Arp2/3 complex is required for in situ haptotactic response of microglia to iC3b
Source: EMBO Rep. 2026 Feb 27;27(7):1666–95. doi: 10.1038/s44319-026-00720-9 (PMC13076747; doi:10.1038/s44319-026-00720-9)
Supplement: Supplementary file 14 — Source data Fig. 2 [file 44319_2026_720_MOESM14_ESM.zip › Figure 2/2F-J/Fig 2J/README.txt]

These images have been saved as PNG files to minimize data loss. Metadata for each image series is included as .csv files in this folder.

Figure images are the final timepoint in this imaging series. The entire imaging timecourse has been presented as a merge with cells (relief contrast) and beads (red fluorescence) in Movie EV4.

Brightness and contrast have been adjusted to facilitate visualization. Brightness and contrast adjustments were made across the entire image, and levels were set equally between samples to allow for quantitative comparison.
