# Supplementary material for: The Arp2/3 complex is required for in situ haptotactic response of microglia to iC3b
Source: EMBO Rep. 2026 Feb 27;27(7):1666–95. doi: 10.1038/s44319-026-00720-9 (PMC13076747; doi:10.1038/s44319-026-00720-9)
Supplement: Supplementary file 14 — Source data Fig. 2 [file 44319_2026_720_MOESM14_ESM.zip › Figure 2/2F-J/README Fig. 2F_2I.txt]

Data for Figure 2F can be found on accompanying Excel sheets in the hour 2 tab, column M. This post-normalization data was included in our quantification.

Data for Figure 2G can be found on accompanying Excel sheets in the hour 2 tab, column W. 

Data for Figure 2H can be found on accompanying Excel sheets in the hour 2 tab, column P.

Data for Figure 1I can be found on accompanying Excel sheets in the hour 2 tab, column T.

Rows filled with red were excluded from analysis due to bead density being significantly lower or higher than the unconfined bead density (as discussed in the results and methods).
