# Supplementary material for: The Arp2/3 complex is required for in situ haptotactic response of microglia to iC3b
Source: EMBO Rep. 2026 Feb 27;27(7):1666–95. doi: 10.1038/s44319-026-00720-9 (PMC13076747; doi:10.1038/s44319-026-00720-9)
Supplement: Supplementary file 15 — Source data Fig. 3 [file 44319_2026_720_MOESM15_ESM.zip]

Archive with 61 entries (59 files):
- Figure 3/3B-F/
- Figure 3/3B-F/25.01.17 BV2 iC3b hapto raw results.xlsx
- Figure 3/3B-F/25.01.17 BV2 iC3b hapto well 1 away tracks 2958.txt
- Figure 3/3B-F/25.01.17 BV2 iC3b hapto well 1 away tracks.csv
- Figure 3/3B-F/25.01.17 BV2 iC3b hapto well 1 toward tracks 2545.txt
- Figure 3/3B-F/25.01.17 BV2 iC3b hapto well 1 toward tracks.csv
- Figure 3/3B-F/25.01.17 BV2 iC3b hapto well 2 away tracks 2421.txt
- Figure 3/3B-F/25.01.17 BV2 iC3b hapto well 2 away tracks.csv
- Figure 3/3B-F/25.01.17 BV2 iC3b hapto well 2 toward tracks 2417.txt
- Figure 3/3B-F/25.01.17 BV2 iC3b hapto well 2 toward tracks.csv
- Figure 3/3B-F/25.01.24 BV2 iC3b hapto raw results.xlsx
- Figure 3/3B-F/25.01.24 BV2 iC3b hapto well 1 away tracks 961.txt
- Figure 3/3B-F/25.01.24 BV2 iC3b hapto well 1 away tracks.csv
- Figure 3/3B-F/25.01.24 BV2 iC3b hapto well 1 toward tracks 1155.txt
- Figure 3/3B-F/25.01.24 BV2 iC3b hapto well 1 toward tracks.csv
- Figure 3/3B-F/25.01.24 BV2 iC3b hapto well 2 away tracks 1503.txt
- Figure 3/3B-F/25.01.24 BV2 iC3b hapto well 2 away tracks.csv
- Figure 3/3B-F/25.01.24 BV2 iC3b hapto well 2 toward tracks 1306.txt
- Figure 3/3B-F/25.01.24 BV2 iC3b hapto well 2 toward tracks.csv
- Figure 3/3B-F/25.01.25 BV2 iC3b hapto raw results.xlsx
- Figure 3/3B-F/25.01.25 BV2 iC3b hapto well 1 away tracks 1234.txt
- Figure 3/3B-F/25.01.25 BV2 iC3b hapto well 1 away tracks.csv
- Figure 3/3B-F/25.01.25 BV2 iC3b hapto well 1 toward tracks 853.txt
- Figure 3/3B-F/25.01.25 BV2 iC3b hapto well 1 toward tracks.csv
- Figure 3/3B-F/25.01.25 BV2 iC3b hapto well 2 away tracks 147.txt
- Figure 3/3B-F/25.01.25 BV2 iC3b hapto well 2 away tracks.csv
- Figure 3/3B-F/25.01.25 BV2 iC3b hapto well 2 toward tracks 1444.txt
- Figure 3/3B-F/25.01.25 BV2 iC3b hapto well 2 toward tracks.csv
- Figure 3/3B-F/desktop.ini
- Figure 3/3B-F/README.txt
- Figure 3/3H-L/
- Figure 3/3H-L/25.01.26 BV2 iC3b hapto CK666 raw results.xlsx
- Figure 3/3H-L/25.01.26 BV2 iC3b hapto CK666 well 1 away tracks 1688.txt
- Figure 3/3H-L/25.01.26 BV2 iC3b hapto CK666 well 1 away tracks.csv
- Figure 3/3H-L/25.01.26 BV2 iC3b hapto CK666 well 1 toward tracks 1306.txt
- Figure 3/3H-L/25.01.26 BV2 iC3b hapto CK666 well 1 toward tracks.csv
- Figure 3/3H-L/25.01.26 BV2 iC3b hapto CK666 well 2 away tracks 958.txt
- Figure 3/3H-L/25.01.26 BV2 iC3b hapto CK666 well 2 away tracks.csv
- Figure 3/3H-L/25.01.26 BV2 iC3b hapto CK666 well 2 toward tracks 867.txt
- Figure 3/3H-L/25.01.26 BV2 iC3b hapto CK666 well 2 toward tracks.csv
- Figure 3/3H-L/25.02.08 BV2 iC3b hapto CK666 raw results.xlsx
- Figure 3/3H-L/25.02.08 BV2 iC3b hapto CK666 well 1 away tracks 981.txt
- Figure 3/3H-L/25.02.08 BV2 iC3b hapto CK666 well 1 away tracks.csv
- Figure 3/3H-L/25.02.08 BV2 iC3b hapto CK666 well 1 toward tracks 1316.txt
- Figure 3/3H-L/25.02.08 BV2 iC3b hapto CK666 well 1 toward tracks.csv
- Figure 3/3H-L/25.02.08 BV2 iC3b hapto CK666 well 2 away tracks 776.txt
- Figure 3/3H-L/25.02.08 BV2 iC3b hapto CK666 well 2 away tracks.csv
- Figure 3/3H-L/25.02.08 BV2 iC3b hapto CK666 well 2 toward tracks 467.txt
- Figure 3/3H-L/25.02.08 BV2 iC3b hapto CK666 well 2 toward tracks.csv
- Figure 3/3H-L/25.02.09 BV2 iC3b hapto CK666 raw results.xlsx
- Figure 3/3H-L/25.02.09 BV2 iC3b hapto CK666 well 1 away tracks 787.txt
- Figure 3/3H-L/25.02.09 BV2 iC3b hapto CK666 well 1 away tracks.csv
- Figure 3/3H-L/25.02.09 BV2 iC3b hapto CK666 well 1 toward tracks 548.txt
- Figure 3/3H-L/25.02.09 BV2 iC3b hapto CK666 well 1 toward tracks.csv
- Figure 3/3H-L/25.02.09 BV2 iC3b hapto CK666 well 2 away tracks 652.txt
- Figure 3/3H-L/25.02.09 BV2 iC3b hapto CK666 well 2 away tracks.csv
- Figure 3/3H-L/25.02.09 BV2 iC3b hapto CK666 well 2 toward tracks 1074.txt
- Figure 3/3H-L/25.02.09 BV2 iC3b hapto CK666 well 2 toward tracks.csv
- Figure 3/3H-L/desktop.ini
- Figure 3/3H-L/README.txt
- Figure 3/desktop.ini
