# Supplementary material for: The Arp2/3 complex is required for in situ haptotactic response of microglia to iC3b
Source: EMBO Rep. 2026 Feb 27;27(7):1666–95. doi: 10.1038/s44319-026-00720-9 (PMC13076747; doi:10.1038/s44319-026-00720-9)
Supplement: Supplementary file 15 — Source data Fig. 3 [file 44319_2026_720_MOESM15_ESM.zip › Figure 3/3B-F/25.01.17 BV2 iC3b hapto raw results.xlsx]

## Sheet: Velocity
Well 1 away			Well 1 towards			Well 2 towards			Well 2 away
Track Number	Velocity [µm/min]		Track Number	Velocity [µm/min]		Track Number	Velocity [µm/min]		Track Number	Velocity [µm/min]
1	0.82		1	0.5		1	0.37		1	0.85
2	0.97		2	0.51		2	0.64		2	0.28
3	0.76		3	0.94		3	0.52		3	0.6
4	1.19		4	0.75		4	0.38		4	0.73
5	0.98		5	0.43		5	0.24		5	0.59
6	0.85		6	0.48		6	0.5		6	0.63
7	0.72		7	0.57		7	0.62		7	0.66
8	0.47		8	0.95		8	0.64		8	0.95
9	0.64		9	0.71		9	0.67		9	0.5
10	0.74		10	0.61		10	0.4		10	0.74
11	1.25		11	0.54		11	0.52		11	0.66
12	0.99		12	0.37		12	0.47		12	0.95
13	0.95		13	0.46		13	0.44		13	0.39
14	0.64		14	0.74		14	0.43		14	1.07
15	0.54		15	0.82		15	0.58		15	0.6
16	0.9		16	0.62		16	0.87		16	0.63
17	0.62		17	0.76		17	0.44		17	0.4
18	0.64		18	0.69		18	0.5		18	0.64
19	1.19		19	0.59		19	0.64		19	0.49
20	0.48		20	0.78		20	0.92		20	0.67
21	0.79		21	0.6		21	0.5		21	1.06
22	0.87		22	0.6		22	0.62		22	0.67
23	0.9		23	0.67		23	0.65		23	0.4
24	0.72		24	0.49		24	0.73		24	0.77
25	0.48		25	0.77		25	0.71		25	0.65
26	0.64		26	0.47		26	0.46		26	0.68
27	0.69		27	0.74		27	0.47		27	0.91
28	0.74		28	0.28		28	0.5		28	0.91
29	0.7		29	0.99		29	0.61		29	0.77
30	0.79		30	0.52		30	0.33		30	0.36
31	0.49		31	0.42		31	0.76		31	0.57
32	0.69		32	1.62		32	0.55		32	0.84
33	0.75		33	0.46		33	0.35		33	1.05
34	1.06		34	0.33		34	0.65
35	1.15		35	0.32		35	0.72
36	0.67		36	0.39		36	0.59
37	0.58
38	0.6
39	1.04
40	0.85

## Sheet: Distance
Well 1 away					Well 1 towards					Well 2 towards					Well 2 away
Track Number	Accumulated distance [µm]	Euclidean distance [µm]			Track Number	Accumulated distance [µm]	Euclidean distance [µm]			Track Number	Accumulated distance [µm]	Euclidean distance [µm]			Track Number	Accumulated distance [µm]	Euclidean distance [µm]
1	845.98	330.79			1	446.03	262.04			1	339.39	112.15			1	264.53	233.44
2	358.52	188.04			2	409.26	277.64			2	331.08	303.95			2	292.68	83.45
3	595.64	154.96			3	553.64	416.17			3	229.2	210.02			3	625.92	59.5
4	739.08	661.2			4	561.14	259.63			4	299.9	75.09			4	464.18	120.92
5	508.65	345.04			5	324.66	188.89			5	104.87	83.66			5	367.01	124.2
6	341.6	236.38			6	366.88	198.81			6	74.31	48.17			6	282.6	118.51
7	264.56	71.74			7	401.61	236.19			7	630.25	125.82			7	138.31	65.43
8	154.12	102.5			8	323.76	253.12			8	670.55	473.98			8	1157.1	376.2
9	191.42	186.16			9	283.11	229.06			9	680	395.3			9	595.53	137.31
10	243.75	71.01			10	293.63	87.27			10	386.22	318.83			10	565.66	343.13
11	275.35	180.1			11	609.5	371.3			11	449.99	359.79			11	776.8	302.62
12	1221.32	811.28			12	400.86	333.78			12	411.06	290			12	1056.31	274.62
13	1146.18	493.44			13	504.69	332.51			13	351.3	152.38			13	423.54	151.68
14	327.04	91.83			14	353.16	289.86			14	256.95	242.05			14	1161.45	400.72
15	529.97	162.89			15	765.36	580.49			15	370.62	270.9			15	658.06	218.02
16	947.47	268.28			16	534.1	153.46			16	330.99	272.67			16	613.55	122.49
17	664.37	63.7			17	503.25	352.55			17	506.98	304.02			17	376.63	90.67
18	542.47	243.37			18	590.03	540.61			18	441.65	265.87			18	579.54	328.42
19	403.98	233.61			19	504.98	424.99			19	411.08	366.79			19	443.81	254.4
20	381.78	109.77			20	435.9	405.05			20	567.79	543.19			20	718.01	345.62
21	394.64	11.18			21	228.2	123.5			21	367.18	335.41			21	499.76	159.13
22	1196.73	224.51			22	451.1	171.36			22	573.55	452.4			22	526.91	66.44
23	890.07	421.83			23	286.1	262.2			23	442.84	336.93			23	304.85	97.16
24	926.11	158.77			24	511.54	272.1			24	392.66	302.52			24	572.76	125.88
25	599.14	104.38			25	661.79	505.43			25	499.35	381.65			25	357.1	72.2
26	488.54	130.17			26	404.63	215.93			26	312.51	231.26			26	258.35	206.87
27	779.48	457.16			27	677.32	545.85			27	335.94	179.58			27	490.86	377.85
28	831.05	278.83			28	219.6	78.76			28	361.26	306.14			28	191.97	66.39
29	849.86	224.48			29	660.34	311.81			29	416.69	341.12			29	231.62	186.73
30	944.18	120.12			30	358.33	202.92			30	217.51	118.6			30	155.44	5.99
31	135.83	28.99			31	274.37	222.62			31	434.67	369.57			31	226.44	129.35
32	322.34	93.74			32	712.02	678.34			32	175.23	165.13			32	201.28	168.5
33	657.07	198.9			33	314.94	214.37			33	88.25	19.54			33	231.81	92.48
34	677.8	322.33			34	107.74	73.84			34	78.51	71.04
35	403.89	255.64			35	119.8	98.12			35	315.66	281.39
36	234.59	153.48			36	97.24	82.09			36	217.31	171.21
37	510.85	327.82
38	325.4	188.39
39	435.79	51.37
40	211.44	125.04

## Sheet: FMI
Well 1 away								Well 1 towards						Well 2 towards								Well 2 away
Track Number	x FMI	y FMI	Endpoint X Value	Endpoint Y Value		x*-1		Track Number	x FMI	y FMI	Endpoint X Value	Endpoint Y Value		Track Number	x FMI	y FMI	Endpoint X Value	Endpoint Y Value		x*-1		Track Number	x FMI	y FMI	Endpoint X Value	Endpoint Y Value
1	-0.38	0.08	-324.342	64.998		0.38		1	0.55	0.22	243.744	96.198		1	-0.04	-0.33	-14.95	-111.147		0.04		1	0.78	-0.41	207.345	-107.247
2	-0.44	-0.28	-157.946	-102.047		0.44		2	0.31	0.6	128.047	246.344		2	-0.91	0.08	-302.892	25.349		0.91		2	0.28	-0.02	83.198	-6.5
3	-0.21	0.16	-123.497	93.598		0.21		3	0.73	-0.16	406.24	-90.348		3	-0.78	-0.48	-179.396	-109.197		0.78		3	0.06	0.07	38.349	45.499
4	-0.83	-0.34	-612.285	-249.594		0.83		4	0.25	0.39	140.396	218.395		4	-0.25	0.02	-74.748	7.15		0.25		4	0.17	0.2	77.348	92.948
5	-0.56	-0.38	-287.293	-191.095		0.56		5	-0.55	0.18	-179.396	59.148		5	-0.66	0.45	-68.898	47.449		0.66		5	0.13	-0.31	46.799	-115.047
6	-0.6	0.34	-205.395	116.997		0.6		6	-0.51	0.18	-187.195	66.948		6	-0.65	-0.03	-48.099	-2.6		0.65		6	0.21	-0.36	59.149	-102.697
7	-0.27	-0.02	-71.498	-5.85		0.27		7	0.38	0.45	152.096	180.695		7	-0.04	0.2	-24.049	123.497		0.04		7	0.17	-0.44	23.399	-61.098
8	-0.65	0.12	-100.747	18.85		0.65		8	0.28	-0.73	91.648	-235.944		8	-0.67	-0.22	-449.789	-149.496		0.67		8	0.28	-0.16	328.892	-182.645
9	-0.58	0.78	-111.797	148.846		0.58		9	0.65	0.48	183.945	136.497		9	-0.54	0.22	-365.941	149.496		0.54		9	0.22	-0.07	130.647	-42.249
10	-0.12	0.27	-28.599	64.998		0.12		10	0.17	0.24	50.049	71.498		10	-0.77	-0.29	-298.343	-112.447		0.77		10	0.37	0.48	211.245	270.393
11	-0.27	-0.6	-73.448	-164.446		0.27		11	0.59	0.16	358.791	95.548		11	-0.8	-0.08	-358.141	-34.449		0.8		11	0.35	-0.18	269.093	-138.447
12	-0.52	0.42	-631.784	508.937		0.52		12	0.83	-0.1	331.492	-38.999		12	-0.58	0.41	-236.594	167.696		0.58		12	0.26	-0.04	271.043	-44.199
13	-0.34	0.27	-385.44	308.092		0.34		13	0.64	0.15	323.692	76.048		13	-0.33	-0.28	-117.647	-96.848		0.33		13	0.36	0.02	151.446	8.45
14	-0.28	-0.02	-91.648	-5.85		0.28		14	0.38	0.73	134.547	256.744		14	-0.87	0.37	-222.944	94.248		0.87		14	0.34	0.02	399.74	27.949
15	-0.28	-0.13	-148.196	-67.598		0.28		15	0.59	0.48	448.489	368.541		15	-0.71	-0.19	-261.293	-71.498		0.71		15	0.33	-0.02	217.745	-11.05
16	-0.28	-0.03	-267.143	-24.699		0.28		16	0.29	0.01	153.396	4.55		16	-0.16	-0.81	-51.349	-267.793		0.16		16	-0.01	0.2	-8.45	122.197
17	-0.09	0.01	-63.048	9.1		0.09		17	0.7	0.05	351.641	25.349		17	-0.44	0.41	-222.944	206.695		0.44		17	0.23	-0.05	88.398	-20.15
18	-0.25	-0.37	-134.547	-202.795		0.25		18	0.89	-0.23	522.587	-138.447		18	0.01	-0.6	3.9	-265.843		-0.01		18	0.5	-0.27	287.943	-157.946
19	0.03	0.58	11.05	233.344		-0.03		19	0.83	-0.13	419.89	-65.648		19	-0.55	0.7	-225.544	289.243		0.55		19	0.54	-0.2	238.544	-88.398
20	-0.22	0.19	-83.848	70.848		0.22		20	0.93	0.08	403.64	33.799		20	-0.71	0.64	-404.94	362.041		0.71		20	0.48	-0.04	344.491	-27.949
21	0.02	0.02	6.5	9.1		-0.02		21	0	0.54	0.65	123.497		21	-0.75	-0.53	-274.293	-193.045		0.75		21	-0.03	-0.32	-13	-158.596
22	-0.15	0.11	-180.695	133.247		0.15		22	0.23	0.3	105.297	135.197		22	-0.65	-0.45	-371.141	-258.694		0.65		22	0.06	-0.11	33.799	-57.199
23	-0.22	0.42	-194.345	374.391		0.22		23	0.41	0.82	118.297	233.994		23	-0.76	0.09	-334.742	38.349		0.76		23	0.21	0.24	64.348	72.798
24	-0.13	0.11	-124.797	98.148		0.13		24	0.53	-0.07	269.743	-35.749		24	-0.76	0.11	-299.643	41.599		0.76		24	0.14	0.17	77.998	98.798
25	-0.14	0.1	-86.448	58.499		0.14		25	0.46	0.61	304.192	403.64		25	-0.64	-0.42	-319.142	-209.295		0.64		25	0.2	0.05	70.198	16.9
26	-0.2	0.18	-95.548	88.398		0.2		26	0.5	0.2	200.845	79.298		26	-0.67	-0.31	-210.595	-95.548		0.67		26	-0.03	-0.8	-8.45	-206.695
27	-0.56	-0.18	-435.489	-139.096		0.56		27	0.59	-0.55	398.44	-373.091		27	-0.21	-0.49	-72.148	-164.446		0.21		27	0.13	-0.76	63.698	-372.441
28	-0.25	0.22	-211.245	181.995		0.25		28	0.24	0.27	51.999	59.149		28	-0.48	-0.7	-173.546	-252.194		0.48		28	0.33	-0.11	63.048	-20.799
29	-0.14	0.22	-120.897	189.145		0.14		29	0.47	-0.08	307.442	-51.999		29	-0.49	-0.66	-202.795	-274.293		0.49		29	0.41	0.7	94.248	161.196
30	-0.12	0.04	-112.447	42.249		0.12		30	0.5	-0.26	180.046	-93.598		30	-0.25	-0.49	-53.299	-105.947		0.25		30	-0.04	0.01	-5.85	1.3
31	-0.2	0.07	-27.299	9.75		0.2		31	0.78	0.21	215.145	57.199		31	-0.27	-0.81	-115.697	-350.991		0.27		31	0.57	0.01	129.347	1.3
32	0.02	-0.29	5.2	-93.598		-0.02		32	0.9	-0.31	640.884	-222.294		32	-0.85	-0.41	-148.846	-71.498		0.85		32	0.68	-0.49	136.497	-98.798
33	0	-0.3	-0.65	-198.895		0		33	0.5	-0.46	157.946	-144.946		33	0.01	-0.22	1.3	-19.5		-0.01		33	0.22	0.33	50.699	77.348
34	-0.43	-0.2	-293.793	-132.597		0.43		34	0.62	-0.3	66.298	-32.499		34	-0.9	0.07	-70.848	5.2		0.9
35	0.14	-0.62	55.249	-249.594		-0.14		35	0.71	-0.41	85.148	-48.749		35	-0.59	-0.67	-185.895	-211.245		0.59
36	-0.51	-0.41	-119.597	-96.198		0.51		36	0.16	-0.83	15.6	-80.598		36	-0.7	-0.36	-152.746	-77.348		0.7
37	-0.64	-0.07	-325.642	-37.699		0.64
38	-0.56	-0.14	-182.645	-46.149		0.56
39	0	0.12	-1.3	51.349		0
40	-0.41	0.43	-86.448	90.348		0.41

## Sheet: Directionality
Well 1 away					Well 1 towards					Well 2 towards					Well 2 away
Track Number	Directionality	Endpoint X Value	Endpoint Y Value		Track Number	Directionality	Endpoint X Value	Endpoint Y Value		Track Number	Directionality	Endpoint X Value	Endpoint Y Value		Track Number	Directionality	Endpoint X Value	Endpoint Y Value
1	0.391	-324.342	64.998		1	0.587	243.744	96.198		1	0.33	-14.95	-111.147		1	0.882	207.345	-107.247
2	0.525	-157.946	-102.047		2	0.678	128.047	246.344		2	0.918	-302.892	25.349		2	0.285	83.198	-6.5
3	0.26	-123.497	93.598		3	0.752	406.24	-90.348		3	0.916	-179.396	-109.197		3	0.095	38.349	45.499
4	0.895	-612.285	-249.594		4	0.463	140.396	218.395		4	0.25	-74.748	7.15		4	0.261	77.348	92.948
5	0.678	-287.293	-191.095		5	0.582	-179.396	59.148		5	0.798	-68.898	47.449		5	0.338	46.799	-115.047
6	0.692	-205.395	116.997		6	0.542	-187.195	66.948		6	0.648	-48.099	-2.6		6	0.419	59.149	-102.697
7	0.271	-71.498	-5.85		7	0.588	152.096	180.695		7	0.2	-24.049	123.497		7	0.473	23.399	-61.098
8	0.665	-100.747	18.85		8	0.782	91.648	-235.944		8	0.707	-449.789	-149.496		8	0.325	328.892	-182.645
9	0.972	-111.797	148.846		9	0.809	183.945	136.497		9	0.581	-365.941	149.496		9	0.231	130.647	-42.249
10	0.291	-28.599	64.998		10	0.297	50.049	71.498		10	0.826	-298.343	-112.447		10	0.607	211.245	270.393
11	0.654	-73.448	-164.446		11	0.609	358.791	95.548		11	0.8	-358.141	-34.449		11	0.39	269.093	-138.447
12	0.664	-631.784	508.937		12	0.833	331.492	-38.999		12	0.705	-236.594	167.696		12	0.26	271.043	-44.199
13	0.431	-385.44	308.092		13	0.659	323.692	76.048		13	0.434	-117.647	-96.848		13	0.358	151.446	8.45
14	0.281	-91.648	-5.85		14	0.821	134.547	256.744		14	0.942	-222.944	94.248		14	0.345	399.74	27.949
15	0.307	-148.196	-67.598		15	0.758	448.489	368.541		15	0.731	-261.293	-71.498		15	0.331	217.745	-11.05
16	0.283	-267.143	-24.699		16	0.287	153.396	4.55		16	0.824	-51.349	-267.793		16	0.2	-8.45	122.197
17	0.096	-63.048	9.1		17	0.701	351.641	25.349		17	0.6	-222.944	206.695		17	0.241	88.398	-20.15
18	0.449	-134.547	-202.795		18	0.916	522.587	-138.447		18	0.602	3.9	-265.843		18	0.567	287.943	-157.946
19	0.578	11.05	233.344		19	0.842	419.89	-65.648		19	0.892	-225.544	289.243		19	0.573	238.544	-88.398
20	0.288	-83.848	70.848		20	0.929	403.64	33.799		20	0.957	-404.94	362.041		20	0.481	344.491	-27.949
21	0.028	6.5	9.1		21	0.541	0.65	123.497		21	0.913	-274.293	-193.045		21	0.318	-13	-158.596
22	0.188	-180.695	133.247		22	0.38	105.297	135.197		22	0.789	-371.141	-258.694		22	0.126	33.799	-57.199
23	0.474	-194.345	374.391		23	0.916	118.297	233.994		23	0.761	-334.742	38.349		23	0.319	64.348	72.798
24	0.171	-124.797	98.148		24	0.532	269.743	-35.749		24	0.77	-299.643	41.599		24	0.22	77.998	98.798
25	0.174	-86.448	58.499		25	0.764	304.192	403.64		25	0.764	-319.142	-209.295		25	0.202	70.198	16.9
26	0.266	-95.548	88.398		26	0.534	200.845	79.298		26	0.74	-210.595	-95.548		26	0.801	-8.45	-206.695
27	0.586	-435.489	-139.096		27	0.806	398.44	-373.091		27	0.535	-72.148	-164.446		27	0.77	63.698	-372.441
28	0.336	-211.245	181.995		28	0.359	51.999	59.149		28	0.847	-173.546	-252.194		28	0.346	63.048	-20.799
29	0.264	-120.897	189.145		29	0.472	307.442	-51.999		29	0.819	-202.795	-274.293		29	0.806	94.248	161.196
30	0.127	-112.447	42.249		30	0.566	180.046	-93.598		30	0.545	-53.299	-105.947		30	0.039	-5.85	1.3
31	0.213	-27.299	9.75		31	0.811	215.145	57.199		31	0.85	-115.697	-350.991		31	0.571	129.347	1.3
32	0.291	5.2	-93.598		32	0.953	640.884	-222.294		32	0.942	-148.846	-71.498		32	0.837	136.497	-98.798
33	0.303	-0.65	-198.895		33	0.681	157.946	-144.946		33	0.221	1.3	-19.5		33	0.399	50.699	77.348
34	0.476	-293.793	-132.597		34	0.685	66.298	-32.499		34	0.905	-70.848	5.2
35	0.633	55.249	-249.594		35	0.819	85.148	-48.749		35	0.891	-185.895	-211.245
36	0.654	-119.597	-96.198		36	0.844	15.6	-80.598		36	0.788	-152.746	-77.348
37	0.642	-325.642	-37.699
38	0.579	-182.645	-46.149
39	0.118	-1.3	51.349
40	0.591	-86.448	90.348
