# Supplementary material for: The Arp2/3 complex is required for in situ haptotactic response of microglia to iC3b
Source: EMBO Rep. 2026 Feb 27;27(7):1666–95. doi: 10.1038/s44319-026-00720-9 (PMC13076747; doi:10.1038/s44319-026-00720-9)
Supplement: Supplementary file 15 — Source data Fig. 3 [file 44319_2026_720_MOESM15_ESM.zip › Figure 3/3B-F/25.01.17 BV2 iC3b hapto well 1 away tracks 2958.txt]

	Track n�	Slice n�	X	Y	Distance	Velocity	Pixel Value
1	1	83	1015	871	-1	-1	27384
2	1	85	1016	878	4.596	0.46	35009
3	1	87	1016	876	1.3	0.13	37475
4	1	89	1016	876	0	0	36276
5	1	91	1009	872	5.24	0.524	35965
6	1	93	995	858	12.869	1.287	34687
7	1	95	993	856	1.838	0.184	35261
8	1	97	989	847	6.402	0.64	25411
9	1	99	979	824	16.302	1.63	33201
10	1	101	970	807	12.503	1.25	34848
11	1	103	965	793	9.663	0.966	34325
12	1	105	956	772	14.85	1.485	33918
13	1	107	952	749	15.174	1.517	43921
14	1	109	946	729	13.572	1.357	38702
15	1	111	942	718	7.608	0.761	37331
16	1	113	936	710	6.5	0.65	36803
17	1	115	929	704	5.993	0.599	35631
18	1	117	922	697	6.435	0.643	37360
19	1	119	915	691	5.993	0.599	34869
20	1	121	902	674	13.91	1.391	35585
21	1	123	895	661	9.597	0.96	32813
22	1	125	891	655	4.687	0.469	36426
23	1	127	884	646	7.411	0.741	36432
24	1	129	876	636	8.324	0.832	34097
25	1	131	865	619	13.161	1.316	33035
26	1	133	862	611	5.553	0.555	37726
27	1	135	853	600	9.238	0.924	37106
28	1	137	845	587	9.922	0.992	41970
29	1	139	839	580	5.993	0.599	35922
30	1	141	835	576	3.677	0.368	25730
31	1	143	830	571	4.596	0.46	35850
32	1	145	831	606	22.759	2.276	36895
33	1	147	831	611	3.25	0.325	36625
34	1	149	825	635	16.08	1.608	35952
35	1	151	819	652	11.718	1.172	36128
36	1	153	807	683	21.606	2.161	23537
37	1	155	789	717	25.005	2.501	34937
38	1	157	777	740	16.862	1.686	36466
39	1	159	773	748	5.814	0.581	36692
40	1	161	771	753	3.5	0.35	35538
41	1	163	767	764	7.608	0.761	37240
42	1	165	764	771	4.95	0.495	35780
43	1	167	757	782	8.475	0.847	38718
44	1	169	750	779	4.95	0.495	39487
45	1	171	727	779	14.95	1.495	31298
46	1	173	706	788	14.85	1.485	37490
47	1	175	698	797	7.827	0.783	36605
48	1	177	693	811	9.663	0.966	34663
49	1	179	686	824	9.597	0.96	32625
50	1	181	678	837	9.922	0.992	37722
51	1	183	673	840	3.79	0.379	41164
52	1	185	664	845	6.692	0.669	37919
53	1	187	647	851	11.718	1.172	37350
54	1	189	640	851	4.55	0.455	40426
55	1	191	631	852	5.886	0.589	36455
56	1	193	625	852	3.9	0.39	37212
57	1	195	615	856	7.001	0.7	32807
58	1	197	608	860	5.24	0.524	36271
59	1	199	602	863	4.36	0.436	34961
60	1	201	593	870	7.411	0.741	33992
61	1	203	581	883	11.499	1.15	36869
62	1	205	575	890	5.993	0.599	37085
63	1	207	574	894	2.68	0.268	36856
64	1	209	581	898	5.24	0.524	37058
65	1	211	581	895	1.95	0.195	36674
66	1	213	572	869	17.883	1.788	37687
67	1	215	571	853	10.42	1.042	32783
68	1	217	566	839	9.663	0.966	34672
69	1	219	559	825	10.174	1.017	45189
70	1	221	548	814	10.111	1.011	35629
71	1	223	542	803	8.144	0.814	34795
72	1	225	537	789	9.663	0.966	36150
73	1	227	531	769	13.572	1.357	36537
74	1	229	529	748	13.711	1.371	34755
75	1	231	527	740	5.36	0.536	35249
76	1	233	526	734	3.954	0.395	33709
77	1	235	526	726	5.2	0.52	36219
78	1	237	526	719	4.55	0.455	34578
79	1	239	526	715	2.6	0.26	34015
80	1	241	526	711	2.6	0.26	38040
81	1	243	526	712	0.65	0.065	38050
82	1	245	527	741	18.861	1.886	32514
83	1	247	527	765	15.6	1.56	35742
84	1	249	527	769	2.6	0.26	27139
85	1	251	527	777	5.2	0.52	31786
86	1	253	525	777	1.3	0.13	36285
87	1	255	497	774	18.304	1.83	33385
88	1	257	485	768	8.72	0.872	34746
89	1	259	464	758	15.118	1.512	35532
90	1	261	456	753	6.132	0.613	36579
91	1	263	447	748	6.692	0.669	35315
92	1	265	439	744	5.814	0.581	34814
93	1	267	437	742	1.838	0.184	37202
94	1	269	433	739	3.25	0.325	37444
95	1	271	443	744	7.267	0.727	37433
96	1	273	460	751	11.95	1.195	37052
97	1	275	483	757	15.45	1.545	36386
98	1	277	491	759	5.36	0.536	36507
99	1	279	497	762	4.36	0.436	27451
100	1	281	500	764	2.344	0.234	37417
101	1	283	507	767	4.95	0.495	28544
102	1	285	513	770	4.36	0.436	33890
103	1	287	516	771	2.055	0.206	33654
104	1	289	516	771	0	0	32650
105	2	121	1009	861	-1	-1	34584
106	2	123	1002	858	4.95	0.495	33309
107	2	125	995	849	7.411	0.741	34675
108	2	127	992	842	4.95	0.495	33539
109	2	129	990	832	6.629	0.663	31099
110	2	131	988	828	2.907	0.291	35770
111	2	133	988	834	3.9	0.39	36665
112	2	135	968	825	14.255	1.426	38166
113	2	137	961	818	6.435	0.643	35319
114	2	139	948	806	11.499	1.15	44464
115	2	141	933	785	16.774	1.677	40130
116	2	143	924	769	11.932	1.193	35955
117	2	145	920	763	4.687	0.469	36300
118	2	147	914	758	5.077	0.508	31658
119	2	149	908	754	4.687	0.469	39856
120	2	151	870	743	25.713	2.571	36468
121	2	153	842	738	18.487	1.849	35605
122	2	155	824	751	14.432	1.443	34915
123	2	157	818	778	17.978	1.798	38273
124	2	159	813	801	15.299	1.53	35884
125	2	161	796	842	28.849	2.885	35832
126	2	163	789	855	9.597	0.96	48165
127	2	165	782	869	10.174	1.017	36402
128	2	167	775	887	12.553	1.255	35743
129	2	169	764	905	13.711	1.371	37045
130	2	171	761	914	6.166	0.617	36129
131	2	173	765	928	9.464	0.946	25449
132	2	175	765	933	3.25	0.325	22156
133	2	177	769	952	12.62	1.262	36085
134	2	179	778	973	14.85	1.485	35775
135	2	181	784	987	9.9	0.99	36060
136	2	183	787	993	4.36	0.436	35434
137	2	185	787	998	3.25	0.325	35698
138	2	187	779	1012	10.481	1.048	35821
139	2	189	774	1015	3.79	0.379	33531
140	2	191	768	1018	4.36	0.436	34648
141	2	193	766	1020	1.838	0.184	35862
142	2	195	766	1018	1.3	0.13	36419
143	3	133	1005	785	-1	-1	39421
144	3	135	1005	785	0	0	35816
145	3	137	992	780	9.053	0.905	35086
146	3	139	987	777	3.79	0.379	35367
147	3	141	989	779	1.838	0.184	35810
148	3	143	996	787	6.909	0.691	34838
149	3	145	1002	793	5.515	0.552	34193
150	3	147	1007	799	5.077	0.508	35776
151	3	149	1010	806	4.95	0.495	31541
152	3	151	1012	811	3.5	0.35	35750
153	3	153	1012	818	4.55	0.455	35212
154	3	155	1012	818	0	0	35492
155	3	157	1006	811	5.993	0.599	35347
156	3	159	998	803	7.354	0.735	35793
157	3	161	993	799	4.162	0.416	36066
158	3	163	987	794	5.077	0.508	35349
159	3	165	987	794	0	0	35839
160	3	167	994	793	4.596	0.46	35988
161	3	169	1002	794	5.24	0.524	35861
162	3	171	1009	798	5.24	0.524	36028
163	3	173	1011	802	2.907	0.291	35806
164	3	175	1015	806	3.677	0.368	36083
165	3	177	1011	783	15.174	1.517	35479
166	3	179	999	765	14.061	1.406	35569
167	3	181	988	751	11.573	1.157	35545
168	3	183	979	739	9.75	0.975	35844
169	3	185	965	721	14.822	1.482	36099
170	3	187	939	704	20.191	2.019	36151
171	3	189	937	701	2.344	0.234	36186
172	3	191	928	696	6.692	0.669	36342
173	3	193	917	689	8.475	0.847	36103
174	3	195	900	677	13.525	1.353	36436
175	3	197	890	665	10.153	1.015	38045
176	3	199	874	659	11.107	1.111	34506
177	3	201	872	658	1.453	0.145	34761
178	3	203	858	657	9.123	0.912	37151
179	3	205	876	664	12.553	1.255	28274
180	3	207	881	666	3.5	0.35	31165
181	3	209	880	666	0.65	0.065	37845
182	3	211	855	666	16.25	1.625	36112
183	3	213	850	669	3.79	0.379	33856
184	3	215	845	672	3.79	0.379	37325
185	3	217	831	667	9.663	0.966	36305
186	3	219	824	660	6.435	0.643	32967
187	3	221	815	651	8.273	0.827	40042
188	3	223	804	646	7.854	0.785	36232
189	3	225	790	639	10.174	1.017	34475
190	3	227	762	622	21.291	2.129	35847
191	3	229	757	620	3.5	0.35	37697
192	3	231	747	612	8.324	0.832	36056
193	3	233	738	606	7.031	0.703	36487
194	3	235	729	599	7.411	0.741	35657
195	3	237	717	590	9.75	0.975	37616
196	3	239	704	583	9.597	0.96	36298
197	3	241	738	603	25.639	2.564	35609
198	3	243	765	621	21.092	2.109	37865
199	3	245	783	627	12.333	1.233	33440
200	3	247	789	630	4.36	0.436	32800
201	3	249	788	630	0.65	0.065	34324
202	3	251	753	610	26.202	2.62	38568
203	3	253	738	606	10.09	1.009	32580
204	3	255	733	603	3.79	0.379	33966
205	3	257	781	631	36.119	3.612	23327
206	3	259	791	635	7.001	0.7	40099
207	3	261	814	640	15.299	1.53	36094
208	3	263	831	644	11.351	1.135	35531
209	3	265	836	647	3.79	0.379	30927
210	3	267	842	651	4.687	0.469	34657
211	3	269	842	651	0	0	22756
212	3	271	842	651	0	0	25144
213	3	273	844	651	1.3	0.13	40508
214	3	275	844	651	0	0	33989
215	3	277	847	652	2.055	0.206	29850
216	3	279	847	652	0	0	19401
217	3	281	835	648	8.222	0.822	36302
218	3	283	830	646	3.5	0.35	35064
219	3	285	821	642	6.402	0.64	31968
220	3	287	817	642	2.6	0.26	32498
221	3	289	815	641	1.453	0.145	34180
222	4	165	1020	165	-1	-1	29717
223	4	167	1020	165	0	0	32710
224	4	169	1020	165	0	0	33728
225	4	171	1017	171	4.36	0.436	36761
226	4	173	999	179	12.803	1.28	36445
227	4	175	994	183	4.162	0.416	36331
228	4	177	991	185	2.344	0.234	35676
229	4	179	977	196	11.573	1.157	32171
230	4	181	969	207	8.841	0.884	34497
231	4	183	953	234	20.4	2.04	33091
232	4	185	941	251	13.525	1.353	31326
233	4	187	937	261	7.001	0.7	33843
234	4	189	921	289	20.961	2.096	46562
235	4	191	901	310	18.85	1.885	41111
236	4	193	893	318	7.354	0.735	42805
237	4	195	863	347	27.121	2.712	48341
238	4	197	859	351	3.677	0.368	46362
239	4	199	844	364	12.902	1.29	36471
240	4	201	839	370	5.077	0.508	37882
241	4	203	835	372	2.907	0.291	39145
242	4	205	823	382	10.153	1.015	35391
243	4	207	812	392	9.663	0.966	37747
244	4	209	802	408	12.264	1.226	39147
245	4	211	795	413	5.591	0.559	41273
246	4	213	755	437	30.32	3.032	36360
247	4	215	732	454	18.59	1.859	37773
248	4	217	700	467	22.45	2.245	39088
249	4	219	685	472	10.277	1.028	37876
250	4	221	683	472	1.3	0.13	38070
251	4	223	639	458	30.012	3.001	37021
252	4	225	614	452	16.711	1.671	35342
253	4	227	587	451	17.562	1.756	37523
254	4	229	571	445	11.107	1.111	37623
255	4	231	547	433	17.441	1.744	42199
256	4	233	521	423	18.106	1.811	32617
257	4	235	494	425	17.598	1.76	35994
258	4	237	462	426	20.81	2.081	37022
259	4	239	430	422	20.961	2.096	36025
260	4	241	410	422	13	1.3	34220
261	4	243	391	423	12.367	1.237	34874
262	4	245	364	434	18.95	1.895	36140
263	4	247	334	447	21.252	2.125	37328
264	4	249	317	454	11.95	1.195	39297
265	4	251	308	456	5.993	0.599	39009
266	4	253	284	464	16.443	1.644	39210
267	4	255	265	469	12.77	1.277	38220
268	4	257	253	471	7.907	0.791	35571
269	4	259	233	476	13.4	1.34	28696
270	4	261	220	492	13.4	1.34	35504
271	4	263	204	515	18.211	1.821	35764
272	4	265	189	536	16.774	1.677	38204
273	4	267	183	544	6.5	0.65	38487
274	4	269	180	546	2.344	0.234	38108
275	4	271	176	551	4.162	0.416	37686
276	4	273	170	559	6.5	0.65	37863
277	4	275	166	561	2.907	0.291	37885
278	4	277	150	551	12.264	1.226	37792
279	4	279	139	548	7.411	0.741	38110
280	4	281	126	547	8.475	0.847	38399
281	4	283	113	546	8.475	0.847	41844
282	4	285	96	548	11.126	1.113	40330
283	4	287	88	548	5.2	0.52	37057
284	4	289	78	549	6.532	0.653	36679
285	5	185	1007	635	-1	-1	36323
286	5	187	1004	630	3.79	0.379	35675
287	5	189	990	628	9.192	0.919	36094
288	5	191	969	624	13.895	1.39	36393
289	5	193	959	623	6.532	0.653	36470
290	5	195	938	616	14.388	1.439	36371
291	5	197	921	611	11.518	1.152	36009
292	5	199	898	607	15.174	1.517	36026
293	5	201	861	605	24.085	2.408	51034
294	5	203	844	608	11.22	1.122	36545
295	5	205	811	631	26.145	2.615	38551
296	5	207	808	632	2.055	0.206	40652
297	5	209	794	637	9.663	0.966	35393
298	5	211	773	641	13.895	1.39	36874
299	5	213	756	643	11.126	1.113	37027
300	5	215	764	644	5.24	0.524	35915
301	5	217	760	650	4.687	0.469	33410
302	5	219	757	652	2.344	0.234	32165
303	5	221	749	668	11.627	1.163	49416
304	5	223	720	679	20.16	2.016	35936
305	5	225	700	682	13.145	1.315	37046
306	5	227	687	688	9.306	0.931	38342
307	5	229	662	707	20.41	2.041	33957
308	5	231	642	732	20.81	2.081	36294
309	5	233	630	746	11.985	1.199	38514
310	5	235	607	761	17.848	1.785	38168
311	5	237	600	766	5.591	0.559	36371
312	5	239	594	775	7.031	0.703	37509
313	5	241	580	782	10.174	1.017	38352
314	5	243	563	790	12.212	1.221	31407
315	5	245	561	791	1.453	0.145	31180
316	5	247	554	802	8.475	0.847	34033
317	5	249	556	815	8.549	0.855	36632
318	5	251	569	826	11.069	1.107	34358
319	5	253	577	846	14.001	1.4	36763
320	5	255	582	858	8.45	0.845	30216
321	5	257	585	873	9.943	0.994	33260
322	5	259	586	896	14.964	1.496	38287
323	5	261	586	909	8.45	0.845	39717
324	5	263	584	918	5.993	0.599	39960
325	5	265	582	923	3.5	0.35	37202
326	5	267	580	934	7.267	0.727	37436
327	5	269	580	936	1.3	0.13	45220
328	5	271	576	947	7.608	0.761	34885
329	5	273	576	957	6.5	0.65	36201
330	5	275	578	969	7.907	0.791	37362
331	5	277	578	971	1.3	0.13	36582
332	5	279	576	977	4.111	0.411	36649
333	5	281	571	969	6.132	0.613	36217
334	5	283	566	948	14.031	1.403	37018
335	5	285	566	940	5.2	0.52	53309
336	5	287	566	936	2.6	0.26	31564
337	5	289	565	929	4.596	0.46	31225
338	6	209	1011	689	-1	-1	32175
339	6	211	1011	689	0	0	33646
340	6	213	1002	689	5.85	0.585	34924
341	6	215	995	688	4.596	0.46	32420
342	6	217	982	687	8.475	0.847	39714
343	6	219	968	677	11.183	1.118	33654
344	6	221	958	667	9.192	0.919	35748
345	6	223	952	662	5.077	0.508	34813
346	6	225	932	654	14.001	1.4	33184
347	6	227	924	650	5.814	0.581	34150
348	6	229	908	642	11.627	1.163	34393
349	6	231	900	638	5.814	0.581	32216
350	6	233	893	634	5.24	0.524	34917
351	6	235	887	631	4.36	0.436	36758
352	6	237	884	629	2.344	0.234	32631
353	6	239	881	627	2.344	0.234	28270
354	6	241	873	624	5.553	0.555	45992
355	6	243	853	612	15.16	1.516	28078
356	6	245	842	604	8.841	0.884	34041
357	6	247	831	593	10.111	1.011	27451
358	6	249	824	586	6.435	0.643	28950
359	6	251	813	575	10.111	1.011	32145
360	6	253	800	563	11.499	1.15	33277
361	6	255	791	555	7.827	0.783	34508
362	6	257	781	548	7.934	0.793	33225
363	6	259	766	538	11.718	1.172	36473
364	6	261	766	538	0	0	33458
365	6	263	766	538	0	0	34634
366	6	265	736	518	23.435	2.344	37939
367	6	267	730	514	4.687	0.469	36459
368	6	269	708	506	15.216	1.522	35916
369	6	271	692	496	12.264	1.226	37465
370	6	273	686	493	4.36	0.436	37445
371	6	275	669	487	11.718	1.172	37363
372	6	277	735	526	49.829	4.983	37142
373	6	279	735	526	0	0	34184
374	6	281	735	526	0	0	29879
375	6	283	714	521	14.031	1.403	37202
376	6	285	707	519	4.732	0.473	37147
377	6	287	700	512	6.435	0.643	39490
378	6	289	695	509	3.79	0.379	30556
379	7	215	1015	875	-1	-1	31100
380	7	217	1014	875	0.65	0.065	34012
381	7	219	1014	875	0	0	36283
382	7	221	1014	875	0	0	33524
383	7	223	1002	877	7.907	0.791	30557
384	7	225	993	877	5.85	0.585	36078
385	7	227	980	874	8.672	0.867	32588
386	7	229	980	873	0.65	0.065	35485
387	7	231	993	855	14.432	1.443	35021
388	7	233	994	840	9.771	0.977	35018
389	7	235	994	835	3.25	0.325	32823
390	7	237	993	831	2.68	0.268	35544
391	7	239	991	829	1.838	0.184	34742
392	7	241	988	826	2.758	0.276	31456
393	7	243	987	818	5.24	0.524	35734
394	7	245	991	831	8.841	0.884	35832
395	7	247	993	836	3.5	0.35	36000
396	7	249	997	853	11.351	1.135	23492
397	7	251	997	865	7.8	0.78	31582
398	7	253	996	876	7.179	0.718	25366
399	7	255	996	886	6.5	0.65	35770
400	7	257	998	893	4.732	0.473	36199
401	7	259	1004	874	12.951	1.295	37044
402	7	261	1007	853	13.788	1.379	35477
403	7	263	1003	832	13.895	1.39	34817
404	7	265	999	809	15.174	1.517	35496
405	7	267	999	799	6.5	0.65	32775
406	7	269	986	804	9.053	0.905	33087
407	7	271	966	811	13.773	1.377	27968
408	7	273	959	819	6.909	0.691	21347
409	7	275	956	829	6.786	0.679	34508
410	7	277	946	841	10.153	1.015	34831
411	7	279	940	849	6.5	0.65	35263
412	7	281	931	854	6.692	0.669	35808
413	7	283	917	859	9.663	0.966	34194
414	7	285	913	862	3.25	0.325	34849
415	7	287	909	865	3.25	0.325	32069
416	7	289	905	884	12.62	1.262	35702
417	8	223	1011	783	-1	-1	35832
418	8	225	1011	783	0	0	37092
419	8	227	1009	783	1.3	0.13	35216
420	8	229	1007	783	1.3	0.13	35740
421	8	231	994	782	8.475	0.847	33685
422	8	233	986	781	5.24	0.524	34635
423	8	235	981	783	3.5	0.35	34266
424	8	237	969	786	8.04	0.804	34169
425	8	239	961	790	5.814	0.581	35191
426	8	241	951	793	6.786	0.679	36258
427	8	243	934	793	11.05	1.105	35974
428	8	245	921	785	9.922	0.992	38505
429	8	247	910	778	8.475	0.847	34935
430	8	249	904	771	5.993	0.599	36334
431	8	251	899	768	3.79	0.379	34237
432	8	253	881	770	11.772	1.177	36771
433	8	255	880	770	0.65	0.065	36203
434	8	257	881	770	0.65	0.065	36697
435	8	259	882	770	0.65	0.065	36672
436	8	261	880	777	4.732	0.473	36782
437	8	263	878	780	2.344	0.234	36100
438	8	265	880	780	1.3	0.13	36865
439	8	267	886	776	4.687	0.469	36675
440	8	269	890	772	3.677	0.368	42061
441	8	271	894	769	3.25	0.325	35074
442	8	273	897	768	2.055	0.206	30102
443	8	275	905	767	5.24	0.524	32929
444	8	277	896	767	5.85	0.585	31956
445	8	279	892	766	2.68	0.268	33659
446	8	281	879	764	8.549	0.855	34338
447	8	283	871	760	5.814	0.581	33829
448	8	285	865	757	4.36	0.436	32559
449	8	287	861	756	2.68	0.268	36269
450	8	289	856	754	3.5	0.35	34380
451	9	229	968	1006	-1	-1	35956
452	9	231	968	1006	0	0	34650
453	9	233	968	1006	0	0	37685
454	9	235	967	1005	0.919	0.092	39561
455	9	237	957	997	8.324	0.832	35794
456	9	239	951	987	7.58	0.758	34036
457	9	241	945	976	8.144	0.814	37531
458	9	243	940	955	14.031	1.403	38750
459	9	245	930	945	9.192	0.919	33815
460	9	247	918	931	11.985	1.199	44197
461	9	249	915	927	3.25	0.325	42359
462	9	251	909	919	6.5	0.65	35068
463	9	253	900	908	9.238	0.924	37151
464	9	255	896	903	4.162	0.416	40416
465	9	257	890	902	3.954	0.395	36204
466	9	259	875	890	12.486	1.249	32934
467	9	261	870	882	6.132	0.613	36256
468	9	263	867	876	4.36	0.436	37031
469	9	265	857	871	7.267	0.727	34510
470	9	267	853	869	2.907	0.291	34624
471	9	269	845	860	7.827	0.783	35053
472	9	271	837	847	9.922	0.992	35903
473	9	273	829	835	9.374	0.937	35041
474	9	275	822	825	7.934	0.793	34581
475	9	277	817	817	6.132	0.613	32829
476	9	279	811	808	7.031	0.703	32342
477	9	281	805	800	6.5	0.65	33526
478	9	283	800	792	6.132	0.613	34607
479	9	285	799	789	2.055	0.206	34700
480	9	287	799	787	1.3	0.13	34170
481	9	289	796	777	6.786	0.679	34247
482	10	223	1007	899	-1	-1	34390
483	10	225	1007	899	0	0	33208
484	10	227	1004	899	1.95	0.195	32399
485	10	229	1003	897	1.453	0.145	27833
486	10	231	1001	894	2.344	0.234	35786
487	10	233	994	881	9.597	0.96	32105
488	10	235	991	876	3.79	0.379	29548
489	10	237	982	865	9.238	0.924	34979
490	10	239	973	857	7.827	0.783	32202
491	10	241	961	847	10.153	1.015	32780
492	10	243	951	840	7.934	0.793	34171
493	10	245	910	809	33.409	3.341	33436
494	10	247	906	808	2.68	0.268	38543
495	10	249	885	804	13.895	1.39	36727
496	10	251	876	804	5.85	0.585	35733
497	10	253	861	804	9.75	0.975	34994
498	10	255	850	801	7.411	0.741	34456
499	10	257	835	795	10.501	1.05	36179
500	10	259	825	792	6.786	0.679	33228
501	10	261	823	792	1.3	0.13	36110
502	10	263	829	798	5.515	0.552	36161
503	10	265	848	802	12.62	1.262	36281
504	10	267	872	807	15.935	1.593	36300
505	10	269	893	810	13.788	1.379	35861
506	10	271	911	813	11.861	1.186	36036
507	10	273	916	814	3.314	0.331	38051
508	10	275	921	815	3.314	0.331	30015
509	10	277	931	817	6.629	0.663	35970
510	10	279	936	817	3.25	0.325	35499
511	10	281	942	815	4.111	0.411	35306
512	10	283	944	814	1.453	0.145	35834
513	10	285	945	813	0.919	0.092	35953
514	10	287	959	805	10.481	1.048	36452
515	10	289	963	799	4.687	0.469	36063
516	11	9	1008	768	-1	-1	42110
517	11	11	1007	770	1.453	0.145	42744
518	11	13	1005	771	1.453	0.145	43581
519	11	15	973	776	21.052	2.105	44054
520	11	17	954	788	14.607	1.461	44087
521	11	19	926	803	20.647	2.065	42953
522	11	21	894	828	26.394	2.639	42982
523	11	23	876	844	15.654	1.565	42905
524	11	25	844	878	30.348	3.035	41803
525	11	27	836	891	9.922	0.992	41851
526	11	29	822	919	20.348	2.035	41336
527	11	31	809	944	18.315	1.832	42653
528	11	33	803	965	14.196	1.42	40388
529	11	35	801	971	4.111	0.411	40818
530	11	37	803	976	3.5	0.35	39044
531	11	39	818	981	10.277	1.028	40026
532	11	41	829	984	7.411	0.741	39122
533	11	43	848	990	12.951	1.295	39521
534	11	45	860	993	8.04	0.804	38383
535	11	47	882	1000	15.006	1.501	39509
536	11	49	892	1009	8.745	0.874	39119
537	11	51	896	1023	9.464	0.946	38734
538	11	53	895	1021	1.453	0.145	39053
539	12	43	1012	966	-1	-1	42055
540	12	45	1012	966	0	0	40301
541	12	47	1006	965	3.954	0.395	40754
542	12	49	1001	962	3.79	0.379	44071
543	12	51	994	956	5.993	0.599	39871
544	12	53	984	952	7.001	0.7	39771
545	12	55	972	935	13.525	1.353	41708
546	12	57	966	917	12.333	1.233	38982
547	12	59	957	885	21.606	2.161	36286
548	12	61	948	860	17.27	1.727	35990
549	12	63	937	829	21.38	2.138	39148
550	12	65	931	823	5.515	0.552	40630
551	12	67	903	816	18.76	1.876	37362
552	12	69	878	809	16.875	1.687	36869
553	12	71	836	814	27.492	2.749	35494
554	12	73	808	815	18.211	1.821	36325
555	12	75	780	813	18.246	1.825	36644
556	12	77	756	813	15.6	1.56	35683
557	12	79	704	815	33.824	3.382	39461
558	12	81	692	814	7.827	0.783	36980
559	12	83	683	806	7.827	0.783	37504
560	12	85	654	786	22.898	2.29	36426
561	12	87	613	767	29.372	2.937	37074
562	12	89	569	742	32.893	3.289	34848
563	12	91	544	724	20.023	2.002	34829
564	12	93	528	700	18.748	1.875	36289
565	12	95	506	677	20.687	2.069	40719
566	12	97	488	668	13.081	1.308	35429
567	12	99	475	657	11.069	1.107	30208
568	12	101	465	646	9.663	0.966	29040
569	12	103	449	612	24.424	2.442	36323
570	12	105	443	596	11.107	1.111	37904
571	12	107	429	579	14.314	1.431	38362
572	12	109	414	557	17.307	1.731	39571
573	12	111	404	547	9.192	0.919	36497
574	12	113	389	534	12.902	1.29	37416
575	12	115	368	512	19.768	1.977	37199
576	12	117	351	478	24.708	2.471	34233
577	12	119	348	475	2.758	0.276	39168
578	12	121	337	461	11.573	1.157	34419
579	12	123	332	445	10.896	1.09	34188
580	12	125	322	422	16.302	1.63	35614
581	12	127	307	409	12.902	1.29	34972
582	12	129	303	407	2.907	0.291	36521
583	12	131	294	381	17.883	1.788	36591
584	12	133	275	347	25.316	2.532	37097
585	12	135	263	333	11.985	1.199	37802
586	12	137	258	330	3.79	0.379	34282
587	12	139	255	315	9.943	0.994	37112
588	12	141	249	296	12.951	1.295	37815
589	12	143	246	284	8.04	0.804	38587
590	12	145	234	272	11.031	1.103	37466
591	12	147	222	263	9.75	0.975	39070
592	12	149	209	255	9.922	0.992	34308
593	12	151	188	248	14.388	1.439	39010
594	12	153	180	243	6.132	0.613	37596
595	12	155	158	226	18.071	1.807	38072
596	12	157	150	223	5.553	0.555	35165
597	12	159	135	220	9.943	0.994	37344
598	12	161	123	227	9.03	0.903	38146
599	12	163	122	226	0.919	0.092	34479
600	12	165	117	208	12.143	1.214	37436
601	12	167	115	204	2.907	0.291	36685
602	12	169	114	197	4.596	0.46	37907
603	12	171	114	197	0	0	39375
604	12	173	112	198	1.453	0.145	34934
605	12	175	112	198	0	0	39964
606	12	177	88	193	15.935	1.593	37927
607	12	179	88	193	0	0	38185
608	12	181	85	201	5.553	0.555	38850
609	12	183	81	207	4.687	0.469	36373
610	12	185	73	213	6.5	0.65	30271
611	12	187	50	215	15.006	1.501	34262
612	12	189	34	216	10.42	1.042	37388
613	12	191	33	216	0.65	0.065	36781
614	12	193	29	218	2.907	0.291	35556
615	12	195	24	222	4.162	0.416	38999
616	12	197	21	228	4.36	0.436	38596
617	12	199	19	232	2.907	0.291	38447
618	12	201	26	228	5.24	0.524	38567
619	12	203	29	225	2.758	0.276	38824
620	12	205	39	213	10.153	1.015	32676
621	12	207	42	207	4.36	0.436	36284
622	12	209	44	199	5.36	0.536	37928
623	12	211	47	193	4.36	0.436	39002
624	12	213	47	195	1.3	0.13	29336
625	12	215	47	196	0.65	0.065	34184
626	12	217	47	196	0	0	41984
627	12	219	34	179	13.91	1.391	37435
628	12	221	34	176	1.95	0.195	33386
629	12	223	33	172	2.68	0.268	34496
630	12	225	31	152	13.065	1.306	37794
631	12	227	32	144	5.24	0.524	37827
632	12	229	33	142	1.453	0.145	37744
633	12	231	34	135	4.596	0.46	38525
634	12	233	35	133	1.453	0.145	38039
635	12	235	36	122	7.179	0.718	38878
636	12	237	38	111	7.267	0.727	38004
637	12	239	39	108	2.055	0.206	38400
638	12	241	44	97	7.854	0.785	26709
639	12	243	47	89	5.553	0.555	36523
640	12	245	51	78	7.608	0.761	45170
641	12	247	51	74	2.6	0.26	40727
642	12	249	51	71	1.95	0.195	39054
643	12	251	51	71	0	0	38614
644	12	253	45	83	8.72	0.872	39195
645	12	255	40	126	28.138	2.814	31029
646	12	257	40	130	2.6	0.26	35471
647	12	259	40	143	8.45	0.845	34207
648	12	261	37	162	12.503	1.25	33289
649	12	263	33	185	15.174	1.517	42343
650	12	265	31	190	3.5	0.35	47423
651	12	267	27	198	5.814	0.581	40491
652	12	269	23	207	6.402	0.64	41083
653	12	271	20	214	4.95	0.495	39153
654	12	273	19	219	3.314	0.331	41193
655	12	275	16	231	8.04	0.804	50977
656	12	277	16	236	3.25	0.325	39017
657	12	279	15	243	4.596	0.46	37925
658	12	281	15	252	5.85	0.585	37734
659	12	283	15	257	3.25	0.325	38169
660	12	285	15	257	0	0	37803
661	12	287	18	244	8.672	0.867	38017
662	12	289	40	183	42.149	4.215	38037
663	13	47	1000	717	-1	-1	41538
664	13	49	998	716	1.453	0.145	38550
665	13	51	993	716	3.25	0.325	41065
666	13	53	992	716	0.65	0.065	38283
667	13	55	992	716	0	0	39963
668	13	57	986	716	3.9	0.39	38974
669	13	59	972	715	9.123	0.912	37462
670	13	61	964	713	5.36	0.536	35035
671	13	63	960	713	2.6	0.26	35905
672	13	65	957	722	6.166	0.617	35853
673	13	67	957	737	9.75	0.975	35845
674	13	69	957	738	0.65	0.065	35012
675	13	71	956	757	12.367	1.237	34848
676	13	73	954	762	3.5	0.35	35871
677	13	75	946	764	5.36	0.536	30961
678	13	77	915	738	26.298	2.63	31531
679	13	79	904	728	9.663	0.966	35689
680	13	81	889	692	25.349	2.535	37993
681	13	83	878	669	16.571	1.657	40712
682	13	85	876	666	2.344	0.234	37833
683	13	87	869	663	4.95	0.495	31489
684	13	89	856	672	10.277	1.028	36495
685	13	91	846	679	7.934	0.793	41616
686	13	93	829	685	11.718	1.172	35876
687	13	95	806	688	15.076	1.508	37140
688	13	97	793	684	8.841	0.884	37330
689	13	99	778	684	9.75	0.975	40053
690	13	101	758	678	13.572	1.357	29499
691	13	103	744	668	11.183	1.118	21717
692	13	105	723	650	17.978	1.798	37110
693	13	107	712	641	9.238	0.924	37510
694	13	109	705	634	6.435	0.643	37863
695	13	111	708	638	3.25	0.325	36939
696	13	113	722	643	9.663	0.966	37165
697	13	115	734	634	9.75	0.975	34144
698	13	117	743	627	7.411	0.741	34832
699	13	119	749	615	8.72	0.872	36510
700	13	121	754	595	13.4	1.34	28268
701	13	123	761	574	14.388	1.439	38178
702	13	125	769	565	7.827	0.783	36600
703	13	127	770	563	1.453	0.145	30420
704	13	129	774	562	2.68	0.268	37026
705	13	131	789	557	10.277	1.028	35789
706	13	133	773	551	11.107	1.111	36710
707	13	135	755	540	13.711	1.371	36797
708	13	137	729	534	17.344	1.734	35297
709	13	139	720	532	5.993	0.599	38320
710	13	141	689	531	20.16	2.016	37496
711	13	143	657	530	20.81	2.081	35169
712	13	145	648	529	5.886	0.589	33259
713	13	147	636	545	13	1.3	40382
714	13	149	631	551	5.077	0.508	37487
715	13	151	614	550	11.069	1.107	29619
716	13	153	597	561	13.161	1.316	35640
717	13	155	587	568	7.934	0.793	35304
718	13	157	584	571	2.758	0.276	31156
719	13	159	580	580	6.402	0.64	31568
720	13	161	581	595	9.771	0.977	27990
721	13	163	582	599	2.68	0.268	35214
722	13	165	586	615	10.72	1.072	38001
723	13	167	582	632	11.351	1.135	36318
724	13	169	578	641	6.402	0.64	38122
725	13	171	577	649	5.24	0.524	37313
726	13	173	594	654	11.518	1.152	36602
727	13	175	627	668	23.3	2.33	40538
728	13	177	641	680	11.985	1.199	37173
729	13	179	636	713	21.694	2.169	38090
730	13	181	623	734	16.053	1.605	31819
731	13	183	609	748	12.869	1.287	38058
732	13	185	609	748	0	0	37552
733	13	187	616	744	5.24	0.524	37445
734	13	189	641	726	20.023	2.002	37091
735	13	191	642	714	7.827	0.783	34943
736	13	193	627	694	16.25	1.625	32425
737	13	195	614	663	21.85	2.185	30912
738	13	197	598	628	25.014	2.501	30724
739	13	199	594	616	8.222	0.822	33200
740	13	201	592	610	4.111	0.411	31083
741	13	203	584	596	10.481	1.048	23305
742	13	205	583	590	3.954	0.395	17828
743	13	207	584	579	7.179	0.718	30336
744	13	209	587	569	6.786	0.679	27008
745	13	211	595	556	9.922	0.992	37037
746	13	213	598	545	7.411	0.741	34637
747	13	215	601	530	9.943	0.994	36003
748	13	217	604	516	9.306	0.931	36466
749	13	219	604	502	9.1	0.91	35393
750	13	221	600	489	8.841	0.884	37087
751	13	223	595	479	7.267	0.727	39111
752	13	225	592	475	3.25	0.325	37075
753	13	227	591	457	11.718	1.172	39309
754	13	229	590	455	1.453	0.145	37758
755	13	231	582	452	5.553	0.555	34667
756	13	233	581	451	0.919	0.092	38759
757	13	235	583	449	1.838	0.184	37799
758	13	237	585	448	1.453	0.145	37841
759	13	239	592	453	5.591	0.559	33077
760	13	241	593	455	1.453	0.145	35456
761	13	243	599	466	8.144	0.814	39083
762	13	245	608	482	11.932	1.193	37474
763	13	247	603	487	4.596	0.46	38113
764	13	249	591	475	11.031	1.103	34153
765	13	251	581	453	15.708	1.571	39158
766	13	253	562	442	14.27	1.427	35534
767	13	255	530	422	24.528	2.453	35075
768	13	257	525	421	3.314	0.331	39524
769	13	259	502	411	16.302	1.63	36060
770	13	261	491	403	8.841	0.884	33303
771	13	263	481	391	10.153	1.015	33633
772	13	265	475	372	12.951	1.295	36129
773	13	267	470	357	10.277	1.028	32892
774	13	269	467	353	3.25	0.325	36621
775	13	271	456	350	7.411	0.741	36787
776	13	273	443	352	8.549	0.855	34899
777	13	275	430	347	9.053	0.905	40023
778	13	277	419	342	7.854	0.785	38851
779	13	279	407	326	13	1.3	33515
780	13	281	402	309	11.518	1.152	31888
781	13	283	402	291	11.7	1.17	34924
782	13	285	402	279	7.8	0.78	36197
783	13	287	401	266	8.475	0.847	37057
784	13	289	407	243	15.45	1.545	40297
785	14	51	961	1013	-1	-1	41046
786	14	53	961	1012	0.65	0.065	35845
787	14	55	957	1001	7.608	0.761	37433
788	14	57	956	996	3.314	0.331	39433
789	14	59	956	994	1.3	0.13	40566
790	14	61	957	985	5.886	0.589	42397
791	14	63	956	973	7.827	0.783	40945
792	14	65	952	963	7.001	0.7	40651
793	14	67	948	945	11.985	1.199	35878
794	14	69	951	926	12.503	1.25	37161
795	14	71	952	920	3.954	0.395	36513
796	14	73	958	907	9.306	0.931	36271
797	14	75	962	900	5.24	0.524	36991
798	14	77	965	896	3.25	0.325	37735
799	14	79	972	884	9.03	0.903	36741
800	14	81	978	874	7.58	0.758	37627
801	14	83	981	869	3.79	0.379	36658
802	14	85	989	856	9.922	0.992	35590
803	14	87	993	848	5.814	0.581	36235
804	14	89	995	841	4.732	0.473	35494
805	14	91	996	841	0.65	0.065	24491
806	14	93	1002	853	8.72	0.872	41454
807	14	95	1003	866	8.475	0.847	36435
808	14	97	1003	870	2.6	0.26	35390
809	14	99	999	869	2.68	0.268	32764
810	14	101	998	869	0.65	0.065	35428
811	14	103	986	874	8.45	0.845	23086
812	14	105	986	874	0	0	36759
813	14	107	985	873	0.919	0.092	38372
814	14	109	985	873	0	0	38136
815	14	111	983	865	5.36	0.536	35966
816	14	113	983	864	0.65	0.065	35874
817	14	115	982	876	7.827	0.783	34325
818	14	117	983	890	9.123	0.912	34093
819	14	119	978	909	12.77	1.277	37536
820	14	121	974	920	7.608	0.761	38584
821	14	123	968	922	4.111	0.411	38374
822	14	125	959	927	6.692	0.669	35657
823	14	127	952	931	5.24	0.524	39406
824	14	129	930	929	14.359	1.436	29036
825	14	131	923	928	4.596	0.46	31821
826	14	133	921	931	2.344	0.234	36227
827	14	135	899	947	17.681	1.768	31499
828	14	137	881	967	17.489	1.749	35702
829	14	139	856	976	17.27	1.727	33498
830	14	141	850	980	4.687	0.469	37266
831	14	143	838	988	9.374	0.937	28407
832	14	145	825	1004	13.4	1.34	37703
833	14	147	825	1004	0	0	36829
834	14	149	822	1007	2.758	0.276	35931
835	14	151	820	1018	7.267	0.727	31446
836	14	153	820	1022	2.6	0.26	35908
837	15	69	1008	891	-1	-1	34517
838	15	71	1008	891	0	0	35045
839	15	73	1007	891	0.65	0.065	36739
840	15	75	1002	899	6.132	0.613	33023
841	15	77	994	908	7.827	0.783	33706
842	15	79	984	926	13.384	1.338	37028
843	15	81	973	944	13.711	1.371	36621
844	15	83	956	962	16.093	1.609	33819
845	15	85	936	973	14.836	1.484	40507
846	15	87	916	985	15.16	1.516	35438
847	15	89	906	991	7.58	0.758	36250
848	15	91	893	997	9.306	0.931	35378
849	15	93	880	1004	9.597	0.96	24544
850	15	95	875	1008	4.162	0.416	34759
851	15	97	871	1011	3.25	0.325	36191
852	15	99	869	1014	2.344	0.234	36594
853	15	101	873	1015	2.68	0.268	36361
854	15	103	876	1013	2.344	0.234	32046
855	15	105	885	1009	6.402	0.64	37326
856	15	107	893	1005	5.814	0.581	34833
857	15	109	893	1004	0.65	0.065	36610
858	15	111	884	1007	6.166	0.617	34523
859	15	113	882	1007	1.3	0.13	36197
860	15	115	883	1006	0.919	0.092	39320
861	15	117	896	987	14.964	1.496	39873
862	15	119	885	978	9.238	0.924	34799
863	15	121	884	977	0.919	0.092	36415
864	15	123	886	981	2.907	0.291	36033
865	15	125	882	993	8.222	0.822	36541
866	15	127	880	1004	7.267	0.727	39928
867	15	129	871	1005	5.886	0.589	35135
868	15	131	856	999	10.501	1.05	34073
869	15	133	860	1000	2.68	0.268	33063
870	15	135	863	1000	1.95	0.195	32107
871	15	137	879	1002	10.481	1.048	32696
872	15	139	890	1002	7.15	0.715	34905
873	15	141	891	1002	0.65	0.065	34990
874	15	143	898	997	5.591	0.559	31798
875	15	145	900	997	1.3	0.13	33060
876	15	147	888	1001	8.222	0.822	39302
877	15	149	879	1005	6.402	0.64	35594
878	15	151	873	1004	3.954	0.395	40114
879	15	153	853	1001	13.145	1.315	32884
880	15	155	842	1000	7.179	0.718	28545
881	15	157	836	997	4.36	0.436	33406
882	15	159	830	996	3.954	0.395	33669
883	15	161	829	997	0.919	0.092	33557
884	15	163	823	998	3.954	0.395	28516
885	15	165	822	998	0.65	0.065	33698
886	15	167	808	1000	9.192	0.919	33999
887	15	169	797	1000	7.15	0.715	33299
888	15	171	787	1000	6.5	0.65	31144
889	15	173	781	1001	3.954	0.395	36605
890	15	175	778	1001	1.95	0.195	36257
891	15	177	781	1000	2.055	0.206	25770
892	15	179	785	998	2.907	0.291	36776
893	15	181	801	999	10.42	1.042	38543
894	15	183	802	1002	2.055	0.206	40657
895	15	185	802	1002	0	0	35381
896	15	187	797	1002	3.25	0.325	38624
897	15	189	789	999	5.553	0.555	36287
898	15	191	781	998	5.24	0.524	34647
899	15	193	773	999	5.24	0.524	37107
900	15	195	767	1000	3.954	0.395	29816
901	15	197	759	1002	5.36	0.536	36904
902	15	199	751	1002	5.2	0.52	37656
903	15	201	750	1002	0.65	0.065	35076
904	15	203	754	1007	4.162	0.416	33492
905	15	205	758	1010	3.25	0.325	34964
906	15	207	761	1011	2.055	0.206	35819
907	15	209	765	1009	2.907	0.291	37293
908	15	211	771	1007	4.111	0.411	32059
909	15	213	777	1002	5.077	0.508	34008
910	15	215	780	1001	2.055	0.206	39344
911	15	217	783	1000	2.055	0.206	35657
912	15	219	780	1001	2.055	0.206	38117
913	15	221	769	1006	7.854	0.785	30533
914	15	223	761	1007	5.24	0.524	31125
915	15	225	754	1007	4.55	0.455	36198
916	15	227	744	1008	6.532	0.653	34449
917	15	229	741	1011	2.758	0.276	35352
918	15	231	739	1014	2.344	0.234	32022
919	15	233	739	1015	0.65	0.065	33297
920	15	235	740	1015	0.65	0.065	35463
921	15	237	749	1014	5.886	0.589	29490
922	15	239	766	1011	11.22	1.122	33287
923	15	241	782	1002	11.932	1.193	31004
924	15	243	785	1000	2.344	0.234	40877
925	15	245	799	993	10.174	1.017	36205
926	15	247	809	991	6.629	0.663	36834
927	15	249	817	991	5.2	0.52	38582
928	15	251	832	990	9.771	0.977	36191
929	15	253	832	990	0	0	36229
930	15	255	816	987	10.581	1.058	36202
931	15	257	811	986	3.314	0.331	36320
932	15	259	791	993	13.773	1.377	33546
933	15	261	788	993	1.95	0.195	38700
934	15	263	781	994	4.596	0.46	33471
935	15	265	780	995	0.919	0.092	32827
936	16	79	1004	360	-1	-1	35917
937	16	81	1002	362	1.838	0.184	40191
938	16	83	994	368	6.5	0.65	34089
939	16	85	980	375	10.174	1.017	37973
940	16	87	961	388	14.964	1.496	39824
941	16	89	926	404	25.014	2.501	36989
942	16	91	904	416	16.289	1.629	34312
943	16	93	890	425	10.818	1.082	42578
944	16	95	874	435	12.264	1.226	34158
945	16	97	860	443	10.481	1.048	36092
946	16	99	849	449	8.144	0.814	36195
947	16	101	846	449	1.95	0.195	37054
948	16	103	842	440	6.402	0.64	36293
949	16	105	835	425	10.759	1.076	36538
950	16	107	843	405	14.001	1.4	34569
951	16	109	857	396	10.818	1.082	36560
952	16	111	827	405	20.358	2.036	34583
953	16	113	820	405	4.55	0.455	34860
954	16	115	825	403	3.5	0.35	34505
955	16	117	844	401	12.418	1.242	35908
956	16	119	799	408	29.601	2.96	36229
957	16	121	764	407	22.759	2.276	37694
958	16	123	737	406	17.562	1.756	36662
959	16	125	723	389	14.314	1.431	39240
960	16	127	711	375	11.985	1.199	37122
961	16	129	681	386	20.769	2.077	36779
962	16	131	679	387	1.453	0.145	35371
963	16	133	670	387	5.85	0.585	33892
964	16	135	649	389	13.711	1.371	37622
965	16	137	648	389	0.65	0.065	36331
966	16	139	671	359	24.571	2.457	36486
967	16	141	677	347	8.72	0.872	42145
968	16	143	683	334	9.306	0.931	36845
969	16	145	670	328	9.306	0.931	40408
970	16	147	663	312	11.351	1.135	34660
971	16	149	665	289	15.006	1.501	37977
972	16	151	668	286	2.758	0.276	37405
973	16	153	668	286	0	0	37517
974	16	155	671	282	3.25	0.325	37081
975	16	157	684	335	35.47	3.547	37411
976	16	159	684	371	23.399	2.34	40184
977	16	161	687	389	11.861	1.186	36491
978	16	163	691	404	10.09	1.009	36824
979	16	165	692	404	0.65	0.065	37221
980	16	167	700	375	19.554	1.955	35468
981	16	169	726	361	19.194	1.919	34616
982	16	171	752	354	17.501	1.75	36906
983	16	173	753	354	0.65	0.065	38975
984	16	175	712	373	29.372	2.937	33483
985	16	177	706	378	5.077	0.508	48234
986	16	179	692	386	10.481	1.048	36799
987	16	181	681	388	7.267	0.727	40013
988	16	183	679	388	1.3	0.13	38017
989	16	185	675	381	5.24	0.524	48611
990	16	187	671	375	4.687	0.469	30922
991	16	189	670	374	0.919	0.092	33821
992	16	191	666	374	2.6	0.26	52867
993	16	193	662	364	7.001	0.7	37159
994	16	195	659	356	5.553	0.555	37139
995	16	197	642	335	17.562	1.756	36189
996	16	199	639	328	4.95	0.495	35198
997	16	201	640	330	1.453	0.145	28812
998	16	203	647	341	8.475	0.847	43011
999	16	205	648	341	0.65	0.065	37793
1000	16	207	643	341	3.25	0.325	38271
1001	16	209	631	314	19.205	1.92	41101
1002	16	211	624	304	7.934	0.793	42630
1003	16	213	620	301	3.25	0.325	33056
1004	16	215	612	293	7.354	0.735	38312
1005	16	217	607	293	3.25	0.325	28632
1006	16	219	605	321	18.246	1.825	38272
1007	16	221	607	337	10.481	1.048	36861
1008	16	223	609	344	4.732	0.473	48288
1009	16	225	610	342	1.453	0.145	43378
1010	16	227	613	336	4.36	0.436	37847
1011	16	229	611	336	1.3	0.13	35228
1012	16	231	609	325	7.267	0.727	35695
1013	16	233	607	325	1.3	0.13	38381
1014	16	235	606	324	0.919	0.092	37804
1015	16	237	607	315	5.886	0.589	34581
1016	16	239	610	319	3.25	0.325	36525
1017	16	241	613	324	3.79	0.379	36725
1018	16	243	616	333	6.166	0.617	36872
1019	16	245	615	341	5.24	0.524	36506
1020	16	247	610	348	5.591	0.559	39594
1021	16	249	603	355	6.435	0.643	38931
1022	16	251	603	362	4.55	0.455	38668
1023	16	253	602	366	2.68	0.268	30789
1024	16	255	602	375	5.85	0.585	39834
1025	16	257	603	380	3.314	0.331	37274
1026	16	259	599	392	8.222	0.822	39385
1027	16	261	594	400	6.132	0.613	39489
1028	16	263	590	409	6.402	0.64	38427
1029	16	265	585	425	10.896	1.09	38308
1030	16	267	583	435	6.629	0.663	36709
1031	16	269	584	447	7.827	0.783	37140
1032	16	271	584	455	5.2	0.52	37313
1033	16	273	583	463	5.24	0.524	37972
1034	16	275	577	475	8.72	0.872	34439
1035	16	277	577	478	1.95	0.195	33863
1036	16	279	576	481	2.055	0.206	37077
1037	16	281	575	481	0.65	0.065	37546
1038	16	283	583	447	22.703	2.27	37542
1039	16	285	586	420	17.658	1.766	37977
1040	16	287	590	406	9.464	0.946	36076
1041	16	289	593	398	5.553	0.555	37539
1042	17	75	1012	77	-1	-1	36018
1043	17	77	1016	81	3.677	0.368	36616
1044	17	79	1017	85	2.68	0.268	36701
1045	17	81	1014	87	2.344	0.234	36520
1046	17	83	1004	82	7.267	0.727	36898
1047	17	85	996	68	10.481	1.048	36577
1048	17	87	989	61	6.435	0.643	36340
1049	17	89	978	57	7.608	0.761	36795
1050	17	91	972	55	4.111	0.411	37491
1051	17	93	966	52	4.36	0.436	37241
1052	17	95	963	47	3.79	0.379	37131
1053	17	97	962	40	4.596	0.46	37165
1054	17	99	962	37	1.95	0.195	38062
1055	17	101	959	12	16.366	1.637	37376
1056	17	103	957	9	2.344	0.234	37361
1057	17	105	946	10	7.179	0.718	37543
1058	17	107	918	15	18.487	1.849	36736
1059	17	109	912	21	5.515	0.552	37182
1060	17	111	896	37	14.707	1.471	42240
1061	17	113	894	39	1.838	0.184	37012
1062	17	115	894	38	0.65	0.065	37295
1063	17	117	897	35	2.758	0.276	37730
1064	17	119	886	41	8.144	0.814	37322
1065	17	121	886	41	0	0	36629
1066	17	123	879	45	5.24	0.524	37374
1067	17	125	872	49	5.24	0.524	37058
1068	17	127	865	53	5.24	0.524	37391
1069	17	129	855	57	7.001	0.7	37768
1070	17	131	855	54	1.95	0.195	37657
1071	17	133	857	41	8.549	0.855	30598
1072	17	135	858	34	4.596	0.46	29526
1073	17	137	860	29	3.5	0.35	29861
1074	17	139	861	35	3.954	0.395	32945
1075	17	141	861	43	5.2	0.52	31934
1076	17	143	865	47	3.677	0.368	32437
1077	17	145	884	75	21.994	2.199	37185
1078	17	147	892	71	5.814	0.581	37395
1079	17	149	897	58	9.053	0.905	37143
1080	17	151	904	51	6.435	0.643	37127
1081	17	153	924	46	13.4	1.34	37650
1082	17	155	934	43	6.786	0.679	37514
1083	17	157	942	36	6.909	0.691	37123
1084	17	159	950	32	5.814	0.581	36379
1085	17	161	963	28	8.841	0.884	37180
1086	17	163	976	23	9.053	0.905	29507
1087	17	165	976	22	0.65	0.065	38856
1088	17	167	973	18	3.25	0.325	36146
1089	17	169	969	15	3.25	0.325	35258
1090	17	171	967	12	2.344	0.234	37271
1091	17	173	966	9	2.055	0.206	37358
1092	17	175	962	10	2.68	0.268	36967
1093	17	177	954	14	5.814	0.581	37160
1094	17	179	906	56	41.457	4.146	37510
1095	17	181	909	44	8.04	0.804	36873
1096	17	183	915	31	9.306	0.931	36585
1097	17	185	918	24	4.95	0.495	37638
1098	17	187	920	18	4.111	0.411	36687
1099	17	189	912	12	6.5	0.65	37529
1100	17	191	890	13	14.314	1.431	37117
1101	17	193	867	30	18.59	1.859	37780
1102	17	195	861	40	7.58	0.758	37156
1103	17	197	858	47	4.95	0.495	37270
1104	17	199	850	59	9.374	0.937	36992
1105	17	201	845	67	6.132	0.613	37015
1106	17	203	845	68	0.65	0.065	36668
1107	17	205	845	68	0	0	34040
1108	17	207	845	69	0.65	0.065	35715
1109	17	209	845	72	1.95	0.195	35615
1110	17	211	858	70	8.549	0.855	36032
1111	17	213	870	62	9.374	0.937	37666
1112	17	215	886	50	13	1.3	38598
1113	17	217	906	39	14.836	1.484	38680
1114	17	219	914	38	5.24	0.524	37672
1115	17	221	927	40	8.549	0.855	34379
1116	17	223	931	46	4.687	0.469	39268
1117	17	225	932	46	0.65	0.065	38118
1118	17	227	933	37	5.886	0.589	37992
1119	17	229	933	28	5.85	0.585	33004
1120	17	231	933	24	2.6	0.26	35946
1121	17	233	934	22	1.453	0.145	39726
1122	17	235	934	19	1.95	0.195	38588
1123	17	237	930	39	13.257	1.326	45193
1124	17	239	926	46	5.24	0.524	37306
1125	17	241	912	61	13.337	1.334	39116
1126	17	243	908	66	4.162	0.416	39936
1127	17	245	904	76	7.001	0.7	46686
1128	17	247	903	85	5.886	0.589	36948
1129	17	249	903	85	0	0	37747
1130	17	251	914	49	24.467	2.447	37685
1131	17	253	920	35	9.9	0.99	37742
1132	17	255	922	30	3.5	0.35	37411
1133	17	257	922	29	0.65	0.065	40726
1134	17	259	922	25	2.6	0.26	39591
1135	17	261	923	23	1.453	0.145	37727
1136	17	263	923	23	0	0	36558
1137	17	265	921	24	1.453	0.145	39205
1138	17	267	918	24	1.95	0.195	38622
1139	17	269	917	25	0.919	0.092	36912
1140	17	271	916	25	0.65	0.065	45734
1141	17	273	914	25	1.3	0.13	49115
1142	17	275	905	24	5.886	0.589	33667
1143	17	277	905	24	0	0	29621
1144	17	279	906	18	3.954	0.395	34483
1145	17	281	907	19	0.919	0.092	36015
1146	17	283	911	36	11.351	1.135	35314
1147	17	285	914	51	9.943	0.994	37492
1148	17	287	915	60	5.886	0.589	29614
1149	17	289	915	63	1.95	0.195	36639
1150	18	119	1000	246	-1	-1	34630
1151	18	121	1000	246	0	0	34372
1152	18	123	998	246	1.3	0.13	32906
1153	18	125	992	246	3.9	0.39	36045
1154	18	127	991	246	0.65	0.065	36160
1155	18	129	989	247	1.453	0.145	31418
1156	18	131	987	250	2.344	0.234	35482
1157	18	133	987	250	0	0	34280
1158	18	135	987	248	1.3	0.13	35920
1159	18	137	991	240	5.814	0.581	36756
1160	18	139	991	239	0.65	0.065	30613
1161	18	141	997	234	5.077	0.508	35198
1162	18	143	1000	229	3.79	0.379	31731
1163	18	145	1002	219	6.629	0.663	36801
1164	18	147	1003	214	3.314	0.331	36204
1165	18	149	1006	210	3.25	0.325	32638
1166	18	151	1006	210	0	0	36754
1167	18	153	1006	210	0	0	37156
1168	18	155	1007	209	0.919	0.092	36686
1169	18	157	1008	204	3.314	0.331	38488
1170	18	159	1009	198	3.954	0.395	32829
1171	18	161	1009	191	4.55	0.455	36818
1172	18	163	1009	191	0	0	34154
1173	18	165	1006	199	5.553	0.555	31880
1174	18	167	1002	210	7.608	0.761	34386
1175	18	169	1002	213	1.95	0.195	34441
1176	18	171	1001	217	2.68	0.268	36657
1177	18	173	1001	217	0	0	35708
1178	18	175	997	219	2.907	0.291	32312
1179	18	177	997	220	0.65	0.065	39060
1180	18	179	997	220	0	0	39310
1181	18	181	997	220	0	0	36154
1182	18	183	998	213	4.596	0.46	33169
1183	18	185	1003	203	7.267	0.727	36067
1184	18	187	999	208	4.162	0.416	34163
1185	18	189	994	214	5.077	0.508	31650
1186	18	191	987	223	7.411	0.741	33056
1187	18	193	980	234	8.475	0.847	29485
1188	18	195	979	235	0.919	0.092	33654
1189	18	197	975	240	4.162	0.416	31859
1190	18	199	972	244	3.25	0.325	35924
1191	18	201	968	247	3.25	0.325	32860
1192	18	203	953	262	13.788	1.379	34872
1193	18	205	945	267	6.132	0.613	34961
1194	18	207	935	277	9.192	0.919	34627
1195	18	209	921	292	13.337	1.334	33006
1196	18	211	908	303	11.069	1.107	33113
1197	18	213	898	309	7.58	0.758	34273
1198	18	215	885	319	10.661	1.066	33576
1199	18	217	885	319	0	0	32068
1200	18	219	885	320	0.65	0.065	34987
1201	18	221	883	327	4.732	0.473	36289
1202	18	223	881	331	2.907	0.291	37291
1203	18	225	881	331	0	0	33481
1204	18	227	881	333	1.3	0.13	36929
1205	18	229	885	328	4.162	0.416	36491
1206	18	231	885	328	0	0	36636
1207	18	233	885	328	0	0	33149
1208	18	235	896	309	14.27	1.427	30175
1209	18	237	902	302	5.993	0.599	29609
1210	18	239	900	308	4.111	0.411	32882
1211	18	241	900	308	0	0	36962
1212	18	243	899	308	0.65	0.065	36791
1213	18	245	901	308	1.3	0.13	36330
1214	18	247	897	314	4.687	0.469	36526
1215	18	249	884	328	12.418	1.242	36956
1216	18	251	870	343	13.337	1.334	37423
1217	18	253	857	363	15.505	1.55	37538
1218	18	255	851	385	14.822	1.482	29574
1219	18	257	834	425	28.25	2.825	24883
1220	18	259	821	448	17.172	1.717	34783
1221	18	261	803	474	20.554	2.055	40332
1222	18	263	796	487	9.597	0.96	37058
1223	18	265	786	499	10.153	1.015	37325
1224	18	267	777	511	9.75	0.975	37067
1225	18	269	801	490	20.728	2.073	36695
1226	18	271	827	483	17.501	1.75	38062
1227	18	273	832	508	16.571	1.657	36617
1228	18	275	833	528	13.016	1.302	35863
1229	18	277	829	553	16.456	1.646	32597
1230	18	279	834	572	12.77	1.277	35951
1231	18	281	840	588	11.107	1.111	36572
1232	18	283	840	591	1.95	0.195	36874
1233	18	285	837	575	10.581	1.058	36582
1234	18	287	826	565	9.663	0.966	35134
1235	18	289	793	558	21.927	2.193	37931
1236	19	77	997	802	-1	-1	36596
1237	19	79	996	803	0.919	0.092	35749
1238	19	81	963	805	21.489	2.149	36422
1239	19	83	922	799	26.933	2.693	36012
1240	19	85	896	799	16.9	1.69	36444
1241	19	87	858	797	24.734	2.473	37679
1242	19	89	844	798	9.123	0.912	37233
1243	19	91	844	798	0	0	38439
1244	19	93	835	742	36.866	3.687	33486
1245	19	95	833	712	19.543	1.954	36574
1246	19	97	835	662	32.525	3.253	36575
1247	19	99	838	658	3.25	0.325	36571
1248	19	101	854	640	15.654	1.565	36407
1249	19	103	868	605	24.502	2.45	38813
1250	19	105	872	591	9.464	0.946	29631
1251	19	107	877	567	15.935	1.593	38374
1252	19	109	883	521	30.153	3.015	37835
1253	19	111	886	508	8.672	0.867	34676
1254	19	113	891	499	6.692	0.669	35041
1255	19	115	898	495	5.24	0.524	34283
1256	19	117	914	488	11.351	1.135	36068
1257	19	119	935	484	13.895	1.39	39628
1258	19	121	951	479	10.896	1.09	37835
1259	19	123	965	472	10.174	1.017	30721
1260	19	125	974	465	7.411	0.741	36698
1261	19	127	991	462	11.22	1.122	37870
1262	19	129	998	459	4.95	0.495	39679
1263	19	131	1009	456	7.411	0.741	37697
1264	19	133	1013	453	3.25	0.325	38633
1265	19	135	1019	449	4.687	0.469	36947
1266	19	137	1019	441	5.2	0.52	35968
1267	19	139	1019	440	0.65	0.065	37211
1268	19	141	1017	440	1.3	0.13	34645
1269	19	143	1014	442	2.344	0.234	35849
1270	19	145	1014	443	0.65	0.065	36385
1271	20	129	1007	241	-1	-1	37077
1272	20	131	1010	236	3.79	0.379	33327
1273	20	133	1006	233	3.25	0.325	28106
1274	20	135	1006	242	5.85	0.585	37277
1275	20	137	1006	242	0	0	33590
1276	20	139	1008	225	11.126	1.113	36566
1277	20	141	1009	219	3.954	0.395	36806
1278	20	143	1011	214	3.5	0.35	35846
1279	20	145	1011	214	0	0	35446
1280	20	147	1010	216	1.453	0.145	35884
1281	20	149	1005	225	6.692	0.669	32630
1282	20	151	1002	233	5.553	0.555	40667
1283	20	153	1001	233	0.65	0.065	41383
1284	20	155	1001	232	0.65	0.065	35961
1285	20	157	1001	222	6.5	0.65	33833
1286	20	159	1001	216	3.9	0.39	38528
1287	20	161	1001	217	0.65	0.065	31186
1288	20	163	999	220	2.344	0.234	34125
1289	20	165	998	221	0.919	0.092	36855
1290	20	167	998	221	0	0	33872
1291	20	169	999	218	2.055	0.206	33019
1292	20	171	1005	210	6.5	0.65	36036
1293	20	173	1008	204	4.36	0.436	35939
1294	20	175	1011	195	6.166	0.617	39198
1295	20	177	1008	201	4.36	0.436	37732
1296	20	179	1003	216	10.277	1.028	37852
1297	20	181	998	223	5.591	0.559	40251
1298	20	183	995	231	5.553	0.555	36595
1299	20	185	995	231	0	0	38266
1300	20	187	983	242	10.581	1.058	36652
1301	20	189	969	252	11.183	1.118	34739
1302	20	191	965	251	2.68	0.268	32474
1303	20	193	951	263	11.985	1.199	26267
1304	20	195	943	269	6.5	0.65	27957
1305	20	197	933	280	9.663	0.966	34219
1306	20	199	932	280	0.65	0.065	30736
1307	20	201	931	282	1.453	0.145	33779
1308	20	203	924	290	6.909	0.691	34140
1309	20	205	919	295	4.596	0.46	32654
1310	20	207	914	300	4.596	0.46	35773
1311	20	209	904	309	8.745	0.874	37445
1312	20	211	900	314	4.162	0.416	37444
1313	20	213	890	328	11.183	1.118	38113
1314	20	215	884	333	5.077	0.508	35405
1315	20	217	884	333	0	0	38524
1316	20	219	882	335	1.838	0.184	37238
1317	20	221	880	336	1.453	0.145	38691
1318	20	223	877	336	1.95	0.195	37240
1319	20	225	877	335	0.65	0.065	38650
1320	20	227	879	331	2.907	0.291	32569
1321	20	229	887	325	6.5	0.65	35321
1322	20	231	895	318	6.909	0.691	35608
1323	20	233	899	314	3.677	0.368	37739
1324	20	235	899	313	0.65	0.065	36191
1325	20	237	900	313	0.65	0.065	33216
1326	20	239	903	308	3.79	0.379	34265
1327	20	241	903	307	0.65	0.065	37421
1328	20	243	902	302	3.314	0.331	37260
1329	20	245	911	294	7.827	0.783	37170
1330	20	247	920	283	9.238	0.924	27884
1331	20	249	921	277	3.954	0.395	39992
1332	20	251	924	264	8.672	0.867	31204
1333	20	253	931	254	7.934	0.793	33724
1334	20	255	934	249	3.79	0.379	29968
1335	20	257	935	248	0.919	0.092	36147
1336	20	259	936	244	2.68	0.268	33980
1337	20	261	934	237	4.732	0.473	32877
1338	20	263	932	220	11.126	1.113	33819
1339	20	265	927	209	7.854	0.785	32461
1340	20	267	925	202	4.732	0.473	35971
1341	20	269	924	186	10.42	1.042	34047
1342	20	271	923	179	4.596	0.46	36410
1343	20	273	915	166	9.922	0.992	34412
1344	20	275	902	141	18.315	1.832	38222
1345	20	277	900	139	1.838	0.184	38639
1346	20	279	894	136	4.36	0.436	39045
1347	20	281	892	134	1.838	0.184	38600
1348	20	283	882	133	6.532	0.653	39109
1349	20	285	881	133	0.65	0.065	40449
1350	20	287	884	138	3.79	0.379	32739
1351	20	289	878	132	5.515	0.552	35515
1352	21	183	1012	152	-1	-1	42277
1353	21	185	1007	150	3.5	0.35	36307
1354	21	187	999	149	5.24	0.524	36271
1355	21	189	965	152	22.185	2.219	35666
1356	21	191	961	152	2.6	0.26	36113
1357	21	193	954	154	4.732	0.473	34143
1358	21	195	931	155	14.964	1.496	36649
1359	21	197	914	151	11.351	1.135	36163
1360	21	199	897	151	11.05	1.105	38527
1361	21	201	885	152	7.827	0.783	34509
1362	21	203	877	142	8.324	0.832	37455
1363	21	205	864	124	14.432	1.443	34474
1364	21	207	853	108	12.62	1.262	34044
1365	21	209	846	93	10.759	1.076	28603
1366	21	211	845	83	6.532	0.653	36361
1367	21	213	861	73	12.264	1.226	29861
1368	21	215	874	65	9.922	0.992	35768
1369	21	217	877	58	4.95	0.495	36368
1370	21	219	887	44	11.183	1.118	35126
1371	21	221	891	35	6.402	0.64	36993
1372	21	223	898	27	6.909	0.691	37058
1373	21	225	904	22	5.077	0.508	38216
1374	21	227	913	34	9.75	0.975	36843
1375	21	229	921	68	22.703	2.27	36399
1376	21	231	924	78	6.786	0.679	37147
1377	21	233	934	88	9.192	0.919	35496
1378	21	235	953	98	13.956	1.396	36656
1379	21	237	962	105	7.411	0.741	36634
1380	21	239	975	116	11.069	1.107	38143
1381	21	241	982	125	7.411	0.741	36358
1382	21	243	987	136	7.854	0.785	35707
1383	21	245	990	148	8.04	0.804	36193
1384	21	247	992	150	1.838	0.184	34189
1385	21	249	997	156	5.077	0.508	36267
1386	21	251	1001	164	5.814	0.581	32163
1387	21	253	1004	178	9.306	0.931	31665
1388	21	255	1005	191	8.475	0.847	36922
1389	21	257	1008	199	5.553	0.555	36753
1390	21	259	1011	209	6.786	0.679	36435
1391	21	261	1011	213	2.6	0.26	36880
1392	21	263	1011	201	7.8	0.78	36055
1393	21	265	1010	192	5.886	0.589	36756
1394	21	267	1010	182	6.5	0.65	32654
1395	21	269	1010	174	5.2	0.52	38081
1396	21	271	1010	167	4.55	0.455	37643
1397	21	273	1010	163	2.6	0.26	36377
1398	21	275	1011	156	4.596	0.46	36887
1399	21	277	1012	147	5.886	0.589	36883
1400	21	279	1015	143	3.25	0.325	36695
1401	21	281	1018	139	3.25	0.325	36957
1402	21	283	1022	138	2.68	0.268	36240
1403	22	15	1017	673	-1	-1	45995
1404	22	17	1009	664	7.827	0.783	45690
1405	22	19	1008	658	3.954	0.395	50165
1406	22	21	1006	658	1.3	0.13	46791
1407	22	23	987	640	17.012	1.701	44559
1408	22	25	980	631	7.411	0.741	43338
1409	22	27	975	626	4.596	0.46	37233
1410	22	29	965	615	9.663	0.966	44224
1411	22	31	962	607	5.553	0.555	44508
1412	22	33	964	595	7.907	0.791	41096
1413	22	35	959	578	11.518	1.152	44321
1414	22	37	951	574	5.814	0.581	44274
1415	22	39	920	558	22.675	2.268	43798
1416	22	41	881	558	25.349	2.535	43836
1417	22	43	848	551	21.927	2.193	42821
1418	22	45	842	546	5.077	0.508	39374
1419	22	47	839	538	5.553	0.555	39529
1420	22	49	839	528	6.5	0.65	34615
1421	22	51	839	526	1.3	0.13	38628
1422	22	53	839	521	3.25	0.325	37338
1423	22	55	842	514	4.95	0.495	40676
1424	22	57	840	507	4.732	0.473	36439
1425	22	59	845	497	7.267	0.727	38860
1426	22	61	849	491	4.687	0.469	34529
1427	22	63	850	487	2.68	0.268	36204
1428	22	65	857	476	8.475	0.847	34775
1429	22	67	858	476	0.65	0.065	36835
1430	22	69	858	476	0	0	36576
1431	22	71	860	470	4.111	0.411	37837
1432	22	73	863	461	6.166	0.617	40009
1433	22	75	864	459	1.453	0.145	38562
1434	22	77	864	459	0	0	38083
1435	22	79	864	447	7.8	0.78	41689
1436	22	81	863	442	3.314	0.331	38254
1437	22	83	862	434	5.24	0.524	47335
1438	22	85	862	423	7.15	0.715	40796
1439	22	87	863	411	7.827	0.783	38168
1440	22	89	865	406	3.5	0.35	37375
1441	22	91	866	399	4.596	0.46	32775
1442	22	93	866	395	2.6	0.26	38355
1443	22	95	868	390	3.5	0.35	34461
1444	22	97	874	375	10.501	1.05	36575
1445	22	99	876	370	3.5	0.35	34394
1446	22	101	878	367	2.344	0.234	32350
1447	22	103	880	373	4.111	0.411	37177
1448	22	105	886	372	3.954	0.395	36677
1449	22	107	894	354	12.803	1.28	41281
1450	22	109	895	353	0.919	0.092	37856
1451	22	111	895	349	2.6	0.26	37671
1452	22	113	898	342	4.95	0.495	32629
1453	22	115	900	338	2.907	0.291	38135
1454	22	117	897	357	12.503	1.25	36282
1455	22	119	897	357	0	0	37380
1456	22	121	896	363	3.954	0.395	34988
1457	22	123	919	343	19.811	1.981	35216
1458	22	125	929	334	8.745	0.874	36437
1459	22	127	940	324	9.663	0.966	38833
1460	22	129	945	319	4.596	0.46	38579
1461	22	131	942	324	3.79	0.379	38168
1462	22	133	942	325	0.65	0.065	39888
1463	22	135	952	314	9.663	0.966	32511
1464	22	137	956	310	3.677	0.368	36801
1465	22	139	958	308	1.838	0.184	34559
1466	22	141	931	340	27.214	2.721	36558
1467	22	143	915	357	15.174	1.517	37684
1468	22	145	899	368	12.62	1.262	36858
1469	22	147	877	379	15.987	1.599	36794
1470	22	149	855	381	14.359	1.436	37384
1471	22	151	817	381	24.699	2.47	32378
1472	22	153	805	376	8.45	0.845	37331
1473	22	155	795	368	8.324	0.832	30072
1474	22	157	788	363	5.591	0.559	36949
1475	22	159	780	359	5.814	0.581	35657
1476	22	161	790	360	6.532	0.653	31974
1477	22	163	796	362	4.111	0.411	38229
1478	22	165	806	369	7.934	0.793	35275
1479	22	167	813	374	5.591	0.559	30788
1480	22	169	826	389	12.902	1.29	35051
1481	22	171	831	389	3.25	0.325	33549
1482	22	173	843	382	9.03	0.903	34495
1483	22	175	853	377	7.267	0.727	39829
1484	22	177	854	383	3.954	0.395	40452
1485	22	179	853	388	3.314	0.331	38268
1486	22	181	852	392	2.68	0.268	54509
1487	22	183	845	397	5.591	0.559	38259
1488	22	185	840	400	3.79	0.379	38498
1489	22	187	848	393	6.909	0.691	39083
1490	22	189	846	403	6.629	0.663	38208
1491	22	191	840	408	5.077	0.508	33045
1492	22	193	830	427	13.956	1.396	36944
1493	22	195	814	459	23.255	2.325	35471
1494	22	197	806	471	9.374	0.937	34801
1495	22	199	793	493	16.61	1.661	37171
1496	22	201	791	507	9.192	0.919	37368
1497	22	203	791	536	18.85	1.885	31275
1498	22	205	793	539	2.344	0.234	31837
1499	22	207	801	557	12.803	1.28	36821
1500	22	209	802	567	6.532	0.653	36466
1501	22	211	802	573	3.9	0.39	37095
1502	22	213	801	573	0.65	0.065	43876
1503	22	215	795	586	9.306	0.931	35848
1504	22	217	795	586	0	0	36807
1505	22	219	791	569	11.351	1.135	34530
1506	22	221	789	536	21.489	2.149	33433
1507	22	223	792	516	13.145	1.315	37225
1508	22	225	809	483	24.128	2.413	36780
1509	22	227	816	467	11.351	1.135	36265
1510	22	229	820	463	3.677	0.368	37144
1511	22	231	821	490	17.562	1.756	36969
1512	22	233	815	516	17.344	1.734	39356
1513	22	235	805	525	8.745	0.874	39077
1514	22	237	793	529	8.222	0.822	38294
1515	22	239	780	534	9.053	0.905	35319
1516	22	241	766	541	10.174	1.017	33931
1517	22	243	758	544	5.553	0.555	36332
1518	22	245	738	539	13.4	1.34	36587
1519	22	247	718	528	14.836	1.484	37177
1520	22	249	709	522	7.031	0.703	36742
1521	22	251	705	520	2.907	0.291	35477
1522	22	253	674	529	20.981	2.098	29210
1523	22	255	658	544	14.255	1.426	26739
1524	22	257	651	552	6.909	0.691	28385
1525	22	259	644	570	12.553	1.255	34645
1526	22	261	627	598	21.291	2.129	43729
1527	22	263	620	607	7.411	0.741	41109
1528	22	265	606	622	13.337	1.334	37455
1529	22	267	601	632	7.267	0.727	39446
1530	22	269	604	627	3.79	0.379	37785
1531	22	271	632	589	30.68	3.068	36899
1532	22	273	653	563	21.723	2.172	35491
1533	22	275	659	555	6.5	0.65	33708
1534	22	277	666	541	10.174	1.017	32827
1535	22	279	682	521	16.648	1.665	34378
1536	22	281	706	495	22.999	2.3	38635
1537	22	283	710	489	4.687	0.469	40799
1538	22	285	717	482	6.435	0.643	40279
1539	22	287	727	473	8.745	0.874	36131
1540	22	289	739	468	8.45	0.845	35811
1541	23	27	1018	592	-1	-1	39128
1542	23	29	1015	587	3.79	0.379	48258
1543	23	31	1007	582	6.132	0.613	48592
1544	23	33	989	568	14.822	1.482	48659
1545	23	35	968	553	16.774	1.677	43839
1546	23	37	953	543	11.718	1.172	44955
1547	23	39	922	510	29.429	2.943	29279
1548	23	41	906	490	16.648	1.665	39694
1549	23	43	884	473	18.071	1.807	43769
1550	23	45	863	453	18.85	1.885	42452
1551	23	47	848	445	11.05	1.105	41783
1552	23	49	827	433	15.721	1.572	43338
1553	23	51	815	418	12.486	1.249	25912
1554	23	53	809	391	17.978	1.798	39113
1555	23	55	801	367	16.443	1.644	38045
1556	23	57	800	350	11.069	1.107	38930
1557	23	59	789	327	16.571	1.657	36882
1558	23	61	782	308	13.161	1.316	36753
1559	23	63	780	293	9.836	0.984	32697
1560	23	65	776	258	22.898	2.29	38463
1561	23	67	781	243	10.277	1.028	36721
1562	23	69	790	221	15.45	1.545	38107
1563	23	71	800	191	20.554	2.055	38641
1564	23	73	811	162	20.16	2.016	37373
1565	23	75	818	151	8.475	0.847	38598
1566	23	77	813	154	3.79	0.379	38065
1567	23	79	799	179	18.624	1.862	39254
1568	23	81	797	185	4.111	0.411	36805
1569	23	83	797	173	7.8	0.78	37068
1570	23	85	795	160	8.549	0.855	42956
1571	23	87	789	123	24.364	2.436	29121
1572	23	89	788	87	23.408	2.341	28327
1573	23	91	786	66	13.711	1.371	37593
1574	23	93	787	45	13.665	1.367	39545
1575	23	95	787	43	1.3	0.13	39272
1576	23	97	785	28	9.836	0.984	38121
1577	23	99	785	24	2.6	0.26	36839
1578	23	101	783	12	7.907	0.791	38162
1579	23	103	782	9	2.055	0.206	39642
1580	23	105	781	4	3.314	0.331	41851
1581	23	107	780	5	0.919	0.092	37434
1582	23	109	779	17	7.827	0.783	37670
1583	23	111	780	31	9.123	0.912	37150
1584	23	113	782	43	7.907	0.791	33868
1585	23	115	787	71	18.487	1.849	38368
1586	23	117	790	87	10.581	1.058	35821
1587	23	119	795	117	19.768	1.977	37418
1588	23	121	798	130	8.672	0.867	45364
1589	23	123	801	147	11.22	1.122	38207
1590	23	125	801	150	1.95	0.195	37950
1591	23	127	796	156	5.077	0.508	37035
1592	23	129	795	156	0.65	0.065	44384
1593	23	131	789	145	8.144	0.814	37079
1594	23	133	786	137	5.553	0.555	37847
1595	23	135	785	102	22.759	2.276	22103
1596	23	137	785	95	4.55	0.455	32464
1597	23	139	785	91	2.6	0.26	23157
1598	23	141	785	75	10.4	1.04	29121
1599	23	143	786	68	4.596	0.46	42904
1600	23	145	786	55	8.45	0.845	36544
1601	23	147	784	52	2.344	0.234	37571
1602	23	149	782	49	2.344	0.234	40991
1603	23	151	779	48	2.055	0.206	35255
1604	23	153	778	44	2.68	0.268	36677
1605	23	155	778	41	1.95	0.195	36909
1606	23	157	778	45	2.6	0.26	36311
1607	23	159	783	66	14.031	1.403	33960
1608	23	161	788	75	6.692	0.669	37292
1609	23	163	788	75	0	0	37256
1610	23	165	789	75	0.65	0.065	37387
1611	23	167	795	67	6.5	0.65	34103
1612	23	169	801	60	5.993	0.599	41572
1613	23	171	807	55	5.077	0.508	37678
1614	23	173	805	56	1.453	0.145	37589
1615	23	175	792	65	10.277	1.028	38096
1616	23	177	770	75	15.708	1.571	38164
1617	23	179	758	81	8.72	0.872	39168
1618	23	181	749	85	6.402	0.64	36090
1619	23	183	737	95	10.153	1.015	38784
1620	23	185	731	99	4.687	0.469	38202
1621	23	187	730	99	0.65	0.065	38495
1622	23	189	734	77	14.534	1.453	39556
1623	23	191	734	60	11.05	1.105	39507
1624	23	193	734	49	7.15	0.715	38324
1625	23	195	729	42	5.591	0.559	37104
1626	23	197	718	32	9.663	0.966	38060
1627	23	199	710	25	6.909	0.691	36327
1628	23	201	707	20	3.79	0.379	37736
1629	23	203	705	16	2.907	0.291	35983
1630	23	205	702	13	2.758	0.276	31139
1631	23	207	702	11	1.3	0.13	36598
1632	23	209	709	12	4.596	0.46	36447
1633	23	211	700	20	7.827	0.783	38925
1634	23	213	698	25	3.5	0.35	37979
1635	23	215	698	31	3.9	0.39	38191
1636	23	217	698	32	0.65	0.065	36552
1637	23	219	702	20	8.222	0.822	34785
1638	23	221	706	16	3.677	0.368	37292
1639	23	223	707	16	0.65	0.065	37998
1640	23	225	719	16	7.8	0.78	37580
1641	24	33	992	290	-1	-1	45641
1642	24	35	985	291	4.596	0.46	49066
1643	24	37	979	294	4.36	0.436	51587
1644	24	39	973	303	7.031	0.703	45123
1645	24	41	972	304	0.919	0.092	45389
1646	24	43	972	304	0	0	44880
1647	24	45	969	298	4.36	0.436	43776
1648	24	47	963	293	5.077	0.508	42746
1649	24	49	956	290	4.95	0.495	42052
1650	24	51	944	288	7.907	0.791	45591
1651	24	53	942	289	1.453	0.145	42088
1652	24	55	935	299	7.934	0.793	41229
1653	24	57	931	307	5.814	0.581	41764
1654	24	59	923	322	11.05	1.105	41064
1655	24	61	910	325	8.672	0.867	42311
1656	24	63	896	332	10.174	1.017	39960
1657	24	65	893	333	2.055	0.206	40374
1658	24	67	892	325	5.24	0.524	40013
1659	24	69	893	298	17.562	1.756	31819
1660	24	71	889	276	14.534	1.453	40493
1661	24	73	884	267	6.692	0.669	39149
1662	24	75	875	260	7.411	0.741	40047
1663	24	77	870	255	4.596	0.46	38958
1664	24	79	840	254	19.51	1.951	38488
1665	24	81	809	252	20.191	2.019	32806
1666	24	83	775	241	23.227	2.323	36041
1667	24	85	741	235	22.441	2.244	36939
1668	24	87	735	241	5.515	0.552	38187
1669	24	89	730	259	12.143	1.214	36173
1670	24	91	740	288	19.939	1.994	38992
1671	24	93	747	306	12.553	1.255	38965
1672	24	95	739	341	23.336	2.334	40207
1673	24	97	719	376	26.202	2.62	37938
1674	24	99	716	380	3.25	0.325	36157
1675	24	101	715	409	18.861	1.886	38899
1676	24	103	716	411	1.453	0.145	36322
1677	24	105	714	436	16.302	1.63	38607
1678	24	107	714	437	0.65	0.065	39120
1679	24	109	704	449	10.153	1.015	39688
1680	24	111	701	450	2.055	0.206	39669
1681	24	113	683	463	14.432	1.443	37463
1682	24	115	682	463	0.65	0.065	37524
1683	24	117	682	463	0	0	37080
1684	24	119	696	442	16.405	1.64	36121
1685	24	121	706	425	12.82	1.282	37499
1686	24	123	718	408	13.525	1.353	36804
1687	24	125	722	395	8.841	0.884	36597
1688	24	127	727	385	7.267	0.727	34274
1689	24	129	729	374	7.267	0.727	34182
1690	24	131	732	365	6.166	0.617	38830
1691	24	133	732	359	3.9	0.39	39002
1692	24	135	731	356	2.055	0.206	37260
1693	24	137	721	357	6.532	0.653	35524
1694	24	139	717	356	2.68	0.268	37864
1695	24	141	717	356	0	0	36193
1696	24	143	711	360	4.687	0.469	36412
1697	24	145	708	361	2.055	0.206	37308
1698	24	147	699	363	5.993	0.599	35562
1699	24	149	686	363	8.45	0.845	36570
1700	24	151	684	357	4.111	0.411	38200
1701	24	153	700	346	12.62	1.262	36584
1702	24	155	708	343	5.553	0.555	38675
1703	24	157	721	337	9.306	0.931	35252
1704	24	159	746	309	24.398	2.44	39147
1705	24	161	757	284	17.753	1.775	35559
1706	24	163	759	257	17.598	1.76	35775
1707	24	165	768	231	17.883	1.788	34741
1708	24	167	770	227	2.907	0.291	40120
1709	24	169	773	227	1.95	0.195	35803
1710	24	171	778	219	6.132	0.613	34611
1711	24	173	797	188	23.633	2.363	34483
1712	24	175	813	165	18.211	1.821	37264
1713	24	177	820	152	9.597	0.96	37713
1714	24	179	829	133	13.665	1.367	40521
1715	24	181	828	137	2.68	0.268	34030
1716	24	183	827	155	11.718	1.172	38980
1717	24	185	834	154	4.596	0.46	38087
1718	24	187	847	147	9.597	0.96	32434
1719	24	189	852	144	3.79	0.379	35456
1720	24	191	851	144	0.65	0.065	35641
1721	24	193	851	144	0	0	32889
1722	24	195	851	144	0	0	37406
1723	24	197	851	144	0	0	37697
1724	24	199	850	149	3.314	0.331	38482
1725	24	201	849	155	3.954	0.395	42017
1726	24	203	849	157	1.3	0.13	43059
1727	24	205	848	169	7.827	0.783	37133
1728	24	207	848	169	0	0	32900
1729	24	209	852	180	7.608	0.761	35158
1730	24	211	852	181	0.65	0.065	34180
1731	24	213	853	182	0.919	0.092	36835
1732	24	215	853	183	0.65	0.065	35593
1733	24	217	854	183	0.65	0.065	38203
1734	24	219	854	183	0	0	34912
1735	24	221	852	181	1.838	0.184	36684
1736	24	223	843	175	7.031	0.703	30928
1737	24	225	831	168	9.03	0.903	35833
1738	24	227	826	163	4.596	0.46	44039
1739	24	229	822	159	3.677	0.368	41357
1740	24	231	808	151	10.481	1.048	36327
1741	24	233	796	144	9.03	0.903	33593
1742	24	235	791	141	3.79	0.379	37124
1743	24	237	773	136	12.143	1.214	42785
1744	24	239	772	136	0.65	0.065	35718
1745	24	241	765	130	5.993	0.599	35500
1746	24	243	762	128	2.344	0.234	40067
1747	24	245	759	125	2.758	0.276	35600
1748	24	247	755	123	2.907	0.291	36556
1749	24	249	751	120	3.25	0.325	37932
1750	24	251	750	119	0.919	0.092	37017
1751	24	253	742	116	5.553	0.555	38833
1752	24	255	730	114	7.907	0.791	37124
1753	24	257	723	112	4.732	0.473	38108
1754	24	259	723	112	0	0	39058
1755	24	261	723	112	0	0	38582
1756	24	263	718	106	5.077	0.508	39508
1757	24	265	720	98	5.36	0.536	37331
1758	24	267	722	97	1.453	0.145	38027
1759	24	269	733	104	8.475	0.847	38096
1760	24	271	744	101	7.411	0.741	37230
1761	24	273	759	96	10.277	1.028	42278
1762	24	275	763	98	2.907	0.291	38041
1763	24	277	765	97	1.453	0.145	35857
1764	24	279	766	97	0.65	0.065	36113
1765	24	281	766	97	0	0	36515
1766	24	283	769	102	3.79	0.379	36548
1767	24	285	773	107	4.162	0.416	39278
1768	24	287	788	128	16.774	1.677	36174
1769	24	289	800	139	10.581	1.058	37859
1770	25	35	1008	670	-1	-1	39090
1771	25	37	999	668	5.993	0.599	45715
1772	25	39	993	666	4.111	0.411	41296
1773	25	41	989	658	5.814	0.581	44116
1774	25	43	989	651	4.55	0.455	39690
1775	25	45	989	642	5.85	0.585	42299
1776	25	47	996	643	4.596	0.46	47819
1777	25	49	990	638	5.077	0.508	41979
1778	25	51	988	634	2.907	0.291	45021
1779	25	53	983	626	6.132	0.613	43850
1780	25	55	979	623	3.25	0.325	36612
1781	25	57	977	617	4.111	0.411	39321
1782	25	59	976	611	3.954	0.395	43601
1783	25	61	981	592	12.77	1.277	39341
1784	25	63	981	591	0.65	0.065	41343
1785	25	65	981	592	0.65	0.065	37272
1786	25	67	985	589	3.25	0.325	41171
1787	25	69	986	604	9.771	0.977	42587
1788	25	71	989	612	5.553	0.555	44720
1789	25	73	990	617	3.314	0.331	45819
1790	25	75	986	619	2.907	0.291	46138
1791	25	77	979	606	9.597	0.96	41792
1792	25	79	973	599	5.993	0.599	39177
1793	25	81	967	596	4.36	0.436	40068
1794	25	83	954	594	8.549	0.855	39207
1795	25	85	937	592	11.126	1.113	40147
1796	25	87	929	591	5.24	0.524	37264
1797	25	89	915	584	10.174	1.017	42396
1798	25	91	906	581	6.166	0.617	37551
1799	25	93	902	578	3.25	0.325	36123
1800	25	95	899	578	1.95	0.195	35790
1801	25	97	902	578	1.95	0.195	39964
1802	25	99	898	575	3.25	0.325	36380
1803	25	101	882	570	10.896	1.09	35751
1804	25	103	887	567	3.79	0.379	34788
1805	25	105	891	565	2.907	0.291	33577
1806	25	107	900	565	5.85	0.585	40917
1807	25	109	904	564	2.68	0.268	38945
1808	25	111	911	580	11.351	1.135	39586
1809	25	113	918	583	4.95	0.495	37733
1810	25	115	920	587	2.907	0.291	37090
1811	25	117	916	586	2.68	0.268	38486
1812	25	119	911	582	4.162	0.416	34684
1813	25	121	896	574	11.05	1.105	26177
1814	25	123	905	573	5.886	0.589	31654
1815	25	125	915	572	6.532	0.653	38573
1816	25	127	915	572	0	0	38117
1817	25	129	913	573	1.453	0.145	40024
1818	25	131	905	575	5.36	0.536	37350
1819	25	133	898	573	4.732	0.473	42469
1820	25	135	885	571	8.549	0.855	34233
1821	25	137	874	567	7.608	0.761	33580
1822	25	139	871	570	2.758	0.276	33802
1823	25	141	870	572	1.453	0.145	33728
1824	25	143	868	575	2.344	0.234	41175
1825	25	145	878	571	7.001	0.7	33239
1826	25	147	882	571	2.6	0.26	42343
1827	25	149	901	569	12.418	1.242	31974
1828	25	151	911	572	6.786	0.679	31362
1829	25	153	914	575	2.758	0.276	37510
1830	25	155	914	575	0	0	37511
1831	25	157	914	575	0	0	37762
1832	25	159	923	581	7.031	0.703	36277
1833	25	161	927	587	4.687	0.469	34963
1834	25	163	929	588	1.453	0.145	36280
1835	25	165	929	588	0	0	37127
1836	25	167	929	588	0	0	34239
1837	25	169	929	588	0	0	39136
1838	25	171	929	588	0	0	38396
1839	25	173	925	578	7.001	0.7	36146
1840	25	175	921	571	5.24	0.524	38535
1841	25	177	921	566	3.25	0.325	39261
1842	25	179	921	566	0	0	38441
1843	25	181	921	566	0	0	37454
1844	25	183	922	565	0.919	0.092	36517
1845	25	185	923	565	0.65	0.065	35866
1846	25	187	923	564	0.65	0.065	34193
1847	25	189	923	564	0	0	40071
1848	25	191	923	564	0	0	37004
1849	25	193	923	564	0	0	38801
1850	25	195	923	564	0	0	36623
1851	25	197	925	562	1.838	0.184	38429
1852	25	199	928	573	7.411	0.741	34878
1853	25	201	928	573	0	0	43673
1854	25	203	924	573	2.6	0.26	44925
1855	25	205	909	559	13.337	1.334	32856
1856	25	207	893	553	11.107	1.111	30526
1857	25	209	882	553	7.15	0.715	34553
1858	25	211	884	562	5.993	0.599	34157
1859	25	213	889	562	3.25	0.325	34248
1860	25	215	875	550	11.985	1.199	40217
1861	25	217	867	544	6.5	0.65	28085
1862	25	219	867	544	0	0	43764
1863	25	221	867	544	0	0	41334
1864	25	223	866	544	0.65	0.065	38431
1865	25	225	858	527	12.212	1.221	27712
1866	25	227	852	515	8.72	0.872	30783
1867	25	229	851	511	2.68	0.268	37893
1868	25	231	850	501	6.532	0.653	30832
1869	25	233	849	490	7.179	0.718	36165
1870	25	235	847	481	5.993	0.599	36382
1871	25	237	846	465	10.42	1.042	34248
1872	25	239	847	453	7.827	0.783	33225
1873	25	241	845	448	3.5	0.35	31639
1874	25	243	841	438	7.001	0.7	36969
1875	25	245	840	434	2.68	0.268	32643
1876	25	247	839	430	2.68	0.268	32068
1877	25	249	837	434	2.907	0.291	34169
1878	25	251	840	456	14.432	1.443	29967
1879	25	253	843	468	8.04	0.804	30377
1880	25	255	850	482	10.174	1.017	35660
1881	25	257	860	501	13.956	1.396	39942
1882	25	259	865	510	6.692	0.669	36420
1883	25	261	867	515	3.5	0.35	33405
1884	25	263	870	522	4.95	0.495	35867
1885	25	265	875	536	9.663	0.966	39235
1886	25	267	876	541	3.314	0.331	37637
1887	25	269	876	544	1.95	0.195	33705
1888	25	271	876	544	0	0	33527
1889	25	273	877	539	3.314	0.331	35933
1890	25	275	882	553	9.663	0.966	36324
1891	25	277	882	555	1.3	0.13	38571
1892	25	279	880	564	5.993	0.599	33786
1893	25	281	875	580	10.896	1.09	34052
1894	25	283	875	580	0	0	35707
1895	25	285	875	580	0	0	32891
1896	26	33	1020	146	-1	-1	46821
1897	26	35	1014	133	9.306	0.931	42473
1898	26	37	1013	127	3.954	0.395	46330
1899	26	39	1008	150	15.299	1.53	46311
1900	26	41	999	167	12.503	1.25	45160
1901	26	43	989	178	9.663	0.966	43717
1902	26	45	979	193	11.718	1.172	44085
1903	26	47	973	208	10.501	1.05	43847
1904	26	49	975	209	1.453	0.145	40125
1905	26	51	978	209	1.95	0.195	37135
1906	26	53	989	213	7.608	0.761	40966
1907	26	55	990	215	1.453	0.145	42343
1908	26	57	965	214	16.263	1.626	41434
1909	26	59	951	217	9.306	0.931	41520
1910	26	61	937	213	9.464	0.946	39698
1911	26	63	924	206	9.597	0.96	39031
1912	26	65	915	197	8.273	0.827	39620
1913	26	67	911	187	7.001	0.7	39688
1914	26	69	904	172	10.759	1.076	36592
1915	26	71	893	163	9.238	0.924	39609
1916	26	73	890	163	1.95	0.195	27154
1917	26	75	892	169	4.111	0.411	35628
1918	26	77	899	168	4.596	0.46	30480
1919	26	79	902	169	2.055	0.206	30196
1920	26	81	908	173	4.687	0.469	28170
1921	26	83	918	173	6.5	0.65	34435
1922	26	85	921	158	9.943	0.994	42123
1923	26	87	918	147	7.411	0.741	43882
1924	26	89	915	138	6.166	0.617	40372
1925	26	91	910	132	5.077	0.508	37451
1926	26	93	908	130	1.838	0.184	37393
1927	26	95	909	133	2.055	0.206	40148
1928	26	97	909	140	4.55	0.455	36961
1929	26	99	909	140	0	0	28177
1930	26	101	910	130	6.532	0.653	37172
1931	26	103	910	122	5.2	0.52	34947
1932	26	105	910	109	8.45	0.845	39840
1933	26	107	909	102	4.596	0.46	40301
1934	26	109	905	97	4.162	0.416	36736
1935	26	111	904	95	1.453	0.145	38294
1936	26	113	904	73	14.3	1.43	38231
1937	26	115	906	59	9.192	0.919	37181
1938	26	117	908	52	4.732	0.473	37352
1939	26	119	909	46	3.954	0.395	37774
1940	26	121	910	39	4.596	0.46	36039
1941	26	123	901	31	7.827	0.783	39970
1942	26	125	880	23	14.607	1.461	37671
1943	26	127	870	14	8.745	0.874	37272
1944	26	129	869	11	2.055	0.206	38110
1945	26	131	872	11	1.95	0.195	37438
1946	26	133	878	11	3.9	0.39	43165
1947	26	135	877	11	0.65	0.065	33536
1948	26	137	877	14	1.95	0.195	37271
1949	26	139	882	30	10.896	1.09	38138
1950	26	141	887	37	5.591	0.559	37399
1951	26	143	893	45	6.5	0.65	37478
1952	26	145	904	58	11.069	1.107	37680
1953	26	147	911	64	5.993	0.599	37597
1954	26	149	915	68	3.677	0.368	38306
1955	26	151	920	77	6.692	0.669	37652
1956	26	153	925	103	17.209	1.721	37281
1957	26	155	925	105	1.3	0.13	29976
1958	26	157	926	106	0.919	0.092	36752
1959	26	159	923	91	9.943	0.994	35865
1960	26	161	919	82	6.402	0.64	37980
1961	26	163	910	62	14.255	1.426	29083
1962	26	165	906	56	4.687	0.469	35949
1963	26	167	904	47	5.993	0.599	33026
1964	26	169	898	36	8.144	0.814	32705
1965	26	171	893	29	5.591	0.559	37577
1966	26	173	889	23	4.687	0.469	37316
1967	26	175	881	16	6.909	0.691	36393
1968	26	177	873	12	5.814	0.581	36897
1969	26	179	868	11	3.314	0.331	37851
1970	26	181	867	9	1.453	0.145	37755
1971	26	183	866	7	1.453	0.145	37368
1972	26	185	873	10	4.95	0.495	26560
1973	27	63	997	766	-1	-1	37485
1974	27	65	997	766	0	0	39032
1975	27	67	996	770	2.68	0.268	40372
1976	27	69	994	774	2.907	0.291	39172
1977	27	71	985	772	5.993	0.599	40049
1978	27	73	961	761	17.16	1.716	39755
1979	27	75	942	747	15.34	1.534	38581
1980	27	77	924	735	14.061	1.406	38537
1981	27	79	913	727	8.841	0.884	38929
1982	27	81	899	717	11.183	1.118	38535
1983	27	83	885	711	9.9	0.99	38825
1984	27	85	877	705	6.5	0.65	38277
1985	27	87	866	706	7.179	0.718	38850
1986	27	89	856	707	6.532	0.653	38268
1987	27	91	832	722	18.396	1.84	37795
1988	27	93	820	726	8.222	0.822	38587
1989	27	95	799	733	14.388	1.439	36949
1990	27	97	775	739	16.08	1.608	40297
1991	27	99	769	740	3.954	0.395	38269
1992	27	101	763	737	4.36	0.436	35221
1993	27	103	747	724	13.4	1.34	30213
1994	27	105	737	713	9.663	0.966	32616
1995	27	107	730	697	11.351	1.135	36982
1996	27	109	727	692	3.79	0.379	38531
1997	27	111	723	685	5.24	0.524	38276
1998	27	113	715	677	7.354	0.735	39792
1999	27	115	710	672	4.596	0.46	40114
[truncated: 959 more rows]
