# Supplementary material for: The Arp2/3 complex is required for in situ haptotactic response of microglia to iC3b
Source: EMBO Rep. 2026 Feb 27;27(7):1666–95. doi: 10.1038/s44319-026-00720-9 (PMC13076747; doi:10.1038/s44319-026-00720-9)
Supplement: Supplementary file 15 — Source data Fig. 3 [file 44319_2026_720_MOESM15_ESM.zip › Figure 3/3B-F/25.01.17 BV2 iC3b hapto well 1 away tracks.csv]

Track n�	Slice n�	X	Y	Distance	Velocity	Pixel Value
1	83	1015	871	-1.000	-1.000	27384
1	85	1016	878	4.596	0.460	35009
1	87	1016	876	1.300	0.130	37475
1	89	1016	876	0.000	0.000	36276
1	91	1009	872	5.240	0.524	35965
1	93	995	858	12.869	1.287	34687
1	95	993	856	1.838	0.184	35261
1	97	989	847	6.402	0.640	25411
1	99	979	824	16.302	1.630	33201
1	101	970	807	12.503	1.250	34848
1	103	965	793	9.663	0.966	34325
1	105	956	772	14.850	1.485	33918
1	107	952	749	15.174	1.517	43921
1	109	946	729	13.572	1.357	38702
1	111	942	718	7.608	0.761	37331
1	113	936	710	6.500	0.650	36803
1	115	929	704	5.993	0.599	35631
1	117	922	697	6.435	0.643	37360
1	119	915	691	5.993	0.599	34869
1	121	902	674	13.910	1.391	35585
1	123	895	661	9.597	0.960	32813
1	125	891	655	4.687	0.469	36426
1	127	884	646	7.411	0.741	36432
1	129	876	636	8.324	0.832	34097
1	131	865	619	13.161	1.316	33035
1	133	862	611	5.553	0.555	37726
1	135	853	600	9.238	0.924	37106
1	137	845	587	9.922	0.992	41970
1	139	839	580	5.993	0.599	35922
1	141	835	576	3.677	0.368	25730
1	143	830	571	4.596	0.460	35850
1	145	831	606	22.759	2.276	36895
1	147	831	611	3.250	0.325	36625
1	149	825	635	16.080	1.608	35952
1	151	819	652	11.718	1.172	36128
1	153	807	683	21.606	2.161	23537
1	155	789	717	25.005	2.501	34937
1	157	777	740	16.862	1.686	36466
1	159	773	748	5.814	0.581	36692
1	161	771	753	3.500	0.350	35538
1	163	767	764	7.608	0.761	37240
1	165	764	771	4.950	0.495	35780
1	167	757	782	8.475	0.847	38718
1	169	750	779	4.950	0.495	39487
1	171	727	779	14.950	1.495	31298
1	173	706	788	14.850	1.485	37490
1	175	698	797	7.827	0.783	36605
1	177	693	811	9.663	0.966	34663
1	179	686	824	9.597	0.960	32625
1	181	678	837	9.922	0.992	37722
1	183	673	840	3.790	0.379	41164
1	185	664	845	6.692	0.669	37919
1	187	647	851	11.718	1.172	37350
1	189	640	851	4.550	0.455	40426
1	191	631	852	5.886	0.589	36455
1	193	625	852	3.900	0.390	37212
1	195	615	856	7.001	0.700	32807
1	197	608	860	5.240	0.524	36271
1	199	602	863	4.360	0.436	34961
1	201	593	870	7.411	0.741	33992
1	203	581	883	11.499	1.150	36869
1	205	575	890	5.993	0.599	37085
1	207	574	894	2.680	0.268	36856
1	209	581	898	5.240	0.524	37058
1	211	581	895	1.950	0.195	36674
1	213	572	869	17.883	1.788	37687
1	215	571	853	10.420	1.042	32783
1	217	566	839	9.663	0.966	34672
1	219	559	825	10.174	1.017	45189
1	221	548	814	10.111	1.011	35629
1	223	542	803	8.144	0.814	34795
1	225	537	789	9.663	0.966	36150
1	227	531	769	13.572	1.357	36537
1	229	529	748	13.711	1.371	34755
1	231	527	740	5.360	0.536	35249
1	233	526	734	3.954	0.395	33709
1	235	526	726	5.200	0.520	36219
1	237	526	719	4.550	0.455	34578
1	239	526	715	2.600	0.260	34015
1	241	526	711	2.600	0.260	38040
1	243	526	712	0.650	0.065	38050
1	245	527	741	18.861	1.886	32514
1	247	527	765	15.600	1.560	35742
1	249	527	769	2.600	0.260	27139
1	251	527	777	5.200	0.520	31786
1	253	525	777	1.300	0.130	36285
1	255	497	774	18.304	1.830	33385
1	257	485	768	8.720	0.872	34746
1	259	464	758	15.118	1.512	35532
1	261	456	753	6.132	0.613	36579
1	263	447	748	6.692	0.669	35315
1	265	439	744	5.814	0.581	34814
1	267	437	742	1.838	0.184	37202
1	269	433	739	3.250	0.325	37444
1	271	443	744	7.267	0.727	37433
1	273	460	751	11.950	1.195	37052
1	275	483	757	15.450	1.545	36386
1	277	491	759	5.360	0.536	36507
1	279	497	762	4.360	0.436	27451
1	281	500	764	2.344	0.234	37417
1	283	507	767	4.950	0.495	28544
1	285	513	770	4.360	0.436	33890
1	287	516	771	2.055	0.206	33654
1	289	516	771	0.000	0.000	32650
2	121	1009	861	-1.000	-1.000	34584
2	123	1002	858	4.950	0.495	33309
2	125	995	849	7.411	0.741	34675
2	127	992	842	4.950	0.495	33539
2	129	990	832	6.629	0.663	31099
2	131	988	828	2.907	0.291	35770
2	133	988	834	3.900	0.390	36665
2	135	968	825	14.255	1.426	38166
2	137	961	818	6.435	0.643	35319
2	139	948	806	11.499	1.150	44464
2	141	933	785	16.774	1.677	40130
2	143	924	769	11.932	1.193	35955
2	145	920	763	4.687	0.469	36300
2	147	914	758	5.077	0.508	31658
2	149	908	754	4.687	0.469	39856
2	151	870	743	25.713	2.571	36468
2	153	842	738	18.487	1.849	35605
2	155	824	751	14.432	1.443	34915
2	157	818	778	17.978	1.798	38273
2	159	813	801	15.299	1.530	35884
2	161	796	842	28.849	2.885	35832
2	163	789	855	9.597	0.960	48165
2	165	782	869	10.174	1.017	36402
2	167	775	887	12.553	1.255	35743
2	169	764	905	13.711	1.371	37045
2	171	761	914	6.166	0.617	36129
2	173	765	928	9.464	0.946	25449
2	175	765	933	3.250	0.325	22156
2	177	769	952	12.620	1.262	36085
2	179	778	973	14.850	1.485	35775
2	181	784	987	9.900	0.990	36060
2	183	787	993	4.360	0.436	35434
2	185	787	998	3.250	0.325	35698
2	187	779	1012	10.481	1.048	35821
2	189	774	1015	3.790	0.379	33531
2	191	768	1018	4.360	0.436	34648
2	193	766	1020	1.838	0.184	35862
2	195	766	1018	1.300	0.130	36419
3	133	1005	785	-1.000	-1.000	39421
3	135	1005	785	0.000	0.000	35816
3	137	992	780	9.053	0.905	35086
3	139	987	777	3.790	0.379	35367
3	141	989	779	1.838	0.184	35810
3	143	996	787	6.909	0.691	34838
3	145	1002	793	5.515	0.552	34193
3	147	1007	799	5.077	0.508	35776
3	149	1010	806	4.950	0.495	31541
3	151	1012	811	3.500	0.350	35750
3	153	1012	818	4.550	0.455	35212
3	155	1012	818	0.000	0.000	35492
3	157	1006	811	5.993	0.599	35347
3	159	998	803	7.354	0.735	35793
3	161	993	799	4.162	0.416	36066
3	163	987	794	5.077	0.508	35349
3	165	987	794	0.000	0.000	35839
3	167	994	793	4.596	0.460	35988
3	169	1002	794	5.240	0.524	35861
3	171	1009	798	5.240	0.524	36028
3	173	1011	802	2.907	0.291	35806
3	175	1015	806	3.677	0.368	36083
3	177	1011	783	15.174	1.517	35479
3	179	999	765	14.061	1.406	35569
3	181	988	751	11.573	1.157	35545
3	183	979	739	9.750	0.975	35844
3	185	965	721	14.822	1.482	36099
3	187	939	704	20.191	2.019	36151
3	189	937	701	2.344	0.234	36186
3	191	928	696	6.692	0.669	36342
3	193	917	689	8.475	0.847	36103
3	195	900	677	13.525	1.353	36436
3	197	890	665	10.153	1.015	38045
3	199	874	659	11.107	1.111	34506
3	201	872	658	1.453	0.145	34761
3	203	858	657	9.123	0.912	37151
3	205	876	664	12.553	1.255	28274
3	207	881	666	3.500	0.350	31165
3	209	880	666	0.650	0.065	37845
3	211	855	666	16.250	1.625	36112
3	213	850	669	3.790	0.379	33856
3	215	845	672	3.790	0.379	37325
3	217	831	667	9.663	0.966	36305
3	219	824	660	6.435	0.643	32967
3	221	815	651	8.273	0.827	40042
3	223	804	646	7.854	0.785	36232
3	225	790	639	10.174	1.017	34475
3	227	762	622	21.291	2.129	35847
3	229	757	620	3.500	0.350	37697
3	231	747	612	8.324	0.832	36056
3	233	738	606	7.031	0.703	36487
3	235	729	599	7.411	0.741	35657
3	237	717	590	9.750	0.975	37616
3	239	704	583	9.597	0.960	36298
3	241	738	603	25.639	2.564	35609
3	243	765	621	21.092	2.109	37865
3	245	783	627	12.333	1.233	33440
3	247	789	630	4.360	0.436	32800
3	249	788	630	0.650	0.065	34324
3	251	753	610	26.202	2.620	38568
3	253	738	606	10.090	1.009	32580
3	255	733	603	3.790	0.379	33966
3	257	781	631	36.119	3.612	23327
3	259	791	635	7.001	0.700	40099
3	261	814	640	15.299	1.530	36094
3	263	831	644	11.351	1.135	35531
3	265	836	647	3.790	0.379	30927
3	267	842	651	4.687	0.469	34657
3	269	842	651	0.000	0.000	22756
3	271	842	651	0.000	0.000	25144
3	273	844	651	1.300	0.130	40508
3	275	844	651	0.000	0.000	33989
3	277	847	652	2.055	0.206	29850
3	279	847	652	0.000	0.000	19401
3	281	835	648	8.222	0.822	36302
3	283	830	646	3.500	0.350	35064
3	285	821	642	6.402	0.640	31968
3	287	817	642	2.600	0.260	32498
3	289	815	641	1.453	0.145	34180
4	165	1020	165	-1.000	-1.000	29717
4	167	1020	165	0.000	0.000	32710
4	169	1020	165	0.000	0.000	33728
4	171	1017	171	4.360	0.436	36761
4	173	999	179	12.803	1.280	36445
4	175	994	183	4.162	0.416	36331
4	177	991	185	2.344	0.234	35676
4	179	977	196	11.573	1.157	32171
4	181	969	207	8.841	0.884	34497
4	183	953	234	20.400	2.040	33091
4	185	941	251	13.525	1.353	31326
4	187	937	261	7.001	0.700	33843
4	189	921	289	20.961	2.096	46562
4	191	901	310	18.850	1.885	41111
4	193	893	318	7.354	0.735	42805
4	195	863	347	27.121	2.712	48341
4	197	859	351	3.677	0.368	46362
4	199	844	364	12.902	1.290	36471
4	201	839	370	5.077	0.508	37882
4	203	835	372	2.907	0.291	39145
4	205	823	382	10.153	1.015	35391
4	207	812	392	9.663	0.966	37747
4	209	802	408	12.264	1.226	39147
4	211	795	413	5.591	0.559	41273
4	213	755	437	30.320	3.032	36360
4	215	732	454	18.590	1.859	37773
4	217	700	467	22.450	2.245	39088
4	219	685	472	10.277	1.028	37876
4	221	683	472	1.300	0.130	38070
4	223	639	458	30.012	3.001	37021
4	225	614	452	16.711	1.671	35342
4	227	587	451	17.562	1.756	37523
4	229	571	445	11.107	1.111	37623
4	231	547	433	17.441	1.744	42199
4	233	521	423	18.106	1.811	32617
4	235	494	425	17.598	1.760	35994
4	237	462	426	20.810	2.081	37022
4	239	430	422	20.961	2.096	36025
4	241	410	422	13.000	1.300	34220
4	243	391	423	12.367	1.237	34874
4	245	364	434	18.950	1.895	36140
4	247	334	447	21.252	2.125	37328
4	249	317	454	11.950	1.195	39297
4	251	308	456	5.993	0.599	39009
4	253	284	464	16.443	1.644	39210
4	255	265	469	12.770	1.277	38220
4	257	253	471	7.907	0.791	35571
4	259	233	476	13.400	1.340	28696
4	261	220	492	13.400	1.340	35504
4	263	204	515	18.211	1.821	35764
4	265	189	536	16.774	1.677	38204
4	267	183	544	6.500	0.650	38487
4	269	180	546	2.344	0.234	38108
4	271	176	551	4.162	0.416	37686
4	273	170	559	6.500	0.650	37863
4	275	166	561	2.907	0.291	37885
4	277	150	551	12.264	1.226	37792
4	279	139	548	7.411	0.741	38110
4	281	126	547	8.475	0.847	38399
4	283	113	546	8.475	0.847	41844
4	285	96	548	11.126	1.113	40330
4	287	88	548	5.200	0.520	37057
4	289	78	549	6.532	0.653	36679
5	185	1007	635	-1.000	-1.000	36323
5	187	1004	630	3.790	0.379	35675
5	189	990	628	9.192	0.919	36094
5	191	969	624	13.895	1.390	36393
5	193	959	623	6.532	0.653	36470
5	195	938	616	14.388	1.439	36371
5	197	921	611	11.518	1.152	36009
5	199	898	607	15.174	1.517	36026
5	201	861	605	24.085	2.408	51034
5	203	844	608	11.220	1.122	36545
5	205	811	631	26.145	2.615	38551
5	207	808	632	2.055	0.206	40652
5	209	794	637	9.663	0.966	35393
5	211	773	641	13.895	1.390	36874
5	213	756	643	11.126	1.113	37027
5	215	764	644	5.240	0.524	35915
5	217	760	650	4.687	0.469	33410
5	219	757	652	2.344	0.234	32165
5	221	749	668	11.627	1.163	49416
5	223	720	679	20.160	2.016	35936
5	225	700	682	13.145	1.315	37046
5	227	687	688	9.306	0.931	38342
5	229	662	707	20.410	2.041	33957
5	231	642	732	20.810	2.081	36294
5	233	630	746	11.985	1.199	38514
5	235	607	761	17.848	1.785	38168
5	237	600	766	5.591	0.559	36371
5	239	594	775	7.031	0.703	37509
5	241	580	782	10.174	1.017	38352
5	243	563	790	12.212	1.221	31407
5	245	561	791	1.453	0.145	31180
5	247	554	802	8.475	0.847	34033
5	249	556	815	8.549	0.855	36632
5	251	569	826	11.069	1.107	34358
5	253	577	846	14.001	1.400	36763
5	255	582	858	8.450	0.845	30216
5	257	585	873	9.943	0.994	33260
5	259	586	896	14.964	1.496	38287
5	261	586	909	8.450	0.845	39717
5	263	584	918	5.993	0.599	39960
5	265	582	923	3.500	0.350	37202
5	267	580	934	7.267	0.727	37436
5	269	580	936	1.300	0.130	45220
5	271	576	947	7.608	0.761	34885
5	273	576	957	6.500	0.650	36201
5	275	578	969	7.907	0.791	37362
5	277	578	971	1.300	0.130	36582
5	279	576	977	4.111	0.411	36649
5	281	571	969	6.132	0.613	36217
5	283	566	948	14.031	1.403	37018
5	285	566	940	5.200	0.520	53309
5	287	566	936	2.600	0.260	31564
5	289	565	929	4.596	0.460	31225
6	209	1011	689	-1.000	-1.000	32175
6	211	1011	689	0.000	0.000	33646
6	213	1002	689	5.850	0.585	34924
6	215	995	688	4.596	0.460	32420
6	217	982	687	8.475	0.847	39714
6	219	968	677	11.183	1.118	33654
6	221	958	667	9.192	0.919	35748
6	223	952	662	5.077	0.508	34813
6	225	932	654	14.001	1.400	33184
6	227	924	650	5.814	0.581	34150
6	229	908	642	11.627	1.163	34393
6	231	900	638	5.814	0.581	32216
6	233	893	634	5.240	0.524	34917
6	235	887	631	4.360	0.436	36758
6	237	884	629	2.344	0.234	32631
6	239	881	627	2.344	0.234	28270
6	241	873	624	5.553	0.555	45992
6	243	853	612	15.160	1.516	28078
6	245	842	604	8.841	0.884	34041
6	247	831	593	10.111	1.011	27451
6	249	824	586	6.435	0.643	28950
6	251	813	575	10.111	1.011	32145
6	253	800	563	11.499	1.150	33277
6	255	791	555	7.827	0.783	34508
6	257	781	548	7.934	0.793	33225
6	259	766	538	11.718	1.172	36473
6	261	766	538	0.000	0.000	33458
6	263	766	538	0.000	0.000	34634
6	265	736	518	23.435	2.344	37939
6	267	730	514	4.687	0.469	36459
6	269	708	506	15.216	1.522	35916
6	271	692	496	12.264	1.226	37465
6	273	686	493	4.360	0.436	37445
6	275	669	487	11.718	1.172	37363
6	277	735	526	49.829	4.983	37142
6	279	735	526	0.000	0.000	34184
6	281	735	526	0.000	0.000	29879
6	283	714	521	14.031	1.403	37202
6	285	707	519	4.732	0.473	37147
6	287	700	512	6.435	0.643	39490
6	289	695	509	3.790	0.379	30556
7	215	1015	875	-1.000	-1.000	31100
7	217	1014	875	0.650	0.065	34012
7	219	1014	875	0.000	0.000	36283
7	221	1014	875	0.000	0.000	33524
7	223	1002	877	7.907	0.791	30557
7	225	993	877	5.850	0.585	36078
7	227	980	874	8.672	0.867	32588
7	229	980	873	0.650	0.065	35485
7	231	993	855	14.432	1.443	35021
7	233	994	840	9.771	0.977	35018
7	235	994	835	3.250	0.325	32823
7	237	993	831	2.680	0.268	35544
7	239	991	829	1.838	0.184	34742
7	241	988	826	2.758	0.276	31456
7	243	987	818	5.240	0.524	35734
7	245	991	831	8.841	0.884	35832
7	247	993	836	3.500	0.350	36000
7	249	997	853	11.351	1.135	23492
7	251	997	865	7.800	0.780	31582
7	253	996	876	7.179	0.718	25366
7	255	996	886	6.500	0.650	35770
7	257	998	893	4.732	0.473	36199
7	259	1004	874	12.951	1.295	37044
7	261	1007	853	13.788	1.379	35477
7	263	1003	832	13.895	1.390	34817
7	265	999	809	15.174	1.517	35496
7	267	999	799	6.500	0.650	32775
7	269	986	804	9.053	0.905	33087
7	271	966	811	13.773	1.377	27968
7	273	959	819	6.909	0.691	21347
7	275	956	829	6.786	0.679	34508
7	277	946	841	10.153	1.015	34831
7	279	940	849	6.500	0.650	35263
7	281	931	854	6.692	0.669	35808
7	283	917	859	9.663	0.966	34194
7	285	913	862	3.250	0.325	34849
7	287	909	865	3.250	0.325	32069
7	289	905	884	12.620	1.262	35702
8	223	1011	783	-1.000	-1.000	35832
8	225	1011	783	0.000	0.000	37092
8	227	1009	783	1.300	0.130	35216
8	229	1007	783	1.300	0.130	35740
8	231	994	782	8.475	0.847	33685
8	233	986	781	5.240	0.524	34635
8	235	981	783	3.500	0.350	34266
8	237	969	786	8.040	0.804	34169
8	239	961	790	5.814	0.581	35191
8	241	951	793	6.786	0.679	36258
8	243	934	793	11.050	1.105	35974
8	245	921	785	9.922	0.992	38505
8	247	910	778	8.475	0.847	34935
8	249	904	771	5.993	0.599	36334
8	251	899	768	3.790	0.379	34237
8	253	881	770	11.772	1.177	36771
8	255	880	770	0.650	0.065	36203
8	257	881	770	0.650	0.065	36697
8	259	882	770	0.650	0.065	36672
8	261	880	777	4.732	0.473	36782
8	263	878	780	2.344	0.234	36100
8	265	880	780	1.300	0.130	36865
8	267	886	776	4.687	0.469	36675
8	269	890	772	3.677	0.368	42061
8	271	894	769	3.250	0.325	35074
8	273	897	768	2.055	0.206	30102
8	275	905	767	5.240	0.524	32929
8	277	896	767	5.850	0.585	31956
8	279	892	766	2.680	0.268	33659
8	281	879	764	8.549	0.855	34338
8	283	871	760	5.814	0.581	33829
8	285	865	757	4.360	0.436	32559
8	287	861	756	2.680	0.268	36269
8	289	856	754	3.500	0.350	34380
9	229	968	1006	-1.000	-1.000	35956
9	231	968	1006	0.000	0.000	34650
9	233	968	1006	0.000	0.000	37685
9	235	967	1005	0.919	0.092	39561
9	237	957	997	8.324	0.832	35794
9	239	951	987	7.580	0.758	34036
9	241	945	976	8.144	0.814	37531
9	243	940	955	14.031	1.403	38750
9	245	930	945	9.192	0.919	33815
9	247	918	931	11.985	1.199	44197
9	249	915	927	3.250	0.325	42359
9	251	909	919	6.500	0.650	35068
9	253	900	908	9.238	0.924	37151
9	255	896	903	4.162	0.416	40416
9	257	890	902	3.954	0.395	36204
9	259	875	890	12.486	1.249	32934
9	261	870	882	6.132	0.613	36256
9	263	867	876	4.360	0.436	37031
9	265	857	871	7.267	0.727	34510
9	267	853	869	2.907	0.291	34624
9	269	845	860	7.827	0.783	35053
9	271	837	847	9.922	0.992	35903
9	273	829	835	9.374	0.937	35041
9	275	822	825	7.934	0.793	34581
9	277	817	817	6.132	0.613	32829
9	279	811	808	7.031	0.703	32342
9	281	805	800	6.500	0.650	33526
9	283	800	792	6.132	0.613	34607
9	285	799	789	2.055	0.206	34700
9	287	799	787	1.300	0.130	34170
9	289	796	777	6.786	0.679	34247
10	223	1007	899	-1.000	-1.000	34390
10	225	1007	899	0.000	0.000	33208
10	227	1004	899	1.950	0.195	32399
10	229	1003	897	1.453	0.145	27833
10	231	1001	894	2.344	0.234	35786
10	233	994	881	9.597	0.960	32105
10	235	991	876	3.790	0.379	29548
10	237	982	865	9.238	0.924	34979
10	239	973	857	7.827	0.783	32202
10	241	961	847	10.153	1.015	32780
10	243	951	840	7.934	0.793	34171
10	245	910	809	33.409	3.341	33436
10	247	906	808	2.680	0.268	38543
10	249	885	804	13.895	1.390	36727
10	251	876	804	5.850	0.585	35733
10	253	861	804	9.750	0.975	34994
10	255	850	801	7.411	0.741	34456
10	257	835	795	10.501	1.050	36179
10	259	825	792	6.786	0.679	33228
10	261	823	792	1.300	0.130	36110
10	263	829	798	5.515	0.552	36161
10	265	848	802	12.620	1.262	36281
10	267	872	807	15.935	1.593	36300
10	269	893	810	13.788	1.379	35861
10	271	911	813	11.861	1.186	36036
10	273	916	814	3.314	0.331	38051
10	275	921	815	3.314	0.331	30015
10	277	931	817	6.629	0.663	35970
10	279	936	817	3.250	0.325	35499
10	281	942	815	4.111	0.411	35306
10	283	944	814	1.453	0.145	35834
10	285	945	813	0.919	0.092	35953
10	287	959	805	10.481	1.048	36452
10	289	963	799	4.687	0.469	36063
11	9	1008	768	-1.000	-1.000	42110
11	11	1007	770	1.453	0.145	42744
11	13	1005	771	1.453	0.145	43581
11	15	973	776	21.052	2.105	44054
11	17	954	788	14.607	1.461	44087
11	19	926	803	20.647	2.065	42953
11	21	894	828	26.394	2.639	42982
11	23	876	844	15.654	1.565	42905
11	25	844	878	30.348	3.035	41803
11	27	836	891	9.922	0.992	41851
11	29	822	919	20.348	2.035	41336
11	31	809	944	18.315	1.832	42653
11	33	803	965	14.196	1.420	40388
11	35	801	971	4.111	0.411	40818
11	37	803	976	3.500	0.350	39044
11	39	818	981	10.277	1.028	40026
11	41	829	984	7.411	0.741	39122
11	43	848	990	12.951	1.295	39521
11	45	860	993	8.040	0.804	38383
11	47	882	1000	15.006	1.501	39509
11	49	892	1009	8.745	0.874	39119
11	51	896	1023	9.464	0.946	38734
11	53	895	1021	1.453	0.145	39053
12	43	1012	966	-1.000	-1.000	42055
12	45	1012	966	0.000	0.000	40301
12	47	1006	965	3.954	0.395	40754
12	49	1001	962	3.790	0.379	44071
12	51	994	956	5.993	0.599	39871
12	53	984	952	7.001	0.700	39771
12	55	972	935	13.525	1.353	41708
12	57	966	917	12.333	1.233	38982
12	59	957	885	21.606	2.161	36286
12	61	948	860	17.270	1.727	35990
12	63	937	829	21.380	2.138	39148
12	65	931	823	5.515	0.552	40630
12	67	903	816	18.760	1.876	37362
12	69	878	809	16.875	1.687	36869
12	71	836	814	27.492	2.749	35494
12	73	808	815	18.211	1.821	36325
12	75	780	813	18.246	1.825	36644
12	77	756	813	15.600	1.560	35683
12	79	704	815	33.824	3.382	39461
12	81	692	814	7.827	0.783	36980
12	83	683	806	7.827	0.783	37504
12	85	654	786	22.898	2.290	36426
12	87	613	767	29.372	2.937	37074
12	89	569	742	32.893	3.289	34848
12	91	544	724	20.023	2.002	34829
12	93	528	700	18.748	1.875	36289
12	95	506	677	20.687	2.069	40719
12	97	488	668	13.081	1.308	35429
12	99	475	657	11.069	1.107	30208
12	101	465	646	9.663	0.966	29040
12	103	449	612	24.424	2.442	36323
12	105	443	596	11.107	1.111	37904
12	107	429	579	14.314	1.431	38362
12	109	414	557	17.307	1.731	39571
12	111	404	547	9.192	0.919	36497
12	113	389	534	12.902	1.290	37416
12	115	368	512	19.768	1.977	37199
12	117	351	478	24.708	2.471	34233
12	119	348	475	2.758	0.276	39168
12	121	337	461	11.573	1.157	34419
12	123	332	445	10.896	1.090	34188
12	125	322	422	16.302	1.630	35614
12	127	307	409	12.902	1.290	34972
12	129	303	407	2.907	0.291	36521
12	131	294	381	17.883	1.788	36591
12	133	275	347	25.316	2.532	37097
12	135	263	333	11.985	1.199	37802
12	137	258	330	3.790	0.379	34282
12	139	255	315	9.943	0.994	37112
12	141	249	296	12.951	1.295	37815
12	143	246	284	8.040	0.804	38587
12	145	234	272	11.031	1.103	37466
12	147	222	263	9.750	0.975	39070
12	149	209	255	9.922	0.992	34308
12	151	188	248	14.388	1.439	39010
12	153	180	243	6.132	0.613	37596
12	155	158	226	18.071	1.807	38072
12	157	150	223	5.553	0.555	35165
12	159	135	220	9.943	0.994	37344
12	161	123	227	9.030	0.903	38146
12	163	122	226	0.919	0.092	34479
12	165	117	208	12.143	1.214	37436
12	167	115	204	2.907	0.291	36685
12	169	114	197	4.596	0.460	37907
12	171	114	197	0.000	0.000	39375
12	173	112	198	1.453	0.145	34934
12	175	112	198	0.000	0.000	39964
12	177	88	193	15.935	1.593	37927
12	179	88	193	0.000	0.000	38185
12	181	85	201	5.553	0.555	38850
12	183	81	207	4.687	0.469	36373
12	185	73	213	6.500	0.650	30271
12	187	50	215	15.006	1.501	34262
12	189	34	216	10.420	1.042	37388
12	191	33	216	0.650	0.065	36781
12	193	29	218	2.907	0.291	35556
12	195	24	222	4.162	0.416	38999
12	197	21	228	4.360	0.436	38596
12	199	19	232	2.907	0.291	38447
12	201	26	228	5.240	0.524	38567
12	203	29	225	2.758	0.276	38824
12	205	39	213	10.153	1.015	32676
12	207	42	207	4.360	0.436	36284
12	209	44	199	5.360	0.536	37928
12	211	47	193	4.360	0.436	39002
12	213	47	195	1.300	0.130	29336
12	215	47	196	0.650	0.065	34184
12	217	47	196	0.000	0.000	41984
12	219	34	179	13.910	1.391	37435
12	221	34	176	1.950	0.195	33386
12	223	33	172	2.680	0.268	34496
12	225	31	152	13.065	1.306	37794
12	227	32	144	5.240	0.524	37827
12	229	33	142	1.453	0.145	37744
12	231	34	135	4.596	0.460	38525
12	233	35	133	1.453	0.145	38039
12	235	36	122	7.179	0.718	38878
12	237	38	111	7.267	0.727	38004
12	239	39	108	2.055	0.206	38400
12	241	44	97	7.854	0.785	26709
12	243	47	89	5.553	0.555	36523
12	245	51	78	7.608	0.761	45170
12	247	51	74	2.600	0.260	40727
12	249	51	71	1.950	0.195	39054
12	251	51	71	0.000	0.000	38614
12	253	45	83	8.720	0.872	39195
12	255	40	126	28.138	2.814	31029
12	257	40	130	2.600	0.260	35471
12	259	40	143	8.450	0.845	34207
12	261	37	162	12.503	1.250	33289
12	263	33	185	15.174	1.517	42343
12	265	31	190	3.500	0.350	47423
12	267	27	198	5.814	0.581	40491
12	269	23	207	6.402	0.640	41083
12	271	20	214	4.950	0.495	39153
12	273	19	219	3.314	0.331	41193
12	275	16	231	8.040	0.804	50977
12	277	16	236	3.250	0.325	39017
12	279	15	243	4.596	0.460	37925
12	281	15	252	5.850	0.585	37734
12	283	15	257	3.250	0.325	38169
12	285	15	257	0.000	0.000	37803
12	287	18	244	8.672	0.867	38017
12	289	40	183	42.149	4.215	38037
13	47	1000	717	-1.000	-1.000	41538
13	49	998	716	1.453	0.145	38550
13	51	993	716	3.250	0.325	41065
13	53	992	716	0.650	0.065	38283
13	55	992	716	0.000	0.000	39963
13	57	986	716	3.900	0.390	38974
13	59	972	715	9.123	0.912	37462
13	61	964	713	5.360	0.536	35035
13	63	960	713	2.600	0.260	35905
13	65	957	722	6.166	0.617	35853
13	67	957	737	9.750	0.975	35845
13	69	957	738	0.650	0.065	35012
13	71	956	757	12.367	1.237	34848
13	73	954	762	3.500	0.350	35871
13	75	946	764	5.360	0.536	30961
13	77	915	738	26.298	2.630	31531
13	79	904	728	9.663	0.966	35689
13	81	889	692	25.349	2.535	37993
13	83	878	669	16.571	1.657	40712
13	85	876	666	2.344	0.234	37833
13	87	869	663	4.950	0.495	31489
13	89	856	672	10.277	1.028	36495
13	91	846	679	7.934	0.793	41616
13	93	829	685	11.718	1.172	35876
13	95	806	688	15.076	1.508	37140
13	97	793	684	8.841	0.884	37330
13	99	778	684	9.750	0.975	40053
13	101	758	678	13.572	1.357	29499
13	103	744	668	11.183	1.118	21717
13	105	723	650	17.978	1.798	37110
13	107	712	641	9.238	0.924	37510
13	109	705	634	6.435	0.643	37863
13	111	708	638	3.250	0.325	36939
13	113	722	643	9.663	0.966	37165
13	115	734	634	9.750	0.975	34144
13	117	743	627	7.411	0.741	34832
13	119	749	615	8.720	0.872	36510
13	121	754	595	13.400	1.340	28268
13	123	761	574	14.388	1.439	38178
13	125	769	565	7.827	0.783	36600
13	127	770	563	1.453	0.145	30420
13	129	774	562	2.680	0.268	37026
13	131	789	557	10.277	1.028	35789
13	133	773	551	11.107	1.111	36710
13	135	755	540	13.711	1.371	36797
13	137	729	534	17.344	1.734	35297
13	139	720	532	5.993	0.599	38320
13	141	689	531	20.160	2.016	37496
13	143	657	530	20.810	2.081	35169
13	145	648	529	5.886	0.589	33259
13	147	636	545	13.000	1.300	40382
13	149	631	551	5.077	0.508	37487
13	151	614	550	11.069	1.107	29619
13	153	597	561	13.161	1.316	35640
13	155	587	568	7.934	0.793	35304
13	157	584	571	2.758	0.276	31156
13	159	580	580	6.402	0.640	31568
13	161	581	595	9.771	0.977	27990
13	163	582	599	2.680	0.268	35214
13	165	586	615	10.720	1.072	38001
13	167	582	632	11.351	1.135	36318
13	169	578	641	6.402	0.640	38122
13	171	577	649	5.240	0.524	37313
13	173	594	654	11.518	1.152	36602
13	175	627	668	23.300	2.330	40538
13	177	641	680	11.985	1.199	37173
13	179	636	713	21.694	2.169	38090
13	181	623	734	16.053	1.605	31819
13	183	609	748	12.869	1.287	38058
13	185	609	748	0.000	0.000	37552
13	187	616	744	5.240	0.524	37445
13	189	641	726	20.023	2.002	37091
13	191	642	714	7.827	0.783	34943
13	193	627	694	16.250	1.625	32425
13	195	614	663	21.850	2.185	30912
13	197	598	628	25.014	2.501	30724
13	199	594	616	8.222	0.822	33200
13	201	592	610	4.111	0.411	31083
13	203	584	596	10.481	1.048	23305
13	205	583	590	3.954	0.395	17828
13	207	584	579	7.179	0.718	30336
13	209	587	569	6.786	0.679	27008
13	211	595	556	9.922	0.992	37037
13	213	598	545	7.411	0.741	34637
13	215	601	530	9.943	0.994	36003
13	217	604	516	9.306	0.931	36466
13	219	604	502	9.100	0.910	35393
13	221	600	489	8.841	0.884	37087
13	223	595	479	7.267	0.727	39111
13	225	592	475	3.250	0.325	37075
13	227	591	457	11.718	1.172	39309
13	229	590	455	1.453	0.145	37758
13	231	582	452	5.553	0.555	34667
13	233	581	451	0.919	0.092	38759
13	235	583	449	1.838	0.184	37799
13	237	585	448	1.453	0.145	37841
13	239	592	453	5.591	0.559	33077
13	241	593	455	1.453	0.145	35456
13	243	599	466	8.144	0.814	39083
13	245	608	482	11.932	1.193	37474
13	247	603	487	4.596	0.460	38113
13	249	591	475	11.031	1.103	34153
13	251	581	453	15.708	1.571	39158
13	253	562	442	14.270	1.427	35534
13	255	530	422	24.528	2.453	35075
13	257	525	421	3.314	0.331	39524
13	259	502	411	16.302	1.630	36060
13	261	491	403	8.841	0.884	33303
13	263	481	391	10.153	1.015	33633
13	265	475	372	12.951	1.295	36129
13	267	470	357	10.277	1.028	32892
13	269	467	353	3.250	0.325	36621
13	271	456	350	7.411	0.741	36787
13	273	443	352	8.549	0.855	34899
13	275	430	347	9.053	0.905	40023
13	277	419	342	7.854	0.785	38851
13	279	407	326	13.000	1.300	33515
13	281	402	309	11.518	1.152	31888
13	283	402	291	11.700	1.170	34924
13	285	402	279	7.800	0.780	36197
13	287	401	266	8.475	0.847	37057
13	289	407	243	15.450	1.545	40297
14	51	961	1013	-1.000	-1.000	41046
14	53	961	1012	0.650	0.065	35845
14	55	957	1001	7.608	0.761	37433
14	57	956	996	3.314	0.331	39433
14	59	956	994	1.300	0.130	40566
14	61	957	985	5.886	0.589	42397
14	63	956	973	7.827	0.783	40945
14	65	952	963	7.001	0.700	40651
14	67	948	945	11.985	1.199	35878
14	69	951	926	12.503	1.250	37161
14	71	952	920	3.954	0.395	36513
14	73	958	907	9.306	0.931	36271
14	75	962	900	5.240	0.524	36991
14	77	965	896	3.250	0.325	37735
14	79	972	884	9.030	0.903	36741
14	81	978	874	7.580	0.758	37627
14	83	981	869	3.790	0.379	36658
14	85	989	856	9.922	0.992	35590
14	87	993	848	5.814	0.581	36235
14	89	995	841	4.732	0.473	35494
14	91	996	841	0.650	0.065	24491
14	93	1002	853	8.720	0.872	41454
14	95	1003	866	8.475	0.847	36435
14	97	1003	870	2.600	0.260	35390
14	99	999	869	2.680	0.268	32764
14	101	998	869	0.650	0.065	35428
14	103	986	874	8.450	0.845	23086
14	105	986	874	0.000	0.000	36759
14	107	985	873	0.919	0.092	38372
14	109	985	873	0.000	0.000	38136
14	111	983	865	5.360	0.536	35966
14	113	983	864	0.650	0.065	35874
14	115	982	876	7.827	0.783	34325
14	117	983	890	9.123	0.912	34093
14	119	978	909	12.770	1.277	37536
14	121	974	920	7.608	0.761	38584
14	123	968	922	4.111	0.411	38374
14	125	959	927	6.692	0.669	35657
14	127	952	931	5.240	0.524	39406
14	129	930	929	14.359	1.436	29036
14	131	923	928	4.596	0.460	31821
14	133	921	931	2.344	0.234	36227
14	135	899	947	17.681	1.768	31499
14	137	881	967	17.489	1.749	35702
14	139	856	976	17.270	1.727	33498
14	141	850	980	4.687	0.469	37266
14	143	838	988	9.374	0.937	28407
14	145	825	1004	13.400	1.340	37703
14	147	825	1004	0.000	0.000	36829
14	149	822	1007	2.758	0.276	35931
14	151	820	1018	7.267	0.727	31446
14	153	820	1022	2.600	0.260	35908
15	69	1008	891	-1.000	-1.000	34517
15	71	1008	891	0.000	0.000	35045
15	73	1007	891	0.650	0.065	36739
15	75	1002	899	6.132	0.613	33023
15	77	994	908	7.827	0.783	33706
15	79	984	926	13.384	1.338	37028
15	81	973	944	13.711	1.371	36621
15	83	956	962	16.093	1.609	33819
15	85	936	973	14.836	1.484	40507
15	87	916	985	15.160	1.516	35438
15	89	906	991	7.580	0.758	36250
15	91	893	997	9.306	0.931	35378
15	93	880	1004	9.597	0.960	24544
15	95	875	1008	4.162	0.416	34759
15	97	871	1011	3.250	0.325	36191
15	99	869	1014	2.344	0.234	36594
15	101	873	1015	2.680	0.268	36361
15	103	876	1013	2.344	0.234	32046
15	105	885	1009	6.402	0.640	37326
15	107	893	1005	5.814	0.581	34833
15	109	893	1004	0.650	0.065	36610
15	111	884	1007	6.166	0.617	34523
15	113	882	1007	1.300	0.130	36197
15	115	883	1006	0.919	0.092	39320
15	117	896	987	14.964	1.496	39873
15	119	885	978	9.238	0.924	34799
15	121	884	977	0.919	0.092	36415
15	123	886	981	2.907	0.291	36033
15	125	882	993	8.222	0.822	36541
15	127	880	1004	7.267	0.727	39928
15	129	871	1005	5.886	0.589	35135
15	131	856	999	10.501	1.050	34073
15	133	860	1000	2.680	0.268	33063
15	135	863	1000	1.950	0.195	32107
15	137	879	1002	10.481	1.048	32696
15	139	890	1002	7.150	0.715	34905
15	141	891	1002	0.650	0.065	34990
15	143	898	997	5.591	0.559	31798
15	145	900	997	1.300	0.130	33060
15	147	888	1001	8.222	0.822	39302
15	149	879	1005	6.402	0.640	35594
15	151	873	1004	3.954	0.395	40114
15	153	853	1001	13.145	1.315	32884
15	155	842	1000	7.179	0.718	28545
15	157	836	997	4.360	0.436	33406
15	159	830	996	3.954	0.395	33669
15	161	829	997	0.919	0.092	33557
15	163	823	998	3.954	0.395	28516
15	165	822	998	0.650	0.065	33698
15	167	808	1000	9.192	0.919	33999
15	169	797	1000	7.150	0.715	33299
15	171	787	1000	6.500	0.650	31144
15	173	781	1001	3.954	0.395	36605
15	175	778	1001	1.950	0.195	36257
15	177	781	1000	2.055	0.206	25770
15	179	785	998	2.907	0.291	36776
15	181	801	999	10.420	1.042	38543
15	183	802	1002	2.055	0.206	40657
15	185	802	1002	0.000	0.000	35381
15	187	797	1002	3.250	0.325	38624
15	189	789	999	5.553	0.555	36287
15	191	781	998	5.240	0.524	34647
15	193	773	999	5.240	0.524	37107
15	195	767	1000	3.954	0.395	29816
15	197	759	1002	5.360	0.536	36904
15	199	751	1002	5.200	0.520	37656
15	201	750	1002	0.650	0.065	35076
15	203	754	1007	4.162	0.416	33492
15	205	758	1010	3.250	0.325	34964
15	207	761	1011	2.055	0.206	35819
15	209	765	1009	2.907	0.291	37293
15	211	771	1007	4.111	0.411	32059
15	213	777	1002	5.077	0.508	34008
15	215	780	1001	2.055	0.206	39344
15	217	783	1000	2.055	0.206	35657
15	219	780	1001	2.055	0.206	38117
15	221	769	1006	7.854	0.785	30533
15	223	761	1007	5.240	0.524	31125
15	225	754	1007	4.550	0.455	36198
15	227	744	1008	6.532	0.653	34449
15	229	741	1011	2.758	0.276	35352
15	231	739	1014	2.344	0.234	32022
15	233	739	1015	0.650	0.065	33297
15	235	740	1015	0.650	0.065	35463
15	237	749	1014	5.886	0.589	29490
15	239	766	1011	11.220	1.122	33287
15	241	782	1002	11.932	1.193	31004
15	243	785	1000	2.344	0.234	40877
15	245	799	993	10.174	1.017	36205
15	247	809	991	6.629	0.663	36834
15	249	817	991	5.200	0.520	38582
15	251	832	990	9.771	0.977	36191
15	253	832	990	0.000	0.000	36229
15	255	816	987	10.581	1.058	36202
15	257	811	986	3.314	0.331	36320
15	259	791	993	13.773	1.377	33546
15	261	788	993	1.950	0.195	38700
15	263	781	994	4.596	0.460	33471
15	265	780	995	0.919	0.092	32827
16	79	1004	360	-1.000	-1.000	35917
16	81	1002	362	1.838	0.184	40191
16	83	994	368	6.500	0.650	34089
16	85	980	375	10.174	1.017	37973
16	87	961	388	14.964	1.496	39824
16	89	926	404	25.014	2.501	36989
16	91	904	416	16.289	1.629	34312
16	93	890	425	10.818	1.082	42578
16	95	874	435	12.264	1.226	34158
16	97	860	443	10.481	1.048	36092
16	99	849	449	8.144	0.814	36195
16	101	846	449	1.950	0.195	37054
16	103	842	440	6.402	0.640	36293
16	105	835	425	10.759	1.076	36538
16	107	843	405	14.001	1.400	34569
16	109	857	396	10.818	1.082	36560
16	111	827	405	20.358	2.036	34583
16	113	820	405	4.550	0.455	34860
16	115	825	403	3.500	0.350	34505
16	117	844	401	12.418	1.242	35908
16	119	799	408	29.601	2.960	36229
16	121	764	407	22.759	2.276	37694
16	123	737	406	17.562	1.756	36662
16	125	723	389	14.314	1.431	39240
16	127	711	375	11.985	1.199	37122
16	129	681	386	20.769	2.077	36779
16	131	679	387	1.453	0.145	35371
16	133	670	387	5.850	0.585	33892
16	135	649	389	13.711	1.371	37622
16	137	648	389	0.650	0.065	36331
16	139	671	359	24.571	2.457	36486
16	141	677	347	8.720	0.872	42145
16	143	683	334	9.306	0.931	36845
16	145	670	328	9.306	0.931	40408
16	147	663	312	11.351	1.135	34660
16	149	665	289	15.006	1.501	37977
16	151	668	286	2.758	0.276	37405
16	153	668	286	0.000	0.000	37517
16	155	671	282	3.250	0.325	37081
16	157	684	335	35.470	3.547	37411
16	159	684	371	23.399	2.340	40184
16	161	687	389	11.861	1.186	36491
16	163	691	404	10.090	1.009	36824
16	165	692	404	0.650	0.065	37221
16	167	700	375	19.554	1.955	35468
16	169	726	361	19.194	1.919	34616
16	171	752	354	17.501	1.750	36906
16	173	753	354	0.650	0.065	38975
16	175	712	373	29.372	2.937	33483
16	177	706	378	5.077	0.508	48234
16	179	692	386	10.481	1.048	36799
16	181	681	388	7.267	0.727	40013
16	183	679	388	1.300	0.130	38017
16	185	675	381	5.240	0.524	48611
16	187	671	375	4.687	0.469	30922
16	189	670	374	0.919	0.092	33821
16	191	666	374	2.600	0.260	52867
16	193	662	364	7.001	0.700	37159
16	195	659	356	5.553	0.555	37139
16	197	642	335	17.562	1.756	36189
16	199	639	328	4.950	0.495	35198
16	201	640	330	1.453	0.145	28812
16	203	647	341	8.475	0.847	43011
16	205	648	341	0.650	0.065	37793
16	207	643	341	3.250	0.325	38271
16	209	631	314	19.205	1.920	41101
16	211	624	304	7.934	0.793	42630
16	213	620	301	3.250	0.325	33056
16	215	612	293	7.354	0.735	38312
16	217	607	293	3.250	0.325	28632
16	219	605	321	18.246	1.825	38272
16	221	607	337	10.481	1.048	36861
16	223	609	344	4.732	0.473	48288
16	225	610	342	1.453	0.145	43378
16	227	613	336	4.360	0.436	37847
16	229	611	336	1.300	0.130	35228
16	231	609	325	7.267	0.727	35695
16	233	607	325	1.300	0.130	38381
16	235	606	324	0.919	0.092	37804
16	237	607	315	5.886	0.589	34581
16	239	610	319	3.250	0.325	36525
16	241	613	324	3.790	0.379	36725
16	243	616	333	6.166	0.617	36872
16	245	615	341	5.240	0.524	36506
16	247	610	348	5.591	0.559	39594
16	249	603	355	6.435	0.643	38931
16	251	603	362	4.550	0.455	38668
16	253	602	366	2.680	0.268	30789
16	255	602	375	5.850	0.585	39834
16	257	603	380	3.314	0.331	37274
16	259	599	392	8.222	0.822	39385
16	261	594	400	6.132	0.613	39489
16	263	590	409	6.402	0.640	38427
16	265	585	425	10.896	1.090	38308
16	267	583	435	6.629	0.663	36709
16	269	584	447	7.827	0.783	37140
16	271	584	455	5.200	0.520	37313
16	273	583	463	5.240	0.524	37972
16	275	577	475	8.720	0.872	34439
16	277	577	478	1.950	0.195	33863
16	279	576	481	2.055	0.206	37077
16	281	575	481	0.650	0.065	37546
16	283	583	447	22.703	2.270	37542
16	285	586	420	17.658	1.766	37977
16	287	590	406	9.464	0.946	36076
16	289	593	398	5.553	0.555	37539
17	75	1012	77	-1.000	-1.000	36018
17	77	1016	81	3.677	0.368	36616
17	79	1017	85	2.680	0.268	36701
17	81	1014	87	2.344	0.234	36520
17	83	1004	82	7.267	0.727	36898
17	85	996	68	10.481	1.048	36577
17	87	989	61	6.435	0.643	36340
17	89	978	57	7.608	0.761	36795
17	91	972	55	4.111	0.411	37491
17	93	966	52	4.360	0.436	37241
17	95	963	47	3.790	0.379	37131
17	97	962	40	4.596	0.460	37165
17	99	962	37	1.950	0.195	38062
17	101	959	12	16.366	1.637	37376
17	103	957	9	2.344	0.234	37361
17	105	946	10	7.179	0.718	37543
17	107	918	15	18.487	1.849	36736
17	109	912	21	5.515	0.552	37182
17	111	896	37	14.707	1.471	42240
17	113	894	39	1.838	0.184	37012
17	115	894	38	0.650	0.065	37295
17	117	897	35	2.758	0.276	37730
17	119	886	41	8.144	0.814	37322
17	121	886	41	0.000	0.000	36629
17	123	879	45	5.240	0.524	37374
17	125	872	49	5.240	0.524	37058
17	127	865	53	5.240	0.524	37391
17	129	855	57	7.001	0.700	37768
17	131	855	54	1.950	0.195	37657
17	133	857	41	8.549	0.855	30598
17	135	858	34	4.596	0.460	29526
17	137	860	29	3.500	0.350	29861
17	139	861	35	3.954	0.395	32945
17	141	861	43	5.200	0.520	31934
17	143	865	47	3.677	0.368	32437
17	145	884	75	21.994	2.199	37185
17	147	892	71	5.814	0.581	37395
17	149	897	58	9.053	0.905	37143
17	151	904	51	6.435	0.643	37127
17	153	924	46	13.400	1.340	37650
17	155	934	43	6.786	0.679	37514
17	157	942	36	6.909	0.691	37123
17	159	950	32	5.814	0.581	36379
17	161	963	28	8.841	0.884	37180
17	163	976	23	9.053	0.905	29507
17	165	976	22	0.650	0.065	38856
17	167	973	18	3.250	0.325	36146
17	169	969	15	3.250	0.325	35258
17	171	967	12	2.344	0.234	37271
17	173	966	9	2.055	0.206	37358
17	175	962	10	2.680	0.268	36967
17	177	954	14	5.814	0.581	37160
17	179	906	56	41.457	4.146	37510
17	181	909	44	8.040	0.804	36873
17	183	915	31	9.306	0.931	36585
17	185	918	24	4.950	0.495	37638
17	187	920	18	4.111	0.411	36687
17	189	912	12	6.500	0.650	37529
17	191	890	13	14.314	1.431	37117
17	193	867	30	18.590	1.859	37780
17	195	861	40	7.580	0.758	37156
17	197	858	47	4.950	0.495	37270
17	199	850	59	9.374	0.937	36992
17	201	845	67	6.132	0.613	37015
17	203	845	68	0.650	0.065	36668
17	205	845	68	0.000	0.000	34040
17	207	845	69	0.650	0.065	35715
17	209	845	72	1.950	0.195	35615
17	211	858	70	8.549	0.855	36032
17	213	870	62	9.374	0.937	37666
17	215	886	50	13.000	1.300	38598
17	217	906	39	14.836	1.484	38680
17	219	914	38	5.240	0.524	37672
17	221	927	40	8.549	0.855	34379
17	223	931	46	4.687	0.469	39268
17	225	932	46	0.650	0.065	38118
17	227	933	37	5.886	0.589	37992
17	229	933	28	5.850	0.585	33004
17	231	933	24	2.600	0.260	35946
17	233	934	22	1.453	0.145	39726
17	235	934	19	1.950	0.195	38588
17	237	930	39	13.257	1.326	45193
17	239	926	46	5.240	0.524	37306
17	241	912	61	13.337	1.334	39116
17	243	908	66	4.162	0.416	39936
17	245	904	76	7.001	0.700	46686
17	247	903	85	5.886	0.589	36948
17	249	903	85	0.000	0.000	37747
17	251	914	49	24.467	2.447	37685
17	253	920	35	9.900	0.990	37742
17	255	922	30	3.500	0.350	37411
17	257	922	29	0.650	0.065	40726
17	259	922	25	2.600	0.260	39591
17	261	923	23	1.453	0.145	37727
17	263	923	23	0.000	0.000	36558
17	265	921	24	1.453	0.145	39205
17	267	918	24	1.950	0.195	38622
17	269	917	25	0.919	0.092	36912
17	271	916	25	0.650	0.065	45734
17	273	914	25	1.300	0.130	49115
17	275	905	24	5.886	0.589	33667
17	277	905	24	0.000	0.000	29621
17	279	906	18	3.954	0.395	34483
17	281	907	19	0.919	0.092	36015
17	283	911	36	11.351	1.135	35314
17	285	914	51	9.943	0.994	37492
17	287	915	60	5.886	0.589	29614
17	289	915	63	1.950	0.195	36639
18	119	1000	246	-1.000	-1.000	34630
18	121	1000	246	0.000	0.000	34372
18	123	998	246	1.300	0.130	32906
18	125	992	246	3.900	0.390	36045
18	127	991	246	0.650	0.065	36160
18	129	989	247	1.453	0.145	31418
18	131	987	250	2.344	0.234	35482
18	133	987	250	0.000	0.000	34280
18	135	987	248	1.300	0.130	35920
18	137	991	240	5.814	0.581	36756
18	139	991	239	0.650	0.065	30613
18	141	997	234	5.077	0.508	35198
18	143	1000	229	3.790	0.379	31731
18	145	1002	219	6.629	0.663	36801
18	147	1003	214	3.314	0.331	36204
18	149	1006	210	3.250	0.325	32638
18	151	1006	210	0.000	0.000	36754
18	153	1006	210	0.000	0.000	37156
18	155	1007	209	0.919	0.092	36686
18	157	1008	204	3.314	0.331	38488
18	159	1009	198	3.954	0.395	32829
18	161	1009	191	4.550	0.455	36818
18	163	1009	191	0.000	0.000	34154
18	165	1006	199	5.553	0.555	31880
18	167	1002	210	7.608	0.761	34386
18	169	1002	213	1.950	0.195	34441
18	171	1001	217	2.680	0.268	36657
18	173	1001	217	0.000	0.000	35708
18	175	997	219	2.907	0.291	32312
18	177	997	220	0.650	0.065	39060
18	179	997	220	0.000	0.000	39310
18	181	997	220	0.000	0.000	36154
18	183	998	213	4.596	0.460	33169
18	185	1003	203	7.267	0.727	36067
18	187	999	208	4.162	0.416	34163
18	189	994	214	5.077	0.508	31650
18	191	987	223	7.411	0.741	33056
18	193	980	234	8.475	0.847	29485
18	195	979	235	0.919	0.092	33654
18	197	975	240	4.162	0.416	31859
18	199	972	244	3.250	0.325	35924
18	201	968	247	3.250	0.325	32860
18	203	953	262	13.788	1.379	34872
18	205	945	267	6.132	0.613	34961
18	207	935	277	9.192	0.919	34627
18	209	921	292	13.337	1.334	33006
18	211	908	303	11.069	1.107	33113
18	213	898	309	7.580	0.758	34273
18	215	885	319	10.661	1.066	33576
18	217	885	319	0.000	0.000	32068
18	219	885	320	0.650	0.065	34987
18	221	883	327	4.732	0.473	36289
18	223	881	331	2.907	0.291	37291
18	225	881	331	0.000	0.000	33481
18	227	881	333	1.300	0.130	36929
18	229	885	328	4.162	0.416	36491
18	231	885	328	0.000	0.000	36636
18	233	885	328	0.000	0.000	33149
18	235	896	309	14.270	1.427	30175
18	237	902	302	5.993	0.599	29609
18	239	900	308	4.111	0.411	32882
18	241	900	308	0.000	0.000	36962
18	243	899	308	0.650	0.065	36791
18	245	901	308	1.300	0.130	36330
18	247	897	314	4.687	0.469	36526
18	249	884	328	12.418	1.242	36956
18	251	870	343	13.337	1.334	37423
18	253	857	363	15.505	1.550	37538
18	255	851	385	14.822	1.482	29574
18	257	834	425	28.250	2.825	24883
18	259	821	448	17.172	1.717	34783
18	261	803	474	20.554	2.055	40332
18	263	796	487	9.597	0.960	37058
18	265	786	499	10.153	1.015	37325
18	267	777	511	9.750	0.975	37067
18	269	801	490	20.728	2.073	36695
18	271	827	483	17.501	1.750	38062
18	273	832	508	16.571	1.657	36617
18	275	833	528	13.016	1.302	35863
18	277	829	553	16.456	1.646	32597
18	279	834	572	12.770	1.277	35951
18	281	840	588	11.107	1.111	36572
18	283	840	591	1.950	0.195	36874
18	285	837	575	10.581	1.058	36582
18	287	826	565	9.663	0.966	35134
18	289	793	558	21.927	2.193	37931
19	77	997	802	-1.000	-1.000	36596
19	79	996	803	0.919	0.092	35749
19	81	963	805	21.489	2.149	36422
19	83	922	799	26.933	2.693	36012
19	85	896	799	16.900	1.690	36444
19	87	858	797	24.734	2.473	37679
19	89	844	798	9.123	0.912	37233
19	91	844	798	0.000	0.000	38439
19	93	835	742	36.866	3.687	33486
19	95	833	712	19.543	1.954	36574
19	97	835	662	32.525	3.253	36575
19	99	838	658	3.250	0.325	36571
19	101	854	640	15.654	1.565	36407
19	103	868	605	24.502	2.450	38813
19	105	872	591	9.464	0.946	29631
19	107	877	567	15.935	1.593	38374
19	109	883	521	30.153	3.015	37835
19	111	886	508	8.672	0.867	34676
19	113	891	499	6.692	0.669	35041
19	115	898	495	5.240	0.524	34283
19	117	914	488	11.351	1.135	36068
19	119	935	484	13.895	1.390	39628
19	121	951	479	10.896	1.090	37835
19	123	965	472	10.174	1.017	30721
19	125	974	465	7.411	0.741	36698
19	127	991	462	11.220	1.122	37870
19	129	998	459	4.950	0.495	39679
19	131	1009	456	7.411	0.741	37697
19	133	1013	453	3.250	0.325	38633
19	135	1019	449	4.687	0.469	36947
19	137	1019	441	5.200	0.520	35968
19	139	1019	440	0.650	0.065	37211
19	141	1017	440	1.300	0.130	34645
19	143	1014	442	2.344	0.234	35849
19	145	1014	443	0.650	0.065	36385
20	129	1007	241	-1.000	-1.000	37077
20	131	1010	236	3.790	0.379	33327
20	133	1006	233	3.250	0.325	28106
20	135	1006	242	5.850	0.585	37277
20	137	1006	242	0.000	0.000	33590
20	139	1008	225	11.126	1.113	36566
20	141	1009	219	3.954	0.395	36806
20	143	1011	214	3.500	0.350	35846
20	145	1011	214	0.000	0.000	35446
20	147	1010	216	1.453	0.145	35884
20	149	1005	225	6.692	0.669	32630
20	151	1002	233	5.553	0.555	40667
20	153	1001	233	0.650	0.065	41383
20	155	1001	232	0.650	0.065	35961
20	157	1001	222	6.500	0.650	33833
20	159	1001	216	3.900	0.390	38528
20	161	1001	217	0.650	0.065	31186
20	163	999	220	2.344	0.234	34125
20	165	998	221	0.919	0.092	36855
20	167	998	221	0.000	0.000	33872
20	169	999	218	2.055	0.206	33019
20	171	1005	210	6.500	0.650	36036
20	173	1008	204	4.360	0.436	35939
20	175	1011	195	6.166	0.617	39198
20	177	1008	201	4.360	0.436	37732
20	179	1003	216	10.277	1.028	37852
20	181	998	223	5.591	0.559	40251
20	183	995	231	5.553	0.555	36595
20	185	995	231	0.000	0.000	38266
20	187	983	242	10.581	1.058	36652
20	189	969	252	11.183	1.118	34739
20	191	965	251	2.680	0.268	32474
20	193	951	263	11.985	1.199	26267
20	195	943	269	6.500	0.650	27957
20	197	933	280	9.663	0.966	34219
20	199	932	280	0.650	0.065	30736
20	201	931	282	1.453	0.145	33779
20	203	924	290	6.909	0.691	34140
20	205	919	295	4.596	0.460	32654
20	207	914	300	4.596	0.460	35773
20	209	904	309	8.745	0.874	37445
20	211	900	314	4.162	0.416	37444
20	213	890	328	11.183	1.118	38113
20	215	884	333	5.077	0.508	35405
20	217	884	333	0.000	0.000	38524
20	219	882	335	1.838	0.184	37238
20	221	880	336	1.453	0.145	38691
20	223	877	336	1.950	0.195	37240
20	225	877	335	0.650	0.065	38650
20	227	879	331	2.907	0.291	32569
20	229	887	325	6.500	0.650	35321
20	231	895	318	6.909	0.691	35608
20	233	899	314	3.677	0.368	37739
20	235	899	313	0.650	0.065	36191
20	237	900	313	0.650	0.065	33216
20	239	903	308	3.790	0.379	34265
20	241	903	307	0.650	0.065	37421
20	243	902	302	3.314	0.331	37260
20	245	911	294	7.827	0.783	37170
20	247	920	283	9.238	0.924	27884
20	249	921	277	3.954	0.395	39992
20	251	924	264	8.672	0.867	31204
20	253	931	254	7.934	0.793	33724
20	255	934	249	3.790	0.379	29968
20	257	935	248	0.919	0.092	36147
20	259	936	244	2.680	0.268	33980
20	261	934	237	4.732	0.473	32877
20	263	932	220	11.126	1.113	33819
20	265	927	209	7.854	0.785	32461
20	267	925	202	4.732	0.473	35971
20	269	924	186	10.420	1.042	34047
20	271	923	179	4.596	0.460	36410
20	273	915	166	9.922	0.992	34412
20	275	902	141	18.315	1.832	38222
20	277	900	139	1.838	0.184	38639
20	279	894	136	4.360	0.436	39045
20	281	892	134	1.838	0.184	38600
20	283	882	133	6.532	0.653	39109
20	285	881	133	0.650	0.065	40449
20	287	884	138	3.790	0.379	32739
20	289	878	132	5.515	0.552	35515
21	183	1012	152	-1.000	-1.000	42277
21	185	1007	150	3.500	0.350	36307
21	187	999	149	5.240	0.524	36271
21	189	965	152	22.185	2.219	35666
21	191	961	152	2.600	0.260	36113
21	193	954	154	4.732	0.473	34143
21	195	931	155	14.964	1.496	36649
21	197	914	151	11.351	1.135	36163
21	199	897	151	11.050	1.105	38527
21	201	885	152	7.827	0.783	34509
21	203	877	142	8.324	0.832	37455
21	205	864	124	14.432	1.443	34474
21	207	853	108	12.620	1.262	34044
21	209	846	93	10.759	1.076	28603
21	211	845	83	6.532	0.653	36361
21	213	861	73	12.264	1.226	29861
21	215	874	65	9.922	0.992	35768
21	217	877	58	4.950	0.495	36368
21	219	887	44	11.183	1.118	35126
21	221	891	35	6.402	0.640	36993
21	223	898	27	6.909	0.691	37058
21	225	904	22	5.077	0.508	38216
21	227	913	34	9.750	0.975	36843
21	229	921	68	22.703	2.270	36399
21	231	924	78	6.786	0.679	37147
21	233	934	88	9.192	0.919	35496
21	235	953	98	13.956	1.396	36656
21	237	962	105	7.411	0.741	36634
21	239	975	116	11.069	1.107	38143
21	241	982	125	7.411	0.741	36358
21	243	987	136	7.854	0.785	35707
21	245	990	148	8.040	0.804	36193
21	247	992	150	1.838	0.184	34189
21	249	997	156	5.077	0.508	36267
21	251	1001	164	5.814	0.581	32163
21	253	1004	178	9.306	0.931	31665
21	255	1005	191	8.475	0.847	36922
21	257	1008	199	5.553	0.555	36753
21	259	1011	209	6.786	0.679	36435
21	261	1011	213	2.600	0.260	36880
21	263	1011	201	7.800	0.780	36055
21	265	1010	192	5.886	0.589	36756
21	267	1010	182	6.500	0.650	32654
21	269	1010	174	5.200	0.520	38081
21	271	1010	167	4.550	0.455	37643
21	273	1010	163	2.600	0.260	36377
21	275	1011	156	4.596	0.460	36887
21	277	1012	147	5.886	0.589	36883
21	279	1015	143	3.250	0.325	36695
21	281	1018	139	3.250	0.325	36957
21	283	1022	138	2.680	0.268	36240
22	15	1017	673	-1.000	-1.000	45995
22	17	1009	664	7.827	0.783	45690
22	19	1008	658	3.954	0.395	50165
22	21	1006	658	1.300	0.130	46791
22	23	987	640	17.012	1.701	44559
22	25	980	631	7.411	0.741	43338
22	27	975	626	4.596	0.460	37233
22	29	965	615	9.663	0.966	44224
22	31	962	607	5.553	0.555	44508
22	33	964	595	7.907	0.791	41096
22	35	959	578	11.518	1.152	44321
22	37	951	574	5.814	0.581	44274
22	39	920	558	22.675	2.268	43798
22	41	881	558	25.349	2.535	43836
22	43	848	551	21.927	2.193	42821
22	45	842	546	5.077	0.508	39374
22	47	839	538	5.553	0.555	39529
22	49	839	528	6.500	0.650	34615
22	51	839	526	1.300	0.130	38628
22	53	839	521	3.250	0.325	37338
22	55	842	514	4.950	0.495	40676
22	57	840	507	4.732	0.473	36439
22	59	845	497	7.267	0.727	38860
22	61	849	491	4.687	0.469	34529
22	63	850	487	2.680	0.268	36204
22	65	857	476	8.475	0.847	34775
22	67	858	476	0.650	0.065	36835
22	69	858	476	0.000	0.000	36576
22	71	860	470	4.111	0.411	37837
22	73	863	461	6.166	0.617	40009
22	75	864	459	1.453	0.145	38562
22	77	864	459	0.000	0.000	38083
22	79	864	447	7.800	0.780	41689
22	81	863	442	3.314	0.331	38254
22	83	862	434	5.240	0.524	47335
22	85	862	423	7.150	0.715	40796
22	87	863	411	7.827	0.783	38168
22	89	865	406	3.500	0.350	37375
22	91	866	399	4.596	0.460	32775
22	93	866	395	2.600	0.260	38355
22	95	868	390	3.500	0.350	34461
22	97	874	375	10.501	1.050	36575
22	99	876	370	3.500	0.350	34394
22	101	878	367	2.344	0.234	32350
22	103	880	373	4.111	0.411	37177
22	105	886	372	3.954	0.395	36677
22	107	894	354	12.803	1.280	41281
22	109	895	353	0.919	0.092	37856
22	111	895	349	2.600	0.260	37671
22	113	898	342	4.950	0.495	32629
22	115	900	338	2.907	0.291	38135
22	117	897	357	12.503	1.250	36282
22	119	897	357	0.000	0.000	37380
22	121	896	363	3.954	0.395	34988
22	123	919	343	19.811	1.981	35216
22	125	929	334	8.745	0.874	36437
22	127	940	324	9.663	0.966	38833
22	129	945	319	4.596	0.460	38579
22	131	942	324	3.790	0.379	38168
22	133	942	325	0.650	0.065	39888
22	135	952	314	9.663	0.966	32511
22	137	956	310	3.677	0.368	36801
22	139	958	308	1.838	0.184	34559
22	141	931	340	27.214	2.721	36558
22	143	915	357	15.174	1.517	37684
22	145	899	368	12.620	1.262	36858
22	147	877	379	15.987	1.599	36794
22	149	855	381	14.359	1.436	37384
22	151	817	381	24.699	2.470	32378
22	153	805	376	8.450	0.845	37331
22	155	795	368	8.324	0.832	30072
22	157	788	363	5.591	0.559	36949
22	159	780	359	5.814	0.581	35657
22	161	790	360	6.532	0.653	31974
22	163	796	362	4.111	0.411	38229
22	165	806	369	7.934	0.793	35275
22	167	813	374	5.591	0.559	30788
22	169	826	389	12.902	1.290	35051
22	171	831	389	3.250	0.325	33549
22	173	843	382	9.030	0.903	34495
22	175	853	377	7.267	0.727	39829
22	177	854	383	3.954	0.395	40452
22	179	853	388	3.314	0.331	38268
22	181	852	392	2.680	0.268	54509
22	183	845	397	5.591	0.559	38259
22	185	840	400	3.790	0.379	38498
22	187	848	393	6.909	0.691	39083
22	189	846	403	6.629	0.663	38208
22	191	840	408	5.077	0.508	33045
22	193	830	427	13.956	1.396	36944
22	195	814	459	23.255	2.325	35471
22	197	806	471	9.374	0.937	34801
22	199	793	493	16.610	1.661	37171
22	201	791	507	9.192	0.919	37368
22	203	791	536	18.850	1.885	31275
22	205	793	539	2.344	0.234	31837
22	207	801	557	12.803	1.280	36821
22	209	802	567	6.532	0.653	36466
22	211	802	573	3.900	0.390	37095
22	213	801	573	0.650	0.065	43876
22	215	795	586	9.306	0.931	35848
22	217	795	586	0.000	0.000	36807
22	219	791	569	11.351	1.135	34530
22	221	789	536	21.489	2.149	33433
22	223	792	516	13.145	1.315	37225
22	225	809	483	24.128	2.413	36780
22	227	816	467	11.351	1.135	36265
22	229	820	463	3.677	0.368	37144
22	231	821	490	17.562	1.756	36969
22	233	815	516	17.344	1.734	39356
22	235	805	525	8.745	0.874	39077
22	237	793	529	8.222	0.822	38294
22	239	780	534	9.053	0.905	35319
22	241	766	541	10.174	1.017	33931
22	243	758	544	5.553	0.555	36332
22	245	738	539	13.400	1.340	36587
22	247	718	528	14.836	1.484	37177
22	249	709	522	7.031	0.703	36742
22	251	705	520	2.907	0.291	35477
22	253	674	529	20.981	2.098	29210
22	255	658	544	14.255	1.426	26739
22	257	651	552	6.909	0.691	28385
22	259	644	570	12.553	1.255	34645
22	261	627	598	21.291	2.129	43729
22	263	620	607	7.411	0.741	41109
22	265	606	622	13.337	1.334	37455
22	267	601	632	7.267	0.727	39446
22	269	604	627	3.790	0.379	37785
22	271	632	589	30.680	3.068	36899
22	273	653	563	21.723	2.172	35491
22	275	659	555	6.500	0.650	33708
22	277	666	541	10.174	1.017	32827
22	279	682	521	16.648	1.665	34378
22	281	706	495	22.999	2.300	38635
22	283	710	489	4.687	0.469	40799
22	285	717	482	6.435	0.643	40279
22	287	727	473	8.745	0.874	36131
22	289	739	468	8.450	0.845	35811
23	27	1018	592	-1.000	-1.000	39128
23	29	1015	587	3.790	0.379	48258
23	31	1007	582	6.132	0.613	48592
23	33	989	568	14.822	1.482	48659
23	35	968	553	16.774	1.677	43839
23	37	953	543	11.718	1.172	44955
23	39	922	510	29.429	2.943	29279
23	41	906	490	16.648	1.665	39694
23	43	884	473	18.071	1.807	43769
23	45	863	453	18.850	1.885	42452
23	47	848	445	11.050	1.105	41783
23	49	827	433	15.721	1.572	43338
23	51	815	418	12.486	1.249	25912
23	53	809	391	17.978	1.798	39113
23	55	801	367	16.443	1.644	38045
23	57	800	350	11.069	1.107	38930
23	59	789	327	16.571	1.657	36882
23	61	782	308	13.161	1.316	36753
23	63	780	293	9.836	0.984	32697
23	65	776	258	22.898	2.290	38463
23	67	781	243	10.277	1.028	36721
23	69	790	221	15.450	1.545	38107
23	71	800	191	20.554	2.055	38641
23	73	811	162	20.160	2.016	37373
23	75	818	151	8.475	0.847	38598
23	77	813	154	3.790	0.379	38065
23	79	799	179	18.624	1.862	39254
23	81	797	185	4.111	0.411	36805
23	83	797	173	7.800	0.780	37068
23	85	795	160	8.549	0.855	42956
23	87	789	123	24.364	2.436	29121
23	89	788	87	23.408	2.341	28327
23	91	786	66	13.711	1.371	37593
23	93	787	45	13.665	1.367	39545
23	95	787	43	1.300	0.130	39272
23	97	785	28	9.836	0.984	38121
23	99	785	24	2.600	0.260	36839
23	101	783	12	7.907	0.791	38162
23	103	782	9	2.055	0.206	39642
23	105	781	4	3.314	0.331	41851
23	107	780	5	0.919	0.092	37434
23	109	779	17	7.827	0.783	37670
23	111	780	31	9.123	0.912	37150
23	113	782	43	7.907	0.791	33868
23	115	787	71	18.487	1.849	38368
23	117	790	87	10.581	1.058	35821
23	119	795	117	19.768	1.977	37418
23	121	798	130	8.672	0.867	45364
23	123	801	147	11.220	1.122	38207
23	125	801	150	1.950	0.195	37950
23	127	796	156	5.077	0.508	37035
23	129	795	156	0.650	0.065	44384
23	131	789	145	8.144	0.814	37079
23	133	786	137	5.553	0.555	37847
23	135	785	102	22.759	2.276	22103
23	137	785	95	4.550	0.455	32464
23	139	785	91	2.600	0.260	23157
23	141	785	75	10.400	1.040	29121
23	143	786	68	4.596	0.460	42904
23	145	786	55	8.450	0.845	36544
23	147	784	52	2.344	0.234	37571
23	149	782	49	2.344	0.234	40991
23	151	779	48	2.055	0.206	35255
23	153	778	44	2.680	0.268	36677
23	155	778	41	1.950	0.195	36909
23	157	778	45	2.600	0.260	36311
23	159	783	66	14.031	1.403	33960
23	161	788	75	6.692	0.669	37292
23	163	788	75	0.000	0.000	37256
23	165	789	75	0.650	0.065	37387
23	167	795	67	6.500	0.650	34103
23	169	801	60	5.993	0.599	41572
23	171	807	55	5.077	0.508	37678
23	173	805	56	1.453	0.145	37589
23	175	792	65	10.277	1.028	38096
23	177	770	75	15.708	1.571	38164
23	179	758	81	8.720	0.872	39168
23	181	749	85	6.402	0.640	36090
23	183	737	95	10.153	1.015	38784
23	185	731	99	4.687	0.469	38202
23	187	730	99	0.650	0.065	38495
23	189	734	77	14.534	1.453	39556
23	191	734	60	11.050	1.105	39507
23	193	734	49	7.150	0.715	38324
23	195	729	42	5.591	0.559	37104
23	197	718	32	9.663	0.966	38060
23	199	710	25	6.909	0.691	36327
23	201	707	20	3.790	0.379	37736
23	203	705	16	2.907	0.291	35983
23	205	702	13	2.758	0.276	31139
23	207	702	11	1.300	0.130	36598
23	209	709	12	4.596	0.460	36447
23	211	700	20	7.827	0.783	38925
23	213	698	25	3.500	0.350	37979
23	215	698	31	3.900	0.390	38191
23	217	698	32	0.650	0.065	36552
23	219	702	20	8.222	0.822	34785
23	221	706	16	3.677	0.368	37292
23	223	707	16	0.650	0.065	37998
23	225	719	16	7.800	0.780	37580
24	33	992	290	-1.000	-1.000	45641
24	35	985	291	4.596	0.460	49066
24	37	979	294	4.360	0.436	51587
24	39	973	303	7.031	0.703	45123
24	41	972	304	0.919	0.092	45389
24	43	972	304	0.000	0.000	44880
24	45	969	298	4.360	0.436	43776
24	47	963	293	5.077	0.508	42746
24	49	956	290	4.950	0.495	42052
24	51	944	288	7.907	0.791	45591
24	53	942	289	1.453	0.145	42088
24	55	935	299	7.934	0.793	41229
24	57	931	307	5.814	0.581	41764
24	59	923	322	11.050	1.105	41064
24	61	910	325	8.672	0.867	42311
24	63	896	332	10.174	1.017	39960
24	65	893	333	2.055	0.206	40374
24	67	892	325	5.240	0.524	40013
24	69	893	298	17.562	1.756	31819
24	71	889	276	14.534	1.453	40493
24	73	884	267	6.692	0.669	39149
24	75	875	260	7.411	0.741	40047
24	77	870	255	4.596	0.460	38958
24	79	840	254	19.510	1.951	38488
24	81	809	252	20.191	2.019	32806
24	83	775	241	23.227	2.323	36041
24	85	741	235	22.441	2.244	36939
24	87	735	241	5.515	0.552	38187
24	89	730	259	12.143	1.214	36173
24	91	740	288	19.939	1.994	38992
24	93	747	306	12.553	1.255	38965
24	95	739	341	23.336	2.334	40207
24	97	719	376	26.202	2.620	37938
24	99	716	380	3.250	0.325	36157
24	101	715	409	18.861	1.886	38899
24	103	716	411	1.453	0.145	36322
24	105	714	436	16.302	1.630	38607
24	107	714	437	0.650	0.065	39120
24	109	704	449	10.153	1.015	39688
24	111	701	450	2.055	0.206	39669
24	113	683	463	14.432	1.443	37463
24	115	682	463	0.650	0.065	37524
24	117	682	463	0.000	0.000	37080
24	119	696	442	16.405	1.640	36121
24	121	706	425	12.820	1.282	37499
24	123	718	408	13.525	1.353	36804
24	125	722	395	8.841	0.884	36597
24	127	727	385	7.267	0.727	34274
24	129	729	374	7.267	0.727	34182
24	131	732	365	6.166	0.617	38830
24	133	732	359	3.900	0.390	39002
24	135	731	356	2.055	0.206	37260
24	137	721	357	6.532	0.653	35524
24	139	717	356	2.680	0.268	37864
24	141	717	356	0.000	0.000	36193
24	143	711	360	4.687	0.469	36412
24	145	708	361	2.055	0.206	37308
24	147	699	363	5.993	0.599	35562
24	149	686	363	8.450	0.845	36570
24	151	684	357	4.111	0.411	38200
24	153	700	346	12.620	1.262	36584
24	155	708	343	5.553	0.555	38675
24	157	721	337	9.306	0.931	35252
24	159	746	309	24.398	2.440	39147
24	161	757	284	17.753	1.775	35559
24	163	759	257	17.598	1.760	35775
24	165	768	231	17.883	1.788	34741
24	167	770	227	2.907	0.291	40120
24	169	773	227	1.950	0.195	35803
24	171	778	219	6.132	0.613	34611
24	173	797	188	23.633	2.363	34483
24	175	813	165	18.211	1.821	37264
24	177	820	152	9.597	0.960	37713
24	179	829	133	13.665	1.367	40521
24	181	828	137	2.680	0.268	34030
24	183	827	155	11.718	1.172	38980
24	185	834	154	4.596	0.460	38087
24	187	847	147	9.597	0.960	32434
24	189	852	144	3.790	0.379	35456
24	191	851	144	0.650	0.065	35641
24	193	851	144	0.000	0.000	32889
24	195	851	144	0.000	0.000	37406
24	197	851	144	0.000	0.000	37697
24	199	850	149	3.314	0.331	38482
24	201	849	155	3.954	0.395	42017
24	203	849	157	1.300	0.130	43059
24	205	848	169	7.827	0.783	37133
24	207	848	169	0.000	0.000	32900
24	209	852	180	7.608	0.761	35158
24	211	852	181	0.650	0.065	34180
24	213	853	182	0.919	0.092	36835
24	215	853	183	0.650	0.065	35593
24	217	854	183	0.650	0.065	38203
24	219	854	183	0.000	0.000	34912
24	221	852	181	1.838	0.184	36684
24	223	843	175	7.031	0.703	30928
24	225	831	168	9.030	0.903	35833
24	227	826	163	4.596	0.460	44039
24	229	822	159	3.677	0.368	41357
24	231	808	151	10.481	1.048	36327
24	233	796	144	9.030	0.903	33593
24	235	791	141	3.790	0.379	37124
24	237	773	136	12.143	1.214	42785
24	239	772	136	0.650	0.065	35718
24	241	765	130	5.993	0.599	35500
24	243	762	128	2.344	0.234	40067
24	245	759	125	2.758	0.276	35600
24	247	755	123	2.907	0.291	36556
24	249	751	120	3.250	0.325	37932
24	251	750	119	0.919	0.092	37017
24	253	742	116	5.553	0.555	38833
24	255	730	114	7.907	0.791	37124
24	257	723	112	4.732	0.473	38108
24	259	723	112	0.000	0.000	39058
24	261	723	112	0.000	0.000	38582
24	263	718	106	5.077	0.508	39508
24	265	720	98	5.360	0.536	37331
24	267	722	97	1.453	0.145	38027
24	269	733	104	8.475	0.847	38096
24	271	744	101	7.411	0.741	37230
24	273	759	96	10.277	1.028	42278
24	275	763	98	2.907	0.291	38041
24	277	765	97	1.453	0.145	35857
24	279	766	97	0.650	0.065	36113
24	281	766	97	0.000	0.000	36515
24	283	769	102	3.790	0.379	36548
24	285	773	107	4.162	0.416	39278
24	287	788	128	16.774	1.677	36174
24	289	800	139	10.581	1.058	37859
25	35	1008	670	-1.000	-1.000	39090
25	37	999	668	5.993	0.599	45715
25	39	993	666	4.111	0.411	41296
25	41	989	658	5.814	0.581	44116
25	43	989	651	4.550	0.455	39690
25	45	989	642	5.850	0.585	42299
25	47	996	643	4.596	0.460	47819
25	49	990	638	5.077	0.508	41979
25	51	988	634	2.907	0.291	45021
25	53	983	626	6.132	0.613	43850
25	55	979	623	3.250	0.325	36612
25	57	977	617	4.111	0.411	39321
25	59	976	611	3.954	0.395	43601
25	61	981	592	12.770	1.277	39341
25	63	981	591	0.650	0.065	41343
25	65	981	592	0.650	0.065	37272
25	67	985	589	3.250	0.325	41171
25	69	986	604	9.771	0.977	42587
25	71	989	612	5.553	0.555	44720
25	73	990	617	3.314	0.331	45819
25	75	986	619	2.907	0.291	46138
25	77	979	606	9.597	0.960	41792
25	79	973	599	5.993	0.599	39177
25	81	967	596	4.360	0.436	40068
25	83	954	594	8.549	0.855	39207
25	85	937	592	11.126	1.113	40147
25	87	929	591	5.240	0.524	37264
25	89	915	584	10.174	1.017	42396
25	91	906	581	6.166	0.617	37551
25	93	902	578	3.250	0.325	36123
25	95	899	578	1.950	0.195	35790
25	97	902	578	1.950	0.195	39964
25	99	898	575	3.250	0.325	36380
25	101	882	570	10.896	1.090	35751
25	103	887	567	3.790	0.379	34788
25	105	891	565	2.907	0.291	33577
25	107	900	565	5.850	0.585	40917
25	109	904	564	2.680	0.268	38945
25	111	911	580	11.351	1.135	39586
25	113	918	583	4.950	0.495	37733
25	115	920	587	2.907	0.291	37090
25	117	916	586	2.680	0.268	38486
25	119	911	582	4.162	0.416	34684
25	121	896	574	11.050	1.105	26177
25	123	905	573	5.886	0.589	31654
25	125	915	572	6.532	0.653	38573
25	127	915	572	0.000	0.000	38117
25	129	913	573	1.453	0.145	40024
25	131	905	575	5.360	0.536	37350
25	133	898	573	4.732	0.473	42469
25	135	885	571	8.549	0.855	34233
25	137	874	567	7.608	0.761	33580
25	139	871	570	2.758	0.276	33802
25	141	870	572	1.453	0.145	33728
25	143	868	575	2.344	0.234	41175
25	145	878	571	7.001	0.700	33239
25	147	882	571	2.600	0.260	42343
25	149	901	569	12.418	1.242	31974
25	151	911	572	6.786	0.679	31362
25	153	914	575	2.758	0.276	37510
25	155	914	575	0.000	0.000	37511
25	157	914	575	0.000	0.000	37762
25	159	923	581	7.031	0.703	36277
25	161	927	587	4.687	0.469	34963
25	163	929	588	1.453	0.145	36280
25	165	929	588	0.000	0.000	37127
25	167	929	588	0.000	0.000	34239
25	169	929	588	0.000	0.000	39136
25	171	929	588	0.000	0.000	38396
25	173	925	578	7.001	0.700	36146
25	175	921	571	5.240	0.524	38535
25	177	921	566	3.250	0.325	39261
25	179	921	566	0.000	0.000	38441
25	181	921	566	0.000	0.000	37454
25	183	922	565	0.919	0.092	36517
25	185	923	565	0.650	0.065	35866
25	187	923	564	0.650	0.065	34193
25	189	923	564	0.000	0.000	40071
25	191	923	564	0.000	0.000	37004
25	193	923	564	0.000	0.000	38801
25	195	923	564	0.000	0.000	36623
25	197	925	562	1.838	0.184	38429
25	199	928	573	7.411	0.741	34878
25	201	928	573	0.000	0.000	43673
25	203	924	573	2.600	0.260	44925
25	205	909	559	13.337	1.334	32856
25	207	893	553	11.107	1.111	30526
25	209	882	553	7.150	0.715	34553
25	211	884	562	5.993	0.599	34157
25	213	889	562	3.250	0.325	34248
25	215	875	550	11.985	1.199	40217
25	217	867	544	6.500	0.650	28085
25	219	867	544	0.000	0.000	43764
25	221	867	544	0.000	0.000	41334
25	223	866	544	0.650	0.065	38431
25	225	858	527	12.212	1.221	27712
25	227	852	515	8.720	0.872	30783
25	229	851	511	2.680	0.268	37893
25	231	850	501	6.532	0.653	30832
25	233	849	490	7.179	0.718	36165
25	235	847	481	5.993	0.599	36382
25	237	846	465	10.420	1.042	34248
25	239	847	453	7.827	0.783	33225
25	241	845	448	3.500	0.350	31639
25	243	841	438	7.001	0.700	36969
25	245	840	434	2.680	0.268	32643
25	247	839	430	2.680	0.268	32068
25	249	837	434	2.907	0.291	34169
25	251	840	456	14.432	1.443	29967
25	253	843	468	8.040	0.804	30377
25	255	850	482	10.174	1.017	35660
25	257	860	501	13.956	1.396	39942
25	259	865	510	6.692	0.669	36420
25	261	867	515	3.500	0.350	33405
25	263	870	522	4.950	0.495	35867
25	265	875	536	9.663	0.966	39235
25	267	876	541	3.314	0.331	37637
25	269	876	544	1.950	0.195	33705
25	271	876	544	0.000	0.000	33527
25	273	877	539	3.314	0.331	35933
25	275	882	553	9.663	0.966	36324
25	277	882	555	1.300	0.130	38571
25	279	880	564	5.993	0.599	33786
25	281	875	580	10.896	1.090	34052
25	283	875	580	0.000	0.000	35707
25	285	875	580	0.000	0.000	32891
26	33	1020	146	-1.000	-1.000	46821
26	35	1014	133	9.306	0.931	42473
26	37	1013	127	3.954	0.395	46330
26	39	1008	150	15.299	1.530	46311
26	41	999	167	12.503	1.250	45160
26	43	989	178	9.663	0.966	43717
26	45	979	193	11.718	1.172	44085
26	47	973	208	10.501	1.050	43847
26	49	975	209	1.453	0.145	40125
26	51	978	209	1.950	0.195	37135
26	53	989	213	7.608	0.761	40966
26	55	990	215	1.453	0.145	42343
26	57	965	214	16.263	1.626	41434
26	59	951	217	9.306	0.931	41520
26	61	937	213	9.464	0.946	39698
26	63	924	206	9.597	0.960	39031
26	65	915	197	8.273	0.827	39620
26	67	911	187	7.001	0.700	39688
26	69	904	172	10.759	1.076	36592
26	71	893	163	9.238	0.924	39609
26	73	890	163	1.950	0.195	27154
26	75	892	169	4.111	0.411	35628
26	77	899	168	4.596	0.460	30480
26	79	902	169	2.055	0.206	30196
26	81	908	173	4.687	0.469	28170
26	83	918	173	6.500	0.650	34435
26	85	921	158	9.943	0.994	42123
26	87	918	147	7.411	0.741	43882
26	89	915	138	6.166	0.617	40372
26	91	910	132	5.077	0.508	37451
26	93	908	130	1.838	0.184	37393
26	95	909	133	2.055	0.206	40148
26	97	909	140	4.550	0.455	36961
26	99	909	140	0.000	0.000	28177
26	101	910	130	6.532	0.653	37172
26	103	910	122	5.200	0.520	34947
26	105	910	109	8.450	0.845	39840
26	107	909	102	4.596	0.460	40301
26	109	905	97	4.162	0.416	36736
26	111	904	95	1.453	0.145	38294
26	113	904	73	14.300	1.430	38231
26	115	906	59	9.192	0.919	37181
26	117	908	52	4.732	0.473	37352
26	119	909	46	3.954	0.395	37774
26	121	910	39	4.596	0.460	36039
26	123	901	31	7.827	0.783	39970
26	125	880	23	14.607	1.461	37671
26	127	870	14	8.745	0.874	37272
26	129	869	11	2.055	0.206	38110
26	131	872	11	1.950	0.195	37438
26	133	878	11	3.900	0.390	43165
26	135	877	11	0.650	0.065	33536
26	137	877	14	1.950	0.195	37271
26	139	882	30	10.896	1.090	38138
26	141	887	37	5.591	0.559	37399
26	143	893	45	6.500	0.650	37478
26	145	904	58	11.069	1.107	37680
26	147	911	64	5.993	0.599	37597
26	149	915	68	3.677	0.368	38306
26	151	920	77	6.692	0.669	37652
26	153	925	103	17.209	1.721	37281
26	155	925	105	1.300	0.130	29976
26	157	926	106	0.919	0.092	36752
26	159	923	91	9.943	0.994	35865
26	161	919	82	6.402	0.640	37980
26	163	910	62	14.255	1.426	29083
26	165	906	56	4.687	0.469	35949
26	167	904	47	5.993	0.599	33026
26	169	898	36	8.144	0.814	32705
26	171	893	29	5.591	0.559	37577
26	173	889	23	4.687	0.469	37316
26	175	881	16	6.909	0.691	36393
26	177	873	12	5.814	0.581	36897
26	179	868	11	3.314	0.331	37851
26	181	867	9	1.453	0.145	37755
26	183	866	7	1.453	0.145	37368
26	185	873	10	4.950	0.495	26560
27	63	997	766	-1.000	-1.000	37485
27	65	997	766	0.000	0.000	39032
27	67	996	770	2.680	0.268	40372
27	69	994	774	2.907	0.291	39172
27	71	985	772	5.993	0.599	40049
27	73	961	761	17.160	1.716	39755
27	75	942	747	15.340	1.534	38581
27	77	924	735	14.061	1.406	38537
27	79	913	727	8.841	0.884	38929
27	81	899	717	11.183	1.118	38535
27	83	885	711	9.900	0.990	38825
27	85	877	705	6.500	0.650	38277
27	87	866	706	7.179	0.718	38850
27	89	856	707	6.532	0.653	38268
27	91	832	722	18.396	1.840	37795
27	93	820	726	8.222	0.822	38587
27	95	799	733	14.388	1.439	36949
27	97	775	739	16.080	1.608	40297
27	99	769	740	3.954	0.395	38269
27	101	763	737	4.360	0.436	35221
27	103	747	724	13.400	1.340	30213
27	105	737	713	9.663	0.966	32616
27	107	730	697	11.351	1.135	36982
27	109	727	692	3.790	0.379	38531
27	111	723	685	5.240	0.524	38276
27	113	715	677	7.354	0.735	39792
27	115	710	672	4.596	0.460	40114
[truncated: 959 more rows]
