# Supplementary material for: The Arp2/3 complex is required for in situ haptotactic response of microglia to iC3b
Source: EMBO Rep. 2026 Feb 27;27(7):1666–95. doi: 10.1038/s44319-026-00720-9 (PMC13076747; doi:10.1038/s44319-026-00720-9)
Supplement: Supplementary file 15 — Source data Fig. 3 [file 44319_2026_720_MOESM15_ESM.zip › Figure 3/3B-F/25.01.17 BV2 iC3b hapto well 1 toward tracks 2545.txt]

	Track n�	Slice n�	X	Y	Distance	Velocity	Pixel Value
1	1	109	15	505	-1	-1	36540
2	1	111	22	507	4.732	0.473	39090
3	1	113	27	508	3.314	0.331	37270
4	1	115	34	511	4.95	0.495	35379
5	1	117	49	514	9.943	0.994	35426
6	1	119	63	517	9.306	0.931	35825
7	1	121	73	518	6.532	0.653	35655
8	1	123	83	517	6.532	0.653	35944
9	1	125	96	520	8.672	0.867	33100
10	1	127	103	522	4.732	0.473	32280
11	1	129	116	528	9.306	0.931	37128
12	1	131	127	543	12.09	1.209	32059
13	1	133	133	546	4.36	0.436	35224
14	1	135	144	550	7.608	0.761	36595
15	1	137	158	549	9.123	0.912	35516
16	1	139	166	551	5.36	0.536	35644
17	1	141	183	566	14.736	1.474	35750
18	1	143	192	560	7.031	0.703	35086
19	1	145	190	542	11.772	1.177	36365
20	1	147	184	531	8.144	0.814	36069
21	1	149	184	522	5.85	0.585	35944
22	1	151	191	508	10.174	1.017	36482
23	1	153	201	499	8.745	0.874	37725
24	1	155	219	493	12.333	1.233	36771
25	1	157	237	487	12.333	1.233	36729
26	1	159	241	482	4.162	0.416	36034
27	1	161	240	478	2.68	0.268	36127
28	1	163	239	475	2.055	0.206	36723
29	1	165	246	471	5.24	0.524	36439
30	1	167	255	470	5.886	0.589	36053
31	1	169	268	470	8.45	0.845	36355
32	1	171	280	465	8.45	0.845	36304
33	1	173	289	464	5.886	0.589	36274
34	1	175	289	464	0	0	36533
35	1	177	291	463	1.453	0.145	36874
36	1	179	292	461	1.453	0.145	36535
37	1	181	297	457	4.162	0.416	37180
38	1	183	303	458	3.954	0.395	36570
39	1	185	315	462	8.222	0.822	37110
40	1	187	316	462	0.65	0.065	36624
41	1	189	316	462	0	0	36810
42	1	191	320	463	2.68	0.268	36919
43	1	193	322	463	1.3	0.13	37241
44	1	195	329	461	4.732	0.473	37527
45	1	197	333	461	2.6	0.26	36946
46	1	199	338	461	3.25	0.325	37118
47	1	201	343	461	3.25	0.325	37064
48	1	203	346	461	1.95	0.195	37228
49	1	205	354	461	5.2	0.52	37501
50	1	207	354	461	0	0	37352
51	1	209	357	461	1.95	0.195	36779
52	1	211	363	462	3.954	0.395	37167
53	1	213	369	462	3.9	0.39	37135
54	1	215	375	462	3.9	0.39	37120
55	1	217	379	461	2.68	0.268	36993
56	1	219	382	457	3.25	0.325	37357
57	1	221	386	453	3.677	0.368	37593
58	1	223	392	450	4.36	0.436	37213
59	1	225	396	447	3.25	0.325	36799
60	1	227	396	447	0	0	37246
61	1	229	400	445	2.907	0.291	37474
62	1	231	404	445	2.6	0.26	42306
63	1	233	411	445	4.55	0.455	36688
64	1	235	419	445	5.2	0.52	37682
65	1	237	422	445	1.95	0.195	37420
66	1	239	424	442	2.344	0.234	37176
67	1	241	426	437	3.5	0.35	37682
68	1	243	424	433	2.907	0.291	37715
69	1	245	433	412	14.85	1.485	36820
70	1	247	437	418	4.687	0.469	37196
71	1	249	440	418	1.95	0.195	37687
72	1	251	438	417	1.453	0.145	36830
73	1	253	435	414	2.758	0.276	37615
74	1	255	429	407	5.993	0.599	37835
75	1	257	424	403	4.162	0.416	39040
76	1	259	413	393	9.663	0.966	34449
77	1	261	408	388	4.596	0.46	32138
78	1	263	405	378	6.786	0.679	37892
79	1	265	397	365	9.922	0.992	37440
80	1	267	394	361	3.25	0.325	38621
81	1	269	390	356	4.162	0.416	37246
82	1	271	387	351	3.79	0.379	37441
83	1	273	384	346	3.79	0.379	36529
84	1	275	380	337	6.402	0.64	35647
85	1	277	379	337	0.65	0.065	36230
86	1	279	379	337	0	0	36269
87	1	281	379	337	0	0	40279
88	1	283	379	337	0	0	38827
89	1	285	380	341	2.68	0.268	37856
90	1	287	384	347	4.687	0.469	37530
91	1	289	390	357	7.58	0.758	35915
92	2	127	25	821	-1	-1	29322
93	2	129	27	821	1.3	0.13	33532
94	2	131	24	825	3.25	0.325	35485
95	2	133	25	825	0.65	0.065	32870
96	2	135	33	824	5.24	0.524	40445
97	2	137	33	824	0	0	33882
98	2	139	37	823	2.68	0.268	33921
99	2	141	42	822	3.314	0.331	33344
100	2	143	56	819	9.306	0.931	33977
101	2	145	65	814	6.692	0.669	33302
102	2	147	69	811	3.25	0.325	34019
103	2	149	72	809	2.344	0.234	35717
104	2	151	54	801	12.803	1.28	33682
105	2	153	50	795	4.687	0.469	33507
106	2	155	53	778	11.22	1.122	34914
107	2	157	61	771	6.909	0.691	33376
108	2	159	61	771	0	0	33198
109	2	161	68	779	6.909	0.691	34502
110	2	163	78	778	6.532	0.653	35269
111	2	165	83	770	6.132	0.613	33537
112	2	167	89	762	6.5	0.65	33278
113	2	169	92	760	2.344	0.234	33479
114	2	171	107	750	11.718	1.172	36234
115	2	173	113	745	5.077	0.508	32811
116	2	175	119	741	4.687	0.469	34164
117	2	177	120	739	1.453	0.145	29829
118	2	179	124	731	5.814	0.581	35710
119	2	181	131	722	7.411	0.741	33978
120	2	183	133	720	1.838	0.184	34825
121	2	185	135	714	4.111	0.411	35210
122	2	187	139	708	4.687	0.469	34442
123	2	189	143	701	5.24	0.524	34085
124	2	191	147	689	8.222	0.822	36701
125	2	193	150	683	4.36	0.436	30529
126	2	195	158	673	8.324	0.832	36237
127	2	197	164	660	9.306	0.931	37706
128	2	199	164	659	0.65	0.065	35058
129	2	201	165	655	2.68	0.268	35175
130	2	203	177	644	10.581	1.058	35525
131	2	205	182	642	3.5	0.35	34518
132	2	207	186	639	3.25	0.325	35990
133	2	209	187	637	1.453	0.145	34119
134	2	211	195	625	9.374	0.937	36799
135	2	213	195	614	7.15	0.715	41043
136	2	215	196	582	20.81	2.081	36318
137	2	217	197	579	2.055	0.206	37666
138	2	219	214	552	20.738	2.074	36700
139	2	221	220	548	4.687	0.469	36317
140	2	223	233	541	9.597	0.96	36367
141	2	225	231	541	1.3	0.13	36350
142	2	227	225	543	4.111	0.411	36321
143	2	229	216	546	6.166	0.617	36574
144	2	231	216	545	0.65	0.065	36621
145	2	233	220	543	2.907	0.291	35311
146	2	235	228	541	5.36	0.536	35733
147	2	237	230	539	1.838	0.184	37087
148	2	239	232	538	1.453	0.145	36248
149	2	241	245	526	11.499	1.15	36042
150	2	243	238	523	4.95	0.495	37902
151	2	245	228	517	7.58	0.758	37172
152	2	247	223	511	5.077	0.508	37230
153	2	249	219	504	5.24	0.524	37363
154	2	251	220	505	0.919	0.092	36371
155	2	253	219	505	0.65	0.065	36841
156	2	255	217	494	7.267	0.727	36363
157	2	257	218	486	5.24	0.524	35975
158	2	259	218	480	3.9	0.39	38317
159	2	261	224	471	7.031	0.703	36078
160	2	263	221	463	5.553	0.555	35365
161	2	265	221	461	1.3	0.13	36020
162	2	267	216	459	3.5	0.35	37826
163	2	269	215	460	0.919	0.092	36211
164	2	271	216	460	0.65	0.065	37702
165	2	273	211	452	6.132	0.613	37820
166	2	275	204	439	9.597	0.96	36208
167	2	277	205	439	0.65	0.065	37399
168	2	279	212	432	6.435	0.643	37051
169	2	281	220	442	8.324	0.832	38319
170	2	283	221	443	0.919	0.092	36927
171	2	285	222	443	0.65	0.065	36674
172	2	287	222	443	0	0	35485
173	2	289	222	442	0.65	0.065	35421
174	3	137	19	872	-1	-1	29186
175	3	139	17	872	1.3	0.13	31999
176	3	141	16	872	0.65	0.065	32985
177	3	143	21	869	3.79	0.379	32228
178	3	145	53	858	21.994	2.199	34265
179	3	147	73	847	14.836	1.484	32659
180	3	149	93	837	14.534	1.453	34764
181	3	151	120	831	17.978	1.798	34910
182	3	153	149	824	19.391	1.939	34046
183	3	155	184	824	22.749	2.275	35152
184	3	157	192	821	5.553	0.555	33780
185	3	159	215	815	15.45	1.545	36111
186	3	161	234	807	13.4	1.34	34060
187	3	163	260	797	18.106	1.811	33805
188	3	165	267	794	4.95	0.495	31352
189	3	167	297	785	20.358	2.036	32658
190	3	169	321	775	16.9	1.69	32973
191	3	171	335	775	9.1	0.91	33927
192	3	173	360	774	16.263	1.626	33350
193	3	175	385	776	16.302	1.63	34851
194	3	177	403	781	12.143	1.214	34157
195	3	179	426	781	14.95	1.495	34383
196	3	181	442	780	10.42	1.042	33967
197	3	183	459	784	11.351	1.135	33732
198	3	185	474	805	16.774	1.677	36640
199	3	187	485	821	12.62	1.262	34577
200	3	189	495	831	9.192	0.919	34649
201	3	191	512	840	12.503	1.25	35257
202	3	193	526	853	12.418	1.242	35154
203	3	195	532	860	5.993	0.599	38153
204	3	197	534	866	4.111	0.411	33814
205	3	199	540	865	3.954	0.395	36522
206	3	201	551	860	7.854	0.785	35126
207	3	203	562	865	7.854	0.785	36007
208	3	205	570	872	6.909	0.691	33576
209	3	207	583	887	12.902	1.29	34697
210	3	209	594	896	9.238	0.924	35979
211	3	211	597	897	2.055	0.206	34745
212	3	213	615	901	11.985	1.199	32810
213	3	215	624	914	10.277	1.028	35461
214	3	217	630	934	13.572	1.357	34961
215	3	219	630	948	9.1	0.91	33004
216	3	221	631	953	3.314	0.331	34519
217	3	223	636	967	9.663	0.966	34151
218	3	225	639	977	6.786	0.679	33945
219	3	227	639	984	4.55	0.455	35066
220	3	229	634	989	4.596	0.46	33855
221	3	231	622	996	9.03	0.903	35677
222	3	233	619	999	2.758	0.276	34022
223	3	235	617	1004	3.5	0.35	36211
224	3	237	615	1007	2.344	0.234	32349
225	3	239	616	1011	2.68	0.268	33565
226	3	241	618	1014	2.344	0.234	23912
227	3	243	630	1015	7.827	0.783	35032
228	3	245	639	1015	5.85	0.585	32554
229	3	247	646	1014	4.596	0.46	34127
230	3	249	648	1010	2.907	0.291	33338
231	3	251	650	1005	3.5	0.35	34007
232	3	253	646	1010	4.162	0.416	33790
233	3	255	644	1011	1.453	0.145	33840
234	4	139	88	1006	-1	-1	30407
235	4	141	88	1006	0	0	31600
236	4	143	88	1006	0	0	29344
237	4	145	87	1006	0.65	0.065	32061
238	4	147	85	1006	1.3	0.13	30092
239	4	149	88	995	7.411	0.741	30608
240	4	151	90	989	4.111	0.411	31149
241	4	153	104	971	14.822	1.482	31938
242	4	155	120	949	17.681	1.768	31551
243	4	157	132	929	15.16	1.516	35553
244	4	159	137	918	7.854	0.785	32060
245	4	161	139	916	1.838	0.184	32326
246	4	163	140	912	2.68	0.268	32115
247	4	165	149	891	14.85	1.485	32589
248	4	167	129	869	19.325	1.933	33733
249	4	169	124	852	11.518	1.152	34085
250	4	171	128	845	5.24	0.524	33154
251	4	173	132	834	7.608	0.761	34247
252	4	175	136	822	8.222	0.822	35288
253	4	177	141	812	7.267	0.727	35374
254	4	179	155	809	9.306	0.931	36399
255	4	181	174	809	12.35	1.235	33333
256	4	183	188	799	11.183	1.118	35416
257	4	185	197	789	8.745	0.874	34964
258	4	187	201	785	3.677	0.368	34856
259	4	189	202	781	2.68	0.268	35648
260	4	191	200	778	2.344	0.234	34209
261	4	193	200	766	7.8	0.78	33328
262	4	195	200	765	0.65	0.065	34641
263	4	197	203	761	3.25	0.325	34505
264	4	199	203	765	2.6	0.26	35089
265	4	201	204	765	0.65	0.065	35864
266	4	203	204	765	0	0	35970
267	4	205	204	765	0	0	34335
268	4	207	212	758	6.909	0.691	35014
269	4	209	214	737	13.711	1.371	34191
270	4	211	220	724	9.306	0.931	33666
271	4	213	228	706	12.803	1.28	35089
272	4	215	239	690	12.62	1.262	34103
273	4	217	243	673	11.351	1.135	34614
274	4	219	245	673	1.3	0.13	34988
275	4	221	262	654	16.571	1.657	34800
276	4	223	264	652	1.838	0.184	34305
277	4	225	278	656	9.464	0.946	35671
278	4	227	286	661	6.132	0.613	41752
279	4	229	282	668	5.24	0.524	36943
280	4	231	275	673	5.591	0.559	35712
281	4	233	276	681	5.24	0.524	34704
282	4	235	281	685	4.162	0.416	36505
283	4	237	287	687	4.111	0.411	34647
284	4	239	311	689	15.654	1.565	35496
285	4	241	321	691	6.629	0.663	35408
286	4	243	334	694	8.672	0.867	34822
287	4	245	341	697	4.95	0.495	35283
288	4	247	342	697	0.65	0.065	34772
289	4	249	331	696	7.179	0.718	34599
290	4	251	329	694	1.838	0.184	37630
291	4	253	328	695	0.919	0.092	39618
292	4	255	313	699	10.09	1.009	36218
293	4	257	307	695	4.687	0.469	35920
294	4	259	303	691	3.677	0.368	34926
295	4	261	295	679	9.374	0.937	36726
296	4	263	293	655	15.654	1.565	35879
297	4	265	293	638	11.05	1.105	34288
298	4	267	291	633	3.5	0.35	33943
299	4	269	292	633	0.65	0.065	34920
300	4	271	301	659	17.883	1.788	35240
301	4	273	309	678	13.4	1.34	36550
302	4	275	309	694	10.4	1.04	36095
303	4	277	307	732	24.734	2.473	36271
304	4	279	307	731	0.65	0.065	34045
305	4	281	308	738	4.596	0.46	37222
306	4	283	311	722	10.581	1.058	36958
307	4	285	309	704	11.772	1.177	34951
308	4	287	310	686	11.718	1.172	37834
309	4	289	304	670	11.107	1.111	34906
310	5	139	377	998	-1	-1	32520
311	5	141	377	998	0	0	32235
312	5	143	374	998	1.95	0.195	33560
313	5	145	365	1001	6.166	0.617	33382
314	5	147	361	1001	2.6	0.26	33517
315	5	149	357	1000	2.68	0.268	31919
316	5	151	346	986	11.573	1.157	31865
317	5	153	342	977	6.402	0.64	34380
318	5	155	339	971	4.36	0.436	33033
319	5	157	335	963	5.814	0.581	31709
320	5	159	329	949	9.9	0.99	32730
321	5	161	323	945	4.687	0.469	33525
322	5	163	316	937	6.909	0.691	33281
323	5	165	304	934	8.04	0.804	31324
324	5	167	299	934	3.25	0.325	33586
325	5	169	295	935	2.68	0.268	34674
326	5	171	288	937	4.732	0.473	33833
327	5	173	279	936	5.886	0.589	33700
328	5	175	263	916	16.648	1.665	31055
329	5	177	252	904	10.581	1.058	32057
330	5	179	245	899	5.591	0.559	32204
331	5	181	221	892	16.25	1.625	32485
332	5	183	211	890	6.629	0.663	27499
333	5	185	202	885	6.692	0.669	33049
334	5	187	194	891	6.5	0.65	32839
335	5	189	193	898	4.596	0.46	32413
336	5	191	183	899	6.532	0.653	31617
337	5	193	182	900	0.919	0.092	31180
338	5	195	182	900	0	0	31670
339	5	197	182	899	0.65	0.065	31392
340	5	199	178	899	2.6	0.26	31983
341	5	201	188	898	6.532	0.653	28696
342	5	203	202	891	10.174	1.017	33254
343	5	205	202	891	0	0	34030
344	5	207	202	891	0	0	33251
345	5	209	202	891	0	0	33608
346	5	211	200	888	2.344	0.234	33628
347	5	213	194	883	5.077	0.508	31253
348	5	215	190	878	4.162	0.416	32624
349	5	217	186	870	5.814	0.581	33656
350	5	219	185	859	7.179	0.718	31672
351	5	221	186	856	2.055	0.206	33589
352	5	223	189	852	3.25	0.325	32925
353	5	225	190	847	3.314	0.331	30921
354	5	227	190	847	0	0	31627
355	5	229	190	848	0.65	0.065	32003
356	5	231	190	848	0	0	32039
357	5	233	190	848	0	0	33560
358	5	235	190	848	0	0	30942
359	5	237	190	848	0	0	32462
360	5	239	190	848	0	0	30799
361	5	241	190	862	9.1	0.91	33369
362	5	243	189	872	6.532	0.653	33312
363	5	245	189	874	1.3	0.13	33250
364	5	247	185	881	5.24	0.524	31996
365	5	249	183	893	7.907	0.791	33051
366	5	251	183	893	0	0	32803
367	5	253	183	893	0	0	31602
368	5	255	183	891	1.3	0.13	31919
369	5	257	183	887	2.6	0.26	32486
370	5	259	183	886	0.65	0.065	34493
371	5	261	183	883	1.95	0.195	30630
372	5	263	184	878	3.314	0.331	33025
373	5	265	184	879	0.65	0.065	29540
374	5	267	180	882	3.25	0.325	31184
375	5	269	177	887	3.79	0.379	34233
376	5	271	171	894	5.993	0.599	30798
377	5	273	170	895	0.919	0.092	33504
378	5	275	147	909	17.501	1.75	34538
379	5	277	144	909	1.95	0.195	33322
380	5	279	137	910	4.596	0.46	33250
381	5	281	123	910	9.1	0.91	33003
382	5	283	111	909	7.827	0.783	37567
383	5	285	110	908	0.919	0.092	33270
384	5	287	107	908	1.95	0.195	32573
385	5	289	101	907	3.954	0.395	32650
386	6	137	370	1009	-1	-1	32401
387	6	139	370	1009	0	0	32890
388	6	141	375	1006	3.79	0.379	32439
389	6	143	376	1004	1.453	0.145	32885
390	6	145	366	1002	6.629	0.663	32896
391	6	147	352	994	10.481	1.048	32147
392	6	149	354	993	1.453	0.145	32895
393	6	151	344	978	11.718	1.172	32545
394	6	153	338	950	18.613	1.861	33331
395	6	155	334	943	5.24	0.524	34476
396	6	157	331	938	3.79	0.379	32857
397	6	159	330	934	2.68	0.268	33684
398	6	161	328	933	1.453	0.145	33903
399	6	163	323	923	7.267	0.727	32783
400	6	165	304	926	12.503	1.25	33360
401	6	167	301	926	1.95	0.195	31923
402	6	169	301	926	0	0	33191
403	6	171	296	929	3.79	0.379	33620
404	6	173	282	930	9.123	0.912	32332
405	6	175	264	921	13.081	1.308	31878
406	6	177	257	914	6.435	0.643	32131
407	6	179	242	904	11.718	1.172	32399
408	6	181	223	895	13.665	1.367	33056
409	6	183	216	889	5.993	0.599	32404
410	6	185	207	884	6.692	0.669	32066
411	6	187	196	887	7.411	0.741	32075
412	6	189	184	893	8.72	0.872	32430
413	6	191	175	897	6.402	0.64	32026
414	6	193	175	897	0	0	32663
415	6	195	172	897	1.95	0.195	32472
416	6	197	172	897	0	0	32821
417	6	199	165	894	4.95	0.495	29314
418	6	201	161	893	2.68	0.268	34657
419	6	203	170	895	5.993	0.599	31991
420	6	205	182	891	8.222	0.822	32082
421	6	207	188	886	5.077	0.508	33740
422	6	209	191	885	2.055	0.206	34292
423	6	211	192	884	0.919	0.092	35638
424	6	213	192	884	0	0	34614
425	6	215	192	883	0.65	0.065	35342
426	6	217	187	871	8.45	0.845	32482
427	6	219	185	866	3.5	0.35	33486
428	6	221	185	866	0	0	32992
429	6	223	185	866	0	0	33239
430	6	225	188	863	2.758	0.276	32643
431	6	227	184	849	9.464	0.946	34344
432	6	229	184	849	0	0	34725
433	6	231	176	841	7.354	0.735	33539
434	6	233	175	848	4.596	0.46	31310
435	6	235	177	858	6.629	0.663	33987
436	6	237	175	870	7.907	0.791	33473
437	6	239	168	873	4.95	0.495	32404
438	6	241	167	872	0.919	0.092	33146
439	6	243	163	871	2.68	0.268	34132
440	6	245	156	867	5.24	0.524	33150
441	6	247	159	869	2.344	0.234	32406
442	6	249	164	872	3.79	0.379	33823
443	6	251	167	873	2.055	0.206	31796
444	6	253	169	873	1.3	0.13	31344
445	6	255	175	874	3.954	0.395	33549
446	6	257	176	874	0.65	0.065	33487
447	6	259	176	874	0	0	32608
448	6	261	176	874	0	0	33948
449	6	263	179	879	3.79	0.379	33266
450	6	265	181	883	2.907	0.291	34018
451	6	267	172	889	7.031	0.703	33718
452	6	269	153	894	12.77	1.277	33856
453	6	271	133	900	13.572	1.357	33887
454	6	273	119	903	9.306	0.931	31632
455	6	275	108	906	7.411	0.741	33564
456	6	277	98	907	6.532	0.653	30467
457	6	279	88	907	6.5	0.65	33030
458	6	281	84	906	2.68	0.268	32340
459	6	283	84	906	0	0	33008
460	6	285	84	906	0	0	31950
461	6	287	84	906	0	0	32446
462	6	289	82	906	1.3	0.13	33052
463	7	149	20	697	-1	-1	34243
464	7	151	20	697	0	0	33468
465	7	153	19	695	1.453	0.145	35129
466	7	155	23	693	2.907	0.291	36676
467	7	157	17	688	5.077	0.508	35513
468	7	159	14	672	10.581	1.058	34414
469	7	161	17	653	12.503	1.25	32469
470	7	163	23	624	19.249	1.925	35060
471	7	165	24	621	2.055	0.206	35190
472	7	167	25	619	1.453	0.145	37034
473	7	169	32	600	13.161	1.316	30317
474	7	171	36	589	7.608	0.761	35355
475	7	173	36	589	0	0	38943
476	7	175	36	582	4.55	0.455	30614
477	7	177	35	574	5.24	0.524	37245
478	7	179	46	549	17.753	1.775	36704
479	7	181	65	523	20.931	2.093	36169
480	7	183	67	519	2.907	0.291	36423
481	7	185	54	529	10.661	1.066	36294
482	7	187	34	512	17.061	1.706	34279
483	7	189	34	512	0	0	37976
484	7	191	37	514	2.344	0.234	35977
485	7	193	48	501	11.069	1.107	35409
486	7	195	48	501	0	0	36290
487	7	197	52	497	3.677	0.368	34857
488	7	199	55	494	2.758	0.276	36356
489	7	201	59	486	5.814	0.581	37798
490	7	203	62	480	4.36	0.436	37295
491	7	205	76	473	10.174	1.017	35550
492	7	207	76	473	0	0	36431
493	7	209	77	472	0.919	0.092	35438
494	7	211	73	463	6.402	0.64	36394
495	7	213	74	462	0.919	0.092	36495
496	7	215	75	461	0.919	0.092	36433
497	7	217	75	461	0	0	38743
498	7	219	85	454	7.934	0.793	35521
499	7	221	92	447	6.435	0.643	35379
500	7	223	101	436	9.238	0.924	37878
501	7	225	109	429	6.909	0.691	38197
502	7	227	117	425	5.814	0.581	37407
503	7	229	119	421	2.907	0.291	36062
504	7	231	122	418	2.758	0.276	38054
505	7	233	145	425	15.627	1.563	36266
506	7	235	155	415	9.192	0.919	36855
507	7	237	155	413	1.3	0.13	36499
508	7	239	153	408	3.5	0.35	35430
509	7	241	163	416	8.324	0.832	36797
510	7	243	172	421	6.692	0.669	37559
511	7	245	182	427	7.58	0.758	36510
512	7	247	193	439	10.581	1.058	37822
513	7	249	201	432	6.909	0.691	31149
514	7	251	203	412	13.065	1.306	35727
515	7	253	205	400	7.907	0.791	36341
516	7	255	208	394	4.36	0.436	37997
517	7	257	210	390	2.907	0.291	37146
518	7	259	212	396	4.111	0.411	36782
519	7	261	212	396	0	0	37299
520	7	263	213	403	4.596	0.46	34532
521	7	265	216	410	4.95	0.495	36221
522	7	267	218	411	1.453	0.145	36471
523	7	269	232	409	9.192	0.919	36921
524	7	271	241	417	7.827	0.783	36535
525	7	273	243	418	1.453	0.145	36447
526	7	275	246	420	2.344	0.234	36331
527	7	277	250	426	4.687	0.469	36332
528	7	279	253	432	4.36	0.436	38144
529	7	281	256	434	2.344	0.234	36168
530	7	283	256	434	0	0	35645
531	7	285	256	434	0	0	37317
532	7	287	256	432	1.3	0.13	37076
533	7	289	254	419	8.549	0.855	37465
534	8	165	319	22	-1	-1	38077
535	8	167	333	50	20.348	2.035	43445
536	8	169	344	60	9.663	0.966	38556
537	8	171	363	83	19.391	1.939	38709
538	8	173	370	93	7.934	0.793	38877
539	8	175	386	122	21.528	2.153	40847
540	8	177	393	151	19.391	1.939	39675
541	8	179	395	159	5.36	0.536	38793
542	8	181	398	169	6.786	0.679	39449
543	8	183	408	199	20.554	2.055	38461
544	8	185	408	199	0	0	37909
545	8	187	414	220	14.196	1.42	37994
546	8	189	423	253	22.233	2.223	37387
547	8	191	428	272	12.77	1.277	36824
548	8	193	435	296	16.25	1.625	38525
549	8	195	438	316	13.145	1.315	37731
550	8	197	443	331	10.277	1.028	37225
551	8	199	446	337	4.36	0.436	38940
552	8	201	448	347	6.629	0.663	35658
553	8	203	448	347	0	0	36963
554	8	205	441	356	7.411	0.741	36320
555	8	207	448	368	9.03	0.903	36876
556	8	209	452	379	7.608	0.761	37289
557	8	211	463	388	9.238	0.924	38676
558	8	213	467	393	4.162	0.416	38349
559	8	215	475	411	12.803	1.28	37932
560	8	217	483	421	8.324	0.832	37876
561	8	219	483	422	0.65	0.065	38205
562	8	221	474	419	6.166	0.617	34175
563	8	223	464	406	10.661	1.066	39770
564	8	225	460	399	5.24	0.524	37675
565	8	227	459	396	2.055	0.206	37524
566	8	229	459	396	0	0	37226
567	8	231	455	394	2.907	0.291	38208
568	8	233	460	385	6.692	0.669	36447
569	9	209	33	366	-1	-1	36049
570	9	211	36	364	2.344	0.234	36476
571	9	213	48	350	11.985	1.199	36527
572	9	215	60	347	8.04	0.804	35909
573	9	217	80	340	13.773	1.377	36737
574	9	219	99	325	15.734	1.573	37416
575	9	221	113	298	19.768	1.977	37025
576	9	223	118	287	7.854	0.785	36542
577	9	225	118	274	8.45	0.845	37314
578	9	227	122	264	7.001	0.7	38374
579	9	229	132	254	9.192	0.919	36557
580	9	231	157	243	17.753	1.775	35970
581	9	233	170	234	10.277	1.028	36728
582	9	235	178	226	7.354	0.735	37884
583	9	237	184	219	5.993	0.599	37754
584	9	239	189	215	4.162	0.416	38840
585	9	241	199	208	7.934	0.793	37814
586	9	243	205	203	5.077	0.508	41197
587	9	245	211	198	5.077	0.508	38697
588	9	247	221	191	7.934	0.793	33690
589	9	249	225	196	4.162	0.416	37316
590	9	251	232	199	4.95	0.495	38156
591	9	253	248	195	10.72	1.072	39140
592	9	255	250	194	1.453	0.145	40421
593	9	257	249	187	4.596	0.46	38910
594	9	259	241	175	9.374	0.937	37763
595	9	261	240	170	3.314	0.331	37738
596	9	263	241	162	5.24	0.524	38425
597	9	265	242	156	3.954	0.395	38157
598	9	267	243	150	3.954	0.395	38108
599	9	269	244	146	2.68	0.268	38672
600	9	271	247	140	4.36	0.436	36661
601	9	273	249	137	2.344	0.234	37661
602	9	275	250	136	0.919	0.092	36684
603	9	277	263	140	8.841	0.884	38330
604	9	279	275	141	7.827	0.783	38719
605	9	281	282	145	5.24	0.524	38239
606	9	283	290	147	5.36	0.536	38111
607	9	285	299	149	5.993	0.599	38119
608	9	287	307	154	6.132	0.613	38241
609	9	289	316	156	5.993	0.599	37402
610	10	193	27	767	-1	-1	33624
611	10	195	27	767	0	0	37163
612	10	197	31	763	3.677	0.368	37353
613	10	199	35	761	2.907	0.291	33156
614	10	201	40	760	3.314	0.331	37297
615	10	203	50	759	6.532	0.653	34861
616	10	205	65	757	9.836	0.984	35967
617	10	207	77	754	8.04	0.804	34658
618	10	209	86	751	6.166	0.617	30639
619	10	211	105	750	12.367	1.237	35344
620	10	213	112	747	4.95	0.495	36847
621	10	215	132	745	13.065	1.306	39114
622	10	217	139	744	4.596	0.46	34583
623	10	219	160	742	13.711	1.371	34517
624	10	221	159	742	0.65	0.065	34542
625	10	223	145	741	9.123	0.912	35404
626	10	225	141	738	3.25	0.325	34697
627	10	227	132	734	6.402	0.64	35071
628	10	229	126	734	3.9	0.39	35280
629	10	231	111	731	9.943	0.994	35304
630	10	233	114	731	1.95	0.195	39036
631	10	235	122	728	5.553	0.555	35228
632	10	237	128	726	4.111	0.411	34946
633	10	239	134	725	3.954	0.395	34903
634	10	241	131	725	1.95	0.195	35282
635	10	243	100	726	20.16	2.016	35266
636	10	245	95	726	3.25	0.325	34140
637	10	247	86	726	5.85	0.585	34618
638	10	249	74	727	7.827	0.783	34898
639	10	251	69	727	3.25	0.325	34466
640	10	253	67	727	1.3	0.13	33921
641	10	255	61	727	3.9	0.39	34611
642	10	257	57	727	2.6	0.26	34285
643	10	259	53	728	2.68	0.268	35190
644	10	261	38	731	9.943	0.994	33814
645	10	263	37	731	0.65	0.065	31492
646	10	265	40	732	2.055	0.206	33229
647	10	267	45	733	3.314	0.331	31485
648	10	269	51	734	3.954	0.395	32560
649	10	271	53	735	1.453	0.145	34982
650	10	273	53	736	0.65	0.065	34864
651	10	275	46	728	6.909	0.691	34490
652	10	277	39	722	5.993	0.599	34968
653	10	279	33	713	7.031	0.703	34732
654	10	281	38	703	7.267	0.727	35402
655	10	283	64	685	20.554	2.055	37922
656	10	285	96	666	24.19	2.419	34676
657	10	287	103	663	4.95	0.495	35610
658	10	289	104	657	3.954	0.395	35477
659	11	63	65	858	-1	-1	8775
660	11	65	88	859	14.964	1.496	10424
661	11	67	88	859	0	0	10368
662	11	69	88	858	0.65	0.065	11192
663	11	71	96	846	9.374	0.937	11246
664	11	73	110	846	9.1	0.91	12525
665	11	75	128	845	11.718	1.172	11356
666	11	77	140	845	7.8	0.78	13324
667	11	79	161	845	13.65	1.365	13732
668	11	81	163	844	1.453	0.145	14619
669	11	83	162	842	1.453	0.145	13091
670	11	85	173	835	8.475	0.847	15478
671	11	87	191	829	12.333	1.233	14644
672	11	89	201	823	7.58	0.758	16040
673	11	91	210	820	6.166	0.617	17890
674	11	93	220	815	7.267	0.727	18341
675	11	95	228	810	6.132	0.613	18375
676	11	97	239	799	10.111	1.011	18442
677	11	99	245	785	9.9	0.99	19781
678	11	101	255	770	11.718	1.172	19524
679	11	103	262	763	6.435	0.643	19854
680	11	105	269	754	7.411	0.741	20639
681	11	107	278	745	8.273	0.827	21276
682	11	109	280	744	1.453	0.145	19442
683	11	111	285	739	4.596	0.46	21755
684	11	113	288	734	3.79	0.379	22592
685	11	115	296	726	7.354	0.735	22930
686	11	117	298	722	2.907	0.291	22912
687	11	119	305	716	5.993	0.599	23027
688	11	121	316	707	9.238	0.924	25072
689	11	123	321	700	5.591	0.559	24304
690	11	125	326	697	3.79	0.379	24493
691	11	127	342	694	10.581	1.058	25544
692	11	129	360	694	11.7	1.17	25512
693	11	131	375	692	9.836	0.984	25649
694	11	133	408	690	21.489	2.149	27257
695	11	135	431	699	16.053	1.605	25846
696	11	137	440	707	7.827	0.783	30483
697	11	139	448	711	5.814	0.581	30501
698	11	141	455	714	4.95	0.495	28727
699	11	143	463	714	5.2	0.52	28791
700	11	145	476	708	9.306	0.931	29830
701	11	147	487	702	8.144	0.814	29967
702	11	149	489	700	1.838	0.184	30226
703	11	151	493	697	3.25	0.325	30636
704	11	153	494	698	0.919	0.092	29784
705	11	155	497	701	2.758	0.276	30540
706	11	157	500	706	3.79	0.379	30246
707	11	159	504	706	2.6	0.26	30824
708	11	161	520	703	10.581	1.058	30422
709	11	163	524	702	2.68	0.268	30929
710	11	165	524	702	0	0	30715
711	11	167	529	699	3.79	0.379	30544
712	11	169	529	698	0.65	0.065	30966
713	11	171	531	693	3.5	0.35	32965
714	11	173	532	691	1.453	0.145	33042
715	11	175	536	687	3.677	0.368	30438
716	11	177	538	686	1.453	0.145	33261
717	11	179	544	684	4.111	0.411	34632
718	11	181	544	684	0	0	32514
719	11	183	544	684	0	0	31364
720	11	185	552	691	6.909	0.691	31442
721	11	187	563	699	8.841	0.884	31093
722	11	189	569	702	4.36	0.436	30094
723	11	191	573	705	3.25	0.325	30506
724	11	193	571	710	3.5	0.35	33703
725	11	195	575	720	7.001	0.7	30906
726	11	197	565	729	8.745	0.874	30247
727	11	199	564	730	0.919	0.092	29855
728	11	201	538	733	17.012	1.701	31214
729	11	203	538	733	0	0	28859
730	11	205	541	746	8.672	0.867	27199
731	11	207	539	754	5.36	0.536	30531
732	11	209	539	754	0	0	31921
733	11	211	540	756	1.453	0.145	31438
734	11	213	540	756	0	0	34632
735	11	215	530	755	6.532	0.653	29309
736	11	217	529	754	0.919	0.092	29733
737	11	219	529	754	0	0	30132
738	11	221	531	754	1.3	0.13	31064
739	11	223	535	754	2.6	0.26	30528
740	11	225	519	735	16.145	1.615	30382
741	11	227	519	735	0	0	35328
742	11	229	516	735	1.95	0.195	35842
743	11	231	511	734	3.314	0.331	30882
744	11	233	505	731	4.36	0.436	30830
745	11	235	500	728	3.79	0.379	30574
746	11	237	497	726	2.344	0.234	30131
747	11	239	495	724	1.838	0.184	31154
748	11	241	494	723	0.919	0.092	30692
749	11	243	502	723	5.2	0.52	31663
750	11	245	502	723	0	0	31801
751	11	247	502	723	0	0	32729
752	11	249	501	722	0.919	0.092	29992
753	11	251	501	722	0	0	31627
754	11	253	492	720	5.993	0.599	32653
755	11	255	485	718	4.732	0.473	32624
756	11	257	483	718	1.3	0.13	30252
757	11	259	481	717	1.453	0.145	30745
758	11	261	478	715	2.344	0.234	31483
759	11	263	478	715	0	0	30099
760	11	265	491	715	8.45	0.845	29835
761	11	267	526	715	22.749	2.275	26959
762	11	269	539	716	8.475	0.847	31097
763	11	271	549	716	6.5	0.65	31063
764	11	273	560	715	7.179	0.718	31877
765	11	275	573	715	8.45	0.845	31223
766	11	277	582	715	5.85	0.585	30968
767	11	279	592	715	6.5	0.65	31692
768	11	281	602	715	6.5	0.65	35975
769	11	283	603	714	0.919	0.092	31282
770	11	285	610	713	4.596	0.46	32364
771	11	287	614	712	2.68	0.268	31621
772	11	289	617	711	2.055	0.206	32469
773	12	71	24	755	-1	-1	11054
774	12	73	27	763	5.553	0.555	10157
775	12	75	27	763	0	0	12500
776	12	77	28	765	1.453	0.145	11704
777	12	79	30	766	1.453	0.145	12078
778	12	81	37	773	6.435	0.643	11180
779	12	83	42	776	3.79	0.379	11818
780	12	85	48	778	4.111	0.411	13415
781	12	87	57	780	5.993	0.599	14725
782	12	89	59	786	4.111	0.411	14113
783	12	91	67	785	5.24	0.524	13330
784	12	93	72	785	3.25	0.325	14424
785	12	95	77	784	3.314	0.331	14421
786	12	97	81	782	2.907	0.291	14676
787	12	99	85	781	2.68	0.268	15911
788	12	101	90	779	3.5	0.35	15832
789	12	103	97	778	4.596	0.46	16188
790	12	105	101	778	2.6	0.26	16390
791	12	107	105	778	2.6	0.26	14965
792	12	109	108	778	1.95	0.195	15503
793	12	111	112	778	2.6	0.26	17285
794	12	113	115	778	1.95	0.195	15812
795	12	115	122	778	4.55	0.455	17118
796	12	117	125	778	1.95	0.195	17742
797	12	119	127	778	1.3	0.13	16792
798	12	121	129	777	1.453	0.145	17092
799	12	123	131	776	1.453	0.145	17148
800	12	125	136	775	3.314	0.331	17955
801	12	127	137	774	0.919	0.092	19350
802	12	129	137	774	0	0	19597
803	12	131	137	774	0	0	17824
804	12	133	132	775	3.314	0.331	18898
805	12	135	130	775	1.3	0.13	18419
806	12	137	112	777	11.772	1.177	22548
807	12	139	110	777	1.3	0.13	19660
808	12	141	108	777	1.3	0.13	17503
809	12	143	106	776	1.453	0.145	19111
810	12	145	106	774	1.3	0.13	18686
811	12	147	108	771	2.344	0.234	18687
812	12	149	113	769	3.5	0.35	18556
813	12	151	123	769	6.5	0.65	18112
814	12	153	134	769	7.15	0.715	18576
815	12	155	139	769	3.25	0.325	21017
816	12	157	150	769	7.15	0.715	20007
817	12	159	157	769	4.55	0.455	19517
818	12	161	168	768	7.179	0.718	20185
819	12	163	169	768	0.65	0.065	20315
820	12	165	172	768	1.95	0.195	18768
821	12	167	176	768	2.6	0.26	18982
822	12	169	180	768	2.6	0.26	19407
823	12	171	186	768	3.9	0.39	19534
824	12	173	190	768	2.6	0.26	22510
825	12	175	195	768	3.25	0.325	22638
826	12	177	209	769	9.123	0.912	21385
827	12	179	219	769	6.5	0.65	21836
828	12	181	227	771	5.36	0.536	21494
829	12	183	246	773	12.418	1.242	23381
830	12	185	267	773	13.65	1.365	25325
831	12	187	286	773	12.35	1.235	24311
832	12	189	296	771	6.629	0.663	26118
833	12	191	308	769	7.907	0.791	26546
834	12	193	311	768	2.055	0.206	22695
835	12	195	313	767	1.453	0.145	25546
836	12	197	314	767	0.65	0.065	25144
837	12	199	318	767	2.6	0.26	25876
838	12	201	323	767	3.25	0.325	25675
839	12	203	325	767	1.3	0.13	25559
840	12	205	330	768	3.314	0.331	26849
841	12	207	338	768	5.2	0.52	26367
842	12	209	351	768	8.45	0.845	23499
843	12	211	356	769	3.314	0.331	27140
844	12	213	358	769	1.3	0.13	26011
845	12	215	364	768	3.954	0.395	27866
846	12	217	369	768	3.25	0.325	27560
847	12	219	379	767	6.532	0.653	26464
848	12	221	386	767	4.55	0.455	27959
849	12	223	388	767	1.3	0.13	27515
850	12	225	391	767	1.95	0.195	27131
851	12	227	395	767	2.6	0.26	27843
852	12	229	395	767	0	0	26408
853	12	231	395	767	0	0	28619
854	12	233	395	767	0	0	27803
855	12	235	399	767	2.6	0.26	26706
856	12	237	401	767	1.3	0.13	26783
857	12	239	403	768	1.453	0.145	29537
858	12	241	405	770	1.838	0.184	27503
859	12	243	409	773	3.25	0.325	24623
860	12	245	415	782	7.031	0.703	29064
861	12	247	419	788	4.687	0.469	29478
862	12	249	423	794	4.687	0.469	27971
863	12	251	427	797	3.25	0.325	28083
864	12	253	434	802	5.591	0.559	28256
865	12	255	443	808	7.031	0.703	28661
866	12	257	448	811	3.79	0.379	28382
867	12	259	454	813	4.111	0.411	29431
868	12	261	462	814	5.24	0.524	28669
869	12	263	472	815	6.532	0.653	28674
870	12	265	479	817	4.732	0.473	26880
871	12	267	481	818	1.453	0.145	29490
872	12	269	488	820	4.732	0.473	28913
873	12	271	504	820	10.4	1.04	34681
874	12	273	508	820	2.6	0.26	27047
875	12	275	512	818	2.907	0.291	29282
876	12	277	519	816	4.732	0.473	29062
877	12	279	523	816	2.6	0.26	29157
878	12	281	524	816	0.65	0.065	29933
879	12	283	528	816	2.6	0.26	29169
880	12	285	533	816	3.25	0.325	30458
881	12	287	533	816	0	0	29885
882	12	289	534	815	0.919	0.092	28986
883	13	71	19	801	-1	-1	11325
884	13	73	28	808	7.411	0.741	12488
885	13	75	29	808	0.65	0.065	11572
886	13	77	30	808	0.65	0.065	12675
887	13	79	32	808	1.3	0.13	14483
888	13	81	43	809	7.179	0.718	12723
889	13	83	45	810	1.453	0.145	12226
890	13	85	49	814	3.677	0.368	12101
891	13	87	53	820	4.687	0.469	13608
892	13	89	60	822	4.732	0.473	12072
893	13	91	80	824	13.065	1.306	13445
894	13	93	97	825	11.069	1.107	14439
895	13	95	117	825	13	1.3	14425
896	13	97	130	823	8.549	0.855	15838
897	13	99	143	820	8.672	0.867	15561
898	13	101	148	817	3.79	0.379	17598
899	13	103	156	812	6.132	0.613	15554
900	13	105	158	808	2.907	0.291	17828
901	13	107	161	803	3.79	0.379	15385
902	13	109	162	802	0.919	0.092	16403
903	13	111	165	798	3.25	0.325	17527
904	13	113	179	789	10.818	1.082	17594
905	13	115	184	774	10.277	1.028	18850
906	13	117	186	756	11.772	1.177	19060
907	13	119	187	751	3.314	0.331	19562
908	13	121	193	736	10.501	1.05	20461
909	13	123	198	725	7.854	0.785	21158
910	13	125	201	720	3.79	0.379	21074
911	13	127	202	718	1.453	0.145	20693
912	13	129	202	717	0.65	0.065	21430
913	13	131	206	699	11.985	1.199	21676
914	13	133	209	694	3.79	0.379	20989
915	13	135	216	691	4.95	0.495	22866
916	13	137	216	695	2.6	0.26	23591
917	13	139	216	695	0	0	22553
918	13	141	221	692	3.79	0.379	21865
919	13	143	232	683	9.238	0.924	23647
920	13	145	236	679	3.677	0.368	22536
921	13	147	245	674	6.692	0.669	23742
922	13	149	251	674	3.9	0.39	23080
923	13	151	261	671	6.786	0.679	23230
924	13	153	270	668	6.166	0.617	25155
925	13	155	280	665	6.786	0.679	25623
926	13	157	292	664	7.827	0.783	26753
927	13	159	302	669	7.267	0.727	20695
928	13	161	309	672	4.95	0.495	24141
929	13	163	319	674	6.629	0.663	26872
930	13	165	322	681	4.95	0.495	26748
931	13	167	324	688	4.732	0.473	26770
932	13	169	324	688	0	0	26771
933	13	171	307	694	11.718	1.172	25474
934	13	173	307	694	0	0	25224
935	13	175	313	692	4.111	0.411	25677
936	13	177	316	691	2.055	0.206	25027
937	13	179	347	688	20.244	2.024	26719
938	13	181	347	688	0	0	26897
939	13	183	349	688	1.3	0.13	25711
940	13	185	358	688	5.85	0.585	26845
941	13	187	368	688	6.5	0.65	25552
942	13	189	369	688	0.65	0.065	26413
943	13	191	374	687	3.314	0.331	27256
944	13	193	382	687	5.2	0.52	27680
945	13	195	390	688	5.24	0.524	29031
946	13	197	395	688	3.25	0.325	28267
947	13	199	400	688	3.25	0.325	29972
948	13	201	407	688	4.55	0.455	27170
949	13	203	417	689	6.532	0.653	29337
950	13	205	427	690	6.532	0.653	28009
951	13	207	434	691	4.596	0.46	32118
952	13	209	442	693	5.36	0.536	29042
953	13	211	456	695	9.192	0.919	29856
954	13	213	467	695	7.15	0.715	30907
955	13	215	474	695	4.55	0.455	33643
956	13	217	475	695	0.65	0.065	30193
957	13	219	477	695	1.3	0.13	30827
958	13	221	478	695	0.65	0.065	30749
959	13	223	475	695	1.95	0.195	32090
960	13	225	472	692	2.758	0.276	32105
961	13	227	470	691	1.453	0.145	33066
962	13	229	467	691	1.95	0.195	31176
963	13	231	465	683	5.36	0.536	29880
964	13	233	465	681	1.3	0.13	29861
965	13	235	471	677	4.687	0.469	30945
966	13	237	479	671	6.5	0.65	31089
967	13	239	482	670	2.055	0.206	30966
968	13	241	484	672	1.838	0.184	31819
969	13	243	487	672	1.95	0.195	32122
970	13	245	487	672	0	0	32085
971	13	247	489	672	1.3	0.13	30224
972	13	249	493	672	2.6	0.26	31054
973	13	251	499	672	3.9	0.39	30681
974	13	253	504	672	3.25	0.325	32125
975	13	255	513	672	5.85	0.585	33786
976	13	257	516	672	1.95	0.195	30984
977	13	259	518	672	1.3	0.13	31526
978	13	261	522	673	2.68	0.268	31855
979	13	263	528	678	5.077	0.508	31372
980	13	265	528	679	0.65	0.065	31741
981	13	267	533	682	3.79	0.379	32673
982	13	269	540	685	4.95	0.495	32003
983	13	271	552	685	7.8	0.78	32279
984	13	273	555	686	2.055	0.206	32102
985	13	275	557	686	1.3	0.13	31835
986	13	277	554	686	1.95	0.195	31619
987	13	279	544	686	6.5	0.65	32228
988	13	281	530	685	9.123	0.912	32433
989	13	283	518	685	7.8	0.78	32436
990	13	285	518	685	0	0	33223
991	13	287	518	684	0.65	0.065	31153
992	13	289	517	684	0.65	0.065	32648
993	14	85	17	399	-1	-1	19490
994	14	87	16	399	0.65	0.065	21270
995	14	89	15	397	1.453	0.145	19442
996	14	91	17	386	7.267	0.727	19844
997	14	93	18	373	8.475	0.847	20390
998	14	95	19	357	10.42	1.042	21158
999	14	97	19	332	16.25	1.625	21896
1000	14	99	22	315	11.22	1.122	22230
1001	14	101	21	300	9.771	0.977	22155
1002	14	103	19	281	12.418	1.242	28708
1003	14	105	20	262	12.367	1.237	26750
1004	14	107	23	239	15.076	1.508	24420
1005	14	109	28	211	18.487	1.849	25779
1006	14	111	29	192	12.367	1.237	25199
1007	14	113	31	162	19.543	1.954	28674
1008	14	115	34	152	6.786	0.679	27206
1009	14	117	36	144	5.36	0.536	25726
1010	14	119	40	133	7.608	0.761	28255
1011	14	121	46	120	9.306	0.931	28421
1012	14	123	52	111	7.031	0.703	30133
1013	14	125	57	107	4.162	0.416	28173
1014	14	127	63	101	5.515	0.552	27642
1015	14	129	74	91	9.663	0.966	28824
1016	14	131	91	73	16.093	1.609	30873
1017	14	133	97	67	5.515	0.552	28897
1018	14	135	106	57	8.745	0.874	30548
1019	14	137	113	50	6.435	0.643	30455
1020	14	139	121	42	7.354	0.735	32188
1021	14	141	123	40	1.838	0.184	32218
1022	14	143	128	37	3.79	0.379	30400
1023	14	145	145	32	11.518	1.152	33001
1024	14	147	154	31	5.886	0.589	32396
1025	14	149	160	31	3.9	0.39	30818
1026	14	151	173	25	9.306	0.931	31934
1027	14	153	188	21	10.09	1.009	31840
1028	14	155	195	19	4.732	0.473	31882
1029	14	157	194	19	0.65	0.065	33471
1030	14	159	184	19	6.5	0.65	32808
1031	14	161	176	18	5.24	0.524	32071
1032	14	163	176	18	0	0	37202
1033	14	165	177	15	2.055	0.206	33722
1034	14	167	177	15	0	0	34492
1035	14	169	189	10	8.45	0.845	34114
1036	14	171	190	9	0.919	0.092	30516
1037	14	173	190	9	0	0	33081
1038	14	175	194	7	2.907	0.291	31711
1039	14	177	215	2	14.031	1.403	29901
1040	14	179	216	2	0.65	0.065	33346
1041	14	181	224	4	5.36	0.536	32840
1042	15	103	9	629	-1	-1	15773
1043	15	105	9	629	0	0	15316
1044	15	107	15	628	3.954	0.395	15695
1045	15	109	28	628	8.45	0.845	15519
1046	15	111	36	629	5.24	0.524	16005
1047	15	113	47	625	7.608	0.761	17181
1048	15	115	65	618	12.553	1.255	17758
1049	15	117	72	616	4.732	0.473	18624
1050	15	119	84	612	8.222	0.822	17928
1051	15	121	118	600	23.435	2.344	19850
1052	15	123	152	583	24.708	2.471	20715
1053	15	125	178	567	19.843	1.984	24013
1054	15	127	195	555	13.525	1.353	23214
1055	15	129	200	550	4.596	0.46	23947
1056	15	131	232	528	25.241	2.524	25070
1057	15	133	248	518	12.264	1.226	25721
1058	15	135	278	502	22.099	2.21	25246
1059	15	137	292	490	11.985	1.199	29818
1060	15	139	305	478	11.499	1.15	26711
1061	15	141	311	471	5.993	0.599	30304
1062	15	143	319	462	7.827	0.783	27919
1063	15	145	320	453	5.886	0.589	27806
1064	15	147	325	432	14.031	1.403	29728
1065	15	149	323	417	9.836	0.984	29410
1066	15	151	324	396	13.665	1.367	27422
1067	15	153	326	374	14.359	1.436	28367
1068	15	155	330	344	19.672	1.967	29091
1069	15	157	330	336	5.2	0.52	27554
1070	15	159	334	330	4.687	0.469	27634
1071	15	161	350	308	17.681	1.768	29461
1072	15	163	359	300	7.827	0.783	32047
1073	15	165	371	295	8.45	0.845	29519
1074	15	167	392	292	13.788	1.379	29589
1075	15	169	401	291	5.886	0.589	29662
1076	15	171	412	290	7.179	0.718	29123
1077	15	173	425	289	8.475	0.847	30856
1078	15	175	439	282	10.174	1.017	31297
1079	15	177	449	254	19.325	1.933	31442
1080	15	179	450	235	12.367	1.237	32568
1081	15	181	455	209	17.209	1.721	31014
1082	15	183	472	192	15.627	1.563	33685
1083	15	185	468	197	4.162	0.416	31706
1084	15	187	468	196	0.65	0.065	31870
1085	15	189	468	179	11.05	1.105	32386
1086	15	191	483	151	20.647	2.065	32401
1087	15	193	491	131	14.001	1.4	34554
1088	15	195	497	125	5.515	0.552	33045
1089	15	197	510	113	11.499	1.15	35027
1090	15	199	519	103	8.745	0.874	34174
1091	15	201	536	87	15.174	1.517	34598
1092	15	203	550	73	12.869	1.287	34445
1093	15	205	557	68	5.591	0.559	33489
1094	15	207	558	67	0.919	0.092	33378
1095	15	209	570	62	8.45	0.845	34015
1096	15	211	579	57	6.692	0.669	34200
1097	15	213	587	53	5.814	0.581	33230
1098	15	215	597	57	7.001	0.7	32965
1099	15	217	608	58	7.179	0.718	35411
1100	15	219	615	58	4.55	0.455	33995
1101	15	221	630	55	9.943	0.994	33639
1102	15	223	644	59	9.464	0.946	34743
1103	15	225	656	61	7.907	0.791	35288
1104	15	227	662	62	3.954	0.395	33667
1105	15	229	669	59	4.95	0.495	32579
1106	15	231	680	60	7.179	0.718	35065
1107	15	233	686	63	4.36	0.436	35659
1108	15	235	689	64	2.055	0.206	34973
1109	15	237	690	61	2.055	0.206	37861
1110	15	239	699	60	5.886	0.589	34939
1111	15	241	710	62	7.267	0.727	36140
1112	15	243	719	64	5.993	0.599	35769
1113	15	245	721	66	1.838	0.184	35594
1114	15	247	722	67	0.919	0.092	36023
1115	15	249	722	74	4.55	0.455	36050
1116	15	251	725	83	6.166	0.617	37179
1117	15	253	728	90	4.95	0.495	35042
1118	15	255	731	97	4.95	0.495	41111
1119	15	257	735	100	3.25	0.325	36271
1120	15	259	736	101	0.919	0.092	34997
1121	15	261	734	98	2.344	0.234	35529
1122	15	263	729	94	4.162	0.416	35747
1123	15	265	725	89	4.162	0.416	35567
1124	15	267	723	84	3.5	0.35	36742
1125	15	269	722	82	1.453	0.145	36726
1126	15	271	723	73	5.886	0.589	36480
1127	15	273	719	73	2.6	0.26	36671
1128	15	275	714	72	3.314	0.331	34767
1129	15	277	713	70	1.453	0.145	36387
1130	15	279	713	60	6.5	0.65	35913
1131	15	281	715	64	2.907	0.291	36040
1132	15	283	716	64	0.65	0.065	35848
1133	15	285	715	62	1.453	0.145	34698
1134	15	287	711	60	2.907	0.291	39473
1135	15	289	699	62	7.907	0.791	31931
1136	16	111	13	890	-1	-1	12902
1137	16	113	21	886	5.814	0.581	16853
1138	16	115	29	893	6.909	0.691	16311
1139	16	117	38	900	7.411	0.741	14933
1140	16	119	44	901	3.954	0.395	15143
1141	16	121	59	906	10.277	1.028	16361
1142	16	123	64	909	3.79	0.379	15602
1143	16	125	74	912	6.786	0.679	16534
1144	16	127	84	915	6.786	0.679	16189
1145	16	129	89	917	3.5	0.35	16378
1146	16	131	93	919	2.907	0.291	17573
1147	16	133	99	921	4.111	0.411	17924
1148	16	135	105	923	4.111	0.411	19241
1149	16	137	109	907	10.72	1.072	19537
1150	16	139	116	898	7.411	0.741	18894
1151	16	141	127	885	11.069	1.107	17998
1152	16	143	148	874	15.409	1.541	18678
1153	16	145	156	872	5.36	0.536	18645
1154	16	147	159	872	1.95	0.195	18284
1155	16	149	159	871	0.65	0.065	21112
1156	16	151	169	869	6.629	0.663	19086
1157	16	153	181	866	8.04	0.804	19256
1158	16	155	181	857	5.85	0.585	19086
1159	16	157	185	837	13.257	1.326	20238
1160	16	159	194	826	9.238	0.924	20232
1161	16	161	202	823	5.553	0.555	20317
1162	16	163	236	815	22.703	2.27	21768
1163	16	165	247	813	7.267	0.727	22150
1164	16	167	249	811	1.838	0.184	20507
1165	16	169	261	800	10.581	1.058	23102
1166	16	171	278	794	11.718	1.172	24634
1167	16	173	288	791	6.786	0.679	24092
1168	16	175	295	792	4.596	0.46	24162
1169	16	177	304	792	5.85	0.585	23520
1170	16	179	304	792	0	0	24270
1171	16	181	319	785	10.759	1.076	25120
1172	16	183	329	780	7.267	0.727	27074
1173	16	185	332	779	2.055	0.206	25380
1174	16	187	325	779	4.55	0.455	25108
1175	16	189	323	780	1.453	0.145	25143
1176	16	191	323	780	0	0	26139
1177	16	193	330	783	4.95	0.495	26324
1178	16	195	338	781	5.36	0.536	28770
1179	16	197	340	781	1.3	0.13	27379
1180	16	199	340	780	0.65	0.065	26852
1181	16	201	355	780	9.75	0.975	26156
1182	16	203	363	781	5.24	0.524	26972
1183	16	205	370	781	4.55	0.455	27150
1184	16	207	381	781	7.15	0.715	30074
1185	16	209	382	781	0.65	0.065	26543
1186	16	211	382	781	0	0	27541
1187	16	213	377	782	3.314	0.331	31102
1188	16	215	377	782	0	0	29458
1189	16	217	375	782	1.3	0.13	33688
1190	16	219	357	782	11.7	1.17	27945
1191	16	221	345	784	7.907	0.791	25192
1192	16	223	316	795	20.16	2.016	25610
1193	16	225	296	804	14.255	1.426	26922
1194	16	227	274	818	16.95	1.695	24209
1195	16	229	268	825	5.993	0.599	22910
1196	16	231	260	838	9.922	0.992	23640
1197	16	233	254	849	8.144	0.814	22432
1198	16	235	248	857	6.5	0.65	22547
1199	16	237	245	863	4.36	0.436	21555
1200	16	239	240	873	7.267	0.727	21707
1201	16	241	236	882	6.402	0.64	22582
1202	16	243	228	896	10.481	1.048	21977
1203	16	245	226	901	3.5	0.35	21171
1204	16	247	220	913	8.72	0.872	21751
1205	16	249	217	921	5.553	0.555	21185
1206	16	251	213	929	5.814	0.581	20069
1207	16	253	210	936	4.95	0.495	21033
1208	16	255	209	942	3.954	0.395	19377
1209	16	257	209	943	0.65	0.065	23871
1210	16	259	209	944	0.65	0.065	20383
1211	16	261	209	944	0	0	20452
1212	16	263	216	935	7.411	0.741	21072
1213	16	265	227	917	13.711	1.371	20752
1214	16	267	232	903	9.663	0.966	20057
1215	16	269	235	898	3.79	0.379	22934
1216	16	271	237	892	4.111	0.411	21027
1217	16	273	238	889	2.055	0.206	20568
1218	16	275	257	878	14.27	1.427	21657
1219	16	277	257	878	0	0	24565
1220	16	279	257	878	0	0	22083
1221	16	281	249	883	6.132	0.613	23063
1222	16	283	249	883	0	0	23985
1223	17	157	12	996	-1	-1	14754
1224	17	159	17	996	3.25	0.325	15933
1225	17	161	28	996	7.15	0.715	16753
1226	17	163	64	983	24.878	2.488	17869
1227	17	165	88	963	20.306	2.031	19120
1228	17	167	95	956	6.435	0.643	18306
1229	17	169	107	946	10.153	1.015	16744
1230	17	171	124	935	13.161	1.316	18494
1231	17	173	128	935	2.6	0.26	17245
1232	17	175	141	936	8.475	0.847	19355
1233	17	177	160	924	14.607	1.461	18992
1234	17	179	170	907	12.82	1.282	22186
1235	17	181	183	890	13.91	1.391	19406
1236	17	183	192	882	7.827	0.783	19296
1237	17	185	212	874	14.001	1.4	20517
1238	17	187	235	874	14.95	1.495	21770
1239	17	189	252	871	11.22	1.122	22090
1240	17	191	281	865	19.249	1.925	23199
1241	17	193	283	863	1.838	0.184	22960
1242	17	195	287	856	5.24	0.524	24029
1243	17	197	296	846	8.745	0.874	23443
1244	17	199	300	844	2.907	0.291	24397
1245	17	201	313	841	8.672	0.867	24653
1246	17	203	317	842	2.68	0.268	24529
1247	17	205	334	844	11.126	1.113	24290
1248	17	207	353	845	12.367	1.237	25853
1249	17	209	360	851	5.993	0.599	26429
1250	17	211	376	854	10.581	1.058	26165
1251	17	213	397	857	13.788	1.379	26319
1252	17	215	406	862	6.692	0.669	27448
1253	17	217	426	876	15.868	1.587	26795
1254	17	219	434	880	5.814	0.581	27081
1255	17	221	441	881	4.596	0.46	26923
1256	17	223	450	881	5.85	0.585	27018
1257	17	225	444	859	14.822	1.482	27274
1258	17	227	443	850	5.886	0.589	28493
1259	17	229	461	850	11.7	1.17	27667
1260	17	231	472	853	7.411	0.741	28409
1261	17	233	476	854	2.68	0.268	28627
1262	17	235	491	850	10.09	1.009	29519
1263	17	237	497	848	4.111	0.411	28441
1264	17	239	497	848	0	0	28655
1265	17	241	500	848	1.95	0.195	27929
1266	17	243	507	848	4.55	0.455	29110
1267	17	245	519	852	8.222	0.822	29547
1268	17	247	526	854	4.732	0.473	28753
1269	17	249	533	857	4.95	0.495	28512
1270	17	251	538	858	3.314	0.331	27863
1271	17	253	555	861	11.22	1.122	28823
1272	17	255	560	861	3.25	0.325	30541
1273	17	257	560	861	0	0	29437
1274	17	259	563	866	3.79	0.379	30321
1275	17	261	567	870	3.677	0.368	29537
1276	17	263	573	879	7.031	0.703	29291
1277	17	265	580	885	5.993	0.599	29729
1278	17	267	584	890	4.162	0.416	30136
1279	17	269	585	891	0.919	0.092	29939
1280	17	271	585	897	3.9	0.39	31672
1281	17	273	577	907	8.324	0.832	29375
1282	17	275	571	912	5.077	0.508	29791
1283	17	277	570	917	3.314	0.331	29395
1284	17	279	569	924	4.596	0.46	29236
1285	17	281	565	930	4.687	0.469	29711
1286	17	283	564	937	4.596	0.46	28826
1287	17	285	564	948	7.15	0.715	30533
1288	17	287	560	953	4.162	0.416	26944
1289	17	289	553	957	5.24	0.524	25797
1290	18	119	23	568	-1	-1	17858
1291	18	121	23	568	0	0	19554
1292	18	123	25	568	1.3	0.13	18940
1293	18	125	38	565	8.672	0.867	18203
1294	18	127	56	560	12.143	1.214	18635
1295	18	129	63	559	4.596	0.46	16286
1296	18	131	67	550	6.402	0.64	22234
1297	18	133	75	543	6.909	0.691	19239
1298	18	135	88	542	8.475	0.847	21536
1299	18	137	115	545	17.658	1.766	21383
1300	18	139	125	546	6.532	0.653	22259
1301	18	141	132	549	4.95	0.495	23020
1302	18	143	141	553	6.402	0.64	24340
1303	18	145	145	555	2.907	0.291	22504
1304	18	147	153	558	5.553	0.555	23012
1305	18	149	160	562	5.24	0.524	24930
1306	18	151	170	568	7.58	0.758	23615
1307	18	153	179	572	6.402	0.64	23642
1308	18	155	197	581	13.081	1.308	25006
1309	18	157	209	589	9.374	0.937	24039
1310	18	159	218	596	7.411	0.741	22228
1311	18	161	230	601	8.45	0.845	25200
1312	18	163	261	604	20.244	2.024	26252
1313	18	165	281	604	13	1.3	25125
1314	18	167	301	604	13	1.3	27582
1315	18	169	315	606	9.192	0.919	26578
1316	18	171	334	609	12.503	1.25	28030
1317	18	173	346	610	7.827	0.783	29110
1318	18	175	355	610	5.85	0.585	29075
1319	18	177	400	610	29.249	2.925	29426
1320	18	179	410	611	6.532	0.653	29445
1321	18	181	421	611	7.15	0.715	29834
1322	18	183	427	611	3.9	0.39	32771
1323	18	185	431	611	2.6	0.26	30035
1324	18	187	437	611	3.9	0.39	33611
1325	18	189	444	612	4.596	0.46	29127
1326	18	191	451	614	4.732	0.473	31584
1327	18	193	457	616	4.111	0.411	31411
1328	18	195	462	616	3.25	0.325	30551
1329	18	197	469	612	5.24	0.524	30720
1330	18	199	481	612	7.8	0.78	30354
1331	18	201	490	613	5.886	0.589	30663
1332	18	203	496	617	4.687	0.469	31769
1333	18	205	502	622	5.077	0.508	28948
1334	18	207	515	626	8.841	0.884	32206
1335	18	209	534	629	12.503	1.25	31999
1336	18	211	541	630	4.596	0.46	32517
1337	18	213	551	631	6.532	0.653	32750
1338	18	215	559	631	5.2	0.52	32067
1339	18	217	567	631	5.2	0.52	31417
1340	18	219	567	632	0.65	0.065	31682
1341	18	221	571	636	3.677	0.368	32728
1342	18	223	578	642	5.993	0.599	34213
1343	18	225	584	649	5.993	0.599	31342
1344	18	227	589	658	6.692	0.669	33789
1345	18	229	592	664	4.36	0.436	32366
1346	18	231	596	671	5.24	0.524	32547
1347	18	233	599	677	4.36	0.436	32719
1348	18	235	604	685	6.132	0.613	32630
1349	18	237	607	689	3.25	0.325	33817
1350	18	239	608	690	0.919	0.092	31922
1351	18	241	613	700	7.267	0.727	32143
1352	18	243	615	702	1.838	0.184	31972
1353	18	245	619	708	4.687	0.469	31296
1354	18	247	627	716	7.354	0.735	33551
1355	18	249	633	723	5.993	0.599	30262
1356	18	251	640	733	7.934	0.793	30655
1357	18	253	645	742	6.692	0.669	31304
1358	18	255	655	757	11.718	1.172	30568
1359	18	257	655	757	0	0	32942
1360	18	259	660	760	3.79	0.379	30796
1361	18	261	663	761	2.055	0.206	31251
1362	18	263	672	767	7.031	0.703	30899
1363	18	265	681	772	6.692	0.669	31850
1364	18	267	693	776	8.222	0.822	30472
1365	18	269	716	777	14.964	1.496	31513
1366	18	271	734	778	11.718	1.172	33184
1367	18	273	749	781	9.943	0.994	32680
1368	18	275	771	782	14.314	1.431	29969
1369	18	277	791	784	13.065	1.306	35712
1370	18	279	801	784	6.5	0.65	32699
1371	18	281	808	785	4.596	0.46	33258
1372	18	283	810	785	1.3	0.13	33644
1373	18	285	821	785	7.15	0.715	36580
1374	18	287	822	784	0.919	0.092	34837
1375	18	289	827	781	3.79	0.379	32667
1376	19	119	17	390	-1	-1	22150
1377	19	121	17	390	0	0	22739
1378	19	123	20	390	1.95	0.195	20923
1379	19	125	23	390	1.95	0.195	22849
1380	19	127	25	390	1.3	0.13	22288
1381	19	129	29	390	2.6	0.26	22577
1382	19	131	33	390	2.6	0.26	23779
1383	19	133	51	391	11.718	1.172	23769
1384	19	135	60	391	5.85	0.585	24047
1385	19	137	72	391	7.8	0.78	24336
1386	19	139	91	389	12.418	1.242	26303
1387	19	141	127	391	23.435	2.344	25156
1388	19	143	146	397	12.951	1.295	26049
1389	19	145	163	397	11.05	1.105	26707
1390	19	147	165	399	1.838	0.184	28861
1391	19	149	171	405	5.515	0.552	26796
1392	19	151	190	411	12.951	1.295	25479
1393	19	153	194	415	3.677	0.368	26915
1394	19	155	199	418	3.79	0.379	26364
1395	19	157	206	420	4.732	0.473	26854
1396	19	159	219	422	8.549	0.855	26796
1397	19	161	227	422	5.2	0.52	27300
1398	19	163	236	423	5.886	0.589	28311
1399	19	165	248	423	7.8	0.78	27364
1400	19	167	255	423	4.55	0.455	27787
1401	19	169	264	422	5.886	0.589	27785
1402	19	171	265	422	0.65	0.065	26606
1403	19	173	270	422	3.25	0.325	29002
1404	19	175	277	422	4.55	0.455	29311
1405	19	177	284	418	5.24	0.524	29059
1406	19	179	298	402	13.819	1.382	26887
1407	19	181	301	398	3.25	0.325	28594
1408	19	183	301	398	0	0	28628
1409	19	185	303	396	1.838	0.184	28990
1410	19	187	310	391	5.591	0.559	28312
1411	19	189	314	387	3.677	0.368	27458
1412	19	191	319	383	4.162	0.416	29664
1413	19	193	332	375	9.922	0.992	30174
1414	19	195	339	374	4.596	0.46	29721
1415	19	197	343	373	2.68	0.268	29796
1416	19	199	351	373	5.2	0.52	30021
1417	19	201	358	375	4.732	0.473	29618
1418	19	203	366	375	5.2	0.52	29422
1419	19	205	378	374	7.827	0.783	31826
1420	19	207	400	365	15.45	1.545	30386
1421	19	209	404	363	2.907	0.291	30573
1422	19	211	416	356	9.03	0.903	30350
1423	19	213	423	354	4.732	0.473	30122
1424	19	215	436	350	8.841	0.884	33429
1425	19	217	443	350	4.55	0.455	34417
1426	19	219	454	349	7.179	0.718	33658
1427	19	221	467	350	8.475	0.847	32283
1428	19	223	476	352	5.993	0.599	33275
1429	19	225	485	354	5.993	0.599	30874
1430	19	227	493	355	5.24	0.524	30834
1431	19	229	498	357	3.5	0.35	32317
1432	19	231	505	359	4.732	0.473	33656
1433	19	233	509	362	3.25	0.325	32200
1434	19	235	518	363	5.886	0.589	31666
1435	19	237	521	363	1.95	0.195	31650
1436	19	239	522	370	4.596	0.46	29194
1437	19	241	523	373	2.055	0.206	31025
1438	19	243	529	380	5.993	0.599	32329
1439	19	245	534	384	4.162	0.416	32748
1440	19	247	538	392	5.814	0.581	31938
1441	19	249	541	403	7.411	0.741	32400
1442	19	251	546	412	6.692	0.669	33542
1443	19	253	561	433	16.774	1.677	33087
1444	19	255	568	439	5.993	0.599	33211
1445	19	257	584	453	13.819	1.382	31751
1446	19	259	588	457	3.677	0.368	30572
1447	19	261	592	458	2.68	0.268	30411
1448	19	263	601	465	7.411	0.741	31491
1449	19	265	604	466	2.055	0.206	30407
1450	19	267	591	460	9.306	0.931	31210
1451	19	269	602	466	8.144	0.814	33232
1452	19	271	609	472	5.993	0.599	34748
1453	19	273	617	476	5.814	0.581	34679
1454	19	275	627	481	7.267	0.727	32329
1455	19	277	665	491	25.54	2.554	35257
1456	19	279	666	491	0.65	0.065	36361
1457	19	281	666	491	0	0	37961
1458	19	283	662	491	2.6	0.26	34697
1459	19	285	662	491	0	0	34920
1460	19	287	662	491	0	0	34510
1461	19	289	663	491	0.65	0.065	35176
1462	20	177	14	319	-1	-1	26036
1463	20	179	14	320	0.65	0.065	26334
1464	20	181	20	322	4.111	0.411	25094
1465	20	183	41	331	14.85	1.485	25780
1466	20	185	58	339	12.212	1.221	26658
1467	20	187	77	344	12.77	1.277	25275
1468	20	189	107	348	19.672	1.967	26086
1469	20	191	179	346	46.817	4.682	27558
1470	20	193	185	344	4.111	0.411	27818
1471	20	195	191	345	3.954	0.395	29126
1472	20	197	211	343	13.065	1.306	29504
1473	20	199	222	343	7.15	0.715	29400
1474	20	201	244	339	14.534	1.453	27323
1475	20	203	262	335	11.985	1.199	28165
1476	20	205	282	325	14.534	1.453	29076
1477	20	207	298	316	11.932	1.193	30223
1478	20	209	313	312	10.09	1.009	31109
1479	20	211	317	310	2.907	0.291	31065
1480	20	213	326	307	6.166	0.617	29855
1481	20	215	343	291	15.174	1.517	30387
1482	20	217	362	276	15.734	1.573	31539
1483	20	219	374	266	10.153	1.015	31339
1484	20	221	386	256	10.153	1.015	31236
1485	20	223	395	253	6.166	0.617	31498
1486	20	225	408	250	8.672	0.867	30815
1487	20	227	435	247	17.658	1.766	31770
1488	20	229	437	247	1.3	0.13	31982
1489	20	231	443	247	3.9	0.39	31959
1490	20	233	447	247	2.6	0.26	31113
1491	20	235	458	248	7.179	0.718	32022
1492	20	237	469	256	8.841	0.884	32011
1493	20	239	478	258	5.993	0.599	31702
1494	20	241	495	259	11.069	1.107	32163
1495	20	243	505	259	6.5	0.65	32704
1496	20	245	514	262	6.166	0.617	32769
1497	20	247	523	267	6.692	0.669	32662
1498	20	249	532	269	5.993	0.599	32658
1499	20	251	544	271	7.907	0.791	32722
1500	20	253	548	271	2.6	0.26	34104
1501	20	255	563	273	9.836	0.984	33660
1502	20	257	571	275	5.36	0.536	33505
1503	20	259	578	278	4.95	0.495	33279
1504	20	261	582	278	2.6	0.26	32397
1505	20	263	595	278	8.45	0.845	33278
1506	20	265	600	279	3.314	0.331	33983
1507	20	267	607	278	4.596	0.46	33355
1508	20	269	614	279	4.596	0.46	33705
1509	20	271	617	280	2.055	0.206	33775
1510	20	273	619	280	1.3	0.13	33696
1511	20	275	620	280	0.65	0.065	33872
1512	20	277	623	280	1.95	0.195	34354
1513	20	279	634	277	7.411	0.741	34844
1514	20	281	634	276	0.65	0.065	33942
1515	20	283	633	271	3.314	0.331	33918
1516	20	285	635	267	2.907	0.291	34203
1517	20	287	635	267	0	0	34391
1518	20	289	635	267	0	0	34171
1519	21	53	13	201	-1	-1	7604
1520	21	55	24	207	8.144	0.814	9968
1521	21	57	24	206	0.65	0.065	8535
1522	21	59	28	196	7.001	0.7	7193
1523	21	61	47	183	14.964	1.496	8268
1524	21	63	65	170	14.432	1.443	8878
1525	21	65	84	149	18.407	1.841	9750
1526	21	67	90	131	12.333	1.233	9471
1527	21	69	95	106	16.571	1.657	9217
1528	21	71	97	92	9.192	0.919	10922
1529	21	73	100	84	5.553	0.555	9837
1530	21	75	103	79	3.79	0.379	11042
1531	21	77	108	74	4.596	0.46	13262
1532	21	79	109	72	1.453	0.145	11317
1533	21	81	102	70	4.732	0.473	11647
1534	21	83	86	63	11.351	1.135	11537
1535	21	85	69	54	12.503	1.25	12010
1536	21	87	64	51	3.79	0.379	11199
1537	21	89	59	46	4.596	0.46	12684
1538	21	91	48	40	8.144	0.814	12959
1539	21	93	39	35	6.692	0.669	13107
1540	21	95	32	31	5.24	0.524	13261
1541	21	97	21	26	7.854	0.785	13094
1542	21	99	14	23	4.95	0.495	13405
1543	21	101	10	21	2.907	0.291	13892
1544	21	103	5	19	3.5	0.35	11754
1545	21	105	2	16	2.758	0.276	13804
1546	21	107	3	16	0.65	0.065	12624
1547	21	109	3	16	0	0	12879
1548	21	111	6	17	2.055	0.206	14247
1549	21	113	13	18	4.596	0.46	11747
1550	21	115	20	22	5.24	0.524	12805
1551	21	117	26	24	4.111	0.411	15027
1552	21	119	28	25	1.453	0.145	16460
1553	21	121	29	25	0.65	0.065	15437
1554	21	123	29	25	0	0	15659
1555	21	125	28	24	0.919	0.092	15326
1556	21	127	19	16	7.827	0.783	15778
1557	21	129	14	11	4.596	0.46	15464
1558	22	49	20	213	-1	-1	7220
1559	22	51	19	208	3.314	0.331	7721
1560	22	53	19	204	2.6	0.26	8485
1561	22	55	25	193	8.144	0.814	7259
1562	22	57	45	174	17.931	1.793	7286
1563	22	59	66	163	15.409	1.541	8056
1564	22	61	86	152	14.836	1.484	9122
1565	22	63	99	146	9.306	0.931	8865
1566	22	65	100	140	3.954	0.395	8772
1567	22	67	94	120	13.572	1.357	9212
1568	22	69	96	107	8.549	0.855	9441
1569	22	71	99	93	9.306	0.931	10282
1570	22	73	103	88	4.162	0.416	11757
1571	22	75	107	82	4.687	0.469	10809
1572	22	77	113	76	5.515	0.552	12856
1573	22	79	103	75	6.532	0.653	11278
1574	22	81	96	72	4.95	0.495	11261
1575	22	83	84	66	8.72	0.872	11804
1576	22	85	81	64	2.344	0.234	11607
1577	22	87	78	61	2.758	0.276	11456
1578	22	89	72	58	4.36	0.436	11820
1579	22	91	67	54	4.162	0.416	12662
1580	22	93	61	49	5.077	0.508	13122
1581	22	95	55	46	4.36	0.436	12929
1582	22	97	48	42	5.24	0.524	12831
1583	22	99	36	35	9.03	0.903	13175
1584	22	101	23	29	9.306	0.931	14368
1585	22	103	19	26	3.25	0.325	13572
1586	22	105	16	24	2.344	0.234	13859
1587	22	107	14	23	1.453	0.145	12259
1588	22	109	9	20	3.79	0.379	13828
1589	22	111	6	17	2.758	0.276	14247
1590	22	113	6	17	0	0	14989
1591	22	115	23	31	14.314	1.431	14740
1592	22	117	24	33	1.453	0.145	14785
1593	22	119	32	41	7.354	0.735	15194
1594	22	121	44	51	10.153	1.015	14967
1595	22	123	51	54	4.95	0.495	15455
1596	22	125	81	61	20.023	2.002	16202
1597	22	127	91	61	6.5	0.65	17445
1598	22	129	96	60	3.314	0.331	14711
1599	22	131	120	57	15.721	1.572	16588
1600	22	133	135	55	9.836	0.984	17738
1601	22	135	142	50	5.591	0.559	14658
1602	22	137	148	43	5.993	0.599	16445
1603	22	139	150	31	7.907	0.791	19443
1604	22	141	151	23	5.24	0.524	16767
1605	22	143	152	19	2.68	0.268	17009
1606	22	145	154	16	2.344	0.234	17447
1607	22	147	160	13	4.36	0.436	16677
1608	22	149	169	12	5.886	0.589	18231
1609	22	151	174	15	3.79	0.379	17357
1610	22	153	178	18	3.25	0.325	19196
1611	22	155	175	22	3.25	0.325	17703
1612	22	157	172	27	3.79	0.379	17547
1613	22	159	169	39	8.04	0.804	16301
1614	22	161	168	41	1.453	0.145	17768
1615	22	163	165	52	7.411	0.741	21388
1616	22	165	165	52	0	0	18856
1617	22	167	161	54	2.907	0.291	22481
1618	22	169	176	43	12.09	1.209	19693
1619	22	171	198	30	16.61	1.661	18368
1620	22	173	217	25	12.77	1.277	18832
1621	22	175	218	25	0.65	0.065	19264
1622	22	177	214	24	2.68	0.268	17865
1623	22	179	213	22	1.453	0.145	18969
1624	22	181	212	19	2.055	0.206	17336
1625	22	183	205	11	6.909	0.691	16862
1626	22	185	197	8	5.553	0.555	18186
1627	22	187	194	6	2.344	0.234	18981
1628	22	189	193	5	0.919	0.092	21530
1629	22	191	187	3	4.111	0.411	19108
1630	22	193	186	3	0.65	0.065	18868
1631	22	195	175	4	7.179	0.718	18029
1632	22	197	174	4	0.65	0.065	17345
1633	22	199	182	5	5.24	0.524	16821
1634	23	81	28	365	-1	-1	11507
1635	23	83	28	365	0	0	11423
1636	23	85	33	361	4.162	0.416	12491
1637	23	87	33	361	0	0	16254
1638	23	89	37	357	3.677	0.368	11579
1639	23	91	45	345	9.374	0.937	11901
1640	23	93	63	325	17.489	1.749	11597
1641	23	95	74	317	8.841	0.884	13519
1642	23	97	76	315	1.838	0.184	12235
1643	23	99	93	292	18.59	1.859	14386
1644	23	101	99	283	7.031	0.703	16984
1645	23	103	107	269	10.481	1.048	19161
1646	23	105	112	263	5.077	0.508	13106
1647	23	107	123	244	14.27	1.427	15564
1648	23	109	129	233	8.144	0.814	13587
1649	23	111	134	224	6.692	0.669	13901
1650	23	113	145	210	11.573	1.157	14597
1651	23	115	145	208	1.3	0.13	14414
1652	23	117	140	203	4.596	0.46	14123
1653	23	119	134	198	5.077	0.508	14401
1654	23	121	132	179	12.418	1.242	15033
1655	23	123	147	153	19.51	1.951	14665
1656	23	125	168	136	17.562	1.756	15132
1657	23	127	178	125	9.663	0.966	16017
1658	23	129	187	114	9.238	0.924	15471
1659	23	131	198	98	12.62	1.262	15768
1660	23	133	207	84	10.818	1.082	15930
1661	23	135	207	80	2.6	0.26	17998
1662	23	137	205	64	10.481	1.048	17289
1663	23	139	205	62	1.3	0.13	17691
1664	23	141	204	54	5.24	0.524	18834
1665	23	143	201	48	4.36	0.436	17894
1666	23	145	201	46	1.3	0.13	18310
1667	23	147	200	41	3.314	0.331	17421
1668	23	149	199	36	3.314	0.331	17710
1669	23	151	201	29	4.732	0.473	19674
1670	23	153	203	22	4.732	0.473	19617
1671	23	155	204	18	2.68	0.268	20275
1672	23	157	205	13	3.314	0.331	19455
1673	23	159	205	11	1.3	0.13	18957
1674	23	161	207	8	2.344	0.234	19080
1675	23	163	208	4	2.68	0.268	18031
1676	23	165	209	3	0.919	0.092	18804
1677	23	167	210	5	1.453	0.145	18349
1678	24	75	13	838	-1	-1	11681
1679	24	77	14	838	0.65	0.065	11052
1680	24	79	21	830	6.909	0.691	11095
1681	24	81	27	815	10.501	1.05	11162
1682	24	83	32	807	6.132	0.613	11444
1683	24	85	38	800	5.993	0.599	11651
1684	24	87	27	794	8.144	0.814	11894
1685	24	89	22	786	6.132	0.613	17602
1686	24	91	20	773	8.549	0.855	12796
1687	24	93	20	769	2.6	0.26	12854
1688	24	95	20	768	0.65	0.065	12980
1689	24	97	25	772	4.162	0.416	13806
1690	24	99	36	781	9.238	0.924	14042
1691	24	101	40	781	2.6	0.26	18524
1692	24	103	47	773	6.909	0.691	14565
1693	24	105	54	766	6.435	0.643	12978
1694	24	107	60	756	7.58	0.758	13466
1695	24	109	64	751	4.162	0.416	15146
1696	24	111	68	747	3.677	0.368	14562
1697	24	113	71	742	3.79	0.379	14915
1698	24	115	72	741	0.919	0.092	15528
1699	24	117	77	743	3.5	0.35	14201
1700	24	119	85	747	5.814	0.581	14881
1701	24	121	92	748	4.596	0.46	14653
1702	24	123	92	748	0	0	14086
1703	24	125	102	754	7.58	0.758	16932
1704	24	127	108	759	5.077	0.508	14226
1705	24	129	103	767	6.132	0.613	15864
1706	24	131	102	768	0.919	0.092	15607
1707	24	133	103	775	4.596	0.46	17326
1708	24	135	108	780	4.596	0.46	15225
1709	24	137	112	775	4.162	0.416	13914
1710	24	139	108	764	7.608	0.761	15585
1711	24	141	122	753	11.573	1.157	15718
1712	24	143	127	749	4.162	0.416	24520
1713	24	145	126	748	0.919	0.092	15640
1714	24	147	126	746	1.3	0.13	16134
1715	24	149	133	753	6.435	0.643	13914
1716	24	151	135	752	1.453	0.145	17511
1717	24	153	137	751	1.453	0.145	16361
1718	24	155	143	751	3.9	0.39	15876
1719	24	157	155	753	7.907	0.791	16767
1720	24	159	168	761	9.922	0.992	16177
1721	24	161	171	764	2.758	0.276	16083
1722	24	163	166	771	5.591	0.559	18181
1723	24	165	165	784	8.475	0.847	15874
1724	24	167	170	793	6.692	0.669	16026
1725	24	169	174	800	5.24	0.524	16859
1726	24	171	179	810	7.267	0.727	14440
1727	24	173	181	812	1.838	0.184	15316
1728	24	175	196	814	9.836	0.984	16532
1729	24	177	208	823	9.75	0.975	14939
1730	24	179	210	826	2.344	0.234	16612
1731	24	181	210	839	8.45	0.845	15241
1732	24	183	213	848	6.166	0.617	15988
1733	24	185	229	853	10.896	1.09	16963
1734	24	187	244	862	11.37	1.137	15237
1735	24	189	249	865	3.79	0.379	15280
1736	24	191	255	868	4.36	0.436	17248
1737	24	193	261	873	5.077	0.508	17656
1738	24	195	269	877	5.814	0.581	16014
1739	24	197	273	879	2.907	0.291	16742
1740	24	199	288	882	9.943	0.994	17561
1741	24	201	299	882	7.15	0.715	17423
1742	24	203	316	884	11.126	1.113	18431
1743	24	205	321	880	4.162	0.416	18125
1744	24	207	333	890	10.153	1.015	17925
1745	24	209	343	907	12.82	1.282	18086
1746	24	211	347	910	3.25	0.325	18437
1747	24	213	353	910	3.9	0.39	18951
1748	24	215	363	910	6.5	0.65	19774
1749	24	217	371	911	5.24	0.524	21620
1750	24	219	370	939	18.211	1.821	20956
1751	24	221	370	939	0	0	19871
1752	24	223	379	935	6.402	0.64	20013
1753	24	225	393	933	9.192	0.919	20980
1754	24	227	393	927	3.9	0.39	19562
1755	24	229	394	925	1.453	0.145	20079
1756	24	231	401	926	4.596	0.46	20137
1757	24	233	406	924	3.5	0.35	20232
1758	24	235	415	922	5.993	0.599	19929
1759	24	237	415	922	0	0	20563
1760	24	239	416	922	0.65	0.065	20756
1761	24	241	419	921	2.055	0.206	21213
1762	24	243	434	920	9.771	0.977	20884
1763	24	245	443	920	5.85	0.585	21398
1764	24	247	443	920	0	0	21397
1765	24	249	445	919	1.453	0.145	21156
1766	24	251	449	919	2.6	0.26	21283
1767	24	253	455	919	3.9	0.39	22074
1768	24	255	454	919	0.65	0.065	21702
1769	24	257	453	919	0.65	0.065	21272
1770	24	259	450	916	2.758	0.276	21337
1771	24	261	450	916	0	0	21301
1772	24	263	450	916	0	0	21719
1773	24	265	450	913	1.95	0.195	22142
1774	24	267	432	903	13.384	1.338	20896
1775	24	269	429	901	2.344	0.234	21499
1776	24	271	426	898	2.758	0.276	21061
1777	24	273	424	895	2.344	0.234	20855
1778	24	275	424	895	0	0	20678
1779	24	277	424	895	0	0	20677
1780	24	279	424	895	0	0	20185
1781	24	281	427	894	2.055	0.206	21407
1782	24	283	428	893	0.919	0.092	20858
1783	25	117	167	635	-1	-1	14030
1784	25	119	172	632	3.79	0.379	14923
1785	25	121	194	626	14.822	1.482	14440
1786	25	123	210	625	10.42	1.042	14508
1787	25	125	215	624	3.314	0.331	14826
1788	25	127	227	623	7.827	0.783	14805
1789	25	129	241	624	9.123	0.912	15790
1790	25	131	258	624	11.05	1.105	16040
1791	25	133	276	624	11.7	1.17	15801
1792	25	135	295	626	12.418	1.242	15071
1793	25	137	305	626	6.5	0.65	17676
1794	25	139	311	625	3.954	0.395	16855
1795	25	141	320	624	5.886	0.589	15809
1796	25	143	346	624	16.9	1.69	16397
1797	25	145	382	609	25.349	2.535	18878
1798	25	147	403	597	15.721	1.572	19396
1799	25	149	419	582	14.255	1.426	19444
1800	25	151	438	562	17.931	1.793	20345
1801	25	153	434	549	8.841	0.884	20170
1802	25	155	435	528	13.665	1.367	23485
1803	25	157	436	520	5.24	0.524	23268
1804	25	159	442	514	5.515	0.552	19550
1805	25	161	455	501	11.95	1.195	21467
1806	25	163	463	493	7.354	0.735	16662
1807	25	165	470	487	5.993	0.599	20585
1808	25	167	482	482	8.45	0.845	21676
1809	25	169	492	476	7.58	0.758	25460
1810	25	171	501	471	6.692	0.669	21392
1811	25	173	487	461	11.183	1.118	20910
1812	25	175	473	452	10.818	1.082	21341
1813	25	177	469	416	23.543	2.354	20836
1814	25	179	472	391	16.366	1.637	26306
1815	25	181	471	369	14.314	1.431	21219
1816	25	183	473	359	6.629	0.663	15589
1817	25	185	477	344	10.09	1.009	19021
1818	25	187	480	341	2.758	0.276	22681
1819	25	189	481	338	2.055	0.206	23278
1820	25	191	480	333	3.314	0.331	21654
1821	25	193	480	331	1.3	0.13	22867
1822	25	195	490	321	9.192	0.919	22178
1823	25	197	495	317	4.162	0.416	19365
1824	25	199	503	310	6.909	0.691	23573
1825	25	201	512	301	8.273	0.827	24850
1826	25	203	517	294	5.591	0.559	23559
1827	25	205	524	285	7.411	0.741	23796
1828	25	207	528	276	6.402	0.64	24043
1829	25	209	536	262	10.481	1.048	26646
1830	25	211	542	250	8.72	0.872	25268
1831	25	213	553	229	15.409	1.541	25442
1832	25	215	558	221	6.132	0.613	25730
1833	25	217	560	220	1.453	0.145	25627
1834	25	219	563	219	2.055	0.206	26870
1835	25	221	566	237	11.861	1.186	25753
1836	25	223	574	243	6.5	0.65	26329
1837	25	225	581	245	4.732	0.473	26089
1838	25	227	582	243	1.453	0.145	26525
1839	25	229	577	235	6.132	0.613	26154
1840	25	231	571	230	5.077	0.508	26465
1841	25	233	565	214	11.107	1.111	25864
1842	25	235	565	202	7.8	0.78	26897
1843	25	237	567	184	11.772	1.177	26596
1844	25	239	565	176	5.36	0.536	26892
1845	25	241	564	169	4.596	0.46	27840
1846	25	243	563	162	4.596	0.46	26627
1847	25	245	559	158	3.677	0.368	26281
1848	25	247	562	152	4.36	0.436	28030
1849	25	249	566	149	3.25	0.325	26227
1850	25	251	572	143	5.515	0.552	26726
1851	25	253	576	139	3.677	0.368	27645
1852	25	255	581	123	10.896	1.09	30612
1853	25	257	582	119	2.68	0.268	28179
1854	25	259	582	113	3.9	0.39	29038
1855	25	261	587	97	10.896	1.09	30593
1856	25	263	592	78	12.77	1.277	29930
1857	25	265	594	73	3.5	0.35	30672
1858	25	267	597	63	6.786	0.679	29643
1859	25	269	599	59	2.907	0.291	30570
1860	25	271	602	53	4.36	0.436	28693
1861	25	273	607	44	6.692	0.669	30548
1862	25	275	611	38	4.687	0.469	29150
1863	25	277	612	34	2.68	0.268	30505
1864	25	279	612	33	0.65	0.065	30007
1865	25	281	615	27	4.36	0.436	30157
1866	25	283	619	23	3.677	0.368	28049
1867	25	285	623	21	2.907	0.291	30507
1868	25	287	627	20	2.68	0.268	30842
1869	25	289	635	14	6.5	0.65	31338
1870	26	115	26	236	-1	-1	14894
1871	26	117	26	236	0	0	14346
1872	26	119	29	232	3.25	0.325	15648
1873	26	121	36	229	4.95	0.495	13269
1874	26	123	40	231	2.907	0.291	13881
1875	26	125	49	238	7.411	0.741	15091
1876	26	127	57	241	5.553	0.555	15172
1877	26	129	69	243	7.907	0.791	9515
1878	26	131	74	243	3.25	0.325	15175
1879	26	133	102	244	18.211	1.821	15529
1880	26	135	123	249	14.031	1.403	18015
1881	26	137	122	251	1.453	0.145	15005
1882	26	139	119	252	2.055	0.206	15399
1883	26	141	119	253	0.65	0.065	15467
1884	26	143	119	239	9.1	0.91	15895
1885	26	145	120	236	2.055	0.206	15828
1886	26	147	128	222	10.481	1.048	13785
1887	26	149	132	204	11.985	1.199	16631
1888	26	151	135	201	2.758	0.276	16443
1889	26	153	144	203	5.993	0.599	15119
1890	26	155	151	204	4.596	0.46	16156
1891	26	157	159	208	5.814	0.581	17632
1892	26	159	170	214	8.144	0.814	16779
1893	26	161	176	213	3.954	0.395	16099
1894	26	163	172	204	6.402	0.64	16531
1895	26	165	171	192	7.827	0.783	16416
1896	26	167	171	192	0	0	16415
1897	26	169	163	176	11.627	1.163	19247
1898	26	171	160	171	3.79	0.379	16452
1899	26	173	156	171	2.6	0.26	16297
1900	26	175	156	171	0	0	16369
1901	26	177	155	170	0.919	0.092	16476
1902	26	179	153	169	1.453	0.145	16795
1903	26	181	152	166	2.055	0.206	16627
1904	26	183	151	162	2.68	0.268	16259
1905	26	185	152	158	2.68	0.268	17151
1906	26	187	152	158	0	0	16455
1907	26	189	152	158	0	0	17078
1908	26	191	155	148	6.786	0.679	16399
1909	26	193	161	144	4.687	0.469	17596
1910	26	195	169	142	5.36	0.536	18111
1911	26	197	177	141	5.24	0.524	17680
1912	26	199	192	142	9.771	0.977	17496
1913	26	201	199	142	4.55	0.455	16873
1914	26	203	199	142	0	0	16473
1915	26	205	202	141	2.055	0.206	17462
1916	26	207	203	141	0.65	0.065	17729
1917	26	209	203	139	1.3	0.13	18988
1918	26	211	202	138	0.919	0.092	18709
1919	26	213	198	137	2.68	0.268	18531
1920	26	215	195	137	1.95	0.195	17760
1921	26	217	194	138	0.919	0.092	18240
1922	26	219	194	138	0	0	18348
1923	26	221	188	140	4.111	0.411	17483
1924	26	223	183	142	3.5	0.35	18512
1925	26	225	183	142	0	0	17522
1926	26	227	183	143	0.65	0.065	18024
1927	26	229	177	146	4.36	0.436	17702
1928	26	231	175	146	1.3	0.13	17593
1929	26	233	181	143	4.36	0.436	17203
1930	26	235	173	138	6.132	0.613	16371
1931	26	237	169	136	2.907	0.291	17449
1932	26	239	168	136	0.65	0.065	18034
1933	26	241	156	120	13	1.3	17226
1934	26	243	155	116	2.68	0.268	18493
1935	26	245	156	115	0.919	0.092	17323
1936	26	247	163	111	5.24	0.524	19238
1937	26	249	167	109	2.907	0.291	19061
1938	26	251	169	106	2.344	0.234	18406
1939	26	253	187	88	16.546	1.655	19483
1940	26	255	188	87	0.919	0.092	19135
1941	26	257	193	84	3.79	0.379	19507
1942	26	259	193	84	0	0	19142
1943	26	261	194	84	0.65	0.065	19287
1944	26	263	195	83	0.919	0.092	19250
1945	26	265	206	80	7.411	0.741	19776
1946	26	267	215	78	5.993	0.599	19724
1947	26	269	243	74	18.384	1.838	20030
1948	26	271	258	72	9.836	0.984	19008
1949	26	273	270	74	7.907	0.791	20089
1950	26	275	287	76	11.126	1.113	22610
1951	26	277	291	77	2.68	0.268	21102
1952	26	279	301	83	7.58	0.758	21746
1953	26	281	315	94	11.573	1.157	19999
1954	26	283	322	103	7.411	0.741	21198
1955	26	285	327	109	5.077	0.508	22539
1956	26	287	331	113	3.677	0.368	21197
1957	26	289	335	114	2.68	0.268	23346
1958	27	107	25	449	-1	-1	14384
1959	27	109	25	449	0	0	13431
1960	27	111	33	448	5.24	0.524	13205
1961	27	113	48	447	9.771	0.977	11865
1962	27	115	62	445	9.192	0.919	14224
1963	27	117	90	442	18.304	1.83	14688
1964	27	119	137	443	30.556	3.056	14590
1965	27	121	158	445	13.711	1.371	14376
1966	27	123	178	450	13.4	1.34	14654
1967	27	125	190	452	7.907	0.791	14766
1968	27	127	239	492	41.114	4.111	16525
1969	27	129	255	512	16.648	1.665	15175
1970	27	131	265	526	11.183	1.118	15264
1971	27	133	276	538	10.581	1.058	15526
1972	27	135	290	560	16.95	1.695	16099
1973	27	137	296	580	13.572	1.357	16779
1974	27	139	299	600	13.145	1.315	16287
1975	27	141	300	609	5.886	0.589	15862
1976	27	143	305	619	7.267	0.727	18604
1977	27	145	311	633	9.9	0.99	16843
1978	27	147	319	667	22.703	2.27	17551
1979	27	149	334	702	24.751	2.475	18284
1980	27	151	340	715	9.306	0.931	17954
1981	27	153	347	731	11.351	1.135	17935
1982	27	155	356	744	10.277	1.028	18602
1983	27	157	376	760	16.648	1.665	18791
1984	27	159	385	766	7.031	0.703	18022
1985	27	161	397	780	11.985	1.199	18798
1986	27	163	407	786	7.58	0.758	19057
1987	27	165	408	786	0.65	0.065	19896
1988	27	167	411	786	1.95	0.195	20533
1989	27	169	425	794	10.481	1.048	19758
1990	27	171	443	796	11.772	1.177	21828
1991	27	173	455	798	7.907	0.791	20433
1992	27	175	459	802	3.677	0.368	21297
1993	27	177	472	811	10.277	1.028	20462
1994	27	179	489	820	12.503	1.25	11564
1995	27	181	503	830	11.183	1.118	19722
1996	27	183	513	834	7.001	0.7	21835
1997	27	185	518	836	3.5	0.35	22355
1998	27	187	531	841	9.053	0.905	22464
1999	27	189	540	845	6.402	0.64	22570
[truncated: 546 more rows]
