# Supplementary material for: The Arp2/3 complex is required for in situ haptotactic response of microglia to iC3b
Source: EMBO Rep. 2026 Feb 27;27(7):1666–95. doi: 10.1038/s44319-026-00720-9 (PMC13076747; doi:10.1038/s44319-026-00720-9)
Supplement: Supplementary file 15 — Source data Fig. 3 [file 44319_2026_720_MOESM15_ESM.zip › Figure 3/3B-F/25.01.17 BV2 iC3b hapto well 1 toward tracks.csv]

Track n�	Slice n�	X	Y	Distance	Velocity	Pixel Value
1	109	15	505	-1.000	-1.000	36540
1	111	22	507	4.732	0.473	39090
1	113	27	508	3.314	0.331	37270
1	115	34	511	4.950	0.495	35379
1	117	49	514	9.943	0.994	35426
1	119	63	517	9.306	0.931	35825
1	121	73	518	6.532	0.653	35655
1	123	83	517	6.532	0.653	35944
1	125	96	520	8.672	0.867	33100
1	127	103	522	4.732	0.473	32280
1	129	116	528	9.306	0.931	37128
1	131	127	543	12.090	1.209	32059
1	133	133	546	4.360	0.436	35224
1	135	144	550	7.608	0.761	36595
1	137	158	549	9.123	0.912	35516
1	139	166	551	5.360	0.536	35644
1	141	183	566	14.736	1.474	35750
1	143	192	560	7.031	0.703	35086
1	145	190	542	11.772	1.177	36365
1	147	184	531	8.144	0.814	36069
1	149	184	522	5.850	0.585	35944
1	151	191	508	10.174	1.017	36482
1	153	201	499	8.745	0.874	37725
1	155	219	493	12.333	1.233	36771
1	157	237	487	12.333	1.233	36729
1	159	241	482	4.162	0.416	36034
1	161	240	478	2.680	0.268	36127
1	163	239	475	2.055	0.206	36723
1	165	246	471	5.240	0.524	36439
1	167	255	470	5.886	0.589	36053
1	169	268	470	8.450	0.845	36355
1	171	280	465	8.450	0.845	36304
1	173	289	464	5.886	0.589	36274
1	175	289	464	0.000	0.000	36533
1	177	291	463	1.453	0.145	36874
1	179	292	461	1.453	0.145	36535
1	181	297	457	4.162	0.416	37180
1	183	303	458	3.954	0.395	36570
1	185	315	462	8.222	0.822	37110
1	187	316	462	0.650	0.065	36624
1	189	316	462	0.000	0.000	36810
1	191	320	463	2.680	0.268	36919
1	193	322	463	1.300	0.130	37241
1	195	329	461	4.732	0.473	37527
1	197	333	461	2.600	0.260	36946
1	199	338	461	3.250	0.325	37118
1	201	343	461	3.250	0.325	37064
1	203	346	461	1.950	0.195	37228
1	205	354	461	5.200	0.520	37501
1	207	354	461	0.000	0.000	37352
1	209	357	461	1.950	0.195	36779
1	211	363	462	3.954	0.395	37167
1	213	369	462	3.900	0.390	37135
1	215	375	462	3.900	0.390	37120
1	217	379	461	2.680	0.268	36993
1	219	382	457	3.250	0.325	37357
1	221	386	453	3.677	0.368	37593
1	223	392	450	4.360	0.436	37213
1	225	396	447	3.250	0.325	36799
1	227	396	447	0.000	0.000	37246
1	229	400	445	2.907	0.291	37474
1	231	404	445	2.600	0.260	42306
1	233	411	445	4.550	0.455	36688
1	235	419	445	5.200	0.520	37682
1	237	422	445	1.950	0.195	37420
1	239	424	442	2.344	0.234	37176
1	241	426	437	3.500	0.350	37682
1	243	424	433	2.907	0.291	37715
1	245	433	412	14.850	1.485	36820
1	247	437	418	4.687	0.469	37196
1	249	440	418	1.950	0.195	37687
1	251	438	417	1.453	0.145	36830
1	253	435	414	2.758	0.276	37615
1	255	429	407	5.993	0.599	37835
1	257	424	403	4.162	0.416	39040
1	259	413	393	9.663	0.966	34449
1	261	408	388	4.596	0.460	32138
1	263	405	378	6.786	0.679	37892
1	265	397	365	9.922	0.992	37440
1	267	394	361	3.250	0.325	38621
1	269	390	356	4.162	0.416	37246
1	271	387	351	3.790	0.379	37441
1	273	384	346	3.790	0.379	36529
1	275	380	337	6.402	0.640	35647
1	277	379	337	0.650	0.065	36230
1	279	379	337	0.000	0.000	36269
1	281	379	337	0.000	0.000	40279
1	283	379	337	0.000	0.000	38827
1	285	380	341	2.680	0.268	37856
1	287	384	347	4.687	0.469	37530
1	289	390	357	7.580	0.758	35915
2	127	25	821	-1.000	-1.000	29322
2	129	27	821	1.300	0.130	33532
2	131	24	825	3.250	0.325	35485
2	133	25	825	0.650	0.065	32870
2	135	33	824	5.240	0.524	40445
2	137	33	824	0.000	0.000	33882
2	139	37	823	2.680	0.268	33921
2	141	42	822	3.314	0.331	33344
2	143	56	819	9.306	0.931	33977
2	145	65	814	6.692	0.669	33302
2	147	69	811	3.250	0.325	34019
2	149	72	809	2.344	0.234	35717
2	151	54	801	12.803	1.280	33682
2	153	50	795	4.687	0.469	33507
2	155	53	778	11.220	1.122	34914
2	157	61	771	6.909	0.691	33376
2	159	61	771	0.000	0.000	33198
2	161	68	779	6.909	0.691	34502
2	163	78	778	6.532	0.653	35269
2	165	83	770	6.132	0.613	33537
2	167	89	762	6.500	0.650	33278
2	169	92	760	2.344	0.234	33479
2	171	107	750	11.718	1.172	36234
2	173	113	745	5.077	0.508	32811
2	175	119	741	4.687	0.469	34164
2	177	120	739	1.453	0.145	29829
2	179	124	731	5.814	0.581	35710
2	181	131	722	7.411	0.741	33978
2	183	133	720	1.838	0.184	34825
2	185	135	714	4.111	0.411	35210
2	187	139	708	4.687	0.469	34442
2	189	143	701	5.240	0.524	34085
2	191	147	689	8.222	0.822	36701
2	193	150	683	4.360	0.436	30529
2	195	158	673	8.324	0.832	36237
2	197	164	660	9.306	0.931	37706
2	199	164	659	0.650	0.065	35058
2	201	165	655	2.680	0.268	35175
2	203	177	644	10.581	1.058	35525
2	205	182	642	3.500	0.350	34518
2	207	186	639	3.250	0.325	35990
2	209	187	637	1.453	0.145	34119
2	211	195	625	9.374	0.937	36799
2	213	195	614	7.150	0.715	41043
2	215	196	582	20.810	2.081	36318
2	217	197	579	2.055	0.206	37666
2	219	214	552	20.738	2.074	36700
2	221	220	548	4.687	0.469	36317
2	223	233	541	9.597	0.960	36367
2	225	231	541	1.300	0.130	36350
2	227	225	543	4.111	0.411	36321
2	229	216	546	6.166	0.617	36574
2	231	216	545	0.650	0.065	36621
2	233	220	543	2.907	0.291	35311
2	235	228	541	5.360	0.536	35733
2	237	230	539	1.838	0.184	37087
2	239	232	538	1.453	0.145	36248
2	241	245	526	11.499	1.150	36042
2	243	238	523	4.950	0.495	37902
2	245	228	517	7.580	0.758	37172
2	247	223	511	5.077	0.508	37230
2	249	219	504	5.240	0.524	37363
2	251	220	505	0.919	0.092	36371
2	253	219	505	0.650	0.065	36841
2	255	217	494	7.267	0.727	36363
2	257	218	486	5.240	0.524	35975
2	259	218	480	3.900	0.390	38317
2	261	224	471	7.031	0.703	36078
2	263	221	463	5.553	0.555	35365
2	265	221	461	1.300	0.130	36020
2	267	216	459	3.500	0.350	37826
2	269	215	460	0.919	0.092	36211
2	271	216	460	0.650	0.065	37702
2	273	211	452	6.132	0.613	37820
2	275	204	439	9.597	0.960	36208
2	277	205	439	0.650	0.065	37399
2	279	212	432	6.435	0.643	37051
2	281	220	442	8.324	0.832	38319
2	283	221	443	0.919	0.092	36927
2	285	222	443	0.650	0.065	36674
2	287	222	443	0.000	0.000	35485
2	289	222	442	0.650	0.065	35421
3	137	19	872	-1.000	-1.000	29186
3	139	17	872	1.300	0.130	31999
3	141	16	872	0.650	0.065	32985
3	143	21	869	3.790	0.379	32228
3	145	53	858	21.994	2.199	34265
3	147	73	847	14.836	1.484	32659
3	149	93	837	14.534	1.453	34764
3	151	120	831	17.978	1.798	34910
3	153	149	824	19.391	1.939	34046
3	155	184	824	22.749	2.275	35152
3	157	192	821	5.553	0.555	33780
3	159	215	815	15.450	1.545	36111
3	161	234	807	13.400	1.340	34060
3	163	260	797	18.106	1.811	33805
3	165	267	794	4.950	0.495	31352
3	167	297	785	20.358	2.036	32658
3	169	321	775	16.900	1.690	32973
3	171	335	775	9.100	0.910	33927
3	173	360	774	16.263	1.626	33350
3	175	385	776	16.302	1.630	34851
3	177	403	781	12.143	1.214	34157
3	179	426	781	14.950	1.495	34383
3	181	442	780	10.420	1.042	33967
3	183	459	784	11.351	1.135	33732
3	185	474	805	16.774	1.677	36640
3	187	485	821	12.620	1.262	34577
3	189	495	831	9.192	0.919	34649
3	191	512	840	12.503	1.250	35257
3	193	526	853	12.418	1.242	35154
3	195	532	860	5.993	0.599	38153
3	197	534	866	4.111	0.411	33814
3	199	540	865	3.954	0.395	36522
3	201	551	860	7.854	0.785	35126
3	203	562	865	7.854	0.785	36007
3	205	570	872	6.909	0.691	33576
3	207	583	887	12.902	1.290	34697
3	209	594	896	9.238	0.924	35979
3	211	597	897	2.055	0.206	34745
3	213	615	901	11.985	1.199	32810
3	215	624	914	10.277	1.028	35461
3	217	630	934	13.572	1.357	34961
3	219	630	948	9.100	0.910	33004
3	221	631	953	3.314	0.331	34519
3	223	636	967	9.663	0.966	34151
3	225	639	977	6.786	0.679	33945
3	227	639	984	4.550	0.455	35066
3	229	634	989	4.596	0.460	33855
3	231	622	996	9.030	0.903	35677
3	233	619	999	2.758	0.276	34022
3	235	617	1004	3.500	0.350	36211
3	237	615	1007	2.344	0.234	32349
3	239	616	1011	2.680	0.268	33565
3	241	618	1014	2.344	0.234	23912
3	243	630	1015	7.827	0.783	35032
3	245	639	1015	5.850	0.585	32554
3	247	646	1014	4.596	0.460	34127
3	249	648	1010	2.907	0.291	33338
3	251	650	1005	3.500	0.350	34007
3	253	646	1010	4.162	0.416	33790
3	255	644	1011	1.453	0.145	33840
4	139	88	1006	-1.000	-1.000	30407
4	141	88	1006	0.000	0.000	31600
4	143	88	1006	0.000	0.000	29344
4	145	87	1006	0.650	0.065	32061
4	147	85	1006	1.300	0.130	30092
4	149	88	995	7.411	0.741	30608
4	151	90	989	4.111	0.411	31149
4	153	104	971	14.822	1.482	31938
4	155	120	949	17.681	1.768	31551
4	157	132	929	15.160	1.516	35553
4	159	137	918	7.854	0.785	32060
4	161	139	916	1.838	0.184	32326
4	163	140	912	2.680	0.268	32115
4	165	149	891	14.850	1.485	32589
4	167	129	869	19.325	1.933	33733
4	169	124	852	11.518	1.152	34085
4	171	128	845	5.240	0.524	33154
4	173	132	834	7.608	0.761	34247
4	175	136	822	8.222	0.822	35288
4	177	141	812	7.267	0.727	35374
4	179	155	809	9.306	0.931	36399
4	181	174	809	12.350	1.235	33333
4	183	188	799	11.183	1.118	35416
4	185	197	789	8.745	0.874	34964
4	187	201	785	3.677	0.368	34856
4	189	202	781	2.680	0.268	35648
4	191	200	778	2.344	0.234	34209
4	193	200	766	7.800	0.780	33328
4	195	200	765	0.650	0.065	34641
4	197	203	761	3.250	0.325	34505
4	199	203	765	2.600	0.260	35089
4	201	204	765	0.650	0.065	35864
4	203	204	765	0.000	0.000	35970
4	205	204	765	0.000	0.000	34335
4	207	212	758	6.909	0.691	35014
4	209	214	737	13.711	1.371	34191
4	211	220	724	9.306	0.931	33666
4	213	228	706	12.803	1.280	35089
4	215	239	690	12.620	1.262	34103
4	217	243	673	11.351	1.135	34614
4	219	245	673	1.300	0.130	34988
4	221	262	654	16.571	1.657	34800
4	223	264	652	1.838	0.184	34305
4	225	278	656	9.464	0.946	35671
4	227	286	661	6.132	0.613	41752
4	229	282	668	5.240	0.524	36943
4	231	275	673	5.591	0.559	35712
4	233	276	681	5.240	0.524	34704
4	235	281	685	4.162	0.416	36505
4	237	287	687	4.111	0.411	34647
4	239	311	689	15.654	1.565	35496
4	241	321	691	6.629	0.663	35408
4	243	334	694	8.672	0.867	34822
4	245	341	697	4.950	0.495	35283
4	247	342	697	0.650	0.065	34772
4	249	331	696	7.179	0.718	34599
4	251	329	694	1.838	0.184	37630
4	253	328	695	0.919	0.092	39618
4	255	313	699	10.090	1.009	36218
4	257	307	695	4.687	0.469	35920
4	259	303	691	3.677	0.368	34926
4	261	295	679	9.374	0.937	36726
4	263	293	655	15.654	1.565	35879
4	265	293	638	11.050	1.105	34288
4	267	291	633	3.500	0.350	33943
4	269	292	633	0.650	0.065	34920
4	271	301	659	17.883	1.788	35240
4	273	309	678	13.400	1.340	36550
4	275	309	694	10.400	1.040	36095
4	277	307	732	24.734	2.473	36271
4	279	307	731	0.650	0.065	34045
4	281	308	738	4.596	0.460	37222
4	283	311	722	10.581	1.058	36958
4	285	309	704	11.772	1.177	34951
4	287	310	686	11.718	1.172	37834
4	289	304	670	11.107	1.111	34906
5	139	377	998	-1.000	-1.000	32520
5	141	377	998	0.000	0.000	32235
5	143	374	998	1.950	0.195	33560
5	145	365	1001	6.166	0.617	33382
5	147	361	1001	2.600	0.260	33517
5	149	357	1000	2.680	0.268	31919
5	151	346	986	11.573	1.157	31865
5	153	342	977	6.402	0.640	34380
5	155	339	971	4.360	0.436	33033
5	157	335	963	5.814	0.581	31709
5	159	329	949	9.900	0.990	32730
5	161	323	945	4.687	0.469	33525
5	163	316	937	6.909	0.691	33281
5	165	304	934	8.040	0.804	31324
5	167	299	934	3.250	0.325	33586
5	169	295	935	2.680	0.268	34674
5	171	288	937	4.732	0.473	33833
5	173	279	936	5.886	0.589	33700
5	175	263	916	16.648	1.665	31055
5	177	252	904	10.581	1.058	32057
5	179	245	899	5.591	0.559	32204
5	181	221	892	16.250	1.625	32485
5	183	211	890	6.629	0.663	27499
5	185	202	885	6.692	0.669	33049
5	187	194	891	6.500	0.650	32839
5	189	193	898	4.596	0.460	32413
5	191	183	899	6.532	0.653	31617
5	193	182	900	0.919	0.092	31180
5	195	182	900	0.000	0.000	31670
5	197	182	899	0.650	0.065	31392
5	199	178	899	2.600	0.260	31983
5	201	188	898	6.532	0.653	28696
5	203	202	891	10.174	1.017	33254
5	205	202	891	0.000	0.000	34030
5	207	202	891	0.000	0.000	33251
5	209	202	891	0.000	0.000	33608
5	211	200	888	2.344	0.234	33628
5	213	194	883	5.077	0.508	31253
5	215	190	878	4.162	0.416	32624
5	217	186	870	5.814	0.581	33656
5	219	185	859	7.179	0.718	31672
5	221	186	856	2.055	0.206	33589
5	223	189	852	3.250	0.325	32925
5	225	190	847	3.314	0.331	30921
5	227	190	847	0.000	0.000	31627
5	229	190	848	0.650	0.065	32003
5	231	190	848	0.000	0.000	32039
5	233	190	848	0.000	0.000	33560
5	235	190	848	0.000	0.000	30942
5	237	190	848	0.000	0.000	32462
5	239	190	848	0.000	0.000	30799
5	241	190	862	9.100	0.910	33369
5	243	189	872	6.532	0.653	33312
5	245	189	874	1.300	0.130	33250
5	247	185	881	5.240	0.524	31996
5	249	183	893	7.907	0.791	33051
5	251	183	893	0.000	0.000	32803
5	253	183	893	0.000	0.000	31602
5	255	183	891	1.300	0.130	31919
5	257	183	887	2.600	0.260	32486
5	259	183	886	0.650	0.065	34493
5	261	183	883	1.950	0.195	30630
5	263	184	878	3.314	0.331	33025
5	265	184	879	0.650	0.065	29540
5	267	180	882	3.250	0.325	31184
5	269	177	887	3.790	0.379	34233
5	271	171	894	5.993	0.599	30798
5	273	170	895	0.919	0.092	33504
5	275	147	909	17.501	1.750	34538
5	277	144	909	1.950	0.195	33322
5	279	137	910	4.596	0.460	33250
5	281	123	910	9.100	0.910	33003
5	283	111	909	7.827	0.783	37567
5	285	110	908	0.919	0.092	33270
5	287	107	908	1.950	0.195	32573
5	289	101	907	3.954	0.395	32650
6	137	370	1009	-1.000	-1.000	32401
6	139	370	1009	0.000	0.000	32890
6	141	375	1006	3.790	0.379	32439
6	143	376	1004	1.453	0.145	32885
6	145	366	1002	6.629	0.663	32896
6	147	352	994	10.481	1.048	32147
6	149	354	993	1.453	0.145	32895
6	151	344	978	11.718	1.172	32545
6	153	338	950	18.613	1.861	33331
6	155	334	943	5.240	0.524	34476
6	157	331	938	3.790	0.379	32857
6	159	330	934	2.680	0.268	33684
6	161	328	933	1.453	0.145	33903
6	163	323	923	7.267	0.727	32783
6	165	304	926	12.503	1.250	33360
6	167	301	926	1.950	0.195	31923
6	169	301	926	0.000	0.000	33191
6	171	296	929	3.790	0.379	33620
6	173	282	930	9.123	0.912	32332
6	175	264	921	13.081	1.308	31878
6	177	257	914	6.435	0.643	32131
6	179	242	904	11.718	1.172	32399
6	181	223	895	13.665	1.367	33056
6	183	216	889	5.993	0.599	32404
6	185	207	884	6.692	0.669	32066
6	187	196	887	7.411	0.741	32075
6	189	184	893	8.720	0.872	32430
6	191	175	897	6.402	0.640	32026
6	193	175	897	0.000	0.000	32663
6	195	172	897	1.950	0.195	32472
6	197	172	897	0.000	0.000	32821
6	199	165	894	4.950	0.495	29314
6	201	161	893	2.680	0.268	34657
6	203	170	895	5.993	0.599	31991
6	205	182	891	8.222	0.822	32082
6	207	188	886	5.077	0.508	33740
6	209	191	885	2.055	0.206	34292
6	211	192	884	0.919	0.092	35638
6	213	192	884	0.000	0.000	34614
6	215	192	883	0.650	0.065	35342
6	217	187	871	8.450	0.845	32482
6	219	185	866	3.500	0.350	33486
6	221	185	866	0.000	0.000	32992
6	223	185	866	0.000	0.000	33239
6	225	188	863	2.758	0.276	32643
6	227	184	849	9.464	0.946	34344
6	229	184	849	0.000	0.000	34725
6	231	176	841	7.354	0.735	33539
6	233	175	848	4.596	0.460	31310
6	235	177	858	6.629	0.663	33987
6	237	175	870	7.907	0.791	33473
6	239	168	873	4.950	0.495	32404
6	241	167	872	0.919	0.092	33146
6	243	163	871	2.680	0.268	34132
6	245	156	867	5.240	0.524	33150
6	247	159	869	2.344	0.234	32406
6	249	164	872	3.790	0.379	33823
6	251	167	873	2.055	0.206	31796
6	253	169	873	1.300	0.130	31344
6	255	175	874	3.954	0.395	33549
6	257	176	874	0.650	0.065	33487
6	259	176	874	0.000	0.000	32608
6	261	176	874	0.000	0.000	33948
6	263	179	879	3.790	0.379	33266
6	265	181	883	2.907	0.291	34018
6	267	172	889	7.031	0.703	33718
6	269	153	894	12.770	1.277	33856
6	271	133	900	13.572	1.357	33887
6	273	119	903	9.306	0.931	31632
6	275	108	906	7.411	0.741	33564
6	277	98	907	6.532	0.653	30467
6	279	88	907	6.500	0.650	33030
6	281	84	906	2.680	0.268	32340
6	283	84	906	0.000	0.000	33008
6	285	84	906	0.000	0.000	31950
6	287	84	906	0.000	0.000	32446
6	289	82	906	1.300	0.130	33052
7	149	20	697	-1.000	-1.000	34243
7	151	20	697	0.000	0.000	33468
7	153	19	695	1.453	0.145	35129
7	155	23	693	2.907	0.291	36676
7	157	17	688	5.077	0.508	35513
7	159	14	672	10.581	1.058	34414
7	161	17	653	12.503	1.250	32469
7	163	23	624	19.249	1.925	35060
7	165	24	621	2.055	0.206	35190
7	167	25	619	1.453	0.145	37034
7	169	32	600	13.161	1.316	30317
7	171	36	589	7.608	0.761	35355
7	173	36	589	0.000	0.000	38943
7	175	36	582	4.550	0.455	30614
7	177	35	574	5.240	0.524	37245
7	179	46	549	17.753	1.775	36704
7	181	65	523	20.931	2.093	36169
7	183	67	519	2.907	0.291	36423
7	185	54	529	10.661	1.066	36294
7	187	34	512	17.061	1.706	34279
7	189	34	512	0.000	0.000	37976
7	191	37	514	2.344	0.234	35977
7	193	48	501	11.069	1.107	35409
7	195	48	501	0.000	0.000	36290
7	197	52	497	3.677	0.368	34857
7	199	55	494	2.758	0.276	36356
7	201	59	486	5.814	0.581	37798
7	203	62	480	4.360	0.436	37295
7	205	76	473	10.174	1.017	35550
7	207	76	473	0.000	0.000	36431
7	209	77	472	0.919	0.092	35438
7	211	73	463	6.402	0.640	36394
7	213	74	462	0.919	0.092	36495
7	215	75	461	0.919	0.092	36433
7	217	75	461	0.000	0.000	38743
7	219	85	454	7.934	0.793	35521
7	221	92	447	6.435	0.643	35379
7	223	101	436	9.238	0.924	37878
7	225	109	429	6.909	0.691	38197
7	227	117	425	5.814	0.581	37407
7	229	119	421	2.907	0.291	36062
7	231	122	418	2.758	0.276	38054
7	233	145	425	15.627	1.563	36266
7	235	155	415	9.192	0.919	36855
7	237	155	413	1.300	0.130	36499
7	239	153	408	3.500	0.350	35430
7	241	163	416	8.324	0.832	36797
7	243	172	421	6.692	0.669	37559
7	245	182	427	7.580	0.758	36510
7	247	193	439	10.581	1.058	37822
7	249	201	432	6.909	0.691	31149
7	251	203	412	13.065	1.306	35727
7	253	205	400	7.907	0.791	36341
7	255	208	394	4.360	0.436	37997
7	257	210	390	2.907	0.291	37146
7	259	212	396	4.111	0.411	36782
7	261	212	396	0.000	0.000	37299
7	263	213	403	4.596	0.460	34532
7	265	216	410	4.950	0.495	36221
7	267	218	411	1.453	0.145	36471
7	269	232	409	9.192	0.919	36921
7	271	241	417	7.827	0.783	36535
7	273	243	418	1.453	0.145	36447
7	275	246	420	2.344	0.234	36331
7	277	250	426	4.687	0.469	36332
7	279	253	432	4.360	0.436	38144
7	281	256	434	2.344	0.234	36168
7	283	256	434	0.000	0.000	35645
7	285	256	434	0.000	0.000	37317
7	287	256	432	1.300	0.130	37076
7	289	254	419	8.549	0.855	37465
8	165	319	22	-1.000	-1.000	38077
8	167	333	50	20.348	2.035	43445
8	169	344	60	9.663	0.966	38556
8	171	363	83	19.391	1.939	38709
8	173	370	93	7.934	0.793	38877
8	175	386	122	21.528	2.153	40847
8	177	393	151	19.391	1.939	39675
8	179	395	159	5.360	0.536	38793
8	181	398	169	6.786	0.679	39449
8	183	408	199	20.554	2.055	38461
8	185	408	199	0.000	0.000	37909
8	187	414	220	14.196	1.420	37994
8	189	423	253	22.233	2.223	37387
8	191	428	272	12.770	1.277	36824
8	193	435	296	16.250	1.625	38525
8	195	438	316	13.145	1.315	37731
8	197	443	331	10.277	1.028	37225
8	199	446	337	4.360	0.436	38940
8	201	448	347	6.629	0.663	35658
8	203	448	347	0.000	0.000	36963
8	205	441	356	7.411	0.741	36320
8	207	448	368	9.030	0.903	36876
8	209	452	379	7.608	0.761	37289
8	211	463	388	9.238	0.924	38676
8	213	467	393	4.162	0.416	38349
8	215	475	411	12.803	1.280	37932
8	217	483	421	8.324	0.832	37876
8	219	483	422	0.650	0.065	38205
8	221	474	419	6.166	0.617	34175
8	223	464	406	10.661	1.066	39770
8	225	460	399	5.240	0.524	37675
8	227	459	396	2.055	0.206	37524
8	229	459	396	0.000	0.000	37226
8	231	455	394	2.907	0.291	38208
8	233	460	385	6.692	0.669	36447
9	209	33	366	-1.000	-1.000	36049
9	211	36	364	2.344	0.234	36476
9	213	48	350	11.985	1.199	36527
9	215	60	347	8.040	0.804	35909
9	217	80	340	13.773	1.377	36737
9	219	99	325	15.734	1.573	37416
9	221	113	298	19.768	1.977	37025
9	223	118	287	7.854	0.785	36542
9	225	118	274	8.450	0.845	37314
9	227	122	264	7.001	0.700	38374
9	229	132	254	9.192	0.919	36557
9	231	157	243	17.753	1.775	35970
9	233	170	234	10.277	1.028	36728
9	235	178	226	7.354	0.735	37884
9	237	184	219	5.993	0.599	37754
9	239	189	215	4.162	0.416	38840
9	241	199	208	7.934	0.793	37814
9	243	205	203	5.077	0.508	41197
9	245	211	198	5.077	0.508	38697
9	247	221	191	7.934	0.793	33690
9	249	225	196	4.162	0.416	37316
9	251	232	199	4.950	0.495	38156
9	253	248	195	10.720	1.072	39140
9	255	250	194	1.453	0.145	40421
9	257	249	187	4.596	0.460	38910
9	259	241	175	9.374	0.937	37763
9	261	240	170	3.314	0.331	37738
9	263	241	162	5.240	0.524	38425
9	265	242	156	3.954	0.395	38157
9	267	243	150	3.954	0.395	38108
9	269	244	146	2.680	0.268	38672
9	271	247	140	4.360	0.436	36661
9	273	249	137	2.344	0.234	37661
9	275	250	136	0.919	0.092	36684
9	277	263	140	8.841	0.884	38330
9	279	275	141	7.827	0.783	38719
9	281	282	145	5.240	0.524	38239
9	283	290	147	5.360	0.536	38111
9	285	299	149	5.993	0.599	38119
9	287	307	154	6.132	0.613	38241
9	289	316	156	5.993	0.599	37402
10	193	27	767	-1.000	-1.000	33624
10	195	27	767	0.000	0.000	37163
10	197	31	763	3.677	0.368	37353
10	199	35	761	2.907	0.291	33156
10	201	40	760	3.314	0.331	37297
10	203	50	759	6.532	0.653	34861
10	205	65	757	9.836	0.984	35967
10	207	77	754	8.040	0.804	34658
10	209	86	751	6.166	0.617	30639
10	211	105	750	12.367	1.237	35344
10	213	112	747	4.950	0.495	36847
10	215	132	745	13.065	1.306	39114
10	217	139	744	4.596	0.460	34583
10	219	160	742	13.711	1.371	34517
10	221	159	742	0.650	0.065	34542
10	223	145	741	9.123	0.912	35404
10	225	141	738	3.250	0.325	34697
10	227	132	734	6.402	0.640	35071
10	229	126	734	3.900	0.390	35280
10	231	111	731	9.943	0.994	35304
10	233	114	731	1.950	0.195	39036
10	235	122	728	5.553	0.555	35228
10	237	128	726	4.111	0.411	34946
10	239	134	725	3.954	0.395	34903
10	241	131	725	1.950	0.195	35282
10	243	100	726	20.160	2.016	35266
10	245	95	726	3.250	0.325	34140
10	247	86	726	5.850	0.585	34618
10	249	74	727	7.827	0.783	34898
10	251	69	727	3.250	0.325	34466
10	253	67	727	1.300	0.130	33921
10	255	61	727	3.900	0.390	34611
10	257	57	727	2.600	0.260	34285
10	259	53	728	2.680	0.268	35190
10	261	38	731	9.943	0.994	33814
10	263	37	731	0.650	0.065	31492
10	265	40	732	2.055	0.206	33229
10	267	45	733	3.314	0.331	31485
10	269	51	734	3.954	0.395	32560
10	271	53	735	1.453	0.145	34982
10	273	53	736	0.650	0.065	34864
10	275	46	728	6.909	0.691	34490
10	277	39	722	5.993	0.599	34968
10	279	33	713	7.031	0.703	34732
10	281	38	703	7.267	0.727	35402
10	283	64	685	20.554	2.055	37922
10	285	96	666	24.190	2.419	34676
10	287	103	663	4.950	0.495	35610
10	289	104	657	3.954	0.395	35477
11	63	65	858	-1.000	-1.000	8775
11	65	88	859	14.964	1.496	10424
11	67	88	859	0.000	0.000	10368
11	69	88	858	0.650	0.065	11192
11	71	96	846	9.374	0.937	11246
11	73	110	846	9.100	0.910	12525
11	75	128	845	11.718	1.172	11356
11	77	140	845	7.800	0.780	13324
11	79	161	845	13.650	1.365	13732
11	81	163	844	1.453	0.145	14619
11	83	162	842	1.453	0.145	13091
11	85	173	835	8.475	0.847	15478
11	87	191	829	12.333	1.233	14644
11	89	201	823	7.580	0.758	16040
11	91	210	820	6.166	0.617	17890
11	93	220	815	7.267	0.727	18341
11	95	228	810	6.132	0.613	18375
11	97	239	799	10.111	1.011	18442
11	99	245	785	9.900	0.990	19781
11	101	255	770	11.718	1.172	19524
11	103	262	763	6.435	0.643	19854
11	105	269	754	7.411	0.741	20639
11	107	278	745	8.273	0.827	21276
11	109	280	744	1.453	0.145	19442
11	111	285	739	4.596	0.460	21755
11	113	288	734	3.790	0.379	22592
11	115	296	726	7.354	0.735	22930
11	117	298	722	2.907	0.291	22912
11	119	305	716	5.993	0.599	23027
11	121	316	707	9.238	0.924	25072
11	123	321	700	5.591	0.559	24304
11	125	326	697	3.790	0.379	24493
11	127	342	694	10.581	1.058	25544
11	129	360	694	11.700	1.170	25512
11	131	375	692	9.836	0.984	25649
11	133	408	690	21.489	2.149	27257
11	135	431	699	16.053	1.605	25846
11	137	440	707	7.827	0.783	30483
11	139	448	711	5.814	0.581	30501
11	141	455	714	4.950	0.495	28727
11	143	463	714	5.200	0.520	28791
11	145	476	708	9.306	0.931	29830
11	147	487	702	8.144	0.814	29967
11	149	489	700	1.838	0.184	30226
11	151	493	697	3.250	0.325	30636
11	153	494	698	0.919	0.092	29784
11	155	497	701	2.758	0.276	30540
11	157	500	706	3.790	0.379	30246
11	159	504	706	2.600	0.260	30824
11	161	520	703	10.581	1.058	30422
11	163	524	702	2.680	0.268	30929
11	165	524	702	0.000	0.000	30715
11	167	529	699	3.790	0.379	30544
11	169	529	698	0.650	0.065	30966
11	171	531	693	3.500	0.350	32965
11	173	532	691	1.453	0.145	33042
11	175	536	687	3.677	0.368	30438
11	177	538	686	1.453	0.145	33261
11	179	544	684	4.111	0.411	34632
11	181	544	684	0.000	0.000	32514
11	183	544	684	0.000	0.000	31364
11	185	552	691	6.909	0.691	31442
11	187	563	699	8.841	0.884	31093
11	189	569	702	4.360	0.436	30094
11	191	573	705	3.250	0.325	30506
11	193	571	710	3.500	0.350	33703
11	195	575	720	7.001	0.700	30906
11	197	565	729	8.745	0.874	30247
11	199	564	730	0.919	0.092	29855
11	201	538	733	17.012	1.701	31214
11	203	538	733	0.000	0.000	28859
11	205	541	746	8.672	0.867	27199
11	207	539	754	5.360	0.536	30531
11	209	539	754	0.000	0.000	31921
11	211	540	756	1.453	0.145	31438
11	213	540	756	0.000	0.000	34632
11	215	530	755	6.532	0.653	29309
11	217	529	754	0.919	0.092	29733
11	219	529	754	0.000	0.000	30132
11	221	531	754	1.300	0.130	31064
11	223	535	754	2.600	0.260	30528
11	225	519	735	16.145	1.615	30382
11	227	519	735	0.000	0.000	35328
11	229	516	735	1.950	0.195	35842
11	231	511	734	3.314	0.331	30882
11	233	505	731	4.360	0.436	30830
11	235	500	728	3.790	0.379	30574
11	237	497	726	2.344	0.234	30131
11	239	495	724	1.838	0.184	31154
11	241	494	723	0.919	0.092	30692
11	243	502	723	5.200	0.520	31663
11	245	502	723	0.000	0.000	31801
11	247	502	723	0.000	0.000	32729
11	249	501	722	0.919	0.092	29992
11	251	501	722	0.000	0.000	31627
11	253	492	720	5.993	0.599	32653
11	255	485	718	4.732	0.473	32624
11	257	483	718	1.300	0.130	30252
11	259	481	717	1.453	0.145	30745
11	261	478	715	2.344	0.234	31483
11	263	478	715	0.000	0.000	30099
11	265	491	715	8.450	0.845	29835
11	267	526	715	22.749	2.275	26959
11	269	539	716	8.475	0.847	31097
11	271	549	716	6.500	0.650	31063
11	273	560	715	7.179	0.718	31877
11	275	573	715	8.450	0.845	31223
11	277	582	715	5.850	0.585	30968
11	279	592	715	6.500	0.650	31692
11	281	602	715	6.500	0.650	35975
11	283	603	714	0.919	0.092	31282
11	285	610	713	4.596	0.460	32364
11	287	614	712	2.680	0.268	31621
11	289	617	711	2.055	0.206	32469
12	71	24	755	-1.000	-1.000	11054
12	73	27	763	5.553	0.555	10157
12	75	27	763	0.000	0.000	12500
12	77	28	765	1.453	0.145	11704
12	79	30	766	1.453	0.145	12078
12	81	37	773	6.435	0.643	11180
12	83	42	776	3.790	0.379	11818
12	85	48	778	4.111	0.411	13415
12	87	57	780	5.993	0.599	14725
12	89	59	786	4.111	0.411	14113
12	91	67	785	5.240	0.524	13330
12	93	72	785	3.250	0.325	14424
12	95	77	784	3.314	0.331	14421
12	97	81	782	2.907	0.291	14676
12	99	85	781	2.680	0.268	15911
12	101	90	779	3.500	0.350	15832
12	103	97	778	4.596	0.460	16188
12	105	101	778	2.600	0.260	16390
12	107	105	778	2.600	0.260	14965
12	109	108	778	1.950	0.195	15503
12	111	112	778	2.600	0.260	17285
12	113	115	778	1.950	0.195	15812
12	115	122	778	4.550	0.455	17118
12	117	125	778	1.950	0.195	17742
12	119	127	778	1.300	0.130	16792
12	121	129	777	1.453	0.145	17092
12	123	131	776	1.453	0.145	17148
12	125	136	775	3.314	0.331	17955
12	127	137	774	0.919	0.092	19350
12	129	137	774	0.000	0.000	19597
12	131	137	774	0.000	0.000	17824
12	133	132	775	3.314	0.331	18898
12	135	130	775	1.300	0.130	18419
12	137	112	777	11.772	1.177	22548
12	139	110	777	1.300	0.130	19660
12	141	108	777	1.300	0.130	17503
12	143	106	776	1.453	0.145	19111
12	145	106	774	1.300	0.130	18686
12	147	108	771	2.344	0.234	18687
12	149	113	769	3.500	0.350	18556
12	151	123	769	6.500	0.650	18112
12	153	134	769	7.150	0.715	18576
12	155	139	769	3.250	0.325	21017
12	157	150	769	7.150	0.715	20007
12	159	157	769	4.550	0.455	19517
12	161	168	768	7.179	0.718	20185
12	163	169	768	0.650	0.065	20315
12	165	172	768	1.950	0.195	18768
12	167	176	768	2.600	0.260	18982
12	169	180	768	2.600	0.260	19407
12	171	186	768	3.900	0.390	19534
12	173	190	768	2.600	0.260	22510
12	175	195	768	3.250	0.325	22638
12	177	209	769	9.123	0.912	21385
12	179	219	769	6.500	0.650	21836
12	181	227	771	5.360	0.536	21494
12	183	246	773	12.418	1.242	23381
12	185	267	773	13.650	1.365	25325
12	187	286	773	12.350	1.235	24311
12	189	296	771	6.629	0.663	26118
12	191	308	769	7.907	0.791	26546
12	193	311	768	2.055	0.206	22695
12	195	313	767	1.453	0.145	25546
12	197	314	767	0.650	0.065	25144
12	199	318	767	2.600	0.260	25876
12	201	323	767	3.250	0.325	25675
12	203	325	767	1.300	0.130	25559
12	205	330	768	3.314	0.331	26849
12	207	338	768	5.200	0.520	26367
12	209	351	768	8.450	0.845	23499
12	211	356	769	3.314	0.331	27140
12	213	358	769	1.300	0.130	26011
12	215	364	768	3.954	0.395	27866
12	217	369	768	3.250	0.325	27560
12	219	379	767	6.532	0.653	26464
12	221	386	767	4.550	0.455	27959
12	223	388	767	1.300	0.130	27515
12	225	391	767	1.950	0.195	27131
12	227	395	767	2.600	0.260	27843
12	229	395	767	0.000	0.000	26408
12	231	395	767	0.000	0.000	28619
12	233	395	767	0.000	0.000	27803
12	235	399	767	2.600	0.260	26706
12	237	401	767	1.300	0.130	26783
12	239	403	768	1.453	0.145	29537
12	241	405	770	1.838	0.184	27503
12	243	409	773	3.250	0.325	24623
12	245	415	782	7.031	0.703	29064
12	247	419	788	4.687	0.469	29478
12	249	423	794	4.687	0.469	27971
12	251	427	797	3.250	0.325	28083
12	253	434	802	5.591	0.559	28256
12	255	443	808	7.031	0.703	28661
12	257	448	811	3.790	0.379	28382
12	259	454	813	4.111	0.411	29431
12	261	462	814	5.240	0.524	28669
12	263	472	815	6.532	0.653	28674
12	265	479	817	4.732	0.473	26880
12	267	481	818	1.453	0.145	29490
12	269	488	820	4.732	0.473	28913
12	271	504	820	10.400	1.040	34681
12	273	508	820	2.600	0.260	27047
12	275	512	818	2.907	0.291	29282
12	277	519	816	4.732	0.473	29062
12	279	523	816	2.600	0.260	29157
12	281	524	816	0.650	0.065	29933
12	283	528	816	2.600	0.260	29169
12	285	533	816	3.250	0.325	30458
12	287	533	816	0.000	0.000	29885
12	289	534	815	0.919	0.092	28986
13	71	19	801	-1.000	-1.000	11325
13	73	28	808	7.411	0.741	12488
13	75	29	808	0.650	0.065	11572
13	77	30	808	0.650	0.065	12675
13	79	32	808	1.300	0.130	14483
13	81	43	809	7.179	0.718	12723
13	83	45	810	1.453	0.145	12226
13	85	49	814	3.677	0.368	12101
13	87	53	820	4.687	0.469	13608
13	89	60	822	4.732	0.473	12072
13	91	80	824	13.065	1.306	13445
13	93	97	825	11.069	1.107	14439
13	95	117	825	13.000	1.300	14425
13	97	130	823	8.549	0.855	15838
13	99	143	820	8.672	0.867	15561
13	101	148	817	3.790	0.379	17598
13	103	156	812	6.132	0.613	15554
13	105	158	808	2.907	0.291	17828
13	107	161	803	3.790	0.379	15385
13	109	162	802	0.919	0.092	16403
13	111	165	798	3.250	0.325	17527
13	113	179	789	10.818	1.082	17594
13	115	184	774	10.277	1.028	18850
13	117	186	756	11.772	1.177	19060
13	119	187	751	3.314	0.331	19562
13	121	193	736	10.501	1.050	20461
13	123	198	725	7.854	0.785	21158
13	125	201	720	3.790	0.379	21074
13	127	202	718	1.453	0.145	20693
13	129	202	717	0.650	0.065	21430
13	131	206	699	11.985	1.199	21676
13	133	209	694	3.790	0.379	20989
13	135	216	691	4.950	0.495	22866
13	137	216	695	2.600	0.260	23591
13	139	216	695	0.000	0.000	22553
13	141	221	692	3.790	0.379	21865
13	143	232	683	9.238	0.924	23647
13	145	236	679	3.677	0.368	22536
13	147	245	674	6.692	0.669	23742
13	149	251	674	3.900	0.390	23080
13	151	261	671	6.786	0.679	23230
13	153	270	668	6.166	0.617	25155
13	155	280	665	6.786	0.679	25623
13	157	292	664	7.827	0.783	26753
13	159	302	669	7.267	0.727	20695
13	161	309	672	4.950	0.495	24141
13	163	319	674	6.629	0.663	26872
13	165	322	681	4.950	0.495	26748
13	167	324	688	4.732	0.473	26770
13	169	324	688	0.000	0.000	26771
13	171	307	694	11.718	1.172	25474
13	173	307	694	0.000	0.000	25224
13	175	313	692	4.111	0.411	25677
13	177	316	691	2.055	0.206	25027
13	179	347	688	20.244	2.024	26719
13	181	347	688	0.000	0.000	26897
13	183	349	688	1.300	0.130	25711
13	185	358	688	5.850	0.585	26845
13	187	368	688	6.500	0.650	25552
13	189	369	688	0.650	0.065	26413
13	191	374	687	3.314	0.331	27256
13	193	382	687	5.200	0.520	27680
13	195	390	688	5.240	0.524	29031
13	197	395	688	3.250	0.325	28267
13	199	400	688	3.250	0.325	29972
13	201	407	688	4.550	0.455	27170
13	203	417	689	6.532	0.653	29337
13	205	427	690	6.532	0.653	28009
13	207	434	691	4.596	0.460	32118
13	209	442	693	5.360	0.536	29042
13	211	456	695	9.192	0.919	29856
13	213	467	695	7.150	0.715	30907
13	215	474	695	4.550	0.455	33643
13	217	475	695	0.650	0.065	30193
13	219	477	695	1.300	0.130	30827
13	221	478	695	0.650	0.065	30749
13	223	475	695	1.950	0.195	32090
13	225	472	692	2.758	0.276	32105
13	227	470	691	1.453	0.145	33066
13	229	467	691	1.950	0.195	31176
13	231	465	683	5.360	0.536	29880
13	233	465	681	1.300	0.130	29861
13	235	471	677	4.687	0.469	30945
13	237	479	671	6.500	0.650	31089
13	239	482	670	2.055	0.206	30966
13	241	484	672	1.838	0.184	31819
13	243	487	672	1.950	0.195	32122
13	245	487	672	0.000	0.000	32085
13	247	489	672	1.300	0.130	30224
13	249	493	672	2.600	0.260	31054
13	251	499	672	3.900	0.390	30681
13	253	504	672	3.250	0.325	32125
13	255	513	672	5.850	0.585	33786
13	257	516	672	1.950	0.195	30984
13	259	518	672	1.300	0.130	31526
13	261	522	673	2.680	0.268	31855
13	263	528	678	5.077	0.508	31372
13	265	528	679	0.650	0.065	31741
13	267	533	682	3.790	0.379	32673
13	269	540	685	4.950	0.495	32003
13	271	552	685	7.800	0.780	32279
13	273	555	686	2.055	0.206	32102
13	275	557	686	1.300	0.130	31835
13	277	554	686	1.950	0.195	31619
13	279	544	686	6.500	0.650	32228
13	281	530	685	9.123	0.912	32433
13	283	518	685	7.800	0.780	32436
13	285	518	685	0.000	0.000	33223
13	287	518	684	0.650	0.065	31153
13	289	517	684	0.650	0.065	32648
14	85	17	399	-1.000	-1.000	19490
14	87	16	399	0.650	0.065	21270
14	89	15	397	1.453	0.145	19442
14	91	17	386	7.267	0.727	19844
14	93	18	373	8.475	0.847	20390
14	95	19	357	10.420	1.042	21158
14	97	19	332	16.250	1.625	21896
14	99	22	315	11.220	1.122	22230
14	101	21	300	9.771	0.977	22155
14	103	19	281	12.418	1.242	28708
14	105	20	262	12.367	1.237	26750
14	107	23	239	15.076	1.508	24420
14	109	28	211	18.487	1.849	25779
14	111	29	192	12.367	1.237	25199
14	113	31	162	19.543	1.954	28674
14	115	34	152	6.786	0.679	27206
14	117	36	144	5.360	0.536	25726
14	119	40	133	7.608	0.761	28255
14	121	46	120	9.306	0.931	28421
14	123	52	111	7.031	0.703	30133
14	125	57	107	4.162	0.416	28173
14	127	63	101	5.515	0.552	27642
14	129	74	91	9.663	0.966	28824
14	131	91	73	16.093	1.609	30873
14	133	97	67	5.515	0.552	28897
14	135	106	57	8.745	0.874	30548
14	137	113	50	6.435	0.643	30455
14	139	121	42	7.354	0.735	32188
14	141	123	40	1.838	0.184	32218
14	143	128	37	3.790	0.379	30400
14	145	145	32	11.518	1.152	33001
14	147	154	31	5.886	0.589	32396
14	149	160	31	3.900	0.390	30818
14	151	173	25	9.306	0.931	31934
14	153	188	21	10.090	1.009	31840
14	155	195	19	4.732	0.473	31882
14	157	194	19	0.650	0.065	33471
14	159	184	19	6.500	0.650	32808
14	161	176	18	5.240	0.524	32071
14	163	176	18	0.000	0.000	37202
14	165	177	15	2.055	0.206	33722
14	167	177	15	0.000	0.000	34492
14	169	189	10	8.450	0.845	34114
14	171	190	9	0.919	0.092	30516
14	173	190	9	0.000	0.000	33081
14	175	194	7	2.907	0.291	31711
14	177	215	2	14.031	1.403	29901
14	179	216	2	0.650	0.065	33346
14	181	224	4	5.360	0.536	32840
15	103	9	629	-1.000	-1.000	15773
15	105	9	629	0.000	0.000	15316
15	107	15	628	3.954	0.395	15695
15	109	28	628	8.450	0.845	15519
15	111	36	629	5.240	0.524	16005
15	113	47	625	7.608	0.761	17181
15	115	65	618	12.553	1.255	17758
15	117	72	616	4.732	0.473	18624
15	119	84	612	8.222	0.822	17928
15	121	118	600	23.435	2.344	19850
15	123	152	583	24.708	2.471	20715
15	125	178	567	19.843	1.984	24013
15	127	195	555	13.525	1.353	23214
15	129	200	550	4.596	0.460	23947
15	131	232	528	25.241	2.524	25070
15	133	248	518	12.264	1.226	25721
15	135	278	502	22.099	2.210	25246
15	137	292	490	11.985	1.199	29818
15	139	305	478	11.499	1.150	26711
15	141	311	471	5.993	0.599	30304
15	143	319	462	7.827	0.783	27919
15	145	320	453	5.886	0.589	27806
15	147	325	432	14.031	1.403	29728
15	149	323	417	9.836	0.984	29410
15	151	324	396	13.665	1.367	27422
15	153	326	374	14.359	1.436	28367
15	155	330	344	19.672	1.967	29091
15	157	330	336	5.200	0.520	27554
15	159	334	330	4.687	0.469	27634
15	161	350	308	17.681	1.768	29461
15	163	359	300	7.827	0.783	32047
15	165	371	295	8.450	0.845	29519
15	167	392	292	13.788	1.379	29589
15	169	401	291	5.886	0.589	29662
15	171	412	290	7.179	0.718	29123
15	173	425	289	8.475	0.847	30856
15	175	439	282	10.174	1.017	31297
15	177	449	254	19.325	1.933	31442
15	179	450	235	12.367	1.237	32568
15	181	455	209	17.209	1.721	31014
15	183	472	192	15.627	1.563	33685
15	185	468	197	4.162	0.416	31706
15	187	468	196	0.650	0.065	31870
15	189	468	179	11.050	1.105	32386
15	191	483	151	20.647	2.065	32401
15	193	491	131	14.001	1.400	34554
15	195	497	125	5.515	0.552	33045
15	197	510	113	11.499	1.150	35027
15	199	519	103	8.745	0.874	34174
15	201	536	87	15.174	1.517	34598
15	203	550	73	12.869	1.287	34445
15	205	557	68	5.591	0.559	33489
15	207	558	67	0.919	0.092	33378
15	209	570	62	8.450	0.845	34015
15	211	579	57	6.692	0.669	34200
15	213	587	53	5.814	0.581	33230
15	215	597	57	7.001	0.700	32965
15	217	608	58	7.179	0.718	35411
15	219	615	58	4.550	0.455	33995
15	221	630	55	9.943	0.994	33639
15	223	644	59	9.464	0.946	34743
15	225	656	61	7.907	0.791	35288
15	227	662	62	3.954	0.395	33667
15	229	669	59	4.950	0.495	32579
15	231	680	60	7.179	0.718	35065
15	233	686	63	4.360	0.436	35659
15	235	689	64	2.055	0.206	34973
15	237	690	61	2.055	0.206	37861
15	239	699	60	5.886	0.589	34939
15	241	710	62	7.267	0.727	36140
15	243	719	64	5.993	0.599	35769
15	245	721	66	1.838	0.184	35594
15	247	722	67	0.919	0.092	36023
15	249	722	74	4.550	0.455	36050
15	251	725	83	6.166	0.617	37179
15	253	728	90	4.950	0.495	35042
15	255	731	97	4.950	0.495	41111
15	257	735	100	3.250	0.325	36271
15	259	736	101	0.919	0.092	34997
15	261	734	98	2.344	0.234	35529
15	263	729	94	4.162	0.416	35747
15	265	725	89	4.162	0.416	35567
15	267	723	84	3.500	0.350	36742
15	269	722	82	1.453	0.145	36726
15	271	723	73	5.886	0.589	36480
15	273	719	73	2.600	0.260	36671
15	275	714	72	3.314	0.331	34767
15	277	713	70	1.453	0.145	36387
15	279	713	60	6.500	0.650	35913
15	281	715	64	2.907	0.291	36040
15	283	716	64	0.650	0.065	35848
15	285	715	62	1.453	0.145	34698
15	287	711	60	2.907	0.291	39473
15	289	699	62	7.907	0.791	31931
16	111	13	890	-1.000	-1.000	12902
16	113	21	886	5.814	0.581	16853
16	115	29	893	6.909	0.691	16311
16	117	38	900	7.411	0.741	14933
16	119	44	901	3.954	0.395	15143
16	121	59	906	10.277	1.028	16361
16	123	64	909	3.790	0.379	15602
16	125	74	912	6.786	0.679	16534
16	127	84	915	6.786	0.679	16189
16	129	89	917	3.500	0.350	16378
16	131	93	919	2.907	0.291	17573
16	133	99	921	4.111	0.411	17924
16	135	105	923	4.111	0.411	19241
16	137	109	907	10.720	1.072	19537
16	139	116	898	7.411	0.741	18894
16	141	127	885	11.069	1.107	17998
16	143	148	874	15.409	1.541	18678
16	145	156	872	5.360	0.536	18645
16	147	159	872	1.950	0.195	18284
16	149	159	871	0.650	0.065	21112
16	151	169	869	6.629	0.663	19086
16	153	181	866	8.040	0.804	19256
16	155	181	857	5.850	0.585	19086
16	157	185	837	13.257	1.326	20238
16	159	194	826	9.238	0.924	20232
16	161	202	823	5.553	0.555	20317
16	163	236	815	22.703	2.270	21768
16	165	247	813	7.267	0.727	22150
16	167	249	811	1.838	0.184	20507
16	169	261	800	10.581	1.058	23102
16	171	278	794	11.718	1.172	24634
16	173	288	791	6.786	0.679	24092
16	175	295	792	4.596	0.460	24162
16	177	304	792	5.850	0.585	23520
16	179	304	792	0.000	0.000	24270
16	181	319	785	10.759	1.076	25120
16	183	329	780	7.267	0.727	27074
16	185	332	779	2.055	0.206	25380
16	187	325	779	4.550	0.455	25108
16	189	323	780	1.453	0.145	25143
16	191	323	780	0.000	0.000	26139
16	193	330	783	4.950	0.495	26324
16	195	338	781	5.360	0.536	28770
16	197	340	781	1.300	0.130	27379
16	199	340	780	0.650	0.065	26852
16	201	355	780	9.750	0.975	26156
16	203	363	781	5.240	0.524	26972
16	205	370	781	4.550	0.455	27150
16	207	381	781	7.150	0.715	30074
16	209	382	781	0.650	0.065	26543
16	211	382	781	0.000	0.000	27541
16	213	377	782	3.314	0.331	31102
16	215	377	782	0.000	0.000	29458
16	217	375	782	1.300	0.130	33688
16	219	357	782	11.700	1.170	27945
16	221	345	784	7.907	0.791	25192
16	223	316	795	20.160	2.016	25610
16	225	296	804	14.255	1.426	26922
16	227	274	818	16.950	1.695	24209
16	229	268	825	5.993	0.599	22910
16	231	260	838	9.922	0.992	23640
16	233	254	849	8.144	0.814	22432
16	235	248	857	6.500	0.650	22547
16	237	245	863	4.360	0.436	21555
16	239	240	873	7.267	0.727	21707
16	241	236	882	6.402	0.640	22582
16	243	228	896	10.481	1.048	21977
16	245	226	901	3.500	0.350	21171
16	247	220	913	8.720	0.872	21751
16	249	217	921	5.553	0.555	21185
16	251	213	929	5.814	0.581	20069
16	253	210	936	4.950	0.495	21033
16	255	209	942	3.954	0.395	19377
16	257	209	943	0.650	0.065	23871
16	259	209	944	0.650	0.065	20383
16	261	209	944	0.000	0.000	20452
16	263	216	935	7.411	0.741	21072
16	265	227	917	13.711	1.371	20752
16	267	232	903	9.663	0.966	20057
16	269	235	898	3.790	0.379	22934
16	271	237	892	4.111	0.411	21027
16	273	238	889	2.055	0.206	20568
16	275	257	878	14.270	1.427	21657
16	277	257	878	0.000	0.000	24565
16	279	257	878	0.000	0.000	22083
16	281	249	883	6.132	0.613	23063
16	283	249	883	0.000	0.000	23985
17	157	12	996	-1.000	-1.000	14754
17	159	17	996	3.250	0.325	15933
17	161	28	996	7.150	0.715	16753
17	163	64	983	24.878	2.488	17869
17	165	88	963	20.306	2.031	19120
17	167	95	956	6.435	0.643	18306
17	169	107	946	10.153	1.015	16744
17	171	124	935	13.161	1.316	18494
17	173	128	935	2.600	0.260	17245
17	175	141	936	8.475	0.847	19355
17	177	160	924	14.607	1.461	18992
17	179	170	907	12.820	1.282	22186
17	181	183	890	13.910	1.391	19406
17	183	192	882	7.827	0.783	19296
17	185	212	874	14.001	1.400	20517
17	187	235	874	14.950	1.495	21770
17	189	252	871	11.220	1.122	22090
17	191	281	865	19.249	1.925	23199
17	193	283	863	1.838	0.184	22960
17	195	287	856	5.240	0.524	24029
17	197	296	846	8.745	0.874	23443
17	199	300	844	2.907	0.291	24397
17	201	313	841	8.672	0.867	24653
17	203	317	842	2.680	0.268	24529
17	205	334	844	11.126	1.113	24290
17	207	353	845	12.367	1.237	25853
17	209	360	851	5.993	0.599	26429
17	211	376	854	10.581	1.058	26165
17	213	397	857	13.788	1.379	26319
17	215	406	862	6.692	0.669	27448
17	217	426	876	15.868	1.587	26795
17	219	434	880	5.814	0.581	27081
17	221	441	881	4.596	0.460	26923
17	223	450	881	5.850	0.585	27018
17	225	444	859	14.822	1.482	27274
17	227	443	850	5.886	0.589	28493
17	229	461	850	11.700	1.170	27667
17	231	472	853	7.411	0.741	28409
17	233	476	854	2.680	0.268	28627
17	235	491	850	10.090	1.009	29519
17	237	497	848	4.111	0.411	28441
17	239	497	848	0.000	0.000	28655
17	241	500	848	1.950	0.195	27929
17	243	507	848	4.550	0.455	29110
17	245	519	852	8.222	0.822	29547
17	247	526	854	4.732	0.473	28753
17	249	533	857	4.950	0.495	28512
17	251	538	858	3.314	0.331	27863
17	253	555	861	11.220	1.122	28823
17	255	560	861	3.250	0.325	30541
17	257	560	861	0.000	0.000	29437
17	259	563	866	3.790	0.379	30321
17	261	567	870	3.677	0.368	29537
17	263	573	879	7.031	0.703	29291
17	265	580	885	5.993	0.599	29729
17	267	584	890	4.162	0.416	30136
17	269	585	891	0.919	0.092	29939
17	271	585	897	3.900	0.390	31672
17	273	577	907	8.324	0.832	29375
17	275	571	912	5.077	0.508	29791
17	277	570	917	3.314	0.331	29395
17	279	569	924	4.596	0.460	29236
17	281	565	930	4.687	0.469	29711
17	283	564	937	4.596	0.460	28826
17	285	564	948	7.150	0.715	30533
17	287	560	953	4.162	0.416	26944
17	289	553	957	5.240	0.524	25797
18	119	23	568	-1.000	-1.000	17858
18	121	23	568	0.000	0.000	19554
18	123	25	568	1.300	0.130	18940
18	125	38	565	8.672	0.867	18203
18	127	56	560	12.143	1.214	18635
18	129	63	559	4.596	0.460	16286
18	131	67	550	6.402	0.640	22234
18	133	75	543	6.909	0.691	19239
18	135	88	542	8.475	0.847	21536
18	137	115	545	17.658	1.766	21383
18	139	125	546	6.532	0.653	22259
18	141	132	549	4.950	0.495	23020
18	143	141	553	6.402	0.640	24340
18	145	145	555	2.907	0.291	22504
18	147	153	558	5.553	0.555	23012
18	149	160	562	5.240	0.524	24930
18	151	170	568	7.580	0.758	23615
18	153	179	572	6.402	0.640	23642
18	155	197	581	13.081	1.308	25006
18	157	209	589	9.374	0.937	24039
18	159	218	596	7.411	0.741	22228
18	161	230	601	8.450	0.845	25200
18	163	261	604	20.244	2.024	26252
18	165	281	604	13.000	1.300	25125
18	167	301	604	13.000	1.300	27582
18	169	315	606	9.192	0.919	26578
18	171	334	609	12.503	1.250	28030
18	173	346	610	7.827	0.783	29110
18	175	355	610	5.850	0.585	29075
18	177	400	610	29.249	2.925	29426
18	179	410	611	6.532	0.653	29445
18	181	421	611	7.150	0.715	29834
18	183	427	611	3.900	0.390	32771
18	185	431	611	2.600	0.260	30035
18	187	437	611	3.900	0.390	33611
18	189	444	612	4.596	0.460	29127
18	191	451	614	4.732	0.473	31584
18	193	457	616	4.111	0.411	31411
18	195	462	616	3.250	0.325	30551
18	197	469	612	5.240	0.524	30720
18	199	481	612	7.800	0.780	30354
18	201	490	613	5.886	0.589	30663
18	203	496	617	4.687	0.469	31769
18	205	502	622	5.077	0.508	28948
18	207	515	626	8.841	0.884	32206
18	209	534	629	12.503	1.250	31999
18	211	541	630	4.596	0.460	32517
18	213	551	631	6.532	0.653	32750
18	215	559	631	5.200	0.520	32067
18	217	567	631	5.200	0.520	31417
18	219	567	632	0.650	0.065	31682
18	221	571	636	3.677	0.368	32728
18	223	578	642	5.993	0.599	34213
18	225	584	649	5.993	0.599	31342
18	227	589	658	6.692	0.669	33789
18	229	592	664	4.360	0.436	32366
18	231	596	671	5.240	0.524	32547
18	233	599	677	4.360	0.436	32719
18	235	604	685	6.132	0.613	32630
18	237	607	689	3.250	0.325	33817
18	239	608	690	0.919	0.092	31922
18	241	613	700	7.267	0.727	32143
18	243	615	702	1.838	0.184	31972
18	245	619	708	4.687	0.469	31296
18	247	627	716	7.354	0.735	33551
18	249	633	723	5.993	0.599	30262
18	251	640	733	7.934	0.793	30655
18	253	645	742	6.692	0.669	31304
18	255	655	757	11.718	1.172	30568
18	257	655	757	0.000	0.000	32942
18	259	660	760	3.790	0.379	30796
18	261	663	761	2.055	0.206	31251
18	263	672	767	7.031	0.703	30899
18	265	681	772	6.692	0.669	31850
18	267	693	776	8.222	0.822	30472
18	269	716	777	14.964	1.496	31513
18	271	734	778	11.718	1.172	33184
18	273	749	781	9.943	0.994	32680
18	275	771	782	14.314	1.431	29969
18	277	791	784	13.065	1.306	35712
18	279	801	784	6.500	0.650	32699
18	281	808	785	4.596	0.460	33258
18	283	810	785	1.300	0.130	33644
18	285	821	785	7.150	0.715	36580
18	287	822	784	0.919	0.092	34837
18	289	827	781	3.790	0.379	32667
19	119	17	390	-1.000	-1.000	22150
19	121	17	390	0.000	0.000	22739
19	123	20	390	1.950	0.195	20923
19	125	23	390	1.950	0.195	22849
19	127	25	390	1.300	0.130	22288
19	129	29	390	2.600	0.260	22577
19	131	33	390	2.600	0.260	23779
19	133	51	391	11.718	1.172	23769
19	135	60	391	5.850	0.585	24047
19	137	72	391	7.800	0.780	24336
19	139	91	389	12.418	1.242	26303
19	141	127	391	23.435	2.344	25156
19	143	146	397	12.951	1.295	26049
19	145	163	397	11.050	1.105	26707
19	147	165	399	1.838	0.184	28861
19	149	171	405	5.515	0.552	26796
19	151	190	411	12.951	1.295	25479
19	153	194	415	3.677	0.368	26915
19	155	199	418	3.790	0.379	26364
19	157	206	420	4.732	0.473	26854
19	159	219	422	8.549	0.855	26796
19	161	227	422	5.200	0.520	27300
19	163	236	423	5.886	0.589	28311
19	165	248	423	7.800	0.780	27364
19	167	255	423	4.550	0.455	27787
19	169	264	422	5.886	0.589	27785
19	171	265	422	0.650	0.065	26606
19	173	270	422	3.250	0.325	29002
19	175	277	422	4.550	0.455	29311
19	177	284	418	5.240	0.524	29059
19	179	298	402	13.819	1.382	26887
19	181	301	398	3.250	0.325	28594
19	183	301	398	0.000	0.000	28628
19	185	303	396	1.838	0.184	28990
19	187	310	391	5.591	0.559	28312
19	189	314	387	3.677	0.368	27458
19	191	319	383	4.162	0.416	29664
19	193	332	375	9.922	0.992	30174
19	195	339	374	4.596	0.460	29721
19	197	343	373	2.680	0.268	29796
19	199	351	373	5.200	0.520	30021
19	201	358	375	4.732	0.473	29618
19	203	366	375	5.200	0.520	29422
19	205	378	374	7.827	0.783	31826
19	207	400	365	15.450	1.545	30386
19	209	404	363	2.907	0.291	30573
19	211	416	356	9.030	0.903	30350
19	213	423	354	4.732	0.473	30122
19	215	436	350	8.841	0.884	33429
19	217	443	350	4.550	0.455	34417
19	219	454	349	7.179	0.718	33658
19	221	467	350	8.475	0.847	32283
19	223	476	352	5.993	0.599	33275
19	225	485	354	5.993	0.599	30874
19	227	493	355	5.240	0.524	30834
19	229	498	357	3.500	0.350	32317
19	231	505	359	4.732	0.473	33656
19	233	509	362	3.250	0.325	32200
19	235	518	363	5.886	0.589	31666
19	237	521	363	1.950	0.195	31650
19	239	522	370	4.596	0.460	29194
19	241	523	373	2.055	0.206	31025
19	243	529	380	5.993	0.599	32329
19	245	534	384	4.162	0.416	32748
19	247	538	392	5.814	0.581	31938
19	249	541	403	7.411	0.741	32400
19	251	546	412	6.692	0.669	33542
19	253	561	433	16.774	1.677	33087
19	255	568	439	5.993	0.599	33211
19	257	584	453	13.819	1.382	31751
19	259	588	457	3.677	0.368	30572
19	261	592	458	2.680	0.268	30411
19	263	601	465	7.411	0.741	31491
19	265	604	466	2.055	0.206	30407
19	267	591	460	9.306	0.931	31210
19	269	602	466	8.144	0.814	33232
19	271	609	472	5.993	0.599	34748
19	273	617	476	5.814	0.581	34679
19	275	627	481	7.267	0.727	32329
19	277	665	491	25.540	2.554	35257
19	279	666	491	0.650	0.065	36361
19	281	666	491	0.000	0.000	37961
19	283	662	491	2.600	0.260	34697
19	285	662	491	0.000	0.000	34920
19	287	662	491	0.000	0.000	34510
19	289	663	491	0.650	0.065	35176
20	177	14	319	-1.000	-1.000	26036
20	179	14	320	0.650	0.065	26334
20	181	20	322	4.111	0.411	25094
20	183	41	331	14.850	1.485	25780
20	185	58	339	12.212	1.221	26658
20	187	77	344	12.770	1.277	25275
20	189	107	348	19.672	1.967	26086
20	191	179	346	46.817	4.682	27558
20	193	185	344	4.111	0.411	27818
20	195	191	345	3.954	0.395	29126
20	197	211	343	13.065	1.306	29504
20	199	222	343	7.150	0.715	29400
20	201	244	339	14.534	1.453	27323
20	203	262	335	11.985	1.199	28165
20	205	282	325	14.534	1.453	29076
20	207	298	316	11.932	1.193	30223
20	209	313	312	10.090	1.009	31109
20	211	317	310	2.907	0.291	31065
20	213	326	307	6.166	0.617	29855
20	215	343	291	15.174	1.517	30387
20	217	362	276	15.734	1.573	31539
20	219	374	266	10.153	1.015	31339
20	221	386	256	10.153	1.015	31236
20	223	395	253	6.166	0.617	31498
20	225	408	250	8.672	0.867	30815
20	227	435	247	17.658	1.766	31770
20	229	437	247	1.300	0.130	31982
20	231	443	247	3.900	0.390	31959
20	233	447	247	2.600	0.260	31113
20	235	458	248	7.179	0.718	32022
20	237	469	256	8.841	0.884	32011
20	239	478	258	5.993	0.599	31702
20	241	495	259	11.069	1.107	32163
20	243	505	259	6.500	0.650	32704
20	245	514	262	6.166	0.617	32769
20	247	523	267	6.692	0.669	32662
20	249	532	269	5.993	0.599	32658
20	251	544	271	7.907	0.791	32722
20	253	548	271	2.600	0.260	34104
20	255	563	273	9.836	0.984	33660
20	257	571	275	5.360	0.536	33505
20	259	578	278	4.950	0.495	33279
20	261	582	278	2.600	0.260	32397
20	263	595	278	8.450	0.845	33278
20	265	600	279	3.314	0.331	33983
20	267	607	278	4.596	0.460	33355
20	269	614	279	4.596	0.460	33705
20	271	617	280	2.055	0.206	33775
20	273	619	280	1.300	0.130	33696
20	275	620	280	0.650	0.065	33872
20	277	623	280	1.950	0.195	34354
20	279	634	277	7.411	0.741	34844
20	281	634	276	0.650	0.065	33942
20	283	633	271	3.314	0.331	33918
20	285	635	267	2.907	0.291	34203
20	287	635	267	0.000	0.000	34391
20	289	635	267	0.000	0.000	34171
21	53	13	201	-1.000	-1.000	7604
21	55	24	207	8.144	0.814	9968
21	57	24	206	0.650	0.065	8535
21	59	28	196	7.001	0.700	7193
21	61	47	183	14.964	1.496	8268
21	63	65	170	14.432	1.443	8878
21	65	84	149	18.407	1.841	9750
21	67	90	131	12.333	1.233	9471
21	69	95	106	16.571	1.657	9217
21	71	97	92	9.192	0.919	10922
21	73	100	84	5.553	0.555	9837
21	75	103	79	3.790	0.379	11042
21	77	108	74	4.596	0.460	13262
21	79	109	72	1.453	0.145	11317
21	81	102	70	4.732	0.473	11647
21	83	86	63	11.351	1.135	11537
21	85	69	54	12.503	1.250	12010
21	87	64	51	3.790	0.379	11199
21	89	59	46	4.596	0.460	12684
21	91	48	40	8.144	0.814	12959
21	93	39	35	6.692	0.669	13107
21	95	32	31	5.240	0.524	13261
21	97	21	26	7.854	0.785	13094
21	99	14	23	4.950	0.495	13405
21	101	10	21	2.907	0.291	13892
21	103	5	19	3.500	0.350	11754
21	105	2	16	2.758	0.276	13804
21	107	3	16	0.650	0.065	12624
21	109	3	16	0.000	0.000	12879
21	111	6	17	2.055	0.206	14247
21	113	13	18	4.596	0.460	11747
21	115	20	22	5.240	0.524	12805
21	117	26	24	4.111	0.411	15027
21	119	28	25	1.453	0.145	16460
21	121	29	25	0.650	0.065	15437
21	123	29	25	0.000	0.000	15659
21	125	28	24	0.919	0.092	15326
21	127	19	16	7.827	0.783	15778
21	129	14	11	4.596	0.460	15464
22	49	20	213	-1.000	-1.000	7220
22	51	19	208	3.314	0.331	7721
22	53	19	204	2.600	0.260	8485
22	55	25	193	8.144	0.814	7259
22	57	45	174	17.931	1.793	7286
22	59	66	163	15.409	1.541	8056
22	61	86	152	14.836	1.484	9122
22	63	99	146	9.306	0.931	8865
22	65	100	140	3.954	0.395	8772
22	67	94	120	13.572	1.357	9212
22	69	96	107	8.549	0.855	9441
22	71	99	93	9.306	0.931	10282
22	73	103	88	4.162	0.416	11757
22	75	107	82	4.687	0.469	10809
22	77	113	76	5.515	0.552	12856
22	79	103	75	6.532	0.653	11278
22	81	96	72	4.950	0.495	11261
22	83	84	66	8.720	0.872	11804
22	85	81	64	2.344	0.234	11607
22	87	78	61	2.758	0.276	11456
22	89	72	58	4.360	0.436	11820
22	91	67	54	4.162	0.416	12662
22	93	61	49	5.077	0.508	13122
22	95	55	46	4.360	0.436	12929
22	97	48	42	5.240	0.524	12831
22	99	36	35	9.030	0.903	13175
22	101	23	29	9.306	0.931	14368
22	103	19	26	3.250	0.325	13572
22	105	16	24	2.344	0.234	13859
22	107	14	23	1.453	0.145	12259
22	109	9	20	3.790	0.379	13828
22	111	6	17	2.758	0.276	14247
22	113	6	17	0.000	0.000	14989
22	115	23	31	14.314	1.431	14740
22	117	24	33	1.453	0.145	14785
22	119	32	41	7.354	0.735	15194
22	121	44	51	10.153	1.015	14967
22	123	51	54	4.950	0.495	15455
22	125	81	61	20.023	2.002	16202
22	127	91	61	6.500	0.650	17445
22	129	96	60	3.314	0.331	14711
22	131	120	57	15.721	1.572	16588
22	133	135	55	9.836	0.984	17738
22	135	142	50	5.591	0.559	14658
22	137	148	43	5.993	0.599	16445
22	139	150	31	7.907	0.791	19443
22	141	151	23	5.240	0.524	16767
22	143	152	19	2.680	0.268	17009
22	145	154	16	2.344	0.234	17447
22	147	160	13	4.360	0.436	16677
22	149	169	12	5.886	0.589	18231
22	151	174	15	3.790	0.379	17357
22	153	178	18	3.250	0.325	19196
22	155	175	22	3.250	0.325	17703
22	157	172	27	3.790	0.379	17547
22	159	169	39	8.040	0.804	16301
22	161	168	41	1.453	0.145	17768
22	163	165	52	7.411	0.741	21388
22	165	165	52	0.000	0.000	18856
22	167	161	54	2.907	0.291	22481
22	169	176	43	12.090	1.209	19693
22	171	198	30	16.610	1.661	18368
22	173	217	25	12.770	1.277	18832
22	175	218	25	0.650	0.065	19264
22	177	214	24	2.680	0.268	17865
22	179	213	22	1.453	0.145	18969
22	181	212	19	2.055	0.206	17336
22	183	205	11	6.909	0.691	16862
22	185	197	8	5.553	0.555	18186
22	187	194	6	2.344	0.234	18981
22	189	193	5	0.919	0.092	21530
22	191	187	3	4.111	0.411	19108
22	193	186	3	0.650	0.065	18868
22	195	175	4	7.179	0.718	18029
22	197	174	4	0.650	0.065	17345
22	199	182	5	5.240	0.524	16821
23	81	28	365	-1.000	-1.000	11507
23	83	28	365	0.000	0.000	11423
23	85	33	361	4.162	0.416	12491
23	87	33	361	0.000	0.000	16254
23	89	37	357	3.677	0.368	11579
23	91	45	345	9.374	0.937	11901
23	93	63	325	17.489	1.749	11597
23	95	74	317	8.841	0.884	13519
23	97	76	315	1.838	0.184	12235
23	99	93	292	18.590	1.859	14386
23	101	99	283	7.031	0.703	16984
23	103	107	269	10.481	1.048	19161
23	105	112	263	5.077	0.508	13106
23	107	123	244	14.270	1.427	15564
23	109	129	233	8.144	0.814	13587
23	111	134	224	6.692	0.669	13901
23	113	145	210	11.573	1.157	14597
23	115	145	208	1.300	0.130	14414
23	117	140	203	4.596	0.460	14123
23	119	134	198	5.077	0.508	14401
23	121	132	179	12.418	1.242	15033
23	123	147	153	19.510	1.951	14665
23	125	168	136	17.562	1.756	15132
23	127	178	125	9.663	0.966	16017
23	129	187	114	9.238	0.924	15471
23	131	198	98	12.620	1.262	15768
23	133	207	84	10.818	1.082	15930
23	135	207	80	2.600	0.260	17998
23	137	205	64	10.481	1.048	17289
23	139	205	62	1.300	0.130	17691
23	141	204	54	5.240	0.524	18834
23	143	201	48	4.360	0.436	17894
23	145	201	46	1.300	0.130	18310
23	147	200	41	3.314	0.331	17421
23	149	199	36	3.314	0.331	17710
23	151	201	29	4.732	0.473	19674
23	153	203	22	4.732	0.473	19617
23	155	204	18	2.680	0.268	20275
23	157	205	13	3.314	0.331	19455
23	159	205	11	1.300	0.130	18957
23	161	207	8	2.344	0.234	19080
23	163	208	4	2.680	0.268	18031
23	165	209	3	0.919	0.092	18804
23	167	210	5	1.453	0.145	18349
24	75	13	838	-1.000	-1.000	11681
24	77	14	838	0.650	0.065	11052
24	79	21	830	6.909	0.691	11095
24	81	27	815	10.501	1.050	11162
24	83	32	807	6.132	0.613	11444
24	85	38	800	5.993	0.599	11651
24	87	27	794	8.144	0.814	11894
24	89	22	786	6.132	0.613	17602
24	91	20	773	8.549	0.855	12796
24	93	20	769	2.600	0.260	12854
24	95	20	768	0.650	0.065	12980
24	97	25	772	4.162	0.416	13806
24	99	36	781	9.238	0.924	14042
24	101	40	781	2.600	0.260	18524
24	103	47	773	6.909	0.691	14565
24	105	54	766	6.435	0.643	12978
24	107	60	756	7.580	0.758	13466
24	109	64	751	4.162	0.416	15146
24	111	68	747	3.677	0.368	14562
24	113	71	742	3.790	0.379	14915
24	115	72	741	0.919	0.092	15528
24	117	77	743	3.500	0.350	14201
24	119	85	747	5.814	0.581	14881
24	121	92	748	4.596	0.460	14653
24	123	92	748	0.000	0.000	14086
24	125	102	754	7.580	0.758	16932
24	127	108	759	5.077	0.508	14226
24	129	103	767	6.132	0.613	15864
24	131	102	768	0.919	0.092	15607
24	133	103	775	4.596	0.460	17326
24	135	108	780	4.596	0.460	15225
24	137	112	775	4.162	0.416	13914
24	139	108	764	7.608	0.761	15585
24	141	122	753	11.573	1.157	15718
24	143	127	749	4.162	0.416	24520
24	145	126	748	0.919	0.092	15640
24	147	126	746	1.300	0.130	16134
24	149	133	753	6.435	0.643	13914
24	151	135	752	1.453	0.145	17511
24	153	137	751	1.453	0.145	16361
24	155	143	751	3.900	0.390	15876
24	157	155	753	7.907	0.791	16767
24	159	168	761	9.922	0.992	16177
24	161	171	764	2.758	0.276	16083
24	163	166	771	5.591	0.559	18181
24	165	165	784	8.475	0.847	15874
24	167	170	793	6.692	0.669	16026
24	169	174	800	5.240	0.524	16859
24	171	179	810	7.267	0.727	14440
24	173	181	812	1.838	0.184	15316
24	175	196	814	9.836	0.984	16532
24	177	208	823	9.750	0.975	14939
24	179	210	826	2.344	0.234	16612
24	181	210	839	8.450	0.845	15241
24	183	213	848	6.166	0.617	15988
24	185	229	853	10.896	1.090	16963
24	187	244	862	11.370	1.137	15237
24	189	249	865	3.790	0.379	15280
24	191	255	868	4.360	0.436	17248
24	193	261	873	5.077	0.508	17656
24	195	269	877	5.814	0.581	16014
24	197	273	879	2.907	0.291	16742
24	199	288	882	9.943	0.994	17561
24	201	299	882	7.150	0.715	17423
24	203	316	884	11.126	1.113	18431
24	205	321	880	4.162	0.416	18125
24	207	333	890	10.153	1.015	17925
24	209	343	907	12.820	1.282	18086
24	211	347	910	3.250	0.325	18437
24	213	353	910	3.900	0.390	18951
24	215	363	910	6.500	0.650	19774
24	217	371	911	5.240	0.524	21620
24	219	370	939	18.211	1.821	20956
24	221	370	939	0.000	0.000	19871
24	223	379	935	6.402	0.640	20013
24	225	393	933	9.192	0.919	20980
24	227	393	927	3.900	0.390	19562
24	229	394	925	1.453	0.145	20079
24	231	401	926	4.596	0.460	20137
24	233	406	924	3.500	0.350	20232
24	235	415	922	5.993	0.599	19929
24	237	415	922	0.000	0.000	20563
24	239	416	922	0.650	0.065	20756
24	241	419	921	2.055	0.206	21213
24	243	434	920	9.771	0.977	20884
24	245	443	920	5.850	0.585	21398
24	247	443	920	0.000	0.000	21397
24	249	445	919	1.453	0.145	21156
24	251	449	919	2.600	0.260	21283
24	253	455	919	3.900	0.390	22074
24	255	454	919	0.650	0.065	21702
24	257	453	919	0.650	0.065	21272
24	259	450	916	2.758	0.276	21337
24	261	450	916	0.000	0.000	21301
24	263	450	916	0.000	0.000	21719
24	265	450	913	1.950	0.195	22142
24	267	432	903	13.384	1.338	20896
24	269	429	901	2.344	0.234	21499
24	271	426	898	2.758	0.276	21061
24	273	424	895	2.344	0.234	20855
24	275	424	895	0.000	0.000	20678
24	277	424	895	0.000	0.000	20677
24	279	424	895	0.000	0.000	20185
24	281	427	894	2.055	0.206	21407
24	283	428	893	0.919	0.092	20858
25	117	167	635	-1.000	-1.000	14030
25	119	172	632	3.790	0.379	14923
25	121	194	626	14.822	1.482	14440
25	123	210	625	10.420	1.042	14508
25	125	215	624	3.314	0.331	14826
25	127	227	623	7.827	0.783	14805
25	129	241	624	9.123	0.912	15790
25	131	258	624	11.050	1.105	16040
25	133	276	624	11.700	1.170	15801
25	135	295	626	12.418	1.242	15071
25	137	305	626	6.500	0.650	17676
25	139	311	625	3.954	0.395	16855
25	141	320	624	5.886	0.589	15809
25	143	346	624	16.900	1.690	16397
25	145	382	609	25.349	2.535	18878
25	147	403	597	15.721	1.572	19396
25	149	419	582	14.255	1.426	19444
25	151	438	562	17.931	1.793	20345
25	153	434	549	8.841	0.884	20170
25	155	435	528	13.665	1.367	23485
25	157	436	520	5.240	0.524	23268
25	159	442	514	5.515	0.552	19550
25	161	455	501	11.950	1.195	21467
25	163	463	493	7.354	0.735	16662
25	165	470	487	5.993	0.599	20585
25	167	482	482	8.450	0.845	21676
25	169	492	476	7.580	0.758	25460
25	171	501	471	6.692	0.669	21392
25	173	487	461	11.183	1.118	20910
25	175	473	452	10.818	1.082	21341
25	177	469	416	23.543	2.354	20836
25	179	472	391	16.366	1.637	26306
25	181	471	369	14.314	1.431	21219
25	183	473	359	6.629	0.663	15589
25	185	477	344	10.090	1.009	19021
25	187	480	341	2.758	0.276	22681
25	189	481	338	2.055	0.206	23278
25	191	480	333	3.314	0.331	21654
25	193	480	331	1.300	0.130	22867
25	195	490	321	9.192	0.919	22178
25	197	495	317	4.162	0.416	19365
25	199	503	310	6.909	0.691	23573
25	201	512	301	8.273	0.827	24850
25	203	517	294	5.591	0.559	23559
25	205	524	285	7.411	0.741	23796
25	207	528	276	6.402	0.640	24043
25	209	536	262	10.481	1.048	26646
25	211	542	250	8.720	0.872	25268
25	213	553	229	15.409	1.541	25442
25	215	558	221	6.132	0.613	25730
25	217	560	220	1.453	0.145	25627
25	219	563	219	2.055	0.206	26870
25	221	566	237	11.861	1.186	25753
25	223	574	243	6.500	0.650	26329
25	225	581	245	4.732	0.473	26089
25	227	582	243	1.453	0.145	26525
25	229	577	235	6.132	0.613	26154
25	231	571	230	5.077	0.508	26465
25	233	565	214	11.107	1.111	25864
25	235	565	202	7.800	0.780	26897
25	237	567	184	11.772	1.177	26596
25	239	565	176	5.360	0.536	26892
25	241	564	169	4.596	0.460	27840
25	243	563	162	4.596	0.460	26627
25	245	559	158	3.677	0.368	26281
25	247	562	152	4.360	0.436	28030
25	249	566	149	3.250	0.325	26227
25	251	572	143	5.515	0.552	26726
25	253	576	139	3.677	0.368	27645
25	255	581	123	10.896	1.090	30612
25	257	582	119	2.680	0.268	28179
25	259	582	113	3.900	0.390	29038
25	261	587	97	10.896	1.090	30593
25	263	592	78	12.770	1.277	29930
25	265	594	73	3.500	0.350	30672
25	267	597	63	6.786	0.679	29643
25	269	599	59	2.907	0.291	30570
25	271	602	53	4.360	0.436	28693
25	273	607	44	6.692	0.669	30548
25	275	611	38	4.687	0.469	29150
25	277	612	34	2.680	0.268	30505
25	279	612	33	0.650	0.065	30007
25	281	615	27	4.360	0.436	30157
25	283	619	23	3.677	0.368	28049
25	285	623	21	2.907	0.291	30507
25	287	627	20	2.680	0.268	30842
25	289	635	14	6.500	0.650	31338
26	115	26	236	-1.000	-1.000	14894
26	117	26	236	0.000	0.000	14346
26	119	29	232	3.250	0.325	15648
26	121	36	229	4.950	0.495	13269
26	123	40	231	2.907	0.291	13881
26	125	49	238	7.411	0.741	15091
26	127	57	241	5.553	0.555	15172
26	129	69	243	7.907	0.791	9515
26	131	74	243	3.250	0.325	15175
26	133	102	244	18.211	1.821	15529
26	135	123	249	14.031	1.403	18015
26	137	122	251	1.453	0.145	15005
26	139	119	252	2.055	0.206	15399
26	141	119	253	0.650	0.065	15467
26	143	119	239	9.100	0.910	15895
26	145	120	236	2.055	0.206	15828
26	147	128	222	10.481	1.048	13785
26	149	132	204	11.985	1.199	16631
26	151	135	201	2.758	0.276	16443
26	153	144	203	5.993	0.599	15119
26	155	151	204	4.596	0.460	16156
26	157	159	208	5.814	0.581	17632
26	159	170	214	8.144	0.814	16779
26	161	176	213	3.954	0.395	16099
26	163	172	204	6.402	0.640	16531
26	165	171	192	7.827	0.783	16416
26	167	171	192	0.000	0.000	16415
26	169	163	176	11.627	1.163	19247
26	171	160	171	3.790	0.379	16452
26	173	156	171	2.600	0.260	16297
26	175	156	171	0.000	0.000	16369
26	177	155	170	0.919	0.092	16476
26	179	153	169	1.453	0.145	16795
26	181	152	166	2.055	0.206	16627
26	183	151	162	2.680	0.268	16259
26	185	152	158	2.680	0.268	17151
26	187	152	158	0.000	0.000	16455
26	189	152	158	0.000	0.000	17078
26	191	155	148	6.786	0.679	16399
26	193	161	144	4.687	0.469	17596
26	195	169	142	5.360	0.536	18111
26	197	177	141	5.240	0.524	17680
26	199	192	142	9.771	0.977	17496
26	201	199	142	4.550	0.455	16873
26	203	199	142	0.000	0.000	16473
26	205	202	141	2.055	0.206	17462
26	207	203	141	0.650	0.065	17729
26	209	203	139	1.300	0.130	18988
26	211	202	138	0.919	0.092	18709
26	213	198	137	2.680	0.268	18531
26	215	195	137	1.950	0.195	17760
26	217	194	138	0.919	0.092	18240
26	219	194	138	0.000	0.000	18348
26	221	188	140	4.111	0.411	17483
26	223	183	142	3.500	0.350	18512
26	225	183	142	0.000	0.000	17522
26	227	183	143	0.650	0.065	18024
26	229	177	146	4.360	0.436	17702
26	231	175	146	1.300	0.130	17593
26	233	181	143	4.360	0.436	17203
26	235	173	138	6.132	0.613	16371
26	237	169	136	2.907	0.291	17449
26	239	168	136	0.650	0.065	18034
26	241	156	120	13.000	1.300	17226
26	243	155	116	2.680	0.268	18493
26	245	156	115	0.919	0.092	17323
26	247	163	111	5.240	0.524	19238
26	249	167	109	2.907	0.291	19061
26	251	169	106	2.344	0.234	18406
26	253	187	88	16.546	1.655	19483
26	255	188	87	0.919	0.092	19135
26	257	193	84	3.790	0.379	19507
26	259	193	84	0.000	0.000	19142
26	261	194	84	0.650	0.065	19287
26	263	195	83	0.919	0.092	19250
26	265	206	80	7.411	0.741	19776
26	267	215	78	5.993	0.599	19724
26	269	243	74	18.384	1.838	20030
26	271	258	72	9.836	0.984	19008
26	273	270	74	7.907	0.791	20089
26	275	287	76	11.126	1.113	22610
26	277	291	77	2.680	0.268	21102
26	279	301	83	7.580	0.758	21746
26	281	315	94	11.573	1.157	19999
26	283	322	103	7.411	0.741	21198
26	285	327	109	5.077	0.508	22539
26	287	331	113	3.677	0.368	21197
26	289	335	114	2.680	0.268	23346
27	107	25	449	-1.000	-1.000	14384
27	109	25	449	0.000	0.000	13431
27	111	33	448	5.240	0.524	13205
27	113	48	447	9.771	0.977	11865
27	115	62	445	9.192	0.919	14224
27	117	90	442	18.304	1.830	14688
27	119	137	443	30.556	3.056	14590
27	121	158	445	13.711	1.371	14376
27	123	178	450	13.400	1.340	14654
27	125	190	452	7.907	0.791	14766
27	127	239	492	41.114	4.111	16525
27	129	255	512	16.648	1.665	15175
27	131	265	526	11.183	1.118	15264
27	133	276	538	10.581	1.058	15526
27	135	290	560	16.950	1.695	16099
27	137	296	580	13.572	1.357	16779
27	139	299	600	13.145	1.315	16287
27	141	300	609	5.886	0.589	15862
27	143	305	619	7.267	0.727	18604
27	145	311	633	9.900	0.990	16843
27	147	319	667	22.703	2.270	17551
27	149	334	702	24.751	2.475	18284
27	151	340	715	9.306	0.931	17954
27	153	347	731	11.351	1.135	17935
27	155	356	744	10.277	1.028	18602
27	157	376	760	16.648	1.665	18791
27	159	385	766	7.031	0.703	18022
27	161	397	780	11.985	1.199	18798
27	163	407	786	7.580	0.758	19057
27	165	408	786	0.650	0.065	19896
27	167	411	786	1.950	0.195	20533
27	169	425	794	10.481	1.048	19758
27	171	443	796	11.772	1.177	21828
27	173	455	798	7.907	0.791	20433
27	175	459	802	3.677	0.368	21297
27	177	472	811	10.277	1.028	20462
27	179	489	820	12.503	1.250	11564
27	181	503	830	11.183	1.118	19722
27	183	513	834	7.001	0.700	21835
27	185	518	836	3.500	0.350	22355
27	187	531	841	9.053	0.905	22464
27	189	540	845	6.402	0.640	22570
[truncated: 546 more rows]
