# Supplementary material for: The Arp2/3 complex is required for in situ haptotactic response of microglia to iC3b
Source: EMBO Rep. 2026 Feb 27;27(7):1666–95. doi: 10.1038/s44319-026-00720-9 (PMC13076747; doi:10.1038/s44319-026-00720-9)
Supplement: Supplementary file 15 — Source data Fig. 3 [file 44319_2026_720_MOESM15_ESM.zip › Figure 3/3B-F/25.01.17 BV2 iC3b hapto well 2 away tracks 2421.txt]

	Track n�	Slice n�	X	Y	Distance	Velocity	Pixel Value
1	1	57	29	855	-1	-1	29893
2	1	59	46	857	11.126	1.113	26918
3	1	61	49	855	2.344	0.234	30208
4	1	63	71	852	14.432	1.443	30315
5	1	65	81	852	6.5	0.65	27352
6	1	67	123	863	28.22	2.822	31798
7	1	69	142	871	13.4	1.34	32328
8	1	71	167	889	20.023	2.002	32085
9	1	73	193	906	20.191	2.019	32700
10	1	75	207	916	11.183	1.118	34960
11	1	77	215	919	5.553	0.555	32048
12	1	79	229	929	11.183	1.118	31822
13	1	81	253	944	18.396	1.84	32180
14	1	83	254	944	0.65	0.065	31937
15	1	85	267	951	9.597	0.96	32760
16	1	87	272	953	3.5	0.35	32472
17	1	89	304	985	29.415	2.941	40259
18	1	91	328	1005	20.306	2.031	36748
19	1	93	338	1018	10.661	1.066	32493
20	1	95	338	1018	0	0	32209
21	1	97	337	1018	0.65	0.065	32443
22	1	99	337	1018	0	0	32906
23	1	101	334	1019	2.055	0.206	35359
24	1	103	336	1020	1.453	0.145	32104
25	1	105	341	1021	3.314	0.331	32685
26	1	107	344	1022	2.055	0.206	32693
27	1	109	348	1022	2.6	0.26	32645
28	1	111	341	1021	4.596	0.46	32368
29	1	113	343	1021	1.3	0.13	32673
30	1	115	353	1021	6.5	0.65	32692
31	1	117	349	1020	2.68	0.268	32843
32	1	119	348	1020	0.65	0.065	33135
33	2	63	12	724	-1	-1	31260
34	2	65	13	724	0.65	0.065	31263
35	2	67	14	724	0.65	0.065	31221
36	2	69	16	722	1.838	0.184	31662
37	2	71	20	709	8.841	0.884	33649
38	2	73	23	699	6.786	0.679	32274
39	2	75	33	675	16.9	1.69	34521
40	2	77	36	666	6.166	0.617	32774
41	2	79	40	656	7.001	0.7	34165
42	2	81	43	652	3.25	0.325	34588
43	2	83	43	652	0	0	34025
44	2	85	45	651	1.453	0.145	33217
45	2	87	51	654	4.36	0.436	31982
46	2	89	56	654	3.25	0.325	36865
47	2	91	65	649	6.692	0.669	33685
48	2	93	62	652	2.758	0.276	38290
49	2	95	58	654	2.907	0.291	31917
50	2	97	58	655	0.65	0.065	31719
51	2	99	59	657	1.453	0.145	32283
52	2	101	68	661	6.402	0.64	34082
53	2	103	76	663	5.36	0.536	31644
54	2	105	83	663	4.55	0.455	32375
55	2	107	85	663	1.3	0.13	30473
56	2	109	87	662	1.453	0.145	35596
57	2	111	92	662	3.25	0.325	28755
58	2	113	107	664	9.836	0.984	41809
59	2	115	109	667	2.344	0.234	39777
60	2	117	111	668	1.453	0.145	40056
61	2	119	113	671	2.344	0.234	38656
62	2	121	118	675	4.162	0.416	37253
63	2	123	121	677	2.344	0.234	41504
64	2	125	123	677	1.3	0.13	35969
65	2	127	131	684	6.909	0.691	39423
66	2	129	132	685	0.919	0.092	35503
67	2	131	132	685	0	0	34047
68	2	133	132	685	0	0	34472
69	2	135	132	687	1.3	0.13	34612
70	2	137	133	688	0.919	0.092	34924
71	2	139	133	687	0.65	0.065	35891
72	2	141	125	678	7.827	0.783	38917
73	2	143	118	676	4.732	0.473	39087
74	2	145	113	674	3.5	0.35	35148
75	2	147	109	672	2.907	0.291	34360
76	2	149	108	672	0.65	0.065	32154
77	2	151	106	670	1.838	0.184	34354
78	2	153	105	669	0.919	0.092	37803
79	2	155	103	667	1.838	0.184	33951
80	2	157	100	664	2.758	0.276	34086
81	2	159	100	664	0	0	37302
82	2	161	102	674	6.629	0.663	34804
83	2	163	104	677	2.344	0.234	33841
84	2	165	110	679	4.111	0.411	31535
85	2	167	118	686	6.909	0.691	39868
86	2	169	121	687	2.055	0.206	35375
87	2	171	125	690	3.25	0.325	39710
88	2	173	129	691	2.68	0.268	42044
89	2	175	129	691	0	0	37045
90	2	177	129	691	0	0	36802
91	2	179	129	691	0	0	38573
92	2	181	132	692	2.055	0.206	36009
93	2	183	134	694	1.838	0.184	46905
94	2	185	135	695	0.919	0.092	32523
95	2	187	135	695	0	0	34759
96	2	189	135	695	0	0	36039
97	2	191	135	695	0	0	32280
98	2	193	135	695	0	0	36850
99	2	195	135	695	0	0	37420
100	2	197	135	695	0	0	43402
101	2	199	137	702	4.732	0.473	38396
102	2	201	140	707	3.79	0.379	36898
103	2	203	145	718	7.854	0.785	34980
104	2	205	150	725	5.591	0.559	36372
105	2	207	154	730	4.162	0.416	35901
106	2	209	158	737	5.24	0.524	38071
107	2	211	159	738	0.919	0.092	36558
108	2	213	162	745	4.95	0.495	36406
109	2	215	163	747	1.453	0.145	38896
110	2	217	166	753	4.36	0.436	40185
111	2	219	167	754	0.919	0.092	36472
112	2	221	168	756	1.453	0.145	37509
113	2	223	171	761	3.79	0.379	37979
114	2	225	171	762	0.65	0.065	34883
115	2	227	173	766	2.907	0.291	39885
116	2	229	174	768	1.453	0.145	35938
117	2	231	174	769	0.65	0.065	34159
118	2	233	174	769	0	0	33907
119	2	235	175	769	0.65	0.065	34096
120	2	237	171	752	11.351	1.135	33996
121	2	239	169	750	1.838	0.184	34711
122	2	241	165	744	4.687	0.469	34585
123	2	243	162	739	3.79	0.379	34139
124	2	245	160	737	1.838	0.184	34463
125	2	247	160	737	0	0	34149
126	2	249	160	737	0	0	34571
127	2	251	160	737	0	0	34710
128	2	253	160	737	0	0	35210
129	2	255	160	737	0	0	34536
130	2	257	160	740	1.95	0.195	33856
131	2	259	158	742	1.838	0.184	34086
132	2	261	156	746	2.907	0.291	34042
133	2	263	156	747	0.65	0.065	34800
134	2	265	154	747	1.3	0.13	35655
135	2	267	150	746	2.68	0.268	39890
136	2	269	148	744	1.838	0.184	39943
137	2	271	147	743	0.919	0.092	33105
138	2	273	140	734	7.411	0.741	33957
139	3	81	103	1015	-1	-1	33494
140	3	83	103	1015	0	0	30288
141	3	85	105	1014	1.453	0.145	25895
142	3	87	108	1008	4.36	0.436	30996
143	3	89	112	1003	4.162	0.416	34988
144	3	91	114	994	5.993	0.599	30807
145	3	93	116	990	2.907	0.291	31201
146	3	95	116	1000	6.5	0.65	31731
147	3	97	116	1008	5.2	0.52	30942
148	3	99	116	1013	3.25	0.325	25773
149	3	101	121	1013	3.25	0.325	33781
150	3	103	121	1013	0	0	29221
151	3	105	138	1011	11.126	1.113	31614
152	3	107	147	1009	5.993	0.599	29921
153	3	109	159	1000	9.75	0.975	36862
154	3	111	172	988	11.499	1.15	39056
155	3	113	182	975	10.661	1.066	39179
156	3	115	188	965	7.58	0.758	32351
157	3	117	190	962	2.344	0.234	31528
158	3	119	194	953	6.402	0.64	32244
159	3	121	189	942	7.854	0.785	36119
160	3	123	184	940	3.5	0.35	36788
161	3	125	177	926	10.174	1.017	33835
162	3	127	172	909	11.518	1.152	33950
163	3	129	171	898	7.179	0.718	40002
164	3	131	169	888	6.629	0.663	34270
165	3	133	160	867	14.85	1.485	47508
166	3	135	154	854	9.306	0.931	37597
167	3	137	148	837	11.718	1.172	35572
168	3	139	146	827	6.629	0.663	35503
169	3	141	142	814	8.841	0.884	38618
170	3	143	135	802	9.03	0.903	33055
171	3	145	130	792	7.267	0.727	30673
172	3	147	134	791	2.68	0.268	32743
173	3	149	157	799	15.828	1.583	27967
174	3	151	171	799	9.1	0.91	35176
175	3	153	175	813	9.464	0.946	33386
176	3	155	173	816	2.344	0.234	38200
177	3	157	171	818	1.838	0.184	35229
178	3	159	164	821	4.95	0.495	38280
179	3	161	163	821	0.65	0.065	34001
180	3	163	159	820	2.68	0.268	36929
181	3	165	164	820	3.25	0.325	37652
182	3	167	151	816	8.841	0.884	38093
183	3	169	148	808	5.553	0.555	34017
184	3	171	151	807	2.055	0.206	31845
185	3	173	169	804	11.861	1.186	33954
186	3	175	173	818	9.464	0.946	36010
187	3	177	176	819	2.055	0.206	35702
188	3	179	177	824	3.314	0.331	31607
189	3	181	157	821	13.145	1.315	25107
190	3	183	153	821	2.6	0.26	24018
191	3	185	159	812	7.031	0.703	30683
192	3	187	161	810	1.838	0.184	34698
193	3	189	162	806	2.68	0.268	45003
194	3	191	167	818	8.45	0.845	33466
195	3	193	173	824	5.515	0.552	27116
196	3	195	178	824	3.25	0.325	27073
197	3	197	167	818	8.144	0.814	35032
198	3	199	165	817	1.453	0.145	40946
199	3	201	173	814	5.553	0.555	39656
200	3	203	171	818	2.907	0.291	35227
201	3	205	168	818	1.95	0.195	33822
202	3	207	162	818	3.9	0.39	33982
203	3	209	162	818	0	0	34906
204	3	211	162	818	0	0	35225
205	3	213	153	817	5.886	0.589	32803
206	3	215	136	817	11.05	1.105	15964
207	3	217	125	815	7.267	0.727	30941
208	3	219	124	815	0.65	0.065	31099
209	3	221	122	815	1.3	0.13	29907
210	3	223	124	815	1.3	0.13	27153
211	3	225	140	817	10.481	1.048	32912
212	3	227	149	818	5.886	0.589	31397
213	3	229	163	822	9.464	0.946	26749
214	3	231	172	822	5.85	0.585	32968
215	3	233	143	818	19.028	1.903	30577
216	3	235	138	818	3.25	0.325	29685
217	3	237	144	822	4.687	0.469	32016
218	3	239	152	823	5.24	0.524	29230
219	3	241	160	828	6.132	0.613	34127
220	3	243	166	832	4.687	0.469	27445
221	3	245	162	833	2.68	0.268	39899
222	3	247	147	828	10.277	1.028	28794
223	3	249	133	824	9.464	0.946	36472
224	3	251	132	824	0.65	0.065	29133
225	3	253	143	826	7.267	0.727	32035
226	3	255	159	828	10.481	1.048	28731
227	3	257	160	828	0.65	0.065	32864
228	3	259	153	828	4.55	0.455	34403
229	3	261	142	826	7.267	0.727	30876
230	3	263	136	823	4.36	0.436	29811
231	3	265	136	824	0.65	0.065	33165
232	3	267	136	830	3.9	0.39	25896
233	3	269	136	830	0	0	30526
234	3	271	140	832	2.907	0.291	32127
235	3	273	147	835	4.95	0.495	33199
236	3	275	147	835	0	0	29765
237	3	277	148	840	3.314	0.331	32258
238	3	279	148	845	3.25	0.325	40386
239	3	281	147	855	6.532	0.653	33559
240	3	283	149	874	12.418	1.242	29400
241	3	285	153	892	11.985	1.199	33998
242	3	287	157	915	15.174	1.517	32859
243	3	289	162	945	19.768	1.977	30918
244	4	161	13	757	-1	-1	31925
245	4	163	13	757	0	0	33340
246	4	165	13	757	0	0	32914
247	4	167	14	757	0.65	0.065	32804
248	4	169	18	754	3.25	0.325	32461
249	4	171	33	745	11.37	1.137	32763
250	4	173	77	743	28.629	2.863	33278
251	4	175	97	739	13.257	1.326	38947
252	4	177	116	731	13.4	1.34	36389
253	4	179	118	721	6.629	0.663	33548
254	4	181	104	707	12.869	1.287	34237
255	4	183	85	681	20.931	2.093	34695
256	4	185	69	667	13.819	1.382	30422
257	4	187	63	661	5.515	0.552	33607
258	4	189	63	656	3.25	0.325	34008
259	4	191	69	636	13.572	1.357	28110
260	4	193	59	589	31.233	3.123	24795
261	4	195	52	570	13.161	1.316	35973
262	4	197	59	520	32.816	3.282	31196
263	4	199	59	519	0.65	0.065	33048
264	4	201	60	518	0.919	0.092	37159
265	4	203	68	493	17.061	1.706	37657
266	4	205	70	490	2.344	0.234	38665
267	4	207	70	487	1.95	0.195	35253
268	4	209	45	500	18.315	1.832	38222
269	4	211	45	500	0	0	43385
270	4	213	37	499	5.24	0.524	39083
271	4	215	32	500	3.314	0.331	35579
272	4	217	28	503	3.25	0.325	35753
273	4	219	29	503	0.65	0.065	34716
274	4	221	38	496	7.411	0.741	37218
275	4	223	41	494	2.344	0.234	36918
276	4	225	41	493	0.65	0.065	35022
277	4	227	48	494	4.596	0.46	38442
278	4	229	54	503	7.031	0.703	34066
279	4	231	52	502	1.453	0.145	36833
280	4	233	51	504	1.453	0.145	36179
281	4	235	45	504	3.9	0.39	37224
282	4	237	38	498	5.993	0.599	30729
283	4	239	36	494	2.907	0.291	24897
284	4	241	32	478	10.72	1.072	39618
285	4	243	31	469	5.886	0.589	21827
286	4	245	27	471	2.907	0.291	32030
287	4	247	29	477	4.111	0.411	34700
288	4	249	31	482	3.5	0.35	34763
289	4	251	34	486	3.25	0.325	38415
290	4	253	40	491	5.077	0.508	34998
291	4	255	38	500	5.993	0.599	34136
292	4	257	36	506	4.111	0.411	31409
293	4	259	33	512	4.36	0.436	33880
294	4	261	39	513	3.954	0.395	27764
295	4	263	53	521	10.481	1.048	28292
296	4	265	59	523	4.111	0.411	36831
297	4	267	70	530	8.475	0.847	40539
298	4	269	73	531	2.055	0.206	35444
299	4	271	84	549	13.711	1.371	36088
300	4	273	91	565	11.351	1.135	33624
301	4	275	92	569	2.68	0.268	33599
302	4	277	100	580	8.841	0.884	34715
303	4	279	107	593	9.597	0.96	35235
304	4	281	112	595	3.5	0.35	35339
305	4	283	121	600	6.692	0.669	35133
306	4	285	123	600	1.3	0.13	38424
307	4	287	131	606	6.5	0.65	34467
308	4	289	132	614	5.24	0.524	34832
309	5	165	5	481	-1	-1	32526
310	5	167	7	480	1.453	0.145	32308
311	5	169	21	481	9.123	0.912	39998
312	5	171	24	484	2.758	0.276	38335
313	5	173	26	485	1.453	0.145	39337
314	5	175	28	487	1.838	0.184	32996
315	5	177	30	488	1.453	0.145	33287
316	5	179	52	499	15.987	1.599	35205
317	5	181	68	517	15.654	1.565	37393
318	5	183	75	528	8.475	0.847	33606
319	5	185	90	545	14.736	1.474	36017
320	5	187	94	569	15.815	1.581	28953
321	5	189	95	579	6.532	0.653	36171
322	5	191	101	592	9.306	0.931	37253
323	5	193	109	605	9.922	0.992	36407
324	5	195	116	621	11.351	1.135	39390
325	5	197	123	650	19.391	1.939	35618
326	5	199	125	653	2.344	0.234	38394
327	5	201	129	668	10.09	1.009	34748
328	5	203	129	671	1.95	0.195	38623
329	5	205	130	673	1.453	0.145	37286
330	5	207	134	675	2.907	0.291	40495
331	5	209	137	678	2.758	0.276	33625
332	5	211	143	684	5.515	0.552	36040
333	5	213	146	685	2.055	0.206	33972
334	5	215	146	685	0	0	38315
335	5	217	146	685	0	0	28098
336	5	219	148	687	1.838	0.184	36539
337	5	221	150	690	2.344	0.234	35225
338	5	223	153	693	2.758	0.276	35663
339	5	225	155	693	1.3	0.13	34334
340	5	227	161	680	9.306	0.931	38870
341	5	229	160	667	8.475	0.847	39680
342	5	231	159	664	2.055	0.206	30993
343	5	233	159	663	0.65	0.065	34709
344	5	235	164	659	4.162	0.416	32782
345	5	237	173	653	7.031	0.703	35274
346	5	239	174	663	6.532	0.653	34536
347	5	241	169	666	3.79	0.379	35470
348	5	243	163	666	3.9	0.39	35186
349	5	245	152	669	7.411	0.741	37284
350	5	247	142	669	6.5	0.65	38611
351	5	249	134	667	5.36	0.536	33024
352	5	251	127	666	4.596	0.46	32512
353	5	253	121	664	4.111	0.411	36123
354	5	255	112	662	5.993	0.599	26794
355	5	257	101	665	7.411	0.741	42810
356	5	259	99	665	1.3	0.13	36009
357	5	261	109	663	6.629	0.663	39327
358	5	263	119	661	6.629	0.663	31728
359	5	265	125	661	3.9	0.39	36941
360	5	267	136	684	16.571	1.657	36605
361	5	269	137	684	0.65	0.065	36694
362	5	271	150	683	8.475	0.847	35918
363	5	273	150	683	0	0	34290
364	5	275	130	675	14.001	1.4	35411
365	5	277	114	673	10.481	1.048	31868
366	5	279	105	673	5.85	0.585	33208
367	5	281	99	673	3.9	0.39	34873
368	5	283	93	673	3.9	0.39	32180
369	5	285	91	672	1.453	0.145	35026
370	5	287	84	669	4.95	0.495	39234
371	5	289	77	658	8.475	0.847	36151
372	6	189	28	857	-1	-1	27321
373	6	191	32	854	3.25	0.325	23046
374	6	193	38	863	7.031	0.703	32266
375	6	195	52	889	19.194	1.919	20106
376	6	197	60	894	6.132	0.613	33404
377	6	199	68	907	9.922	0.992	30794
378	6	201	67	913	3.954	0.395	36417
379	6	203	66	918	3.314	0.331	36613
380	6	205	79	924	9.306	0.931	32226
381	6	207	80	924	0.65	0.065	31283
382	6	209	72	915	7.827	0.783	32412
383	6	211	62	924	8.745	0.874	43658
384	6	213	62	924	0	0	31632
385	6	215	66	918	4.687	0.469	38221
386	6	217	55	918	7.15	0.715	30484
387	6	219	31	932	18.06	1.806	42398
388	6	221	30	933	0.919	0.092	41995
389	6	223	30	932	0.65	0.065	30645
390	6	225	34	924	5.814	0.581	27167
391	6	227	53	920	12.62	1.262	24626
392	6	229	55	920	1.3	0.13	29141
393	6	231	71	915	10.896	1.09	42173
394	6	233	75	909	4.687	0.469	26153
395	6	235	86	899	9.663	0.966	34812
396	6	237	92	893	5.515	0.552	29905
397	6	239	98	888	5.077	0.508	30596
398	6	241	98	888	0	0	30068
399	6	243	103	886	3.5	0.35	28047
400	6	245	110	884	4.732	0.473	26551
401	6	247	111	883	0.919	0.092	35278
402	6	249	116	882	3.314	0.331	29967
403	6	251	113	885	2.758	0.276	27584
404	6	253	93	901	16.648	1.665	27172
405	6	255	76	929	21.291	2.129	31098
406	6	257	80	947	11.985	1.199	31856
407	6	259	87	960	9.597	0.96	25733
408	6	261	91	966	4.687	0.469	27324
409	6	263	94	973	4.95	0.495	31117
410	6	265	98	981	5.814	0.581	31168
411	6	267	101	986	3.79	0.379	30369
412	6	269	105	992	4.687	0.469	30781
413	6	271	109	997	4.162	0.416	31210
414	6	273	112	1003	4.36	0.436	29427
415	6	275	115	1009	4.36	0.436	30822
416	6	277	117	1012	2.344	0.234	30661
417	6	279	119	1015	2.344	0.234	31812
418	7	247	9	831	-1	-1	32623
419	7	249	9	831	0	0	32696
420	7	251	10	830	0.919	0.092	31507
421	7	253	11	829	0.919	0.092	31229
422	7	255	13	828	1.453	0.145	29467
423	7	257	17	825	3.25	0.325	30972
424	7	259	32	824	9.771	0.977	47675
425	7	261	36	825	2.68	0.268	32873
426	7	263	41	825	3.25	0.325	32038
427	7	265	53	824	7.827	0.783	27648
428	7	267	57	822	2.907	0.291	32537
429	7	269	38	817	12.77	1.277	32666
430	7	271	22	810	11.351	1.135	31134
431	7	273	19	809	2.055	0.206	29167
432	7	275	30	827	13.711	1.371	32156
433	7	277	30	858	20.149	2.015	31641
434	7	279	33	875	11.22	1.122	31828
435	7	281	36	892	11.22	1.122	30935
436	7	283	37	905	8.475	0.847	32429
437	7	285	39	914	5.993	0.599	26262
438	7	287	40	919	3.314	0.331	31463
439	7	289	45	925	5.077	0.508	31032
440	8	45	40	648	-1	-1	14659
441	8	47	67	646	17.598	1.76	15311
442	8	49	73	643	4.36	0.436	14973
443	8	51	92	641	12.418	1.242	17048
444	8	53	102	638	6.786	0.679	17824
445	8	55	119	638	11.05	1.105	18813
446	8	57	164	642	29.365	2.936	21173
447	8	59	177	650	9.922	0.992	21711
448	8	61	193	650	10.4	1.04	22413
449	8	63	251	647	37.749	3.775	24070
450	8	65	259	646	5.24	0.524	24641
451	8	67	299	645	26.007	2.601	27219
452	8	69	316	651	11.718	1.172	29863
453	8	71	335	659	13.4	1.34	28133
454	8	73	366	663	20.317	2.032	29163
455	8	75	407	679	28.607	2.861	29201
456	8	77	460	693	35.631	3.563	29657
457	8	79	490	699	19.886	1.989	30119
458	8	81	518	707	18.928	1.893	30131
459	8	83	541	708	14.964	1.496	31200
460	8	85	563	696	16.289	1.629	31483
461	8	87	589	683	18.894	1.889	29120
462	8	89	602	666	13.91	1.391	32040
463	8	91	611	670	6.402	0.64	38345
464	8	93	627	670	10.4	1.04	31642
465	8	95	614	671	8.475	0.847	32483
466	8	97	613	671	0.65	0.065	34140
467	8	99	610	669	2.344	0.234	44315
468	8	101	608	662	4.732	0.473	32226
469	8	103	594	647	13.337	1.334	32135
470	8	105	585	639	7.827	0.783	31789
471	8	107	554	632	20.657	2.066	38038
472	8	109	536	632	11.7	1.17	27907
473	8	111	528	633	5.24	0.524	31172
474	8	113	527	633	0.65	0.065	30909
475	8	115	524	628	3.79	0.379	30755
476	8	117	517	624	5.24	0.524	33554
477	8	119	529	626	7.907	0.791	33295
478	8	121	535	637	8.144	0.814	30259
479	8	123	531	643	4.687	0.469	30219
480	8	125	525	655	8.72	0.872	30286
481	8	127	525	659	2.6	0.26	25978
482	8	129	533	654	6.132	0.613	28580
483	8	131	536	648	4.36	0.436	33507
484	8	133	537	650	1.453	0.145	29882
485	8	135	541	650	2.6	0.26	30984
486	8	137	546	649	3.314	0.331	31356
487	8	139	556	648	6.532	0.653	32073
488	8	141	547	647	5.886	0.589	32296
489	8	143	545	647	1.3	0.13	32568
490	8	145	541	650	3.25	0.325	21522
491	8	147	539	654	2.907	0.291	33416
492	8	149	534	661	5.591	0.559	19616
493	8	151	534	661	0	0	30047
494	8	153	534	660	0.65	0.065	31946
495	8	155	534	658	1.3	0.13	21245
496	8	157	533	658	0.65	0.065	26798
497	8	159	533	658	0	0	29564
498	8	161	532	658	0.65	0.065	30247
499	8	163	531	668	6.532	0.653	26661
500	8	165	537	676	6.5	0.65	29236
501	8	167	568	676	20.149	2.015	33921
502	8	169	582	680	9.464	0.946	47185
503	8	171	597	680	9.75	0.975	33670
504	8	173	630	677	21.538	2.154	25469
505	8	175	654	680	15.721	1.572	30803
506	8	177	663	681	5.886	0.589	29913
507	8	179	669	684	4.36	0.436	43841
508	8	181	663	693	7.031	0.703	36414
509	8	183	663	697	2.6	0.26	40202
510	8	185	669	700	4.36	0.436	32574
511	8	187	678	703	6.166	0.617	32346
512	8	189	686	704	5.24	0.524	32990
513	8	191	688	704	1.3	0.13	29604
514	8	193	690	700	2.907	0.291	30245
515	8	195	693	696	3.25	0.325	37299
516	8	197	692	697	0.919	0.092	34802
517	8	199	686	721	16.08	1.608	29819
518	8	201	686	722	0.65	0.065	31784
519	8	203	685	728	3.954	0.395	33360
520	8	205	680	731	3.79	0.379	31841
521	8	207	679	731	0.65	0.065	32313
522	8	209	679	731	0	0	33386
523	8	211	689	732	6.532	0.653	40644
524	8	213	697	727	6.132	0.613	40505
525	8	215	700	726	2.055	0.206	36777
526	8	217	697	710	10.581	1.058	33423
527	8	219	689	689	14.607	1.461	41236
528	8	221	687	673	10.481	1.048	36789
529	8	223	676	651	15.987	1.599	33232
530	8	225	673	627	15.721	1.572	32221
531	8	227	672	606	13.665	1.367	33707
532	8	229	672	582	15.6	1.56	36430
533	8	231	671	564	11.718	1.172	38320
534	8	233	669	554	6.629	0.663	35785
535	8	235	668	555	0.919	0.092	33778
536	8	237	664	563	5.814	0.581	33066
537	8	239	663	571	5.24	0.524	27266
538	8	241	657	611	26.29	2.629	32003
539	8	243	655	613	1.838	0.184	35410
540	8	245	625	622	20.358	2.036	28753
541	8	247	598	628	17.978	1.798	31617
542	8	249	583	638	11.718	1.172	31240
543	8	251	583	638	0	0	31096
544	8	253	584	638	0.65	0.065	31239
545	8	255	590	631	5.993	0.599	32034
546	8	257	598	628	5.553	0.555	31940
547	8	259	602	632	3.677	0.368	25212
548	8	261	605	635	2.758	0.276	29274
549	8	263	604	643	5.24	0.524	29018
550	8	265	602	663	13.065	1.306	31818
551	8	267	594	691	18.928	1.893	31996
552	8	269	584	715	16.9	1.69	28937
553	8	271	576	733	12.803	1.28	27034
554	8	273	571	751	12.143	1.214	33079
555	8	275	570	760	5.886	0.589	24476
556	8	277	567	782	14.432	1.443	31555
557	8	279	566	806	15.613	1.561	28697
558	8	281	565	825	12.367	1.237	24943
559	8	283	561	838	8.841	0.884	30389
560	8	285	552	878	26.649	2.665	31075
561	8	287	550	886	5.36	0.536	30620
562	8	289	546	929	28.07	2.807	29331
563	9	51	65	600	-1	-1	17067
564	9	53	68	596	3.25	0.325	17510
565	9	55	73	596	3.25	0.325	16840
566	9	57	89	596	10.4	1.04	18478
567	9	59	98	592	6.402	0.64	19274
568	9	61	122	577	18.396	1.84	21277
569	9	63	129	573	5.24	0.524	21004
570	9	65	140	570	7.411	0.741	21716
571	9	67	147	566	5.24	0.524	24273
572	9	69	155	567	5.24	0.524	22811
573	9	71	157	568	1.453	0.145	23924
574	9	73	180	588	19.811	1.981	26078
575	9	75	170	580	8.324	0.832	25511
576	9	77	169	581	0.919	0.092	24113
577	9	79	169	581	0	0	24075
578	9	81	170	604	14.964	1.496	23329
579	9	83	171	604	0.65	0.065	24048
580	9	85	186	617	12.902	1.29	27586
581	9	87	190	623	4.687	0.469	26666
582	9	89	193	634	7.411	0.741	25284
583	9	91	199	649	10.501	1.05	25768
584	9	93	213	665	13.819	1.382	26396
585	9	95	233	665	13	1.3	27717
586	9	97	251	665	11.7	1.17	26223
587	9	99	262	668	7.411	0.741	27865
588	9	101	267	673	4.596	0.46	27985
589	9	103	278	684	10.111	1.011	21371
590	9	105	283	690	5.077	0.508	26731
591	9	107	286	693	2.758	0.276	28213
592	9	109	281	676	11.518	1.152	31350
593	9	111	276	665	7.854	0.785	27998
594	9	113	274	660	3.5	0.35	34550
595	9	115	269	655	4.596	0.46	30933
596	9	117	267	655	1.3	0.13	28499
597	9	119	266	655	0.65	0.065	25168
598	9	121	266	655	0	0	28494
599	9	123	262	655	2.6	0.26	36470
600	9	125	254	657	5.36	0.536	29430
601	9	127	249	658	3.314	0.331	30604
602	9	129	241	665	6.909	0.691	28599
603	9	131	238	668	2.758	0.276	25548
604	9	133	241	676	5.553	0.555	28840
605	9	135	248	676	4.55	0.455	30776
606	9	137	254	674	4.111	0.411	25125
607	9	139	254	674	0	0	28675
608	9	141	257	666	5.553	0.555	23964
609	9	143	257	659	4.55	0.455	27680
610	9	145	257	658	0.65	0.065	29678
611	9	147	258	662	2.68	0.268	27772
612	9	149	259	664	1.453	0.145	26473
613	9	151	256	663	2.055	0.206	29211
614	9	153	254	661	1.838	0.184	25301
615	9	155	249	643	12.143	1.214	27149
616	9	157	251	641	1.838	0.184	29249
617	9	159	252	648	4.596	0.46	26191
618	9	161	252	650	1.3	0.13	27723
619	9	163	251	650	0.65	0.065	27808
620	9	165	251	650	0	0	26389
621	9	167	253	654	2.907	0.291	23750
622	9	169	259	652	4.111	0.411	27143
623	9	171	268	652	5.85	0.585	27940
624	9	173	280	657	8.45	0.845	31428
625	9	175	291	660	7.411	0.741	31280
626	9	177	291	658	1.3	0.13	31883
627	9	179	291	658	0	0	31419
628	9	181	292	662	2.68	0.268	30933
629	9	183	293	666	2.68	0.268	30056
630	9	185	296	667	2.055	0.206	31489
631	9	187	304	661	6.5	0.65	34852
632	9	189	295	666	6.692	0.669	30149
633	9	191	293	666	1.3	0.13	29594
634	9	193	292	666	0.65	0.065	27610
635	9	195	289	662	3.25	0.325	25680
636	9	197	289	659	1.95	0.195	25831
637	9	199	291	664	3.5	0.35	28158
638	9	201	293	664	1.3	0.13	31752
639	9	203	303	665	6.532	0.653	33622
640	9	205	300	672	4.95	0.495	25662
641	9	207	300	672	0	0	24877
642	9	209	302	670	1.838	0.184	30190
643	9	211	299	670	1.95	0.195	29504
644	9	213	290	671	5.886	0.589	26687
645	9	215	285	674	3.79	0.379	24231
646	9	217	284	674	0.65	0.065	24875
647	9	219	307	666	15.828	1.583	28476
648	9	221	301	671	5.077	0.508	35358
649	9	223	301	671	0	0	28478
650	9	225	301	672	0.65	0.065	29128
651	9	227	298	675	2.758	0.276	28519
652	9	229	290	676	5.24	0.524	28480
653	9	231	280	669	7.934	0.793	27206
654	9	233	269	659	9.663	0.966	25750
655	9	235	269	658	0.65	0.065	27356
656	9	237	268	656	1.453	0.145	28189
657	9	239	266	654	1.838	0.184	25178
658	9	241	266	654	0	0	27029
659	9	243	266	655	0.65	0.065	25886
660	9	245	265	673	11.718	1.172	28207
661	9	247	268	673	1.95	0.195	27860
662	9	249	270	671	1.838	0.184	27555
663	9	251	271	671	0.65	0.065	29143
664	9	253	275	682	7.608	0.761	27992
665	9	255	280	668	9.663	0.966	28941
666	9	257	275	660	6.132	0.613	25008
667	9	259	270	658	3.5	0.35	23320
668	9	261	283	650	9.922	0.992	29404
669	9	263	304	647	13.788	1.379	28909
670	9	265	308	643	3.677	0.368	29815
671	9	267	300	649	6.5	0.65	31432
672	9	269	291	656	7.411	0.741	29525
673	9	271	284	662	5.993	0.599	24022
674	9	273	273	669	8.475	0.847	29084
675	9	275	269	673	3.677	0.368	39870
676	9	277	269	673	0	0	42651
677	9	279	275	665	6.5	0.65	22374
678	9	281	283	657	7.354	0.735	28417
679	9	283	288	653	4.162	0.416	30533
680	9	285	284	655	2.907	0.291	30432
681	9	287	273	661	8.144	0.814	28474
682	9	289	266	665	5.24	0.524	27825
683	10	53	41	420	-1	-1	18195
684	10	55	41	420	0	0	18561
685	10	57	53	417	8.04	0.804	18789
686	10	59	71	417	11.7	1.17	20337
687	10	61	105	415	22.138	2.214	21270
688	10	63	128	412	15.076	1.508	22973
689	10	65	153	414	16.302	1.63	22746
690	10	67	176	417	15.076	1.508	24973
691	10	69	196	422	13.4	1.34	23280
692	10	71	229	424	21.489	2.149	26184
693	10	73	255	427	17.012	1.701	27423
694	10	75	269	427	9.1	0.91	28153
695	10	77	279	422	7.267	0.727	29014
696	10	79	292	385	25.491	2.549	27282
697	10	81	302	372	10.661	1.066	29396
698	10	83	310	355	12.212	1.221	30022
699	10	85	309	332	14.964	1.496	29384
700	10	87	308	331	0.919	0.092	31997
701	10	89	308	324	4.55	0.455	39032
702	10	91	303	315	6.692	0.669	32133
703	10	93	296	303	9.03	0.903	27740
704	10	95	289	275	18.76	1.876	28243
705	10	97	288	259	10.42	1.042	32145
706	10	99	282	199	39.194	3.919	28128
707	10	101	282	196	1.95	0.195	29571
708	10	103	282	180	10.4	1.04	37041
709	10	105	284	173	4.732	0.473	37857
710	10	107	283	169	2.68	0.268	33610
711	10	109	283	142	17.55	1.755	32573
712	10	111	283	137	3.25	0.325	28151
713	10	113	291	106	20.81	2.081	32315
714	10	115	301	90	12.264	1.226	19524
715	10	117	307	84	5.515	0.552	33093
716	10	119	319	77	9.03	0.903	32408
717	10	121	337	69	12.803	1.28	32304
718	10	123	348	64	7.854	0.785	39406
719	10	125	353	61	3.79	0.379	40846
720	10	127	363	52	8.745	0.874	34758
721	10	129	365	49	2.344	0.234	34665
722	10	131	360	42	5.591	0.559	44614
723	10	133	360	39	1.95	0.195	36790
724	10	135	364	35	3.677	0.368	34456
725	10	137	365	29	3.954	0.395	35262
726	10	139	365	22	4.55	0.455	38467
727	10	141	364	20	1.453	0.145	35383
728	10	143	364	19	0.65	0.065	35604
729	10	145	360	10	6.402	0.64	40729
730	10	147	360	10	0	0	39570
731	10	149	361	7	2.055	0.206	35468
732	10	151	361	7	0	0	41821
733	10	153	361	14	4.55	0.455	36835
734	10	155	363	19	3.5	0.35	32389
735	10	157	363	19	0	0	33699
736	10	159	363	13	3.9	0.39	35396
737	10	161	363	8	3.25	0.325	37173
738	10	163	366	15	4.95	0.495	33090
739	10	165	371	22	5.591	0.559	36433
740	10	167	375	25	3.25	0.325	38977
741	10	169	378	30	3.79	0.379	38884
742	10	171	382	36	4.687	0.469	40029
743	10	173	384	43	4.732	0.473	39990
744	10	175	385	44	0.919	0.092	39117
745	10	177	386	50	3.954	0.395	34544
746	10	179	389	58	5.553	0.555	33711
747	10	181	390	66	5.24	0.524	35584
748	10	183	391	66	0.65	0.065	34816
749	10	185	391	66	0	0	34924
750	10	187	390	62	2.68	0.268	34662
751	10	189	386	52	7.001	0.7	35016
752	10	191	381	40	8.45	0.845	35037
753	10	193	378	33	4.95	0.495	34546
754	10	195	375	26	4.95	0.495	37069
755	10	197	374	21	3.314	0.331	35987
756	10	199	372	15	4.111	0.411	35689
757	10	201	370	10	3.5	0.35	35299
758	10	203	367	6	3.25	0.325	35549
759	10	205	366	4	1.453	0.145	34737
760	11	53	31	217	-1	-1	22044
761	11	55	32	222	3.314	0.331	22870
762	11	57	36	226	3.677	0.368	22341
763	11	59	49	232	9.306	0.931	23546
764	11	61	55	236	4.687	0.469	23464
765	11	63	63	240	5.814	0.581	24623
766	11	65	71	245	6.132	0.613	24780
767	11	67	78	250	5.591	0.559	24484
768	11	69	85	254	5.24	0.524	23612
769	11	71	91	256	4.111	0.411	24378
770	11	73	108	251	11.518	1.152	27462
771	11	75	120	248	8.04	0.804	34017
772	11	77	129	246	5.993	0.599	25007
773	11	79	139	243	6.786	0.679	26439
774	11	81	150	241	7.267	0.727	29511
775	11	83	156	240	3.954	0.395	27297
776	11	85	165	238	5.993	0.599	30673
777	11	87	173	238	5.2	0.52	32141
778	11	89	182	236	5.993	0.599	27962
779	11	91	187	235	3.314	0.331	29440
780	11	93	195	238	5.553	0.555	25039
781	11	95	200	240	3.5	0.35	28546
782	11	97	203	240	1.95	0.195	27473
783	11	99	209	240	3.9	0.39	25601
784	11	101	213	240	2.6	0.26	26990
785	11	103	227	231	10.818	1.082	30609
786	11	105	228	227	2.68	0.268	29146
787	11	107	220	235	7.354	0.735	29872
788	11	109	218	244	5.993	0.599	29656
789	11	111	226	254	8.324	0.832	27704
790	11	113	228	254	1.3	0.13	27627
791	11	115	229	254	0.65	0.065	27477
792	11	117	230	255	0.919	0.092	23830
793	11	119	231	263	5.24	0.524	28283
794	11	121	237	277	9.9	0.99	25341
795	11	123	241	283	4.687	0.469	27732
796	11	125	246	310	17.848	1.785	26171
797	11	127	244	323	8.549	0.855	24930
798	11	129	239	339	10.896	1.09	19807
799	11	131	238	354	9.771	0.977	23431
800	11	133	238	366	7.8	0.78	24047
801	11	135	238	383	11.05	1.105	26751
802	11	137	237	392	5.886	0.589	28747
803	11	139	237	393	0.65	0.065	24635
804	11	141	240	396	2.758	0.276	29269
805	11	143	244	394	2.907	0.291	28901
806	11	145	235	409	11.37	1.137	28206
807	11	147	228	409	4.55	0.455	27335
808	11	149	226	399	6.629	0.663	32314
809	11	151	231	366	21.694	2.169	14645
810	11	153	242	347	14.27	1.427	26940
811	11	155	249	334	9.597	0.96	26454
812	11	157	254	324	7.267	0.727	39245
813	11	159	257	316	5.553	0.555	27249
814	11	161	261	304	8.222	0.822	31146
815	11	163	267	289	10.501	1.05	29798
816	11	165	267	274	9.75	0.975	27199
817	11	167	270	289	9.943	0.994	26736
818	11	169	279	291	5.993	0.599	24653
819	11	171	289	289	6.629	0.663	26692
820	11	173	294	290	3.314	0.331	23381
821	11	175	300	290	3.9	0.39	28859
822	11	177	311	293	7.411	0.741	31070
823	11	179	327	298	10.896	1.09	30747
824	11	181	344	313	14.736	1.474	35138
825	11	183	349	314	3.314	0.331	28356
826	11	185	364	315	9.771	0.977	31683
827	11	187	374	315	6.5	0.65	34540
828	11	189	391	316	11.069	1.107	34271
829	11	191	399	316	5.2	0.52	34752
830	11	193	421	311	14.664	1.466	35529
831	11	195	429	308	5.553	0.555	31532
832	11	197	436	308	4.55	0.455	33897
833	11	199	452	307	10.42	1.042	36776
834	11	201	471	302	12.77	1.277	35324
835	11	203	481	301	6.532	0.653	35248
836	11	205	483	302	1.453	0.145	34622
837	11	207	491	303	5.24	0.524	35852
838	11	209	498	308	5.591	0.559	39389
839	11	211	505	311	4.95	0.495	33046
840	11	213	516	312	7.179	0.718	37010
841	11	215	528	308	8.222	0.822	34592
842	11	217	533	307	3.314	0.331	34750
843	11	219	544	306	7.179	0.718	34280
844	11	221	548	307	2.68	0.268	35851
845	11	223	554	310	4.36	0.436	33717
846	11	225	567	313	8.672	0.867	35118
847	11	227	570	313	1.95	0.195	37596
848	11	229	574	313	2.6	0.26	38183
849	11	231	579	313	3.25	0.325	35042
850	11	233	591	311	7.907	0.791	34978
851	11	235	601	309	6.629	0.663	37881
852	11	237	604	304	3.79	0.379	35860
853	11	239	606	300	2.907	0.291	33403
854	11	241	607	294	3.954	0.395	36545
855	11	243	612	288	5.077	0.508	36104
856	11	245	612	285	1.95	0.195	36705
857	11	247	611	287	1.453	0.145	38537
858	11	249	607	293	4.687	0.469	34990
859	11	251	598	299	7.031	0.703	50797
860	11	253	591	302	4.95	0.495	36474
861	11	255	585	303	3.954	0.395	32571
862	11	257	576	309	7.031	0.703	30276
863	11	259	573	312	2.758	0.276	43377
864	11	261	570	316	3.25	0.325	48896
865	11	263	570	316	0	0	34941
866	11	265	571	315	0.919	0.092	34454
867	11	267	570	315	0.65	0.065	34787
868	11	269	561	322	7.411	0.741	34598
869	11	271	555	328	5.515	0.552	34890
870	11	273	552	330	2.344	0.234	32611
871	11	275	542	337	7.934	0.793	34438
872	11	277	523	355	17.012	1.701	39453
873	11	279	509	373	14.822	1.482	38859
874	11	281	501	382	7.827	0.783	33078
875	11	283	491	400	13.384	1.338	34141
876	11	285	485	409	7.031	0.703	39509
877	11	287	458	428	21.459	2.146	32688
878	11	289	445	430	8.549	0.855	32053
879	12	67	34	524	-1	-1	18556
880	12	69	32	519	3.5	0.35	19594
881	12	71	41	512	7.411	0.741	19782
882	12	73	49	510	5.36	0.536	18932
883	12	75	63	508	9.192	0.919	19272
884	12	77	88	501	16.875	1.687	20890
885	12	79	101	496	9.053	0.905	22511
886	12	81	132	488	20.81	2.081	20881
887	12	83	162	484	19.672	1.967	24822
888	12	85	188	484	16.9	1.69	28997
889	12	87	210	485	14.314	1.431	26306
890	12	89	239	488	18.95	1.895	30049
891	12	91	267	492	18.384	1.838	27448
892	12	93	292	501	17.27	1.727	29318
893	12	95	317	503	16.302	1.63	27458
894	12	97	343	501	16.95	1.695	27619
895	12	99	349	499	4.111	0.411	31125
896	12	101	364	493	10.501	1.05	41552
897	12	103	382	487	12.333	1.233	31130
898	12	105	387	485	3.5	0.35	33154
899	12	107	389	488	2.344	0.234	27370
900	12	109	397	487	5.24	0.524	23222
901	12	111	405	489	5.36	0.536	30720
902	12	113	411	489	3.9	0.39	32860
903	12	115	423	504	12.486	1.249	32040
904	12	117	419	525	13.895	1.39	32995
905	12	119	414	539	9.663	0.966	31705
906	12	121	413	554	9.771	0.977	32447
907	12	123	401	639	55.796	5.58	40325
908	12	125	401	641	1.3	0.13	31099
909	12	127	398	649	5.553	0.555	31051
910	12	129	394	655	4.687	0.469	29018
911	12	131	384	659	7.001	0.7	34747
912	12	133	363	658	13.665	1.367	30220
913	12	135	362	656	1.453	0.145	29732
914	12	137	364	650	4.111	0.411	30155
915	12	139	388	642	16.443	1.644	30862
916	12	141	430	639	27.369	2.737	31904
917	12	143	450	657	17.489	1.749	32354
918	12	145	456	659	4.111	0.411	31369
919	12	147	472	658	10.42	1.042	31459
920	12	149	472	631	17.55	1.755	36802
921	12	151	478	611	13.572	1.357	33232
922	12	153	470	595	11.627	1.163	32853
923	12	155	451	595	12.35	1.235	29389
924	12	157	446	589	5.077	0.508	32078
925	12	159	449	604	9.943	0.994	22804
926	12	161	441	628	16.443	1.644	28734
927	12	163	423	651	18.984	1.898	48116
928	12	165	421	654	2.344	0.234	31450
929	12	167	413	655	5.24	0.524	35633
930	12	169	403	663	8.324	0.832	31752
931	12	171	402	695	20.81	2.081	30698
932	12	173	414	712	13.525	1.353	29677
933	12	175	426	741	20.4	2.04	30696
934	12	177	430	744	3.25	0.325	28725
935	12	179	425	781	24.268	2.427	29321
936	12	181	427	773	5.36	0.536	28595
937	12	183	435	767	6.5	0.65	29568
938	12	185	452	765	11.126	1.113	23387
939	12	187	463	759	8.144	0.814	25387
940	12	189	469	771	8.72	0.872	28616
941	12	191	472	791	13.145	1.315	27622
942	12	193	480	800	7.827	0.783	28893
943	12	195	485	817	11.518	1.152	31675
944	12	197	486	826	5.886	0.589	28497
945	12	199	488	829	2.344	0.234	29190
946	12	201	492	825	3.677	0.368	30488
947	12	203	496	823	2.907	0.291	30123
948	12	205	498	822	1.453	0.145	29651
949	12	207	499	821	0.919	0.092	30480
950	12	209	507	810	8.841	0.884	29667
951	12	211	508	804	3.954	0.395	31514
952	12	213	508	795	5.85	0.585	26859
953	12	215	511	785	6.786	0.679	29532
954	12	217	514	780	3.79	0.379	32039
955	12	219	522	777	5.553	0.555	30344
956	12	221	538	768	11.932	1.193	30493
957	12	223	532	766	4.111	0.411	30542
958	12	225	526	764	4.111	0.411	35967
959	12	227	518	751	9.922	0.992	33215
960	12	229	521	752	2.055	0.206	36152
961	12	231	528	762	7.934	0.793	29696
962	12	233	537	789	18.499	1.85	37196
963	12	235	541	799	7.001	0.7	37814
964	12	237	541	799	0	0	33954
965	12	239	528	794	9.053	0.905	25915
966	12	241	510	786	12.803	1.28	32827
967	12	243	476	774	23.435	2.344	29591
968	12	245	461	771	9.943	0.994	22090
969	12	247	444	768	11.22	1.122	29364
970	12	249	438	766	4.111	0.411	28880
971	12	251	447	754	9.75	0.975	25794
972	12	253	456	743	9.238	0.924	27583
973	12	255	459	733	6.786	0.679	29673
974	12	257	459	726	4.55	0.455	32314
975	12	259	459	710	10.4	1.04	29377
976	12	261	460	698	7.827	0.783	33322
977	12	263	460	694	2.6	0.26	29666
978	12	265	460	691	1.95	0.195	33552
979	12	267	460	691	0	0	26068
980	12	269	461	684	4.596	0.46	25348
981	12	271	463	662	14.359	1.436	29411
982	12	273	464	646	10.42	1.042	34607
983	12	275	463	640	3.954	0.395	35509
984	12	277	461	635	3.5	0.35	33394
985	12	279	459	628	4.732	0.473	33303
986	12	281	455	616	8.222	0.822	33285
987	12	283	453	607	5.993	0.599	34286
988	12	285	452	600	4.596	0.46	30135
989	12	287	451	594	3.954	0.395	31570
990	12	289	451	592	1.3	0.13	28534
991	13	71	59	549	-1	-1	19101
992	13	73	65	551	4.111	0.411	21466
993	13	75	78	551	8.45	0.845	19452
994	13	77	85	547	5.24	0.524	21474
995	13	79	92	542	5.591	0.559	21115
996	13	81	111	535	13.161	1.316	12268
997	13	83	127	530	10.896	1.09	23368
998	13	85	155	527	18.304	1.83	25104
999	13	87	159	526	2.68	0.268	25898
1000	13	89	165	524	4.111	0.411	31789
1001	13	91	175	521	6.786	0.679	25922
1002	13	93	186	521	7.15	0.715	28853
1003	13	95	201	524	9.943	0.994	27600
1004	13	97	214	525	8.475	0.847	28799
1005	13	99	223	524	5.886	0.589	27816
1006	13	101	239	524	10.4	1.04	30950
1007	13	103	248	524	5.85	0.585	26145
1008	13	105	257	524	5.85	0.585	26902
1009	13	107	271	523	9.123	0.912	27531
1010	13	109	272	523	0.65	0.065	30073
1011	13	111	284	523	7.8	0.78	29858
1012	13	113	302	528	12.143	1.214	32924
1013	13	115	304	533	3.5	0.35	30245
1014	13	117	301	546	8.672	0.867	35380
1015	13	119	300	555	5.886	0.589	29346
1016	13	121	291	565	8.745	0.874	32409
1017	13	123	289	571	4.111	0.411	36114
1018	13	125	286	582	7.411	0.741	34362
1019	13	127	283	587	3.79	0.379	36180
1020	13	129	280	597	6.786	0.679	16113
1021	13	131	278	604	4.732	0.473	23307
1022	13	133	277	616	7.827	0.783	43742
1023	13	135	277	619	1.95	0.195	18847
1024	13	137	277	620	0.65	0.065	17389
1025	13	139	277	618	1.3	0.13	16339
1026	13	141	278	611	4.596	0.46	15168
1027	13	143	280	605	4.111	0.411	16152
1028	13	145	280	602	1.95	0.195	25270
1029	13	147	280	601	0.65	0.065	20129
1030	13	149	283	592	6.166	0.617	30698
1031	13	151	283	592	0	0	25175
1032	13	153	283	592	0	0	30698
1033	13	155	283	592	0	0	27706
1034	13	157	287	597	4.162	0.416	9830
1035	13	159	287	597	0	0	9810
1036	13	161	287	597	0	0	9728
1037	13	163	287	588	5.85	0.585	31509
1038	13	165	287	588	0	0	30535
1039	13	167	287	583	3.25	0.325	29833
1040	13	169	288	577	3.954	0.395	30816
1041	13	171	289	573	2.68	0.268	29762
1042	13	173	290	569	2.68	0.268	34016
1043	13	175	291	566	2.055	0.206	33345
1044	13	177	293	560	4.111	0.411	33552
1045	13	179	294	555	3.314	0.331	36707
1046	13	181	292	547	5.36	0.536	32698
1047	13	183	296	538	6.402	0.64	32498
1048	13	185	297	534	2.68	0.268	32445
1049	13	187	297	533	0.65	0.065	29043
1050	13	189	296	538	3.314	0.331	34737
1051	13	191	294	547	5.993	0.599	30555
1052	13	193	294	547	0	0	32296
1053	13	195	294	547	0	0	32612
1054	13	197	294	549	1.3	0.13	34082
1055	13	199	293	555	3.954	0.395	33784
1056	13	201	293	555	0	0	39147
1057	13	203	293	555	0	0	39075
1058	13	205	293	555	0	0	37905
1059	13	207	290	561	4.36	0.436	32461
1060	13	209	288	564	2.344	0.234	21017
1061	13	211	288	564	0	0	30086
1062	13	213	286	549	9.836	0.984	27891
1063	13	215	285	549	0.65	0.065	27185
1064	13	217	278	549	4.55	0.455	27808
1065	13	219	282	549	2.6	0.26	27282
1066	13	221	292	547	6.629	0.663	31047
1067	13	223	292	547	0	0	33628
1068	13	225	293	543	2.68	0.268	31514
1069	13	227	295	541	1.838	0.184	26960
1070	13	229	299	537	3.677	0.368	32343
1071	13	231	299	537	0	0	30427
1072	13	233	299	537	0	0	33479
1073	13	235	299	537	0	0	34220
1074	13	237	299	536	0.65	0.065	36376
1075	13	239	299	536	0	0	34808
1076	13	241	299	535	0.65	0.065	33368
1077	13	243	299	535	0	0	32905
1078	13	245	299	535	0	0	32482
1079	13	247	298	536	0.919	0.092	29395
1080	13	249	298	537	0.65	0.065	29525
1081	13	251	298	538	0.65	0.065	33938
1082	13	253	297	539	0.919	0.092	28670
1083	13	255	297	539	0	0	33554
1084	13	257	296	540	0.919	0.092	33776
1085	13	259	296	540	0	0	31038
1086	13	261	295	541	0.919	0.092	22567
1087	13	263	293	546	3.5	0.35	18903
1088	13	265	294	542	2.68	0.268	25320
1089	13	267	301	524	12.553	1.255	33358
1090	13	269	305	516	5.814	0.581	30463
1091	13	271	308	501	9.943	0.994	29135
1092	13	273	310	496	3.5	0.35	32415
1093	13	275	311	493	2.055	0.206	32136
1094	13	277	311	493	0	0	29161
1095	13	279	309	495	1.838	0.184	26138
1096	13	281	304	505	7.267	0.727	28323
1097	13	283	302	508	2.344	0.234	27942
1098	13	285	300	511	2.344	0.234	26792
1099	13	287	297	524	8.672	0.867	29205
1100	13	289	292	536	8.45	0.845	30311
1101	14	71	49	428	-1	-1	19756
1102	14	73	58	428	5.85	0.585	22564
1103	14	75	66	428	5.2	0.52	21523
1104	14	77	81	425	9.943	0.994	22725
1105	14	79	106	427	16.302	1.63	23533
1106	14	81	129	426	14.964	1.496	23479
1107	14	83	146	421	11.518	1.152	24357
1108	14	85	168	418	14.432	1.443	24622
1109	14	87	180	418	7.8	0.78	25520
1110	14	89	193	418	8.45	0.845	25983
1111	14	91	207	418	9.1	0.91	26517
1112	14	93	248	424	26.933	2.693	23591
1113	14	95	257	427	6.166	0.617	30307
1114	14	97	262	433	5.077	0.508	30252
1115	14	99	267	445	8.45	0.845	30043
1116	14	101	268	445	0.65	0.065	30665
1117	14	103	268	445	0	0	32035
1118	14	105	270	449	2.907	0.291	35908
1119	14	107	272	454	3.5	0.35	29311
1120	14	109	272	451	1.95	0.195	33373
1121	14	111	272	445	3.9	0.39	33247
1122	14	113	274	456	7.267	0.727	27421
1123	14	115	277	460	3.25	0.325	30671
1124	14	117	284	465	5.591	0.559	29983
1125	14	119	288	453	8.222	0.822	30474
1126	14	121	293	433	13.4	1.34	30712
1127	14	123	295	422	7.267	0.727	29861
1128	14	125	306	431	9.238	0.924	26184
1129	14	127	312	438	5.993	0.599	26067
1130	14	129	331	477	28.198	2.82	31360
1131	14	131	353	494	18.071	1.807	31053
1132	14	133	372	511	16.571	1.657	31764
1133	14	135	414	532	30.522	3.052	31673
1134	14	137	437	551	19.391	1.939	31685
1135	14	139	459	567	17.681	1.768	32641
1136	14	141	474	573	10.501	1.05	32543
1137	14	143	500	568	17.209	1.721	32811
1138	14	145	523	564	15.174	1.517	33357
1139	14	147	547	573	16.66	1.666	32110
1140	14	149	574	583	18.715	1.871	34326
1141	14	151	589	583	9.75	0.975	32498
1142	14	153	615	573	18.106	1.811	32204
1143	14	155	637	563	15.708	1.571	32543
1144	14	157	656	561	12.418	1.242	29358
1145	14	159	686	564	19.597	1.96	29988
1146	14	161	699	568	8.841	0.884	34816
1147	14	163	708	588	14.255	1.426	32970
1148	14	165	722	597	10.818	1.082	32430
1149	14	167	738	603	11.107	1.111	33291
1150	14	169	752	603	9.1	0.91	34638
1151	14	171	762	596	7.934	0.793	33961
1152	14	173	768	585	8.144	0.814	30459
1153	14	175	768	578	4.55	0.455	34378
1154	14	177	764	570	5.814	0.581	33662
1155	14	179	763	564	3.954	0.395	34425
1156	14	181	763	551	8.45	0.845	32691
1157	14	183	764	547	2.68	0.268	30091
1158	14	185	772	551	5.814	0.581	41924
1159	14	187	800	566	20.647	2.065	29018
1160	14	189	823	579	17.172	1.717	34711
1161	14	191	827	581	2.907	0.291	35028
1162	14	193	841	586	9.663	0.966	34880
1163	14	195	860	587	12.367	1.237	33871
1164	14	197	880	585	13.065	1.306	37679
1165	14	199	895	579	10.501	1.05	36206
1166	14	201	902	576	4.95	0.495	31703
1167	14	203	908	569	5.993	0.599	29714
1168	14	205	908	558	7.15	0.715	35417
1169	14	207	928	560	13.065	1.306	32129
1170	14	209	975	585	34.602	3.46	35820
1171	14	211	975	586	0.65	0.065	41383
1172	14	213	983	597	8.841	0.884	30798
1173	14	215	984	598	0.919	0.092	45465
1174	14	217	987	597	2.055	0.206	46908
1175	14	219	994	593	5.24	0.524	28519
1176	14	221	1000	588	5.077	0.508	35745
1177	14	223	1004	585	3.25	0.325	37238
1178	14	225	1005	585	0.65	0.065	39032
1179	14	227	1002	594	6.166	0.617	37501
1180	14	229	994	601	6.909	0.691	40265
1181	14	231	982	607	8.72	0.872	52701
1182	14	233	979	608	2.055	0.206	36113
1183	14	235	972	610	4.732	0.473	36398
1184	14	237	960	608	7.907	0.791	34881
1185	14	239	952	605	5.553	0.555	35618
1186	14	241	934	608	11.861	1.186	49133
1187	14	243	920	613	9.663	0.966	36068
1188	14	245	891	619	19.249	1.925	45645
1189	14	247	882	620	5.886	0.589	29057
1190	14	249	854	626	18.613	1.861	35682
1191	14	251	835	632	12.951	1.295	41940
1192	14	253	825	634	6.629	0.663	35638
1193	14	255	820	625	6.692	0.669	35109
1194	14	257	803	574	34.942	3.494	30952
1195	14	259	801	567	4.732	0.473	34725
1196	14	261	809	544	15.828	1.583	34981
1197	14	263	816	519	16.875	1.687	34624
1198	14	265	819	498	13.788	1.379	33193
1199	14	267	821	471	17.598	1.76	32833
1200	14	269	812	446	17.27	1.727	31723
1201	14	271	799	431	12.902	1.29	28858
1202	14	273	789	418	10.661	1.066	30618
1203	14	275	773	411	11.351	1.135	29445
1204	14	277	765	407	5.814	0.581	34984
1205	14	279	757	397	8.324	0.832	25910
1206	14	281	747	385	10.153	1.015	29867
1207	14	283	715	373	22.214	2.221	34680
1208	14	285	687	367	18.613	1.861	59866
1209	14	287	674	377	10.661	1.066	31483
1210	14	289	664	385	8.324	0.832	39200
1211	15	69	52	148	-1	-1	26105
1212	15	71	55	146	2.344	0.234	28875
1213	15	73	60	143	3.79	0.379	27991
1214	15	75	61	143	0.65	0.065	29316
1215	15	77	71	142	6.532	0.653	27840
1216	15	79	79	140	5.36	0.536	28241
1217	15	81	88	138	5.993	0.599	31773
1218	15	83	105	135	11.22	1.122	27897
1219	15	85	124	130	12.77	1.277	31552
1220	15	87	137	126	8.841	0.884	29293
1221	15	89	156	122	12.62	1.262	18462
1222	15	91	167	119	7.411	0.741	30562
1223	15	93	190	120	14.964	1.496	30811
1224	15	95	230	120	25.999	2.6	32443
1225	15	97	256	118	16.95	1.695	32083
1226	15	99	282	112	17.344	1.734	32401
1227	15	101	313	103	20.981	2.098	33049
1228	15	103	343	96	20.023	2.002	35201
1229	15	105	362	95	12.367	1.237	35068
1230	15	107	370	92	5.553	0.555	34939
1231	15	109	382	88	8.222	0.822	38507
1232	15	111	395	91	8.672	0.867	34175
1233	15	113	405	119	19.325	1.933	30664
1234	15	115	405	140	13.65	1.365	30556
1235	15	117	405	147	4.55	0.455	21466
1236	15	119	404	157	6.532	0.653	34495
1237	15	121	404	174	11.05	1.105	31217
1238	15	123	403	176	1.453	0.145	31416
1239	15	125	401	175	1.453	0.145	34301
1240	15	127	401	175	0	0	40537
1241	15	129	398	187	8.04	0.804	37956
1242	15	131	398	194	4.55	0.455	35584
1243	15	133	397	205	7.179	0.718	24912
1244	15	135	396	211	3.954	0.395	31850
1245	15	137	394	215	2.907	0.291	43860
1246	15	139	392	222	4.732	0.473	30664
1247	15	141	391	226	2.68	0.268	37468
1248	15	143	390	231	3.314	0.331	30743
1249	15	145	389	241	6.532	0.653	37117
1250	15	147	389	250	5.85	0.585	31784
1251	15	149	388	255	3.314	0.331	30994
1252	15	151	386	259	2.907	0.291	31177
1253	15	153	385	202	37.055	3.705	22334
1254	15	155	385	202	0	0	30763
1255	15	157	384	197	3.314	0.331	26645
1256	15	159	384	186	7.15	0.715	31005
1257	15	161	383	181	3.314	0.331	28897
1258	15	163	383	188	4.55	0.455	31462
1259	15	165	384	195	4.596	0.46	26054
1260	15	167	385	197	1.453	0.145	31733
1261	15	169	393	185	9.374	0.937	35283
1262	15	171	391	170	9.836	0.984	46673
1263	15	173	385	170	3.9	0.39	33803
1264	15	175	385	170	0	0	32667
1265	15	177	382	169	2.055	0.206	22644
1266	15	179	380	163	4.111	0.411	29619
1267	15	181	379	155	5.24	0.524	31692
1268	15	183	379	151	2.6	0.26	30299
1269	15	185	378	140	7.179	0.718	33723
1270	15	187	378	139	0.65	0.065	32040
1271	15	189	378	137	1.3	0.13	33070
1272	15	191	373	138	3.314	0.331	14280
1273	15	193	373	138	0	0	27508
1274	15	195	373	138	0	0	24758
1275	15	197	377	137	2.68	0.268	32143
1276	15	199	378	128	5.886	0.589	34661
1277	15	201	380	116	7.907	0.791	36497
1278	15	203	379	110	3.954	0.395	35611
1279	15	205	373	105	5.077	0.508	33956
1280	15	207	373	101	2.6	0.26	38005
1281	15	209	375	97	2.907	0.291	37028
1282	15	211	377	115	11.772	1.177	43293
1283	15	213	379	121	4.111	0.411	35881
1284	15	215	375	123	2.907	0.291	34685
1285	15	217	373	124	1.453	0.145	40271
1286	15	219	368	125	3.314	0.331	34092
1287	15	221	367	127	1.453	0.145	33375
1288	15	223	366	129	1.453	0.145	29883
1289	15	225	366	135	3.9	0.39	31801
1290	15	227	367	135	0.65	0.065	29959
1291	15	229	367	135	0	0	27738
1292	15	231	369	134	1.453	0.145	41577
1293	15	233	376	131	4.95	0.495	32531
1294	15	235	376	131	0	0	35051
1295	15	237	373	133	2.344	0.234	31014
1296	15	239	369	138	4.162	0.416	27894
1297	15	241	369	138	0	0	18239
1298	15	243	369	138	0	0	15973
1299	15	245	369	138	0	0	24803
1300	15	247	375	133	5.077	0.508	32709
1301	15	249	381	128	5.077	0.508	27059
1302	15	251	387	124	4.687	0.469	33412
1303	15	253	389	133	5.993	0.599	40239
1304	15	255	389	134	0.65	0.065	41440
1305	15	257	388	142	5.24	0.524	50290
1306	15	259	388	147	3.25	0.325	50005
1307	15	261	386	158	7.267	0.727	40224
1308	15	263	371	160	9.836	0.984	20467
1309	15	265	355	150	12.264	1.226	28951
1310	15	267	346	146	6.402	0.64	24077
1311	15	269	339	144	4.732	0.473	30254
1312	15	271	329	142	6.629	0.663	32750
1313	15	273	323	143	3.954	0.395	35121
1314	15	275	333	144	6.532	0.653	37544
1315	15	277	345	143	7.827	0.783	24982
1316	15	279	347	142	1.453	0.145	26762
1317	15	281	350	147	3.79	0.379	23312
1318	15	283	353	151	3.25	0.325	35041
1319	15	285	362	155	6.402	0.64	23983
1320	15	287	386	160	15.935	1.593	37195
1321	15	289	387	165	3.314	0.331	30993
1322	16	95	20	775	-1	-1	12536
1323	16	97	22	775	1.3	0.13	16331
1324	16	99	32	780	7.267	0.727	18355
1325	16	101	35	785	3.79	0.379	18665
1326	16	103	25	778	7.934	0.793	14075
1327	16	105	16	762	11.932	1.193	12576
1328	16	107	13	754	5.553	0.555	16797
1329	16	109	12	749	3.314	0.331	17638
1330	16	111	12	737	7.8	0.78	16323
1331	16	113	14	715	14.359	1.436	17536
1332	16	115	12	699	10.481	1.048	17672
1333	16	117	14	675	15.654	1.565	18557
1334	16	119	15	666	5.886	0.589	28928
1335	16	121	15	654	7.8	0.78	19302
1336	16	123	20	635	12.77	1.277	28953
1337	16	125	25	609	17.209	1.721	32361
1338	16	127	28	589	13.145	1.315	21788
1339	16	129	38	562	18.715	1.871	31743
1340	16	131	39	555	4.596	0.46	21239
1341	16	133	39	549	3.9	0.39	21678
1342	16	135	43	529	13.257	1.326	22671
1343	16	137	45	515	9.192	0.919	27559
1344	16	139	46	511	2.68	0.268	30917
1345	16	141	48	502	5.993	0.599	27150
1346	16	143	50	496	4.111	0.411	25492
1347	16	145	50	496	0	0	17606
1348	16	147	51	493	2.055	0.206	21814
1349	16	149	57	479	9.9	0.99	18713
1350	16	151	61	472	5.24	0.524	19406
1351	16	153	67	463	7.031	0.703	21935
1352	16	155	68	459	2.68	0.268	19983
1353	16	157	73	449	7.267	0.727	22682
1354	16	159	75	445	2.907	0.291	20362
1355	16	161	76	445	0.65	0.065	22746
1356	16	163	78	447	1.838	0.184	21962
1357	16	165	80	445	1.838	0.184	24960
1358	16	167	93	427	14.432	1.443	25144
1359	16	169	93	427	0	0	28597
1360	16	171	94	425	1.453	0.145	26152
1361	16	173	94	425	0	0	24430
1362	16	175	98	420	4.162	0.416	22582
1363	16	177	105	414	5.993	0.599	24210
1364	16	179	107	411	2.344	0.234	23753
1365	16	181	109	409	1.838	0.184	22950
1366	16	183	122	445	24.878	2.488	24618
1367	16	185	131	475	20.358	2.036	26686
1368	16	187	136	502	17.848	1.785	20474
1369	16	189	141	508	5.077	0.508	18875
1370	16	191	146	511	3.79	0.379	22910
1371	16	193	182	560	39.521	3.952	27700
1372	16	195	183	565	3.314	0.331	27985
1373	16	197	183	565	0	0	27737
1374	16	199	185	573	5.36	0.536	26041
1375	16	201	185	573	0	0	26430
1376	16	203	186	573	0.65	0.065	24480
1377	16	205	189	571	2.344	0.234	41671
1378	16	207	195	569	4.111	0.411	34309
1379	16	209	203	569	5.2	0.52	34849
1380	16	211	195	567	5.36	0.536	25845
1381	16	213	181	567	9.1	0.91	28501
1382	16	215	178	568	2.055	0.206	30647
1383	16	217	174	577	6.402	0.64	25603
1384	16	219	166	585	7.354	0.735	25630
1385	16	221	152	593	10.481	1.048	27652
1386	16	223	138	602	10.818	1.082	24406
1387	16	225	134	605	3.25	0.325	27241
1388	16	227	128	608	4.36	0.436	20524
1389	16	229	121	613	5.591	0.559	26323
1390	16	231	114	618	5.591	0.559	23612
1391	16	233	108	622	4.687	0.469	23159
1392	16	235	90	635	14.432	1.443	25841
1393	16	237	84	641	5.515	0.552	24513
1394	16	239	81	647	4.36	0.436	23616
1395	16	241	80	651	2.68	0.268	23858
1396	16	243	84	653	2.907	0.291	29883
1397	16	245	85	656	2.055	0.206	24540
1398	16	247	61	646	16.9	1.69	17874
1399	16	249	48	641	9.053	0.905	19950
1400	16	251	45	638	2.758	0.276	23354
1401	16	253	38	629	7.411	0.741	18486
1402	16	255	34	620	6.402	0.64	19670
1403	16	257	26	615	6.132	0.613	15596
1404	16	259	21	611	4.162	0.416	18594
1405	16	261	15	606	5.077	0.508	20565
1406	16	263	9	600	5.515	0.552	19628
1407	16	265	4	598	3.5	0.35	19302
1408	16	267	4	598	0	0	18702
1409	16	269	4	598	0	0	18629
1410	16	271	6	598	1.3	0.13	17161
1411	16	273	10	602	3.677	0.368	19669
1412	16	275	13	605	2.758	0.276	18356
1413	16	277	13	605	0	0	19061
1414	16	279	13	604	0.65	0.065	17991
1415	16	281	9	597	5.24	0.524	19279
1416	16	283	8	593	2.68	0.268	37871
1417	16	285	6	582	7.267	0.727	23631
1418	16	287	6	584	1.3	0.13	17994
1419	16	289	7	587	2.055	0.206	18247
1420	17	103	15	284	-1	-1	28968
1421	17	105	23	284	5.2	0.52	28952
1422	17	107	27	284	2.6	0.26	27725
1423	17	109	32	283	3.314	0.331	26373
1424	17	111	50	283	11.7	1.17	29850
1425	17	113	56	285	4.111	0.411	25006
1426	17	115	61	287	3.5	0.35	28204
1427	17	117	69	293	6.5	0.65	27213
1428	17	119	80	300	8.475	0.847	26177
1429	17	121	89	302	5.993	0.599	27997
1430	17	123	100	306	7.608	0.761	23213
1431	17	125	106	308	4.111	0.411	25283
1432	17	127	116	314	7.58	0.758	21986
1433	17	129	131	318	10.09	1.009	29525
1434	17	131	146	324	10.501	1.05	24825
1435	17	133	155	333	8.273	0.827	28498
1436	17	135	160	334	3.314	0.331	36886
1437	17	137	170	338	7.001	0.7	33953
1438	17	139	176	342	4.687	0.469	37512
1439	17	141	176	344	1.3	0.13	30769
1440	17	143	177	346	1.453	0.145	26708
1441	17	145	170	346	4.55	0.455	32034
1442	17	147	163	335	8.475	0.847	28700
1443	17	149	161	328	4.732	0.473	31771
1444	17	151	161	328	0	0	26912
1445	17	153	161	328	0	0	28898
1446	17	155	161	328	0	0	27499
1447	17	157	161	329	0.65	0.065	25893
1448	17	159	165	334	4.162	0.416	29182
1449	17	161	168	339	3.79	0.379	27888
1450	17	163	169	342	2.055	0.206	30799
1451	17	165	169	342	0	0	30321
1452	17	167	161	336	6.5	0.65	26906
1453	17	169	152	327	8.273	0.827	26273
1454	17	171	148	322	4.162	0.416	26380
1455	17	173	143	319	3.79	0.379	28620
1456	17	175	139	315	3.677	0.368	26530
1457	17	177	139	315	0	0	27445
1458	17	179	139	314	0.65	0.065	28149
1459	17	181	136	311	2.758	0.276	27180
1460	17	183	136	311	0	0	22234
1461	17	185	135	310	0.919	0.092	24925
1462	17	187	135	310	0	0	25736
1463	17	189	135	310	0	0	23380
1464	17	191	135	310	0	0	22645
1465	17	193	136	310	0.65	0.065	21445
1466	17	195	137	310	0.65	0.065	25053
1467	17	197	137	310	0	0	27952
1468	17	199	139	312	1.838	0.184	29625
1469	17	201	144	316	4.162	0.416	26325
1470	17	203	146	316	1.3	0.13	25460
1471	17	205	151	315	3.314	0.331	31465
1472	17	207	153	314	1.453	0.145	31854
1473	17	209	159	321	5.993	0.599	34715
1474	17	211	166	323	4.732	0.473	29672
1475	17	213	171	329	5.077	0.508	31628
1476	17	215	172	330	0.919	0.092	29147
1477	17	217	168	330	2.6	0.26	27024
1478	17	219	157	328	7.267	0.727	37255
1479	17	221	154	326	2.344	0.234	25838
1480	17	223	155	323	2.055	0.206	31105
1481	17	225	156	320	2.055	0.206	30626
1482	17	227	157	316	2.68	0.268	30888
1483	17	229	157	315	0.65	0.065	31143
1484	17	231	157	314	0.65	0.065	29723
1485	17	233	158	307	4.596	0.46	30638
1486	17	235	158	307	0	0	30565
1487	17	237	158	307	0	0	29391
1488	17	239	157	310	2.055	0.206	29405
1489	17	241	154	314	3.25	0.325	29499
1490	17	243	147	318	5.24	0.524	29944
1491	17	245	142	322	4.162	0.416	25781
1492	17	247	137	325	3.79	0.379	27612
1493	17	249	133	327	2.907	0.291	24736
1494	17	251	117	339	13	1.3	27755
1495	17	253	116	339	0.65	0.065	24728
1496	17	255	122	335	4.687	0.469	25832
1497	17	257	138	323	13	1.3	21884
1498	17	259	141	318	3.79	0.379	19435
1499	17	261	144	312	4.36	0.436	28698
1500	17	263	147	300	8.04	0.804	23440
1501	17	265	149	294	4.111	0.411	29599
1502	17	267	150	294	0.65	0.065	20765
1503	17	269	161	292	7.267	0.727	26765
1504	17	271	168	296	5.24	0.524	28169
1505	17	273	169	302	3.954	0.395	27272
1506	17	275	168	306	2.68	0.268	31535
1507	17	277	166	315	5.993	0.599	27909
1508	17	279	163	321	4.36	0.436	20248
1509	17	281	163	327	3.9	0.39	26839
1510	17	283	169	329	4.111	0.411	26835
1511	17	285	177	327	5.36	0.536	28018
1512	17	287	185	327	5.2	0.52	26830
1513	17	289	151	315	23.435	2.344	26685
1514	18	107	14	700	-1	-1	24114
1515	18	109	14	702	1.3	0.13	28360
1516	18	111	16	709	4.732	0.473	29789
1517	18	113	16	709	0	0	22171
1518	18	115	17	711	1.453	0.145	18444
1519	18	117	17	711	0	0	12372
1520	18	119	19	705	4.111	0.411	21644
1521	18	121	22	700	3.79	0.379	20826
1522	18	123	23	695	3.314	0.331	19499
1523	18	125	27	701	4.687	0.469	18967
1524	18	127	36	718	12.503	1.25	18832
1525	18	129	42	732	9.9	0.99	18176
1526	18	131	52	750	13.384	1.338	18847
1527	18	133	57	757	5.591	0.559	18965
1528	18	135	62	764	5.591	0.559	18600
1529	18	137	66	768	3.677	0.368	18676
1530	18	139	75	775	7.411	0.741	19392
1531	18	141	84	781	7.031	0.703	19057
1532	18	143	98	784	9.306	0.931	20265
1533	18	145	112	784	9.1	0.91	21868
1534	18	147	126	786	9.192	0.919	21093
1535	18	149	144	792	12.333	1.233	21543
1536	18	151	161	810	16.093	1.609	25460
1537	18	153	165	837	17.741	1.774	21605
1538	18	155	167	848	7.267	0.727	19123
1539	18	157	172	859	7.854	0.785	20625
1540	18	159	177	867	6.132	0.613	19923
1541	18	161	185	868	5.24	0.524	22158
1542	18	163	196	863	7.854	0.785	22840
1543	18	165	208	857	8.72	0.872	23038
1544	18	167	224	856	10.42	1.042	30890
1545	18	169	231	853	4.95	0.495	23944
1546	18	171	244	847	9.306	0.931	25208
1547	18	173	245	847	0.65	0.065	25027
1548	18	175	248	847	1.95	0.195	24261
1549	18	177	252	840	5.24	0.524	19900
1550	18	179	255	824	10.581	1.058	28246
1551	18	181	258	807	11.22	1.122	25313
1552	18	183	258	795	7.8	0.78	25397
1553	18	185	256	780	9.836	0.984	23708
1554	18	187	256	773	4.55	0.455	28459
1555	18	189	256	768	3.25	0.325	22962
1556	18	191	265	773	6.692	0.669	26707
1557	18	193	276	771	7.267	0.727	28448
1558	18	195	276	769	1.3	0.13	28260
1559	18	197	274	771	1.838	0.184	26503
1560	18	199	279	776	4.596	0.46	28595
1561	18	201	300	785	14.85	1.485	24148
1562	18	203	303	785	1.95	0.195	27017
1563	18	205	311	789	5.814	0.581	27805
1564	18	207	317	793	4.687	0.469	27381
1565	18	209	325	798	6.132	0.613	29078
1566	18	211	334	810	9.75	0.975	26962
1567	18	213	338	814	3.677	0.368	30059
1568	18	215	348	825	9.663	0.966	28516
1569	18	217	357	842	12.503	1.25	27569
1570	18	219	364	854	9.03	0.903	26376
1571	18	221	372	869	11.05	1.105	24514
1572	18	223	378	873	4.687	0.469	22015
1573	18	225	385	879	5.993	0.599	20284
1574	18	227	385	879	0	0	24967
1575	18	229	385	877	1.3	0.13	26799
1576	18	231	378	871	5.993	0.599	28186
1577	18	233	390	890	14.607	1.461	27061
1578	18	235	393	884	4.36	0.436	28109
1579	18	237	394	885	0.919	0.092	27560
1580	18	239	396	887	1.838	0.184	30615
1581	18	241	399	891	3.25	0.325	26895
1582	18	243	407	903	9.374	0.937	27766
1583	18	245	415	916	9.922	0.992	28055
1584	18	247	424	929	10.277	1.028	28897
1585	18	249	429	935	5.077	0.508	26226
1586	18	251	437	941	6.5	0.65	25831
1587	18	253	450	954	11.95	1.195	28565
1588	18	255	458	964	8.324	0.832	28483
1589	18	257	467	973	8.273	0.827	27496
1590	18	259	473	976	4.36	0.436	30979
1591	18	261	473	981	3.25	0.325	31197
1592	18	263	469	989	5.814	0.581	30609
1593	18	265	465	992	3.25	0.325	29340
1594	18	267	460	994	3.5	0.35	29186
1595	18	269	458	993	1.453	0.145	28591
1596	18	271	455	983	6.786	0.679	27353
1597	18	273	457	972	7.267	0.727	26478
1598	18	275	454	969	2.758	0.276	29316
1599	18	277	450	970	2.68	0.268	29229
1600	18	279	449	979	5.886	0.589	26762
1601	18	281	450	975	2.68	0.268	28483
1602	18	283	451	969	3.954	0.395	26520
1603	18	285	452	961	5.24	0.524	30068
1604	18	287	455	952	6.166	0.617	29470
1605	18	289	457	943	5.993	0.599	31401
1606	19	107	17	138	-1	-1	32871
1607	19	109	18	139	0.919	0.092	28003
1608	19	111	20	140	1.453	0.145	36665
1609	19	113	30	139	6.532	0.653	30014
1610	19	115	51	139	13.65	1.365	31125
1611	19	117	55	139	2.6	0.26	32582
1612	19	119	64	143	6.402	0.64	32502
1613	19	121	72	144	5.24	0.524	36226
1614	19	123	85	146	8.549	0.855	37076
1615	19	125	106	151	14.031	1.403	34752
1616	19	127	111	151	3.25	0.325	29637
1617	19	129	109	152	1.453	0.145	30463
1618	19	131	109	152	0	0	30681
1619	19	133	112	152	1.95	0.195	30372
1620	19	135	106	151	3.954	0.395	30661
1621	19	137	102	150	2.68	0.268	36336
1622	19	139	100	150	1.3	0.13	33695
1623	19	141	93	149	4.596	0.46	35600
1624	19	143	88	148	3.314	0.331	30761
1625	19	145	82	149	3.954	0.395	39989
1626	19	147	82	149	0	0	35468
1627	19	149	82	149	0	0	29233
1628	19	151	75	151	4.732	0.473	27742
1629	19	153	74	151	0.65	0.065	28221
1630	19	155	74	151	0	0	22881
1631	19	157	73	150	0.919	0.092	29005
1632	19	159	70	147	2.758	0.276	24032
1633	19	161	67	144	2.758	0.276	27886
1634	19	163	71	144	2.6	0.26	24619
1635	19	165	80	141	6.166	0.617	32328
1636	19	167	96	145	10.72	1.072	28066
1637	19	169	109	146	8.475	0.847	33640
1638	19	171	118	146	5.85	0.585	22185
1639	19	173	133	145	9.771	0.977	28126
1640	19	175	143	146	6.532	0.653	28646
1641	19	177	159	150	10.72	1.072	31986
1642	19	179	176	160	12.82	1.282	25579
1643	19	181	187	168	8.841	0.884	30181
1644	19	183	200	180	11.499	1.15	30367
1645	19	185	208	184	5.814	0.581	30460
1646	19	187	220	190	8.72	0.872	25980
1647	19	189	234	199	10.818	1.082	29839
1648	19	191	236	199	1.3	0.13	28952
1649	19	193	248	211	11.031	1.103	28587
1650	19	195	256	219	7.354	0.735	30295
1651	19	197	265	229	8.745	0.874	30572
1652	19	199	272	234	5.591	0.559	30171
1653	19	201	276	240	4.687	0.469	30191
1654	19	203	281	243	3.79	0.379	29420
1655	19	205	289	247	5.814	0.581	30117
1656	19	207	297	251	5.814	0.581	29164
1657	19	209	303	255	4.687	0.469	28129
1658	19	211	307	257	2.907	0.291	29407
1659	19	213	312	257	3.25	0.325	29637
1660	19	215	317	257	3.25	0.325	33105
1661	19	217	314	258	2.055	0.206	31621
1662	19	219	307	256	4.732	0.473	32863
1663	19	221	307	256	0	0	27367
1664	19	223	305	252	2.907	0.291	27565
1665	19	225	302	242	6.786	0.679	32815
1666	19	227	299	238	3.25	0.325	33860
1667	19	229	298	235	2.055	0.206	32270
1668	19	231	295	235	1.95	0.195	25429
1669	19	233	296	238	2.055	0.206	36093
1670	19	235	289	240	4.732	0.473	24005
1671	19	237	288	240	0.65	0.065	15970
1672	19	239	296	244	5.814	0.581	21839
1673	19	241	300	244	2.6	0.26	26932
1674	19	243	306	247	4.36	0.436	24930
1675	19	245	306	247	0	0	28786
1676	19	247	310	245	2.907	0.291	27390
1677	19	249	318	246	5.24	0.524	28830
1678	19	251	322	246	2.6	0.26	25788
1679	19	253	334	253	9.03	0.903	22222
1680	19	255	344	256	6.786	0.679	21976
1681	19	257	361	261	11.518	1.152	24263
1682	19	259	368	258	4.95	0.495	31970
1683	19	261	371	263	3.79	0.379	30802
1684	19	263	379	270	6.909	0.691	33874
1685	19	265	396	281	13.161	1.316	31897
1686	19	267	405	286	6.692	0.669	34914
1687	19	269	409	288	2.907	0.291	39467
1688	19	271	410	292	2.68	0.268	40745
1689	19	273	397	291	8.475	0.847	29772
1690	19	275	397	283	5.2	0.52	29676
1691	19	277	402	283	3.25	0.325	37688
1692	19	279	402	280	1.95	0.195	39950
1693	19	281	398	275	4.162	0.416	41508
1694	19	283	392	274	3.954	0.395	37660
1695	19	285	389	269	3.79	0.379	28212
1696	19	287	386	273	3.25	0.325	34074
1697	19	289	384	274	1.453	0.145	38352
1698	20	75	29	144	-1	-1	15658
1699	20	77	22	136	6.909	0.691	14964
1700	20	79	26	137	2.68	0.268	15148
1701	20	81	36	138	6.532	0.653	15158
1702	20	83	81	144	29.508	2.951	16156
1703	20	85	93	146	7.907	0.791	16507
1704	20	87	107	148	9.192	0.919	16828
1705	20	89	118	149	7.179	0.718	17161
1706	20	91	164	153	30.012	3.001	18867
1707	20	93	169	155	3.5	0.35	18697
1708	20	95	153	159	10.72	1.072	16885
1709	20	97	118	167	23.336	2.334	16208
1710	20	99	92	184	20.191	2.019	15525
1711	20	101	80	193	9.75	0.975	15499
1712	20	103	100	228	26.202	2.62	14921
1713	20	105	113	260	22.45	2.245	16981
1714	20	107	129	281	17.16	1.716	15871
1715	20	109	142	289	9.922	0.992	15931
1716	20	111	149	293	5.24	0.524	17231
1717	20	113	152	301	5.553	0.555	19725
1718	20	115	152	301	0	0	17708
1719	20	117	152	301	0	0	16939
1720	20	119	148	308	5.24	0.524	16128
1721	20	121	140	308	5.2	0.52	16147
1722	20	123	131	302	7.031	0.703	17544
1723	20	125	125	295	5.993	0.599	16117
1724	20	127	125	293	1.3	0.13	18410
1725	20	129	125	292	0.65	0.065	16362
1726	20	131	126	291	0.919	0.092	16276
1727	20	133	126	291	0	0	14985
1728	20	135	126	291	0	0	15465
1729	20	137	126	290	0.65	0.065	17271
1730	20	139	128	284	4.111	0.411	17262
1731	20	141	129	279	3.314	0.331	18779
1732	20	143	133	273	4.687	0.469	14621
1733	20	145	135	267	4.111	0.411	15909
1734	20	147	135	262	3.25	0.325	17193
1735	20	149	135	262	0	0	17343
1736	20	151	136	260	1.453	0.145	17215
1737	20	153	140	249	7.608	0.761	17055
1738	20	155	143	239	6.786	0.679	15296
1739	20	157	144	236	2.055	0.206	16850
1740	20	159	149	229	5.591	0.559	15850
1741	20	161	152	227	2.344	0.234	15435
1742	20	163	152	225	1.3	0.13	18357
1743	20	165	155	222	2.758	0.276	16847
1744	20	167	155	221	0.65	0.065	16997
1745	20	169	160	215	5.077	0.508	19503
1746	20	171	167	208	6.435	0.643	18214
1747	20	173	168	204	2.68	0.268	17993
1748	20	175	168	204	0	0	18212
1749	20	177	169	196	5.24	0.524	16955
1750	20	179	170	192	2.68	0.268	16698
1751	20	181	170	188	2.6	0.26	17216
1752	20	183	172	182	4.111	0.411	19032
1753	20	185	172	181	0.65	0.065	17004
1754	20	187	174	179	1.838	0.184	16578
1755	20	189	174	177	1.3	0.13	17385
1756	20	191	174	177	0	0	16721
1757	20	193	177	173	3.25	0.325	16320
1758	20	195	177	170	1.95	0.195	17649
1759	20	197	185	157	9.922	0.992	19322
1760	20	199	196	143	11.573	1.157	23498
1761	20	201	196	134	5.85	0.585	20687
1762	20	203	193	126	5.553	0.555	18278
1763	20	205	194	118	5.24	0.524	16873
1764	20	207	193	111	4.596	0.46	15100
1765	20	209	192	104	4.596	0.46	14710
1766	20	211	191	96	5.24	0.524	9619
1767	20	213	193	91	3.5	0.35	15984
1768	20	215	196	86	3.79	0.379	17767
1769	20	217	201	77	6.692	0.669	15929
1770	20	219	204	75	2.344	0.234	16586
1771	20	221	215	65	9.663	0.966	19824
1772	20	223	237	67	14.359	1.436	21350
1773	20	225	249	73	8.72	0.872	22928
1774	20	227	251	77	2.907	0.291	21668
1775	20	229	252	79	1.453	0.145	20683
1776	20	231	256	81	2.907	0.291	19648
1777	20	233	258	81	1.3	0.13	17838
1778	20	235	261	83	2.344	0.234	20100
1779	20	237	265	85	2.907	0.291	20283
1780	20	239	278	87	8.549	0.855	20195
1781	20	241	288	86	6.532	0.653	21387
1782	20	243	291	89	2.758	0.276	21109
1783	20	245	304	93	8.841	0.884	19696
1784	20	247	316	100	9.03	0.903	22469
1785	20	249	323	106	5.993	0.599	18437
1786	20	251	346	113	15.627	1.563	18423
1787	20	253	378	125	22.214	2.221	22878
1788	20	255	405	135	18.715	1.871	27401
1789	20	257	413	143	7.354	0.735	29320
1790	20	259	417	145	2.907	0.291	28972
1791	20	261	414	156	7.411	0.741	25612
1792	20	263	412	161	3.5	0.35	25279
1793	20	265	411	162	0.919	0.092	25162
1794	20	267	412	174	7.827	0.783	24807
1795	20	269	414	185	7.267	0.727	25435
1796	20	271	420	189	4.687	0.469	25033
1797	20	273	433	192	8.672	0.867	25070
1798	20	275	449	184	11.627	1.163	26212
1799	20	277	468	181	12.503	1.25	28312
1800	20	279	490	181	14.3	1.43	33569
1801	20	281	500	179	6.629	0.663	27911
1802	20	283	519	179	12.35	1.235	28210
1803	20	285	519	181	1.3	0.13	28262
1804	20	287	533	183	9.192	0.919	29572
1805	20	289	559	187	17.098	1.71	30141
1806	21	123	23	184	-1	-1	15845
1807	21	125	23	184	0	0	15698
1808	21	127	52	170	20.931	2.093	17829
1809	21	129	47	173	3.79	0.379	17413
1810	21	131	55	168	6.132	0.613	15853
1811	21	133	74	161	13.161	1.316	18279
1812	21	135	88	156	9.663	0.966	16384
1813	21	137	95	152	5.24	0.524	17278
1814	21	139	114	144	13.4	1.34	19404
1815	21	141	134	141	13.145	1.315	19461
1816	21	143	142	137	5.814	0.581	19587
1817	21	145	158	129	11.627	1.163	17428
1818	21	147	164	123	5.515	0.552	17083
1819	21	149	139	140	19.651	1.965	19315
1820	21	151	135	142	2.907	0.291	18391
1821	21	153	138	168	17.012	1.701	20481
1822	21	155	147	178	8.745	0.874	16709
1823	21	157	143	191	8.841	0.884	21580
1824	21	159	138	205	9.663	0.966	18658
1825	21	161	125	227	16.61	1.661	24792
1826	21	163	116	247	14.255	1.426	15965
1827	21	165	104	273	18.613	1.861	16426
1828	21	167	98	299	17.344	1.734	16191
1829	21	169	99	315	10.42	1.042	15612
1830	21	171	99	344	18.85	1.885	16175
1831	21	173	85	372	20.348	2.035	15576
1832	21	175	64	395	20.244	2.024	15460
1833	21	177	44	420	20.81	2.081	12295
1834	21	179	33	440	14.836	1.484	7568
1835	21	181	32	462	14.314	1.431	15547
1836	21	183	35	456	4.36	0.436	15075
1837	21	185	43	441	11.05	1.105	15057
1838	21	187	49	430	8.144	0.814	15037
1839	21	189	28	432	13.711	1.371	16271
1840	21	191	25	437	3.79	0.379	12914
1841	21	193	17	442	6.132	0.613	14642
1842	21	195	38	431	15.409	1.541	19266
1843	21	197	65	420	18.95	1.895	20531
1844	21	199	67	415	3.5	0.35	14955
1845	21	201	52	428	12.902	1.29	15156
1846	21	203	29	433	15.299	1.53	15177
1847	21	205	26	431	2.344	0.234	14698
1848	21	207	14	427	8.222	0.822	15006
1849	21	209	12	423	2.907	0.291	15361
1850	21	211	4	420	5.553	0.555	14901
1851	21	213	2	424	2.907	0.291	15178
1852	21	215	2	425	0.65	0.065	15511
1853	21	217	3	428	2.055	0.206	15598
1854	22	131	22	83	-1	-1	16931
1855	22	133	26	79	3.677	0.368	15661
1856	22	135	31	79	3.25	0.325	18956
1857	22	137	32	79	0.65	0.065	20419
1858	22	139	35	74	3.79	0.379	22774
1859	22	141	39	64	7.001	0.7	21790
1860	22	143	45	54	7.58	0.758	20982
1861	22	145	52	45	7.411	0.741	16867
1862	22	147	61	33	9.75	0.975	26425
1863	22	149	67	26	5.993	0.599	17878
1864	22	151	71	21	4.162	0.416	17230
1865	22	153	78	12	7.411	0.741	17749
1866	22	155	81	8	3.25	0.325	23807
1867	22	157	82	5	2.055	0.206	22010
1868	22	159	84	4	1.453	0.145	17578
1869	22	161	89	2	3.5	0.35	18021
1870	22	163	89	2	0	0	17505
1871	22	165	87	3	1.453	0.145	18063
1872	22	167	82	7	4.162	0.416	17533
1873	22	169	81	8	0.919	0.092	18237
1874	22	171	80	11	2.055	0.206	18104
1875	22	173	80	11	0	0	17257
1876	22	175	79	18	4.596	0.46	18480
1877	22	177	78	20	1.453	0.145	18052
1878	22	179	73	26	5.077	0.508	13901
1879	22	181	73	35	5.85	0.585	17994
1880	22	183	81	31	5.814	0.581	17729
1881	22	185	87	20	8.144	0.814	16519
1882	22	187	92	22	3.5	0.35	17595
1883	22	189	113	27	14.031	1.403	16799
1884	22	191	129	31	10.72	1.072	18836
1885	22	193	134	40	6.692	0.669	19528
1886	22	195	141	47	6.435	0.643	20538
1887	22	197	147	53	5.515	0.552	19909
1888	22	199	154	59	5.993	0.599	20124
1889	22	201	154	59	0	0	19609
1890	22	203	157	58	2.055	0.206	19593
1891	22	205	145	57	7.827	0.783	19277
1892	22	207	120	48	17.27	1.727	18583
1893	22	209	104	40	11.627	1.163	19722
1894	22	211	97	36	5.24	0.524	17672
1895	22	213	90	30	5.993	0.599	13239
1896	22	215	88	30	1.3	0.13	12579
1897	22	217	79	27	6.166	0.617	18449
1898	22	219	79	27	0	0	20441
1899	22	221	72	32	5.591	0.559	19321
1900	22	223	72	32	0	0	17892
1901	22	225	72	33	0.65	0.065	20127
1902	22	227	72	41	5.2	0.52	20593
1903	22	229	72	41	0	0	17064
1904	22	231	59	36	9.053	0.905	17721
1905	22	233	51	31	6.132	0.613	17446
1906	22	235	46	27	4.162	0.416	16856
1907	22	237	39	23	5.24	0.524	16878
1908	22	239	30	17	7.031	0.703	17000
1909	22	241	24	15	4.111	0.411	16904
1910	22	243	29	15	3.25	0.325	16759
1911	22	245	40	20	7.854	0.785	16865
1912	22	247	40	41	13.65	1.365	17070
1913	22	249	20	66	20.81	2.081	17716
1914	22	251	20	81	9.75	0.975	15132
1915	22	253	23	107	17.012	1.701	14793
1916	22	255	21	143	23.435	2.344	16898
1917	22	257	18	156	8.672	0.867	16256
1918	22	259	16	165	5.993	0.599	16272
1919	22	261	14	162	2.344	0.234	15949
1920	22	263	9	138	15.935	1.593	19274
1921	22	265	11	126	7.907	0.791	22991
1922	22	267	12	116	6.532	0.653	18226
1923	22	269	16	97	12.62	1.262	19813
1924	22	271	17	90	4.596	0.46	15416
1925	22	273	15	71	12.418	1.242	15737
1926	22	275	15	86	9.75	0.975	17649
1927	22	277	15	100	9.1	0.91	10496
1928	22	279	15	123	14.95	1.495	17073
1929	22	281	17	125	1.838	0.184	15745
1930	22	283	45	133	18.928	1.893	13583
1931	22	285	53	141	7.354	0.735	16756
1932	22	287	69	158	15.174	1.517	11232
1933	22	289	74	171	9.053	0.905	10505
1934	23	137	39	128	-1	-1	16186
1935	23	139	39	120	5.2	0.52	15872
1936	23	141	55	119	10.42	1.042	13209
1937	23	143	65	119	6.5	0.65	11561
1938	23	145	72	119	4.55	0.455	14464
1939	23	147	78	116	4.36	0.436	16443
1940	23	149	83	113	3.79	0.379	18260
1941	23	151	88	110	3.79	0.379	15876
1942	23	153	80	110	5.2	0.52	14426
1943	23	155	74	112	4.111	0.411	20992
1944	23	157	70	115	3.25	0.325	14878
1945	23	159	70	115	0	0	12182
1946	23	161	72	112	2.344	0.234	14956
1947	23	163	72	108	2.6	0.26	14249
1948	23	165	72	107	0.65	0.065	14151
1949	23	167	70	104	2.344	0.234	16250
1950	23	169	69	97	4.596	0.46	15865
1951	23	171	68	97	0.65	0.065	15919
1952	23	173	68	99	1.3	0.13	15301
1953	23	175	72	99	2.6	0.26	16007
1954	23	177	74	100	1.453	0.145	16510
1955	23	179	71	105	3.79	0.379	16761
1956	23	181	64	105	4.55	0.455	14188
1957	23	183	57	103	4.732	0.473	13328
1958	23	185	55	99	2.907	0.291	14543
1959	23	187	56	93	3.954	0.395	16064
1960	23	189	56	94	0.65	0.065	14055
1961	23	191	56	94	0	0	14707
1962	23	193	56	95	0.65	0.065	14870
1963	23	195	59	95	1.95	0.195	14529
1964	23	197	71	97	7.907	0.791	14195
1965	23	199	78	99	4.732	0.473	14975
1966	23	201	90	98	7.827	0.783	14433
1967	23	203	99	103	6.692	0.669	12027
1968	23	205	106	107	5.24	0.524	13731
1969	23	207	112	107	3.9	0.39	13962
1970	23	209	100	106	7.827	0.783	13916
1971	23	211	83	109	11.22	1.122	12882
1972	23	213	72	108	7.179	0.718	15676
1973	23	215	61	104	7.608	0.761	17213
1974	23	217	53	108	5.814	0.581	12604
1975	23	219	48	108	3.25	0.325	13237
1976	23	221	39	108	5.85	0.585	12472
1977	23	223	33	108	3.9	0.39	12609
1978	23	225	27	108	3.9	0.39	13405
1979	23	227	38	107	7.179	0.718	12122
1980	23	229	53	103	10.09	1.009	12937
1981	23	231	67	99	9.464	0.946	13513
1982	23	233	78	97	7.267	0.727	13646
1983	23	235	95	95	11.126	1.113	18742
1984	23	237	103	94	5.24	0.524	21203
1985	23	239	108	93	3.314	0.331	19382
1986	23	241	110	93	1.3	0.13	17696
1987	23	243	117	89	5.24	0.524	17226
1988	23	245	120	86	2.758	0.276	19746
1989	23	247	127	79	6.435	0.643	18274
1990	23	249	129	74	3.5	0.35	14091
1991	23	251	131	70	2.907	0.291	23019
1992	23	253	133	68	1.838	0.184	25515
1993	23	255	135	62	4.111	0.411	21901
1994	23	257	136	59	2.055	0.206	27570
1995	23	259	137	53	3.954	0.395	23949
1996	23	261	139	49	2.907	0.291	22491
1997	23	263	139	47	1.3	0.13	21290
1998	23	265	139	47	0	0	17451
1999	23	267	139	46	0.65	0.065	16035
[truncated: 422 more rows]
