# Supplementary material for: The Arp2/3 complex is required for in situ haptotactic response of microglia to iC3b
Source: EMBO Rep. 2026 Feb 27;27(7):1666–95. doi: 10.1038/s44319-026-00720-9 (PMC13076747; doi:10.1038/s44319-026-00720-9)
Supplement: Supplementary file 15 — Source data Fig. 3 [file 44319_2026_720_MOESM15_ESM.zip › Figure 3/3B-F/25.01.17 BV2 iC3b hapto well 2 away tracks.csv]

Track n�	Slice n�	X	Y	Distance	Velocity	Pixel Value
1	57	29	855	-1.000	-1.000	29893
1	59	46	857	11.126	1.113	26918
1	61	49	855	2.344	0.234	30208
1	63	71	852	14.432	1.443	30315
1	65	81	852	6.500	0.650	27352
1	67	123	863	28.220	2.822	31798
1	69	142	871	13.400	1.340	32328
1	71	167	889	20.023	2.002	32085
1	73	193	906	20.191	2.019	32700
1	75	207	916	11.183	1.118	34960
1	77	215	919	5.553	0.555	32048
1	79	229	929	11.183	1.118	31822
1	81	253	944	18.396	1.840	32180
1	83	254	944	0.650	0.065	31937
1	85	267	951	9.597	0.960	32760
1	87	272	953	3.500	0.350	32472
1	89	304	985	29.415	2.941	40259
1	91	328	1005	20.306	2.031	36748
1	93	338	1018	10.661	1.066	32493
1	95	338	1018	0.000	0.000	32209
1	97	337	1018	0.650	0.065	32443
1	99	337	1018	0.000	0.000	32906
1	101	334	1019	2.055	0.206	35359
1	103	336	1020	1.453	0.145	32104
1	105	341	1021	3.314	0.331	32685
1	107	344	1022	2.055	0.206	32693
1	109	348	1022	2.600	0.260	32645
1	111	341	1021	4.596	0.460	32368
1	113	343	1021	1.300	0.130	32673
1	115	353	1021	6.500	0.650	32692
1	117	349	1020	2.680	0.268	32843
1	119	348	1020	0.650	0.065	33135
2	63	12	724	-1.000	-1.000	31260
2	65	13	724	0.650	0.065	31263
2	67	14	724	0.650	0.065	31221
2	69	16	722	1.838	0.184	31662
2	71	20	709	8.841	0.884	33649
2	73	23	699	6.786	0.679	32274
2	75	33	675	16.900	1.690	34521
2	77	36	666	6.166	0.617	32774
2	79	40	656	7.001	0.700	34165
2	81	43	652	3.250	0.325	34588
2	83	43	652	0.000	0.000	34025
2	85	45	651	1.453	0.145	33217
2	87	51	654	4.360	0.436	31982
2	89	56	654	3.250	0.325	36865
2	91	65	649	6.692	0.669	33685
2	93	62	652	2.758	0.276	38290
2	95	58	654	2.907	0.291	31917
2	97	58	655	0.650	0.065	31719
2	99	59	657	1.453	0.145	32283
2	101	68	661	6.402	0.640	34082
2	103	76	663	5.360	0.536	31644
2	105	83	663	4.550	0.455	32375
2	107	85	663	1.300	0.130	30473
2	109	87	662	1.453	0.145	35596
2	111	92	662	3.250	0.325	28755
2	113	107	664	9.836	0.984	41809
2	115	109	667	2.344	0.234	39777
2	117	111	668	1.453	0.145	40056
2	119	113	671	2.344	0.234	38656
2	121	118	675	4.162	0.416	37253
2	123	121	677	2.344	0.234	41504
2	125	123	677	1.300	0.130	35969
2	127	131	684	6.909	0.691	39423
2	129	132	685	0.919	0.092	35503
2	131	132	685	0.000	0.000	34047
2	133	132	685	0.000	0.000	34472
2	135	132	687	1.300	0.130	34612
2	137	133	688	0.919	0.092	34924
2	139	133	687	0.650	0.065	35891
2	141	125	678	7.827	0.783	38917
2	143	118	676	4.732	0.473	39087
2	145	113	674	3.500	0.350	35148
2	147	109	672	2.907	0.291	34360
2	149	108	672	0.650	0.065	32154
2	151	106	670	1.838	0.184	34354
2	153	105	669	0.919	0.092	37803
2	155	103	667	1.838	0.184	33951
2	157	100	664	2.758	0.276	34086
2	159	100	664	0.000	0.000	37302
2	161	102	674	6.629	0.663	34804
2	163	104	677	2.344	0.234	33841
2	165	110	679	4.111	0.411	31535
2	167	118	686	6.909	0.691	39868
2	169	121	687	2.055	0.206	35375
2	171	125	690	3.250	0.325	39710
2	173	129	691	2.680	0.268	42044
2	175	129	691	0.000	0.000	37045
2	177	129	691	0.000	0.000	36802
2	179	129	691	0.000	0.000	38573
2	181	132	692	2.055	0.206	36009
2	183	134	694	1.838	0.184	46905
2	185	135	695	0.919	0.092	32523
2	187	135	695	0.000	0.000	34759
2	189	135	695	0.000	0.000	36039
2	191	135	695	0.000	0.000	32280
2	193	135	695	0.000	0.000	36850
2	195	135	695	0.000	0.000	37420
2	197	135	695	0.000	0.000	43402
2	199	137	702	4.732	0.473	38396
2	201	140	707	3.790	0.379	36898
2	203	145	718	7.854	0.785	34980
2	205	150	725	5.591	0.559	36372
2	207	154	730	4.162	0.416	35901
2	209	158	737	5.240	0.524	38071
2	211	159	738	0.919	0.092	36558
2	213	162	745	4.950	0.495	36406
2	215	163	747	1.453	0.145	38896
2	217	166	753	4.360	0.436	40185
2	219	167	754	0.919	0.092	36472
2	221	168	756	1.453	0.145	37509
2	223	171	761	3.790	0.379	37979
2	225	171	762	0.650	0.065	34883
2	227	173	766	2.907	0.291	39885
2	229	174	768	1.453	0.145	35938
2	231	174	769	0.650	0.065	34159
2	233	174	769	0.000	0.000	33907
2	235	175	769	0.650	0.065	34096
2	237	171	752	11.351	1.135	33996
2	239	169	750	1.838	0.184	34711
2	241	165	744	4.687	0.469	34585
2	243	162	739	3.790	0.379	34139
2	245	160	737	1.838	0.184	34463
2	247	160	737	0.000	0.000	34149
2	249	160	737	0.000	0.000	34571
2	251	160	737	0.000	0.000	34710
2	253	160	737	0.000	0.000	35210
2	255	160	737	0.000	0.000	34536
2	257	160	740	1.950	0.195	33856
2	259	158	742	1.838	0.184	34086
2	261	156	746	2.907	0.291	34042
2	263	156	747	0.650	0.065	34800
2	265	154	747	1.300	0.130	35655
2	267	150	746	2.680	0.268	39890
2	269	148	744	1.838	0.184	39943
2	271	147	743	0.919	0.092	33105
2	273	140	734	7.411	0.741	33957
3	81	103	1015	-1.000	-1.000	33494
3	83	103	1015	0.000	0.000	30288
3	85	105	1014	1.453	0.145	25895
3	87	108	1008	4.360	0.436	30996
3	89	112	1003	4.162	0.416	34988
3	91	114	994	5.993	0.599	30807
3	93	116	990	2.907	0.291	31201
3	95	116	1000	6.500	0.650	31731
3	97	116	1008	5.200	0.520	30942
3	99	116	1013	3.250	0.325	25773
3	101	121	1013	3.250	0.325	33781
3	103	121	1013	0.000	0.000	29221
3	105	138	1011	11.126	1.113	31614
3	107	147	1009	5.993	0.599	29921
3	109	159	1000	9.750	0.975	36862
3	111	172	988	11.499	1.150	39056
3	113	182	975	10.661	1.066	39179
3	115	188	965	7.580	0.758	32351
3	117	190	962	2.344	0.234	31528
3	119	194	953	6.402	0.640	32244
3	121	189	942	7.854	0.785	36119
3	123	184	940	3.500	0.350	36788
3	125	177	926	10.174	1.017	33835
3	127	172	909	11.518	1.152	33950
3	129	171	898	7.179	0.718	40002
3	131	169	888	6.629	0.663	34270
3	133	160	867	14.850	1.485	47508
3	135	154	854	9.306	0.931	37597
3	137	148	837	11.718	1.172	35572
3	139	146	827	6.629	0.663	35503
3	141	142	814	8.841	0.884	38618
3	143	135	802	9.030	0.903	33055
3	145	130	792	7.267	0.727	30673
3	147	134	791	2.680	0.268	32743
3	149	157	799	15.828	1.583	27967
3	151	171	799	9.100	0.910	35176
3	153	175	813	9.464	0.946	33386
3	155	173	816	2.344	0.234	38200
3	157	171	818	1.838	0.184	35229
3	159	164	821	4.950	0.495	38280
3	161	163	821	0.650	0.065	34001
3	163	159	820	2.680	0.268	36929
3	165	164	820	3.250	0.325	37652
3	167	151	816	8.841	0.884	38093
3	169	148	808	5.553	0.555	34017
3	171	151	807	2.055	0.206	31845
3	173	169	804	11.861	1.186	33954
3	175	173	818	9.464	0.946	36010
3	177	176	819	2.055	0.206	35702
3	179	177	824	3.314	0.331	31607
3	181	157	821	13.145	1.315	25107
3	183	153	821	2.600	0.260	24018
3	185	159	812	7.031	0.703	30683
3	187	161	810	1.838	0.184	34698
3	189	162	806	2.680	0.268	45003
3	191	167	818	8.450	0.845	33466
3	193	173	824	5.515	0.552	27116
3	195	178	824	3.250	0.325	27073
3	197	167	818	8.144	0.814	35032
3	199	165	817	1.453	0.145	40946
3	201	173	814	5.553	0.555	39656
3	203	171	818	2.907	0.291	35227
3	205	168	818	1.950	0.195	33822
3	207	162	818	3.900	0.390	33982
3	209	162	818	0.000	0.000	34906
3	211	162	818	0.000	0.000	35225
3	213	153	817	5.886	0.589	32803
3	215	136	817	11.050	1.105	15964
3	217	125	815	7.267	0.727	30941
3	219	124	815	0.650	0.065	31099
3	221	122	815	1.300	0.130	29907
3	223	124	815	1.300	0.130	27153
3	225	140	817	10.481	1.048	32912
3	227	149	818	5.886	0.589	31397
3	229	163	822	9.464	0.946	26749
3	231	172	822	5.850	0.585	32968
3	233	143	818	19.028	1.903	30577
3	235	138	818	3.250	0.325	29685
3	237	144	822	4.687	0.469	32016
3	239	152	823	5.240	0.524	29230
3	241	160	828	6.132	0.613	34127
3	243	166	832	4.687	0.469	27445
3	245	162	833	2.680	0.268	39899
3	247	147	828	10.277	1.028	28794
3	249	133	824	9.464	0.946	36472
3	251	132	824	0.650	0.065	29133
3	253	143	826	7.267	0.727	32035
3	255	159	828	10.481	1.048	28731
3	257	160	828	0.650	0.065	32864
3	259	153	828	4.550	0.455	34403
3	261	142	826	7.267	0.727	30876
3	263	136	823	4.360	0.436	29811
3	265	136	824	0.650	0.065	33165
3	267	136	830	3.900	0.390	25896
3	269	136	830	0.000	0.000	30526
3	271	140	832	2.907	0.291	32127
3	273	147	835	4.950	0.495	33199
3	275	147	835	0.000	0.000	29765
3	277	148	840	3.314	0.331	32258
3	279	148	845	3.250	0.325	40386
3	281	147	855	6.532	0.653	33559
3	283	149	874	12.418	1.242	29400
3	285	153	892	11.985	1.199	33998
3	287	157	915	15.174	1.517	32859
3	289	162	945	19.768	1.977	30918
4	161	13	757	-1.000	-1.000	31925
4	163	13	757	0.000	0.000	33340
4	165	13	757	0.000	0.000	32914
4	167	14	757	0.650	0.065	32804
4	169	18	754	3.250	0.325	32461
4	171	33	745	11.370	1.137	32763
4	173	77	743	28.629	2.863	33278
4	175	97	739	13.257	1.326	38947
4	177	116	731	13.400	1.340	36389
4	179	118	721	6.629	0.663	33548
4	181	104	707	12.869	1.287	34237
4	183	85	681	20.931	2.093	34695
4	185	69	667	13.819	1.382	30422
4	187	63	661	5.515	0.552	33607
4	189	63	656	3.250	0.325	34008
4	191	69	636	13.572	1.357	28110
4	193	59	589	31.233	3.123	24795
4	195	52	570	13.161	1.316	35973
4	197	59	520	32.816	3.282	31196
4	199	59	519	0.650	0.065	33048
4	201	60	518	0.919	0.092	37159
4	203	68	493	17.061	1.706	37657
4	205	70	490	2.344	0.234	38665
4	207	70	487	1.950	0.195	35253
4	209	45	500	18.315	1.832	38222
4	211	45	500	0.000	0.000	43385
4	213	37	499	5.240	0.524	39083
4	215	32	500	3.314	0.331	35579
4	217	28	503	3.250	0.325	35753
4	219	29	503	0.650	0.065	34716
4	221	38	496	7.411	0.741	37218
4	223	41	494	2.344	0.234	36918
4	225	41	493	0.650	0.065	35022
4	227	48	494	4.596	0.460	38442
4	229	54	503	7.031	0.703	34066
4	231	52	502	1.453	0.145	36833
4	233	51	504	1.453	0.145	36179
4	235	45	504	3.900	0.390	37224
4	237	38	498	5.993	0.599	30729
4	239	36	494	2.907	0.291	24897
4	241	32	478	10.720	1.072	39618
4	243	31	469	5.886	0.589	21827
4	245	27	471	2.907	0.291	32030
4	247	29	477	4.111	0.411	34700
4	249	31	482	3.500	0.350	34763
4	251	34	486	3.250	0.325	38415
4	253	40	491	5.077	0.508	34998
4	255	38	500	5.993	0.599	34136
4	257	36	506	4.111	0.411	31409
4	259	33	512	4.360	0.436	33880
4	261	39	513	3.954	0.395	27764
4	263	53	521	10.481	1.048	28292
4	265	59	523	4.111	0.411	36831
4	267	70	530	8.475	0.847	40539
4	269	73	531	2.055	0.206	35444
4	271	84	549	13.711	1.371	36088
4	273	91	565	11.351	1.135	33624
4	275	92	569	2.680	0.268	33599
4	277	100	580	8.841	0.884	34715
4	279	107	593	9.597	0.960	35235
4	281	112	595	3.500	0.350	35339
4	283	121	600	6.692	0.669	35133
4	285	123	600	1.300	0.130	38424
4	287	131	606	6.500	0.650	34467
4	289	132	614	5.240	0.524	34832
5	165	5	481	-1.000	-1.000	32526
5	167	7	480	1.453	0.145	32308
5	169	21	481	9.123	0.912	39998
5	171	24	484	2.758	0.276	38335
5	173	26	485	1.453	0.145	39337
5	175	28	487	1.838	0.184	32996
5	177	30	488	1.453	0.145	33287
5	179	52	499	15.987	1.599	35205
5	181	68	517	15.654	1.565	37393
5	183	75	528	8.475	0.847	33606
5	185	90	545	14.736	1.474	36017
5	187	94	569	15.815	1.581	28953
5	189	95	579	6.532	0.653	36171
5	191	101	592	9.306	0.931	37253
5	193	109	605	9.922	0.992	36407
5	195	116	621	11.351	1.135	39390
5	197	123	650	19.391	1.939	35618
5	199	125	653	2.344	0.234	38394
5	201	129	668	10.090	1.009	34748
5	203	129	671	1.950	0.195	38623
5	205	130	673	1.453	0.145	37286
5	207	134	675	2.907	0.291	40495
5	209	137	678	2.758	0.276	33625
5	211	143	684	5.515	0.552	36040
5	213	146	685	2.055	0.206	33972
5	215	146	685	0.000	0.000	38315
5	217	146	685	0.000	0.000	28098
5	219	148	687	1.838	0.184	36539
5	221	150	690	2.344	0.234	35225
5	223	153	693	2.758	0.276	35663
5	225	155	693	1.300	0.130	34334
5	227	161	680	9.306	0.931	38870
5	229	160	667	8.475	0.847	39680
5	231	159	664	2.055	0.206	30993
5	233	159	663	0.650	0.065	34709
5	235	164	659	4.162	0.416	32782
5	237	173	653	7.031	0.703	35274
5	239	174	663	6.532	0.653	34536
5	241	169	666	3.790	0.379	35470
5	243	163	666	3.900	0.390	35186
5	245	152	669	7.411	0.741	37284
5	247	142	669	6.500	0.650	38611
5	249	134	667	5.360	0.536	33024
5	251	127	666	4.596	0.460	32512
5	253	121	664	4.111	0.411	36123
5	255	112	662	5.993	0.599	26794
5	257	101	665	7.411	0.741	42810
5	259	99	665	1.300	0.130	36009
5	261	109	663	6.629	0.663	39327
5	263	119	661	6.629	0.663	31728
5	265	125	661	3.900	0.390	36941
5	267	136	684	16.571	1.657	36605
5	269	137	684	0.650	0.065	36694
5	271	150	683	8.475	0.847	35918
5	273	150	683	0.000	0.000	34290
5	275	130	675	14.001	1.400	35411
5	277	114	673	10.481	1.048	31868
5	279	105	673	5.850	0.585	33208
5	281	99	673	3.900	0.390	34873
5	283	93	673	3.900	0.390	32180
5	285	91	672	1.453	0.145	35026
5	287	84	669	4.950	0.495	39234
5	289	77	658	8.475	0.847	36151
6	189	28	857	-1.000	-1.000	27321
6	191	32	854	3.250	0.325	23046
6	193	38	863	7.031	0.703	32266
6	195	52	889	19.194	1.919	20106
6	197	60	894	6.132	0.613	33404
6	199	68	907	9.922	0.992	30794
6	201	67	913	3.954	0.395	36417
6	203	66	918	3.314	0.331	36613
6	205	79	924	9.306	0.931	32226
6	207	80	924	0.650	0.065	31283
6	209	72	915	7.827	0.783	32412
6	211	62	924	8.745	0.874	43658
6	213	62	924	0.000	0.000	31632
6	215	66	918	4.687	0.469	38221
6	217	55	918	7.150	0.715	30484
6	219	31	932	18.060	1.806	42398
6	221	30	933	0.919	0.092	41995
6	223	30	932	0.650	0.065	30645
6	225	34	924	5.814	0.581	27167
6	227	53	920	12.620	1.262	24626
6	229	55	920	1.300	0.130	29141
6	231	71	915	10.896	1.090	42173
6	233	75	909	4.687	0.469	26153
6	235	86	899	9.663	0.966	34812
6	237	92	893	5.515	0.552	29905
6	239	98	888	5.077	0.508	30596
6	241	98	888	0.000	0.000	30068
6	243	103	886	3.500	0.350	28047
6	245	110	884	4.732	0.473	26551
6	247	111	883	0.919	0.092	35278
6	249	116	882	3.314	0.331	29967
6	251	113	885	2.758	0.276	27584
6	253	93	901	16.648	1.665	27172
6	255	76	929	21.291	2.129	31098
6	257	80	947	11.985	1.199	31856
6	259	87	960	9.597	0.960	25733
6	261	91	966	4.687	0.469	27324
6	263	94	973	4.950	0.495	31117
6	265	98	981	5.814	0.581	31168
6	267	101	986	3.790	0.379	30369
6	269	105	992	4.687	0.469	30781
6	271	109	997	4.162	0.416	31210
6	273	112	1003	4.360	0.436	29427
6	275	115	1009	4.360	0.436	30822
6	277	117	1012	2.344	0.234	30661
6	279	119	1015	2.344	0.234	31812
7	247	9	831	-1.000	-1.000	32623
7	249	9	831	0.000	0.000	32696
7	251	10	830	0.919	0.092	31507
7	253	11	829	0.919	0.092	31229
7	255	13	828	1.453	0.145	29467
7	257	17	825	3.250	0.325	30972
7	259	32	824	9.771	0.977	47675
7	261	36	825	2.680	0.268	32873
7	263	41	825	3.250	0.325	32038
7	265	53	824	7.827	0.783	27648
7	267	57	822	2.907	0.291	32537
7	269	38	817	12.770	1.277	32666
7	271	22	810	11.351	1.135	31134
7	273	19	809	2.055	0.206	29167
7	275	30	827	13.711	1.371	32156
7	277	30	858	20.149	2.015	31641
7	279	33	875	11.220	1.122	31828
7	281	36	892	11.220	1.122	30935
7	283	37	905	8.475	0.847	32429
7	285	39	914	5.993	0.599	26262
7	287	40	919	3.314	0.331	31463
7	289	45	925	5.077	0.508	31032
8	45	40	648	-1.000	-1.000	14659
8	47	67	646	17.598	1.760	15311
8	49	73	643	4.360	0.436	14973
8	51	92	641	12.418	1.242	17048
8	53	102	638	6.786	0.679	17824
8	55	119	638	11.050	1.105	18813
8	57	164	642	29.365	2.936	21173
8	59	177	650	9.922	0.992	21711
8	61	193	650	10.400	1.040	22413
8	63	251	647	37.749	3.775	24070
8	65	259	646	5.240	0.524	24641
8	67	299	645	26.007	2.601	27219
8	69	316	651	11.718	1.172	29863
8	71	335	659	13.400	1.340	28133
8	73	366	663	20.317	2.032	29163
8	75	407	679	28.607	2.861	29201
8	77	460	693	35.631	3.563	29657
8	79	490	699	19.886	1.989	30119
8	81	518	707	18.928	1.893	30131
8	83	541	708	14.964	1.496	31200
8	85	563	696	16.289	1.629	31483
8	87	589	683	18.894	1.889	29120
8	89	602	666	13.910	1.391	32040
8	91	611	670	6.402	0.640	38345
8	93	627	670	10.400	1.040	31642
8	95	614	671	8.475	0.847	32483
8	97	613	671	0.650	0.065	34140
8	99	610	669	2.344	0.234	44315
8	101	608	662	4.732	0.473	32226
8	103	594	647	13.337	1.334	32135
8	105	585	639	7.827	0.783	31789
8	107	554	632	20.657	2.066	38038
8	109	536	632	11.700	1.170	27907
8	111	528	633	5.240	0.524	31172
8	113	527	633	0.650	0.065	30909
8	115	524	628	3.790	0.379	30755
8	117	517	624	5.240	0.524	33554
8	119	529	626	7.907	0.791	33295
8	121	535	637	8.144	0.814	30259
8	123	531	643	4.687	0.469	30219
8	125	525	655	8.720	0.872	30286
8	127	525	659	2.600	0.260	25978
8	129	533	654	6.132	0.613	28580
8	131	536	648	4.360	0.436	33507
8	133	537	650	1.453	0.145	29882
8	135	541	650	2.600	0.260	30984
8	137	546	649	3.314	0.331	31356
8	139	556	648	6.532	0.653	32073
8	141	547	647	5.886	0.589	32296
8	143	545	647	1.300	0.130	32568
8	145	541	650	3.250	0.325	21522
8	147	539	654	2.907	0.291	33416
8	149	534	661	5.591	0.559	19616
8	151	534	661	0.000	0.000	30047
8	153	534	660	0.650	0.065	31946
8	155	534	658	1.300	0.130	21245
8	157	533	658	0.650	0.065	26798
8	159	533	658	0.000	0.000	29564
8	161	532	658	0.650	0.065	30247
8	163	531	668	6.532	0.653	26661
8	165	537	676	6.500	0.650	29236
8	167	568	676	20.149	2.015	33921
8	169	582	680	9.464	0.946	47185
8	171	597	680	9.750	0.975	33670
8	173	630	677	21.538	2.154	25469
8	175	654	680	15.721	1.572	30803
8	177	663	681	5.886	0.589	29913
8	179	669	684	4.360	0.436	43841
8	181	663	693	7.031	0.703	36414
8	183	663	697	2.600	0.260	40202
8	185	669	700	4.360	0.436	32574
8	187	678	703	6.166	0.617	32346
8	189	686	704	5.240	0.524	32990
8	191	688	704	1.300	0.130	29604
8	193	690	700	2.907	0.291	30245
8	195	693	696	3.250	0.325	37299
8	197	692	697	0.919	0.092	34802
8	199	686	721	16.080	1.608	29819
8	201	686	722	0.650	0.065	31784
8	203	685	728	3.954	0.395	33360
8	205	680	731	3.790	0.379	31841
8	207	679	731	0.650	0.065	32313
8	209	679	731	0.000	0.000	33386
8	211	689	732	6.532	0.653	40644
8	213	697	727	6.132	0.613	40505
8	215	700	726	2.055	0.206	36777
8	217	697	710	10.581	1.058	33423
8	219	689	689	14.607	1.461	41236
8	221	687	673	10.481	1.048	36789
8	223	676	651	15.987	1.599	33232
8	225	673	627	15.721	1.572	32221
8	227	672	606	13.665	1.367	33707
8	229	672	582	15.600	1.560	36430
8	231	671	564	11.718	1.172	38320
8	233	669	554	6.629	0.663	35785
8	235	668	555	0.919	0.092	33778
8	237	664	563	5.814	0.581	33066
8	239	663	571	5.240	0.524	27266
8	241	657	611	26.290	2.629	32003
8	243	655	613	1.838	0.184	35410
8	245	625	622	20.358	2.036	28753
8	247	598	628	17.978	1.798	31617
8	249	583	638	11.718	1.172	31240
8	251	583	638	0.000	0.000	31096
8	253	584	638	0.650	0.065	31239
8	255	590	631	5.993	0.599	32034
8	257	598	628	5.553	0.555	31940
8	259	602	632	3.677	0.368	25212
8	261	605	635	2.758	0.276	29274
8	263	604	643	5.240	0.524	29018
8	265	602	663	13.065	1.306	31818
8	267	594	691	18.928	1.893	31996
8	269	584	715	16.900	1.690	28937
8	271	576	733	12.803	1.280	27034
8	273	571	751	12.143	1.214	33079
8	275	570	760	5.886	0.589	24476
8	277	567	782	14.432	1.443	31555
8	279	566	806	15.613	1.561	28697
8	281	565	825	12.367	1.237	24943
8	283	561	838	8.841	0.884	30389
8	285	552	878	26.649	2.665	31075
8	287	550	886	5.360	0.536	30620
8	289	546	929	28.070	2.807	29331
9	51	65	600	-1.000	-1.000	17067
9	53	68	596	3.250	0.325	17510
9	55	73	596	3.250	0.325	16840
9	57	89	596	10.400	1.040	18478
9	59	98	592	6.402	0.640	19274
9	61	122	577	18.396	1.840	21277
9	63	129	573	5.240	0.524	21004
9	65	140	570	7.411	0.741	21716
9	67	147	566	5.240	0.524	24273
9	69	155	567	5.240	0.524	22811
9	71	157	568	1.453	0.145	23924
9	73	180	588	19.811	1.981	26078
9	75	170	580	8.324	0.832	25511
9	77	169	581	0.919	0.092	24113
9	79	169	581	0.000	0.000	24075
9	81	170	604	14.964	1.496	23329
9	83	171	604	0.650	0.065	24048
9	85	186	617	12.902	1.290	27586
9	87	190	623	4.687	0.469	26666
9	89	193	634	7.411	0.741	25284
9	91	199	649	10.501	1.050	25768
9	93	213	665	13.819	1.382	26396
9	95	233	665	13.000	1.300	27717
9	97	251	665	11.700	1.170	26223
9	99	262	668	7.411	0.741	27865
9	101	267	673	4.596	0.460	27985
9	103	278	684	10.111	1.011	21371
9	105	283	690	5.077	0.508	26731
9	107	286	693	2.758	0.276	28213
9	109	281	676	11.518	1.152	31350
9	111	276	665	7.854	0.785	27998
9	113	274	660	3.500	0.350	34550
9	115	269	655	4.596	0.460	30933
9	117	267	655	1.300	0.130	28499
9	119	266	655	0.650	0.065	25168
9	121	266	655	0.000	0.000	28494
9	123	262	655	2.600	0.260	36470
9	125	254	657	5.360	0.536	29430
9	127	249	658	3.314	0.331	30604
9	129	241	665	6.909	0.691	28599
9	131	238	668	2.758	0.276	25548
9	133	241	676	5.553	0.555	28840
9	135	248	676	4.550	0.455	30776
9	137	254	674	4.111	0.411	25125
9	139	254	674	0.000	0.000	28675
9	141	257	666	5.553	0.555	23964
9	143	257	659	4.550	0.455	27680
9	145	257	658	0.650	0.065	29678
9	147	258	662	2.680	0.268	27772
9	149	259	664	1.453	0.145	26473
9	151	256	663	2.055	0.206	29211
9	153	254	661	1.838	0.184	25301
9	155	249	643	12.143	1.214	27149
9	157	251	641	1.838	0.184	29249
9	159	252	648	4.596	0.460	26191
9	161	252	650	1.300	0.130	27723
9	163	251	650	0.650	0.065	27808
9	165	251	650	0.000	0.000	26389
9	167	253	654	2.907	0.291	23750
9	169	259	652	4.111	0.411	27143
9	171	268	652	5.850	0.585	27940
9	173	280	657	8.450	0.845	31428
9	175	291	660	7.411	0.741	31280
9	177	291	658	1.300	0.130	31883
9	179	291	658	0.000	0.000	31419
9	181	292	662	2.680	0.268	30933
9	183	293	666	2.680	0.268	30056
9	185	296	667	2.055	0.206	31489
9	187	304	661	6.500	0.650	34852
9	189	295	666	6.692	0.669	30149
9	191	293	666	1.300	0.130	29594
9	193	292	666	0.650	0.065	27610
9	195	289	662	3.250	0.325	25680
9	197	289	659	1.950	0.195	25831
9	199	291	664	3.500	0.350	28158
9	201	293	664	1.300	0.130	31752
9	203	303	665	6.532	0.653	33622
9	205	300	672	4.950	0.495	25662
9	207	300	672	0.000	0.000	24877
9	209	302	670	1.838	0.184	30190
9	211	299	670	1.950	0.195	29504
9	213	290	671	5.886	0.589	26687
9	215	285	674	3.790	0.379	24231
9	217	284	674	0.650	0.065	24875
9	219	307	666	15.828	1.583	28476
9	221	301	671	5.077	0.508	35358
9	223	301	671	0.000	0.000	28478
9	225	301	672	0.650	0.065	29128
9	227	298	675	2.758	0.276	28519
9	229	290	676	5.240	0.524	28480
9	231	280	669	7.934	0.793	27206
9	233	269	659	9.663	0.966	25750
9	235	269	658	0.650	0.065	27356
9	237	268	656	1.453	0.145	28189
9	239	266	654	1.838	0.184	25178
9	241	266	654	0.000	0.000	27029
9	243	266	655	0.650	0.065	25886
9	245	265	673	11.718	1.172	28207
9	247	268	673	1.950	0.195	27860
9	249	270	671	1.838	0.184	27555
9	251	271	671	0.650	0.065	29143
9	253	275	682	7.608	0.761	27992
9	255	280	668	9.663	0.966	28941
9	257	275	660	6.132	0.613	25008
9	259	270	658	3.500	0.350	23320
9	261	283	650	9.922	0.992	29404
9	263	304	647	13.788	1.379	28909
9	265	308	643	3.677	0.368	29815
9	267	300	649	6.500	0.650	31432
9	269	291	656	7.411	0.741	29525
9	271	284	662	5.993	0.599	24022
9	273	273	669	8.475	0.847	29084
9	275	269	673	3.677	0.368	39870
9	277	269	673	0.000	0.000	42651
9	279	275	665	6.500	0.650	22374
9	281	283	657	7.354	0.735	28417
9	283	288	653	4.162	0.416	30533
9	285	284	655	2.907	0.291	30432
9	287	273	661	8.144	0.814	28474
9	289	266	665	5.240	0.524	27825
10	53	41	420	-1.000	-1.000	18195
10	55	41	420	0.000	0.000	18561
10	57	53	417	8.040	0.804	18789
10	59	71	417	11.700	1.170	20337
10	61	105	415	22.138	2.214	21270
10	63	128	412	15.076	1.508	22973
10	65	153	414	16.302	1.630	22746
10	67	176	417	15.076	1.508	24973
10	69	196	422	13.400	1.340	23280
10	71	229	424	21.489	2.149	26184
10	73	255	427	17.012	1.701	27423
10	75	269	427	9.100	0.910	28153
10	77	279	422	7.267	0.727	29014
10	79	292	385	25.491	2.549	27282
10	81	302	372	10.661	1.066	29396
10	83	310	355	12.212	1.221	30022
10	85	309	332	14.964	1.496	29384
10	87	308	331	0.919	0.092	31997
10	89	308	324	4.550	0.455	39032
10	91	303	315	6.692	0.669	32133
10	93	296	303	9.030	0.903	27740
10	95	289	275	18.760	1.876	28243
10	97	288	259	10.420	1.042	32145
10	99	282	199	39.194	3.919	28128
10	101	282	196	1.950	0.195	29571
10	103	282	180	10.400	1.040	37041
10	105	284	173	4.732	0.473	37857
10	107	283	169	2.680	0.268	33610
10	109	283	142	17.550	1.755	32573
10	111	283	137	3.250	0.325	28151
10	113	291	106	20.810	2.081	32315
10	115	301	90	12.264	1.226	19524
10	117	307	84	5.515	0.552	33093
10	119	319	77	9.030	0.903	32408
10	121	337	69	12.803	1.280	32304
10	123	348	64	7.854	0.785	39406
10	125	353	61	3.790	0.379	40846
10	127	363	52	8.745	0.874	34758
10	129	365	49	2.344	0.234	34665
10	131	360	42	5.591	0.559	44614
10	133	360	39	1.950	0.195	36790
10	135	364	35	3.677	0.368	34456
10	137	365	29	3.954	0.395	35262
10	139	365	22	4.550	0.455	38467
10	141	364	20	1.453	0.145	35383
10	143	364	19	0.650	0.065	35604
10	145	360	10	6.402	0.640	40729
10	147	360	10	0.000	0.000	39570
10	149	361	7	2.055	0.206	35468
10	151	361	7	0.000	0.000	41821
10	153	361	14	4.550	0.455	36835
10	155	363	19	3.500	0.350	32389
10	157	363	19	0.000	0.000	33699
10	159	363	13	3.900	0.390	35396
10	161	363	8	3.250	0.325	37173
10	163	366	15	4.950	0.495	33090
10	165	371	22	5.591	0.559	36433
10	167	375	25	3.250	0.325	38977
10	169	378	30	3.790	0.379	38884
10	171	382	36	4.687	0.469	40029
10	173	384	43	4.732	0.473	39990
10	175	385	44	0.919	0.092	39117
10	177	386	50	3.954	0.395	34544
10	179	389	58	5.553	0.555	33711
10	181	390	66	5.240	0.524	35584
10	183	391	66	0.650	0.065	34816
10	185	391	66	0.000	0.000	34924
10	187	390	62	2.680	0.268	34662
10	189	386	52	7.001	0.700	35016
10	191	381	40	8.450	0.845	35037
10	193	378	33	4.950	0.495	34546
10	195	375	26	4.950	0.495	37069
10	197	374	21	3.314	0.331	35987
10	199	372	15	4.111	0.411	35689
10	201	370	10	3.500	0.350	35299
10	203	367	6	3.250	0.325	35549
10	205	366	4	1.453	0.145	34737
11	53	31	217	-1.000	-1.000	22044
11	55	32	222	3.314	0.331	22870
11	57	36	226	3.677	0.368	22341
11	59	49	232	9.306	0.931	23546
11	61	55	236	4.687	0.469	23464
11	63	63	240	5.814	0.581	24623
11	65	71	245	6.132	0.613	24780
11	67	78	250	5.591	0.559	24484
11	69	85	254	5.240	0.524	23612
11	71	91	256	4.111	0.411	24378
11	73	108	251	11.518	1.152	27462
11	75	120	248	8.040	0.804	34017
11	77	129	246	5.993	0.599	25007
11	79	139	243	6.786	0.679	26439
11	81	150	241	7.267	0.727	29511
11	83	156	240	3.954	0.395	27297
11	85	165	238	5.993	0.599	30673
11	87	173	238	5.200	0.520	32141
11	89	182	236	5.993	0.599	27962
11	91	187	235	3.314	0.331	29440
11	93	195	238	5.553	0.555	25039
11	95	200	240	3.500	0.350	28546
11	97	203	240	1.950	0.195	27473
11	99	209	240	3.900	0.390	25601
11	101	213	240	2.600	0.260	26990
11	103	227	231	10.818	1.082	30609
11	105	228	227	2.680	0.268	29146
11	107	220	235	7.354	0.735	29872
11	109	218	244	5.993	0.599	29656
11	111	226	254	8.324	0.832	27704
11	113	228	254	1.300	0.130	27627
11	115	229	254	0.650	0.065	27477
11	117	230	255	0.919	0.092	23830
11	119	231	263	5.240	0.524	28283
11	121	237	277	9.900	0.990	25341
11	123	241	283	4.687	0.469	27732
11	125	246	310	17.848	1.785	26171
11	127	244	323	8.549	0.855	24930
11	129	239	339	10.896	1.090	19807
11	131	238	354	9.771	0.977	23431
11	133	238	366	7.800	0.780	24047
11	135	238	383	11.050	1.105	26751
11	137	237	392	5.886	0.589	28747
11	139	237	393	0.650	0.065	24635
11	141	240	396	2.758	0.276	29269
11	143	244	394	2.907	0.291	28901
11	145	235	409	11.370	1.137	28206
11	147	228	409	4.550	0.455	27335
11	149	226	399	6.629	0.663	32314
11	151	231	366	21.694	2.169	14645
11	153	242	347	14.270	1.427	26940
11	155	249	334	9.597	0.960	26454
11	157	254	324	7.267	0.727	39245
11	159	257	316	5.553	0.555	27249
11	161	261	304	8.222	0.822	31146
11	163	267	289	10.501	1.050	29798
11	165	267	274	9.750	0.975	27199
11	167	270	289	9.943	0.994	26736
11	169	279	291	5.993	0.599	24653
11	171	289	289	6.629	0.663	26692
11	173	294	290	3.314	0.331	23381
11	175	300	290	3.900	0.390	28859
11	177	311	293	7.411	0.741	31070
11	179	327	298	10.896	1.090	30747
11	181	344	313	14.736	1.474	35138
11	183	349	314	3.314	0.331	28356
11	185	364	315	9.771	0.977	31683
11	187	374	315	6.500	0.650	34540
11	189	391	316	11.069	1.107	34271
11	191	399	316	5.200	0.520	34752
11	193	421	311	14.664	1.466	35529
11	195	429	308	5.553	0.555	31532
11	197	436	308	4.550	0.455	33897
11	199	452	307	10.420	1.042	36776
11	201	471	302	12.770	1.277	35324
11	203	481	301	6.532	0.653	35248
11	205	483	302	1.453	0.145	34622
11	207	491	303	5.240	0.524	35852
11	209	498	308	5.591	0.559	39389
11	211	505	311	4.950	0.495	33046
11	213	516	312	7.179	0.718	37010
11	215	528	308	8.222	0.822	34592
11	217	533	307	3.314	0.331	34750
11	219	544	306	7.179	0.718	34280
11	221	548	307	2.680	0.268	35851
11	223	554	310	4.360	0.436	33717
11	225	567	313	8.672	0.867	35118
11	227	570	313	1.950	0.195	37596
11	229	574	313	2.600	0.260	38183
11	231	579	313	3.250	0.325	35042
11	233	591	311	7.907	0.791	34978
11	235	601	309	6.629	0.663	37881
11	237	604	304	3.790	0.379	35860
11	239	606	300	2.907	0.291	33403
11	241	607	294	3.954	0.395	36545
11	243	612	288	5.077	0.508	36104
11	245	612	285	1.950	0.195	36705
11	247	611	287	1.453	0.145	38537
11	249	607	293	4.687	0.469	34990
11	251	598	299	7.031	0.703	50797
11	253	591	302	4.950	0.495	36474
11	255	585	303	3.954	0.395	32571
11	257	576	309	7.031	0.703	30276
11	259	573	312	2.758	0.276	43377
11	261	570	316	3.250	0.325	48896
11	263	570	316	0.000	0.000	34941
11	265	571	315	0.919	0.092	34454
11	267	570	315	0.650	0.065	34787
11	269	561	322	7.411	0.741	34598
11	271	555	328	5.515	0.552	34890
11	273	552	330	2.344	0.234	32611
11	275	542	337	7.934	0.793	34438
11	277	523	355	17.012	1.701	39453
11	279	509	373	14.822	1.482	38859
11	281	501	382	7.827	0.783	33078
11	283	491	400	13.384	1.338	34141
11	285	485	409	7.031	0.703	39509
11	287	458	428	21.459	2.146	32688
11	289	445	430	8.549	0.855	32053
12	67	34	524	-1.000	-1.000	18556
12	69	32	519	3.500	0.350	19594
12	71	41	512	7.411	0.741	19782
12	73	49	510	5.360	0.536	18932
12	75	63	508	9.192	0.919	19272
12	77	88	501	16.875	1.687	20890
12	79	101	496	9.053	0.905	22511
12	81	132	488	20.810	2.081	20881
12	83	162	484	19.672	1.967	24822
12	85	188	484	16.900	1.690	28997
12	87	210	485	14.314	1.431	26306
12	89	239	488	18.950	1.895	30049
12	91	267	492	18.384	1.838	27448
12	93	292	501	17.270	1.727	29318
12	95	317	503	16.302	1.630	27458
12	97	343	501	16.950	1.695	27619
12	99	349	499	4.111	0.411	31125
12	101	364	493	10.501	1.050	41552
12	103	382	487	12.333	1.233	31130
12	105	387	485	3.500	0.350	33154
12	107	389	488	2.344	0.234	27370
12	109	397	487	5.240	0.524	23222
12	111	405	489	5.360	0.536	30720
12	113	411	489	3.900	0.390	32860
12	115	423	504	12.486	1.249	32040
12	117	419	525	13.895	1.390	32995
12	119	414	539	9.663	0.966	31705
12	121	413	554	9.771	0.977	32447
12	123	401	639	55.796	5.580	40325
12	125	401	641	1.300	0.130	31099
12	127	398	649	5.553	0.555	31051
12	129	394	655	4.687	0.469	29018
12	131	384	659	7.001	0.700	34747
12	133	363	658	13.665	1.367	30220
12	135	362	656	1.453	0.145	29732
12	137	364	650	4.111	0.411	30155
12	139	388	642	16.443	1.644	30862
12	141	430	639	27.369	2.737	31904
12	143	450	657	17.489	1.749	32354
12	145	456	659	4.111	0.411	31369
12	147	472	658	10.420	1.042	31459
12	149	472	631	17.550	1.755	36802
12	151	478	611	13.572	1.357	33232
12	153	470	595	11.627	1.163	32853
12	155	451	595	12.350	1.235	29389
12	157	446	589	5.077	0.508	32078
12	159	449	604	9.943	0.994	22804
12	161	441	628	16.443	1.644	28734
12	163	423	651	18.984	1.898	48116
12	165	421	654	2.344	0.234	31450
12	167	413	655	5.240	0.524	35633
12	169	403	663	8.324	0.832	31752
12	171	402	695	20.810	2.081	30698
12	173	414	712	13.525	1.353	29677
12	175	426	741	20.400	2.040	30696
12	177	430	744	3.250	0.325	28725
12	179	425	781	24.268	2.427	29321
12	181	427	773	5.360	0.536	28595
12	183	435	767	6.500	0.650	29568
12	185	452	765	11.126	1.113	23387
12	187	463	759	8.144	0.814	25387
12	189	469	771	8.720	0.872	28616
12	191	472	791	13.145	1.315	27622
12	193	480	800	7.827	0.783	28893
12	195	485	817	11.518	1.152	31675
12	197	486	826	5.886	0.589	28497
12	199	488	829	2.344	0.234	29190
12	201	492	825	3.677	0.368	30488
12	203	496	823	2.907	0.291	30123
12	205	498	822	1.453	0.145	29651
12	207	499	821	0.919	0.092	30480
12	209	507	810	8.841	0.884	29667
12	211	508	804	3.954	0.395	31514
12	213	508	795	5.850	0.585	26859
12	215	511	785	6.786	0.679	29532
12	217	514	780	3.790	0.379	32039
12	219	522	777	5.553	0.555	30344
12	221	538	768	11.932	1.193	30493
12	223	532	766	4.111	0.411	30542
12	225	526	764	4.111	0.411	35967
12	227	518	751	9.922	0.992	33215
12	229	521	752	2.055	0.206	36152
12	231	528	762	7.934	0.793	29696
12	233	537	789	18.499	1.850	37196
12	235	541	799	7.001	0.700	37814
12	237	541	799	0.000	0.000	33954
12	239	528	794	9.053	0.905	25915
12	241	510	786	12.803	1.280	32827
12	243	476	774	23.435	2.344	29591
12	245	461	771	9.943	0.994	22090
12	247	444	768	11.220	1.122	29364
12	249	438	766	4.111	0.411	28880
12	251	447	754	9.750	0.975	25794
12	253	456	743	9.238	0.924	27583
12	255	459	733	6.786	0.679	29673
12	257	459	726	4.550	0.455	32314
12	259	459	710	10.400	1.040	29377
12	261	460	698	7.827	0.783	33322
12	263	460	694	2.600	0.260	29666
12	265	460	691	1.950	0.195	33552
12	267	460	691	0.000	0.000	26068
12	269	461	684	4.596	0.460	25348
12	271	463	662	14.359	1.436	29411
12	273	464	646	10.420	1.042	34607
12	275	463	640	3.954	0.395	35509
12	277	461	635	3.500	0.350	33394
12	279	459	628	4.732	0.473	33303
12	281	455	616	8.222	0.822	33285
12	283	453	607	5.993	0.599	34286
12	285	452	600	4.596	0.460	30135
12	287	451	594	3.954	0.395	31570
12	289	451	592	1.300	0.130	28534
13	71	59	549	-1.000	-1.000	19101
13	73	65	551	4.111	0.411	21466
13	75	78	551	8.450	0.845	19452
13	77	85	547	5.240	0.524	21474
13	79	92	542	5.591	0.559	21115
13	81	111	535	13.161	1.316	12268
13	83	127	530	10.896	1.090	23368
13	85	155	527	18.304	1.830	25104
13	87	159	526	2.680	0.268	25898
13	89	165	524	4.111	0.411	31789
13	91	175	521	6.786	0.679	25922
13	93	186	521	7.150	0.715	28853
13	95	201	524	9.943	0.994	27600
13	97	214	525	8.475	0.847	28799
13	99	223	524	5.886	0.589	27816
13	101	239	524	10.400	1.040	30950
13	103	248	524	5.850	0.585	26145
13	105	257	524	5.850	0.585	26902
13	107	271	523	9.123	0.912	27531
13	109	272	523	0.650	0.065	30073
13	111	284	523	7.800	0.780	29858
13	113	302	528	12.143	1.214	32924
13	115	304	533	3.500	0.350	30245
13	117	301	546	8.672	0.867	35380
13	119	300	555	5.886	0.589	29346
13	121	291	565	8.745	0.874	32409
13	123	289	571	4.111	0.411	36114
13	125	286	582	7.411	0.741	34362
13	127	283	587	3.790	0.379	36180
13	129	280	597	6.786	0.679	16113
13	131	278	604	4.732	0.473	23307
13	133	277	616	7.827	0.783	43742
13	135	277	619	1.950	0.195	18847
13	137	277	620	0.650	0.065	17389
13	139	277	618	1.300	0.130	16339
13	141	278	611	4.596	0.460	15168
13	143	280	605	4.111	0.411	16152
13	145	280	602	1.950	0.195	25270
13	147	280	601	0.650	0.065	20129
13	149	283	592	6.166	0.617	30698
13	151	283	592	0.000	0.000	25175
13	153	283	592	0.000	0.000	30698
13	155	283	592	0.000	0.000	27706
13	157	287	597	4.162	0.416	9830
13	159	287	597	0.000	0.000	9810
13	161	287	597	0.000	0.000	9728
13	163	287	588	5.850	0.585	31509
13	165	287	588	0.000	0.000	30535
13	167	287	583	3.250	0.325	29833
13	169	288	577	3.954	0.395	30816
13	171	289	573	2.680	0.268	29762
13	173	290	569	2.680	0.268	34016
13	175	291	566	2.055	0.206	33345
13	177	293	560	4.111	0.411	33552
13	179	294	555	3.314	0.331	36707
13	181	292	547	5.360	0.536	32698
13	183	296	538	6.402	0.640	32498
13	185	297	534	2.680	0.268	32445
13	187	297	533	0.650	0.065	29043
13	189	296	538	3.314	0.331	34737
13	191	294	547	5.993	0.599	30555
13	193	294	547	0.000	0.000	32296
13	195	294	547	0.000	0.000	32612
13	197	294	549	1.300	0.130	34082
13	199	293	555	3.954	0.395	33784
13	201	293	555	0.000	0.000	39147
13	203	293	555	0.000	0.000	39075
13	205	293	555	0.000	0.000	37905
13	207	290	561	4.360	0.436	32461
13	209	288	564	2.344	0.234	21017
13	211	288	564	0.000	0.000	30086
13	213	286	549	9.836	0.984	27891
13	215	285	549	0.650	0.065	27185
13	217	278	549	4.550	0.455	27808
13	219	282	549	2.600	0.260	27282
13	221	292	547	6.629	0.663	31047
13	223	292	547	0.000	0.000	33628
13	225	293	543	2.680	0.268	31514
13	227	295	541	1.838	0.184	26960
13	229	299	537	3.677	0.368	32343
13	231	299	537	0.000	0.000	30427
13	233	299	537	0.000	0.000	33479
13	235	299	537	0.000	0.000	34220
13	237	299	536	0.650	0.065	36376
13	239	299	536	0.000	0.000	34808
13	241	299	535	0.650	0.065	33368
13	243	299	535	0.000	0.000	32905
13	245	299	535	0.000	0.000	32482
13	247	298	536	0.919	0.092	29395
13	249	298	537	0.650	0.065	29525
13	251	298	538	0.650	0.065	33938
13	253	297	539	0.919	0.092	28670
13	255	297	539	0.000	0.000	33554
13	257	296	540	0.919	0.092	33776
13	259	296	540	0.000	0.000	31038
13	261	295	541	0.919	0.092	22567
13	263	293	546	3.500	0.350	18903
13	265	294	542	2.680	0.268	25320
13	267	301	524	12.553	1.255	33358
13	269	305	516	5.814	0.581	30463
13	271	308	501	9.943	0.994	29135
13	273	310	496	3.500	0.350	32415
13	275	311	493	2.055	0.206	32136
13	277	311	493	0.000	0.000	29161
13	279	309	495	1.838	0.184	26138
13	281	304	505	7.267	0.727	28323
13	283	302	508	2.344	0.234	27942
13	285	300	511	2.344	0.234	26792
13	287	297	524	8.672	0.867	29205
13	289	292	536	8.450	0.845	30311
14	71	49	428	-1.000	-1.000	19756
14	73	58	428	5.850	0.585	22564
14	75	66	428	5.200	0.520	21523
14	77	81	425	9.943	0.994	22725
14	79	106	427	16.302	1.630	23533
14	81	129	426	14.964	1.496	23479
14	83	146	421	11.518	1.152	24357
14	85	168	418	14.432	1.443	24622
14	87	180	418	7.800	0.780	25520
14	89	193	418	8.450	0.845	25983
14	91	207	418	9.100	0.910	26517
14	93	248	424	26.933	2.693	23591
14	95	257	427	6.166	0.617	30307
14	97	262	433	5.077	0.508	30252
14	99	267	445	8.450	0.845	30043
14	101	268	445	0.650	0.065	30665
14	103	268	445	0.000	0.000	32035
14	105	270	449	2.907	0.291	35908
14	107	272	454	3.500	0.350	29311
14	109	272	451	1.950	0.195	33373
14	111	272	445	3.900	0.390	33247
14	113	274	456	7.267	0.727	27421
14	115	277	460	3.250	0.325	30671
14	117	284	465	5.591	0.559	29983
14	119	288	453	8.222	0.822	30474
14	121	293	433	13.400	1.340	30712
14	123	295	422	7.267	0.727	29861
14	125	306	431	9.238	0.924	26184
14	127	312	438	5.993	0.599	26067
14	129	331	477	28.198	2.820	31360
14	131	353	494	18.071	1.807	31053
14	133	372	511	16.571	1.657	31764
14	135	414	532	30.522	3.052	31673
14	137	437	551	19.391	1.939	31685
14	139	459	567	17.681	1.768	32641
14	141	474	573	10.501	1.050	32543
14	143	500	568	17.209	1.721	32811
14	145	523	564	15.174	1.517	33357
14	147	547	573	16.660	1.666	32110
14	149	574	583	18.715	1.871	34326
14	151	589	583	9.750	0.975	32498
14	153	615	573	18.106	1.811	32204
14	155	637	563	15.708	1.571	32543
14	157	656	561	12.418	1.242	29358
14	159	686	564	19.597	1.960	29988
14	161	699	568	8.841	0.884	34816
14	163	708	588	14.255	1.426	32970
14	165	722	597	10.818	1.082	32430
14	167	738	603	11.107	1.111	33291
14	169	752	603	9.100	0.910	34638
14	171	762	596	7.934	0.793	33961
14	173	768	585	8.144	0.814	30459
14	175	768	578	4.550	0.455	34378
14	177	764	570	5.814	0.581	33662
14	179	763	564	3.954	0.395	34425
14	181	763	551	8.450	0.845	32691
14	183	764	547	2.680	0.268	30091
14	185	772	551	5.814	0.581	41924
14	187	800	566	20.647	2.065	29018
14	189	823	579	17.172	1.717	34711
14	191	827	581	2.907	0.291	35028
14	193	841	586	9.663	0.966	34880
14	195	860	587	12.367	1.237	33871
14	197	880	585	13.065	1.306	37679
14	199	895	579	10.501	1.050	36206
14	201	902	576	4.950	0.495	31703
14	203	908	569	5.993	0.599	29714
14	205	908	558	7.150	0.715	35417
14	207	928	560	13.065	1.306	32129
14	209	975	585	34.602	3.460	35820
14	211	975	586	0.650	0.065	41383
14	213	983	597	8.841	0.884	30798
14	215	984	598	0.919	0.092	45465
14	217	987	597	2.055	0.206	46908
14	219	994	593	5.240	0.524	28519
14	221	1000	588	5.077	0.508	35745
14	223	1004	585	3.250	0.325	37238
14	225	1005	585	0.650	0.065	39032
14	227	1002	594	6.166	0.617	37501
14	229	994	601	6.909	0.691	40265
14	231	982	607	8.720	0.872	52701
14	233	979	608	2.055	0.206	36113
14	235	972	610	4.732	0.473	36398
14	237	960	608	7.907	0.791	34881
14	239	952	605	5.553	0.555	35618
14	241	934	608	11.861	1.186	49133
14	243	920	613	9.663	0.966	36068
14	245	891	619	19.249	1.925	45645
14	247	882	620	5.886	0.589	29057
14	249	854	626	18.613	1.861	35682
14	251	835	632	12.951	1.295	41940
14	253	825	634	6.629	0.663	35638
14	255	820	625	6.692	0.669	35109
14	257	803	574	34.942	3.494	30952
14	259	801	567	4.732	0.473	34725
14	261	809	544	15.828	1.583	34981
14	263	816	519	16.875	1.687	34624
14	265	819	498	13.788	1.379	33193
14	267	821	471	17.598	1.760	32833
14	269	812	446	17.270	1.727	31723
14	271	799	431	12.902	1.290	28858
14	273	789	418	10.661	1.066	30618
14	275	773	411	11.351	1.135	29445
14	277	765	407	5.814	0.581	34984
14	279	757	397	8.324	0.832	25910
14	281	747	385	10.153	1.015	29867
14	283	715	373	22.214	2.221	34680
14	285	687	367	18.613	1.861	59866
14	287	674	377	10.661	1.066	31483
14	289	664	385	8.324	0.832	39200
15	69	52	148	-1.000	-1.000	26105
15	71	55	146	2.344	0.234	28875
15	73	60	143	3.790	0.379	27991
15	75	61	143	0.650	0.065	29316
15	77	71	142	6.532	0.653	27840
15	79	79	140	5.360	0.536	28241
15	81	88	138	5.993	0.599	31773
15	83	105	135	11.220	1.122	27897
15	85	124	130	12.770	1.277	31552
15	87	137	126	8.841	0.884	29293
15	89	156	122	12.620	1.262	18462
15	91	167	119	7.411	0.741	30562
15	93	190	120	14.964	1.496	30811
15	95	230	120	25.999	2.600	32443
15	97	256	118	16.950	1.695	32083
15	99	282	112	17.344	1.734	32401
15	101	313	103	20.981	2.098	33049
15	103	343	96	20.023	2.002	35201
15	105	362	95	12.367	1.237	35068
15	107	370	92	5.553	0.555	34939
15	109	382	88	8.222	0.822	38507
15	111	395	91	8.672	0.867	34175
15	113	405	119	19.325	1.933	30664
15	115	405	140	13.650	1.365	30556
15	117	405	147	4.550	0.455	21466
15	119	404	157	6.532	0.653	34495
15	121	404	174	11.050	1.105	31217
15	123	403	176	1.453	0.145	31416
15	125	401	175	1.453	0.145	34301
15	127	401	175	0.000	0.000	40537
15	129	398	187	8.040	0.804	37956
15	131	398	194	4.550	0.455	35584
15	133	397	205	7.179	0.718	24912
15	135	396	211	3.954	0.395	31850
15	137	394	215	2.907	0.291	43860
15	139	392	222	4.732	0.473	30664
15	141	391	226	2.680	0.268	37468
15	143	390	231	3.314	0.331	30743
15	145	389	241	6.532	0.653	37117
15	147	389	250	5.850	0.585	31784
15	149	388	255	3.314	0.331	30994
15	151	386	259	2.907	0.291	31177
15	153	385	202	37.055	3.705	22334
15	155	385	202	0.000	0.000	30763
15	157	384	197	3.314	0.331	26645
15	159	384	186	7.150	0.715	31005
15	161	383	181	3.314	0.331	28897
15	163	383	188	4.550	0.455	31462
15	165	384	195	4.596	0.460	26054
15	167	385	197	1.453	0.145	31733
15	169	393	185	9.374	0.937	35283
15	171	391	170	9.836	0.984	46673
15	173	385	170	3.900	0.390	33803
15	175	385	170	0.000	0.000	32667
15	177	382	169	2.055	0.206	22644
15	179	380	163	4.111	0.411	29619
15	181	379	155	5.240	0.524	31692
15	183	379	151	2.600	0.260	30299
15	185	378	140	7.179	0.718	33723
15	187	378	139	0.650	0.065	32040
15	189	378	137	1.300	0.130	33070
15	191	373	138	3.314	0.331	14280
15	193	373	138	0.000	0.000	27508
15	195	373	138	0.000	0.000	24758
15	197	377	137	2.680	0.268	32143
15	199	378	128	5.886	0.589	34661
15	201	380	116	7.907	0.791	36497
15	203	379	110	3.954	0.395	35611
15	205	373	105	5.077	0.508	33956
15	207	373	101	2.600	0.260	38005
15	209	375	97	2.907	0.291	37028
15	211	377	115	11.772	1.177	43293
15	213	379	121	4.111	0.411	35881
15	215	375	123	2.907	0.291	34685
15	217	373	124	1.453	0.145	40271
15	219	368	125	3.314	0.331	34092
15	221	367	127	1.453	0.145	33375
15	223	366	129	1.453	0.145	29883
15	225	366	135	3.900	0.390	31801
15	227	367	135	0.650	0.065	29959
15	229	367	135	0.000	0.000	27738
15	231	369	134	1.453	0.145	41577
15	233	376	131	4.950	0.495	32531
15	235	376	131	0.000	0.000	35051
15	237	373	133	2.344	0.234	31014
15	239	369	138	4.162	0.416	27894
15	241	369	138	0.000	0.000	18239
15	243	369	138	0.000	0.000	15973
15	245	369	138	0.000	0.000	24803
15	247	375	133	5.077	0.508	32709
15	249	381	128	5.077	0.508	27059
15	251	387	124	4.687	0.469	33412
15	253	389	133	5.993	0.599	40239
15	255	389	134	0.650	0.065	41440
15	257	388	142	5.240	0.524	50290
15	259	388	147	3.250	0.325	50005
15	261	386	158	7.267	0.727	40224
15	263	371	160	9.836	0.984	20467
15	265	355	150	12.264	1.226	28951
15	267	346	146	6.402	0.640	24077
15	269	339	144	4.732	0.473	30254
15	271	329	142	6.629	0.663	32750
15	273	323	143	3.954	0.395	35121
15	275	333	144	6.532	0.653	37544
15	277	345	143	7.827	0.783	24982
15	279	347	142	1.453	0.145	26762
15	281	350	147	3.790	0.379	23312
15	283	353	151	3.250	0.325	35041
15	285	362	155	6.402	0.640	23983
15	287	386	160	15.935	1.593	37195
15	289	387	165	3.314	0.331	30993
16	95	20	775	-1.000	-1.000	12536
16	97	22	775	1.300	0.130	16331
16	99	32	780	7.267	0.727	18355
16	101	35	785	3.790	0.379	18665
16	103	25	778	7.934	0.793	14075
16	105	16	762	11.932	1.193	12576
16	107	13	754	5.553	0.555	16797
16	109	12	749	3.314	0.331	17638
16	111	12	737	7.800	0.780	16323
16	113	14	715	14.359	1.436	17536
16	115	12	699	10.481	1.048	17672
16	117	14	675	15.654	1.565	18557
16	119	15	666	5.886	0.589	28928
16	121	15	654	7.800	0.780	19302
16	123	20	635	12.770	1.277	28953
16	125	25	609	17.209	1.721	32361
16	127	28	589	13.145	1.315	21788
16	129	38	562	18.715	1.871	31743
16	131	39	555	4.596	0.460	21239
16	133	39	549	3.900	0.390	21678
16	135	43	529	13.257	1.326	22671
16	137	45	515	9.192	0.919	27559
16	139	46	511	2.680	0.268	30917
16	141	48	502	5.993	0.599	27150
16	143	50	496	4.111	0.411	25492
16	145	50	496	0.000	0.000	17606
16	147	51	493	2.055	0.206	21814
16	149	57	479	9.900	0.990	18713
16	151	61	472	5.240	0.524	19406
16	153	67	463	7.031	0.703	21935
16	155	68	459	2.680	0.268	19983
16	157	73	449	7.267	0.727	22682
16	159	75	445	2.907	0.291	20362
16	161	76	445	0.650	0.065	22746
16	163	78	447	1.838	0.184	21962
16	165	80	445	1.838	0.184	24960
16	167	93	427	14.432	1.443	25144
16	169	93	427	0.000	0.000	28597
16	171	94	425	1.453	0.145	26152
16	173	94	425	0.000	0.000	24430
16	175	98	420	4.162	0.416	22582
16	177	105	414	5.993	0.599	24210
16	179	107	411	2.344	0.234	23753
16	181	109	409	1.838	0.184	22950
16	183	122	445	24.878	2.488	24618
16	185	131	475	20.358	2.036	26686
16	187	136	502	17.848	1.785	20474
16	189	141	508	5.077	0.508	18875
16	191	146	511	3.790	0.379	22910
16	193	182	560	39.521	3.952	27700
16	195	183	565	3.314	0.331	27985
16	197	183	565	0.000	0.000	27737
16	199	185	573	5.360	0.536	26041
16	201	185	573	0.000	0.000	26430
16	203	186	573	0.650	0.065	24480
16	205	189	571	2.344	0.234	41671
16	207	195	569	4.111	0.411	34309
16	209	203	569	5.200	0.520	34849
16	211	195	567	5.360	0.536	25845
16	213	181	567	9.100	0.910	28501
16	215	178	568	2.055	0.206	30647
16	217	174	577	6.402	0.640	25603
16	219	166	585	7.354	0.735	25630
16	221	152	593	10.481	1.048	27652
16	223	138	602	10.818	1.082	24406
16	225	134	605	3.250	0.325	27241
16	227	128	608	4.360	0.436	20524
16	229	121	613	5.591	0.559	26323
16	231	114	618	5.591	0.559	23612
16	233	108	622	4.687	0.469	23159
16	235	90	635	14.432	1.443	25841
16	237	84	641	5.515	0.552	24513
16	239	81	647	4.360	0.436	23616
16	241	80	651	2.680	0.268	23858
16	243	84	653	2.907	0.291	29883
16	245	85	656	2.055	0.206	24540
16	247	61	646	16.900	1.690	17874
16	249	48	641	9.053	0.905	19950
16	251	45	638	2.758	0.276	23354
16	253	38	629	7.411	0.741	18486
16	255	34	620	6.402	0.640	19670
16	257	26	615	6.132	0.613	15596
16	259	21	611	4.162	0.416	18594
16	261	15	606	5.077	0.508	20565
16	263	9	600	5.515	0.552	19628
16	265	4	598	3.500	0.350	19302
16	267	4	598	0.000	0.000	18702
16	269	4	598	0.000	0.000	18629
16	271	6	598	1.300	0.130	17161
16	273	10	602	3.677	0.368	19669
16	275	13	605	2.758	0.276	18356
16	277	13	605	0.000	0.000	19061
16	279	13	604	0.650	0.065	17991
16	281	9	597	5.240	0.524	19279
16	283	8	593	2.680	0.268	37871
16	285	6	582	7.267	0.727	23631
16	287	6	584	1.300	0.130	17994
16	289	7	587	2.055	0.206	18247
17	103	15	284	-1.000	-1.000	28968
17	105	23	284	5.200	0.520	28952
17	107	27	284	2.600	0.260	27725
17	109	32	283	3.314	0.331	26373
17	111	50	283	11.700	1.170	29850
17	113	56	285	4.111	0.411	25006
17	115	61	287	3.500	0.350	28204
17	117	69	293	6.500	0.650	27213
17	119	80	300	8.475	0.847	26177
17	121	89	302	5.993	0.599	27997
17	123	100	306	7.608	0.761	23213
17	125	106	308	4.111	0.411	25283
17	127	116	314	7.580	0.758	21986
17	129	131	318	10.090	1.009	29525
17	131	146	324	10.501	1.050	24825
17	133	155	333	8.273	0.827	28498
17	135	160	334	3.314	0.331	36886
17	137	170	338	7.001	0.700	33953
17	139	176	342	4.687	0.469	37512
17	141	176	344	1.300	0.130	30769
17	143	177	346	1.453	0.145	26708
17	145	170	346	4.550	0.455	32034
17	147	163	335	8.475	0.847	28700
17	149	161	328	4.732	0.473	31771
17	151	161	328	0.000	0.000	26912
17	153	161	328	0.000	0.000	28898
17	155	161	328	0.000	0.000	27499
17	157	161	329	0.650	0.065	25893
17	159	165	334	4.162	0.416	29182
17	161	168	339	3.790	0.379	27888
17	163	169	342	2.055	0.206	30799
17	165	169	342	0.000	0.000	30321
17	167	161	336	6.500	0.650	26906
17	169	152	327	8.273	0.827	26273
17	171	148	322	4.162	0.416	26380
17	173	143	319	3.790	0.379	28620
17	175	139	315	3.677	0.368	26530
17	177	139	315	0.000	0.000	27445
17	179	139	314	0.650	0.065	28149
17	181	136	311	2.758	0.276	27180
17	183	136	311	0.000	0.000	22234
17	185	135	310	0.919	0.092	24925
17	187	135	310	0.000	0.000	25736
17	189	135	310	0.000	0.000	23380
17	191	135	310	0.000	0.000	22645
17	193	136	310	0.650	0.065	21445
17	195	137	310	0.650	0.065	25053
17	197	137	310	0.000	0.000	27952
17	199	139	312	1.838	0.184	29625
17	201	144	316	4.162	0.416	26325
17	203	146	316	1.300	0.130	25460
17	205	151	315	3.314	0.331	31465
17	207	153	314	1.453	0.145	31854
17	209	159	321	5.993	0.599	34715
17	211	166	323	4.732	0.473	29672
17	213	171	329	5.077	0.508	31628
17	215	172	330	0.919	0.092	29147
17	217	168	330	2.600	0.260	27024
17	219	157	328	7.267	0.727	37255
17	221	154	326	2.344	0.234	25838
17	223	155	323	2.055	0.206	31105
17	225	156	320	2.055	0.206	30626
17	227	157	316	2.680	0.268	30888
17	229	157	315	0.650	0.065	31143
17	231	157	314	0.650	0.065	29723
17	233	158	307	4.596	0.460	30638
17	235	158	307	0.000	0.000	30565
17	237	158	307	0.000	0.000	29391
17	239	157	310	2.055	0.206	29405
17	241	154	314	3.250	0.325	29499
17	243	147	318	5.240	0.524	29944
17	245	142	322	4.162	0.416	25781
17	247	137	325	3.790	0.379	27612
17	249	133	327	2.907	0.291	24736
17	251	117	339	13.000	1.300	27755
17	253	116	339	0.650	0.065	24728
17	255	122	335	4.687	0.469	25832
17	257	138	323	13.000	1.300	21884
17	259	141	318	3.790	0.379	19435
17	261	144	312	4.360	0.436	28698
17	263	147	300	8.040	0.804	23440
17	265	149	294	4.111	0.411	29599
17	267	150	294	0.650	0.065	20765
17	269	161	292	7.267	0.727	26765
17	271	168	296	5.240	0.524	28169
17	273	169	302	3.954	0.395	27272
17	275	168	306	2.680	0.268	31535
17	277	166	315	5.993	0.599	27909
17	279	163	321	4.360	0.436	20248
17	281	163	327	3.900	0.390	26839
17	283	169	329	4.111	0.411	26835
17	285	177	327	5.360	0.536	28018
17	287	185	327	5.200	0.520	26830
17	289	151	315	23.435	2.344	26685
18	107	14	700	-1.000	-1.000	24114
18	109	14	702	1.300	0.130	28360
18	111	16	709	4.732	0.473	29789
18	113	16	709	0.000	0.000	22171
18	115	17	711	1.453	0.145	18444
18	117	17	711	0.000	0.000	12372
18	119	19	705	4.111	0.411	21644
18	121	22	700	3.790	0.379	20826
18	123	23	695	3.314	0.331	19499
18	125	27	701	4.687	0.469	18967
18	127	36	718	12.503	1.250	18832
18	129	42	732	9.900	0.990	18176
18	131	52	750	13.384	1.338	18847
18	133	57	757	5.591	0.559	18965
18	135	62	764	5.591	0.559	18600
18	137	66	768	3.677	0.368	18676
18	139	75	775	7.411	0.741	19392
18	141	84	781	7.031	0.703	19057
18	143	98	784	9.306	0.931	20265
18	145	112	784	9.100	0.910	21868
18	147	126	786	9.192	0.919	21093
18	149	144	792	12.333	1.233	21543
18	151	161	810	16.093	1.609	25460
18	153	165	837	17.741	1.774	21605
18	155	167	848	7.267	0.727	19123
18	157	172	859	7.854	0.785	20625
18	159	177	867	6.132	0.613	19923
18	161	185	868	5.240	0.524	22158
18	163	196	863	7.854	0.785	22840
18	165	208	857	8.720	0.872	23038
18	167	224	856	10.420	1.042	30890
18	169	231	853	4.950	0.495	23944
18	171	244	847	9.306	0.931	25208
18	173	245	847	0.650	0.065	25027
18	175	248	847	1.950	0.195	24261
18	177	252	840	5.240	0.524	19900
18	179	255	824	10.581	1.058	28246
18	181	258	807	11.220	1.122	25313
18	183	258	795	7.800	0.780	25397
18	185	256	780	9.836	0.984	23708
18	187	256	773	4.550	0.455	28459
18	189	256	768	3.250	0.325	22962
18	191	265	773	6.692	0.669	26707
18	193	276	771	7.267	0.727	28448
18	195	276	769	1.300	0.130	28260
18	197	274	771	1.838	0.184	26503
18	199	279	776	4.596	0.460	28595
18	201	300	785	14.850	1.485	24148
18	203	303	785	1.950	0.195	27017
18	205	311	789	5.814	0.581	27805
18	207	317	793	4.687	0.469	27381
18	209	325	798	6.132	0.613	29078
18	211	334	810	9.750	0.975	26962
18	213	338	814	3.677	0.368	30059
18	215	348	825	9.663	0.966	28516
18	217	357	842	12.503	1.250	27569
18	219	364	854	9.030	0.903	26376
18	221	372	869	11.050	1.105	24514
18	223	378	873	4.687	0.469	22015
18	225	385	879	5.993	0.599	20284
18	227	385	879	0.000	0.000	24967
18	229	385	877	1.300	0.130	26799
18	231	378	871	5.993	0.599	28186
18	233	390	890	14.607	1.461	27061
18	235	393	884	4.360	0.436	28109
18	237	394	885	0.919	0.092	27560
18	239	396	887	1.838	0.184	30615
18	241	399	891	3.250	0.325	26895
18	243	407	903	9.374	0.937	27766
18	245	415	916	9.922	0.992	28055
18	247	424	929	10.277	1.028	28897
18	249	429	935	5.077	0.508	26226
18	251	437	941	6.500	0.650	25831
18	253	450	954	11.950	1.195	28565
18	255	458	964	8.324	0.832	28483
18	257	467	973	8.273	0.827	27496
18	259	473	976	4.360	0.436	30979
18	261	473	981	3.250	0.325	31197
18	263	469	989	5.814	0.581	30609
18	265	465	992	3.250	0.325	29340
18	267	460	994	3.500	0.350	29186
18	269	458	993	1.453	0.145	28591
18	271	455	983	6.786	0.679	27353
18	273	457	972	7.267	0.727	26478
18	275	454	969	2.758	0.276	29316
18	277	450	970	2.680	0.268	29229
18	279	449	979	5.886	0.589	26762
18	281	450	975	2.680	0.268	28483
18	283	451	969	3.954	0.395	26520
18	285	452	961	5.240	0.524	30068
18	287	455	952	6.166	0.617	29470
18	289	457	943	5.993	0.599	31401
19	107	17	138	-1.000	-1.000	32871
19	109	18	139	0.919	0.092	28003
19	111	20	140	1.453	0.145	36665
19	113	30	139	6.532	0.653	30014
19	115	51	139	13.650	1.365	31125
19	117	55	139	2.600	0.260	32582
19	119	64	143	6.402	0.640	32502
19	121	72	144	5.240	0.524	36226
19	123	85	146	8.549	0.855	37076
19	125	106	151	14.031	1.403	34752
19	127	111	151	3.250	0.325	29637
19	129	109	152	1.453	0.145	30463
19	131	109	152	0.000	0.000	30681
19	133	112	152	1.950	0.195	30372
19	135	106	151	3.954	0.395	30661
19	137	102	150	2.680	0.268	36336
19	139	100	150	1.300	0.130	33695
19	141	93	149	4.596	0.460	35600
19	143	88	148	3.314	0.331	30761
19	145	82	149	3.954	0.395	39989
19	147	82	149	0.000	0.000	35468
19	149	82	149	0.000	0.000	29233
19	151	75	151	4.732	0.473	27742
19	153	74	151	0.650	0.065	28221
19	155	74	151	0.000	0.000	22881
19	157	73	150	0.919	0.092	29005
19	159	70	147	2.758	0.276	24032
19	161	67	144	2.758	0.276	27886
19	163	71	144	2.600	0.260	24619
19	165	80	141	6.166	0.617	32328
19	167	96	145	10.720	1.072	28066
19	169	109	146	8.475	0.847	33640
19	171	118	146	5.850	0.585	22185
19	173	133	145	9.771	0.977	28126
19	175	143	146	6.532	0.653	28646
19	177	159	150	10.720	1.072	31986
19	179	176	160	12.820	1.282	25579
19	181	187	168	8.841	0.884	30181
19	183	200	180	11.499	1.150	30367
19	185	208	184	5.814	0.581	30460
19	187	220	190	8.720	0.872	25980
19	189	234	199	10.818	1.082	29839
19	191	236	199	1.300	0.130	28952
19	193	248	211	11.031	1.103	28587
19	195	256	219	7.354	0.735	30295
19	197	265	229	8.745	0.874	30572
19	199	272	234	5.591	0.559	30171
19	201	276	240	4.687	0.469	30191
19	203	281	243	3.790	0.379	29420
19	205	289	247	5.814	0.581	30117
19	207	297	251	5.814	0.581	29164
19	209	303	255	4.687	0.469	28129
19	211	307	257	2.907	0.291	29407
19	213	312	257	3.250	0.325	29637
19	215	317	257	3.250	0.325	33105
19	217	314	258	2.055	0.206	31621
19	219	307	256	4.732	0.473	32863
19	221	307	256	0.000	0.000	27367
19	223	305	252	2.907	0.291	27565
19	225	302	242	6.786	0.679	32815
19	227	299	238	3.250	0.325	33860
19	229	298	235	2.055	0.206	32270
19	231	295	235	1.950	0.195	25429
19	233	296	238	2.055	0.206	36093
19	235	289	240	4.732	0.473	24005
19	237	288	240	0.650	0.065	15970
19	239	296	244	5.814	0.581	21839
19	241	300	244	2.600	0.260	26932
19	243	306	247	4.360	0.436	24930
19	245	306	247	0.000	0.000	28786
19	247	310	245	2.907	0.291	27390
19	249	318	246	5.240	0.524	28830
19	251	322	246	2.600	0.260	25788
19	253	334	253	9.030	0.903	22222
19	255	344	256	6.786	0.679	21976
19	257	361	261	11.518	1.152	24263
19	259	368	258	4.950	0.495	31970
19	261	371	263	3.790	0.379	30802
19	263	379	270	6.909	0.691	33874
19	265	396	281	13.161	1.316	31897
19	267	405	286	6.692	0.669	34914
19	269	409	288	2.907	0.291	39467
19	271	410	292	2.680	0.268	40745
19	273	397	291	8.475	0.847	29772
19	275	397	283	5.200	0.520	29676
19	277	402	283	3.250	0.325	37688
19	279	402	280	1.950	0.195	39950
19	281	398	275	4.162	0.416	41508
19	283	392	274	3.954	0.395	37660
19	285	389	269	3.790	0.379	28212
19	287	386	273	3.250	0.325	34074
19	289	384	274	1.453	0.145	38352
20	75	29	144	-1.000	-1.000	15658
20	77	22	136	6.909	0.691	14964
20	79	26	137	2.680	0.268	15148
20	81	36	138	6.532	0.653	15158
20	83	81	144	29.508	2.951	16156
20	85	93	146	7.907	0.791	16507
20	87	107	148	9.192	0.919	16828
20	89	118	149	7.179	0.718	17161
20	91	164	153	30.012	3.001	18867
20	93	169	155	3.500	0.350	18697
20	95	153	159	10.720	1.072	16885
20	97	118	167	23.336	2.334	16208
20	99	92	184	20.191	2.019	15525
20	101	80	193	9.750	0.975	15499
20	103	100	228	26.202	2.620	14921
20	105	113	260	22.450	2.245	16981
20	107	129	281	17.160	1.716	15871
20	109	142	289	9.922	0.992	15931
20	111	149	293	5.240	0.524	17231
20	113	152	301	5.553	0.555	19725
20	115	152	301	0.000	0.000	17708
20	117	152	301	0.000	0.000	16939
20	119	148	308	5.240	0.524	16128
20	121	140	308	5.200	0.520	16147
20	123	131	302	7.031	0.703	17544
20	125	125	295	5.993	0.599	16117
20	127	125	293	1.300	0.130	18410
20	129	125	292	0.650	0.065	16362
20	131	126	291	0.919	0.092	16276
20	133	126	291	0.000	0.000	14985
20	135	126	291	0.000	0.000	15465
20	137	126	290	0.650	0.065	17271
20	139	128	284	4.111	0.411	17262
20	141	129	279	3.314	0.331	18779
20	143	133	273	4.687	0.469	14621
20	145	135	267	4.111	0.411	15909
20	147	135	262	3.250	0.325	17193
20	149	135	262	0.000	0.000	17343
20	151	136	260	1.453	0.145	17215
20	153	140	249	7.608	0.761	17055
20	155	143	239	6.786	0.679	15296
20	157	144	236	2.055	0.206	16850
20	159	149	229	5.591	0.559	15850
20	161	152	227	2.344	0.234	15435
20	163	152	225	1.300	0.130	18357
20	165	155	222	2.758	0.276	16847
20	167	155	221	0.650	0.065	16997
20	169	160	215	5.077	0.508	19503
20	171	167	208	6.435	0.643	18214
20	173	168	204	2.680	0.268	17993
20	175	168	204	0.000	0.000	18212
20	177	169	196	5.240	0.524	16955
20	179	170	192	2.680	0.268	16698
20	181	170	188	2.600	0.260	17216
20	183	172	182	4.111	0.411	19032
20	185	172	181	0.650	0.065	17004
20	187	174	179	1.838	0.184	16578
20	189	174	177	1.300	0.130	17385
20	191	174	177	0.000	0.000	16721
20	193	177	173	3.250	0.325	16320
20	195	177	170	1.950	0.195	17649
20	197	185	157	9.922	0.992	19322
20	199	196	143	11.573	1.157	23498
20	201	196	134	5.850	0.585	20687
20	203	193	126	5.553	0.555	18278
20	205	194	118	5.240	0.524	16873
20	207	193	111	4.596	0.460	15100
20	209	192	104	4.596	0.460	14710
20	211	191	96	5.240	0.524	9619
20	213	193	91	3.500	0.350	15984
20	215	196	86	3.790	0.379	17767
20	217	201	77	6.692	0.669	15929
20	219	204	75	2.344	0.234	16586
20	221	215	65	9.663	0.966	19824
20	223	237	67	14.359	1.436	21350
20	225	249	73	8.720	0.872	22928
20	227	251	77	2.907	0.291	21668
20	229	252	79	1.453	0.145	20683
20	231	256	81	2.907	0.291	19648
20	233	258	81	1.300	0.130	17838
20	235	261	83	2.344	0.234	20100
20	237	265	85	2.907	0.291	20283
20	239	278	87	8.549	0.855	20195
20	241	288	86	6.532	0.653	21387
20	243	291	89	2.758	0.276	21109
20	245	304	93	8.841	0.884	19696
20	247	316	100	9.030	0.903	22469
20	249	323	106	5.993	0.599	18437
20	251	346	113	15.627	1.563	18423
20	253	378	125	22.214	2.221	22878
20	255	405	135	18.715	1.871	27401
20	257	413	143	7.354	0.735	29320
20	259	417	145	2.907	0.291	28972
20	261	414	156	7.411	0.741	25612
20	263	412	161	3.500	0.350	25279
20	265	411	162	0.919	0.092	25162
20	267	412	174	7.827	0.783	24807
20	269	414	185	7.267	0.727	25435
20	271	420	189	4.687	0.469	25033
20	273	433	192	8.672	0.867	25070
20	275	449	184	11.627	1.163	26212
20	277	468	181	12.503	1.250	28312
20	279	490	181	14.300	1.430	33569
20	281	500	179	6.629	0.663	27911
20	283	519	179	12.350	1.235	28210
20	285	519	181	1.300	0.130	28262
20	287	533	183	9.192	0.919	29572
20	289	559	187	17.098	1.710	30141
21	123	23	184	-1.000	-1.000	15845
21	125	23	184	0.000	0.000	15698
21	127	52	170	20.931	2.093	17829
21	129	47	173	3.790	0.379	17413
21	131	55	168	6.132	0.613	15853
21	133	74	161	13.161	1.316	18279
21	135	88	156	9.663	0.966	16384
21	137	95	152	5.240	0.524	17278
21	139	114	144	13.400	1.340	19404
21	141	134	141	13.145	1.315	19461
21	143	142	137	5.814	0.581	19587
21	145	158	129	11.627	1.163	17428
21	147	164	123	5.515	0.552	17083
21	149	139	140	19.651	1.965	19315
21	151	135	142	2.907	0.291	18391
21	153	138	168	17.012	1.701	20481
21	155	147	178	8.745	0.874	16709
21	157	143	191	8.841	0.884	21580
21	159	138	205	9.663	0.966	18658
21	161	125	227	16.610	1.661	24792
21	163	116	247	14.255	1.426	15965
21	165	104	273	18.613	1.861	16426
21	167	98	299	17.344	1.734	16191
21	169	99	315	10.420	1.042	15612
21	171	99	344	18.850	1.885	16175
21	173	85	372	20.348	2.035	15576
21	175	64	395	20.244	2.024	15460
21	177	44	420	20.810	2.081	12295
21	179	33	440	14.836	1.484	7568
21	181	32	462	14.314	1.431	15547
21	183	35	456	4.360	0.436	15075
21	185	43	441	11.050	1.105	15057
21	187	49	430	8.144	0.814	15037
21	189	28	432	13.711	1.371	16271
21	191	25	437	3.790	0.379	12914
21	193	17	442	6.132	0.613	14642
21	195	38	431	15.409	1.541	19266
21	197	65	420	18.950	1.895	20531
21	199	67	415	3.500	0.350	14955
21	201	52	428	12.902	1.290	15156
21	203	29	433	15.299	1.530	15177
21	205	26	431	2.344	0.234	14698
21	207	14	427	8.222	0.822	15006
21	209	12	423	2.907	0.291	15361
21	211	4	420	5.553	0.555	14901
21	213	2	424	2.907	0.291	15178
21	215	2	425	0.650	0.065	15511
21	217	3	428	2.055	0.206	15598
22	131	22	83	-1.000	-1.000	16931
22	133	26	79	3.677	0.368	15661
22	135	31	79	3.250	0.325	18956
22	137	32	79	0.650	0.065	20419
22	139	35	74	3.790	0.379	22774
22	141	39	64	7.001	0.700	21790
22	143	45	54	7.580	0.758	20982
22	145	52	45	7.411	0.741	16867
22	147	61	33	9.750	0.975	26425
22	149	67	26	5.993	0.599	17878
22	151	71	21	4.162	0.416	17230
22	153	78	12	7.411	0.741	17749
22	155	81	8	3.250	0.325	23807
22	157	82	5	2.055	0.206	22010
22	159	84	4	1.453	0.145	17578
22	161	89	2	3.500	0.350	18021
22	163	89	2	0.000	0.000	17505
22	165	87	3	1.453	0.145	18063
22	167	82	7	4.162	0.416	17533
22	169	81	8	0.919	0.092	18237
22	171	80	11	2.055	0.206	18104
22	173	80	11	0.000	0.000	17257
22	175	79	18	4.596	0.460	18480
22	177	78	20	1.453	0.145	18052
22	179	73	26	5.077	0.508	13901
22	181	73	35	5.850	0.585	17994
22	183	81	31	5.814	0.581	17729
22	185	87	20	8.144	0.814	16519
22	187	92	22	3.500	0.350	17595
22	189	113	27	14.031	1.403	16799
22	191	129	31	10.720	1.072	18836
22	193	134	40	6.692	0.669	19528
22	195	141	47	6.435	0.643	20538
22	197	147	53	5.515	0.552	19909
22	199	154	59	5.993	0.599	20124
22	201	154	59	0.000	0.000	19609
22	203	157	58	2.055	0.206	19593
22	205	145	57	7.827	0.783	19277
22	207	120	48	17.270	1.727	18583
22	209	104	40	11.627	1.163	19722
22	211	97	36	5.240	0.524	17672
22	213	90	30	5.993	0.599	13239
22	215	88	30	1.300	0.130	12579
22	217	79	27	6.166	0.617	18449
22	219	79	27	0.000	0.000	20441
22	221	72	32	5.591	0.559	19321
22	223	72	32	0.000	0.000	17892
22	225	72	33	0.650	0.065	20127
22	227	72	41	5.200	0.520	20593
22	229	72	41	0.000	0.000	17064
22	231	59	36	9.053	0.905	17721
22	233	51	31	6.132	0.613	17446
22	235	46	27	4.162	0.416	16856
22	237	39	23	5.240	0.524	16878
22	239	30	17	7.031	0.703	17000
22	241	24	15	4.111	0.411	16904
22	243	29	15	3.250	0.325	16759
22	245	40	20	7.854	0.785	16865
22	247	40	41	13.650	1.365	17070
22	249	20	66	20.810	2.081	17716
22	251	20	81	9.750	0.975	15132
22	253	23	107	17.012	1.701	14793
22	255	21	143	23.435	2.344	16898
22	257	18	156	8.672	0.867	16256
22	259	16	165	5.993	0.599	16272
22	261	14	162	2.344	0.234	15949
22	263	9	138	15.935	1.593	19274
22	265	11	126	7.907	0.791	22991
22	267	12	116	6.532	0.653	18226
22	269	16	97	12.620	1.262	19813
22	271	17	90	4.596	0.460	15416
22	273	15	71	12.418	1.242	15737
22	275	15	86	9.750	0.975	17649
22	277	15	100	9.100	0.910	10496
22	279	15	123	14.950	1.495	17073
22	281	17	125	1.838	0.184	15745
22	283	45	133	18.928	1.893	13583
22	285	53	141	7.354	0.735	16756
22	287	69	158	15.174	1.517	11232
22	289	74	171	9.053	0.905	10505
23	137	39	128	-1.000	-1.000	16186
23	139	39	120	5.200	0.520	15872
23	141	55	119	10.420	1.042	13209
23	143	65	119	6.500	0.650	11561
23	145	72	119	4.550	0.455	14464
23	147	78	116	4.360	0.436	16443
23	149	83	113	3.790	0.379	18260
23	151	88	110	3.790	0.379	15876
23	153	80	110	5.200	0.520	14426
23	155	74	112	4.111	0.411	20992
23	157	70	115	3.250	0.325	14878
23	159	70	115	0.000	0.000	12182
23	161	72	112	2.344	0.234	14956
23	163	72	108	2.600	0.260	14249
23	165	72	107	0.650	0.065	14151
23	167	70	104	2.344	0.234	16250
23	169	69	97	4.596	0.460	15865
23	171	68	97	0.650	0.065	15919
23	173	68	99	1.300	0.130	15301
23	175	72	99	2.600	0.260	16007
23	177	74	100	1.453	0.145	16510
23	179	71	105	3.790	0.379	16761
23	181	64	105	4.550	0.455	14188
23	183	57	103	4.732	0.473	13328
23	185	55	99	2.907	0.291	14543
23	187	56	93	3.954	0.395	16064
23	189	56	94	0.650	0.065	14055
23	191	56	94	0.000	0.000	14707
23	193	56	95	0.650	0.065	14870
23	195	59	95	1.950	0.195	14529
23	197	71	97	7.907	0.791	14195
23	199	78	99	4.732	0.473	14975
23	201	90	98	7.827	0.783	14433
23	203	99	103	6.692	0.669	12027
23	205	106	107	5.240	0.524	13731
23	207	112	107	3.900	0.390	13962
23	209	100	106	7.827	0.783	13916
23	211	83	109	11.220	1.122	12882
23	213	72	108	7.179	0.718	15676
23	215	61	104	7.608	0.761	17213
23	217	53	108	5.814	0.581	12604
23	219	48	108	3.250	0.325	13237
23	221	39	108	5.850	0.585	12472
23	223	33	108	3.900	0.390	12609
23	225	27	108	3.900	0.390	13405
23	227	38	107	7.179	0.718	12122
23	229	53	103	10.090	1.009	12937
23	231	67	99	9.464	0.946	13513
23	233	78	97	7.267	0.727	13646
23	235	95	95	11.126	1.113	18742
23	237	103	94	5.240	0.524	21203
23	239	108	93	3.314	0.331	19382
23	241	110	93	1.300	0.130	17696
23	243	117	89	5.240	0.524	17226
23	245	120	86	2.758	0.276	19746
23	247	127	79	6.435	0.643	18274
23	249	129	74	3.500	0.350	14091
23	251	131	70	2.907	0.291	23019
23	253	133	68	1.838	0.184	25515
23	255	135	62	4.111	0.411	21901
23	257	136	59	2.055	0.206	27570
23	259	137	53	3.954	0.395	23949
23	261	139	49	2.907	0.291	22491
23	263	139	47	1.300	0.130	21290
23	265	139	47	0.000	0.000	17451
23	267	139	46	0.650	0.065	16035
[truncated: 422 more rows]
