# Supplementary material for: The Arp2/3 complex is required for in situ haptotactic response of microglia to iC3b
Source: EMBO Rep. 2026 Feb 27;27(7):1666–95. doi: 10.1038/s44319-026-00720-9 (PMC13076747; doi:10.1038/s44319-026-00720-9)
Supplement: Supplementary file 15 — Source data Fig. 3 [file 44319_2026_720_MOESM15_ESM.zip › Figure 3/3B-F/25.01.17 BV2 iC3b hapto well 2 toward tracks 2417.txt]

	Track n�	Slice n�	X	Y	Distance	Velocity	Pixel Value
1	1	107	1010	781	-1	-1	35438
2	1	109	1005	781	3.25	0.325	35029
3	1	111	1002	781	1.95	0.195	34100
4	1	113	1002	781	0	0	33854
5	1	115	1001	781	0.65	0.065	34513
6	1	117	994	782	4.596	0.46	35183
7	1	119	983	782	7.15	0.715	33934
8	1	121	977	782	3.9	0.39	32472
9	1	123	974	782	1.95	0.195	34818
10	1	125	967	782	4.55	0.455	33338
11	1	127	966	782	0.65	0.065	34082
12	1	129	963	782	1.95	0.195	31373
13	1	131	955	781	5.24	0.524	35203
14	1	133	953	781	1.3	0.13	34823
15	1	135	959	782	3.954	0.395	34388
16	1	137	970	787	7.854	0.785	32615
17	1	139	982	795	9.374	0.937	30238
18	1	141	994	803	9.374	0.937	36074
19	1	143	1003	816	10.277	1.028	36361
20	1	145	1005	838	14.359	1.436	33781
21	1	147	1000	853	10.277	1.028	34709
22	1	149	996	859	4.687	0.469	36079
23	1	151	988	860	5.24	0.524	34271
24	1	153	975	859	8.475	0.847	33718
25	1	155	962	857	8.549	0.855	33847
26	1	157	952	854	6.786	0.679	34197
27	1	159	941	848	8.144	0.814	35088
28	1	161	938	847	2.055	0.206	35275
29	1	163	936	846	1.453	0.145	35422
30	1	165	935	845	0.919	0.092	29612
31	1	167	932	841	3.25	0.325	34278
32	1	169	927	842	3.314	0.331	32410
33	1	171	927	842	0	0	30760
34	1	173	928	843	0.919	0.092	33706
35	1	175	929	846	2.055	0.206	33475
36	1	177	929	848	1.3	0.13	34237
37	1	179	927	854	4.111	0.411	33123
38	1	181	926	859	3.314	0.331	34401
39	1	183	923	863	3.25	0.325	35762
40	1	185	921	867	2.907	0.291	33900
41	1	187	920	868	0.919	0.092	34070
42	1	189	918	870	1.838	0.184	35183
43	1	191	917	870	0.65	0.065	33535
44	1	193	925	882	9.374	0.937	29823
45	1	195	927	882	1.3	0.13	34546
46	1	197	931	884	2.907	0.291	36169
47	1	199	938	890	5.993	0.599	34400
48	1	201	942	894	3.677	0.368	34144
49	1	203	942	895	0.65	0.065	33551
50	1	205	947	899	4.162	0.416	33767
51	1	207	947	900	0.65	0.065	35921
52	1	209	949	904	2.907	0.291	34900
53	1	211	952	909	3.79	0.379	35583
54	1	213	954	912	2.344	0.234	35827
55	1	215	958	915	3.25	0.325	35871
56	1	217	962	917	2.907	0.291	35543
57	1	219	967	921	4.162	0.416	36343
58	1	221	972	926	4.596	0.46	34055
59	1	223	974	927	1.453	0.145	34067
60	1	225	977	931	3.25	0.325	36539
61	1	227	980	934	2.758	0.276	34841
62	1	229	980	934	0	0	34667
63	1	231	971	936	5.993	0.599	34527
64	1	233	968	941	3.79	0.379	34860
65	1	235	962	951	7.58	0.758	32608
66	1	237	961	952	0.919	0.092	33830
67	1	239	958	959	4.95	0.495	33202
68	1	241	958	961	1.3	0.13	33908
69	1	243	954	965	3.677	0.368	32898
70	1	245	953	965	0.65	0.065	33816
71	1	247	952	966	0.919	0.092	32720
72	1	249	954	960	4.111	0.411	33730
73	1	251	958	954	4.687	0.469	35055
74	1	253	964	947	5.993	0.599	35022
75	1	255	970	946	3.954	0.395	34306
76	1	257	974	946	2.6	0.26	35875
77	1	259	977	947	2.055	0.206	36208
78	1	261	981	948	2.68	0.268	33998
79	1	263	982	948	0.65	0.065	33386
80	1	265	980	948	1.3	0.13	33976
81	1	267	980	948	0	0	35168
82	1	269	979	948	0.65	0.065	36023
83	1	271	976	947	2.055	0.206	35768
84	1	273	974	945	1.838	0.184	35897
85	1	275	950	951	16.08	1.608	34037
86	1	277	950	951	0	0	33936
87	1	279	950	951	0	0	27101
88	1	281	955	951	3.25	0.325	30707
89	1	283	969	951	9.1	0.91	33730
90	1	285	978	952	5.886	0.589	32972
91	1	287	982	952	2.6	0.26	35285
92	1	289	987	952	3.25	0.325	32957
93	2	185	1010	332	-1	-1	36299
94	2	187	1010	331	0.65	0.065	35624
95	2	189	1005	330	3.314	0.331	35350
96	2	191	998	329	4.596	0.46	35030
97	2	193	994	328	2.68	0.268	35512
98	2	195	985	325	6.166	0.617	33007
99	2	197	963	321	14.534	1.453	35780
100	2	199	955	320	5.24	0.524	37626
101	2	201	933	317	14.432	1.443	36873
102	2	203	913	316	13.016	1.302	35252
103	2	205	897	312	10.72	1.072	34349
104	2	207	886	311	7.179	0.718	32925
105	2	209	877	310	5.886	0.589	35129
106	2	211	867	310	6.5	0.65	36380
107	2	213	858	309	5.886	0.589	36413
108	2	215	833	305	16.456	1.646	36676
109	2	217	826	301	5.24	0.524	36096
110	2	219	825	301	0.65	0.065	36634
111	2	221	807	297	11.985	1.199	34757
112	2	223	804	295	2.344	0.234	36929
113	2	225	799	293	3.5	0.35	36807
114	2	227	794	291	3.5	0.35	36468
115	2	229	780	288	9.306	0.931	36111
116	2	231	767	288	8.45	0.845	34908
117	2	233	748	289	12.367	1.237	34896
118	2	235	727	289	13.65	1.365	34940
119	2	237	713	287	9.192	0.919	34640
120	2	239	705	287	5.2	0.52	37199
121	2	241	701	286	2.68	0.268	36914
122	2	243	700	286	0.65	0.065	37666
123	2	245	690	285	6.532	0.653	36917
124	2	247	683	284	4.596	0.46	38453
125	2	249	679	284	2.6	0.26	36092
126	2	251	668	283	7.179	0.718	36951
127	2	253	653	282	9.771	0.977	37241
128	2	255	633	281	13.016	1.302	36107
129	2	257	628	281	3.25	0.325	34849
130	2	259	628	281	0	0	35973
131	2	261	628	281	0	0	37507
132	2	263	632	282	2.68	0.268	36258
133	2	265	615	287	11.518	1.152	36482
134	2	267	599	289	10.481	1.048	35382
135	2	269	592	288	4.596	0.46	35769
136	2	271	586	286	4.111	0.411	36728
137	2	273	582	285	2.68	0.268	34727
138	2	275	560	271	16.95	1.695	36469
139	2	277	557	269	2.344	0.234	36758
140	2	279	555	269	1.3	0.13	36518
141	2	281	555	269	0	0	36556
142	2	283	559	276	5.24	0.524	31728
143	2	285	557	285	5.993	0.599	31829
144	2	287	547	293	8.324	0.832	36094
145	2	289	544	293	1.95	0.195	37308
146	3	201	1019	305	-1	-1	32861
147	3	203	1018	305	0.65	0.065	37042
148	3	205	1012	307	4.111	0.411	34882
149	3	207	1010	307	1.3	0.13	34956
150	3	209	1004	308	3.954	0.395	33356
151	3	211	993	304	7.608	0.761	34412
152	3	213	982	300	7.608	0.761	34809
153	3	215	976	299	3.954	0.395	36164
154	3	217	958	303	11.985	1.199	34248
155	3	219	952	306	4.36	0.436	36362
156	3	221	945	309	4.95	0.495	33068
157	3	223	932	317	9.922	0.992	34346
158	3	225	918	322	9.663	0.966	35998
159	3	227	893	332	17.501	1.75	34519
160	3	229	886	336	5.24	0.524	34954
161	3	231	883	342	4.36	0.436	36467
162	3	233	880	346	3.25	0.325	35773
163	3	235	876	351	4.162	0.416	35705
164	3	237	873	352	2.055	0.206	35608
165	3	239	860	358	9.306	0.931	35423
166	3	241	852	360	5.36	0.536	35400
167	3	243	843	361	5.886	0.589	34161
168	3	245	842	362	0.919	0.092	34692
169	3	247	836	365	4.36	0.436	34103
170	3	249	822	370	9.663	0.966	35587
171	3	251	812	375	7.267	0.727	35733
172	3	253	807	378	3.79	0.379	34797
173	3	255	805	380	1.838	0.184	36012
174	3	257	798	388	6.909	0.691	36277
175	3	259	790	399	8.841	0.884	36437
176	3	261	786	401	2.907	0.291	36240
177	3	263	784	402	1.453	0.145	32706
178	3	265	773	413	10.111	1.011	37181
179	3	267	766	425	9.03	0.903	35425
180	3	269	762	433	5.814	0.581	36842
181	3	271	761	436	2.055	0.206	35572
182	3	273	758	443	4.95	0.495	36185
183	3	275	758	443	0	0	36298
184	3	277	757	446	2.055	0.206	36555
185	3	279	755	450	2.907	0.291	37038
186	3	281	753	458	5.36	0.536	36346
187	3	283	750	463	3.79	0.379	37850
188	3	285	749	464	0.919	0.092	37793
189	3	287	745	471	5.24	0.524	36693
190	3	289	743	473	1.838	0.184	35618
191	4	133	1002	957	-1	-1	34928
192	4	135	1009	949	6.909	0.691	34728
193	4	137	1009	949	0	0	35255
194	4	139	1009	949	0	0	36419
195	4	141	1005	948	2.68	0.268	34040
196	4	143	1004	948	0.65	0.065	32277
197	4	145	995	967	13.665	1.367	34388
198	4	147	995	967	0	0	31432
199	4	149	994	971	2.68	0.268	34196
200	4	151	992	980	5.993	0.599	37481
201	4	153	992	983	1.95	0.195	34948
202	4	155	995	986	2.758	0.276	34134
203	4	157	998	987	2.055	0.206	35033
204	4	159	998	988	0.65	0.065	33087
205	4	161	989	989	5.886	0.589	35144
206	4	163	988	989	0.65	0.065	34684
207	4	165	991	989	1.95	0.195	32310
208	4	167	990	987	1.453	0.145	30038
209	4	169	988	986	1.453	0.145	33848
210	4	171	979	982	6.402	0.64	34872
211	4	173	973	979	4.36	0.436	35157
212	4	175	959	968	11.573	1.157	34412
213	4	177	954	963	4.596	0.46	35114
214	4	179	945	956	7.411	0.741	35546
215	4	181	937	947	7.827	0.783	35822
216	4	183	932	943	4.162	0.416	35923
217	4	185	928	938	4.162	0.416	33457
218	4	187	926	937	1.453	0.145	34810
219	4	189	940	950	12.418	1.242	32004
220	4	191	952	957	9.03	0.903	30602
221	4	193	956	960	3.25	0.325	35500
222	4	195	964	969	7.827	0.783	34942
223	4	197	977	978	10.277	1.028	34942
224	4	199	987	986	8.324	0.832	34381
225	4	201	991	990	3.677	0.368	34973
226	4	203	999	998	7.354	0.735	32293
227	4	205	1006	1006	6.909	0.691	34036
228	4	207	1008	1011	3.5	0.35	32877
229	4	209	1011	1016	3.79	0.379	32791
230	4	211	1011	1016	0	0	34736
231	4	213	1009	1016	1.3	0.13	33638
232	4	215	1005	1015	2.68	0.268	34438
233	4	217	1002	1015	1.95	0.195	34666
234	4	219	1001	1015	0.65	0.065	35543
235	4	221	997	1015	2.6	0.26	31540
236	4	223	994	1014	2.055	0.206	36234
237	4	225	985	1009	6.692	0.669	33829
238	4	227	983	1009	1.3	0.13	38908
239	4	229	980	1008	2.055	0.206	35648
240	4	231	975	1006	3.5	0.35	33958
241	4	233	973	1004	1.838	0.184	34833
242	4	235	967	995	7.031	0.703	35649
243	4	237	965	993	1.838	0.184	34661
244	4	239	962	988	3.79	0.379	35490
245	4	241	960	986	1.838	0.184	34849
246	4	243	957	983	2.758	0.276	34497
247	4	245	956	980	2.055	0.206	33717
248	4	247	953	976	3.25	0.325	33228
249	4	249	943	968	8.324	0.832	35502
250	4	251	937	960	6.5	0.65	34495
251	4	253	933	953	5.24	0.524	29771
252	4	255	927	944	7.031	0.703	35170
253	4	257	924	940	3.25	0.325	34267
254	4	259	922	938	1.838	0.184	35328
255	4	261	918	934	3.677	0.368	34500
256	4	263	917	934	0.65	0.065	34484
257	4	265	915	931	2.344	0.234	34960
258	4	267	908	927	5.24	0.524	33480
259	4	269	907	927	0.65	0.065	30350
260	4	271	906	927	0.65	0.065	31308
261	4	273	904	927	1.3	0.13	33569
262	4	275	899	926	3.314	0.331	34863
263	4	277	895	925	2.68	0.268	35156
264	4	279	895	925	0	0	34735
265	4	281	896	926	0.919	0.092	35217
266	4	283	897	940	9.123	0.912	35539
267	4	285	897	942	1.3	0.13	34463
268	4	287	892	944	3.5	0.35	35590
269	4	289	887	946	3.5	0.35	35641
270	5	203	1021	119	-1	-1	35392
271	5	205	1021	119	0	0	32291
272	5	207	1020	119	0.65	0.065	32020
273	5	209	1019	119	0.65	0.065	33869
274	5	211	1016	119	1.95	0.195	37807
275	5	213	1014	119	1.3	0.13	33995
276	5	215	1013	119	0.65	0.065	34382
277	5	217	1012	119	0.65	0.065	35922
278	5	219	1009	119	1.95	0.195	34332
279	5	221	1006	119	1.95	0.195	31380
280	5	223	1004	120	1.453	0.145	35791
281	5	225	1001	121	2.055	0.206	36448
282	5	227	998	123	2.344	0.234	35663
283	5	229	997	124	0.919	0.092	35500
284	5	231	993	125	2.68	0.268	35817
285	5	233	993	125	0	0	36765
286	5	235	989	126	2.68	0.268	35162
287	5	237	987	126	1.3	0.13	33144
288	5	239	987	126	0	0	36137
289	5	241	987	126	0	0	35587
290	5	243	985	125	1.453	0.145	35695
291	5	245	982	123	2.344	0.234	34986
292	5	247	978	122	2.68	0.268	34842
293	5	249	977	122	0.65	0.065	34363
294	5	251	977	122	0	0	34327
295	5	253	976	123	0.919	0.092	34778
296	5	255	971	127	4.162	0.416	35357
297	5	257	969	128	1.453	0.145	35587
298	5	259	969	129	0.65	0.065	34879
299	5	261	969	129	0	0	35822
300	5	263	971	128	1.453	0.145	35321
301	5	265	971	125	1.95	0.195	36059
302	5	267	968	123	2.344	0.234	35289
303	5	269	964	119	3.677	0.368	35542
304	5	271	959	114	4.596	0.46	35273
305	5	273	955	110	3.677	0.368	35687
306	5	275	951	105	4.162	0.416	35705
307	5	277	948	102	2.758	0.276	35330
308	5	279	942	94	6.5	0.65	36222
309	5	281	938	86	5.814	0.581	36642
310	5	283	934	77	6.402	0.64	36126
311	5	285	930	67	7.001	0.7	36472
312	5	287	925	56	7.854	0.785	35860
313	5	289	915	46	9.192	0.919	36632
314	6	259	1019	178	-1	-1	36789
315	6	261	1019	178	0	0	36714
316	6	263	1019	179	0.65	0.065	36023
317	6	265	1015	198	12.62	1.262	35636
318	6	267	1015	206	5.2	0.52	35538
319	6	269	1014	212	3.954	0.395	36072
320	6	271	1011	215	2.758	0.276	36224
321	6	273	1004	213	4.732	0.473	37096
322	6	275	990	201	11.985	1.199	37720
323	6	277	977	194	9.597	0.96	33649
324	6	279	974	193	2.055	0.206	35304
325	6	281	972	193	1.3	0.13	36332
326	6	283	967	193	3.25	0.325	34491
327	6	285	960	191	4.732	0.473	35262
328	6	287	951	187	6.402	0.64	33794
329	6	289	945	182	5.077	0.508	30379
330	7	53	1012	193	-1	-1	35439
331	7	55	1017	185	6.132	0.613	34402
332	7	57	1017	185	0	0	36327
333	7	59	1017	185	0	0	36182
334	7	61	1009	188	5.553	0.555	37099
335	7	63	1006	188	1.95	0.195	29663
336	7	65	997	187	5.886	0.589	37354
337	7	67	984	188	8.475	0.847	36080
338	7	69	978	186	4.111	0.411	35110
339	7	71	962	171	14.255	1.426	34724
340	7	73	958	140	20.317	2.032	36128
341	7	75	959	107	21.459	2.146	35381
342	7	77	962	89	11.861	1.186	35630
343	7	79	966	71	11.985	1.199	36097
344	7	81	967	62	5.886	0.589	35696
345	7	83	968	54	5.24	0.524	35668
346	7	85	968	43	7.15	0.715	35892
347	7	87	968	31	7.8	0.78	35909
348	7	89	966	26	3.5	0.35	35166
349	7	91	965	20	3.954	0.395	35866
350	7	93	963	15	3.5	0.35	35398
351	7	95	961	10	3.5	0.35	35702
352	7	97	957	8	2.907	0.291	36471
353	7	99	953	6	2.907	0.291	35532
354	7	101	949	5	2.68	0.268	35915
355	7	103	956	14	7.411	0.741	36171
356	7	105	968	29	12.486	1.249	35937
357	7	107	974	40	8.144	0.814	35833
358	7	109	979	50	7.267	0.727	30383
359	7	111	981	56	4.111	0.411	37413
360	7	113	984	79	15.076	1.508	40666
361	7	115	982	90	7.267	0.727	35435
362	7	117	982	91	0.65	0.065	35829
363	7	119	979	61	19.597	1.96	36250
364	7	121	979	50	7.15	0.715	32768
365	7	123	979	34	10.4	1.04	35611
366	7	125	979	25	5.85	0.585	39253
367	7	127	978	17	5.24	0.524	35884
368	7	129	978	12	3.25	0.325	38996
369	7	131	978	9	1.95	0.195	40761
370	7	133	978	18	5.85	0.585	40777
371	7	135	979	41	14.964	1.496	37746
372	7	137	975	75	22.252	2.225	39205
373	7	139	977	107	20.84	2.084	42773
374	7	141	977	120	8.45	0.845	42437
375	7	143	977	136	10.4	1.04	35437
376	7	145	977	157	13.65	1.365	35471
377	7	147	977	159	1.3	0.13	35113
378	7	149	980	116	28.017	2.802	35481
379	7	151	984	90	17.098	1.71	33929
380	7	153	986	78	7.907	0.791	41135
381	7	155	986	63	9.75	0.975	44588
382	7	157	984	52	7.267	0.727	34842
383	7	159	983	47	3.314	0.331	34751
384	7	161	980	66	12.503	1.25	32520
385	7	163	978	85	12.418	1.242	35607
386	7	165	978	91	3.9	0.39	36386
387	7	167	975	101	6.786	0.679	35100
388	7	169	973	104	2.344	0.234	34455
389	7	171	968	113	6.692	0.669	35157
390	7	173	965	118	3.79	0.379	32178
391	7	175	963	128	6.629	0.663	33653
392	7	177	962	132	2.68	0.268	34635
393	7	179	959	140	5.553	0.555	34081
394	7	181	959	149	5.85	0.585	36238
395	7	183	959	156	4.55	0.455	35052
396	7	185	960	155	0.919	0.092	35651
397	7	187	961	149	3.954	0.395	35692
398	7	189	964	136	8.672	0.867	35736
399	7	191	964	136	0	0	35157
400	7	193	964	136	0	0	35700
401	7	195	963	140	2.68	0.268	35232
402	7	197	963	140	0	0	35016
403	7	199	963	140	0	0	35702
404	7	201	966	126	9.306	0.931	35247
405	7	203	974	103	15.828	1.583	41333
406	7	205	975	92	7.179	0.718	42809
407	7	207	975	69	14.95	1.495	35709
408	7	209	977	51	11.772	1.177	42668
409	7	211	977	40	7.15	0.715	36782
410	7	213	976	34	3.954	0.395	41357
411	7	215	976	29	3.25	0.325	42014
412	7	217	976	25	2.6	0.26	40410
413	7	219	976	23	1.3	0.13	37287
414	7	221	974	18	3.5	0.35	42209
415	7	223	974	16	1.3	0.13	42995
416	7	225	973	14	1.453	0.145	37795
417	7	227	973	12	1.3	0.13	36161
418	7	229	973	11	0.65	0.065	33718
419	7	231	973	11	0	0	35294
420	7	233	973	10	0.65	0.065	30248
421	7	235	973	9	0.65	0.065	31432
422	7	237	973	9	0	0	30483
423	7	239	973	9	0	0	31508
424	7	241	973	10	0.65	0.065	34935
425	7	243	973	9	0.65	0.065	36266
426	7	245	973	8	0.65	0.065	36315
427	7	247	974	7	0.919	0.092	35935
428	7	249	975	5	1.453	0.145	36516
429	7	251	975	5	0	0	36736
430	7	253	975	3	1.3	0.13	36027
431	7	255	975	3	0	0	36286
432	8	81	1014	288	-1	-1	35419
433	8	83	1014	288	0	0	35130
434	8	85	1014	288	0	0	34946
435	8	87	1014	288	0	0	34800
436	8	89	1014	289	0.65	0.065	30985
437	8	91	1006	304	11.05	1.105	35760
438	8	93	998	310	6.5	0.65	35741
439	8	95	984	327	14.314	1.431	35372
440	8	97	977	350	15.627	1.563	35777
441	8	99	968	371	14.85	1.485	36388
442	8	101	967	373	1.453	0.145	35740
443	8	103	957	383	9.192	0.919	37104
444	8	105	945	396	11.499	1.15	36040
445	8	107	939	405	7.031	0.703	36286
446	8	109	922	430	19.651	1.965	34512
447	8	111	915	449	13.161	1.316	36238
448	8	113	912	459	6.786	0.679	34819
449	8	115	910	465	4.111	0.411	36246
450	8	117	905	483	12.143	1.214	36014
451	8	119	907	494	7.267	0.727	36352
452	8	121	907	514	13	1.3	36724
453	8	123	906	514	0.65	0.065	36439
454	8	125	899	519	5.591	0.559	36274
455	8	127	883	529	12.264	1.226	36561
456	8	129	869	535	9.9	0.99	35945
457	8	131	854	574	27.16	2.716	36491
458	8	133	843	599	17.753	1.775	37597
459	8	135	838	608	6.692	0.669	37800
460	8	137	831	618	7.934	0.793	37155
461	8	139	817	640	16.95	1.695	41608
462	8	141	812	653	9.053	0.905	36609
463	8	143	812	653	0	0	36001
464	8	145	808	659	4.687	0.469	37767
465	8	147	803	668	6.692	0.669	33920
466	8	149	799	672	3.677	0.368	36201
467	8	151	789	685	10.661	1.066	36397
468	8	153	787	688	2.344	0.234	35248
469	8	155	780	695	6.435	0.643	36715
470	8	157	773	701	5.993	0.599	37774
471	8	159	764	706	6.692	0.669	37834
472	8	161	758	705	3.954	0.395	36775
473	8	163	744	708	9.306	0.931	37190
474	8	165	727	713	11.518	1.152	37074
475	8	167	716	716	7.411	0.741	35384
476	8	169	715	716	0.65	0.065	35662
477	8	171	705	706	9.192	0.919	29578
478	8	173	700	696	7.267	0.727	32849
479	8	175	693	681	10.759	1.076	37112
480	8	177	681	672	9.75	0.975	36023
481	8	179	672	665	7.411	0.741	35482
482	8	181	665	657	6.909	0.691	36187
483	8	183	656	649	7.827	0.783	36522
484	8	185	642	640	10.818	1.082	37618
485	8	187	630	636	8.222	0.822	36467
486	8	189	624	632	4.687	0.469	35413
487	8	191	610	619	12.418	1.242	36752
488	8	193	596	606	12.418	1.242	35775
489	8	195	581	603	9.943	0.994	36630
490	8	197	568	599	8.841	0.884	37311
491	8	199	544	593	16.08	1.608	37032
492	8	201	531	591	8.549	0.855	35310
493	8	203	531	590	0.65	0.065	37059
494	8	205	525	583	5.993	0.599	36623
495	8	207	516	581	5.993	0.599	32893
496	8	209	516	581	0	0	34424
497	8	211	513	586	3.79	0.379	36374
498	8	213	501	589	8.04	0.804	35362
499	8	215	487	587	9.192	0.919	36435
500	8	217	487	587	0	0	36187
501	8	219	478	586	5.886	0.589	35521
502	8	221	462	584	10.481	1.048	35813
503	8	223	454	584	5.2	0.52	34975
504	8	225	447	584	4.55	0.455	36432
505	8	227	442	582	3.5	0.35	34998
506	8	229	440	581	1.453	0.145	36877
507	8	231	437	581	1.95	0.195	34483
508	8	233	435	580	1.453	0.145	33826
509	8	235	424	574	8.144	0.814	35794
510	8	237	411	569	9.053	0.905	36334
511	8	239	405	567	4.111	0.411	37272
512	8	241	399	562	5.077	0.508	33671
513	8	243	394	559	3.79	0.379	35681
514	8	245	393	559	0.65	0.065	37596
515	8	247	386	556	4.95	0.495	37260
516	8	249	384	556	1.3	0.13	35313
517	8	251	376	553	5.553	0.555	35238
518	8	253	375	553	0.65	0.065	36345
519	8	255	372	550	2.758	0.276	34078
520	8	257	368	547	3.25	0.325	36632
521	8	259	365	550	2.758	0.276	37058
522	8	261	365	550	0	0	36915
523	8	263	365	550	0	0	36880
524	8	265	362	544	4.36	0.436	32514
525	8	267	360	543	1.453	0.145	33749
526	8	269	359	538	3.314	0.331	35303
527	8	271	353	534	4.687	0.469	36206
528	8	273	350	533	2.055	0.206	36157
529	8	275	343	529	5.24	0.524	35109
530	8	277	339	527	2.907	0.291	36025
531	8	279	335	525	2.907	0.291	36165
532	8	281	329	523	4.111	0.411	35471
533	8	283	328	523	0.65	0.065	35723
534	8	285	328	522	0.65	0.065	34457
535	8	287	324	519	3.25	0.325	31414
536	8	289	322	518	1.453	0.145	33118
537	9	85	1009	635	-1	-1	30664
538	9	87	1009	636	0.65	0.065	34933
539	9	89	1009	636	0	0	35179
540	9	91	996	629	9.597	0.96	34734
541	9	93	972	619	16.9	1.69	35647
542	9	95	966	616	4.36	0.436	35813
543	9	97	959	612	5.24	0.524	35539
544	9	99	947	601	10.581	1.058	38259
545	9	101	924	590	16.571	1.657	35733
546	9	103	902	586	14.534	1.453	36363
547	9	105	874	566	22.365	2.237	35101
548	9	107	865	561	6.692	0.669	43597
549	9	109	856	560	5.886	0.589	35919
550	9	111	839	570	12.82	1.282	31950
551	9	113	831	587	12.212	1.221	36819
552	9	115	804	625	30.299	3.03	32861
553	9	117	796	652	18.304	1.83	35968
554	9	119	792	669	11.351	1.135	37460
555	9	121	789	680	7.411	0.741	35194
556	9	123	788	680	0.65	0.065	37209
557	9	125	791	672	5.553	0.555	35967
558	9	127	788	647	16.366	1.637	36453
559	9	129	786	629	11.772	1.177	29098
560	9	131	786	623	3.9	0.39	36605
561	9	133	785	618	3.314	0.331	37731
562	9	135	784	607	7.179	0.718	34817
563	9	137	780	590	11.351	1.135	36295
564	9	139	777	583	4.95	0.495	37642
565	9	141	767	562	15.118	1.512	32306
566	9	143	765	556	4.111	0.411	37739
567	9	145	754	573	13.161	1.316	35902
568	9	147	744	575	6.629	0.663	35926
569	9	149	715	571	19.028	1.903	36437
570	9	151	703	569	7.907	0.791	36533
571	9	153	690	565	8.841	0.884	39418
572	9	155	682	564	5.24	0.524	34899
573	9	157	675	563	4.596	0.46	33714
574	9	159	667	558	6.132	0.613	37014
575	9	161	679	545	11.499	1.15	37419
576	9	163	686	538	6.435	0.643	35552
577	9	165	690	534	3.677	0.368	35561
578	9	167	683	530	5.24	0.524	36482
579	9	169	681	528	1.838	0.184	36454
580	9	171	678	526	2.344	0.234	35364
581	9	173	664	522	9.464	0.946	36022
582	9	175	654	519	6.786	0.679	36161
583	9	177	650	518	2.68	0.268	36132
584	9	179	639	513	7.854	0.785	37321
585	9	181	636	511	2.344	0.234	34583
586	9	183	643	507	5.24	0.524	40731
587	9	185	648	490	11.518	1.152	37093
588	9	187	640	483	6.909	0.691	37492
589	9	189	636	476	5.24	0.524	31275
590	9	191	637	470	3.954	0.395	37016
591	9	193	640	464	4.36	0.436	36061
592	9	195	642	459	3.5	0.35	35450
593	9	197	640	446	8.549	0.855	35049
594	9	199	628	433	11.499	1.15	37093
595	9	201	604	413	20.306	2.031	35513
596	9	203	595	406	7.411	0.741	36306
597	9	205	584	401	7.854	0.785	36693
598	9	207	585	410	5.886	0.589	35818
599	9	209	584	410	0.65	0.065	36701
600	9	211	580	410	2.6	0.26	36939
601	9	213	577	409	2.055	0.206	36699
602	9	215	575	407	1.838	0.184	35593
603	9	217	571	405	2.907	0.291	35011
604	9	219	567	402	3.25	0.325	35532
605	9	221	566	402	0.65	0.065	35073
606	9	223	566	402	0	0	35560
607	9	225	566	402	0	0	35522
608	9	227	579	405	8.672	0.867	38754
609	9	229	580	407	1.453	0.145	38111
610	9	231	589	415	7.827	0.783	36338
611	9	233	595	419	4.687	0.469	36432
612	9	235	599	422	3.25	0.325	37207
613	9	237	601	423	1.453	0.145	36059
614	9	239	603	424	1.453	0.145	37194
615	9	241	604	426	1.453	0.145	36973
616	9	243	606	426	1.3	0.13	37110
617	9	245	607	431	3.314	0.331	33178
618	9	247	589	430	11.718	1.172	33336
619	9	249	578	428	7.267	0.727	34600
620	9	251	556	424	14.534	1.453	34048
621	9	253	543	421	8.672	0.867	36806
622	9	255	530	416	9.053	0.905	38913
623	9	257	513	410	11.718	1.172	37161
624	9	259	504	408	5.993	0.599	37444
625	9	261	500	406	2.907	0.291	38610
626	9	263	493	406	4.55	0.455	38405
627	9	265	481	406	7.8	0.78	36632
628	9	267	480	406	0.65	0.065	36077
629	9	269	468	406	7.8	0.78	37406
630	9	271	465	406	1.95	0.195	36367
631	9	273	454	405	7.179	0.718	36114
632	9	275	454	405	0	0	36528
633	9	277	453	405	0.65	0.065	36287
634	9	279	451	404	1.453	0.145	38262
635	9	281	451	404	0	0	35997
636	9	283	450	404	0.65	0.065	36371
637	9	285	446	405	2.68	0.268	34361
638	9	287	446	405	0	0	34774
639	9	289	446	405	0	0	34549
640	10	95	1018	609	-1	-1	36263
641	10	97	1018	609	0	0	35069
642	10	99	1011	629	13.773	1.377	35229
643	10	101	1011	629	0	0	32248
644	10	103	1011	629	0	0	35087
645	10	105	1007	634	4.162	0.416	36245
646	10	107	1004	638	3.25	0.325	33286
647	10	109	997	652	10.174	1.017	35673
648	10	111	995	657	3.5	0.35	34370
649	10	113	985	671	11.183	1.118	36072
650	10	115	984	672	0.919	0.092	34956
651	10	117	981	677	3.79	0.379	36899
652	10	119	974	682	5.591	0.559	36645
653	10	121	964	696	11.183	1.118	34253
654	10	123	958	710	9.9	0.99	33733
655	10	125	955	717	4.95	0.495	34073
656	10	127	950	728	7.854	0.785	36380
657	10	129	933	755	20.738	2.074	36101
658	10	131	927	760	5.077	0.508	33263
659	10	133	919	770	8.324	0.832	38107
660	10	135	914	775	4.596	0.46	37821
661	10	137	904	782	7.934	0.793	35063
662	10	139	892	787	8.45	0.845	36594
663	10	141	872	794	13.773	1.377	39948
664	10	143	857	796	9.836	0.984	35647
665	10	145	838	795	12.367	1.237	36350
666	10	147	833	794	3.314	0.331	35958
667	10	149	825	791	5.553	0.555	35994
668	10	151	804	789	13.711	1.371	35175
669	10	153	792	791	7.907	0.791	35801
670	10	155	783	791	5.85	0.585	36343
671	10	157	780	791	1.95	0.195	34809
672	10	159	773	792	4.596	0.46	35953
673	10	161	772	792	0.65	0.065	33847
674	10	163	770	792	1.3	0.13	33782
675	10	165	768	793	1.453	0.145	36940
676	10	167	758	793	6.5	0.65	34569
677	10	169	757	793	0.65	0.065	31979
678	10	171	756	793	0.65	0.065	35619
679	10	173	748	796	5.553	0.555	35627
680	10	175	747	796	0.65	0.065	34024
681	10	177	743	796	2.6	0.26	39130
682	10	179	740	797	2.055	0.206	37351
683	10	181	738	797	1.3	0.13	38319
684	10	183	734	799	2.907	0.291	38049
685	10	185	728	800	3.954	0.395	38644
686	10	187	726	800	1.3	0.13	37633
687	10	189	721	800	3.25	0.325	33808
688	10	191	713	801	5.24	0.524	34809
689	10	193	709	801	2.6	0.26	32954
690	10	195	704	801	3.25	0.325	34711
691	10	197	693	801	7.15	0.715	36842
692	10	199	685	800	5.24	0.524	36730
693	10	201	677	800	5.2	0.52	34667
694	10	203	672	800	3.25	0.325	38841
695	10	205	659	799	8.475	0.847	34427
696	10	207	653	798	3.954	0.395	35761
697	10	209	649	798	2.6	0.26	34091
698	10	211	648	798	0.65	0.065	36089
699	10	213	648	798	0	0	38227
700	10	215	645	798	1.95	0.195	32881
701	10	217	638	798	4.55	0.455	45900
702	10	219	636	798	1.3	0.13	37588
703	10	221	635	794	2.68	0.268	38179
704	10	223	632	786	5.553	0.555	36418
705	10	225	631	780	3.954	0.395	36205
706	10	227	631	775	3.25	0.325	37187
707	10	229	631	771	2.6	0.26	36745
708	10	231	630	771	0.65	0.065	34968
709	10	233	630	771	0	0	35791
710	10	235	622	771	5.2	0.52	36113
711	10	237	617	771	3.25	0.325	35402
712	10	239	617	770	0.65	0.065	38835
713	10	241	617	770	0	0	39229
714	10	243	617	770	0	0	37505
715	10	245	617	770	0	0	37252
716	10	247	613	770	2.6	0.26	34964
717	10	249	610	769	2.055	0.206	37105
718	10	251	610	771	1.3	0.13	36906
719	10	253	609	775	2.68	0.268	35294
720	10	255	605	780	4.162	0.416	38094
721	10	257	605	780	0	0	35504
722	10	259	601	784	3.677	0.368	37311
723	10	261	598	785	2.055	0.206	37126
724	10	263	588	785	6.5	0.65	38816
725	10	265	585	785	1.95	0.195	31456
726	10	267	580	784	3.314	0.331	37270
727	10	269	577	784	1.95	0.195	32094
728	10	271	576	784	0.65	0.065	35088
729	10	273	576	784	0	0	37418
730	10	275	570	783	3.954	0.395	35936
731	10	277	564	782	3.954	0.395	34308
732	10	279	559	782	3.25	0.325	28166
733	10	281	559	782	0	0	26836
734	10	283	559	782	0	0	24495
735	10	285	559	782	0	0	35762
736	10	287	559	782	0	0	34033
737	10	289	559	782	0	0	33890
738	11	115	1013	582	-1	-1	35210
739	11	117	1010	588	4.36	0.436	35861
740	11	119	1000	604	12.264	1.226	35423
741	11	121	996	612	5.814	0.581	33355
742	11	123	990	620	6.5	0.65	35964
743	11	125	966	647	23.481	2.348	34785
744	11	127	960	658	8.144	0.814	36236
745	11	129	950	668	9.192	0.919	36329
746	11	131	944	673	5.077	0.508	35866
747	11	133	935	679	7.031	0.703	36240
748	11	135	931	681	2.907	0.291	34111
749	11	137	910	693	15.721	1.572	35456
750	11	139	905	695	3.5	0.35	35029
751	11	141	884	702	14.388	1.439	36317
752	11	143	869	706	10.09	1.009	34519
753	11	145	858	712	8.144	0.814	35312
754	11	147	858	713	0.65	0.065	36060
755	11	149	855	714	2.055	0.206	36010
756	11	151	846	719	6.692	0.669	38776
757	11	153	841	721	3.5	0.35	36551
758	11	155	832	723	5.993	0.599	36626
759	11	157	826	721	4.111	0.411	35821
760	11	159	814	725	8.222	0.822	37285
761	11	161	800	728	9.306	0.931	37053
762	11	163	792	730	5.36	0.536	35838
763	11	165	784	733	5.553	0.555	36399
764	11	167	778	734	3.954	0.395	37227
765	11	169	775	734	1.95	0.195	35863
766	11	171	769	731	4.36	0.436	36013
767	11	173	753	729	10.481	1.048	35970
768	11	175	750	729	1.95	0.195	35164
769	11	177	747	729	1.95	0.195	35439
770	11	179	747	729	0	0	34362
771	11	181	747	729	0	0	36506
772	11	183	738	729	5.85	0.585	36848
773	11	185	733	729	3.25	0.325	36195
774	11	187	725	728	5.24	0.524	35980
775	11	189	713	728	7.8	0.78	36064
776	11	191	700	728	8.45	0.845	36395
777	11	193	692	727	5.24	0.524	36634
778	11	195	680	726	7.827	0.783	36450
779	11	197	666	726	9.1	0.91	36472
780	11	199	649	728	11.126	1.113	36362
781	11	201	632	729	11.069	1.107	37515
782	11	203	618	730	9.123	0.912	35892
783	11	205	603	733	9.943	0.994	35995
784	11	207	596	734	4.596	0.46	37334
785	11	209	589	734	4.55	0.455	36364
786	11	211	579	737	6.786	0.679	37519
787	11	213	572	737	4.55	0.455	36670
788	11	215	572	737	0	0	35992
789	11	217	575	731	4.36	0.436	35528
790	11	219	562	723	9.922	0.992	35770
791	11	221	553	720	6.166	0.617	36360
792	11	223	552	719	0.919	0.092	35727
793	11	225	545	718	4.596	0.46	32450
794	11	227	537	716	5.36	0.536	33442
795	11	229	530	714	4.732	0.473	36377
796	11	231	529	713	0.919	0.092	36209
797	11	233	525	709	3.677	0.368	36573
798	11	235	520	704	4.596	0.46	36906
799	11	237	517	702	2.344	0.234	31574
800	11	239	514	698	3.25	0.325	37315
801	11	241	513	699	0.919	0.092	32991
802	11	243	512	699	0.65	0.065	36407
803	11	245	513	692	4.596	0.46	35166
804	11	247	519	681	8.144	0.814	35077
805	11	249	519	679	1.3	0.13	33726
806	11	251	513	680	3.954	0.395	36326
807	11	253	513	680	0	0	35859
808	11	255	512	679	0.919	0.092	35597
809	11	257	510	673	4.111	0.411	35703
810	11	259	507	668	3.79	0.379	36530
811	11	261	507	668	0	0	36886
812	11	263	505	665	2.344	0.234	36443
813	11	265	501	663	2.907	0.291	35721
814	11	267	499	662	1.453	0.145	37860
815	11	269	495	658	3.677	0.368	35174
816	11	271	493	657	1.453	0.145	35761
817	11	273	487	654	4.36	0.436	36531
818	11	275	483	653	2.68	0.268	30969
819	11	277	483	653	0	0	34368
820	11	279	487	648	4.162	0.416	37210
821	11	281	487	644	2.6	0.26	35120
822	11	283	476	643	7.179	0.718	37258
823	11	285	469	641	4.732	0.473	35750
824	11	287	466	639	2.344	0.234	35115
825	11	289	462	635	3.677	0.368	34944
826	12	115	1008	323	-1	-1	35264
827	12	117	1008	323	0	0	35555
828	12	119	1008	323	0	0	36027
829	12	121	996	319	8.222	0.822	36683
830	12	123	989	315	5.24	0.524	37783
831	12	125	984	311	4.162	0.416	37364
832	12	127	980	309	2.907	0.291	36694
833	12	129	977	304	3.79	0.379	37307
834	12	131	971	297	5.993	0.599	34395
835	12	133	970	297	0.65	0.065	35498
836	12	135	964	292	5.077	0.508	36516
837	12	137	955	289	6.166	0.617	38145
838	12	139	940	282	10.759	1.076	38466
839	12	141	935	281	3.314	0.331	33967
840	12	143	924	273	8.841	0.884	35460
841	12	145	912	268	8.45	0.845	35553
842	12	147	899	264	8.841	0.884	36733
843	12	149	886	261	8.672	0.867	36278
844	12	151	872	262	9.123	0.912	34290
845	12	153	870	262	1.3	0.13	36223
846	12	155	864	261	3.954	0.395	37149
847	12	157	854	257	7.001	0.7	35993
848	12	159	850	256	2.68	0.268	36910
849	12	161	835	248	11.05	1.105	37107
850	12	163	835	248	0	0	34629
851	12	165	824	246	7.267	0.727	37333
852	12	167	819	244	3.5	0.35	31338
853	12	169	817	243	1.453	0.145	36582
854	12	171	810	239	5.24	0.524	38310
855	12	173	800	229	9.192	0.919	32423
856	12	175	794	223	5.515	0.552	34999
857	12	177	784	217	7.58	0.758	38129
858	12	179	770	210	10.174	1.017	36451
859	12	181	759	206	7.608	0.761	35655
860	12	183	757	205	1.453	0.145	36196
861	12	185	746	202	7.411	0.741	36219
862	12	187	744	202	1.3	0.13	37139
863	12	189	732	191	10.581	1.058	34926
864	12	191	731	190	0.919	0.092	35781
865	12	193	731	188	1.3	0.13	38296
866	12	195	719	181	9.03	0.903	36689
867	12	197	715	177	3.677	0.368	36053
868	12	199	713	175	1.838	0.184	37314
869	12	201	712	171	2.68	0.268	36746
870	12	203	709	162	6.166	0.617	36510
871	12	205	708	156	3.954	0.395	34944
872	12	207	704	148	5.814	0.581	35967
873	12	209	701	139	6.166	0.617	33497
874	12	211	699	124	9.836	0.984	37204
875	12	213	698	120	2.68	0.268	28908
876	12	215	698	120	0	0	30419
877	12	217	697	105	9.771	0.977	37135
878	12	219	697	99	3.9	0.39	37089
879	12	221	702	84	10.277	1.028	36783
880	12	223	711	70	10.818	1.082	36959
881	12	225	720	53	12.503	1.25	38384
882	12	227	721	52	0.919	0.092	35868
883	12	229	718	50	2.344	0.234	38208
884	12	231	716	44	4.111	0.411	36539
885	12	233	716	40	2.6	0.26	36861
886	12	235	715	37	2.055	0.206	36883
887	12	237	715	36	0.65	0.065	34841
888	12	239	717	47	7.267	0.727	36128
889	12	241	719	50	2.344	0.234	36582
890	12	243	723	47	3.25	0.325	35648
891	12	245	728	43	4.162	0.416	37497
892	12	247	729	35	5.24	0.524	36950
893	12	249	730	32	2.055	0.206	38038
894	12	251	726	28	3.677	0.368	36589
895	12	253	724	26	1.838	0.184	36852
896	12	255	722	25	1.453	0.145	36924
897	12	257	718	27	2.907	0.291	37975
898	12	259	709	31	6.402	0.64	36803
899	12	261	698	34	7.411	0.741	35075
900	12	263	691	35	4.596	0.46	38660
901	12	265	682	37	5.993	0.599	37154
902	12	267	675	39	4.732	0.473	35530
903	12	269	669	41	4.111	0.411	32760
904	12	271	666	42	2.055	0.206	37908
905	12	273	664	43	1.453	0.145	36989
906	12	275	662	44	1.453	0.145	37195
907	12	277	662	45	0.65	0.065	37332
908	12	279	658	45	2.6	0.26	36691
909	12	281	650	50	6.132	0.613	37390
910	12	283	648	59	5.993	0.599	37195
911	12	285	647	62	2.055	0.206	37932
912	12	287	644	65	2.758	0.276	38204
913	12	289	644	65	0	0	37329
914	13	131	1014	463	-1	-1	36378
915	13	133	1013	463	0.65	0.065	36868
916	13	135	1009	465	2.907	0.291	34446
917	13	137	1000	474	8.273	0.827	36508
918	13	139	995	480	5.077	0.508	36957
919	13	141	984	485	7.854	0.785	37023
920	13	143	984	485	0	0	36509
921	13	145	979	482	3.79	0.379	36899
922	13	147	971	480	5.36	0.536	35556
923	13	149	971	479	0.65	0.065	36325
924	13	151	970	474	3.314	0.331	35985
925	13	153	970	474	0	0	35806
926	13	155	968	473	1.453	0.145	36385
927	13	157	964	467	4.687	0.469	35188
928	13	159	961	461	4.36	0.436	35843
929	13	161	959	454	4.732	0.473	30264
930	13	163	959	446	5.2	0.52	28339
931	13	165	959	438	5.2	0.52	35709
932	13	167	960	435	2.055	0.206	27156
933	13	169	962	424	7.267	0.727	34668
934	13	171	961	420	2.68	0.268	35548
935	13	173	960	418	1.453	0.145	32312
936	13	175	959	416	1.453	0.145	35389
937	13	177	957	425	5.993	0.599	36001
938	13	179	955	440	9.836	0.984	34989
939	13	181	952	452	8.04	0.804	34303
940	13	183	948	460	5.814	0.581	36562
941	13	185	942	466	5.515	0.552	36581
942	13	187	937	478	8.45	0.845	35347
943	13	189	933	485	5.24	0.524	36322
944	13	191	933	486	0.65	0.065	36332
945	13	193	929	496	7.001	0.7	34504
946	13	195	926	502	4.36	0.436	38791
947	13	197	925	502	0.65	0.065	36894
948	13	199	920	506	4.162	0.416	34595
949	13	201	918	506	1.3	0.13	36485
950	13	203	917	501	3.314	0.331	36490
951	13	205	911	508	5.993	0.599	35317
952	13	207	905	519	8.144	0.814	35926
953	13	209	899	529	7.58	0.758	35709
954	13	211	898	533	2.68	0.268	34065
955	13	213	898	533	0	0	34100
956	13	215	907	517	11.932	1.193	38610
957	13	217	917	492	17.501	1.75	37686
958	13	219	918	486	3.954	0.395	37233
959	13	221	918	486	0	0	36831
960	13	223	918	485	0.65	0.065	36292
961	13	225	918	485	0	0	36987
962	13	227	921	476	6.166	0.617	35433
963	13	229	914	479	4.95	0.495	34869
964	13	231	913	483	2.68	0.268	33283
965	13	233	913	483	0	0	38340
966	13	235	908	489	5.077	0.508	37910
967	13	237	907	489	0.65	0.065	37439
968	13	239	906	489	0.65	0.065	36024
969	13	241	903	483	4.36	0.436	36221
970	13	243	898	487	4.162	0.416	35837
971	13	245	895	490	2.758	0.276	35190
972	13	247	895	490	0	0	35779
973	13	249	897	492	1.838	0.184	34457
974	13	251	895	503	7.267	0.727	35859
975	13	253	895	508	3.25	0.325	32017
976	13	255	901	505	4.36	0.436	33482
977	13	257	903	504	1.453	0.145	34131
978	13	259	908	500	4.162	0.416	37308
979	13	261	908	500	0	0	33646
980	13	263	898	503	6.786	0.679	33229
981	13	265	898	503	0	0	34145
982	13	267	898	503	0	0	36598
983	13	269	898	503	0	0	32276
984	13	271	895	506	2.758	0.276	33772
985	13	273	892	512	4.36	0.436	36704
986	13	275	882	532	14.534	1.453	37717
987	13	277	881	536	2.68	0.268	36087
988	13	279	877	546	7.001	0.7	30156
989	13	281	874	551	3.79	0.379	33955
990	13	283	866	570	13.4	1.34	34230
991	13	285	856	588	13.384	1.338	36255
992	13	287	846	600	10.153	1.015	30397
993	13	289	833	612	11.499	1.15	30870
994	14	169	919	999	-1	-1	35598
995	14	171	916	1002	2.758	0.276	36213
996	14	173	915	1003	0.919	0.092	37023
997	14	175	913	1003	1.3	0.13	37972
998	14	177	905	1002	5.24	0.524	35731
999	14	179	898	1000	4.732	0.473	34578
1000	14	181	889	999	5.886	0.589	34004
1001	14	183	884	999	3.25	0.325	33526
1002	14	185	873	998	7.179	0.718	34283
1003	14	187	861	1000	7.907	0.791	33245
1004	14	189	852	1001	5.886	0.589	36217
1005	14	191	843	1003	5.993	0.599	34319
1006	14	193	841	1005	1.838	0.184	31561
1007	14	195	834	1005	4.55	0.455	36224
1008	14	197	823	1004	7.179	0.718	36144
1009	14	199	816	1004	4.55	0.455	35840
1010	14	201	805	1002	7.267	0.727	36518
1011	14	203	803	1001	1.453	0.145	36204
1012	14	205	798	1000	3.314	0.331	35815
1013	14	207	794	996	3.677	0.368	35651
1014	14	209	789	992	4.162	0.416	35427
1015	14	211	785	990	2.907	0.291	35379
1016	14	213	777	986	5.814	0.581	35498
1017	14	215	772	984	3.5	0.35	35332
1018	14	217	761	978	8.144	0.814	35588
1019	14	219	756	975	3.79	0.379	35899
1020	14	221	750	971	4.687	0.469	35843
1021	14	223	746	967	3.677	0.368	35860
1022	14	225	742	965	2.907	0.291	35985
1023	14	227	736	961	4.687	0.469	35939
1024	14	229	731	958	3.79	0.379	36415
1025	14	231	723	952	6.5	0.65	36502
1026	14	233	719	948	3.677	0.368	36091
1027	14	235	709	939	8.745	0.874	36807
1028	14	237	698	931	8.841	0.884	39838
1029	14	239	694	927	3.677	0.368	36399
1030	14	241	690	923	3.677	0.368	36168
1031	14	243	684	917	5.515	0.552	36559
1032	14	245	677	911	5.993	0.599	38897
1033	14	247	674	907	3.25	0.325	36538
1034	14	249	672	905	1.838	0.184	37740
1035	14	251	668	901	3.677	0.368	37319
1036	14	253	665	898	2.758	0.276	36435
1037	14	255	663	896	1.838	0.184	36839
1038	14	257	659	891	4.162	0.416	37130
1039	14	259	655	889	2.907	0.291	37117
1040	14	261	651	886	3.25	0.325	37455
1041	14	263	646	882	4.162	0.416	37004
1042	14	265	643	880	2.344	0.234	37207
1043	14	267	637	877	4.36	0.436	37643
1044	14	269	632	874	3.79	0.379	37476
1045	14	271	629	873	2.055	0.206	37319
1046	14	273	623	871	4.111	0.411	36791
1047	14	275	622	870	0.919	0.092	37036
1048	14	277	617	867	3.79	0.379	37832
1049	14	279	610	864	4.95	0.495	42587
1050	14	281	603	861	4.95	0.495	37543
1051	14	283	597	859	4.111	0.411	38494
1052	14	285	592	857	3.5	0.35	35312
1053	14	287	581	854	7.411	0.741	35673
1054	14	289	576	854	3.25	0.325	34922
1055	15	161	951	299	-1	-1	34997
1056	15	163	946	299	3.25	0.325	39185
1057	15	165	939	299	4.55	0.455	36806
1058	15	167	930	299	5.85	0.585	37113
1059	15	169	917	299	8.45	0.845	34946
1060	15	171	903	299	9.1	0.91	35417
1061	15	173	891	299	7.8	0.78	35244
1062	15	175	882	299	5.85	0.585	33812
1063	15	177	866	298	10.42	1.042	35543
1064	15	179	858	298	5.2	0.52	36175
1065	15	181	855	298	1.95	0.195	33359
1066	15	183	846	296	5.993	0.599	35153
1067	15	185	838	295	5.24	0.524	29850
1068	15	187	827	292	7.411	0.741	35395
1069	15	189	821	291	3.954	0.395	41066
1070	15	191	810	290	7.179	0.718	41989
1071	15	193	799	289	7.179	0.718	40198
1072	15	195	776	286	15.076	1.508	34992
1073	15	197	774	286	1.3	0.13	38362
1074	15	199	761	282	8.841	0.884	35717
1075	15	201	741	269	15.505	1.55	36656
1076	15	203	719	260	15.45	1.545	37168
1077	15	205	701	249	13.711	1.371	36668
1078	15	207	689	242	9.03	0.903	32561
1079	15	209	678	236	8.144	0.814	36836
1080	15	211	666	229	9.03	0.903	36265
1081	15	213	657	225	6.402	0.64	36946
1082	15	215	651	224	3.954	0.395	33762
1083	15	217	639	223	7.827	0.783	35953
1084	15	219	632	222	4.596	0.46	36088
1085	15	221	623	222	5.85	0.585	35868
1086	15	223	616	222	4.55	0.455	36575
1087	15	225	609	223	4.596	0.46	33716
1088	15	227	600	225	5.993	0.599	36454
1089	15	229	600	225	0	0	36562
1090	15	231	599	234	5.886	0.589	37026
1091	15	233	594	247	9.053	0.905	37669
1092	15	235	590	257	7.001	0.7	37036
1093	15	237	588	267	6.629	0.663	37640
1094	15	239	585	277	6.786	0.679	33162
1095	15	241	579	295	12.333	1.233	36735
1096	15	243	576	302	4.95	0.495	37425
1097	15	245	575	307	3.314	0.331	36356
1098	15	247	572	312	3.79	0.379	36510
1099	15	249	571	315	2.055	0.206	36616
1100	15	251	566	320	4.596	0.46	36493
1101	15	253	558	325	6.132	0.613	37181
1102	15	255	554	327	2.907	0.291	35328
1103	15	257	551	332	3.79	0.379	34044
1104	15	259	549	339	4.732	0.473	33217
1105	15	261	548	343	2.68	0.268	33150
1106	15	263	546	351	5.36	0.536	33319
1107	15	265	545	353	1.453	0.145	33929
1108	15	267	544	358	3.314	0.331	36076
1109	15	269	544	365	4.55	0.455	36307
1110	15	271	543	376	7.179	0.718	37260
1111	15	273	546	381	3.79	0.379	33436
1112	15	275	550	389	5.814	0.581	36363
1113	15	277	551	397	5.24	0.524	36226
1114	15	279	551	397	0	0	33955
1115	15	281	551	399	1.3	0.13	35934
1116	15	283	550	401	1.453	0.145	37095
1117	15	285	549	404	2.055	0.206	38518
1118	15	287	549	406	1.3	0.13	36672
1119	15	289	549	409	1.95	0.195	35186
1120	16	55	1013	603	-1	-1	33172
1121	16	57	1023	615	10.153	1.015	36402
1122	16	59	1023	615	0	0	30831
1123	16	61	1012	622	8.475	0.847	34152
1124	16	63	1006	627	5.077	0.508	34367
1125	16	65	987	657	23.081	2.308	34911
1126	16	67	982	669	8.45	0.845	35047
1127	16	69	976	698	19.249	1.925	34352
1128	16	71	972	724	17.098	1.71	33668
1129	16	73	970	738	9.192	0.919	36103
1130	16	75	968	789	33.175	3.317	33127
1131	16	77	968	798	5.85	0.585	33235
1132	16	79	966	826	18.246	1.825	33847
1133	16	81	972	849	15.45	1.545	34789
1134	16	83	976	865	10.72	1.072	35430
1135	16	85	969	899	22.563	2.256	37592
1136	16	87	961	907	7.354	0.735	35516
1137	16	89	956	915	6.132	0.613	35340
1138	16	91	952	940	16.456	1.646	26671
1139	16	93	955	956	10.581	1.058	34432
1140	16	95	960	966	7.267	0.727	32964
1141	16	97	963	976	6.786	0.679	33340
1142	16	99	967	991	10.09	1.009	28355
1143	16	101	968	1003	7.827	0.783	34467
1144	16	103	975	1006	4.95	0.495	35368
1145	16	105	979	1008	2.907	0.291	38968
1146	16	107	980	1010	1.453	0.145	35405
1147	16	109	968	1008	7.907	0.791	35691
1148	16	111	965	1006	2.344	0.234	34832
1149	16	113	964	1002	2.68	0.268	34776
1150	16	115	963	998	2.68	0.268	35159
1151	16	117	963	996	1.3	0.13	34747
1152	16	119	957	999	4.36	0.436	34312
1153	16	121	954	1007	5.553	0.555	35086
1154	16	123	953	1011	2.68	0.268	33610
1155	16	125	944	1015	6.402	0.64	35607
1156	16	127	936	1015	5.2	0.52	36647
1157	16	129	934	1015	1.3	0.13	32898
1158	16	131	934	1015	0	0	34940
1159	17	61	1016	598	-1	-1	33092
1160	17	63	1015	598	0.65	0.065	34735
1161	17	65	1006	591	7.411	0.741	34694
1162	17	67	1002	586	4.162	0.416	34776
1163	17	69	1001	579	4.596	0.46	35311
1164	17	71	998	565	9.306	0.931	34902
1165	17	73	991	544	14.388	1.439	28743
1166	17	75	959	513	28.959	2.896	35043
1167	17	77	937	496	18.071	1.807	36177
1168	17	79	923	487	10.818	1.082	36606
1169	17	81	912	477	9.663	0.966	36310
1170	17	83	905	473	5.24	0.524	35884
1171	17	85	879	464	17.883	1.788	36349
1172	17	87	850	451	20.657	2.066	29276
1173	17	89	828	434	18.071	1.807	34495
1174	17	91	817	422	10.581	1.058	35489
1175	17	93	799	411	13.711	1.371	36798
1176	17	95	784	403	11.05	1.105	34942
1177	17	97	770	394	10.818	1.082	35439
1178	17	99	759	389	7.854	0.785	36272
1179	17	101	751	386	5.553	0.555	36774
1180	17	103	748	385	2.055	0.206	35965
1181	17	105	743	383	3.5	0.35	35959
1182	17	107	743	383	0	0	36110
1183	17	109	748	377	5.077	0.508	36399
1184	17	111	749	374	2.055	0.206	36571
1185	17	113	749	373	0.65	0.065	36423
1186	17	115	749	374	0.65	0.065	35016
1187	17	117	752	374	1.95	0.195	36826
1188	17	119	745	374	4.55	0.455	36873
1189	17	121	746	385	7.179	0.718	35356
1190	17	123	747	385	0.65	0.065	36298
1191	17	125	753	388	4.36	0.436	35803
1192	17	127	765	392	8.222	0.822	35873
1193	17	129	766	392	0.65	0.065	33318
1194	17	131	764	392	1.3	0.13	35256
1195	17	133	764	392	0	0	30774
1196	17	135	764	392	0	0	31439
1197	17	137	765	392	0.65	0.065	33623
1198	17	139	765	392	0	0	32961
1199	17	141	764	394	1.453	0.145	35664
1200	17	143	764	395	0.65	0.065	34523
1201	17	145	763	396	0.919	0.092	32077
1202	17	147	763	397	0.65	0.065	37193
1203	17	149	768	402	4.596	0.46	32420
1204	17	151	774	408	5.515	0.552	36599
1205	17	153	784	416	8.324	0.832	33147
1206	17	155	791	424	6.909	0.691	35599
1207	17	157	795	428	3.677	0.368	27232
1208	17	159	797	428	1.3	0.13	36353
1209	17	161	801	428	2.6	0.26	35924
1210	17	163	803	432	2.907	0.291	38655
1211	17	165	803	434	1.3	0.13	35952
1212	17	167	800	440	4.36	0.436	34186
1213	17	169	796	444	3.677	0.368	35430
1214	17	171	796	444	0	0	35208
1215	17	173	796	443	0.65	0.065	35623
1216	17	175	797	437	3.954	0.395	37057
1217	17	177	797	438	0.65	0.065	35757
1218	17	179	797	438	0	0	35831
1219	17	181	797	441	1.95	0.195	35861
1220	17	183	797	443	1.3	0.13	35051
1221	17	185	797	443	0	0	35419
1222	17	187	798	444	0.919	0.092	35873
1223	17	189	798	444	0	0	35392
1224	17	191	798	440	2.6	0.26	34036
1225	17	193	798	439	0.65	0.065	33433
1226	17	195	798	439	0	0	33320
1227	17	197	798	437	1.3	0.13	34249
1228	17	199	799	437	0.65	0.065	32596
1229	17	201	804	448	7.854	0.785	33758
1230	17	203	805	449	0.919	0.092	36761
1231	17	205	810	452	3.79	0.379	36523
1232	17	207	812	452	1.3	0.13	35489
1233	17	209	813	452	0.65	0.065	36360
1234	17	211	815	449	2.344	0.234	35715
1235	17	213	816	449	0.65	0.065	35938
1236	17	215	816	449	0	0	36343
1237	17	217	816	449	0	0	36084
1238	17	219	815	445	2.68	0.268	35203
1239	17	221	811	440	4.162	0.416	36099
1240	17	223	803	437	5.553	0.555	36311
1241	17	225	799	433	3.677	0.368	35180
1242	17	227	792	424	7.411	0.741	33827
1243	17	229	789	416	5.553	0.555	35225
1244	17	231	785	408	5.814	0.581	33644
1245	17	233	781	402	4.687	0.469	34505
1246	17	235	771	393	8.745	0.874	35548
1247	17	237	764	387	5.993	0.599	34849
1248	17	239	761	384	2.758	0.276	38198
1249	17	241	757	380	3.677	0.368	32564
1250	17	243	752	376	4.162	0.416	36450
1251	17	245	746	372	4.687	0.469	29868
1252	17	247	738	365	6.909	0.691	34045
1253	17	249	731	358	6.435	0.643	28276
1254	17	251	722	348	8.745	0.874	33980
1255	17	253	714	338	8.324	0.832	33831
1256	17	255	713	334	2.68	0.268	35802
1257	17	257	712	330	2.68	0.268	36121
1258	17	259	711	328	1.453	0.145	35516
1259	17	261	712	325	2.055	0.206	36121
1260	17	263	713	321	2.68	0.268	36960
1261	17	265	710	312	6.166	0.617	35822
1262	17	267	708	310	1.838	0.184	38275
1263	17	269	706	310	1.3	0.13	37192
1264	17	271	706	310	0	0	36893
1265	17	273	703	301	6.166	0.617	36610
1266	17	275	697	288	9.306	0.931	39150
1267	17	277	692	288	3.25	0.325	36422
1268	17	279	688	285	3.25	0.325	37824
1269	17	281	685	284	2.055	0.206	36359
1270	17	283	679	282	4.111	0.411	39793
1271	17	285	676	281	2.055	0.206	37761
1272	17	287	676	281	0	0	37346
1273	17	289	673	280	2.055	0.206	36384
1274	18	63	1013	318	-1	-1	36814
1275	18	65	1013	339	13.65	1.365	34853
1276	18	67	1011	341	1.838	0.184	35541
1277	18	69	1010	344	2.055	0.206	35661
1278	18	71	1006	346	2.907	0.291	37244
1279	18	73	1003	349	2.758	0.276	35166
1280	18	75	1000	351	2.344	0.234	35453
1281	18	77	1000	351	0	0	35851
1282	18	79	1000	351	0	0	36471
1283	18	81	1000	347	2.6	0.26	35216
1284	18	83	1002	340	4.732	0.473	36899
1285	18	85	996	343	4.36	0.436	36334
1286	18	87	986	350	7.934	0.793	36332
1287	18	89	972	361	11.573	1.157	35651
1288	18	91	958	372	11.573	1.157	36558
1289	18	93	948	381	8.745	0.874	36655
1290	18	95	936	390	9.75	0.975	35397
1291	18	97	929	397	6.435	0.643	36303
1292	18	99	918	411	11.573	1.157	33140
1293	18	101	911	416	5.591	0.559	34400
1294	18	103	907	417	2.68	0.268	36116
1295	18	105	904	418	2.055	0.206	36025
1296	18	107	903	417	0.919	0.092	34630
1297	18	109	894	422	6.692	0.669	35676
1298	18	111	894	422	0	0	36115
1299	18	113	908	409	12.418	1.242	35420
1300	18	115	918	404	7.267	0.727	35756
1301	18	117	926	423	13.4	1.34	37319
1302	18	119	927	439	10.42	1.042	34202
1303	18	121	928	448	5.886	0.589	35306
1304	18	123	929	462	9.123	0.912	36665
1305	18	125	929	472	6.5	0.65	35870
1306	18	127	931	488	10.481	1.048	35766
1307	18	129	931	512	15.6	1.56	33302
1308	18	131	925	525	9.306	0.931	36946
1309	18	133	924	530	3.314	0.331	36210
1310	18	135	923	531	0.919	0.092	35882
1311	18	137	918	535	4.162	0.416	36665
1312	18	139	918	535	0	0	44226
1313	18	141	920	529	4.111	0.411	33503
1314	18	143	914	533	4.687	0.469	34703
1315	18	145	908	542	7.031	0.703	34593
1316	18	147	903	547	4.596	0.46	35856
1317	18	149	897	552	5.077	0.508	34604
1318	18	151	896	555	2.055	0.206	31696
1319	18	153	898	556	1.453	0.145	33255
1320	18	155	904	555	3.954	0.395	38026
1321	18	157	900	559	3.677	0.368	35321
1322	18	159	896	561	2.907	0.291	42100
1323	18	161	892	562	2.68	0.268	42990
1324	18	163	892	562	0	0	36849
1325	18	165	892	562	0	0	38684
1326	18	167	893	561	0.919	0.092	37101
1327	18	169	899	553	6.5	0.65	33685
1328	18	171	903	549	3.677	0.368	36026
1329	18	173	905	547	1.838	0.184	33886
1330	18	175	906	546	0.919	0.092	30231
1331	18	177	906	549	1.95	0.195	36647
1332	18	179	908	554	3.5	0.35	37043
1333	18	181	908	561	4.55	0.455	35455
1334	18	183	908	563	1.3	0.13	36029
1335	18	185	910	569	4.111	0.411	37230
1336	18	187	911	573	2.68	0.268	37130
1337	18	189	912	574	0.919	0.092	34441
1338	18	191	910	574	1.3	0.13	36503
1339	18	193	909	574	0.65	0.065	34078
1340	18	195	918	577	6.166	0.617	34988
1341	18	197	921	579	2.344	0.234	35498
1342	18	199	934	587	9.922	0.992	33495
1343	18	201	943	596	8.273	0.827	32715
1344	18	203	948	601	4.596	0.46	32694
1345	18	205	963	611	11.718	1.172	33641
1346	18	207	968	617	5.077	0.508	33626
1347	18	209	974	627	7.58	0.758	31662
1348	18	211	977	632	3.79	0.379	38383
1349	18	213	980	637	3.79	0.379	35416
1350	18	215	985	644	5.591	0.559	30018
1351	18	217	990	650	5.077	0.508	34566
1352	18	219	995	656	5.077	0.508	35434
1353	18	221	1002	670	10.174	1.017	35158
1354	18	223	1006	678	5.814	0.581	33972
1355	18	225	1008	683	3.5	0.35	35523
1356	18	227	1011	688	3.79	0.379	34402
1357	18	229	1017	699	8.144	0.814	36569
1358	18	231	1021	706	5.24	0.524	35292
1359	18	233	1024	715	6.166	0.617	0
1360	18	235	1021	725	6.786	0.679	34003
1361	18	237	1019	723	1.838	0.184	35195
1362	18	239	1019	727	2.6	0.26	36377
1363	19	83	983	446	-1	-1	36175
1364	19	85	976	446	4.55	0.455	36249
1365	19	87	963	445	8.475	0.847	35595
1366	19	89	952	445	7.15	0.715	36266
1367	19	91	939	444	8.475	0.847	35648
1368	19	93	926	442	8.549	0.855	34809
1369	19	95	921	440	3.5	0.35	33804
1370	19	97	908	435	9.053	0.905	39453
1371	19	99	890	418	16.093	1.609	35352
1372	19	101	881	408	8.745	0.874	33296
1373	19	103	865	393	14.255	1.426	35011
1374	19	105	857	385	7.354	0.735	34921
1375	19	107	852	378	5.591	0.559	35163
1376	19	109	846	370	6.5	0.65	32151
1377	19	111	839	361	7.411	0.741	34734
1378	19	113	834	354	5.591	0.559	31548
1379	19	115	832	351	2.344	0.234	36182
1380	19	117	826	342	7.031	0.703	35349
1381	19	119	820	332	7.58	0.758	36588
1382	19	121	812	325	6.909	0.691	36557
1383	19	123	802	316	8.745	0.874	37050
1384	19	125	791	309	8.475	0.847	37173
1385	19	127	776	301	11.05	1.105	36791
1386	19	129	758	289	14.061	1.406	36286
1387	19	131	750	283	6.5	0.65	37514
1388	19	133	744	276	5.993	0.599	35424
1389	19	135	736	271	6.132	0.613	34636
1390	19	137	732	266	4.162	0.416	33823
1391	19	139	726	259	5.993	0.599	37604
1392	19	141	723	252	4.95	0.495	36887
1393	19	143	718	245	5.591	0.559	36901
1394	19	145	708	234	9.663	0.966	38442
1395	19	147	692	222	13	1.3	38020
1396	19	149	683	214	7.827	0.783	38881
1397	19	151	671	201	11.499	1.15	38287
1398	19	153	668	195	4.36	0.436	37456
1399	19	155	663	189	5.077	0.508	38798
1400	19	157	652	176	11.069	1.107	37677
1401	19	159	646	160	11.107	1.111	38157
1402	19	161	638	149	8.841	0.884	38101
1403	19	163	626	130	14.607	1.461	38264
1404	19	165	624	117	8.549	0.855	39135
1405	19	167	624	113	2.6	0.26	38484
1406	19	169	623	98	9.771	0.977	41044
1407	19	171	623	89	5.85	0.585	39417
1408	19	173	624	82	4.596	0.46	39460
1409	19	175	626	69	8.549	0.855	37285
1410	19	177	626	62	4.55	0.455	39552
1411	19	179	627	50	7.827	0.783	35500
1412	19	181	628	43	4.596	0.46	36868
1413	19	183	630	36	4.732	0.473	37834
1414	19	185	631	27	5.886	0.589	35431
1415	19	187	633	20	4.732	0.473	37351
1416	19	189	635	14	4.111	0.411	36318
1417	19	191	636	12	1.453	0.145	35087
1418	19	193	636	12	0	0	37360
1419	19	195	638	9	2.344	0.234	38506
1420	19	197	635	6	2.758	0.276	37575
1421	19	199	635	6	0	0	38822
1422	19	201	635	6	0	0	37756
1423	19	203	634	6	0.65	0.065	37244
1424	19	205	634	5	0.65	0.065	38150
1425	19	207	634	4	0.65	0.065	37678
1426	19	209	635	2	1.453	0.145	36980
1427	19	211	636	1	0.919	0.092	33523
1428	20	117	628	904	-1	-1	41633
1429	20	119	614	894	11.183	1.118	40955
1430	20	121	608	891	4.36	0.436	37342
1431	20	123	592	876	14.255	1.426	36661
1432	20	125	576	864	13	1.3	40077
1433	20	127	557	853	14.27	1.427	36844
1434	20	129	534	839	17.501	1.75	34892
1435	20	131	522	830	9.75	0.975	35873
1436	20	133	501	816	16.405	1.64	35432
1437	20	135	488	802	12.418	1.242	35304
1438	20	137	473	787	13.788	1.379	33547
1439	20	139	461	774	11.499	1.15	33813
1440	20	141	450	764	9.663	0.966	36547
1441	20	143	440	755	8.745	0.874	35709
1442	20	145	429	742	11.069	1.107	35630
1443	20	147	409	716	21.321	2.132	34641
1444	20	149	392	694	18.071	1.807	37201
1445	20	151	378	679	13.337	1.334	35308
1446	20	153	362	661	15.654	1.565	34092
1447	20	155	349	653	9.922	0.992	33201
1448	20	157	340	647	7.031	0.703	34700
1449	20	159	328	637	10.153	1.015	32207
1450	20	161	319	628	8.273	0.827	32493
1451	20	163	287	607	24.878	2.488	34615
1452	20	165	265	590	18.071	1.807	34293
1453	20	167	260	588	3.5	0.35	33324
1454	20	169	238	582	14.822	1.482	36543
1455	20	171	226	577	8.45	0.845	35228
1456	20	173	218	573	5.814	0.581	33730
1457	20	175	193	551	21.646	2.165	32941
1458	20	177	175	530	17.978	1.798	32739
1459	20	179	158	510	17.061	1.706	33113
1460	20	181	156	508	1.838	0.184	32663
1461	20	183	146	502	7.58	0.758	33433
1462	20	185	129	491	13.161	1.316	33300
1463	20	187	116	480	11.069	1.107	32062
1464	20	189	108	473	6.909	0.691	30509
1465	20	191	107	471	1.453	0.145	32509
1466	20	193	105	467	2.907	0.291	31280
1467	20	195	97	456	8.841	0.884	30408
1468	20	197	96	454	1.453	0.145	32478
1469	20	199	90	453	3.954	0.395	33291
1470	20	201	81	449	6.402	0.64	33424
1471	20	203	78	447	2.344	0.234	32251
1472	20	205	72	443	4.687	0.469	32747
1473	20	207	65	439	5.24	0.524	32177
1474	20	209	55	431	8.324	0.832	32276
1475	20	211	47	423	7.354	0.735	33405
1476	20	213	30	406	15.627	1.563	32106
1477	20	215	29	405	0.919	0.092	33307
1478	20	217	19	389	12.264	1.226	33112
1479	20	219	16	380	6.166	0.617	33500
1480	20	221	16	371	5.85	0.585	30577
1481	20	223	10	350	14.196	1.42	34206
1482	20	225	8	348	1.838	0.184	33584
1483	20	227	0	342	6.5	0.65	33068
1484	20	229	0	340	1.3	0.13	33304
1485	20	231	0	340	0	0	33683
1486	20	233	4	345	4.162	0.416	37138
1487	20	235	4	345	0	0	34164
1488	20	237	4	345	0	0	33502
1489	20	239	4	346	0.65	0.065	34217
1490	20	241	5	347	0.919	0.092	33190
1491	21	141	1006	718	-1	-1	33292
1492	21	143	1004	718	1.3	0.13	39603
1493	21	145	986	719	11.718	1.172	36269
1494	21	147	966	719	13	1.3	35077
1495	21	149	964	719	1.3	0.13	33808
1496	21	151	956	721	5.36	0.536	34299
1497	21	153	952	722	2.68	0.268	35118
1498	21	155	942	726	7.001	0.7	31729
1499	21	157	941	727	0.919	0.092	35451
1500	21	159	940	730	2.055	0.206	34156
1501	21	161	940	730	0	0	35248
1502	21	163	937	731	2.055	0.206	34742
1503	21	165	927	733	6.629	0.663	33684
1504	21	167	921	737	4.687	0.469	36629
1505	21	169	915	742	5.077	0.508	30188
1506	21	171	905	749	7.934	0.793	35347
1507	21	173	900	759	7.267	0.727	34776
1508	21	175	892	779	14.001	1.4	36303
1509	21	177	887	792	9.053	0.905	28626
1510	21	179	881	807	10.501	1.05	35003
1511	21	181	877	825	11.985	1.199	35624
1512	21	183	877	826	0.65	0.065	38872
1513	21	185	873	832	4.687	0.469	36229
1514	21	187	866	841	7.411	0.741	38525
1515	21	189	861	845	4.162	0.416	33550
1516	21	191	856	849	4.162	0.416	33093
1517	21	193	844	857	9.374	0.937	42660
1518	21	195	835	865	7.827	0.783	31249
1519	21	197	827	869	5.814	0.581	32309
1520	21	199	821	873	4.687	0.469	35125
1521	21	201	814	878	5.591	0.559	34826
1522	21	203	808	883	5.077	0.508	35355
1523	21	205	804	885	2.907	0.291	35032
1524	21	207	797	891	5.993	0.599	36054
1525	21	209	791	897	5.515	0.552	36979
1526	21	211	785	901	4.687	0.469	34851
1527	21	213	777	911	8.324	0.832	32210
1528	21	215	774	915	3.25	0.325	42196
1529	21	217	770	919	3.677	0.368	39556
1530	21	219	762	925	6.5	0.65	38783
1531	21	221	755	930	5.591	0.559	40208
1532	21	223	745	937	7.934	0.793	39990
1533	21	225	738	942	5.591	0.559	38264
1534	21	227	729	948	7.031	0.703	35823
1535	21	229	714	958	11.718	1.172	30058
1536	21	231	707	962	5.24	0.524	39127
1537	21	233	701	968	5.515	0.552	34411
1538	21	235	694	975	6.435	0.643	35793
1539	21	237	684	986	9.663	0.966	36720
1540	21	239	682	989	2.344	0.234	38570
1541	21	241	680	995	4.111	0.411	32328
1542	21	243	677	1001	4.36	0.436	35415
1543	21	245	677	1001	0	0	35062
1544	21	247	675	1005	2.907	0.291	33646
1545	21	249	672	1008	2.758	0.276	35768
1546	21	251	670	1010	1.838	0.184	35810
1547	21	253	668	1012	1.838	0.184	36900
1548	21	255	662	1016	4.687	0.469	34961
1549	21	257	659	1017	2.055	0.206	35661
1550	21	259	655	1019	2.907	0.291	34351
1551	21	261	651	1020	2.68	0.268	34246
1552	21	263	647	1020	2.6	0.26	35048
1553	21	265	646	1021	0.919	0.092	34659
1554	21	267	646	1021	0	0	35048
1555	21	269	637	1017	6.402	0.64	34691
1556	21	271	632	1019	3.5	0.35	38750
1557	21	273	627	1020	3.314	0.331	34124
1558	21	275	617	1020	6.5	0.65	36025
1559	21	277	609	1018	5.36	0.536	35161
1560	21	279	600	1015	6.166	0.617	32979
1561	21	281	596	1015	2.6	0.26	34893
1562	21	283	588	1015	5.2	0.52	36447
1563	21	285	585	1015	1.95	0.195	35261
1564	21	287	585	1015	0	0	35544
1565	21	289	584	1015	0.65	0.065	35475
1566	22	105	998	364	-1	-1	35944
1567	22	107	994	368	3.677	0.368	35831
1568	22	109	987	380	9.03	0.903	36156
1569	22	111	981	395	10.501	1.05	35370
1570	22	113	970	430	23.847	2.385	35156
1571	22	115	963	457	18.13	1.813	38265
1572	22	117	961	472	9.836	0.984	36160
1573	22	119	952	505	22.233	2.223	41129
1574	22	121	949	518	8.672	0.867	35389
1575	22	123	945	529	7.608	0.761	32766
1576	22	125	940	537	6.132	0.613	34165
1577	22	127	934	548	8.144	0.814	35854
1578	22	129	930	559	7.608	0.761	36185
1579	22	131	926	567	5.814	0.581	35885
1580	22	133	923	575	5.553	0.555	35761
1581	22	135	921	580	3.5	0.35	34301
1582	22	137	921	582	1.3	0.13	35762
1583	22	139	921	587	3.25	0.325	33922
1584	22	141	919	596	5.993	0.599	34089
1585	22	143	919	597	0.65	0.065	33985
1586	22	145	917	600	2.344	0.234	34487
1587	22	147	907	601	6.532	0.653	35964
1588	22	149	905	607	4.111	0.411	37693
1589	22	151	905	607	0	0	35151
1590	22	153	905	606	0.65	0.065	33917
1591	22	155	901	610	3.677	0.368	36503
1592	22	157	893	614	5.814	0.581	36839
1593	22	159	891	616	1.838	0.184	35690
1594	22	161	888	622	4.36	0.436	36228
1595	22	163	888	627	3.25	0.325	36834
1596	22	165	888	635	5.2	0.52	36347
1597	22	167	886	640	3.5	0.35	35944
1598	22	169	878	641	5.24	0.524	36097
1599	22	171	864	627	12.869	1.287	36021
1600	22	173	853	618	9.238	0.924	36776
1601	22	175	852	618	0.65	0.065	36880
1602	22	177	845	615	4.95	0.495	36203
1603	22	179	829	605	12.264	1.226	36630
1604	22	181	810	602	12.503	1.25	31085
1605	22	183	790	604	13.065	1.306	35636
1606	22	185	774	602	10.481	1.048	36275
1607	22	187	764	603	6.532	0.653	34166
1608	22	189	743	607	13.895	1.39	35393
1609	22	191	725	607	11.7	1.17	40001
1610	22	193	709	607	10.4	1.04	41541
1611	22	195	697	606	7.827	0.783	36557
1612	22	197	684	605	8.475	0.847	32319
1613	22	199	671	605	8.45	0.845	32897
1614	22	201	653	608	11.861	1.186	33501
1615	22	203	641	608	7.8	0.78	38950
1616	22	205	629	613	8.45	0.845	36819
1617	22	207	628	613	0.65	0.065	36573
1618	22	209	615	606	9.597	0.96	35937
1619	22	211	608	603	4.95	0.495	36871
1620	22	213	598	601	6.629	0.663	34802
1621	22	215	592	602	3.954	0.395	37022
1622	22	217	585	606	5.24	0.524	36386
1623	22	219	577	615	7.827	0.783	30397
1624	22	221	570	624	7.411	0.741	40714
1625	22	223	564	629	5.077	0.508	36838
1626	22	225	560	631	2.907	0.291	36857
1627	22	227	554	633	4.111	0.411	36984
1628	22	229	547	633	4.55	0.455	37344
1629	22	231	539	633	5.2	0.52	37284
1630	22	233	530	632	5.886	0.589	35737
1631	22	235	526	631	2.68	0.268	36835
1632	22	237	524	631	1.3	0.13	37186
1633	22	239	523	632	0.919	0.092	35852
1634	22	241	523	636	2.6	0.26	37610
1635	22	243	523	647	7.15	0.715	36666
1636	22	245	524	653	3.954	0.395	37144
1637	22	247	525	658	3.314	0.331	36609
1638	22	249	522	672	9.306	0.931	36331
1639	22	251	518	680	5.814	0.581	36951
1640	22	253	516	686	4.111	0.411	37214
1641	22	255	512	693	5.24	0.524	37043
1642	22	257	510	698	3.5	0.35	36203
1643	22	259	505	706	6.132	0.613	35768
1644	22	261	500	712	5.077	0.508	36056
1645	22	263	495	718	5.077	0.508	36245
1646	22	265	490	723	4.596	0.46	35817
1647	22	267	489	725	1.453	0.145	36043
1648	22	269	483	729	4.687	0.469	36128
1649	22	271	479	730	2.68	0.268	35641
1650	22	273	470	737	7.411	0.741	36207
1651	22	275	464	739	4.111	0.411	35402
1652	22	277	455	742	6.166	0.617	35511
1653	22	279	450	745	3.79	0.379	35666
1654	22	281	446	747	2.907	0.291	35774
1655	22	283	442	753	4.687	0.469	35033
1656	22	285	437	756	3.79	0.379	35342
1657	22	287	430	759	4.95	0.495	35229
1658	22	289	427	762	2.758	0.276	34872
1659	23	153	1015	310	-1	-1	33039
1660	23	155	1014	310	0.65	0.065	30976
1661	23	157	1003	308	7.267	0.727	36221
1662	23	159	995	305	5.553	0.555	41326
1663	23	161	988	301	5.24	0.524	35006
1664	23	163	984	299	2.907	0.291	36154
1665	23	165	978	291	6.5	0.65	36152
1666	23	167	964	275	13.819	1.382	37860
1667	23	169	961	267	5.553	0.555	35938
1668	23	171	952	250	12.503	1.25	37096
1669	23	173	939	229	16.053	1.605	34972
1670	23	175	929	219	9.192	0.919	35302
1671	23	177	920	197	15.45	1.545	36906
1672	23	179	906	169	20.348	2.035	35246
1673	23	181	899	162	6.435	0.643	35817
1674	23	183	889	155	7.934	0.793	36252
1675	23	185	881	145	8.324	0.832	36791
1676	23	187	869	136	9.75	0.975	33131
1677	23	189	863	132	4.687	0.469	37691
1678	23	191	858	130	3.5	0.35	36446
1679	23	193	845	129	8.475	0.847	37133
1680	23	195	842	128	2.055	0.206	36756
1681	23	197	855	128	8.45	0.845	35608
1682	23	199	843	125	8.04	0.804	36745
1683	23	201	838	126	3.314	0.331	37211
1684	23	203	830	135	7.827	0.783	37726
1685	23	205	820	143	8.324	0.832	35310
1686	23	207	818	145	1.838	0.184	34824
1687	23	209	811	151	5.993	0.599	34143
1688	23	211	810	151	0.65	0.065	36166
1689	23	213	806	154	3.25	0.325	30202
1690	23	215	806	155	0.65	0.065	41514
1691	23	217	802	159	3.677	0.368	39529
1692	23	219	800	161	1.838	0.184	37581
1693	23	221	800	161	0	0	37435
1694	23	223	799	160	0.919	0.092	36301
1695	23	225	776	153	15.627	1.563	39201
1696	23	227	763	153	8.45	0.845	36311
1697	23	229	754	153	5.85	0.585	33515
1698	23	231	743	153	7.15	0.715	36680
1699	23	233	736	151	4.732	0.473	35726
1700	23	235	724	155	8.222	0.822	35191
1701	23	237	717	157	4.732	0.473	33255
1702	23	239	707	165	8.324	0.832	34942
1703	23	241	695	173	9.374	0.937	35220
1704	23	243	691	177	3.677	0.368	37679
1705	23	245	689	179	1.838	0.184	36264
1706	23	247	688	180	0.919	0.092	34398
1707	23	249	684	186	4.687	0.469	35249
1708	23	251	680	191	4.162	0.416	36528
1709	23	253	673	199	6.909	0.691	37954
1710	23	255	668	205	5.077	0.508	36641
1711	23	257	660	210	6.132	0.613	36000
1712	23	259	647	213	8.672	0.867	37776
1713	23	261	630	215	11.126	1.113	37390
1714	23	263	617	218	8.672	0.867	36552
1715	23	265	606	219	7.179	0.718	36465
1716	23	267	587	219	12.35	1.235	35519
1717	23	269	569	221	11.772	1.177	37882
1718	23	271	559	222	6.532	0.653	35181
1719	23	273	547	226	8.222	0.822	36103
1720	23	275	542	227	3.314	0.331	37267
1721	23	277	531	234	8.475	0.847	35027
1722	23	279	524	236	4.732	0.473	33357
1723	23	281	515	239	6.166	0.617	37102
1724	23	283	509	243	4.687	0.469	37720
1725	23	285	504	246	3.79	0.379	37424
1726	23	287	500	250	3.677	0.368	36885
1727	23	289	500	251	0.65	0.065	36650
1728	24	181	1014	455	-1	-1	34905
1729	24	183	1012	458	2.344	0.234	36549
1730	24	185	1005	465	6.435	0.643	37025
1731	24	187	1000	469	4.162	0.416	34924
1732	24	189	996	470	2.68	0.268	35780
1733	24	191	985	470	7.15	0.715	33974
1734	24	193	969	463	11.351	1.135	33096
1735	24	195	956	455	9.922	0.992	36856
1736	24	197	950	451	4.687	0.469	35169
1737	24	199	926	440	17.16	1.716	37915
1738	24	201	926	440	0	0	38209
1739	24	203	926	440	0	0	37189
1740	24	205	921	435	4.596	0.46	34892
1741	24	207	913	427	7.354	0.735	34506
1742	24	209	904	421	7.031	0.703	33003
1743	24	211	900	420	2.68	0.268	35141
1744	24	213	893	419	4.596	0.46	35662
1745	24	215	877	413	11.107	1.111	36207
1746	24	217	867	402	9.663	0.966	35151
1747	24	219	858	392	8.745	0.874	34011
1748	24	221	844	375	14.314	1.431	36583
1749	24	223	838	368	5.993	0.599	35974
1750	24	225	834	362	4.687	0.469	35770
1751	24	227	828	352	7.58	0.758	37997
1752	24	229	813	340	12.486	1.249	36217
1753	24	231	797	328	13	1.3	37605
1754	24	233	790	323	5.591	0.559	37993
1755	24	235	775	314	11.37	1.137	38768
1756	24	237	762	300	12.418	1.242	38083
1757	24	239	744	291	13.081	1.308	37395
1758	24	241	736	288	5.553	0.555	37314
1759	24	243	720	281	11.351	1.135	37032
1760	24	245	713	278	4.95	0.495	35966
1761	24	247	708	278	3.25	0.325	37555
1762	24	249	691	280	11.126	1.113	36218
1763	24	251	678	279	8.475	0.847	36547
1764	24	253	662	273	11.107	1.111	31104
1765	24	255	656	271	4.111	0.411	34586
1766	24	257	650	274	4.36	0.436	36618
1767	24	259	640	280	7.58	0.758	37766
1768	24	261	631	289	8.273	0.827	37351
1769	24	263	627	304	10.09	1.009	32069
1770	24	265	625	312	5.36	0.536	30766
1771	24	267	619	316	4.687	0.469	37869
1772	24	269	611	328	9.374	0.937	37648
1773	24	271	606	336	6.132	0.613	37292
1774	24	273	602	342	4.687	0.469	35948
1775	24	275	591	350	8.841	0.884	33582
1776	24	277	584	354	5.24	0.524	38193
1777	24	279	573	358	7.608	0.761	36622
1778	24	281	566	359	4.596	0.46	37011
1779	24	283	561	361	3.5	0.35	34014
1780	24	285	558	376	9.943	0.994	37822
1781	24	287	557	380	2.68	0.268	38584
1782	24	289	553	391	7.608	0.761	37779
1783	25	149	952	685	-1	-1	35449
1784	25	151	941	682	7.411	0.741	35040
1785	25	153	932	682	5.85	0.585	36456
1786	25	155	925	683	4.596	0.46	35495
1787	25	157	912	684	8.475	0.847	35030
1788	25	159	890	686	14.359	1.436	43718
1789	25	161	864	689	17.012	1.701	36377
1790	25	163	851	692	8.672	0.867	35328
1791	25	165	827	693	15.613	1.561	35520
1792	25	167	814	693	8.45	0.845	37239
1793	25	169	799	712	15.734	1.573	37507
1794	25	171	792	727	10.759	1.076	36417
1795	25	173	781	750	16.571	1.657	36030
1796	25	175	779	764	9.192	0.919	34909
1797	25	177	775	776	8.222	0.822	35977
1798	25	179	771	791	10.09	1.009	35673
1799	25	181	767	804	8.841	0.884	35657
1800	25	183	764	813	6.166	0.617	35773
1801	25	185	761	819	4.36	0.436	35895
1802	25	187	762	820	0.919	0.092	36963
1803	25	189	772	819	6.532	0.653	34255
1804	25	191	779	813	5.993	0.599	36172
1805	25	193	786	809	5.24	0.524	35947
1806	25	195	786	809	0	0	36692
1807	25	197	784	830	13.711	1.371	35062
1808	25	199	785	836	3.954	0.395	35956
1809	25	201	788	847	7.411	0.741	30344
1810	25	203	789	850	2.055	0.206	31219
1811	25	205	788	880	19.51	1.951	35476
1812	25	207	785	887	4.95	0.495	34553
1813	25	209	769	905	15.654	1.565	36137
1814	25	211	761	908	5.553	0.555	34717
1815	25	213	734	921	19.478	1.948	32275
1816	25	215	719	927	10.501	1.05	34674
1817	25	217	697	936	15.45	1.545	36043
1818	25	219	687	941	7.267	0.727	36597
1819	25	221	671	955	13.819	1.382	36988
1820	25	223	669	956	1.453	0.145	34801
1821	25	225	656	972	13.4	1.34	31391
1822	25	227	651	976	4.162	0.416	34931
1823	25	229	637	984	10.481	1.048	34857
1824	25	231	628	990	7.031	0.703	31504
1825	25	233	623	993	3.79	0.379	36600
1826	25	235	616	995	4.732	0.473	34996
1827	25	237	616	995	0	0	34793
1828	25	239	608	999	5.814	0.581	35622
1829	25	241	606	1000	1.453	0.145	36534
1830	25	243	595	1007	8.475	0.847	35765
1831	25	245	593	1008	1.453	0.145	35368
1832	25	247	587	1009	3.954	0.395	35415
1833	25	249	578	1011	5.993	0.599	34680
1834	25	251	563	1012	9.771	0.977	35149
1835	25	253	557	1012	3.9	0.39	35696
1836	25	255	551	1012	3.9	0.39	36036
1837	25	257	534	1014	11.126	1.113	36486
1838	25	259	527	1014	4.55	0.455	35268
1839	25	261	516	1014	7.15	0.715	35259
1840	25	263	507	1013	5.886	0.589	35058
1841	25	265	503	1013	2.6	0.26	35029
1842	25	267	497	1013	3.9	0.39	35228
1843	25	269	492	1013	3.25	0.325	34829
1844	25	271	488	1013	2.6	0.26	34955
1845	25	273	485	1013	1.95	0.195	36049
1846	25	275	477	1013	5.2	0.52	35411
1847	25	277	472	1013	3.25	0.325	35400
1848	25	279	465	1012	4.596	0.46	35434
1849	25	281	464	1013	0.919	0.092	35035
1850	25	283	462	1013	1.3	0.13	34823
1851	25	285	467	1002	7.854	0.785	35714
1852	25	287	465	1004	1.838	0.184	34643
1853	25	289	461	1007	3.25	0.325	35249
1854	26	153	1012	505	-1	-1	34893
1855	26	155	1011	505	0.65	0.065	35708
1856	26	157	1003	505	5.2	0.52	34766
1857	26	159	1002	505	0.65	0.065	34862
1858	26	161	999	505	1.95	0.195	36983
1859	26	163	995	503	2.907	0.291	44654
1860	26	165	980	511	11.05	1.105	39422
1861	26	167	978	513	1.838	0.184	38444
1862	26	169	974	518	4.162	0.416	37342
1863	26	171	970	523	4.162	0.416	36088
1864	26	173	962	536	9.922	0.992	36510
1865	26	175	957	546	7.267	0.727	36484
1866	26	177	955	552	4.111	0.411	36685
1867	26	179	954	556	2.68	0.268	38550
1868	26	181	946	572	11.627	1.163	35623
1869	26	183	944	578	4.111	0.411	36835
1870	26	185	937	586	6.909	0.691	33607
1871	26	187	922	601	13.788	1.379	34318
1872	26	189	916	607	5.515	0.552	35954
1873	26	191	914	610	2.344	0.234	36252
1874	26	193	905	618	7.827	0.783	35401
1875	26	195	901	621	3.25	0.325	35728
1876	26	197	898	623	2.344	0.234	35273
1877	26	199	890	628	6.132	0.613	35517
1878	26	201	880	635	7.934	0.793	36583
1879	26	203	876	638	3.25	0.325	35244
1880	26	205	870	644	5.515	0.552	36011
1881	26	207	868	646	1.838	0.184	35927
1882	26	209	868	646	0	0	35538
1883	26	211	862	649	4.36	0.436	36511
1884	26	213	860	650	1.453	0.145	35420
1885	26	215	857	651	2.055	0.206	36107
1886	26	217	852	654	3.79	0.379	36013
1887	26	219	848	657	3.25	0.325	36334
1888	26	221	845	658	2.055	0.206	37337
1889	26	223	837	659	5.24	0.524	37465
1890	26	225	831	660	3.954	0.395	37594
1891	26	227	830	660	0.65	0.065	38322
1892	26	229	833	656	3.25	0.325	36860
1893	26	231	831	652	2.907	0.291	38180
1894	26	233	831	646	3.9	0.39	36771
1895	26	235	832	639	4.596	0.46	36341
1896	26	237	832	639	0	0	36732
1897	26	239	834	652	8.549	0.855	34934
1898	26	241	830	662	7.001	0.7	36873
1899	26	243	824	667	5.077	0.508	36510
1900	26	245	819	671	4.162	0.416	37129
1901	26	247	818	671	0.65	0.065	37422
1902	26	249	819	686	9.771	0.977	36991
1903	26	251	818	689	2.055	0.206	36287
1904	26	253	818	689	0	0	36641
1905	26	255	819	683	3.954	0.395	37668
1906	26	257	809	672	9.663	0.966	37089
1907	26	259	805	671	2.68	0.268	36442
1908	26	261	804	671	0.65	0.065	36935
1909	26	263	797	672	4.596	0.46	36813
1910	26	265	793	672	2.6	0.26	36446
1911	26	267	787	669	4.36	0.436	37369
1912	26	269	781	665	4.687	0.469	36688
1913	26	271	772	660	6.692	0.669	40321
1914	26	273	761	658	7.267	0.727	35430
1915	26	275	753	656	5.36	0.536	36228
1916	26	277	741	655	7.827	0.783	35214
1917	26	279	728	654	8.475	0.847	36886
1918	26	281	715	653	8.475	0.847	31960
1919	26	283	711	653	2.6	0.26	34087
1920	26	285	696	652	9.771	0.977	36439
1921	26	287	692	652	2.6	0.26	37139
1922	26	289	688	652	2.6	0.26	34865
1923	27	145	995	35	-1	-1	36539
1924	27	147	986	43	7.827	0.783	36794
1925	27	149	986	43	0	0	36028
1926	27	151	975	51	8.841	0.884	37907
1927	27	153	974	52	0.919	0.092	37044
1928	27	155	964	66	11.183	1.118	36101
1929	27	157	960	71	4.162	0.416	36387
1930	27	159	940	94	19.811	1.981	36507
1931	27	161	933	98	5.24	0.524	36891
1932	27	163	919	108	11.183	1.118	34726
1933	27	165	913	113	5.077	0.508	35529
1934	27	167	900	121	9.922	0.992	36683
1935	27	169	894	125	4.687	0.469	39411
1936	27	171	890	128	3.25	0.325	36562
1937	27	173	883	130	4.732	0.473	36282
1938	27	175	868	128	9.836	0.984	35960
1939	27	177	866	127	1.453	0.145	36394
1940	27	179	863	127	1.95	0.195	35538
1941	27	181	862	128	0.919	0.092	35773
1942	27	183	862	128	0	0	38594
1943	27	185	854	130	5.36	0.536	36458
1944	27	187	853	130	0.65	0.065	36028
1945	27	189	847	123	5.993	0.599	36527
1946	27	191	846	120	2.055	0.206	37183
1947	27	193	847	118	1.453	0.145	36238
1948	27	195	851	117	2.68	0.268	36475
1949	27	197	867	116	10.42	1.042	36438
1950	27	199	874	115	4.596	0.46	37024
1951	27	201	886	111	8.222	0.822	36617
1952	27	203	892	112	3.954	0.395	32936
1953	27	205	895	114	2.344	0.234	37473
1954	27	207	897	115	1.453	0.145	33384
1955	27	209	901	120	4.162	0.416	33071
1956	27	211	903	121	1.453	0.145	37128
1957	27	213	901	121	1.3	0.13	36486
1958	27	215	891	129	8.324	0.832	36896
1959	27	217	877	141	11.985	1.199	37114
1960	27	219	869	154	9.922	0.992	34717
1961	27	221	866	158	3.25	0.325	36836
1962	27	223	858	166	7.354	0.735	37400
1963	27	225	848	177	9.663	0.966	35490
1964	27	227	843	181	4.162	0.416	37287
1965	27	229	843	182	0.65	0.065	36160
1966	27	231	825	200	16.546	1.655	39348
1967	27	233	825	199	0.65	0.065	36145
1968	27	235	825	201	1.3	0.13	35264
1969	27	237	827	206	3.5	0.35	37512
1970	27	239	827	207	0.65	0.065	39249
1971	27	241	824	210	2.758	0.276	36078
1972	27	243	824	211	0.65	0.065	36686
1973	27	245	824	213	1.3	0.13	37771
1974	27	247	828	214	2.68	0.268	37286
1975	27	249	835	214	4.55	0.455	35915
1976	27	251	839	219	4.162	0.416	37102
1977	27	253	847	219	5.2	0.52	39261
1978	27	255	856	215	6.402	0.64	35381
1979	27	257	863	217	4.732	0.473	36032
1980	27	259	868	220	3.79	0.379	35712
1981	27	261	869	225	3.314	0.331	37455
1982	27	263	870	233	5.24	0.524	36429
1983	27	265	873	243	6.786	0.679	38426
1984	27	267	874	243	0.65	0.065	37140
1985	27	269	882	239	5.814	0.581	37025
1986	27	271	881	245	3.954	0.395	37118
1987	27	273	879	250	3.5	0.35	36842
1988	27	275	878	254	2.68	0.268	34786
1989	27	277	878	257	1.95	0.195	34012
1990	27	279	878	260	1.95	0.195	37985
1991	27	281	881	267	4.95	0.495	33920
1992	27	283	882	271	2.68	0.268	33349
1993	27	285	883	275	2.68	0.268	34730
1994	27	287	884	279	2.68	0.268	34503
1995	27	289	884	288	5.85	0.585	35873
1996	28	145	1014	86	-1	-1	37275
1997	28	147	1014	89	1.95	0.195	37036
1998	28	149	1013	91	1.453	0.145	36531
1999	28	151	1013	94	1.95	0.195	36501
[truncated: 418 more rows]
