# Supplementary material for: The Arp2/3 complex is required for in situ haptotactic response of microglia to iC3b
Source: EMBO Rep. 2026 Feb 27;27(7):1666–95. doi: 10.1038/s44319-026-00720-9 (PMC13076747; doi:10.1038/s44319-026-00720-9)
Supplement: Supplementary file 15 — Source data Fig. 3 [file 44319_2026_720_MOESM15_ESM.zip › Figure 3/3B-F/25.01.17 BV2 iC3b hapto well 2 toward tracks.csv]

Track n�	Slice n�	X	Y	Distance	Velocity	Pixel Value
1	107	1010	781	-1.000	-1.000	35438
1	109	1005	781	3.250	0.325	35029
1	111	1002	781	1.950	0.195	34100
1	113	1002	781	0.000	0.000	33854
1	115	1001	781	0.650	0.065	34513
1	117	994	782	4.596	0.460	35183
1	119	983	782	7.150	0.715	33934
1	121	977	782	3.900	0.390	32472
1	123	974	782	1.950	0.195	34818
1	125	967	782	4.550	0.455	33338
1	127	966	782	0.650	0.065	34082
1	129	963	782	1.950	0.195	31373
1	131	955	781	5.240	0.524	35203
1	133	953	781	1.300	0.130	34823
1	135	959	782	3.954	0.395	34388
1	137	970	787	7.854	0.785	32615
1	139	982	795	9.374	0.937	30238
1	141	994	803	9.374	0.937	36074
1	143	1003	816	10.277	1.028	36361
1	145	1005	838	14.359	1.436	33781
1	147	1000	853	10.277	1.028	34709
1	149	996	859	4.687	0.469	36079
1	151	988	860	5.240	0.524	34271
1	153	975	859	8.475	0.847	33718
1	155	962	857	8.549	0.855	33847
1	157	952	854	6.786	0.679	34197
1	159	941	848	8.144	0.814	35088
1	161	938	847	2.055	0.206	35275
1	163	936	846	1.453	0.145	35422
1	165	935	845	0.919	0.092	29612
1	167	932	841	3.250	0.325	34278
1	169	927	842	3.314	0.331	32410
1	171	927	842	0.000	0.000	30760
1	173	928	843	0.919	0.092	33706
1	175	929	846	2.055	0.206	33475
1	177	929	848	1.300	0.130	34237
1	179	927	854	4.111	0.411	33123
1	181	926	859	3.314	0.331	34401
1	183	923	863	3.250	0.325	35762
1	185	921	867	2.907	0.291	33900
1	187	920	868	0.919	0.092	34070
1	189	918	870	1.838	0.184	35183
1	191	917	870	0.650	0.065	33535
1	193	925	882	9.374	0.937	29823
1	195	927	882	1.300	0.130	34546
1	197	931	884	2.907	0.291	36169
1	199	938	890	5.993	0.599	34400
1	201	942	894	3.677	0.368	34144
1	203	942	895	0.650	0.065	33551
1	205	947	899	4.162	0.416	33767
1	207	947	900	0.650	0.065	35921
1	209	949	904	2.907	0.291	34900
1	211	952	909	3.790	0.379	35583
1	213	954	912	2.344	0.234	35827
1	215	958	915	3.250	0.325	35871
1	217	962	917	2.907	0.291	35543
1	219	967	921	4.162	0.416	36343
1	221	972	926	4.596	0.460	34055
1	223	974	927	1.453	0.145	34067
1	225	977	931	3.250	0.325	36539
1	227	980	934	2.758	0.276	34841
1	229	980	934	0.000	0.000	34667
1	231	971	936	5.993	0.599	34527
1	233	968	941	3.790	0.379	34860
1	235	962	951	7.580	0.758	32608
1	237	961	952	0.919	0.092	33830
1	239	958	959	4.950	0.495	33202
1	241	958	961	1.300	0.130	33908
1	243	954	965	3.677	0.368	32898
1	245	953	965	0.650	0.065	33816
1	247	952	966	0.919	0.092	32720
1	249	954	960	4.111	0.411	33730
1	251	958	954	4.687	0.469	35055
1	253	964	947	5.993	0.599	35022
1	255	970	946	3.954	0.395	34306
1	257	974	946	2.600	0.260	35875
1	259	977	947	2.055	0.206	36208
1	261	981	948	2.680	0.268	33998
1	263	982	948	0.650	0.065	33386
1	265	980	948	1.300	0.130	33976
1	267	980	948	0.000	0.000	35168
1	269	979	948	0.650	0.065	36023
1	271	976	947	2.055	0.206	35768
1	273	974	945	1.838	0.184	35897
1	275	950	951	16.080	1.608	34037
1	277	950	951	0.000	0.000	33936
1	279	950	951	0.000	0.000	27101
1	281	955	951	3.250	0.325	30707
1	283	969	951	9.100	0.910	33730
1	285	978	952	5.886	0.589	32972
1	287	982	952	2.600	0.260	35285
1	289	987	952	3.250	0.325	32957
2	185	1010	332	-1.000	-1.000	36299
2	187	1010	331	0.650	0.065	35624
2	189	1005	330	3.314	0.331	35350
2	191	998	329	4.596	0.460	35030
2	193	994	328	2.680	0.268	35512
2	195	985	325	6.166	0.617	33007
2	197	963	321	14.534	1.453	35780
2	199	955	320	5.240	0.524	37626
2	201	933	317	14.432	1.443	36873
2	203	913	316	13.016	1.302	35252
2	205	897	312	10.720	1.072	34349
2	207	886	311	7.179	0.718	32925
2	209	877	310	5.886	0.589	35129
2	211	867	310	6.500	0.650	36380
2	213	858	309	5.886	0.589	36413
2	215	833	305	16.456	1.646	36676
2	217	826	301	5.240	0.524	36096
2	219	825	301	0.650	0.065	36634
2	221	807	297	11.985	1.199	34757
2	223	804	295	2.344	0.234	36929
2	225	799	293	3.500	0.350	36807
2	227	794	291	3.500	0.350	36468
2	229	780	288	9.306	0.931	36111
2	231	767	288	8.450	0.845	34908
2	233	748	289	12.367	1.237	34896
2	235	727	289	13.650	1.365	34940
2	237	713	287	9.192	0.919	34640
2	239	705	287	5.200	0.520	37199
2	241	701	286	2.680	0.268	36914
2	243	700	286	0.650	0.065	37666
2	245	690	285	6.532	0.653	36917
2	247	683	284	4.596	0.460	38453
2	249	679	284	2.600	0.260	36092
2	251	668	283	7.179	0.718	36951
2	253	653	282	9.771	0.977	37241
2	255	633	281	13.016	1.302	36107
2	257	628	281	3.250	0.325	34849
2	259	628	281	0.000	0.000	35973
2	261	628	281	0.000	0.000	37507
2	263	632	282	2.680	0.268	36258
2	265	615	287	11.518	1.152	36482
2	267	599	289	10.481	1.048	35382
2	269	592	288	4.596	0.460	35769
2	271	586	286	4.111	0.411	36728
2	273	582	285	2.680	0.268	34727
2	275	560	271	16.950	1.695	36469
2	277	557	269	2.344	0.234	36758
2	279	555	269	1.300	0.130	36518
2	281	555	269	0.000	0.000	36556
2	283	559	276	5.240	0.524	31728
2	285	557	285	5.993	0.599	31829
2	287	547	293	8.324	0.832	36094
2	289	544	293	1.950	0.195	37308
3	201	1019	305	-1.000	-1.000	32861
3	203	1018	305	0.650	0.065	37042
3	205	1012	307	4.111	0.411	34882
3	207	1010	307	1.300	0.130	34956
3	209	1004	308	3.954	0.395	33356
3	211	993	304	7.608	0.761	34412
3	213	982	300	7.608	0.761	34809
3	215	976	299	3.954	0.395	36164
3	217	958	303	11.985	1.199	34248
3	219	952	306	4.360	0.436	36362
3	221	945	309	4.950	0.495	33068
3	223	932	317	9.922	0.992	34346
3	225	918	322	9.663	0.966	35998
3	227	893	332	17.501	1.750	34519
3	229	886	336	5.240	0.524	34954
3	231	883	342	4.360	0.436	36467
3	233	880	346	3.250	0.325	35773
3	235	876	351	4.162	0.416	35705
3	237	873	352	2.055	0.206	35608
3	239	860	358	9.306	0.931	35423
3	241	852	360	5.360	0.536	35400
3	243	843	361	5.886	0.589	34161
3	245	842	362	0.919	0.092	34692
3	247	836	365	4.360	0.436	34103
3	249	822	370	9.663	0.966	35587
3	251	812	375	7.267	0.727	35733
3	253	807	378	3.790	0.379	34797
3	255	805	380	1.838	0.184	36012
3	257	798	388	6.909	0.691	36277
3	259	790	399	8.841	0.884	36437
3	261	786	401	2.907	0.291	36240
3	263	784	402	1.453	0.145	32706
3	265	773	413	10.111	1.011	37181
3	267	766	425	9.030	0.903	35425
3	269	762	433	5.814	0.581	36842
3	271	761	436	2.055	0.206	35572
3	273	758	443	4.950	0.495	36185
3	275	758	443	0.000	0.000	36298
3	277	757	446	2.055	0.206	36555
3	279	755	450	2.907	0.291	37038
3	281	753	458	5.360	0.536	36346
3	283	750	463	3.790	0.379	37850
3	285	749	464	0.919	0.092	37793
3	287	745	471	5.240	0.524	36693
3	289	743	473	1.838	0.184	35618
4	133	1002	957	-1.000	-1.000	34928
4	135	1009	949	6.909	0.691	34728
4	137	1009	949	0.000	0.000	35255
4	139	1009	949	0.000	0.000	36419
4	141	1005	948	2.680	0.268	34040
4	143	1004	948	0.650	0.065	32277
4	145	995	967	13.665	1.367	34388
4	147	995	967	0.000	0.000	31432
4	149	994	971	2.680	0.268	34196
4	151	992	980	5.993	0.599	37481
4	153	992	983	1.950	0.195	34948
4	155	995	986	2.758	0.276	34134
4	157	998	987	2.055	0.206	35033
4	159	998	988	0.650	0.065	33087
4	161	989	989	5.886	0.589	35144
4	163	988	989	0.650	0.065	34684
4	165	991	989	1.950	0.195	32310
4	167	990	987	1.453	0.145	30038
4	169	988	986	1.453	0.145	33848
4	171	979	982	6.402	0.640	34872
4	173	973	979	4.360	0.436	35157
4	175	959	968	11.573	1.157	34412
4	177	954	963	4.596	0.460	35114
4	179	945	956	7.411	0.741	35546
4	181	937	947	7.827	0.783	35822
4	183	932	943	4.162	0.416	35923
4	185	928	938	4.162	0.416	33457
4	187	926	937	1.453	0.145	34810
4	189	940	950	12.418	1.242	32004
4	191	952	957	9.030	0.903	30602
4	193	956	960	3.250	0.325	35500
4	195	964	969	7.827	0.783	34942
4	197	977	978	10.277	1.028	34942
4	199	987	986	8.324	0.832	34381
4	201	991	990	3.677	0.368	34973
4	203	999	998	7.354	0.735	32293
4	205	1006	1006	6.909	0.691	34036
4	207	1008	1011	3.500	0.350	32877
4	209	1011	1016	3.790	0.379	32791
4	211	1011	1016	0.000	0.000	34736
4	213	1009	1016	1.300	0.130	33638
4	215	1005	1015	2.680	0.268	34438
4	217	1002	1015	1.950	0.195	34666
4	219	1001	1015	0.650	0.065	35543
4	221	997	1015	2.600	0.260	31540
4	223	994	1014	2.055	0.206	36234
4	225	985	1009	6.692	0.669	33829
4	227	983	1009	1.300	0.130	38908
4	229	980	1008	2.055	0.206	35648
4	231	975	1006	3.500	0.350	33958
4	233	973	1004	1.838	0.184	34833
4	235	967	995	7.031	0.703	35649
4	237	965	993	1.838	0.184	34661
4	239	962	988	3.790	0.379	35490
4	241	960	986	1.838	0.184	34849
4	243	957	983	2.758	0.276	34497
4	245	956	980	2.055	0.206	33717
4	247	953	976	3.250	0.325	33228
4	249	943	968	8.324	0.832	35502
4	251	937	960	6.500	0.650	34495
4	253	933	953	5.240	0.524	29771
4	255	927	944	7.031	0.703	35170
4	257	924	940	3.250	0.325	34267
4	259	922	938	1.838	0.184	35328
4	261	918	934	3.677	0.368	34500
4	263	917	934	0.650	0.065	34484
4	265	915	931	2.344	0.234	34960
4	267	908	927	5.240	0.524	33480
4	269	907	927	0.650	0.065	30350
4	271	906	927	0.650	0.065	31308
4	273	904	927	1.300	0.130	33569
4	275	899	926	3.314	0.331	34863
4	277	895	925	2.680	0.268	35156
4	279	895	925	0.000	0.000	34735
4	281	896	926	0.919	0.092	35217
4	283	897	940	9.123	0.912	35539
4	285	897	942	1.300	0.130	34463
4	287	892	944	3.500	0.350	35590
4	289	887	946	3.500	0.350	35641
5	203	1021	119	-1.000	-1.000	35392
5	205	1021	119	0.000	0.000	32291
5	207	1020	119	0.650	0.065	32020
5	209	1019	119	0.650	0.065	33869
5	211	1016	119	1.950	0.195	37807
5	213	1014	119	1.300	0.130	33995
5	215	1013	119	0.650	0.065	34382
5	217	1012	119	0.650	0.065	35922
5	219	1009	119	1.950	0.195	34332
5	221	1006	119	1.950	0.195	31380
5	223	1004	120	1.453	0.145	35791
5	225	1001	121	2.055	0.206	36448
5	227	998	123	2.344	0.234	35663
5	229	997	124	0.919	0.092	35500
5	231	993	125	2.680	0.268	35817
5	233	993	125	0.000	0.000	36765
5	235	989	126	2.680	0.268	35162
5	237	987	126	1.300	0.130	33144
5	239	987	126	0.000	0.000	36137
5	241	987	126	0.000	0.000	35587
5	243	985	125	1.453	0.145	35695
5	245	982	123	2.344	0.234	34986
5	247	978	122	2.680	0.268	34842
5	249	977	122	0.650	0.065	34363
5	251	977	122	0.000	0.000	34327
5	253	976	123	0.919	0.092	34778
5	255	971	127	4.162	0.416	35357
5	257	969	128	1.453	0.145	35587
5	259	969	129	0.650	0.065	34879
5	261	969	129	0.000	0.000	35822
5	263	971	128	1.453	0.145	35321
5	265	971	125	1.950	0.195	36059
5	267	968	123	2.344	0.234	35289
5	269	964	119	3.677	0.368	35542
5	271	959	114	4.596	0.460	35273
5	273	955	110	3.677	0.368	35687
5	275	951	105	4.162	0.416	35705
5	277	948	102	2.758	0.276	35330
5	279	942	94	6.500	0.650	36222
5	281	938	86	5.814	0.581	36642
5	283	934	77	6.402	0.640	36126
5	285	930	67	7.001	0.700	36472
5	287	925	56	7.854	0.785	35860
5	289	915	46	9.192	0.919	36632
6	259	1019	178	-1.000	-1.000	36789
6	261	1019	178	0.000	0.000	36714
6	263	1019	179	0.650	0.065	36023
6	265	1015	198	12.620	1.262	35636
6	267	1015	206	5.200	0.520	35538
6	269	1014	212	3.954	0.395	36072
6	271	1011	215	2.758	0.276	36224
6	273	1004	213	4.732	0.473	37096
6	275	990	201	11.985	1.199	37720
6	277	977	194	9.597	0.960	33649
6	279	974	193	2.055	0.206	35304
6	281	972	193	1.300	0.130	36332
6	283	967	193	3.250	0.325	34491
6	285	960	191	4.732	0.473	35262
6	287	951	187	6.402	0.640	33794
6	289	945	182	5.077	0.508	30379
7	53	1012	193	-1.000	-1.000	35439
7	55	1017	185	6.132	0.613	34402
7	57	1017	185	0.000	0.000	36327
7	59	1017	185	0.000	0.000	36182
7	61	1009	188	5.553	0.555	37099
7	63	1006	188	1.950	0.195	29663
7	65	997	187	5.886	0.589	37354
7	67	984	188	8.475	0.847	36080
7	69	978	186	4.111	0.411	35110
7	71	962	171	14.255	1.426	34724
7	73	958	140	20.317	2.032	36128
7	75	959	107	21.459	2.146	35381
7	77	962	89	11.861	1.186	35630
7	79	966	71	11.985	1.199	36097
7	81	967	62	5.886	0.589	35696
7	83	968	54	5.240	0.524	35668
7	85	968	43	7.150	0.715	35892
7	87	968	31	7.800	0.780	35909
7	89	966	26	3.500	0.350	35166
7	91	965	20	3.954	0.395	35866
7	93	963	15	3.500	0.350	35398
7	95	961	10	3.500	0.350	35702
7	97	957	8	2.907	0.291	36471
7	99	953	6	2.907	0.291	35532
7	101	949	5	2.680	0.268	35915
7	103	956	14	7.411	0.741	36171
7	105	968	29	12.486	1.249	35937
7	107	974	40	8.144	0.814	35833
7	109	979	50	7.267	0.727	30383
7	111	981	56	4.111	0.411	37413
7	113	984	79	15.076	1.508	40666
7	115	982	90	7.267	0.727	35435
7	117	982	91	0.650	0.065	35829
7	119	979	61	19.597	1.960	36250
7	121	979	50	7.150	0.715	32768
7	123	979	34	10.400	1.040	35611
7	125	979	25	5.850	0.585	39253
7	127	978	17	5.240	0.524	35884
7	129	978	12	3.250	0.325	38996
7	131	978	9	1.950	0.195	40761
7	133	978	18	5.850	0.585	40777
7	135	979	41	14.964	1.496	37746
7	137	975	75	22.252	2.225	39205
7	139	977	107	20.840	2.084	42773
7	141	977	120	8.450	0.845	42437
7	143	977	136	10.400	1.040	35437
7	145	977	157	13.650	1.365	35471
7	147	977	159	1.300	0.130	35113
7	149	980	116	28.017	2.802	35481
7	151	984	90	17.098	1.710	33929
7	153	986	78	7.907	0.791	41135
7	155	986	63	9.750	0.975	44588
7	157	984	52	7.267	0.727	34842
7	159	983	47	3.314	0.331	34751
7	161	980	66	12.503	1.250	32520
7	163	978	85	12.418	1.242	35607
7	165	978	91	3.900	0.390	36386
7	167	975	101	6.786	0.679	35100
7	169	973	104	2.344	0.234	34455
7	171	968	113	6.692	0.669	35157
7	173	965	118	3.790	0.379	32178
7	175	963	128	6.629	0.663	33653
7	177	962	132	2.680	0.268	34635
7	179	959	140	5.553	0.555	34081
7	181	959	149	5.850	0.585	36238
7	183	959	156	4.550	0.455	35052
7	185	960	155	0.919	0.092	35651
7	187	961	149	3.954	0.395	35692
7	189	964	136	8.672	0.867	35736
7	191	964	136	0.000	0.000	35157
7	193	964	136	0.000	0.000	35700
7	195	963	140	2.680	0.268	35232
7	197	963	140	0.000	0.000	35016
7	199	963	140	0.000	0.000	35702
7	201	966	126	9.306	0.931	35247
7	203	974	103	15.828	1.583	41333
7	205	975	92	7.179	0.718	42809
7	207	975	69	14.950	1.495	35709
7	209	977	51	11.772	1.177	42668
7	211	977	40	7.150	0.715	36782
7	213	976	34	3.954	0.395	41357
7	215	976	29	3.250	0.325	42014
7	217	976	25	2.600	0.260	40410
7	219	976	23	1.300	0.130	37287
7	221	974	18	3.500	0.350	42209
7	223	974	16	1.300	0.130	42995
7	225	973	14	1.453	0.145	37795
7	227	973	12	1.300	0.130	36161
7	229	973	11	0.650	0.065	33718
7	231	973	11	0.000	0.000	35294
7	233	973	10	0.650	0.065	30248
7	235	973	9	0.650	0.065	31432
7	237	973	9	0.000	0.000	30483
7	239	973	9	0.000	0.000	31508
7	241	973	10	0.650	0.065	34935
7	243	973	9	0.650	0.065	36266
7	245	973	8	0.650	0.065	36315
7	247	974	7	0.919	0.092	35935
7	249	975	5	1.453	0.145	36516
7	251	975	5	0.000	0.000	36736
7	253	975	3	1.300	0.130	36027
7	255	975	3	0.000	0.000	36286
8	81	1014	288	-1.000	-1.000	35419
8	83	1014	288	0.000	0.000	35130
8	85	1014	288	0.000	0.000	34946
8	87	1014	288	0.000	0.000	34800
8	89	1014	289	0.650	0.065	30985
8	91	1006	304	11.050	1.105	35760
8	93	998	310	6.500	0.650	35741
8	95	984	327	14.314	1.431	35372
8	97	977	350	15.627	1.563	35777
8	99	968	371	14.850	1.485	36388
8	101	967	373	1.453	0.145	35740
8	103	957	383	9.192	0.919	37104
8	105	945	396	11.499	1.150	36040
8	107	939	405	7.031	0.703	36286
8	109	922	430	19.651	1.965	34512
8	111	915	449	13.161	1.316	36238
8	113	912	459	6.786	0.679	34819
8	115	910	465	4.111	0.411	36246
8	117	905	483	12.143	1.214	36014
8	119	907	494	7.267	0.727	36352
8	121	907	514	13.000	1.300	36724
8	123	906	514	0.650	0.065	36439
8	125	899	519	5.591	0.559	36274
8	127	883	529	12.264	1.226	36561
8	129	869	535	9.900	0.990	35945
8	131	854	574	27.160	2.716	36491
8	133	843	599	17.753	1.775	37597
8	135	838	608	6.692	0.669	37800
8	137	831	618	7.934	0.793	37155
8	139	817	640	16.950	1.695	41608
8	141	812	653	9.053	0.905	36609
8	143	812	653	0.000	0.000	36001
8	145	808	659	4.687	0.469	37767
8	147	803	668	6.692	0.669	33920
8	149	799	672	3.677	0.368	36201
8	151	789	685	10.661	1.066	36397
8	153	787	688	2.344	0.234	35248
8	155	780	695	6.435	0.643	36715
8	157	773	701	5.993	0.599	37774
8	159	764	706	6.692	0.669	37834
8	161	758	705	3.954	0.395	36775
8	163	744	708	9.306	0.931	37190
8	165	727	713	11.518	1.152	37074
8	167	716	716	7.411	0.741	35384
8	169	715	716	0.650	0.065	35662
8	171	705	706	9.192	0.919	29578
8	173	700	696	7.267	0.727	32849
8	175	693	681	10.759	1.076	37112
8	177	681	672	9.750	0.975	36023
8	179	672	665	7.411	0.741	35482
8	181	665	657	6.909	0.691	36187
8	183	656	649	7.827	0.783	36522
8	185	642	640	10.818	1.082	37618
8	187	630	636	8.222	0.822	36467
8	189	624	632	4.687	0.469	35413
8	191	610	619	12.418	1.242	36752
8	193	596	606	12.418	1.242	35775
8	195	581	603	9.943	0.994	36630
8	197	568	599	8.841	0.884	37311
8	199	544	593	16.080	1.608	37032
8	201	531	591	8.549	0.855	35310
8	203	531	590	0.650	0.065	37059
8	205	525	583	5.993	0.599	36623
8	207	516	581	5.993	0.599	32893
8	209	516	581	0.000	0.000	34424
8	211	513	586	3.790	0.379	36374
8	213	501	589	8.040	0.804	35362
8	215	487	587	9.192	0.919	36435
8	217	487	587	0.000	0.000	36187
8	219	478	586	5.886	0.589	35521
8	221	462	584	10.481	1.048	35813
8	223	454	584	5.200	0.520	34975
8	225	447	584	4.550	0.455	36432
8	227	442	582	3.500	0.350	34998
8	229	440	581	1.453	0.145	36877
8	231	437	581	1.950	0.195	34483
8	233	435	580	1.453	0.145	33826
8	235	424	574	8.144	0.814	35794
8	237	411	569	9.053	0.905	36334
8	239	405	567	4.111	0.411	37272
8	241	399	562	5.077	0.508	33671
8	243	394	559	3.790	0.379	35681
8	245	393	559	0.650	0.065	37596
8	247	386	556	4.950	0.495	37260
8	249	384	556	1.300	0.130	35313
8	251	376	553	5.553	0.555	35238
8	253	375	553	0.650	0.065	36345
8	255	372	550	2.758	0.276	34078
8	257	368	547	3.250	0.325	36632
8	259	365	550	2.758	0.276	37058
8	261	365	550	0.000	0.000	36915
8	263	365	550	0.000	0.000	36880
8	265	362	544	4.360	0.436	32514
8	267	360	543	1.453	0.145	33749
8	269	359	538	3.314	0.331	35303
8	271	353	534	4.687	0.469	36206
8	273	350	533	2.055	0.206	36157
8	275	343	529	5.240	0.524	35109
8	277	339	527	2.907	0.291	36025
8	279	335	525	2.907	0.291	36165
8	281	329	523	4.111	0.411	35471
8	283	328	523	0.650	0.065	35723
8	285	328	522	0.650	0.065	34457
8	287	324	519	3.250	0.325	31414
8	289	322	518	1.453	0.145	33118
9	85	1009	635	-1.000	-1.000	30664
9	87	1009	636	0.650	0.065	34933
9	89	1009	636	0.000	0.000	35179
9	91	996	629	9.597	0.960	34734
9	93	972	619	16.900	1.690	35647
9	95	966	616	4.360	0.436	35813
9	97	959	612	5.240	0.524	35539
9	99	947	601	10.581	1.058	38259
9	101	924	590	16.571	1.657	35733
9	103	902	586	14.534	1.453	36363
9	105	874	566	22.365	2.237	35101
9	107	865	561	6.692	0.669	43597
9	109	856	560	5.886	0.589	35919
9	111	839	570	12.820	1.282	31950
9	113	831	587	12.212	1.221	36819
9	115	804	625	30.299	3.030	32861
9	117	796	652	18.304	1.830	35968
9	119	792	669	11.351	1.135	37460
9	121	789	680	7.411	0.741	35194
9	123	788	680	0.650	0.065	37209
9	125	791	672	5.553	0.555	35967
9	127	788	647	16.366	1.637	36453
9	129	786	629	11.772	1.177	29098
9	131	786	623	3.900	0.390	36605
9	133	785	618	3.314	0.331	37731
9	135	784	607	7.179	0.718	34817
9	137	780	590	11.351	1.135	36295
9	139	777	583	4.950	0.495	37642
9	141	767	562	15.118	1.512	32306
9	143	765	556	4.111	0.411	37739
9	145	754	573	13.161	1.316	35902
9	147	744	575	6.629	0.663	35926
9	149	715	571	19.028	1.903	36437
9	151	703	569	7.907	0.791	36533
9	153	690	565	8.841	0.884	39418
9	155	682	564	5.240	0.524	34899
9	157	675	563	4.596	0.460	33714
9	159	667	558	6.132	0.613	37014
9	161	679	545	11.499	1.150	37419
9	163	686	538	6.435	0.643	35552
9	165	690	534	3.677	0.368	35561
9	167	683	530	5.240	0.524	36482
9	169	681	528	1.838	0.184	36454
9	171	678	526	2.344	0.234	35364
9	173	664	522	9.464	0.946	36022
9	175	654	519	6.786	0.679	36161
9	177	650	518	2.680	0.268	36132
9	179	639	513	7.854	0.785	37321
9	181	636	511	2.344	0.234	34583
9	183	643	507	5.240	0.524	40731
9	185	648	490	11.518	1.152	37093
9	187	640	483	6.909	0.691	37492
9	189	636	476	5.240	0.524	31275
9	191	637	470	3.954	0.395	37016
9	193	640	464	4.360	0.436	36061
9	195	642	459	3.500	0.350	35450
9	197	640	446	8.549	0.855	35049
9	199	628	433	11.499	1.150	37093
9	201	604	413	20.306	2.031	35513
9	203	595	406	7.411	0.741	36306
9	205	584	401	7.854	0.785	36693
9	207	585	410	5.886	0.589	35818
9	209	584	410	0.650	0.065	36701
9	211	580	410	2.600	0.260	36939
9	213	577	409	2.055	0.206	36699
9	215	575	407	1.838	0.184	35593
9	217	571	405	2.907	0.291	35011
9	219	567	402	3.250	0.325	35532
9	221	566	402	0.650	0.065	35073
9	223	566	402	0.000	0.000	35560
9	225	566	402	0.000	0.000	35522
9	227	579	405	8.672	0.867	38754
9	229	580	407	1.453	0.145	38111
9	231	589	415	7.827	0.783	36338
9	233	595	419	4.687	0.469	36432
9	235	599	422	3.250	0.325	37207
9	237	601	423	1.453	0.145	36059
9	239	603	424	1.453	0.145	37194
9	241	604	426	1.453	0.145	36973
9	243	606	426	1.300	0.130	37110
9	245	607	431	3.314	0.331	33178
9	247	589	430	11.718	1.172	33336
9	249	578	428	7.267	0.727	34600
9	251	556	424	14.534	1.453	34048
9	253	543	421	8.672	0.867	36806
9	255	530	416	9.053	0.905	38913
9	257	513	410	11.718	1.172	37161
9	259	504	408	5.993	0.599	37444
9	261	500	406	2.907	0.291	38610
9	263	493	406	4.550	0.455	38405
9	265	481	406	7.800	0.780	36632
9	267	480	406	0.650	0.065	36077
9	269	468	406	7.800	0.780	37406
9	271	465	406	1.950	0.195	36367
9	273	454	405	7.179	0.718	36114
9	275	454	405	0.000	0.000	36528
9	277	453	405	0.650	0.065	36287
9	279	451	404	1.453	0.145	38262
9	281	451	404	0.000	0.000	35997
9	283	450	404	0.650	0.065	36371
9	285	446	405	2.680	0.268	34361
9	287	446	405	0.000	0.000	34774
9	289	446	405	0.000	0.000	34549
10	95	1018	609	-1.000	-1.000	36263
10	97	1018	609	0.000	0.000	35069
10	99	1011	629	13.773	1.377	35229
10	101	1011	629	0.000	0.000	32248
10	103	1011	629	0.000	0.000	35087
10	105	1007	634	4.162	0.416	36245
10	107	1004	638	3.250	0.325	33286
10	109	997	652	10.174	1.017	35673
10	111	995	657	3.500	0.350	34370
10	113	985	671	11.183	1.118	36072
10	115	984	672	0.919	0.092	34956
10	117	981	677	3.790	0.379	36899
10	119	974	682	5.591	0.559	36645
10	121	964	696	11.183	1.118	34253
10	123	958	710	9.900	0.990	33733
10	125	955	717	4.950	0.495	34073
10	127	950	728	7.854	0.785	36380
10	129	933	755	20.738	2.074	36101
10	131	927	760	5.077	0.508	33263
10	133	919	770	8.324	0.832	38107
10	135	914	775	4.596	0.460	37821
10	137	904	782	7.934	0.793	35063
10	139	892	787	8.450	0.845	36594
10	141	872	794	13.773	1.377	39948
10	143	857	796	9.836	0.984	35647
10	145	838	795	12.367	1.237	36350
10	147	833	794	3.314	0.331	35958
10	149	825	791	5.553	0.555	35994
10	151	804	789	13.711	1.371	35175
10	153	792	791	7.907	0.791	35801
10	155	783	791	5.850	0.585	36343
10	157	780	791	1.950	0.195	34809
10	159	773	792	4.596	0.460	35953
10	161	772	792	0.650	0.065	33847
10	163	770	792	1.300	0.130	33782
10	165	768	793	1.453	0.145	36940
10	167	758	793	6.500	0.650	34569
10	169	757	793	0.650	0.065	31979
10	171	756	793	0.650	0.065	35619
10	173	748	796	5.553	0.555	35627
10	175	747	796	0.650	0.065	34024
10	177	743	796	2.600	0.260	39130
10	179	740	797	2.055	0.206	37351
10	181	738	797	1.300	0.130	38319
10	183	734	799	2.907	0.291	38049
10	185	728	800	3.954	0.395	38644
10	187	726	800	1.300	0.130	37633
10	189	721	800	3.250	0.325	33808
10	191	713	801	5.240	0.524	34809
10	193	709	801	2.600	0.260	32954
10	195	704	801	3.250	0.325	34711
10	197	693	801	7.150	0.715	36842
10	199	685	800	5.240	0.524	36730
10	201	677	800	5.200	0.520	34667
10	203	672	800	3.250	0.325	38841
10	205	659	799	8.475	0.847	34427
10	207	653	798	3.954	0.395	35761
10	209	649	798	2.600	0.260	34091
10	211	648	798	0.650	0.065	36089
10	213	648	798	0.000	0.000	38227
10	215	645	798	1.950	0.195	32881
10	217	638	798	4.550	0.455	45900
10	219	636	798	1.300	0.130	37588
10	221	635	794	2.680	0.268	38179
10	223	632	786	5.553	0.555	36418
10	225	631	780	3.954	0.395	36205
10	227	631	775	3.250	0.325	37187
10	229	631	771	2.600	0.260	36745
10	231	630	771	0.650	0.065	34968
10	233	630	771	0.000	0.000	35791
10	235	622	771	5.200	0.520	36113
10	237	617	771	3.250	0.325	35402
10	239	617	770	0.650	0.065	38835
10	241	617	770	0.000	0.000	39229
10	243	617	770	0.000	0.000	37505
10	245	617	770	0.000	0.000	37252
10	247	613	770	2.600	0.260	34964
10	249	610	769	2.055	0.206	37105
10	251	610	771	1.300	0.130	36906
10	253	609	775	2.680	0.268	35294
10	255	605	780	4.162	0.416	38094
10	257	605	780	0.000	0.000	35504
10	259	601	784	3.677	0.368	37311
10	261	598	785	2.055	0.206	37126
10	263	588	785	6.500	0.650	38816
10	265	585	785	1.950	0.195	31456
10	267	580	784	3.314	0.331	37270
10	269	577	784	1.950	0.195	32094
10	271	576	784	0.650	0.065	35088
10	273	576	784	0.000	0.000	37418
10	275	570	783	3.954	0.395	35936
10	277	564	782	3.954	0.395	34308
10	279	559	782	3.250	0.325	28166
10	281	559	782	0.000	0.000	26836
10	283	559	782	0.000	0.000	24495
10	285	559	782	0.000	0.000	35762
10	287	559	782	0.000	0.000	34033
10	289	559	782	0.000	0.000	33890
11	115	1013	582	-1.000	-1.000	35210
11	117	1010	588	4.360	0.436	35861
11	119	1000	604	12.264	1.226	35423
11	121	996	612	5.814	0.581	33355
11	123	990	620	6.500	0.650	35964
11	125	966	647	23.481	2.348	34785
11	127	960	658	8.144	0.814	36236
11	129	950	668	9.192	0.919	36329
11	131	944	673	5.077	0.508	35866
11	133	935	679	7.031	0.703	36240
11	135	931	681	2.907	0.291	34111
11	137	910	693	15.721	1.572	35456
11	139	905	695	3.500	0.350	35029
11	141	884	702	14.388	1.439	36317
11	143	869	706	10.090	1.009	34519
11	145	858	712	8.144	0.814	35312
11	147	858	713	0.650	0.065	36060
11	149	855	714	2.055	0.206	36010
11	151	846	719	6.692	0.669	38776
11	153	841	721	3.500	0.350	36551
11	155	832	723	5.993	0.599	36626
11	157	826	721	4.111	0.411	35821
11	159	814	725	8.222	0.822	37285
11	161	800	728	9.306	0.931	37053
11	163	792	730	5.360	0.536	35838
11	165	784	733	5.553	0.555	36399
11	167	778	734	3.954	0.395	37227
11	169	775	734	1.950	0.195	35863
11	171	769	731	4.360	0.436	36013
11	173	753	729	10.481	1.048	35970
11	175	750	729	1.950	0.195	35164
11	177	747	729	1.950	0.195	35439
11	179	747	729	0.000	0.000	34362
11	181	747	729	0.000	0.000	36506
11	183	738	729	5.850	0.585	36848
11	185	733	729	3.250	0.325	36195
11	187	725	728	5.240	0.524	35980
11	189	713	728	7.800	0.780	36064
11	191	700	728	8.450	0.845	36395
11	193	692	727	5.240	0.524	36634
11	195	680	726	7.827	0.783	36450
11	197	666	726	9.100	0.910	36472
11	199	649	728	11.126	1.113	36362
11	201	632	729	11.069	1.107	37515
11	203	618	730	9.123	0.912	35892
11	205	603	733	9.943	0.994	35995
11	207	596	734	4.596	0.460	37334
11	209	589	734	4.550	0.455	36364
11	211	579	737	6.786	0.679	37519
11	213	572	737	4.550	0.455	36670
11	215	572	737	0.000	0.000	35992
11	217	575	731	4.360	0.436	35528
11	219	562	723	9.922	0.992	35770
11	221	553	720	6.166	0.617	36360
11	223	552	719	0.919	0.092	35727
11	225	545	718	4.596	0.460	32450
11	227	537	716	5.360	0.536	33442
11	229	530	714	4.732	0.473	36377
11	231	529	713	0.919	0.092	36209
11	233	525	709	3.677	0.368	36573
11	235	520	704	4.596	0.460	36906
11	237	517	702	2.344	0.234	31574
11	239	514	698	3.250	0.325	37315
11	241	513	699	0.919	0.092	32991
11	243	512	699	0.650	0.065	36407
11	245	513	692	4.596	0.460	35166
11	247	519	681	8.144	0.814	35077
11	249	519	679	1.300	0.130	33726
11	251	513	680	3.954	0.395	36326
11	253	513	680	0.000	0.000	35859
11	255	512	679	0.919	0.092	35597
11	257	510	673	4.111	0.411	35703
11	259	507	668	3.790	0.379	36530
11	261	507	668	0.000	0.000	36886
11	263	505	665	2.344	0.234	36443
11	265	501	663	2.907	0.291	35721
11	267	499	662	1.453	0.145	37860
11	269	495	658	3.677	0.368	35174
11	271	493	657	1.453	0.145	35761
11	273	487	654	4.360	0.436	36531
11	275	483	653	2.680	0.268	30969
11	277	483	653	0.000	0.000	34368
11	279	487	648	4.162	0.416	37210
11	281	487	644	2.600	0.260	35120
11	283	476	643	7.179	0.718	37258
11	285	469	641	4.732	0.473	35750
11	287	466	639	2.344	0.234	35115
11	289	462	635	3.677	0.368	34944
12	115	1008	323	-1.000	-1.000	35264
12	117	1008	323	0.000	0.000	35555
12	119	1008	323	0.000	0.000	36027
12	121	996	319	8.222	0.822	36683
12	123	989	315	5.240	0.524	37783
12	125	984	311	4.162	0.416	37364
12	127	980	309	2.907	0.291	36694
12	129	977	304	3.790	0.379	37307
12	131	971	297	5.993	0.599	34395
12	133	970	297	0.650	0.065	35498
12	135	964	292	5.077	0.508	36516
12	137	955	289	6.166	0.617	38145
12	139	940	282	10.759	1.076	38466
12	141	935	281	3.314	0.331	33967
12	143	924	273	8.841	0.884	35460
12	145	912	268	8.450	0.845	35553
12	147	899	264	8.841	0.884	36733
12	149	886	261	8.672	0.867	36278
12	151	872	262	9.123	0.912	34290
12	153	870	262	1.300	0.130	36223
12	155	864	261	3.954	0.395	37149
12	157	854	257	7.001	0.700	35993
12	159	850	256	2.680	0.268	36910
12	161	835	248	11.050	1.105	37107
12	163	835	248	0.000	0.000	34629
12	165	824	246	7.267	0.727	37333
12	167	819	244	3.500	0.350	31338
12	169	817	243	1.453	0.145	36582
12	171	810	239	5.240	0.524	38310
12	173	800	229	9.192	0.919	32423
12	175	794	223	5.515	0.552	34999
12	177	784	217	7.580	0.758	38129
12	179	770	210	10.174	1.017	36451
12	181	759	206	7.608	0.761	35655
12	183	757	205	1.453	0.145	36196
12	185	746	202	7.411	0.741	36219
12	187	744	202	1.300	0.130	37139
12	189	732	191	10.581	1.058	34926
12	191	731	190	0.919	0.092	35781
12	193	731	188	1.300	0.130	38296
12	195	719	181	9.030	0.903	36689
12	197	715	177	3.677	0.368	36053
12	199	713	175	1.838	0.184	37314
12	201	712	171	2.680	0.268	36746
12	203	709	162	6.166	0.617	36510
12	205	708	156	3.954	0.395	34944
12	207	704	148	5.814	0.581	35967
12	209	701	139	6.166	0.617	33497
12	211	699	124	9.836	0.984	37204
12	213	698	120	2.680	0.268	28908
12	215	698	120	0.000	0.000	30419
12	217	697	105	9.771	0.977	37135
12	219	697	99	3.900	0.390	37089
12	221	702	84	10.277	1.028	36783
12	223	711	70	10.818	1.082	36959
12	225	720	53	12.503	1.250	38384
12	227	721	52	0.919	0.092	35868
12	229	718	50	2.344	0.234	38208
12	231	716	44	4.111	0.411	36539
12	233	716	40	2.600	0.260	36861
12	235	715	37	2.055	0.206	36883
12	237	715	36	0.650	0.065	34841
12	239	717	47	7.267	0.727	36128
12	241	719	50	2.344	0.234	36582
12	243	723	47	3.250	0.325	35648
12	245	728	43	4.162	0.416	37497
12	247	729	35	5.240	0.524	36950
12	249	730	32	2.055	0.206	38038
12	251	726	28	3.677	0.368	36589
12	253	724	26	1.838	0.184	36852
12	255	722	25	1.453	0.145	36924
12	257	718	27	2.907	0.291	37975
12	259	709	31	6.402	0.640	36803
12	261	698	34	7.411	0.741	35075
12	263	691	35	4.596	0.460	38660
12	265	682	37	5.993	0.599	37154
12	267	675	39	4.732	0.473	35530
12	269	669	41	4.111	0.411	32760
12	271	666	42	2.055	0.206	37908
12	273	664	43	1.453	0.145	36989
12	275	662	44	1.453	0.145	37195
12	277	662	45	0.650	0.065	37332
12	279	658	45	2.600	0.260	36691
12	281	650	50	6.132	0.613	37390
12	283	648	59	5.993	0.599	37195
12	285	647	62	2.055	0.206	37932
12	287	644	65	2.758	0.276	38204
12	289	644	65	0.000	0.000	37329
13	131	1014	463	-1.000	-1.000	36378
13	133	1013	463	0.650	0.065	36868
13	135	1009	465	2.907	0.291	34446
13	137	1000	474	8.273	0.827	36508
13	139	995	480	5.077	0.508	36957
13	141	984	485	7.854	0.785	37023
13	143	984	485	0.000	0.000	36509
13	145	979	482	3.790	0.379	36899
13	147	971	480	5.360	0.536	35556
13	149	971	479	0.650	0.065	36325
13	151	970	474	3.314	0.331	35985
13	153	970	474	0.000	0.000	35806
13	155	968	473	1.453	0.145	36385
13	157	964	467	4.687	0.469	35188
13	159	961	461	4.360	0.436	35843
13	161	959	454	4.732	0.473	30264
13	163	959	446	5.200	0.520	28339
13	165	959	438	5.200	0.520	35709
13	167	960	435	2.055	0.206	27156
13	169	962	424	7.267	0.727	34668
13	171	961	420	2.680	0.268	35548
13	173	960	418	1.453	0.145	32312
13	175	959	416	1.453	0.145	35389
13	177	957	425	5.993	0.599	36001
13	179	955	440	9.836	0.984	34989
13	181	952	452	8.040	0.804	34303
13	183	948	460	5.814	0.581	36562
13	185	942	466	5.515	0.552	36581
13	187	937	478	8.450	0.845	35347
13	189	933	485	5.240	0.524	36322
13	191	933	486	0.650	0.065	36332
13	193	929	496	7.001	0.700	34504
13	195	926	502	4.360	0.436	38791
13	197	925	502	0.650	0.065	36894
13	199	920	506	4.162	0.416	34595
13	201	918	506	1.300	0.130	36485
13	203	917	501	3.314	0.331	36490
13	205	911	508	5.993	0.599	35317
13	207	905	519	8.144	0.814	35926
13	209	899	529	7.580	0.758	35709
13	211	898	533	2.680	0.268	34065
13	213	898	533	0.000	0.000	34100
13	215	907	517	11.932	1.193	38610
13	217	917	492	17.501	1.750	37686
13	219	918	486	3.954	0.395	37233
13	221	918	486	0.000	0.000	36831
13	223	918	485	0.650	0.065	36292
13	225	918	485	0.000	0.000	36987
13	227	921	476	6.166	0.617	35433
13	229	914	479	4.950	0.495	34869
13	231	913	483	2.680	0.268	33283
13	233	913	483	0.000	0.000	38340
13	235	908	489	5.077	0.508	37910
13	237	907	489	0.650	0.065	37439
13	239	906	489	0.650	0.065	36024
13	241	903	483	4.360	0.436	36221
13	243	898	487	4.162	0.416	35837
13	245	895	490	2.758	0.276	35190
13	247	895	490	0.000	0.000	35779
13	249	897	492	1.838	0.184	34457
13	251	895	503	7.267	0.727	35859
13	253	895	508	3.250	0.325	32017
13	255	901	505	4.360	0.436	33482
13	257	903	504	1.453	0.145	34131
13	259	908	500	4.162	0.416	37308
13	261	908	500	0.000	0.000	33646
13	263	898	503	6.786	0.679	33229
13	265	898	503	0.000	0.000	34145
13	267	898	503	0.000	0.000	36598
13	269	898	503	0.000	0.000	32276
13	271	895	506	2.758	0.276	33772
13	273	892	512	4.360	0.436	36704
13	275	882	532	14.534	1.453	37717
13	277	881	536	2.680	0.268	36087
13	279	877	546	7.001	0.700	30156
13	281	874	551	3.790	0.379	33955
13	283	866	570	13.400	1.340	34230
13	285	856	588	13.384	1.338	36255
13	287	846	600	10.153	1.015	30397
13	289	833	612	11.499	1.150	30870
14	169	919	999	-1.000	-1.000	35598
14	171	916	1002	2.758	0.276	36213
14	173	915	1003	0.919	0.092	37023
14	175	913	1003	1.300	0.130	37972
14	177	905	1002	5.240	0.524	35731
14	179	898	1000	4.732	0.473	34578
14	181	889	999	5.886	0.589	34004
14	183	884	999	3.250	0.325	33526
14	185	873	998	7.179	0.718	34283
14	187	861	1000	7.907	0.791	33245
14	189	852	1001	5.886	0.589	36217
14	191	843	1003	5.993	0.599	34319
14	193	841	1005	1.838	0.184	31561
14	195	834	1005	4.550	0.455	36224
14	197	823	1004	7.179	0.718	36144
14	199	816	1004	4.550	0.455	35840
14	201	805	1002	7.267	0.727	36518
14	203	803	1001	1.453	0.145	36204
14	205	798	1000	3.314	0.331	35815
14	207	794	996	3.677	0.368	35651
14	209	789	992	4.162	0.416	35427
14	211	785	990	2.907	0.291	35379
14	213	777	986	5.814	0.581	35498
14	215	772	984	3.500	0.350	35332
14	217	761	978	8.144	0.814	35588
14	219	756	975	3.790	0.379	35899
14	221	750	971	4.687	0.469	35843
14	223	746	967	3.677	0.368	35860
14	225	742	965	2.907	0.291	35985
14	227	736	961	4.687	0.469	35939
14	229	731	958	3.790	0.379	36415
14	231	723	952	6.500	0.650	36502
14	233	719	948	3.677	0.368	36091
14	235	709	939	8.745	0.874	36807
14	237	698	931	8.841	0.884	39838
14	239	694	927	3.677	0.368	36399
14	241	690	923	3.677	0.368	36168
14	243	684	917	5.515	0.552	36559
14	245	677	911	5.993	0.599	38897
14	247	674	907	3.250	0.325	36538
14	249	672	905	1.838	0.184	37740
14	251	668	901	3.677	0.368	37319
14	253	665	898	2.758	0.276	36435
14	255	663	896	1.838	0.184	36839
14	257	659	891	4.162	0.416	37130
14	259	655	889	2.907	0.291	37117
14	261	651	886	3.250	0.325	37455
14	263	646	882	4.162	0.416	37004
14	265	643	880	2.344	0.234	37207
14	267	637	877	4.360	0.436	37643
14	269	632	874	3.790	0.379	37476
14	271	629	873	2.055	0.206	37319
14	273	623	871	4.111	0.411	36791
14	275	622	870	0.919	0.092	37036
14	277	617	867	3.790	0.379	37832
14	279	610	864	4.950	0.495	42587
14	281	603	861	4.950	0.495	37543
14	283	597	859	4.111	0.411	38494
14	285	592	857	3.500	0.350	35312
14	287	581	854	7.411	0.741	35673
14	289	576	854	3.250	0.325	34922
15	161	951	299	-1.000	-1.000	34997
15	163	946	299	3.250	0.325	39185
15	165	939	299	4.550	0.455	36806
15	167	930	299	5.850	0.585	37113
15	169	917	299	8.450	0.845	34946
15	171	903	299	9.100	0.910	35417
15	173	891	299	7.800	0.780	35244
15	175	882	299	5.850	0.585	33812
15	177	866	298	10.420	1.042	35543
15	179	858	298	5.200	0.520	36175
15	181	855	298	1.950	0.195	33359
15	183	846	296	5.993	0.599	35153
15	185	838	295	5.240	0.524	29850
15	187	827	292	7.411	0.741	35395
15	189	821	291	3.954	0.395	41066
15	191	810	290	7.179	0.718	41989
15	193	799	289	7.179	0.718	40198
15	195	776	286	15.076	1.508	34992
15	197	774	286	1.300	0.130	38362
15	199	761	282	8.841	0.884	35717
15	201	741	269	15.505	1.550	36656
15	203	719	260	15.450	1.545	37168
15	205	701	249	13.711	1.371	36668
15	207	689	242	9.030	0.903	32561
15	209	678	236	8.144	0.814	36836
15	211	666	229	9.030	0.903	36265
15	213	657	225	6.402	0.640	36946
15	215	651	224	3.954	0.395	33762
15	217	639	223	7.827	0.783	35953
15	219	632	222	4.596	0.460	36088
15	221	623	222	5.850	0.585	35868
15	223	616	222	4.550	0.455	36575
15	225	609	223	4.596	0.460	33716
15	227	600	225	5.993	0.599	36454
15	229	600	225	0.000	0.000	36562
15	231	599	234	5.886	0.589	37026
15	233	594	247	9.053	0.905	37669
15	235	590	257	7.001	0.700	37036
15	237	588	267	6.629	0.663	37640
15	239	585	277	6.786	0.679	33162
15	241	579	295	12.333	1.233	36735
15	243	576	302	4.950	0.495	37425
15	245	575	307	3.314	0.331	36356
15	247	572	312	3.790	0.379	36510
15	249	571	315	2.055	0.206	36616
15	251	566	320	4.596	0.460	36493
15	253	558	325	6.132	0.613	37181
15	255	554	327	2.907	0.291	35328
15	257	551	332	3.790	0.379	34044
15	259	549	339	4.732	0.473	33217
15	261	548	343	2.680	0.268	33150
15	263	546	351	5.360	0.536	33319
15	265	545	353	1.453	0.145	33929
15	267	544	358	3.314	0.331	36076
15	269	544	365	4.550	0.455	36307
15	271	543	376	7.179	0.718	37260
15	273	546	381	3.790	0.379	33436
15	275	550	389	5.814	0.581	36363
15	277	551	397	5.240	0.524	36226
15	279	551	397	0.000	0.000	33955
15	281	551	399	1.300	0.130	35934
15	283	550	401	1.453	0.145	37095
15	285	549	404	2.055	0.206	38518
15	287	549	406	1.300	0.130	36672
15	289	549	409	1.950	0.195	35186
16	55	1013	603	-1.000	-1.000	33172
16	57	1023	615	10.153	1.015	36402
16	59	1023	615	0.000	0.000	30831
16	61	1012	622	8.475	0.847	34152
16	63	1006	627	5.077	0.508	34367
16	65	987	657	23.081	2.308	34911
16	67	982	669	8.450	0.845	35047
16	69	976	698	19.249	1.925	34352
16	71	972	724	17.098	1.710	33668
16	73	970	738	9.192	0.919	36103
16	75	968	789	33.175	3.317	33127
16	77	968	798	5.850	0.585	33235
16	79	966	826	18.246	1.825	33847
16	81	972	849	15.450	1.545	34789
16	83	976	865	10.720	1.072	35430
16	85	969	899	22.563	2.256	37592
16	87	961	907	7.354	0.735	35516
16	89	956	915	6.132	0.613	35340
16	91	952	940	16.456	1.646	26671
16	93	955	956	10.581	1.058	34432
16	95	960	966	7.267	0.727	32964
16	97	963	976	6.786	0.679	33340
16	99	967	991	10.090	1.009	28355
16	101	968	1003	7.827	0.783	34467
16	103	975	1006	4.950	0.495	35368
16	105	979	1008	2.907	0.291	38968
16	107	980	1010	1.453	0.145	35405
16	109	968	1008	7.907	0.791	35691
16	111	965	1006	2.344	0.234	34832
16	113	964	1002	2.680	0.268	34776
16	115	963	998	2.680	0.268	35159
16	117	963	996	1.300	0.130	34747
16	119	957	999	4.360	0.436	34312
16	121	954	1007	5.553	0.555	35086
16	123	953	1011	2.680	0.268	33610
16	125	944	1015	6.402	0.640	35607
16	127	936	1015	5.200	0.520	36647
16	129	934	1015	1.300	0.130	32898
16	131	934	1015	0.000	0.000	34940
17	61	1016	598	-1.000	-1.000	33092
17	63	1015	598	0.650	0.065	34735
17	65	1006	591	7.411	0.741	34694
17	67	1002	586	4.162	0.416	34776
17	69	1001	579	4.596	0.460	35311
17	71	998	565	9.306	0.931	34902
17	73	991	544	14.388	1.439	28743
17	75	959	513	28.959	2.896	35043
17	77	937	496	18.071	1.807	36177
17	79	923	487	10.818	1.082	36606
17	81	912	477	9.663	0.966	36310
17	83	905	473	5.240	0.524	35884
17	85	879	464	17.883	1.788	36349
17	87	850	451	20.657	2.066	29276
17	89	828	434	18.071	1.807	34495
17	91	817	422	10.581	1.058	35489
17	93	799	411	13.711	1.371	36798
17	95	784	403	11.050	1.105	34942
17	97	770	394	10.818	1.082	35439
17	99	759	389	7.854	0.785	36272
17	101	751	386	5.553	0.555	36774
17	103	748	385	2.055	0.206	35965
17	105	743	383	3.500	0.350	35959
17	107	743	383	0.000	0.000	36110
17	109	748	377	5.077	0.508	36399
17	111	749	374	2.055	0.206	36571
17	113	749	373	0.650	0.065	36423
17	115	749	374	0.650	0.065	35016
17	117	752	374	1.950	0.195	36826
17	119	745	374	4.550	0.455	36873
17	121	746	385	7.179	0.718	35356
17	123	747	385	0.650	0.065	36298
17	125	753	388	4.360	0.436	35803
17	127	765	392	8.222	0.822	35873
17	129	766	392	0.650	0.065	33318
17	131	764	392	1.300	0.130	35256
17	133	764	392	0.000	0.000	30774
17	135	764	392	0.000	0.000	31439
17	137	765	392	0.650	0.065	33623
17	139	765	392	0.000	0.000	32961
17	141	764	394	1.453	0.145	35664
17	143	764	395	0.650	0.065	34523
17	145	763	396	0.919	0.092	32077
17	147	763	397	0.650	0.065	37193
17	149	768	402	4.596	0.460	32420
17	151	774	408	5.515	0.552	36599
17	153	784	416	8.324	0.832	33147
17	155	791	424	6.909	0.691	35599
17	157	795	428	3.677	0.368	27232
17	159	797	428	1.300	0.130	36353
17	161	801	428	2.600	0.260	35924
17	163	803	432	2.907	0.291	38655
17	165	803	434	1.300	0.130	35952
17	167	800	440	4.360	0.436	34186
17	169	796	444	3.677	0.368	35430
17	171	796	444	0.000	0.000	35208
17	173	796	443	0.650	0.065	35623
17	175	797	437	3.954	0.395	37057
17	177	797	438	0.650	0.065	35757
17	179	797	438	0.000	0.000	35831
17	181	797	441	1.950	0.195	35861
17	183	797	443	1.300	0.130	35051
17	185	797	443	0.000	0.000	35419
17	187	798	444	0.919	0.092	35873
17	189	798	444	0.000	0.000	35392
17	191	798	440	2.600	0.260	34036
17	193	798	439	0.650	0.065	33433
17	195	798	439	0.000	0.000	33320
17	197	798	437	1.300	0.130	34249
17	199	799	437	0.650	0.065	32596
17	201	804	448	7.854	0.785	33758
17	203	805	449	0.919	0.092	36761
17	205	810	452	3.790	0.379	36523
17	207	812	452	1.300	0.130	35489
17	209	813	452	0.650	0.065	36360
17	211	815	449	2.344	0.234	35715
17	213	816	449	0.650	0.065	35938
17	215	816	449	0.000	0.000	36343
17	217	816	449	0.000	0.000	36084
17	219	815	445	2.680	0.268	35203
17	221	811	440	4.162	0.416	36099
17	223	803	437	5.553	0.555	36311
17	225	799	433	3.677	0.368	35180
17	227	792	424	7.411	0.741	33827
17	229	789	416	5.553	0.555	35225
17	231	785	408	5.814	0.581	33644
17	233	781	402	4.687	0.469	34505
17	235	771	393	8.745	0.874	35548
17	237	764	387	5.993	0.599	34849
17	239	761	384	2.758	0.276	38198
17	241	757	380	3.677	0.368	32564
17	243	752	376	4.162	0.416	36450
17	245	746	372	4.687	0.469	29868
17	247	738	365	6.909	0.691	34045
17	249	731	358	6.435	0.643	28276
17	251	722	348	8.745	0.874	33980
17	253	714	338	8.324	0.832	33831
17	255	713	334	2.680	0.268	35802
17	257	712	330	2.680	0.268	36121
17	259	711	328	1.453	0.145	35516
17	261	712	325	2.055	0.206	36121
17	263	713	321	2.680	0.268	36960
17	265	710	312	6.166	0.617	35822
17	267	708	310	1.838	0.184	38275
17	269	706	310	1.300	0.130	37192
17	271	706	310	0.000	0.000	36893
17	273	703	301	6.166	0.617	36610
17	275	697	288	9.306	0.931	39150
17	277	692	288	3.250	0.325	36422
17	279	688	285	3.250	0.325	37824
17	281	685	284	2.055	0.206	36359
17	283	679	282	4.111	0.411	39793
17	285	676	281	2.055	0.206	37761
17	287	676	281	0.000	0.000	37346
17	289	673	280	2.055	0.206	36384
18	63	1013	318	-1.000	-1.000	36814
18	65	1013	339	13.650	1.365	34853
18	67	1011	341	1.838	0.184	35541
18	69	1010	344	2.055	0.206	35661
18	71	1006	346	2.907	0.291	37244
18	73	1003	349	2.758	0.276	35166
18	75	1000	351	2.344	0.234	35453
18	77	1000	351	0.000	0.000	35851
18	79	1000	351	0.000	0.000	36471
18	81	1000	347	2.600	0.260	35216
18	83	1002	340	4.732	0.473	36899
18	85	996	343	4.360	0.436	36334
18	87	986	350	7.934	0.793	36332
18	89	972	361	11.573	1.157	35651
18	91	958	372	11.573	1.157	36558
18	93	948	381	8.745	0.874	36655
18	95	936	390	9.750	0.975	35397
18	97	929	397	6.435	0.643	36303
18	99	918	411	11.573	1.157	33140
18	101	911	416	5.591	0.559	34400
18	103	907	417	2.680	0.268	36116
18	105	904	418	2.055	0.206	36025
18	107	903	417	0.919	0.092	34630
18	109	894	422	6.692	0.669	35676
18	111	894	422	0.000	0.000	36115
18	113	908	409	12.418	1.242	35420
18	115	918	404	7.267	0.727	35756
18	117	926	423	13.400	1.340	37319
18	119	927	439	10.420	1.042	34202
18	121	928	448	5.886	0.589	35306
18	123	929	462	9.123	0.912	36665
18	125	929	472	6.500	0.650	35870
18	127	931	488	10.481	1.048	35766
18	129	931	512	15.600	1.560	33302
18	131	925	525	9.306	0.931	36946
18	133	924	530	3.314	0.331	36210
18	135	923	531	0.919	0.092	35882
18	137	918	535	4.162	0.416	36665
18	139	918	535	0.000	0.000	44226
18	141	920	529	4.111	0.411	33503
18	143	914	533	4.687	0.469	34703
18	145	908	542	7.031	0.703	34593
18	147	903	547	4.596	0.460	35856
18	149	897	552	5.077	0.508	34604
18	151	896	555	2.055	0.206	31696
18	153	898	556	1.453	0.145	33255
18	155	904	555	3.954	0.395	38026
18	157	900	559	3.677	0.368	35321
18	159	896	561	2.907	0.291	42100
18	161	892	562	2.680	0.268	42990
18	163	892	562	0.000	0.000	36849
18	165	892	562	0.000	0.000	38684
18	167	893	561	0.919	0.092	37101
18	169	899	553	6.500	0.650	33685
18	171	903	549	3.677	0.368	36026
18	173	905	547	1.838	0.184	33886
18	175	906	546	0.919	0.092	30231
18	177	906	549	1.950	0.195	36647
18	179	908	554	3.500	0.350	37043
18	181	908	561	4.550	0.455	35455
18	183	908	563	1.300	0.130	36029
18	185	910	569	4.111	0.411	37230
18	187	911	573	2.680	0.268	37130
18	189	912	574	0.919	0.092	34441
18	191	910	574	1.300	0.130	36503
18	193	909	574	0.650	0.065	34078
18	195	918	577	6.166	0.617	34988
18	197	921	579	2.344	0.234	35498
18	199	934	587	9.922	0.992	33495
18	201	943	596	8.273	0.827	32715
18	203	948	601	4.596	0.460	32694
18	205	963	611	11.718	1.172	33641
18	207	968	617	5.077	0.508	33626
18	209	974	627	7.580	0.758	31662
18	211	977	632	3.790	0.379	38383
18	213	980	637	3.790	0.379	35416
18	215	985	644	5.591	0.559	30018
18	217	990	650	5.077	0.508	34566
18	219	995	656	5.077	0.508	35434
18	221	1002	670	10.174	1.017	35158
18	223	1006	678	5.814	0.581	33972
18	225	1008	683	3.500	0.350	35523
18	227	1011	688	3.790	0.379	34402
18	229	1017	699	8.144	0.814	36569
18	231	1021	706	5.240	0.524	35292
18	233	1024	715	6.166	0.617	0
18	235	1021	725	6.786	0.679	34003
18	237	1019	723	1.838	0.184	35195
18	239	1019	727	2.600	0.260	36377
19	83	983	446	-1.000	-1.000	36175
19	85	976	446	4.550	0.455	36249
19	87	963	445	8.475	0.847	35595
19	89	952	445	7.150	0.715	36266
19	91	939	444	8.475	0.847	35648
19	93	926	442	8.549	0.855	34809
19	95	921	440	3.500	0.350	33804
19	97	908	435	9.053	0.905	39453
19	99	890	418	16.093	1.609	35352
19	101	881	408	8.745	0.874	33296
19	103	865	393	14.255	1.426	35011
19	105	857	385	7.354	0.735	34921
19	107	852	378	5.591	0.559	35163
19	109	846	370	6.500	0.650	32151
19	111	839	361	7.411	0.741	34734
19	113	834	354	5.591	0.559	31548
19	115	832	351	2.344	0.234	36182
19	117	826	342	7.031	0.703	35349
19	119	820	332	7.580	0.758	36588
19	121	812	325	6.909	0.691	36557
19	123	802	316	8.745	0.874	37050
19	125	791	309	8.475	0.847	37173
19	127	776	301	11.050	1.105	36791
19	129	758	289	14.061	1.406	36286
19	131	750	283	6.500	0.650	37514
19	133	744	276	5.993	0.599	35424
19	135	736	271	6.132	0.613	34636
19	137	732	266	4.162	0.416	33823
19	139	726	259	5.993	0.599	37604
19	141	723	252	4.950	0.495	36887
19	143	718	245	5.591	0.559	36901
19	145	708	234	9.663	0.966	38442
19	147	692	222	13.000	1.300	38020
19	149	683	214	7.827	0.783	38881
19	151	671	201	11.499	1.150	38287
19	153	668	195	4.360	0.436	37456
19	155	663	189	5.077	0.508	38798
19	157	652	176	11.069	1.107	37677
19	159	646	160	11.107	1.111	38157
19	161	638	149	8.841	0.884	38101
19	163	626	130	14.607	1.461	38264
19	165	624	117	8.549	0.855	39135
19	167	624	113	2.600	0.260	38484
19	169	623	98	9.771	0.977	41044
19	171	623	89	5.850	0.585	39417
19	173	624	82	4.596	0.460	39460
19	175	626	69	8.549	0.855	37285
19	177	626	62	4.550	0.455	39552
19	179	627	50	7.827	0.783	35500
19	181	628	43	4.596	0.460	36868
19	183	630	36	4.732	0.473	37834
19	185	631	27	5.886	0.589	35431
19	187	633	20	4.732	0.473	37351
19	189	635	14	4.111	0.411	36318
19	191	636	12	1.453	0.145	35087
19	193	636	12	0.000	0.000	37360
19	195	638	9	2.344	0.234	38506
19	197	635	6	2.758	0.276	37575
19	199	635	6	0.000	0.000	38822
19	201	635	6	0.000	0.000	37756
19	203	634	6	0.650	0.065	37244
19	205	634	5	0.650	0.065	38150
19	207	634	4	0.650	0.065	37678
19	209	635	2	1.453	0.145	36980
19	211	636	1	0.919	0.092	33523
20	117	628	904	-1.000	-1.000	41633
20	119	614	894	11.183	1.118	40955
20	121	608	891	4.360	0.436	37342
20	123	592	876	14.255	1.426	36661
20	125	576	864	13.000	1.300	40077
20	127	557	853	14.270	1.427	36844
20	129	534	839	17.501	1.750	34892
20	131	522	830	9.750	0.975	35873
20	133	501	816	16.405	1.640	35432
20	135	488	802	12.418	1.242	35304
20	137	473	787	13.788	1.379	33547
20	139	461	774	11.499	1.150	33813
20	141	450	764	9.663	0.966	36547
20	143	440	755	8.745	0.874	35709
20	145	429	742	11.069	1.107	35630
20	147	409	716	21.321	2.132	34641
20	149	392	694	18.071	1.807	37201
20	151	378	679	13.337	1.334	35308
20	153	362	661	15.654	1.565	34092
20	155	349	653	9.922	0.992	33201
20	157	340	647	7.031	0.703	34700
20	159	328	637	10.153	1.015	32207
20	161	319	628	8.273	0.827	32493
20	163	287	607	24.878	2.488	34615
20	165	265	590	18.071	1.807	34293
20	167	260	588	3.500	0.350	33324
20	169	238	582	14.822	1.482	36543
20	171	226	577	8.450	0.845	35228
20	173	218	573	5.814	0.581	33730
20	175	193	551	21.646	2.165	32941
20	177	175	530	17.978	1.798	32739
20	179	158	510	17.061	1.706	33113
20	181	156	508	1.838	0.184	32663
20	183	146	502	7.580	0.758	33433
20	185	129	491	13.161	1.316	33300
20	187	116	480	11.069	1.107	32062
20	189	108	473	6.909	0.691	30509
20	191	107	471	1.453	0.145	32509
20	193	105	467	2.907	0.291	31280
20	195	97	456	8.841	0.884	30408
20	197	96	454	1.453	0.145	32478
20	199	90	453	3.954	0.395	33291
20	201	81	449	6.402	0.640	33424
20	203	78	447	2.344	0.234	32251
20	205	72	443	4.687	0.469	32747
20	207	65	439	5.240	0.524	32177
20	209	55	431	8.324	0.832	32276
20	211	47	423	7.354	0.735	33405
20	213	30	406	15.627	1.563	32106
20	215	29	405	0.919	0.092	33307
20	217	19	389	12.264	1.226	33112
20	219	16	380	6.166	0.617	33500
20	221	16	371	5.850	0.585	30577
20	223	10	350	14.196	1.420	34206
20	225	8	348	1.838	0.184	33584
20	227	0	342	6.500	0.650	33068
20	229	0	340	1.300	0.130	33304
20	231	0	340	0.000	0.000	33683
20	233	4	345	4.162	0.416	37138
20	235	4	345	0.000	0.000	34164
20	237	4	345	0.000	0.000	33502
20	239	4	346	0.650	0.065	34217
20	241	5	347	0.919	0.092	33190
21	141	1006	718	-1.000	-1.000	33292
21	143	1004	718	1.300	0.130	39603
21	145	986	719	11.718	1.172	36269
21	147	966	719	13.000	1.300	35077
21	149	964	719	1.300	0.130	33808
21	151	956	721	5.360	0.536	34299
21	153	952	722	2.680	0.268	35118
21	155	942	726	7.001	0.700	31729
21	157	941	727	0.919	0.092	35451
21	159	940	730	2.055	0.206	34156
21	161	940	730	0.000	0.000	35248
21	163	937	731	2.055	0.206	34742
21	165	927	733	6.629	0.663	33684
21	167	921	737	4.687	0.469	36629
21	169	915	742	5.077	0.508	30188
21	171	905	749	7.934	0.793	35347
21	173	900	759	7.267	0.727	34776
21	175	892	779	14.001	1.400	36303
21	177	887	792	9.053	0.905	28626
21	179	881	807	10.501	1.050	35003
21	181	877	825	11.985	1.199	35624
21	183	877	826	0.650	0.065	38872
21	185	873	832	4.687	0.469	36229
21	187	866	841	7.411	0.741	38525
21	189	861	845	4.162	0.416	33550
21	191	856	849	4.162	0.416	33093
21	193	844	857	9.374	0.937	42660
21	195	835	865	7.827	0.783	31249
21	197	827	869	5.814	0.581	32309
21	199	821	873	4.687	0.469	35125
21	201	814	878	5.591	0.559	34826
21	203	808	883	5.077	0.508	35355
21	205	804	885	2.907	0.291	35032
21	207	797	891	5.993	0.599	36054
21	209	791	897	5.515	0.552	36979
21	211	785	901	4.687	0.469	34851
21	213	777	911	8.324	0.832	32210
21	215	774	915	3.250	0.325	42196
21	217	770	919	3.677	0.368	39556
21	219	762	925	6.500	0.650	38783
21	221	755	930	5.591	0.559	40208
21	223	745	937	7.934	0.793	39990
21	225	738	942	5.591	0.559	38264
21	227	729	948	7.031	0.703	35823
21	229	714	958	11.718	1.172	30058
21	231	707	962	5.240	0.524	39127
21	233	701	968	5.515	0.552	34411
21	235	694	975	6.435	0.643	35793
21	237	684	986	9.663	0.966	36720
21	239	682	989	2.344	0.234	38570
21	241	680	995	4.111	0.411	32328
21	243	677	1001	4.360	0.436	35415
21	245	677	1001	0.000	0.000	35062
21	247	675	1005	2.907	0.291	33646
21	249	672	1008	2.758	0.276	35768
21	251	670	1010	1.838	0.184	35810
21	253	668	1012	1.838	0.184	36900
21	255	662	1016	4.687	0.469	34961
21	257	659	1017	2.055	0.206	35661
21	259	655	1019	2.907	0.291	34351
21	261	651	1020	2.680	0.268	34246
21	263	647	1020	2.600	0.260	35048
21	265	646	1021	0.919	0.092	34659
21	267	646	1021	0.000	0.000	35048
21	269	637	1017	6.402	0.640	34691
21	271	632	1019	3.500	0.350	38750
21	273	627	1020	3.314	0.331	34124
21	275	617	1020	6.500	0.650	36025
21	277	609	1018	5.360	0.536	35161
21	279	600	1015	6.166	0.617	32979
21	281	596	1015	2.600	0.260	34893
21	283	588	1015	5.200	0.520	36447
21	285	585	1015	1.950	0.195	35261
21	287	585	1015	0.000	0.000	35544
21	289	584	1015	0.650	0.065	35475
22	105	998	364	-1.000	-1.000	35944
22	107	994	368	3.677	0.368	35831
22	109	987	380	9.030	0.903	36156
22	111	981	395	10.501	1.050	35370
22	113	970	430	23.847	2.385	35156
22	115	963	457	18.130	1.813	38265
22	117	961	472	9.836	0.984	36160
22	119	952	505	22.233	2.223	41129
22	121	949	518	8.672	0.867	35389
22	123	945	529	7.608	0.761	32766
22	125	940	537	6.132	0.613	34165
22	127	934	548	8.144	0.814	35854
22	129	930	559	7.608	0.761	36185
22	131	926	567	5.814	0.581	35885
22	133	923	575	5.553	0.555	35761
22	135	921	580	3.500	0.350	34301
22	137	921	582	1.300	0.130	35762
22	139	921	587	3.250	0.325	33922
22	141	919	596	5.993	0.599	34089
22	143	919	597	0.650	0.065	33985
22	145	917	600	2.344	0.234	34487
22	147	907	601	6.532	0.653	35964
22	149	905	607	4.111	0.411	37693
22	151	905	607	0.000	0.000	35151
22	153	905	606	0.650	0.065	33917
22	155	901	610	3.677	0.368	36503
22	157	893	614	5.814	0.581	36839
22	159	891	616	1.838	0.184	35690
22	161	888	622	4.360	0.436	36228
22	163	888	627	3.250	0.325	36834
22	165	888	635	5.200	0.520	36347
22	167	886	640	3.500	0.350	35944
22	169	878	641	5.240	0.524	36097
22	171	864	627	12.869	1.287	36021
22	173	853	618	9.238	0.924	36776
22	175	852	618	0.650	0.065	36880
22	177	845	615	4.950	0.495	36203
22	179	829	605	12.264	1.226	36630
22	181	810	602	12.503	1.250	31085
22	183	790	604	13.065	1.306	35636
22	185	774	602	10.481	1.048	36275
22	187	764	603	6.532	0.653	34166
22	189	743	607	13.895	1.390	35393
22	191	725	607	11.700	1.170	40001
22	193	709	607	10.400	1.040	41541
22	195	697	606	7.827	0.783	36557
22	197	684	605	8.475	0.847	32319
22	199	671	605	8.450	0.845	32897
22	201	653	608	11.861	1.186	33501
22	203	641	608	7.800	0.780	38950
22	205	629	613	8.450	0.845	36819
22	207	628	613	0.650	0.065	36573
22	209	615	606	9.597	0.960	35937
22	211	608	603	4.950	0.495	36871
22	213	598	601	6.629	0.663	34802
22	215	592	602	3.954	0.395	37022
22	217	585	606	5.240	0.524	36386
22	219	577	615	7.827	0.783	30397
22	221	570	624	7.411	0.741	40714
22	223	564	629	5.077	0.508	36838
22	225	560	631	2.907	0.291	36857
22	227	554	633	4.111	0.411	36984
22	229	547	633	4.550	0.455	37344
22	231	539	633	5.200	0.520	37284
22	233	530	632	5.886	0.589	35737
22	235	526	631	2.680	0.268	36835
22	237	524	631	1.300	0.130	37186
22	239	523	632	0.919	0.092	35852
22	241	523	636	2.600	0.260	37610
22	243	523	647	7.150	0.715	36666
22	245	524	653	3.954	0.395	37144
22	247	525	658	3.314	0.331	36609
22	249	522	672	9.306	0.931	36331
22	251	518	680	5.814	0.581	36951
22	253	516	686	4.111	0.411	37214
22	255	512	693	5.240	0.524	37043
22	257	510	698	3.500	0.350	36203
22	259	505	706	6.132	0.613	35768
22	261	500	712	5.077	0.508	36056
22	263	495	718	5.077	0.508	36245
22	265	490	723	4.596	0.460	35817
22	267	489	725	1.453	0.145	36043
22	269	483	729	4.687	0.469	36128
22	271	479	730	2.680	0.268	35641
22	273	470	737	7.411	0.741	36207
22	275	464	739	4.111	0.411	35402
22	277	455	742	6.166	0.617	35511
22	279	450	745	3.790	0.379	35666
22	281	446	747	2.907	0.291	35774
22	283	442	753	4.687	0.469	35033
22	285	437	756	3.790	0.379	35342
22	287	430	759	4.950	0.495	35229
22	289	427	762	2.758	0.276	34872
23	153	1015	310	-1.000	-1.000	33039
23	155	1014	310	0.650	0.065	30976
23	157	1003	308	7.267	0.727	36221
23	159	995	305	5.553	0.555	41326
23	161	988	301	5.240	0.524	35006
23	163	984	299	2.907	0.291	36154
23	165	978	291	6.500	0.650	36152
23	167	964	275	13.819	1.382	37860
23	169	961	267	5.553	0.555	35938
23	171	952	250	12.503	1.250	37096
23	173	939	229	16.053	1.605	34972
23	175	929	219	9.192	0.919	35302
23	177	920	197	15.450	1.545	36906
23	179	906	169	20.348	2.035	35246
23	181	899	162	6.435	0.643	35817
23	183	889	155	7.934	0.793	36252
23	185	881	145	8.324	0.832	36791
23	187	869	136	9.750	0.975	33131
23	189	863	132	4.687	0.469	37691
23	191	858	130	3.500	0.350	36446
23	193	845	129	8.475	0.847	37133
23	195	842	128	2.055	0.206	36756
23	197	855	128	8.450	0.845	35608
23	199	843	125	8.040	0.804	36745
23	201	838	126	3.314	0.331	37211
23	203	830	135	7.827	0.783	37726
23	205	820	143	8.324	0.832	35310
23	207	818	145	1.838	0.184	34824
23	209	811	151	5.993	0.599	34143
23	211	810	151	0.650	0.065	36166
23	213	806	154	3.250	0.325	30202
23	215	806	155	0.650	0.065	41514
23	217	802	159	3.677	0.368	39529
23	219	800	161	1.838	0.184	37581
23	221	800	161	0.000	0.000	37435
23	223	799	160	0.919	0.092	36301
23	225	776	153	15.627	1.563	39201
23	227	763	153	8.450	0.845	36311
23	229	754	153	5.850	0.585	33515
23	231	743	153	7.150	0.715	36680
23	233	736	151	4.732	0.473	35726
23	235	724	155	8.222	0.822	35191
23	237	717	157	4.732	0.473	33255
23	239	707	165	8.324	0.832	34942
23	241	695	173	9.374	0.937	35220
23	243	691	177	3.677	0.368	37679
23	245	689	179	1.838	0.184	36264
23	247	688	180	0.919	0.092	34398
23	249	684	186	4.687	0.469	35249
23	251	680	191	4.162	0.416	36528
23	253	673	199	6.909	0.691	37954
23	255	668	205	5.077	0.508	36641
23	257	660	210	6.132	0.613	36000
23	259	647	213	8.672	0.867	37776
23	261	630	215	11.126	1.113	37390
23	263	617	218	8.672	0.867	36552
23	265	606	219	7.179	0.718	36465
23	267	587	219	12.350	1.235	35519
23	269	569	221	11.772	1.177	37882
23	271	559	222	6.532	0.653	35181
23	273	547	226	8.222	0.822	36103
23	275	542	227	3.314	0.331	37267
23	277	531	234	8.475	0.847	35027
23	279	524	236	4.732	0.473	33357
23	281	515	239	6.166	0.617	37102
23	283	509	243	4.687	0.469	37720
23	285	504	246	3.790	0.379	37424
23	287	500	250	3.677	0.368	36885
23	289	500	251	0.650	0.065	36650
24	181	1014	455	-1.000	-1.000	34905
24	183	1012	458	2.344	0.234	36549
24	185	1005	465	6.435	0.643	37025
24	187	1000	469	4.162	0.416	34924
24	189	996	470	2.680	0.268	35780
24	191	985	470	7.150	0.715	33974
24	193	969	463	11.351	1.135	33096
24	195	956	455	9.922	0.992	36856
24	197	950	451	4.687	0.469	35169
24	199	926	440	17.160	1.716	37915
24	201	926	440	0.000	0.000	38209
24	203	926	440	0.000	0.000	37189
24	205	921	435	4.596	0.460	34892
24	207	913	427	7.354	0.735	34506
24	209	904	421	7.031	0.703	33003
24	211	900	420	2.680	0.268	35141
24	213	893	419	4.596	0.460	35662
24	215	877	413	11.107	1.111	36207
24	217	867	402	9.663	0.966	35151
24	219	858	392	8.745	0.874	34011
24	221	844	375	14.314	1.431	36583
24	223	838	368	5.993	0.599	35974
24	225	834	362	4.687	0.469	35770
24	227	828	352	7.580	0.758	37997
24	229	813	340	12.486	1.249	36217
24	231	797	328	13.000	1.300	37605
24	233	790	323	5.591	0.559	37993
24	235	775	314	11.370	1.137	38768
24	237	762	300	12.418	1.242	38083
24	239	744	291	13.081	1.308	37395
24	241	736	288	5.553	0.555	37314
24	243	720	281	11.351	1.135	37032
24	245	713	278	4.950	0.495	35966
24	247	708	278	3.250	0.325	37555
24	249	691	280	11.126	1.113	36218
24	251	678	279	8.475	0.847	36547
24	253	662	273	11.107	1.111	31104
24	255	656	271	4.111	0.411	34586
24	257	650	274	4.360	0.436	36618
24	259	640	280	7.580	0.758	37766
24	261	631	289	8.273	0.827	37351
24	263	627	304	10.090	1.009	32069
24	265	625	312	5.360	0.536	30766
24	267	619	316	4.687	0.469	37869
24	269	611	328	9.374	0.937	37648
24	271	606	336	6.132	0.613	37292
24	273	602	342	4.687	0.469	35948
24	275	591	350	8.841	0.884	33582
24	277	584	354	5.240	0.524	38193
24	279	573	358	7.608	0.761	36622
24	281	566	359	4.596	0.460	37011
24	283	561	361	3.500	0.350	34014
24	285	558	376	9.943	0.994	37822
24	287	557	380	2.680	0.268	38584
24	289	553	391	7.608	0.761	37779
25	149	952	685	-1.000	-1.000	35449
25	151	941	682	7.411	0.741	35040
25	153	932	682	5.850	0.585	36456
25	155	925	683	4.596	0.460	35495
25	157	912	684	8.475	0.847	35030
25	159	890	686	14.359	1.436	43718
25	161	864	689	17.012	1.701	36377
25	163	851	692	8.672	0.867	35328
25	165	827	693	15.613	1.561	35520
25	167	814	693	8.450	0.845	37239
25	169	799	712	15.734	1.573	37507
25	171	792	727	10.759	1.076	36417
25	173	781	750	16.571	1.657	36030
25	175	779	764	9.192	0.919	34909
25	177	775	776	8.222	0.822	35977
25	179	771	791	10.090	1.009	35673
25	181	767	804	8.841	0.884	35657
25	183	764	813	6.166	0.617	35773
25	185	761	819	4.360	0.436	35895
25	187	762	820	0.919	0.092	36963
25	189	772	819	6.532	0.653	34255
25	191	779	813	5.993	0.599	36172
25	193	786	809	5.240	0.524	35947
25	195	786	809	0.000	0.000	36692
25	197	784	830	13.711	1.371	35062
25	199	785	836	3.954	0.395	35956
25	201	788	847	7.411	0.741	30344
25	203	789	850	2.055	0.206	31219
25	205	788	880	19.510	1.951	35476
25	207	785	887	4.950	0.495	34553
25	209	769	905	15.654	1.565	36137
25	211	761	908	5.553	0.555	34717
25	213	734	921	19.478	1.948	32275
25	215	719	927	10.501	1.050	34674
25	217	697	936	15.450	1.545	36043
25	219	687	941	7.267	0.727	36597
25	221	671	955	13.819	1.382	36988
25	223	669	956	1.453	0.145	34801
25	225	656	972	13.400	1.340	31391
25	227	651	976	4.162	0.416	34931
25	229	637	984	10.481	1.048	34857
25	231	628	990	7.031	0.703	31504
25	233	623	993	3.790	0.379	36600
25	235	616	995	4.732	0.473	34996
25	237	616	995	0.000	0.000	34793
25	239	608	999	5.814	0.581	35622
25	241	606	1000	1.453	0.145	36534
25	243	595	1007	8.475	0.847	35765
25	245	593	1008	1.453	0.145	35368
25	247	587	1009	3.954	0.395	35415
25	249	578	1011	5.993	0.599	34680
25	251	563	1012	9.771	0.977	35149
25	253	557	1012	3.900	0.390	35696
25	255	551	1012	3.900	0.390	36036
25	257	534	1014	11.126	1.113	36486
25	259	527	1014	4.550	0.455	35268
25	261	516	1014	7.150	0.715	35259
25	263	507	1013	5.886	0.589	35058
25	265	503	1013	2.600	0.260	35029
25	267	497	1013	3.900	0.390	35228
25	269	492	1013	3.250	0.325	34829
25	271	488	1013	2.600	0.260	34955
25	273	485	1013	1.950	0.195	36049
25	275	477	1013	5.200	0.520	35411
25	277	472	1013	3.250	0.325	35400
25	279	465	1012	4.596	0.460	35434
25	281	464	1013	0.919	0.092	35035
25	283	462	1013	1.300	0.130	34823
25	285	467	1002	7.854	0.785	35714
25	287	465	1004	1.838	0.184	34643
25	289	461	1007	3.250	0.325	35249
26	153	1012	505	-1.000	-1.000	34893
26	155	1011	505	0.650	0.065	35708
26	157	1003	505	5.200	0.520	34766
26	159	1002	505	0.650	0.065	34862
26	161	999	505	1.950	0.195	36983
26	163	995	503	2.907	0.291	44654
26	165	980	511	11.050	1.105	39422
26	167	978	513	1.838	0.184	38444
26	169	974	518	4.162	0.416	37342
26	171	970	523	4.162	0.416	36088
26	173	962	536	9.922	0.992	36510
26	175	957	546	7.267	0.727	36484
26	177	955	552	4.111	0.411	36685
26	179	954	556	2.680	0.268	38550
26	181	946	572	11.627	1.163	35623
26	183	944	578	4.111	0.411	36835
26	185	937	586	6.909	0.691	33607
26	187	922	601	13.788	1.379	34318
26	189	916	607	5.515	0.552	35954
26	191	914	610	2.344	0.234	36252
26	193	905	618	7.827	0.783	35401
26	195	901	621	3.250	0.325	35728
26	197	898	623	2.344	0.234	35273
26	199	890	628	6.132	0.613	35517
26	201	880	635	7.934	0.793	36583
26	203	876	638	3.250	0.325	35244
26	205	870	644	5.515	0.552	36011
26	207	868	646	1.838	0.184	35927
26	209	868	646	0.000	0.000	35538
26	211	862	649	4.360	0.436	36511
26	213	860	650	1.453	0.145	35420
26	215	857	651	2.055	0.206	36107
26	217	852	654	3.790	0.379	36013
26	219	848	657	3.250	0.325	36334
26	221	845	658	2.055	0.206	37337
26	223	837	659	5.240	0.524	37465
26	225	831	660	3.954	0.395	37594
26	227	830	660	0.650	0.065	38322
26	229	833	656	3.250	0.325	36860
26	231	831	652	2.907	0.291	38180
26	233	831	646	3.900	0.390	36771
26	235	832	639	4.596	0.460	36341
26	237	832	639	0.000	0.000	36732
26	239	834	652	8.549	0.855	34934
26	241	830	662	7.001	0.700	36873
26	243	824	667	5.077	0.508	36510
26	245	819	671	4.162	0.416	37129
26	247	818	671	0.650	0.065	37422
26	249	819	686	9.771	0.977	36991
26	251	818	689	2.055	0.206	36287
26	253	818	689	0.000	0.000	36641
26	255	819	683	3.954	0.395	37668
26	257	809	672	9.663	0.966	37089
26	259	805	671	2.680	0.268	36442
26	261	804	671	0.650	0.065	36935
26	263	797	672	4.596	0.460	36813
26	265	793	672	2.600	0.260	36446
26	267	787	669	4.360	0.436	37369
26	269	781	665	4.687	0.469	36688
26	271	772	660	6.692	0.669	40321
26	273	761	658	7.267	0.727	35430
26	275	753	656	5.360	0.536	36228
26	277	741	655	7.827	0.783	35214
26	279	728	654	8.475	0.847	36886
26	281	715	653	8.475	0.847	31960
26	283	711	653	2.600	0.260	34087
26	285	696	652	9.771	0.977	36439
26	287	692	652	2.600	0.260	37139
26	289	688	652	2.600	0.260	34865
27	145	995	35	-1.000	-1.000	36539
27	147	986	43	7.827	0.783	36794
27	149	986	43	0.000	0.000	36028
27	151	975	51	8.841	0.884	37907
27	153	974	52	0.919	0.092	37044
27	155	964	66	11.183	1.118	36101
27	157	960	71	4.162	0.416	36387
27	159	940	94	19.811	1.981	36507
27	161	933	98	5.240	0.524	36891
27	163	919	108	11.183	1.118	34726
27	165	913	113	5.077	0.508	35529
27	167	900	121	9.922	0.992	36683
27	169	894	125	4.687	0.469	39411
27	171	890	128	3.250	0.325	36562
27	173	883	130	4.732	0.473	36282
27	175	868	128	9.836	0.984	35960
27	177	866	127	1.453	0.145	36394
27	179	863	127	1.950	0.195	35538
27	181	862	128	0.919	0.092	35773
27	183	862	128	0.000	0.000	38594
27	185	854	130	5.360	0.536	36458
27	187	853	130	0.650	0.065	36028
27	189	847	123	5.993	0.599	36527
27	191	846	120	2.055	0.206	37183
27	193	847	118	1.453	0.145	36238
27	195	851	117	2.680	0.268	36475
27	197	867	116	10.420	1.042	36438
27	199	874	115	4.596	0.460	37024
27	201	886	111	8.222	0.822	36617
27	203	892	112	3.954	0.395	32936
27	205	895	114	2.344	0.234	37473
27	207	897	115	1.453	0.145	33384
27	209	901	120	4.162	0.416	33071
27	211	903	121	1.453	0.145	37128
27	213	901	121	1.300	0.130	36486
27	215	891	129	8.324	0.832	36896
27	217	877	141	11.985	1.199	37114
27	219	869	154	9.922	0.992	34717
27	221	866	158	3.250	0.325	36836
27	223	858	166	7.354	0.735	37400
27	225	848	177	9.663	0.966	35490
27	227	843	181	4.162	0.416	37287
27	229	843	182	0.650	0.065	36160
27	231	825	200	16.546	1.655	39348
27	233	825	199	0.650	0.065	36145
27	235	825	201	1.300	0.130	35264
27	237	827	206	3.500	0.350	37512
27	239	827	207	0.650	0.065	39249
27	241	824	210	2.758	0.276	36078
27	243	824	211	0.650	0.065	36686
27	245	824	213	1.300	0.130	37771
27	247	828	214	2.680	0.268	37286
27	249	835	214	4.550	0.455	35915
27	251	839	219	4.162	0.416	37102
27	253	847	219	5.200	0.520	39261
27	255	856	215	6.402	0.640	35381
27	257	863	217	4.732	0.473	36032
27	259	868	220	3.790	0.379	35712
27	261	869	225	3.314	0.331	37455
27	263	870	233	5.240	0.524	36429
27	265	873	243	6.786	0.679	38426
27	267	874	243	0.650	0.065	37140
27	269	882	239	5.814	0.581	37025
27	271	881	245	3.954	0.395	37118
27	273	879	250	3.500	0.350	36842
27	275	878	254	2.680	0.268	34786
27	277	878	257	1.950	0.195	34012
27	279	878	260	1.950	0.195	37985
27	281	881	267	4.950	0.495	33920
27	283	882	271	2.680	0.268	33349
27	285	883	275	2.680	0.268	34730
27	287	884	279	2.680	0.268	34503
27	289	884	288	5.850	0.585	35873
28	145	1014	86	-1.000	-1.000	37275
28	147	1014	89	1.950	0.195	37036
28	149	1013	91	1.453	0.145	36531
28	151	1013	94	1.950	0.195	36501
[truncated: 418 more rows]
