# Supplementary material for: The Arp2/3 complex is required for in situ haptotactic response of microglia to iC3b
Source: EMBO Rep. 2026 Feb 27;27(7):1666–95. doi: 10.1038/s44319-026-00720-9 (PMC13076747; doi:10.1038/s44319-026-00720-9)
Supplement: Supplementary file 15 — Source data Fig. 3 [file 44319_2026_720_MOESM15_ESM.zip › Figure 3/3B-F/25.01.24 BV2 iC3b hapto raw results.xlsx]

## Sheet: Velocity
Well 1 away			Well 1 towards			Well 2 towards			Well 2 away
Track Number	Velocity [µm/min]		Track Number	Velocity [µm/min]		Track Number	Velocity [µm/min]		Track Number	Velocity [µm/min]
1	0.47		1	0.47		1	0.66		1	0.42
2	0.5		2	0.32		2	0.31		2	0.58
3	0.61		3	0.55		3	0.45		3	0.61
4	0.56		4	0.27		4	0.32		4	0.59
5	0.82		5	0.61		5	0.49		5	0.51
6	0.52		6	0.56		6	0.71		6	0.54
7	0.51		7	0.49		7	0.8		7	0.49
8	0.7		8	1.03		8	0.51		8	0.63
9	0.8		9	0.34		9	0.41		9	0.6
10	0.61		10	0.39		10	0.64		10	0.74
11	0.89		11	0.57		11	0.46		11	1.03
12	0.44		12	0.34		12	0.5		12	0.79
13	0.6		13	0.33		13	0.38		13	0.47
14	0.53		14	0.55		14	0.48		14	0.76
15	0.34		15	0.38		15	0.59		15	0.84
16	0.81		16	0.41		16	0.54		16	0.63
17	1.03		17	0.37		17	0.57		17	0.79
18	0.74		18	1.06		18	0.68		18	0.93
19	0.55					19	0.43		19	1.02
						20	0.46		20	0.92
						21	0.22		21	0.53
									22	0.55
									23	0.65
									24	0.52

## Sheet: Distance
Well 1 away					Well 1 towards					Well 2 towards					Well 2 away
Track Number	Accumulated distance [µm]	Euclidean distance [µm]			Track Number	Accumulated distance [µm]	Euclidean distance [µm]			Track Number	Accumulated distance [µm]	Euclidean distance [µm]			Track Number	Accumulated distance [µm]	Euclidean distance [µm]
1	208.47	33.9			1	151.98	60.35			1	199.31	146.15			1	131.22	119.01
2	114.29	39.9			2	97.82	46.16			2	120.29	54.37			2	340.18	71.95
3	133.52	113.48			3	176.73	70.9			3	422.34	312.73			3	324.39	71.37
4	570.74	149.93			4	134.47	50.12			4	126.43	112.23			4	632.3	257.55
5	508.66	284.07			5	532.55	84.01			5	403.69	143.02			5	444.85	160.53
6	242.27	15.99			6	455.26	222.03			6	541.98	134.01			6	569.36	257.32
7	260.71	15.65			7	368.04	140.22			7	648.43	163.3			7	373.51	228.33
8	331.25	42.73			8	638.82	420.77			8	314.51	11.95			8	445.71	287.1
9	310.18	50.13			9	137.92	129.65			9	198.97	186.13			9	291.66	151
10	128.91	123.37			10	362.11	189.18			10	255.65	189.39			10	281.27	118.8
11	1063.35	254.7			11	472.2	307.9			11	329.57	128.68			11	453.29	164.4
12	501.97	124.93			12	253.2	119.5			12	327.5	128.01			12	502.84	133.32
13	384.21	161.77			13	217.41	99.11			13	327.14	78.81			13	398	152.06
14	168.1	57.18			14	371.85	152.61			14	399.01	320.81			14	590.1	378.26
15	100.02	75.32			15	206.04	177.76			15	468.27	434.94			15	593.24	166.86
16	209.9	201.47			16	202.97	158.94			16	318.66	259.85			16	399.71	94.25
17	217.12	205.12			17	431.34	90.33			17	260.2	203.05			17	459.68	69.23
18	148.33	92.29			18	424.75	94.21			18	306.68	154.63			18	307.96	81.68
19	315.19	105.32								19	168.32	109.5			19	204.92	185.35
										20	327.22	212.64			20	459.14	353.06
										21	107.86	91.42			21	491.26	160.82
															22	426.69	145.06
															23	288.05	260.75
															24	113.85	108.7

## Sheet: FMI
Well 1 away								Well 1 towards						Well 2 towards								Well 2 away
Track Number	x FMI	y FMI	Endpoint X Value	Endpoint Y Value		x*-1		Track Number	x FMI	y FMI	Endpoint X Value	Endpoint Y Value		Track Number	x FMI	y FMI	Endpoint X Value	Endpoint Y Value		x*-1		Track Number	x FMI	y FMI	Endpoint X Value	Endpoint Y Value
1	-0.14	-0.09	-28.599	-18.2		0.14		1	0.37	-0.15	55.899	-22.749		1	-0.56	0.48	-111.147	94.898		0.56		1	0.74	-0.52	97.498	-68.248
2	0.07	0.34	8.45	38.999		-0.07		2	0.47	0.08	45.499	7.8		2	-0.4	0.21	-48.099	25.349		0.4		2	0.19	0.08	66.298	27.949
3	-0.73	0.44	-96.848	59.148		0.73		3	-0.01	0.4	-2.6	70.848		3	-0.64	-0.37	-271.043	-155.996		0.64		3	0.17	0.13	56.549	43.549
4	-0.16	-0.21	-92.948	-117.647		0.16		4	0.02	0.37	2.6	50.049		4	-0.8	-0.38	-101.397	-48.099		0.8		4	0.36	0.18	230.744	114.397
5	-0.54	0.14	-275.593	68.898		0.54		5	0.16	0.03	82.548	15.6		5	-0.32	0.16	-128.047	63.698		0.32		5	0.1	-0.35	42.899	-154.696
6	0.03	-0.06	7.15	-14.3		-0.03		6	0.49	0.05	220.994	21.449		6	-0.11	-0.22	-60.448	-119.597		0.11		6	0.41	0.19	232.694	109.847
7	0	-0.06	1.3	-15.6		0		7	0.33	-0.18	122.847	-67.598		7	-0.24	0.07	-156.646	46.149		0.24		7	0.52	0.32	193.695	120.897
8	0.03	-0.13	9.75	-41.599		-0.03		8	0.65	-0.08	417.94	-48.749		8	-0.03	-0.03	-8.45	-8.45		0.03		8	0.64	-0.04	286.643	-16.25
9	-0.16	0.04	-48.749	11.7		0.16		9	0.87	0.36	119.597	50.049		9	-0.85	0.39	-168.996	77.998		0.85		9	-0.03	-0.52	-7.8	-150.796
10	-0.58	0.76	-74.748	98.148		0.58		10	0.51	-0.13	183.295	-46.799		10	-0.53	0.51	-136.497	131.297		0.53		10	0.35	-0.23	99.448	-64.998
11	-0.24	-0.02	-254.144	-16.9		0.24		11	0.51	-0.4	242.444	-189.795		11	-0.37	0.13	-121.547	42.249		0.37		11	0.18	-0.32	79.948	-143.646
12	-0.25	0.01	-124.797	5.85		0.25		12	0.47	0.07	118.297	16.9		12	-0.38	-0.1	-124.147	-31.199		0.38		12	0.26	-0.01	133.247	-4.55
13	-0.4	-0.13	-154.046	-49.399		0.4		13	0.44	-0.13	94.898	-28.599		13	-0.22	-0.1	-71.498	-33.149		0.22		13	0.34	0.18	134.547	70.848
14	-0.22	-0.26	-37.049	-43.549		0.22		14	0.37	-0.19	135.847	-69.548		14	-0.78	-0.2	-310.692	-79.948		0.78		14	0.57	-0.3	334.742	-176.146
15	-0.58	-0.47	-58.499	-47.449		0.58		15	0.83	0.24	170.946	48.749		15	-0.4	-0.84	-187.195	-392.59		0.4		15	0.12	0.25	72.798	150.146
16	-0.83	-0.48	-174.846	-100.098		0.83		16	0.78	-0.05	158.596	-10.4		16	-0.77	0.27	-245.044	86.448		0.77		16	0.16	0.17	64.998	68.248
17	-0.83	-0.46	-179.396	-99.448		0.83		17	0.2	0.05	87.748	21.449		17	-0.66	0.42	-171.596	108.547		0.66		17	0.12	0.08	57.199	38.999
18	-0.61	0.13	-90.348	18.85		0.61		18	0.14	0.17	59.799	72.798		18	-0.39	-0.32	-118.947	-98.798		0.39		18	0.12	-0.24	37.049	-72.798
19	-0.01	0.33	-1.95	105.297		0.01								19	-0.64	-0.13	-107.247	-22.099		0.64		19	0.76	-0.49	155.996	-100.098
														20	0.27	-0.59	87.748	-193.695		-0.27		20	0.48	-0.6	222.294	-274.293
														21	-0.74	-0.42	-79.298	-45.499		0.74		21	0.26	-0.2	127.397	-98.148
																						22	0.26	-0.21	112.447	-91.648
																						23	0.21	-0.88	61.098	-253.494
																						24	0.95	0.05	108.547	5.85

## Sheet: Directionality
Well 1 away					Well 1 towards					Well 2 towards					Well 2 away
Track Number	Directionality	Endpoint X Value	Endpoint Y Value		Track Number	Directionality	Endpoint X Value	Endpoint Y Value		Track Number	Directionality	Endpoint X Value	Endpoint Y Value		Track Number	Directionality	Endpoint X Value	Endpoint Y Value
1	0.163	-28.599	-18.2		1	0.397	55.899	-22.749		1	0.733	-111.147	94.898		1	0.907	97.498	-68.248
2	0.349	8.45	38.999		2	0.472	45.499	7.8		2	0.452	-48.099	25.349		2	0.212	66.298	27.949
3	0.85	-96.848	59.148		3	0.401	-2.6	70.848		3	0.74	-271.043	-155.996		3	0.22	56.549	43.549
4	0.263	-92.948	-117.647		4	0.373	2.6	50.049		4	0.888	-101.397	-48.099		4	0.407	230.744	114.397
5	0.558	-275.593	68.898		5	0.158	82.548	15.6		5	0.354	-128.047	63.698		5	0.361	42.899	-154.696
6	0.066	7.15	-14.3		6	0.488	220.994	21.449		6	0.247	-60.448	-119.597		6	0.452	232.694	109.847
7	0.06	1.3	-15.6		7	0.381	122.847	-67.598		7	0.252	-156.646	46.149		7	0.611	193.695	120.897
8	0.129	9.75	-41.599		8	0.659	417.94	-48.749		8	0.038	-8.45	-8.45		8	0.644	286.643	-16.25
9	0.162	-48.749	11.7		9	0.94	119.597	50.049		9	0.935	-168.996	77.998		9	0.518	-7.8	-150.796
10	0.957	-74.748	98.148		10	0.522	183.295	-46.799		10	0.741	-136.497	131.297		10	0.422	99.448	-64.998
11	0.24	-254.144	-16.9		11	0.652	242.444	-189.795		11	0.39	-121.547	42.249		11	0.363	79.948	-143.646
12	0.249	-124.797	5.85		12	0.472	118.297	16.9		12	0.391	-124.147	-31.199		12	0.265	133.247	-4.55
13	0.421	-154.046	-49.399		13	0.456	94.898	-28.599		13	0.241	-71.498	-33.149		13	0.382	134.547	70.848
14	0.34	-37.049	-43.549		14	0.41	135.847	-69.548		14	0.804	-310.692	-79.948		14	0.641	334.742	-176.146
15	0.753	-58.499	-47.449		15	0.863	170.946	48.749		15	0.929	-187.195	-392.59		15	0.281	72.798	150.146
16	0.96	-174.846	-100.098		16	0.783	158.596	-10.4		16	0.815	-245.044	86.448		16	0.236	64.998	68.248
17	0.945	-179.396	-99.448		17	0.209	87.748	21.449		17	0.78	-171.596	108.547		17	0.151	57.199	38.999
18	0.622	-90.348	18.85		18	0.222	59.799	72.798		18	0.504	-118.947	-98.798		18	0.265	37.049	-72.798
19	0.334	-1.95	105.297							19	0.651	-107.247	-22.099		19	0.904	155.996	-100.098
										20	0.65	87.748	-193.695		20	0.769	222.294	-274.293
										21	0.848	-79.298	-45.499		21	0.327	127.397	-98.148
															22	0.34	112.447	-91.648
															23	0.905	61.098	-253.494
															24	0.955	108.547	5.85
