# Supplementary material for: The Arp2/3 complex is required for in situ haptotactic response of microglia to iC3b
Source: EMBO Rep. 2026 Feb 27;27(7):1666–95. doi: 10.1038/s44319-026-00720-9 (PMC13076747; doi:10.1038/s44319-026-00720-9)
Supplement: Supplementary file 15 — Source data Fig. 3 [file 44319_2026_720_MOESM15_ESM.zip › Figure 3/3B-F/25.01.24 BV2 iC3b hapto well 1 away tracks 961.txt]

	Track n�	Slice n�	X	Y	Distance	Velocity	Pixel Value
1	1	201	1014	894	-1	-1	30360
2	1	203	1018	900	4.687	0.469	30627
3	1	205	1015	900	1.95	0.195	29292
4	1	207	1007	899	5.24	0.524	29827
5	1	209	1001	899	3.9	0.39	32156
6	1	211	999	899	1.3	0.13	30948
7	1	213	998	899	0.65	0.065	32420
8	1	215	994	899	2.6	0.26	31890
9	1	217	988	897	4.111	0.411	30840
10	1	219	984	896	2.68	0.268	32149
11	1	221	978	895	3.954	0.395	30710
12	1	223	967	893	7.267	0.727	31562
13	1	225	957	890	6.786	0.679	31294
14	1	227	969	891	7.827	0.783	31481
15	1	229	969	895	2.6	0.26	31288
16	1	231	969	907	7.8	0.78	31178
17	1	233	968	920	8.475	0.847	31534
18	1	235	973	933	9.053	0.905	28845
19	1	237	976	943	6.786	0.679	30317
20	1	239	979	954	7.411	0.741	27986
21	1	241	974	963	6.692	0.669	31614
22	1	243	968	970	5.993	0.599	31298
23	1	245	964	978	5.814	0.581	33714
24	1	247	961	982	3.25	0.325	31724
25	1	249	959	987	3.5	0.35	31530
26	1	251	957	989	1.838	0.184	31612
27	1	253	957	995	3.9	0.39	31896
28	1	255	966	988	7.411	0.741	31633
29	1	257	976	965	16.302	1.63	32335
30	1	259	979	947	11.861	1.186	29314
31	1	261	979	935	7.8	0.78	30419
32	1	263	980	923	7.827	0.783	29231
33	1	265	981	920	2.055	0.206	29612
34	1	267	982	916	2.68	0.268	32801
35	1	269	982	916	0	0	31824
36	1	271	982	916	0	0	30847
37	1	273	982	916	0	0	28195
38	1	275	982	910	3.9	0.39	31966
39	1	277	982	905	3.25	0.325	33642
40	1	279	982	904	0.65	0.065	29834
41	1	281	980	900	2.907	0.291	32404
42	1	283	975	909	6.692	0.669	28794
43	1	285	973	915	4.111	0.411	27769
44	1	287	971	919	2.907	0.291	23080
45	1	289	970	922	2.055	0.206	14236
46	2	243	990	1012	-1	-1	33476
47	2	245	990	1012	0	0	31017
48	2	247	990	1012	0	0	31720
49	2	249	990	1012	0	0	32456
50	2	251	991	1007	3.314	0.331	32123
51	2	253	994	998	6.166	0.617	32114
52	2	255	999	991	5.591	0.559	33046
53	2	257	1001	986	3.5	0.35	32821
54	2	259	1004	980	4.36	0.436	32980
55	2	261	1007	974	4.36	0.436	32439
56	2	263	1009	949	16.302	1.63	32159
57	2	265	1009	953	2.6	0.26	32371
58	2	267	1012	964	7.411	0.741	32601
59	2	269	1015	972	5.553	0.555	32942
60	2	271	1017	983	7.267	0.727	32494
61	2	273	1019	995	7.907	0.791	32766
62	2	275	1021	997	1.838	0.184	32048
63	2	277	1022	1001	2.68	0.268	32645
64	2	279	1022	1001	0	0	32607
65	2	281	1022	990	7.15	0.715	32734
66	2	283	1018	984	4.687	0.469	32040
67	2	285	1013	980	4.162	0.416	31938
68	2	287	1007	968	8.72	0.872	32475
69	2	289	1003	952	10.72	1.072	32452
70	3	245	1016	818	-1	-1	29843
71	3	247	1015	816	1.453	0.145	27323
72	3	249	1012	815	2.055	0.206	23753
73	3	251	1007	813	3.5	0.35	24100
74	3	253	1003	812	2.68	0.268	24642
75	3	255	999	811	2.68	0.268	33161
76	3	257	989	810	6.532	0.653	29610
77	3	259	979	813	6.786	0.679	34145
78	3	261	956	812	14.964	1.496	31505
79	3	263	947	808	6.402	0.64	32036
80	3	265	940	800	6.909	0.691	30968
81	3	267	925	784	14.255	1.426	31814
82	3	269	920	765	12.77	1.277	31523
83	3	271	918	755	6.629	0.663	29675
84	3	273	916	749	4.111	0.411	34507
85	3	275	910	753	4.687	0.469	26555
86	3	277	906	757	3.677	0.368	28451
87	3	279	904	757	1.3	0.13	29347
88	3	281	895	752	6.692	0.669	31316
89	3	283	891	751	2.68	0.268	32224
90	3	285	888	749	2.344	0.234	31664
91	3	287	881	736	9.597	0.96	33610
92	3	289	867	727	10.818	1.082	29250
93	4	85	1014	836	-1	-1	31480
94	4	87	1014	836	0	0	31237
95	4	89	1006	836	5.2	0.52	32525
96	4	91	997	840	6.402	0.64	29271
97	4	93	984	850	10.661	1.066	32407
98	4	95	972	853	8.04	0.804	32014
99	4	97	958	853	9.1	0.91	36677
100	4	99	947	855	7.267	0.727	32554
101	4	101	942	855	3.25	0.325	31862
102	4	103	942	855	0	0	32490
103	4	105	953	849	8.144	0.814	32141
104	4	107	962	846	6.166	0.617	32961
105	4	109	975	842	8.841	0.884	30430
106	4	111	984	840	5.993	0.599	32187
107	4	113	993	837	6.166	0.617	32160
108	4	115	1009	828	11.932	1.193	32254
109	4	117	1018	822	7.031	0.703	33276
110	4	119	1023	817	4.596	0.46	32253
111	4	121	1019	814	3.25	0.325	33103
112	4	123	1017	813	1.453	0.145	32665
113	4	125	1019	808	3.5	0.35	32305
114	4	127	1019	805	1.95	0.195	32540
115	4	129	1013	811	5.515	0.552	31985
116	4	131	1008	817	5.077	0.508	32954
117	4	133	1002	824	5.993	0.599	32224
118	4	135	996	828	4.687	0.469	32745
119	4	137	993	830	2.344	0.234	33051
120	4	139	986	834	5.24	0.524	32405
121	4	141	972	835	9.123	0.912	32755
122	4	143	955	834	11.069	1.107	32159
123	4	145	947	836	5.36	0.536	32350
124	4	147	943	837	2.68	0.268	32510
125	4	149	943	837	0	0	32371
126	4	151	947	835	2.907	0.291	31990
127	4	153	965	833	11.772	1.177	31981
128	4	155	973	831	5.36	0.536	32225
129	4	157	983	830	6.532	0.653	32587
130	4	159	990	826	5.24	0.524	32692
131	4	161	995	823	3.79	0.379	32539
132	4	163	998	818	3.79	0.379	33460
133	4	165	995	817	2.055	0.206	25174
134	4	167	1006	814	7.411	0.741	30822
135	4	169	1010	821	5.24	0.524	31138
136	4	171	1003	831	7.934	0.793	31026
137	4	173	1004	840	5.886	0.589	32338
138	4	175	1009	855	10.277	1.028	31825
139	4	177	1009	875	13	1.3	29679
140	4	179	1009	881	3.9	0.39	28064
141	4	181	1009	888	4.55	0.455	28200
142	4	183	1009	892	2.6	0.26	26383
143	4	185	1010	899	4.596	0.46	26784
144	4	187	1005	907	6.132	0.613	27137
145	4	189	998	920	9.597	0.96	29645
146	4	191	992	932	8.72	0.872	32030
147	4	193	987	945	9.053	0.905	33501
148	4	195	983	955	7.001	0.7	29351
149	4	197	964	970	15.734	1.573	31236
150	4	199	946	979	13.081	1.308	28935
151	4	201	939	982	4.95	0.495	24346
152	4	203	920	986	12.62	1.262	29164
153	4	205	911	989	6.166	0.617	27447
154	4	207	908	992	2.758	0.276	25251
155	4	209	904	997	4.162	0.416	28992
156	4	211	897	1000	4.95	0.495	28624
157	4	213	888	1000	5.85	0.585	30588
158	4	215	884	1005	4.162	0.416	32174
159	4	217	886	1006	1.453	0.145	27387
160	4	219	886	1009	1.95	0.195	29101
161	4	221	882	1013	3.677	0.368	20451
162	4	223	880	1014	1.453	0.145	32385
163	4	225	881	1019	3.314	0.331	24154
164	4	227	885	1022	3.25	0.325	28542
165	4	229	890	1022	3.25	0.325	25618
166	4	231	893	1020	2.344	0.234	24991
167	4	233	898	1018	3.5	0.35	32306
168	4	235	904	1012	5.515	0.552	37236
169	4	237	905	1011	0.919	0.092	35103
170	4	239	913	1001	8.324	0.832	34009
171	4	241	929	989	13	1.3	31633
172	4	243	938	981	7.827	0.783	27260
173	4	245	945	976	5.591	0.559	30202
174	4	247	948	973	2.758	0.276	32212
175	4	249	957	965	7.827	0.783	32614
176	4	251	961	962	3.25	0.325	33006
177	4	253	963	959	2.344	0.234	31592
178	4	255	964	952	4.596	0.46	29521
179	4	257	964	948	2.6	0.26	33121
180	4	259	963	947	0.919	0.092	32405
181	4	261	961	952	3.5	0.35	32496
182	4	263	948	970	14.432	1.443	30769
183	4	265	938	978	8.324	0.832	32168
184	4	267	929	988	8.745	0.874	29574
185	4	269	924	997	6.692	0.669	30046
186	4	271	912	1007	10.153	1.015	26713
187	4	273	911	1009	1.453	0.145	29057
188	4	275	905	1019	7.58	0.758	37010
189	4	277	900	1019	3.25	0.325	25446
190	4	279	889	1018	7.179	0.718	28169
191	4	281	882	1016	4.732	0.473	24145
192	4	283	877	1016	3.25	0.325	32061
193	4	285	873	1017	2.68	0.268	32513
194	4	287	871	1017	1.3	0.13	32655
195	4	289	871	1017	0	0	32306
196	5	165	1002	1010	-1	-1	30293
197	5	167	1010	1013	5.553	0.555	32106
198	5	169	1005	1009	4.162	0.416	31741
199	5	171	995	1004	7.267	0.727	30827
200	5	173	990	1002	3.5	0.35	29235
201	5	175	987	999	2.758	0.276	32848
202	5	177	986	996	2.055	0.206	32724
203	5	179	966	989	13.773	1.377	32992
204	5	181	951	986	9.943	0.994	31556
205	5	183	927	979	16.25	1.625	34234
206	5	185	920	975	5.24	0.524	29479
207	5	187	897	961	17.501	1.75	25919
208	5	189	894	955	4.36	0.436	26572
209	5	191	885	945	8.745	0.874	27913
210	5	193	880	930	10.277	1.028	30615
211	5	195	877	923	4.95	0.495	32566
212	5	197	876	921	1.453	0.145	31796
213	5	199	865	898	16.571	1.657	37912
214	5	201	855	883	11.718	1.172	32630
215	5	203	843	881	7.907	0.791	33744
216	5	205	823	870	14.836	1.484	29439
217	5	207	791	859	21.994	2.199	32237
218	5	209	783	854	6.132	0.613	26020
219	5	211	778	850	4.162	0.416	25510
220	5	213	771	844	5.993	0.599	25527
221	5	215	759	828	13	1.3	29280
222	5	217	748	824	7.608	0.761	29419
223	5	219	737	816	8.841	0.884	27928
224	5	221	725	816	7.8	0.78	29111
225	5	223	715	809	7.934	0.793	32015
226	5	225	713	804	3.5	0.35	27450
227	5	227	712	798	3.954	0.395	33022
228	5	229	697	809	12.09	1.209	29563
229	5	231	679	819	13.384	1.338	29360
230	5	233	664	811	11.05	1.105	32325
231	5	235	647	797	14.314	1.431	29316
232	5	237	639	800	5.553	0.555	30727
233	5	239	616	819	19.391	1.939	28665
234	5	241	611	822	3.79	0.379	33520
235	5	243	583	833	19.554	1.955	30472
236	5	245	573	838	7.267	0.727	31281
237	5	247	558	847	11.37	1.137	32083
238	5	249	551	866	13.161	1.316	32061
239	5	251	552	872	3.954	0.395	32709
240	5	253	554	890	11.772	1.177	32610
241	5	255	557	899	6.166	0.617	32882
242	5	257	558	910	7.179	0.718	32856
243	5	259	555	912	2.344	0.234	32954
244	5	261	557	902	6.629	0.663	32142
245	5	263	557	888	9.1	0.91	33461
246	5	265	562	875	9.053	0.905	30572
247	5	267	565	860	9.943	0.994	29535
248	5	269	568	855	3.79	0.379	30547
249	5	271	576	849	6.5	0.65	33203
250	5	273	578	847	1.838	0.184	28558
251	5	275	579	846	0.919	0.092	31962
252	5	277	579	846	0	0	32773
253	5	279	579	851	3.25	0.325	30180
254	5	281	576	855	3.25	0.325	30032
255	5	283	574	862	4.732	0.473	32046
256	5	285	573	869	4.596	0.46	28063
257	5	287	576	888	12.503	1.25	36063
258	5	289	578	904	10.481	1.048	38395
259	6	169	1010	417	-1	-1	30446
260	6	171	1010	417	0	0	31724
261	6	173	1003	418	4.596	0.46	29721
262	6	175	998	418	3.25	0.325	27840
263	6	177	996	417	1.453	0.145	35383
264	6	179	990	411	5.515	0.552	27837
265	6	181	984	403	6.5	0.65	30725
266	6	183	977	400	4.95	0.495	29025
267	6	185	969	396	5.814	0.581	30320
268	6	187	946	384	16.862	1.686	30520
269	6	189	934	378	8.72	0.872	29948
270	6	191	925	373	6.692	0.669	31193
271	6	193	915	369	7.001	0.7	26736
272	6	195	905	367	6.629	0.663	31312
273	6	197	901	365	2.907	0.291	34183
274	6	199	891	361	7.001	0.7	30890
275	6	201	886	357	4.162	0.416	29520
276	6	203	882	355	2.907	0.291	28675
277	6	205	876	351	4.687	0.469	30898
278	6	207	871	350	3.314	0.331	29677
279	6	209	870	350	0.65	0.065	26541
280	6	211	863	350	4.55	0.455	32558
281	6	213	856	347	4.95	0.495	32616
282	6	215	873	352	11.518	1.152	32707
283	6	217	896	362	16.302	1.63	33161
284	6	219	912	368	11.107	1.111	31167
285	6	221	924	373	8.45	0.845	33798
286	6	223	931	377	5.24	0.524	33595
287	6	225	938	379	4.732	0.473	32265
288	6	227	954	382	10.581	1.058	28519
289	6	229	961	386	5.24	0.524	27734
290	6	231	970	391	6.692	0.669	27178
291	6	233	976	395	4.687	0.469	28039
292	6	235	983	400	5.591	0.559	25365
293	6	237	991	404	5.814	0.581	24117
294	6	239	995	406	2.907	0.291	24167
295	6	241	997	409	2.344	0.234	24658
296	6	243	1004	413	5.24	0.524	25578
297	6	245	1011	417	5.24	0.524	24851
298	6	247	1013	418	1.453	0.145	25061
299	6	249	1017	422	3.677	0.368	30518
300	6	251	1018	422	0.65	0.065	32639
301	6	253	1020	426	2.907	0.291	34185
302	6	255	1021	430	2.68	0.268	32642
303	6	257	1021	434	2.6	0.26	31935
304	6	259	1020	436	1.453	0.145	31797
305	6	261	1021	439	2.055	0.206	31733
306	6	263	1021	439	0	0	31697
307	7	187	1008	838	-1	-1	34258
308	7	189	1008	838	0	0	30124
309	7	191	1008	840	1.3	0.13	15441
310	7	193	1006	841	1.453	0.145	32285
311	7	195	1011	828	9.053	0.905	26531
312	7	197	1011	827	0.65	0.065	27127
313	7	199	1011	835	5.2	0.52	24717
314	7	201	1013	837	1.838	0.184	26308
315	7	203	1014	840	2.055	0.206	28398
316	7	205	1012	849	5.993	0.599	26450
317	7	207	1016	837	8.222	0.822	29477
318	7	209	1016	833	2.6	0.26	31180
319	7	211	1012	829	3.677	0.368	27767
320	7	213	1007	827	3.5	0.35	23327
321	7	215	999	820	6.909	0.691	32727
322	7	217	994	813	5.591	0.559	32635
323	7	219	993	810	2.055	0.206	32073
324	7	221	1000	806	5.24	0.524	32307
325	7	223	1005	813	5.591	0.559	32625
326	7	225	1008	822	6.166	0.617	22431
327	7	227	1011	829	4.95	0.495	12640
328	7	229	1008	840	7.411	0.741	27419
329	7	231	1006	845	3.5	0.35	30795
330	7	233	1006	847	1.3	0.13	31643
331	7	235	1006	847	0	0	33069
332	7	237	1002	852	4.162	0.416	28609
333	7	239	996	855	4.36	0.436	32399
334	7	241	990	859	4.687	0.469	28447
335	7	243	982	859	5.2	0.52	27523
336	7	245	970	859	7.8	0.78	32932
337	7	247	961	860	5.886	0.589	28400
338	7	249	952	862	5.993	0.599	38964
339	7	251	941	862	7.15	0.715	30293
340	7	253	934	864	4.732	0.473	28977
341	7	255	926	865	5.24	0.524	30045
342	7	257	914	866	7.827	0.783	30575
343	7	259	907	868	4.732	0.473	31086
344	7	261	900	870	4.732	0.473	29952
345	7	263	895	870	3.25	0.325	27712
346	7	265	893	870	1.3	0.13	30183
347	7	267	900	867	4.95	0.495	30786
348	7	269	924	861	16.08	1.608	31020
349	7	271	943	858	12.503	1.25	26175
350	7	273	958	856	9.836	0.984	30629
351	7	275	969	853	7.411	0.741	27308
352	7	277	985	849	10.72	1.072	31121
353	7	279	994	847	5.993	0.599	28437
354	7	281	1004	844	6.786	0.679	32775
355	7	283	1008	843	2.68	0.268	26633
356	7	285	1009	850	4.596	0.46	30774
357	7	287	1010	857	4.596	0.46	26316
358	7	289	1010	862	3.25	0.325	30175
359	8	187	1003	603	-1	-1	26606
360	8	189	1003	602	0.65	0.065	31932
361	8	191	1006	603	2.055	0.206	35880
362	8	193	1007	600	2.055	0.206	24929
363	8	195	1008	599	0.919	0.092	31839
364	8	197	1009	598	0.919	0.092	29297
365	8	199	1005	601	3.25	0.325	28345
366	8	201	993	603	7.907	0.791	29844
367	8	203	969	606	15.721	1.572	27972
368	8	205	955	603	9.306	0.931	30171
369	8	207	934	602	13.665	1.367	28028
370	8	209	911	607	15.299	1.53	29496
371	8	211	887	620	17.741	1.774	33140
372	8	213	887	620	0	0	29146
373	8	215	890	638	11.861	1.186	29499
374	8	217	897	653	10.759	1.076	28915
375	8	219	897	666	8.45	0.845	30515
376	8	221	891	684	12.333	1.233	35039
377	8	223	887	690	4.687	0.469	26820
378	8	225	887	690	0	0	28742
379	8	227	881	681	7.031	0.703	25756
380	8	229	881	677	2.6	0.26	23842
381	8	231	900	673	12.62	1.262	31144
382	8	233	924	679	16.08	1.608	22017
383	8	235	934	677	6.629	0.663	29540
384	8	237	957	678	14.964	1.496	32083
385	8	239	961	677	2.68	0.268	30373
386	8	241	982	687	15.118	1.512	34232
387	8	243	996	691	9.464	0.946	30637
388	8	245	1001	696	4.596	0.46	29222
389	8	247	1008	699	4.95	0.495	42954
390	8	249	1010	696	2.344	0.234	36275
391	8	251	1015	687	6.692	0.669	39672
392	8	253	1009	687	3.9	0.39	30319
393	8	255	998	684	7.411	0.741	32386
394	8	257	988	675	8.745	0.874	32709
395	8	259	985	661	9.306	0.931	20154
396	8	261	982	654	4.95	0.495	31821
397	8	263	995	659	9.053	0.905	32343
398	8	265	1001	670	8.144	0.814	34622
399	8	267	1001	677	4.55	0.455	29696
400	8	269	995	680	4.36	0.436	34193
401	8	271	999	686	4.687	0.469	31557
402	8	273	1013	686	9.1	0.91	30832
403	8	275	1015	682	2.907	0.291	29604
404	8	277	1013	677	3.5	0.35	27945
405	8	279	1016	672	3.79	0.379	34532
406	8	281	1018	667	3.5	0.35	33362
407	9	211	1011	462	-1	-1	31021
408	9	213	1011	462	0	0	30875
409	9	215	1011	462	0	0	29013
410	9	217	1009	462	1.3	0.13	29375
411	9	219	1009	462	0	0	28938
412	9	221	1010	476	9.123	0.912	23575
413	9	223	1011	479	2.055	0.206	22906
414	9	225	1013	492	8.549	0.855	30843
415	9	227	1015	500	5.36	0.536	31609
416	9	229	1015	500	0	0	30437
417	9	231	1016	492	5.24	0.524	30233
418	9	233	1019	477	9.943	0.994	26689
419	9	235	1015	461	10.72	1.072	27651
420	9	237	1006	452	8.273	0.827	32066
421	9	239	996	443	8.745	0.874	30470
422	9	241	986	432	9.663	0.966	33679
423	9	243	979	425	6.435	0.643	32068
424	9	245	966	405	15.505	1.55	32344
425	9	247	965	405	0.65	0.065	32343
426	9	249	974	434	19.736	1.974	28096
427	9	251	974	442	5.2	0.52	29572
428	9	253	976	459	11.126	1.113	31587
429	9	255	956	462	13.145	1.315	29025
430	9	257	953	454	5.553	0.555	29965
431	9	259	945	428	17.681	1.768	35148
432	9	261	941	402	17.098	1.71	31974
433	9	263	933	383	13.4	1.34	31524
434	9	265	931	376	4.732	0.473	32437
435	9	267	929	366	6.629	0.663	31632
436	9	269	925	354	8.222	0.822	36108
437	9	271	921	343	7.608	0.761	24153
438	9	273	919	334	5.993	0.599	32135
439	9	275	919	336	1.3	0.13	32565
440	9	277	919	343	4.55	0.455	32615
441	9	279	923	376	21.606	2.161	30490
442	9	281	924	379	2.055	0.206	31375
443	9	283	925	385	3.954	0.395	30241
444	9	285	927	400	9.836	0.984	29492
445	9	287	933	428	18.613	1.861	30810
446	9	289	936	444	10.581	1.058	28042
447	10	247	996	799	-1	-1	34559
448	10	249	995	800	0.919	0.092	33818
449	10	251	993	800	1.3	0.13	35838
450	10	253	992	799	0.919	0.092	34129
451	10	255	986	789	7.58	0.758	28172
452	10	257	976	780	8.745	0.874	30142
453	10	259	965	764	12.62	1.262	28135
454	10	261	957	747	12.212	1.221	30715
455	10	263	948	734	10.277	1.028	29598
456	10	265	940	723	8.841	0.884	30683
457	10	267	933	714	7.411	0.741	30072
458	10	269	922	705	9.238	0.924	29933
459	10	271	916	698	5.993	0.599	28745
460	10	273	910	690	6.5	0.65	28399
461	10	275	906	683	5.24	0.524	25476
462	10	277	903	676	4.95	0.495	29695
463	10	279	901	670	4.111	0.411	30809
464	10	281	900	663	4.596	0.46	31640
465	10	283	900	660	1.95	0.195	31628
466	10	285	897	654	4.36	0.436	31518
467	10	287	887	651	6.786	0.679	32442
468	10	289	881	648	4.36	0.436	31870
469	11	49	1013	444	-1	-1	34387
470	11	51	1000	429	12.902	1.29	35352
471	11	53	997	430	2.055	0.206	33936
472	11	55	987	432	6.629	0.663	27415
473	11	57	975	429	8.04	0.804	26525
474	11	59	961	421	10.481	1.048	35026
475	11	61	949	421	7.8	0.78	32272
476	11	63	936	424	8.672	0.867	31267
477	11	65	926	425	6.532	0.653	30260
478	11	67	917	428	6.166	0.617	33170
479	11	69	917	428	0	0	30964
480	11	71	916	428	0.65	0.065	29875
481	11	73	916	428	0	0	31410
482	11	75	909	430	4.732	0.473	28945
483	11	77	904	439	6.692	0.669	32353
484	11	79	903	440	0.919	0.092	38162
485	11	81	900	447	4.95	0.495	39458
486	11	83	906	422	16.711	1.671	51665
487	11	85	908	404	11.772	1.177	39194
488	11	87	904	391	8.841	0.884	35062
489	11	89	898	378	9.306	0.931	35428
490	11	91	895	375	2.758	0.276	40982
491	11	93	882	378	8.672	0.867	40325
492	11	95	876	378	3.9	0.39	36266
493	11	97	869	377	4.596	0.46	38916
494	11	99	865	375	2.907	0.291	33477
495	11	101	856	372	6.166	0.617	34626
496	11	103	845	370	7.267	0.727	29470
497	11	105	817	366	18.384	1.838	33640
498	11	107	807	361	7.267	0.727	28766
499	11	109	796	359	7.267	0.727	31944
500	11	111	780	361	10.481	1.048	31021
501	11	113	778	357	2.907	0.291	30180
502	11	115	779	352	3.314	0.331	32643
503	11	117	782	368	10.581	1.058	32262
504	11	119	783	398	19.51	1.951	36481
505	11	121	783	398	0	0	31179
506	11	123	783	402	2.6	0.26	30458
507	11	125	783	406	2.6	0.26	28510
508	11	127	781	417	7.267	0.727	26388
509	11	129	780	426	5.886	0.589	27653
510	11	131	780	426	0	0	26618
511	11	133	790	414	10.153	1.015	32210
512	11	135	807	397	15.627	1.563	32412
513	11	137	813	391	5.515	0.552	33034
514	11	139	830	376	14.736	1.474	33256
515	11	141	837	366	7.934	0.793	32715
516	11	143	844	357	7.411	0.741	32660
517	11	145	848	355	2.907	0.291	32869
518	11	147	865	372	15.627	1.563	33943
519	11	149	883	380	12.803	1.28	33430
520	11	151	915	381	20.81	2.081	33560
521	11	153	957	376	27.492	2.749	35494
522	11	155	979	370	14.822	1.482	27990
523	11	157	982	369	2.055	0.206	36362
524	11	159	1000	373	11.985	1.199	29341
525	11	161	1006	407	22.441	2.244	37222
526	11	163	1005	420	8.475	0.847	36814
527	11	165	1004	430	6.532	0.653	39515
528	11	167	998	453	15.45	1.545	29336
529	11	169	998	500	30.549	3.055	36140
530	11	171	996	511	7.267	0.727	37947
531	11	173	986	525	11.183	1.118	36589
532	11	175	977	538	10.277	1.028	34353
533	11	177	972	546	6.132	0.613	34201
534	11	179	971	541	3.314	0.331	33949
535	11	181	977	530	8.144	0.814	32026
536	11	183	974	534	3.25	0.325	33253
537	11	185	983	550	11.932	1.193	24412
538	11	187	986	556	4.36	0.436	23450
539	11	189	983	554	2.344	0.234	37484
540	11	191	969	549	9.663	0.966	37798
541	11	193	960	545	6.402	0.64	33917
542	11	195	959	567	14.314	1.431	32773
543	11	197	966	580	9.597	0.96	32537
544	11	199	977	611	21.38	2.138	36547
545	11	201	983	629	12.333	1.233	29239
546	11	203	986	645	10.581	1.058	36432
547	11	205	989	645	1.95	0.195	33464
548	11	207	995	649	4.687	0.469	38482
549	11	209	999	649	2.6	0.26	34817
550	11	211	1000	648	0.919	0.092	38414
551	11	213	996	636	8.222	0.822	30510
552	11	215	991	630	5.077	0.508	31116
553	11	217	985	626	4.687	0.469	32945
554	11	219	981	630	3.677	0.368	41078
555	11	221	971	630	6.5	0.65	29876
556	11	223	955	626	10.72	1.072	25313
557	11	225	942	622	8.841	0.884	31649
558	11	227	926	617	10.896	1.09	26031
559	11	229	904	608	15.45	1.545	27977
560	11	231	891	604	8.841	0.884	23925
561	11	233	878	596	9.922	0.992	26767
562	11	235	854	579	19.117	1.912	27915
563	11	237	839	568	12.09	1.209	34231
564	11	239	825	558	11.183	1.118	29164
565	11	241	815	548	9.192	0.919	30715
566	11	243	807	535	9.922	0.992	33054
567	11	245	806	509	16.912	1.691	28441
568	11	247	804	490	12.418	1.242	30960
569	11	249	805	467	14.964	1.496	26642
570	11	251	807	456	7.267	0.727	32455
571	11	253	810	449	4.95	0.495	32888
572	11	255	817	443	5.993	0.599	33063
573	11	257	826	433	8.745	0.874	33150
574	11	259	830	429	3.677	0.368	33249
575	11	261	834	425	3.677	0.368	32001
576	11	263	825	435	8.745	0.874	32707
577	11	265	814	445	9.663	0.966	33945
578	11	267	797	455	12.82	1.282	30830
579	11	269	777	459	13.257	1.326	33193
580	11	271	737	460	26.007	2.601	28991
581	11	273	724	461	8.475	0.847	27245
582	11	275	701	461	14.95	1.495	32638
583	11	277	686	463	9.836	0.984	31242
584	11	279	671	464	9.771	0.977	31356
585	11	281	656	465	9.771	0.977	32105
586	11	283	646	465	6.5	0.65	29922
587	11	285	636	464	6.532	0.653	35063
588	11	287	625	468	7.608	0.761	28441
589	11	289	622	470	2.344	0.234	34929
590	12	59	1016	538	-1	-1	35596
591	12	61	1014	538	1.3	0.13	40615
592	12	63	1005	540	5.993	0.599	32277
593	12	65	1004	541	0.919	0.092	40991
594	12	67	1003	542	0.919	0.092	37186
595	12	69	1003	542	0	0	33756
596	12	71	997	546	4.687	0.469	43178
597	12	73	991	547	3.954	0.395	44877
598	12	75	983	547	5.2	0.52	41515
599	12	77	969	549	9.192	0.919	34560
600	12	79	956	556	9.597	0.96	34988
601	12	81	952	565	6.402	0.64	34680
602	12	83	952	565	0	0	30596
603	12	85	950	568	2.344	0.234	35961
604	12	87	948	571	2.344	0.234	29342
605	12	89	944	576	4.162	0.416	27660
606	12	91	944	576	0	0	28083
607	12	93	944	575	0.65	0.065	26754
608	12	95	944	574	0.65	0.065	26967
609	12	97	943	570	2.68	0.268	31977
610	12	99	938	560	7.267	0.727	33026
611	12	101	936	546	9.192	0.919	30444
612	12	103	936	538	5.2	0.52	26623
613	12	105	936	537	0.65	0.065	31203
614	12	107	931	524	9.053	0.905	29000
615	12	109	928	519	3.79	0.379	30718
616	12	111	928	518	0.65	0.065	29460
617	12	113	916	506	11.031	1.103	26159
618	12	115	916	505	0.65	0.065	27749
619	12	117	916	505	0	0	28847
620	12	119	914	497	5.36	0.536	25042
621	12	121	913	493	2.68	0.268	22733
622	12	123	919	488	5.077	0.508	30287
623	12	125	921	490	1.838	0.184	31324
624	12	127	919	493	2.344	0.234	32363
625	12	129	916	497	3.25	0.325	29193
626	12	131	909	502	5.591	0.559	30514
627	12	133	904	504	3.5	0.35	30645
628	12	135	893	507	7.411	0.741	23527
629	12	137	882	504	7.411	0.741	25369
630	12	139	879	504	1.95	0.195	30888
631	12	141	910	500	20.317	2.032	30741
632	12	143	924	497	9.306	0.931	45301
633	12	145	923	496	0.919	0.092	42331
634	12	147	920	495	2.055	0.206	28680
635	12	149	919	493	1.453	0.145	30786
636	12	151	920	489	2.68	0.268	24766
637	12	153	926	481	6.5	0.65	29837
638	12	155	928	474	4.732	0.473	46659
639	12	157	931	468	4.36	0.436	43886
640	12	159	931	463	3.25	0.325	28333
641	12	161	934	456	4.95	0.495	31474
642	12	163	930	461	4.162	0.416	30960
643	12	165	920	473	10.153	1.015	27842
644	12	167	907	487	12.418	1.242	30711
645	12	169	870	508	27.653	2.765	28598
646	12	171	855	514	10.501	1.05	34954
647	12	173	826	523	19.736	1.974	28529
648	12	175	809	532	12.503	1.25	19316
649	12	177	801	542	8.324	0.832	31704
650	12	179	801	542	0	0	33127
651	12	181	802	541	0.919	0.092	34122
652	12	183	804	537	2.907	0.291	27778
653	12	185	809	535	3.5	0.35	32024
654	12	187	812	534	2.055	0.206	28535
655	12	189	810	535	1.453	0.145	25870
656	12	191	809	536	0.919	0.092	28169
657	12	193	804	541	4.596	0.46	29310
658	12	195	803	542	0.919	0.092	26404
659	12	197	800	543	2.055	0.206	28918
660	12	199	791	548	6.692	0.669	34969
661	12	201	790	548	0.65	0.065	35547
662	12	203	790	548	0	0	34341
663	12	205	789	546	1.453	0.145	28747
664	12	207	786	546	1.95	0.195	25620
665	12	209	786	546	0	0	26010
666	12	211	786	546	0	0	24102
667	12	213	792	543	4.36	0.436	26440
668	12	215	797	540	3.79	0.379	29502
669	12	217	800	537	2.758	0.276	34631
670	12	219	800	537	0	0	34915
671	12	221	800	537	0	0	32890
672	12	223	807	533	5.24	0.524	26096
673	12	225	809	532	1.453	0.145	36258
674	12	227	809	531	0.65	0.065	32759
675	12	229	809	531	0	0	31769
676	12	231	809	531	0	0	27706
677	12	233	806	536	3.79	0.379	30132
678	12	235	802	541	4.162	0.416	29985
679	12	237	782	555	15.868	1.587	27054
680	12	239	777	558	3.79	0.379	32306
681	12	241	769	562	5.814	0.581	33699
682	12	243	761	566	5.814	0.581	25024
683	12	245	751	570	7.001	0.7	27099
684	12	247	746	576	5.077	0.508	25928
685	12	249	742	580	3.677	0.368	27998
686	12	251	741	593	8.475	0.847	38431
687	12	253	741	593	0	0	37898
688	12	255	741	593	0	0	37719
689	12	257	745	587	4.687	0.469	36504
690	12	259	756	574	11.069	1.107	28458
691	12	261	763	567	6.435	0.643	29220
692	12	263	765	566	1.453	0.145	29492
693	12	265	769	564	2.907	0.291	28908
694	12	267	774	559	4.596	0.46	26824
695	12	269	778	557	2.907	0.291	31383
696	12	271	782	554	3.25	0.325	26817
697	12	273	787	551	3.79	0.379	29471
698	12	275	794	548	4.95	0.495	30045
699	12	277	799	545	3.79	0.379	29358
700	12	279	802	542	2.758	0.276	28816
701	12	281	807	539	3.79	0.379	28504
702	12	283	812	536	3.79	0.379	32854
703	12	285	822	530	7.58	0.758	33297
704	12	287	823	529	0.919	0.092	30638
705	12	289	824	529	0.65	0.065	29198
706	13	161	1015	73	-1	-1	33633
707	13	163	1017	74	1.453	0.145	32952
708	13	165	1016	74	0.65	0.065	34354
709	13	167	1007	60	10.818	1.082	32497
710	13	169	1003	56	3.677	0.368	33529
711	13	171	1000	47	6.166	0.617	33997
712	13	173	1000	35	7.8	0.78	34116
713	13	175	993	25	7.934	0.793	34214
714	13	177	982	17	8.841	0.884	31212
715	13	179	974	16	5.24	0.524	31613
716	13	181	956	17	11.718	1.172	35428
717	13	183	945	17	7.15	0.715	35976
718	13	185	937	14	5.553	0.555	33449
719	13	187	929	11	5.553	0.555	33392
720	13	189	930	9	1.453	0.145	33079
721	13	191	958	16	18.76	1.876	33705
722	13	193	973	17	9.771	0.977	36171
723	13	195	986	19	8.549	0.855	35326
724	13	197	994	25	6.5	0.65	34624
725	13	199	999	29	4.162	0.416	30319
726	13	201	997	29	1.3	0.13	33787
727	13	203	971	20	17.883	1.788	35341
728	13	205	945	14	17.344	1.734	35251
729	13	207	936	14	5.85	0.585	36231
730	13	209	936	14	0	0	32465
731	13	211	938	11	2.344	0.234	28570
732	13	213	934	14	3.25	0.325	29018
733	13	215	930	21	5.24	0.524	33462
734	13	217	923	33	9.03	0.903	34291
735	13	219	916	40	6.435	0.643	37039
736	13	221	906	53	10.661	1.066	29100
737	13	223	899	67	10.174	1.017	21287
738	13	225	894	85	12.143	1.214	34808
739	13	227	887	99	10.174	1.017	33316
740	13	229	882	104	4.596	0.46	33316
741	13	231	874	102	5.36	0.536	33885
742	13	233	864	98	7.001	0.7	37196
743	13	235	853	93	7.854	0.785	33250
744	13	237	847	96	4.36	0.436	34350
745	13	239	842	101	4.596	0.46	31281
746	13	241	839	104	2.758	0.276	27915
747	13	243	831	107	5.553	0.555	33320
748	13	245	826	109	3.5	0.35	22567
749	13	247	819	113	5.24	0.524	27730
750	13	249	811	118	6.132	0.613	31632
751	13	251	802	125	7.411	0.741	27210
752	13	253	799	126	2.055	0.206	34548
753	13	255	799	127	0.65	0.065	31682
754	13	257	801	127	1.3	0.13	29760
755	13	259	809	124	5.553	0.555	30903
756	13	261	812	122	2.344	0.234	30725
757	13	263	815	119	2.758	0.276	31949
758	13	265	818	118	2.055	0.206	29665
759	13	267	823	115	3.79	0.379	32765
760	13	269	818	122	5.591	0.559	28142
761	13	271	814	129	5.24	0.524	30555
762	13	273	810	134	4.162	0.416	43242
763	13	275	810	140	3.9	0.39	33835
764	13	277	810	144	2.6	0.26	34289
765	13	279	806	149	4.162	0.416	33012
766	13	281	799	154	5.591	0.559	32962
767	13	283	792	156	4.732	0.473	32341
768	13	285	780	154	7.907	0.791	33259
769	13	287	771	155	5.886	0.589	33258
770	13	289	778	149	5.993	0.599	33623
771	14	225	1001	525	-1	-1	28846
772	14	227	1004	526	2.055	0.206	29828
773	14	229	1000	530	3.677	0.368	28268
774	14	231	999	533	2.055	0.206	34059
775	14	233	998	535	1.453	0.145	34388
776	14	235	997	542	4.596	0.46	34523
777	14	237	993	544	2.907	0.291	34313
778	14	239	994	544	0.65	0.065	34815
779	14	241	1004	537	7.934	0.793	39295
780	14	243	1006	536	1.453	0.145	32324
781	14	245	1015	528	7.827	0.783	35322
782	14	247	1009	545	11.718	1.172	34896
783	14	249	1003	551	5.515	0.552	31657
784	14	251	994	562	9.238	0.924	33401
785	14	253	985	574	9.75	0.975	33938
786	14	255	980	581	5.591	0.559	33725
787	14	257	974	590	7.031	0.703	35386
788	14	259	967	596	5.993	0.599	32806
789	14	261	964	600	3.25	0.325	32424
790	14	263	964	600	0	0	32706
791	14	265	965	589	7.179	0.718	33260
792	14	267	968	571	11.861	1.186	25401
793	14	269	974	563	6.5	0.65	32006
794	14	271	979	559	4.162	0.416	35269
795	14	273	981	556	2.344	0.234	34136
796	14	275	985	551	4.162	0.416	33275
797	14	277	983	554	2.344	0.234	33206
798	14	279	967	565	12.62	1.262	33321
799	14	281	962	569	4.162	0.416	34157
800	14	283	958	575	4.687	0.469	34133
801	14	285	951	582	6.435	0.643	31270
802	14	287	945	585	4.36	0.436	29872
803	14	289	944	592	4.596	0.46	31085
804	15	231	1020	429	-1	-1	35347
805	15	233	1023	426	2.758	0.276	34922
806	15	235	1014	433	7.411	0.741	35375
807	15	237	1012	436	2.344	0.234	34874
808	15	239	1009	441	3.79	0.379	34519
809	15	241	1009	442	0.65	0.065	34424
810	15	243	1008	447	3.314	0.331	35227
811	15	245	1004	452	4.162	0.416	34059
812	15	247	999	456	4.162	0.416	34246
813	15	249	999	457	0.65	0.065	31415
814	15	251	993	465	6.5	0.65	34371
815	15	253	986	471	5.993	0.599	34453
816	15	255	978	477	6.5	0.65	33500
817	15	257	973	482	4.596	0.46	32830
818	15	259	970	482	1.95	0.195	33422
819	15	261	970	479	1.95	0.195	33183
820	15	263	973	470	6.166	0.617	32902
821	15	265	973	470	0	0	33339
822	15	267	970	470	1.95	0.195	33355
823	15	269	964	471	3.954	0.395	33105
824	15	271	964	471	0	0	33725
825	15	273	964	471	0	0	38023
826	15	275	961	472	2.055	0.206	32256
827	15	277	957	475	3.25	0.325	29861
828	15	279	953	477	2.907	0.291	26237
829	15	281	945	484	6.909	0.691	28609
830	15	283	940	496	8.45	0.845	32446
831	15	285	938	497	1.453	0.145	32870
832	15	287	932	500	4.36	0.436	33111
833	15	289	930	502	1.838	0.184	32126
834	16	237	1013	326	-1	-1	38827
835	16	239	1013	326	0	0	39844
836	16	241	1008	330	4.162	0.416	33395
837	16	243	1000	336	6.5	0.65	33357
838	16	245	994	337	3.954	0.395	41986
839	16	247	982	340	8.04	0.804	29765
840	16	249	970	354	11.985	1.199	32410
841	16	251	960	360	7.58	0.758	30949
842	16	253	950	370	9.192	0.919	31068
843	16	255	941	378	7.827	0.783	30878
844	16	257	930	387	9.238	0.924	35276
845	16	259	905	402	18.95	1.895	32029
846	16	261	889	410	11.627	1.163	32850
847	16	263	887	412	1.838	0.184	32950
848	16	265	885	412	1.3	0.13	38159
849	16	267	878	410	4.732	0.473	35635
850	16	269	868	411	6.532	0.653	26227
851	16	271	853	411	9.75	0.975	30804
852	16	273	837	413	10.481	1.048	30228
853	16	275	821	418	10.896	1.09	30232
854	16	277	801	427	14.255	1.426	31029
855	16	279	795	435	6.5	0.65	31267
856	16	281	785	444	8.745	0.874	27136
857	16	283	781	446	2.907	0.291	27943
858	16	285	768	456	10.661	1.066	33287
859	16	287	758	463	7.934	0.793	31966
860	16	289	744	480	14.314	1.431	33462
861	17	247	1003	331	-1	-1	33088
862	17	249	1001	331	1.3	0.13	31899
863	17	251	994	335	5.24	0.524	40587
864	17	253	979	343	11.05	1.105	31319
865	17	255	962	354	13.161	1.316	33186
866	17	257	936	376	22.138	2.214	36633
867	17	259	923	387	11.069	1.107	33968
868	17	261	905	402	15.23	1.523	31667
869	17	263	880	415	18.315	1.832	31822
870	17	265	864	421	11.107	1.111	35022
871	17	267	855	421	5.85	0.585	35241
872	17	269	842	421	8.45	0.845	33133
873	17	271	825	419	11.126	1.113	28312
874	17	273	809	420	10.42	1.042	28800
875	17	275	795	426	9.9	0.99	31821
876	17	277	789	433	5.993	0.599	29834
877	17	279	789	449	10.4	1.04	37338
878	17	281	784	453	4.162	0.416	41497
879	17	283	772	460	9.03	0.903	32462
880	17	285	755	470	12.82	1.282	33349
881	17	287	746	475	6.692	0.669	25458
882	17	289	727	484	13.665	1.367	33029
883	18	249	1012	151	-1	-1	32291
884	18	251	1011	151	0.65	0.065	32092
885	18	253	1007	157	4.687	0.469	30800
886	18	255	995	168	10.581	1.058	32684
887	18	257	994	171	2.055	0.206	29557
888	18	259	990	176	4.162	0.416	26630
889	18	261	988	189	8.549	0.855	29486
890	18	263	985	198	6.166	0.617	29624
891	18	265	977	212	10.481	1.048	31708
892	18	267	977	214	1.3	0.13	32366
893	18	269	981	198	10.72	1.072	31781
894	18	271	978	187	7.411	0.741	20729
895	18	273	964	178	10.818	1.082	21767
896	18	275	953	174	7.608	0.761	29848
897	18	277	946	168	5.993	0.599	31942
898	18	279	933	154	12.418	1.242	26976
899	18	281	920	143	11.069	1.107	31601
900	18	283	910	136	7.934	0.793	27957
901	18	285	900	132	7.001	0.7	33189
902	18	287	885	127	10.277	1.028	34367
903	18	289	873	122	8.45	0.845	34758
904	19	97	1022	174	-1	-1	28388
905	19	99	1022	174	0	0	32722
906	19	101	1015	178	5.24	0.524	31704
907	19	103	1009	178	3.9	0.39	30896
908	19	105	1002	178	4.55	0.455	36175
909	19	107	994	178	5.2	0.52	33851
910	19	109	987	178	4.55	0.455	32500
911	19	111	974	176	8.549	0.855	34405
912	19	113	950	173	15.721	1.572	31680
913	19	115	944	174	3.954	0.395	32162
914	19	117	956	173	7.827	0.783	31698
915	19	119	974	165	12.803	1.28	32163
916	19	121	990	157	11.627	1.163	33139
917	19	123	999	152	6.692	0.669	33368
918	19	125	1004	148	4.162	0.416	32818
919	19	127	1008	143	4.162	0.416	33365
920	19	129	1012	140	3.25	0.325	32881
921	19	131	1013	137	2.055	0.206	33429
922	19	133	1016	132	3.79	0.379	33047
923	19	135	1019	126	4.36	0.436	32748
924	19	137	1020	123	2.055	0.206	32691
925	19	139	1020	117	3.9	0.39	33436
926	19	141	1017	108	6.166	0.617	33630
927	19	143	1017	104	2.6	0.26	33202
928	19	145	1019	92	7.907	0.791	33899
929	19	147	1019	82	6.5	0.65	33788
930	19	149	1019	74	5.2	0.52	33249
931	19	151	1019	71	1.95	0.195	33547
932	19	153	1019	67	2.6	0.26	33893
933	19	155	1015	63	3.677	0.368	33051
934	19	157	1008	66	4.95	0.495	32654
935	19	159	1001	66	4.55	0.455	33199
936	19	161	994	70	5.24	0.524	33299
937	19	163	985	77	7.411	0.741	31738
938	19	165	968	81	11.351	1.135	32838
939	19	167	954	86	9.663	0.966	32750
940	19	169	940	88	9.192	0.919	33293
941	19	171	923	88	11.05	1.105	32948
942	19	173	916	87	4.596	0.46	33805
943	19	175	913	85	2.344	0.234	33324
944	19	177	913	83	1.3	0.13	32952
945	19	179	930	77	11.718	1.172	32372
946	19	181	962	69	21.44	2.144	33019
947	19	183	965	68	2.055	0.206	32858
948	19	185	973	63	6.132	0.613	32792
949	19	187	980	57	5.993	0.599	33642
950	19	189	989	52	6.692	0.669	33346
951	19	191	1000	42	9.663	0.966	33157
952	19	193	1004	37	4.162	0.416	33997
953	19	195	1009	33	4.162	0.416	33696
954	19	197	1015	28	5.077	0.508	34287
955	19	199	1017	21	4.732	0.473	34511
956	19	201	1018	20	0.919	0.092	34779
957	19	203	1018	19	0.65	0.065	34560
958	19	205	1018	17	1.3	0.13	34788
959	19	207	1018	14	1.95	0.195	34362
960	19	209	1018	12	1.3	0.13	34618
961	19	211	1019	12	0.65	0.065	34427
