# Supplementary material for: The Arp2/3 complex is required for in situ haptotactic response of microglia to iC3b
Source: EMBO Rep. 2026 Feb 27;27(7):1666–95. doi: 10.1038/s44319-026-00720-9 (PMC13076747; doi:10.1038/s44319-026-00720-9)
Supplement: Supplementary file 15 — Source data Fig. 3 [file 44319_2026_720_MOESM15_ESM.zip › Figure 3/3B-F/25.01.24 BV2 iC3b hapto well 1 away tracks.csv]

Track n�	Slice n�	X	Y	Distance	Velocity	Pixel Value
1	201	1014	894	-1.000	-1.000	30360
1	203	1018	900	4.687	0.469	30627
1	205	1015	900	1.950	0.195	29292
1	207	1007	899	5.240	0.524	29827
1	209	1001	899	3.900	0.390	32156
1	211	999	899	1.300	0.130	30948
1	213	998	899	0.650	0.065	32420
1	215	994	899	2.600	0.260	31890
1	217	988	897	4.111	0.411	30840
1	219	984	896	2.680	0.268	32149
1	221	978	895	3.954	0.395	30710
1	223	967	893	7.267	0.727	31562
1	225	957	890	6.786	0.679	31294
1	227	969	891	7.827	0.783	31481
1	229	969	895	2.600	0.260	31288
1	231	969	907	7.800	0.780	31178
1	233	968	920	8.475	0.847	31534
1	235	973	933	9.053	0.905	28845
1	237	976	943	6.786	0.679	30317
1	239	979	954	7.411	0.741	27986
1	241	974	963	6.692	0.669	31614
1	243	968	970	5.993	0.599	31298
1	245	964	978	5.814	0.581	33714
1	247	961	982	3.250	0.325	31724
1	249	959	987	3.500	0.350	31530
1	251	957	989	1.838	0.184	31612
1	253	957	995	3.900	0.390	31896
1	255	966	988	7.411	0.741	31633
1	257	976	965	16.302	1.630	32335
1	259	979	947	11.861	1.186	29314
1	261	979	935	7.800	0.780	30419
1	263	980	923	7.827	0.783	29231
1	265	981	920	2.055	0.206	29612
1	267	982	916	2.680	0.268	32801
1	269	982	916	0.000	0.000	31824
1	271	982	916	0.000	0.000	30847
1	273	982	916	0.000	0.000	28195
1	275	982	910	3.900	0.390	31966
1	277	982	905	3.250	0.325	33642
1	279	982	904	0.650	0.065	29834
1	281	980	900	2.907	0.291	32404
1	283	975	909	6.692	0.669	28794
1	285	973	915	4.111	0.411	27769
1	287	971	919	2.907	0.291	23080
1	289	970	922	2.055	0.206	14236
2	243	990	1012	-1.000	-1.000	33476
2	245	990	1012	0.000	0.000	31017
2	247	990	1012	0.000	0.000	31720
2	249	990	1012	0.000	0.000	32456
2	251	991	1007	3.314	0.331	32123
2	253	994	998	6.166	0.617	32114
2	255	999	991	5.591	0.559	33046
2	257	1001	986	3.500	0.350	32821
2	259	1004	980	4.360	0.436	32980
2	261	1007	974	4.360	0.436	32439
2	263	1009	949	16.302	1.630	32159
2	265	1009	953	2.600	0.260	32371
2	267	1012	964	7.411	0.741	32601
2	269	1015	972	5.553	0.555	32942
2	271	1017	983	7.267	0.727	32494
2	273	1019	995	7.907	0.791	32766
2	275	1021	997	1.838	0.184	32048
2	277	1022	1001	2.680	0.268	32645
2	279	1022	1001	0.000	0.000	32607
2	281	1022	990	7.150	0.715	32734
2	283	1018	984	4.687	0.469	32040
2	285	1013	980	4.162	0.416	31938
2	287	1007	968	8.720	0.872	32475
2	289	1003	952	10.720	1.072	32452
3	245	1016	818	-1.000	-1.000	29843
3	247	1015	816	1.453	0.145	27323
3	249	1012	815	2.055	0.206	23753
3	251	1007	813	3.500	0.350	24100
3	253	1003	812	2.680	0.268	24642
3	255	999	811	2.680	0.268	33161
3	257	989	810	6.532	0.653	29610
3	259	979	813	6.786	0.679	34145
3	261	956	812	14.964	1.496	31505
3	263	947	808	6.402	0.640	32036
3	265	940	800	6.909	0.691	30968
3	267	925	784	14.255	1.426	31814
3	269	920	765	12.770	1.277	31523
3	271	918	755	6.629	0.663	29675
3	273	916	749	4.111	0.411	34507
3	275	910	753	4.687	0.469	26555
3	277	906	757	3.677	0.368	28451
3	279	904	757	1.300	0.130	29347
3	281	895	752	6.692	0.669	31316
3	283	891	751	2.680	0.268	32224
3	285	888	749	2.344	0.234	31664
3	287	881	736	9.597	0.960	33610
3	289	867	727	10.818	1.082	29250
4	85	1014	836	-1.000	-1.000	31480
4	87	1014	836	0.000	0.000	31237
4	89	1006	836	5.200	0.520	32525
4	91	997	840	6.402	0.640	29271
4	93	984	850	10.661	1.066	32407
4	95	972	853	8.040	0.804	32014
4	97	958	853	9.100	0.910	36677
4	99	947	855	7.267	0.727	32554
4	101	942	855	3.250	0.325	31862
4	103	942	855	0.000	0.000	32490
4	105	953	849	8.144	0.814	32141
4	107	962	846	6.166	0.617	32961
4	109	975	842	8.841	0.884	30430
4	111	984	840	5.993	0.599	32187
4	113	993	837	6.166	0.617	32160
4	115	1009	828	11.932	1.193	32254
4	117	1018	822	7.031	0.703	33276
4	119	1023	817	4.596	0.460	32253
4	121	1019	814	3.250	0.325	33103
4	123	1017	813	1.453	0.145	32665
4	125	1019	808	3.500	0.350	32305
4	127	1019	805	1.950	0.195	32540
4	129	1013	811	5.515	0.552	31985
4	131	1008	817	5.077	0.508	32954
4	133	1002	824	5.993	0.599	32224
4	135	996	828	4.687	0.469	32745
4	137	993	830	2.344	0.234	33051
4	139	986	834	5.240	0.524	32405
4	141	972	835	9.123	0.912	32755
4	143	955	834	11.069	1.107	32159
4	145	947	836	5.360	0.536	32350
4	147	943	837	2.680	0.268	32510
4	149	943	837	0.000	0.000	32371
4	151	947	835	2.907	0.291	31990
4	153	965	833	11.772	1.177	31981
4	155	973	831	5.360	0.536	32225
4	157	983	830	6.532	0.653	32587
4	159	990	826	5.240	0.524	32692
4	161	995	823	3.790	0.379	32539
4	163	998	818	3.790	0.379	33460
4	165	995	817	2.055	0.206	25174
4	167	1006	814	7.411	0.741	30822
4	169	1010	821	5.240	0.524	31138
4	171	1003	831	7.934	0.793	31026
4	173	1004	840	5.886	0.589	32338
4	175	1009	855	10.277	1.028	31825
4	177	1009	875	13.000	1.300	29679
4	179	1009	881	3.900	0.390	28064
4	181	1009	888	4.550	0.455	28200
4	183	1009	892	2.600	0.260	26383
4	185	1010	899	4.596	0.460	26784
4	187	1005	907	6.132	0.613	27137
4	189	998	920	9.597	0.960	29645
4	191	992	932	8.720	0.872	32030
4	193	987	945	9.053	0.905	33501
4	195	983	955	7.001	0.700	29351
4	197	964	970	15.734	1.573	31236
4	199	946	979	13.081	1.308	28935
4	201	939	982	4.950	0.495	24346
4	203	920	986	12.620	1.262	29164
4	205	911	989	6.166	0.617	27447
4	207	908	992	2.758	0.276	25251
4	209	904	997	4.162	0.416	28992
4	211	897	1000	4.950	0.495	28624
4	213	888	1000	5.850	0.585	30588
4	215	884	1005	4.162	0.416	32174
4	217	886	1006	1.453	0.145	27387
4	219	886	1009	1.950	0.195	29101
4	221	882	1013	3.677	0.368	20451
4	223	880	1014	1.453	0.145	32385
4	225	881	1019	3.314	0.331	24154
4	227	885	1022	3.250	0.325	28542
4	229	890	1022	3.250	0.325	25618
4	231	893	1020	2.344	0.234	24991
4	233	898	1018	3.500	0.350	32306
4	235	904	1012	5.515	0.552	37236
4	237	905	1011	0.919	0.092	35103
4	239	913	1001	8.324	0.832	34009
4	241	929	989	13.000	1.300	31633
4	243	938	981	7.827	0.783	27260
4	245	945	976	5.591	0.559	30202
4	247	948	973	2.758	0.276	32212
4	249	957	965	7.827	0.783	32614
4	251	961	962	3.250	0.325	33006
4	253	963	959	2.344	0.234	31592
4	255	964	952	4.596	0.460	29521
4	257	964	948	2.600	0.260	33121
4	259	963	947	0.919	0.092	32405
4	261	961	952	3.500	0.350	32496
4	263	948	970	14.432	1.443	30769
4	265	938	978	8.324	0.832	32168
4	267	929	988	8.745	0.874	29574
4	269	924	997	6.692	0.669	30046
4	271	912	1007	10.153	1.015	26713
4	273	911	1009	1.453	0.145	29057
4	275	905	1019	7.580	0.758	37010
4	277	900	1019	3.250	0.325	25446
4	279	889	1018	7.179	0.718	28169
4	281	882	1016	4.732	0.473	24145
4	283	877	1016	3.250	0.325	32061
4	285	873	1017	2.680	0.268	32513
4	287	871	1017	1.300	0.130	32655
4	289	871	1017	0.000	0.000	32306
5	165	1002	1010	-1.000	-1.000	30293
5	167	1010	1013	5.553	0.555	32106
5	169	1005	1009	4.162	0.416	31741
5	171	995	1004	7.267	0.727	30827
5	173	990	1002	3.500	0.350	29235
5	175	987	999	2.758	0.276	32848
5	177	986	996	2.055	0.206	32724
5	179	966	989	13.773	1.377	32992
5	181	951	986	9.943	0.994	31556
5	183	927	979	16.250	1.625	34234
5	185	920	975	5.240	0.524	29479
5	187	897	961	17.501	1.750	25919
5	189	894	955	4.360	0.436	26572
5	191	885	945	8.745	0.874	27913
5	193	880	930	10.277	1.028	30615
5	195	877	923	4.950	0.495	32566
5	197	876	921	1.453	0.145	31796
5	199	865	898	16.571	1.657	37912
5	201	855	883	11.718	1.172	32630
5	203	843	881	7.907	0.791	33744
5	205	823	870	14.836	1.484	29439
5	207	791	859	21.994	2.199	32237
5	209	783	854	6.132	0.613	26020
5	211	778	850	4.162	0.416	25510
5	213	771	844	5.993	0.599	25527
5	215	759	828	13.000	1.300	29280
5	217	748	824	7.608	0.761	29419
5	219	737	816	8.841	0.884	27928
5	221	725	816	7.800	0.780	29111
5	223	715	809	7.934	0.793	32015
5	225	713	804	3.500	0.350	27450
5	227	712	798	3.954	0.395	33022
5	229	697	809	12.090	1.209	29563
5	231	679	819	13.384	1.338	29360
5	233	664	811	11.050	1.105	32325
5	235	647	797	14.314	1.431	29316
5	237	639	800	5.553	0.555	30727
5	239	616	819	19.391	1.939	28665
5	241	611	822	3.790	0.379	33520
5	243	583	833	19.554	1.955	30472
5	245	573	838	7.267	0.727	31281
5	247	558	847	11.370	1.137	32083
5	249	551	866	13.161	1.316	32061
5	251	552	872	3.954	0.395	32709
5	253	554	890	11.772	1.177	32610
5	255	557	899	6.166	0.617	32882
5	257	558	910	7.179	0.718	32856
5	259	555	912	2.344	0.234	32954
5	261	557	902	6.629	0.663	32142
5	263	557	888	9.100	0.910	33461
5	265	562	875	9.053	0.905	30572
5	267	565	860	9.943	0.994	29535
5	269	568	855	3.790	0.379	30547
5	271	576	849	6.500	0.650	33203
5	273	578	847	1.838	0.184	28558
5	275	579	846	0.919	0.092	31962
5	277	579	846	0.000	0.000	32773
5	279	579	851	3.250	0.325	30180
5	281	576	855	3.250	0.325	30032
5	283	574	862	4.732	0.473	32046
5	285	573	869	4.596	0.460	28063
5	287	576	888	12.503	1.250	36063
5	289	578	904	10.481	1.048	38395
6	169	1010	417	-1.000	-1.000	30446
6	171	1010	417	0.000	0.000	31724
6	173	1003	418	4.596	0.460	29721
6	175	998	418	3.250	0.325	27840
6	177	996	417	1.453	0.145	35383
6	179	990	411	5.515	0.552	27837
6	181	984	403	6.500	0.650	30725
6	183	977	400	4.950	0.495	29025
6	185	969	396	5.814	0.581	30320
6	187	946	384	16.862	1.686	30520
6	189	934	378	8.720	0.872	29948
6	191	925	373	6.692	0.669	31193
6	193	915	369	7.001	0.700	26736
6	195	905	367	6.629	0.663	31312
6	197	901	365	2.907	0.291	34183
6	199	891	361	7.001	0.700	30890
6	201	886	357	4.162	0.416	29520
6	203	882	355	2.907	0.291	28675
6	205	876	351	4.687	0.469	30898
6	207	871	350	3.314	0.331	29677
6	209	870	350	0.650	0.065	26541
6	211	863	350	4.550	0.455	32558
6	213	856	347	4.950	0.495	32616
6	215	873	352	11.518	1.152	32707
6	217	896	362	16.302	1.630	33161
6	219	912	368	11.107	1.111	31167
6	221	924	373	8.450	0.845	33798
6	223	931	377	5.240	0.524	33595
6	225	938	379	4.732	0.473	32265
6	227	954	382	10.581	1.058	28519
6	229	961	386	5.240	0.524	27734
6	231	970	391	6.692	0.669	27178
6	233	976	395	4.687	0.469	28039
6	235	983	400	5.591	0.559	25365
6	237	991	404	5.814	0.581	24117
6	239	995	406	2.907	0.291	24167
6	241	997	409	2.344	0.234	24658
6	243	1004	413	5.240	0.524	25578
6	245	1011	417	5.240	0.524	24851
6	247	1013	418	1.453	0.145	25061
6	249	1017	422	3.677	0.368	30518
6	251	1018	422	0.650	0.065	32639
6	253	1020	426	2.907	0.291	34185
6	255	1021	430	2.680	0.268	32642
6	257	1021	434	2.600	0.260	31935
6	259	1020	436	1.453	0.145	31797
6	261	1021	439	2.055	0.206	31733
6	263	1021	439	0.000	0.000	31697
7	187	1008	838	-1.000	-1.000	34258
7	189	1008	838	0.000	0.000	30124
7	191	1008	840	1.300	0.130	15441
7	193	1006	841	1.453	0.145	32285
7	195	1011	828	9.053	0.905	26531
7	197	1011	827	0.650	0.065	27127
7	199	1011	835	5.200	0.520	24717
7	201	1013	837	1.838	0.184	26308
7	203	1014	840	2.055	0.206	28398
7	205	1012	849	5.993	0.599	26450
7	207	1016	837	8.222	0.822	29477
7	209	1016	833	2.600	0.260	31180
7	211	1012	829	3.677	0.368	27767
7	213	1007	827	3.500	0.350	23327
7	215	999	820	6.909	0.691	32727
7	217	994	813	5.591	0.559	32635
7	219	993	810	2.055	0.206	32073
7	221	1000	806	5.240	0.524	32307
7	223	1005	813	5.591	0.559	32625
7	225	1008	822	6.166	0.617	22431
7	227	1011	829	4.950	0.495	12640
7	229	1008	840	7.411	0.741	27419
7	231	1006	845	3.500	0.350	30795
7	233	1006	847	1.300	0.130	31643
7	235	1006	847	0.000	0.000	33069
7	237	1002	852	4.162	0.416	28609
7	239	996	855	4.360	0.436	32399
7	241	990	859	4.687	0.469	28447
7	243	982	859	5.200	0.520	27523
7	245	970	859	7.800	0.780	32932
7	247	961	860	5.886	0.589	28400
7	249	952	862	5.993	0.599	38964
7	251	941	862	7.150	0.715	30293
7	253	934	864	4.732	0.473	28977
7	255	926	865	5.240	0.524	30045
7	257	914	866	7.827	0.783	30575
7	259	907	868	4.732	0.473	31086
7	261	900	870	4.732	0.473	29952
7	263	895	870	3.250	0.325	27712
7	265	893	870	1.300	0.130	30183
7	267	900	867	4.950	0.495	30786
7	269	924	861	16.080	1.608	31020
7	271	943	858	12.503	1.250	26175
7	273	958	856	9.836	0.984	30629
7	275	969	853	7.411	0.741	27308
7	277	985	849	10.720	1.072	31121
7	279	994	847	5.993	0.599	28437
7	281	1004	844	6.786	0.679	32775
7	283	1008	843	2.680	0.268	26633
7	285	1009	850	4.596	0.460	30774
7	287	1010	857	4.596	0.460	26316
7	289	1010	862	3.250	0.325	30175
8	187	1003	603	-1.000	-1.000	26606
8	189	1003	602	0.650	0.065	31932
8	191	1006	603	2.055	0.206	35880
8	193	1007	600	2.055	0.206	24929
8	195	1008	599	0.919	0.092	31839
8	197	1009	598	0.919	0.092	29297
8	199	1005	601	3.250	0.325	28345
8	201	993	603	7.907	0.791	29844
8	203	969	606	15.721	1.572	27972
8	205	955	603	9.306	0.931	30171
8	207	934	602	13.665	1.367	28028
8	209	911	607	15.299	1.530	29496
8	211	887	620	17.741	1.774	33140
8	213	887	620	0.000	0.000	29146
8	215	890	638	11.861	1.186	29499
8	217	897	653	10.759	1.076	28915
8	219	897	666	8.450	0.845	30515
8	221	891	684	12.333	1.233	35039
8	223	887	690	4.687	0.469	26820
8	225	887	690	0.000	0.000	28742
8	227	881	681	7.031	0.703	25756
8	229	881	677	2.600	0.260	23842
8	231	900	673	12.620	1.262	31144
8	233	924	679	16.080	1.608	22017
8	235	934	677	6.629	0.663	29540
8	237	957	678	14.964	1.496	32083
8	239	961	677	2.680	0.268	30373
8	241	982	687	15.118	1.512	34232
8	243	996	691	9.464	0.946	30637
8	245	1001	696	4.596	0.460	29222
8	247	1008	699	4.950	0.495	42954
8	249	1010	696	2.344	0.234	36275
8	251	1015	687	6.692	0.669	39672
8	253	1009	687	3.900	0.390	30319
8	255	998	684	7.411	0.741	32386
8	257	988	675	8.745	0.874	32709
8	259	985	661	9.306	0.931	20154
8	261	982	654	4.950	0.495	31821
8	263	995	659	9.053	0.905	32343
8	265	1001	670	8.144	0.814	34622
8	267	1001	677	4.550	0.455	29696
8	269	995	680	4.360	0.436	34193
8	271	999	686	4.687	0.469	31557
8	273	1013	686	9.100	0.910	30832
8	275	1015	682	2.907	0.291	29604
8	277	1013	677	3.500	0.350	27945
8	279	1016	672	3.790	0.379	34532
8	281	1018	667	3.500	0.350	33362
9	211	1011	462	-1.000	-1.000	31021
9	213	1011	462	0.000	0.000	30875
9	215	1011	462	0.000	0.000	29013
9	217	1009	462	1.300	0.130	29375
9	219	1009	462	0.000	0.000	28938
9	221	1010	476	9.123	0.912	23575
9	223	1011	479	2.055	0.206	22906
9	225	1013	492	8.549	0.855	30843
9	227	1015	500	5.360	0.536	31609
9	229	1015	500	0.000	0.000	30437
9	231	1016	492	5.240	0.524	30233
9	233	1019	477	9.943	0.994	26689
9	235	1015	461	10.720	1.072	27651
9	237	1006	452	8.273	0.827	32066
9	239	996	443	8.745	0.874	30470
9	241	986	432	9.663	0.966	33679
9	243	979	425	6.435	0.643	32068
9	245	966	405	15.505	1.550	32344
9	247	965	405	0.650	0.065	32343
9	249	974	434	19.736	1.974	28096
9	251	974	442	5.200	0.520	29572
9	253	976	459	11.126	1.113	31587
9	255	956	462	13.145	1.315	29025
9	257	953	454	5.553	0.555	29965
9	259	945	428	17.681	1.768	35148
9	261	941	402	17.098	1.710	31974
9	263	933	383	13.400	1.340	31524
9	265	931	376	4.732	0.473	32437
9	267	929	366	6.629	0.663	31632
9	269	925	354	8.222	0.822	36108
9	271	921	343	7.608	0.761	24153
9	273	919	334	5.993	0.599	32135
9	275	919	336	1.300	0.130	32565
9	277	919	343	4.550	0.455	32615
9	279	923	376	21.606	2.161	30490
9	281	924	379	2.055	0.206	31375
9	283	925	385	3.954	0.395	30241
9	285	927	400	9.836	0.984	29492
9	287	933	428	18.613	1.861	30810
9	289	936	444	10.581	1.058	28042
10	247	996	799	-1.000	-1.000	34559
10	249	995	800	0.919	0.092	33818
10	251	993	800	1.300	0.130	35838
10	253	992	799	0.919	0.092	34129
10	255	986	789	7.580	0.758	28172
10	257	976	780	8.745	0.874	30142
10	259	965	764	12.620	1.262	28135
10	261	957	747	12.212	1.221	30715
10	263	948	734	10.277	1.028	29598
10	265	940	723	8.841	0.884	30683
10	267	933	714	7.411	0.741	30072
10	269	922	705	9.238	0.924	29933
10	271	916	698	5.993	0.599	28745
10	273	910	690	6.500	0.650	28399
10	275	906	683	5.240	0.524	25476
10	277	903	676	4.950	0.495	29695
10	279	901	670	4.111	0.411	30809
10	281	900	663	4.596	0.460	31640
10	283	900	660	1.950	0.195	31628
10	285	897	654	4.360	0.436	31518
10	287	887	651	6.786	0.679	32442
10	289	881	648	4.360	0.436	31870
11	49	1013	444	-1.000	-1.000	34387
11	51	1000	429	12.902	1.290	35352
11	53	997	430	2.055	0.206	33936
11	55	987	432	6.629	0.663	27415
11	57	975	429	8.040	0.804	26525
11	59	961	421	10.481	1.048	35026
11	61	949	421	7.800	0.780	32272
11	63	936	424	8.672	0.867	31267
11	65	926	425	6.532	0.653	30260
11	67	917	428	6.166	0.617	33170
11	69	917	428	0.000	0.000	30964
11	71	916	428	0.650	0.065	29875
11	73	916	428	0.000	0.000	31410
11	75	909	430	4.732	0.473	28945
11	77	904	439	6.692	0.669	32353
11	79	903	440	0.919	0.092	38162
11	81	900	447	4.950	0.495	39458
11	83	906	422	16.711	1.671	51665
11	85	908	404	11.772	1.177	39194
11	87	904	391	8.841	0.884	35062
11	89	898	378	9.306	0.931	35428
11	91	895	375	2.758	0.276	40982
11	93	882	378	8.672	0.867	40325
11	95	876	378	3.900	0.390	36266
11	97	869	377	4.596	0.460	38916
11	99	865	375	2.907	0.291	33477
11	101	856	372	6.166	0.617	34626
11	103	845	370	7.267	0.727	29470
11	105	817	366	18.384	1.838	33640
11	107	807	361	7.267	0.727	28766
11	109	796	359	7.267	0.727	31944
11	111	780	361	10.481	1.048	31021
11	113	778	357	2.907	0.291	30180
11	115	779	352	3.314	0.331	32643
11	117	782	368	10.581	1.058	32262
11	119	783	398	19.510	1.951	36481
11	121	783	398	0.000	0.000	31179
11	123	783	402	2.600	0.260	30458
11	125	783	406	2.600	0.260	28510
11	127	781	417	7.267	0.727	26388
11	129	780	426	5.886	0.589	27653
11	131	780	426	0.000	0.000	26618
11	133	790	414	10.153	1.015	32210
11	135	807	397	15.627	1.563	32412
11	137	813	391	5.515	0.552	33034
11	139	830	376	14.736	1.474	33256
11	141	837	366	7.934	0.793	32715
11	143	844	357	7.411	0.741	32660
11	145	848	355	2.907	0.291	32869
11	147	865	372	15.627	1.563	33943
11	149	883	380	12.803	1.280	33430
11	151	915	381	20.810	2.081	33560
11	153	957	376	27.492	2.749	35494
11	155	979	370	14.822	1.482	27990
11	157	982	369	2.055	0.206	36362
11	159	1000	373	11.985	1.199	29341
11	161	1006	407	22.441	2.244	37222
11	163	1005	420	8.475	0.847	36814
11	165	1004	430	6.532	0.653	39515
11	167	998	453	15.450	1.545	29336
11	169	998	500	30.549	3.055	36140
11	171	996	511	7.267	0.727	37947
11	173	986	525	11.183	1.118	36589
11	175	977	538	10.277	1.028	34353
11	177	972	546	6.132	0.613	34201
11	179	971	541	3.314	0.331	33949
11	181	977	530	8.144	0.814	32026
11	183	974	534	3.250	0.325	33253
11	185	983	550	11.932	1.193	24412
11	187	986	556	4.360	0.436	23450
11	189	983	554	2.344	0.234	37484
11	191	969	549	9.663	0.966	37798
11	193	960	545	6.402	0.640	33917
11	195	959	567	14.314	1.431	32773
11	197	966	580	9.597	0.960	32537
11	199	977	611	21.380	2.138	36547
11	201	983	629	12.333	1.233	29239
11	203	986	645	10.581	1.058	36432
11	205	989	645	1.950	0.195	33464
11	207	995	649	4.687	0.469	38482
11	209	999	649	2.600	0.260	34817
11	211	1000	648	0.919	0.092	38414
11	213	996	636	8.222	0.822	30510
11	215	991	630	5.077	0.508	31116
11	217	985	626	4.687	0.469	32945
11	219	981	630	3.677	0.368	41078
11	221	971	630	6.500	0.650	29876
11	223	955	626	10.720	1.072	25313
11	225	942	622	8.841	0.884	31649
11	227	926	617	10.896	1.090	26031
11	229	904	608	15.450	1.545	27977
11	231	891	604	8.841	0.884	23925
11	233	878	596	9.922	0.992	26767
11	235	854	579	19.117	1.912	27915
11	237	839	568	12.090	1.209	34231
11	239	825	558	11.183	1.118	29164
11	241	815	548	9.192	0.919	30715
11	243	807	535	9.922	0.992	33054
11	245	806	509	16.912	1.691	28441
11	247	804	490	12.418	1.242	30960
11	249	805	467	14.964	1.496	26642
11	251	807	456	7.267	0.727	32455
11	253	810	449	4.950	0.495	32888
11	255	817	443	5.993	0.599	33063
11	257	826	433	8.745	0.874	33150
11	259	830	429	3.677	0.368	33249
11	261	834	425	3.677	0.368	32001
11	263	825	435	8.745	0.874	32707
11	265	814	445	9.663	0.966	33945
11	267	797	455	12.820	1.282	30830
11	269	777	459	13.257	1.326	33193
11	271	737	460	26.007	2.601	28991
11	273	724	461	8.475	0.847	27245
11	275	701	461	14.950	1.495	32638
11	277	686	463	9.836	0.984	31242
11	279	671	464	9.771	0.977	31356
11	281	656	465	9.771	0.977	32105
11	283	646	465	6.500	0.650	29922
11	285	636	464	6.532	0.653	35063
11	287	625	468	7.608	0.761	28441
11	289	622	470	2.344	0.234	34929
12	59	1016	538	-1.000	-1.000	35596
12	61	1014	538	1.300	0.130	40615
12	63	1005	540	5.993	0.599	32277
12	65	1004	541	0.919	0.092	40991
12	67	1003	542	0.919	0.092	37186
12	69	1003	542	0.000	0.000	33756
12	71	997	546	4.687	0.469	43178
12	73	991	547	3.954	0.395	44877
12	75	983	547	5.200	0.520	41515
12	77	969	549	9.192	0.919	34560
12	79	956	556	9.597	0.960	34988
12	81	952	565	6.402	0.640	34680
12	83	952	565	0.000	0.000	30596
12	85	950	568	2.344	0.234	35961
12	87	948	571	2.344	0.234	29342
12	89	944	576	4.162	0.416	27660
12	91	944	576	0.000	0.000	28083
12	93	944	575	0.650	0.065	26754
12	95	944	574	0.650	0.065	26967
12	97	943	570	2.680	0.268	31977
12	99	938	560	7.267	0.727	33026
12	101	936	546	9.192	0.919	30444
12	103	936	538	5.200	0.520	26623
12	105	936	537	0.650	0.065	31203
12	107	931	524	9.053	0.905	29000
12	109	928	519	3.790	0.379	30718
12	111	928	518	0.650	0.065	29460
12	113	916	506	11.031	1.103	26159
12	115	916	505	0.650	0.065	27749
12	117	916	505	0.000	0.000	28847
12	119	914	497	5.360	0.536	25042
12	121	913	493	2.680	0.268	22733
12	123	919	488	5.077	0.508	30287
12	125	921	490	1.838	0.184	31324
12	127	919	493	2.344	0.234	32363
12	129	916	497	3.250	0.325	29193
12	131	909	502	5.591	0.559	30514
12	133	904	504	3.500	0.350	30645
12	135	893	507	7.411	0.741	23527
12	137	882	504	7.411	0.741	25369
12	139	879	504	1.950	0.195	30888
12	141	910	500	20.317	2.032	30741
12	143	924	497	9.306	0.931	45301
12	145	923	496	0.919	0.092	42331
12	147	920	495	2.055	0.206	28680
12	149	919	493	1.453	0.145	30786
12	151	920	489	2.680	0.268	24766
12	153	926	481	6.500	0.650	29837
12	155	928	474	4.732	0.473	46659
12	157	931	468	4.360	0.436	43886
12	159	931	463	3.250	0.325	28333
12	161	934	456	4.950	0.495	31474
12	163	930	461	4.162	0.416	30960
12	165	920	473	10.153	1.015	27842
12	167	907	487	12.418	1.242	30711
12	169	870	508	27.653	2.765	28598
12	171	855	514	10.501	1.050	34954
12	173	826	523	19.736	1.974	28529
12	175	809	532	12.503	1.250	19316
12	177	801	542	8.324	0.832	31704
12	179	801	542	0.000	0.000	33127
12	181	802	541	0.919	0.092	34122
12	183	804	537	2.907	0.291	27778
12	185	809	535	3.500	0.350	32024
12	187	812	534	2.055	0.206	28535
12	189	810	535	1.453	0.145	25870
12	191	809	536	0.919	0.092	28169
12	193	804	541	4.596	0.460	29310
12	195	803	542	0.919	0.092	26404
12	197	800	543	2.055	0.206	28918
12	199	791	548	6.692	0.669	34969
12	201	790	548	0.650	0.065	35547
12	203	790	548	0.000	0.000	34341
12	205	789	546	1.453	0.145	28747
12	207	786	546	1.950	0.195	25620
12	209	786	546	0.000	0.000	26010
12	211	786	546	0.000	0.000	24102
12	213	792	543	4.360	0.436	26440
12	215	797	540	3.790	0.379	29502
12	217	800	537	2.758	0.276	34631
12	219	800	537	0.000	0.000	34915
12	221	800	537	0.000	0.000	32890
12	223	807	533	5.240	0.524	26096
12	225	809	532	1.453	0.145	36258
12	227	809	531	0.650	0.065	32759
12	229	809	531	0.000	0.000	31769
12	231	809	531	0.000	0.000	27706
12	233	806	536	3.790	0.379	30132
12	235	802	541	4.162	0.416	29985
12	237	782	555	15.868	1.587	27054
12	239	777	558	3.790	0.379	32306
12	241	769	562	5.814	0.581	33699
12	243	761	566	5.814	0.581	25024
12	245	751	570	7.001	0.700	27099
12	247	746	576	5.077	0.508	25928
12	249	742	580	3.677	0.368	27998
12	251	741	593	8.475	0.847	38431
12	253	741	593	0.000	0.000	37898
12	255	741	593	0.000	0.000	37719
12	257	745	587	4.687	0.469	36504
12	259	756	574	11.069	1.107	28458
12	261	763	567	6.435	0.643	29220
12	263	765	566	1.453	0.145	29492
12	265	769	564	2.907	0.291	28908
12	267	774	559	4.596	0.460	26824
12	269	778	557	2.907	0.291	31383
12	271	782	554	3.250	0.325	26817
12	273	787	551	3.790	0.379	29471
12	275	794	548	4.950	0.495	30045
12	277	799	545	3.790	0.379	29358
12	279	802	542	2.758	0.276	28816
12	281	807	539	3.790	0.379	28504
12	283	812	536	3.790	0.379	32854
12	285	822	530	7.580	0.758	33297
12	287	823	529	0.919	0.092	30638
12	289	824	529	0.650	0.065	29198
13	161	1015	73	-1.000	-1.000	33633
13	163	1017	74	1.453	0.145	32952
13	165	1016	74	0.650	0.065	34354
13	167	1007	60	10.818	1.082	32497
13	169	1003	56	3.677	0.368	33529
13	171	1000	47	6.166	0.617	33997
13	173	1000	35	7.800	0.780	34116
13	175	993	25	7.934	0.793	34214
13	177	982	17	8.841	0.884	31212
13	179	974	16	5.240	0.524	31613
13	181	956	17	11.718	1.172	35428
13	183	945	17	7.150	0.715	35976
13	185	937	14	5.553	0.555	33449
13	187	929	11	5.553	0.555	33392
13	189	930	9	1.453	0.145	33079
13	191	958	16	18.760	1.876	33705
13	193	973	17	9.771	0.977	36171
13	195	986	19	8.549	0.855	35326
13	197	994	25	6.500	0.650	34624
13	199	999	29	4.162	0.416	30319
13	201	997	29	1.300	0.130	33787
13	203	971	20	17.883	1.788	35341
13	205	945	14	17.344	1.734	35251
13	207	936	14	5.850	0.585	36231
13	209	936	14	0.000	0.000	32465
13	211	938	11	2.344	0.234	28570
13	213	934	14	3.250	0.325	29018
13	215	930	21	5.240	0.524	33462
13	217	923	33	9.030	0.903	34291
13	219	916	40	6.435	0.643	37039
13	221	906	53	10.661	1.066	29100
13	223	899	67	10.174	1.017	21287
13	225	894	85	12.143	1.214	34808
13	227	887	99	10.174	1.017	33316
13	229	882	104	4.596	0.460	33316
13	231	874	102	5.360	0.536	33885
13	233	864	98	7.001	0.700	37196
13	235	853	93	7.854	0.785	33250
13	237	847	96	4.360	0.436	34350
13	239	842	101	4.596	0.460	31281
13	241	839	104	2.758	0.276	27915
13	243	831	107	5.553	0.555	33320
13	245	826	109	3.500	0.350	22567
13	247	819	113	5.240	0.524	27730
13	249	811	118	6.132	0.613	31632
13	251	802	125	7.411	0.741	27210
13	253	799	126	2.055	0.206	34548
13	255	799	127	0.650	0.065	31682
13	257	801	127	1.300	0.130	29760
13	259	809	124	5.553	0.555	30903
13	261	812	122	2.344	0.234	30725
13	263	815	119	2.758	0.276	31949
13	265	818	118	2.055	0.206	29665
13	267	823	115	3.790	0.379	32765
13	269	818	122	5.591	0.559	28142
13	271	814	129	5.240	0.524	30555
13	273	810	134	4.162	0.416	43242
13	275	810	140	3.900	0.390	33835
13	277	810	144	2.600	0.260	34289
13	279	806	149	4.162	0.416	33012
13	281	799	154	5.591	0.559	32962
13	283	792	156	4.732	0.473	32341
13	285	780	154	7.907	0.791	33259
13	287	771	155	5.886	0.589	33258
13	289	778	149	5.993	0.599	33623
14	225	1001	525	-1.000	-1.000	28846
14	227	1004	526	2.055	0.206	29828
14	229	1000	530	3.677	0.368	28268
14	231	999	533	2.055	0.206	34059
14	233	998	535	1.453	0.145	34388
14	235	997	542	4.596	0.460	34523
14	237	993	544	2.907	0.291	34313
14	239	994	544	0.650	0.065	34815
14	241	1004	537	7.934	0.793	39295
14	243	1006	536	1.453	0.145	32324
14	245	1015	528	7.827	0.783	35322
14	247	1009	545	11.718	1.172	34896
14	249	1003	551	5.515	0.552	31657
14	251	994	562	9.238	0.924	33401
14	253	985	574	9.750	0.975	33938
14	255	980	581	5.591	0.559	33725
14	257	974	590	7.031	0.703	35386
14	259	967	596	5.993	0.599	32806
14	261	964	600	3.250	0.325	32424
14	263	964	600	0.000	0.000	32706
14	265	965	589	7.179	0.718	33260
14	267	968	571	11.861	1.186	25401
14	269	974	563	6.500	0.650	32006
14	271	979	559	4.162	0.416	35269
14	273	981	556	2.344	0.234	34136
14	275	985	551	4.162	0.416	33275
14	277	983	554	2.344	0.234	33206
14	279	967	565	12.620	1.262	33321
14	281	962	569	4.162	0.416	34157
14	283	958	575	4.687	0.469	34133
14	285	951	582	6.435	0.643	31270
14	287	945	585	4.360	0.436	29872
14	289	944	592	4.596	0.460	31085
15	231	1020	429	-1.000	-1.000	35347
15	233	1023	426	2.758	0.276	34922
15	235	1014	433	7.411	0.741	35375
15	237	1012	436	2.344	0.234	34874
15	239	1009	441	3.790	0.379	34519
15	241	1009	442	0.650	0.065	34424
15	243	1008	447	3.314	0.331	35227
15	245	1004	452	4.162	0.416	34059
15	247	999	456	4.162	0.416	34246
15	249	999	457	0.650	0.065	31415
15	251	993	465	6.500	0.650	34371
15	253	986	471	5.993	0.599	34453
15	255	978	477	6.500	0.650	33500
15	257	973	482	4.596	0.460	32830
15	259	970	482	1.950	0.195	33422
15	261	970	479	1.950	0.195	33183
15	263	973	470	6.166	0.617	32902
15	265	973	470	0.000	0.000	33339
15	267	970	470	1.950	0.195	33355
15	269	964	471	3.954	0.395	33105
15	271	964	471	0.000	0.000	33725
15	273	964	471	0.000	0.000	38023
15	275	961	472	2.055	0.206	32256
15	277	957	475	3.250	0.325	29861
15	279	953	477	2.907	0.291	26237
15	281	945	484	6.909	0.691	28609
15	283	940	496	8.450	0.845	32446
15	285	938	497	1.453	0.145	32870
15	287	932	500	4.360	0.436	33111
15	289	930	502	1.838	0.184	32126
16	237	1013	326	-1.000	-1.000	38827
16	239	1013	326	0.000	0.000	39844
16	241	1008	330	4.162	0.416	33395
16	243	1000	336	6.500	0.650	33357
16	245	994	337	3.954	0.395	41986
16	247	982	340	8.040	0.804	29765
16	249	970	354	11.985	1.199	32410
16	251	960	360	7.580	0.758	30949
16	253	950	370	9.192	0.919	31068
16	255	941	378	7.827	0.783	30878
16	257	930	387	9.238	0.924	35276
16	259	905	402	18.950	1.895	32029
16	261	889	410	11.627	1.163	32850
16	263	887	412	1.838	0.184	32950
16	265	885	412	1.300	0.130	38159
16	267	878	410	4.732	0.473	35635
16	269	868	411	6.532	0.653	26227
16	271	853	411	9.750	0.975	30804
16	273	837	413	10.481	1.048	30228
16	275	821	418	10.896	1.090	30232
16	277	801	427	14.255	1.426	31029
16	279	795	435	6.500	0.650	31267
16	281	785	444	8.745	0.874	27136
16	283	781	446	2.907	0.291	27943
16	285	768	456	10.661	1.066	33287
16	287	758	463	7.934	0.793	31966
16	289	744	480	14.314	1.431	33462
17	247	1003	331	-1.000	-1.000	33088
17	249	1001	331	1.300	0.130	31899
17	251	994	335	5.240	0.524	40587
17	253	979	343	11.050	1.105	31319
17	255	962	354	13.161	1.316	33186
17	257	936	376	22.138	2.214	36633
17	259	923	387	11.069	1.107	33968
17	261	905	402	15.230	1.523	31667
17	263	880	415	18.315	1.832	31822
17	265	864	421	11.107	1.111	35022
17	267	855	421	5.850	0.585	35241
17	269	842	421	8.450	0.845	33133
17	271	825	419	11.126	1.113	28312
17	273	809	420	10.420	1.042	28800
17	275	795	426	9.900	0.990	31821
17	277	789	433	5.993	0.599	29834
17	279	789	449	10.400	1.040	37338
17	281	784	453	4.162	0.416	41497
17	283	772	460	9.030	0.903	32462
17	285	755	470	12.820	1.282	33349
17	287	746	475	6.692	0.669	25458
17	289	727	484	13.665	1.367	33029
18	249	1012	151	-1.000	-1.000	32291
18	251	1011	151	0.650	0.065	32092
18	253	1007	157	4.687	0.469	30800
18	255	995	168	10.581	1.058	32684
18	257	994	171	2.055	0.206	29557
18	259	990	176	4.162	0.416	26630
18	261	988	189	8.549	0.855	29486
18	263	985	198	6.166	0.617	29624
18	265	977	212	10.481	1.048	31708
18	267	977	214	1.300	0.130	32366
18	269	981	198	10.720	1.072	31781
18	271	978	187	7.411	0.741	20729
18	273	964	178	10.818	1.082	21767
18	275	953	174	7.608	0.761	29848
18	277	946	168	5.993	0.599	31942
18	279	933	154	12.418	1.242	26976
18	281	920	143	11.069	1.107	31601
18	283	910	136	7.934	0.793	27957
18	285	900	132	7.001	0.700	33189
18	287	885	127	10.277	1.028	34367
18	289	873	122	8.450	0.845	34758
19	97	1022	174	-1.000	-1.000	28388
19	99	1022	174	0.000	0.000	32722
19	101	1015	178	5.240	0.524	31704
19	103	1009	178	3.900	0.390	30896
19	105	1002	178	4.550	0.455	36175
19	107	994	178	5.200	0.520	33851
19	109	987	178	4.550	0.455	32500
19	111	974	176	8.549	0.855	34405
19	113	950	173	15.721	1.572	31680
19	115	944	174	3.954	0.395	32162
19	117	956	173	7.827	0.783	31698
19	119	974	165	12.803	1.280	32163
19	121	990	157	11.627	1.163	33139
19	123	999	152	6.692	0.669	33368
19	125	1004	148	4.162	0.416	32818
19	127	1008	143	4.162	0.416	33365
19	129	1012	140	3.250	0.325	32881
19	131	1013	137	2.055	0.206	33429
19	133	1016	132	3.790	0.379	33047
19	135	1019	126	4.360	0.436	32748
19	137	1020	123	2.055	0.206	32691
19	139	1020	117	3.900	0.390	33436
19	141	1017	108	6.166	0.617	33630
19	143	1017	104	2.600	0.260	33202
19	145	1019	92	7.907	0.791	33899
19	147	1019	82	6.500	0.650	33788
19	149	1019	74	5.200	0.520	33249
19	151	1019	71	1.950	0.195	33547
19	153	1019	67	2.600	0.260	33893
19	155	1015	63	3.677	0.368	33051
19	157	1008	66	4.950	0.495	32654
19	159	1001	66	4.550	0.455	33199
19	161	994	70	5.240	0.524	33299
19	163	985	77	7.411	0.741	31738
19	165	968	81	11.351	1.135	32838
19	167	954	86	9.663	0.966	32750
19	169	940	88	9.192	0.919	33293
19	171	923	88	11.050	1.105	32948
19	173	916	87	4.596	0.460	33805
19	175	913	85	2.344	0.234	33324
19	177	913	83	1.300	0.130	32952
19	179	930	77	11.718	1.172	32372
19	181	962	69	21.440	2.144	33019
19	183	965	68	2.055	0.206	32858
19	185	973	63	6.132	0.613	32792
19	187	980	57	5.993	0.599	33642
19	189	989	52	6.692	0.669	33346
19	191	1000	42	9.663	0.966	33157
19	193	1004	37	4.162	0.416	33997
19	195	1009	33	4.162	0.416	33696
19	197	1015	28	5.077	0.508	34287
19	199	1017	21	4.732	0.473	34511
19	201	1018	20	0.919	0.092	34779
19	203	1018	19	0.650	0.065	34560
19	205	1018	17	1.300	0.130	34788
19	207	1018	14	1.950	0.195	34362
19	209	1018	12	1.300	0.130	34618
19	211	1019	12	0.650	0.065	34427
