# Supplementary material for: The Arp2/3 complex is required for in situ haptotactic response of microglia to iC3b
Source: EMBO Rep. 2026 Feb 27;27(7):1666–95. doi: 10.1038/s44319-026-00720-9 (PMC13076747; doi:10.1038/s44319-026-00720-9)
Supplement: Supplementary file 15 — Source data Fig. 3 [file 44319_2026_720_MOESM15_ESM.zip › Figure 3/3B-F/25.01.24 BV2 iC3b hapto well 1 toward tracks 1155.txt]

	Track n�	Slice n�	X	Y	Distance	Velocity	Pixel Value
1	1	225	17	726	-1	-1	32178
2	1	227	17	734	5.2	0.52	33364
3	1	229	17	734	0	0	32834
4	1	231	21	732	2.907	0.291	31785
5	1	233	26	731	3.314	0.331	29981
6	1	235	36	730	6.532	0.653	29679
7	1	237	43	731	4.596	0.46	30062
8	1	239	48	732	3.314	0.331	30804
9	1	241	58	736	7.001	0.7	32852
10	1	243	64	738	4.111	0.411	33049
11	1	245	68	739	2.68	0.268	34885
12	1	247	74	742	4.36	0.436	32473
13	1	249	80	742	3.9	0.39	31868
14	1	251	86	742	3.9	0.39	32493
15	1	253	86	743	0.65	0.065	34030
16	1	255	76	743	6.5	0.65	33402
17	1	257	74	743	1.3	0.13	32890
18	1	259	68	740	4.36	0.436	34206
19	1	261	64	737	3.25	0.325	32201
20	1	263	62	736	1.453	0.145	32755
21	1	265	39	720	18.211	1.821	33427
22	1	267	39	720	0	0	32193
23	1	269	35	720	2.6	0.26	32392
24	1	271	37	723	2.344	0.234	30468
25	1	273	47	733	9.192	0.919	33420
26	1	275	50	736	2.758	0.276	30887
27	1	277	59	745	8.273	0.827	30426
28	1	279	61	748	2.344	0.234	33216
29	1	281	62	748	0.65	0.065	33252
30	1	283	62	739	5.85	0.585	32619
31	1	285	76	744	9.663	0.966	30771
32	1	287	92	755	12.62	1.262	30862
33	1	289	103	761	8.144	0.814	32727
34	2	227	9	729	-1	-1	31244
35	2	229	8	729	0.65	0.065	31604
36	2	231	9	728	0.919	0.092	31849
37	2	233	12	726	2.344	0.234	31837
38	2	235	14	724	1.838	0.184	31183
39	2	237	14	723	0.65	0.065	31403
40	2	239	15	720	2.055	0.206	32737
41	2	241	17	719	1.453	0.145	33108
42	2	243	22	719	3.25	0.325	32866
43	2	245	25	718	2.055	0.206	33121
44	2	247	26	718	0.65	0.065	31430
45	2	249	27	716	1.453	0.145	30540
46	2	251	33	714	4.111	0.411	31324
47	2	253	39	714	3.9	0.39	30500
48	2	255	48	713	5.886	0.589	30987
49	2	257	72	710	15.721	1.572	32037
50	2	259	67	713	3.79	0.379	33537
51	2	261	66	714	0.919	0.092	37101
52	2	263	67	714	0.65	0.065	36697
53	2	265	69	713	1.453	0.145	32614
54	2	267	71	711	1.838	0.184	32758
55	2	269	74	709	2.344	0.234	32818
56	2	271	79	708	3.314	0.331	32610
57	2	273	89	707	6.532	0.653	31601
58	2	275	90	707	0.65	0.065	31386
59	2	277	97	706	4.596	0.46	32434
60	2	279	83	706	9.1	0.91	32402
61	2	281	83	706	0	0	32368
62	2	283	85	702	2.907	0.291	32638
63	2	285	86	711	5.886	0.589	32437
64	2	287	86	714	1.95	0.195	32043
65	2	289	79	717	4.95	0.495	32739
66	3	117	14	475	-1	-1	31410
67	3	119	17	477	2.344	0.234	30510
68	3	121	17	477	0	0	30583
69	3	123	25	470	6.909	0.691	31149
70	3	125	29	465	4.162	0.416	36194
71	3	127	29	464	0.65	0.065	29424
72	3	129	30	456	5.24	0.524	29221
73	3	131	45	443	12.902	1.29	33455
74	3	133	49	434	6.402	0.64	32909
75	3	135	51	418	10.481	1.048	33579
76	3	137	36	412	10.501	1.05	30056
77	3	139	29	410	4.732	0.473	29929
78	3	141	18	396	11.573	1.157	28926
79	3	143	13	386	7.267	0.727	31620
80	3	145	7	376	7.58	0.758	33118
81	3	147	2	361	10.277	1.028	35763
82	3	149	2	354	4.55	0.455	31164
83	3	151	5	365	7.411	0.741	30198
84	3	153	8	369	3.25	0.325	30427
85	3	155	10	373	2.907	0.291	30531
86	3	157	13	383	6.786	0.679	31519
87	3	159	17	395	8.222	0.822	32637
88	3	161	18	402	4.596	0.46	27385
89	3	163	18	407	3.25	0.325	29813
90	3	165	18	407	0	0	30069
91	3	167	5	384	17.172	1.717	30345
92	3	169	3	380	2.907	0.291	30200
93	3	171	2	376	2.68	0.268	27930
94	3	173	1	371	3.314	0.331	27031
95	3	175	1	368	1.95	0.195	30901
96	3	177	1	368	0	0	32815
97	3	179	4	365	2.758	0.276	30887
98	3	181	10	366	3.954	0.395	30862
99	4	111	3	700	-1	-1	28493
100	4	113	3	700	0	0	33297
101	4	115	4	699	0.919	0.092	32769
102	4	117	7	696	2.758	0.276	37171
103	4	119	11	692	3.677	0.368	34574
104	4	121	16	688	4.162	0.416	27496
105	4	123	19	685	2.758	0.276	28004
106	4	125	19	685	0	0	27899
107	4	127	19	685	0	0	27582
108	4	129	19	685	0	0	27934
109	4	131	22	684	2.055	0.206	27783
110	4	133	27	682	3.5	0.35	29540
111	4	135	29	681	1.453	0.145	31138
112	4	137	30	680	0.919	0.092	28705
113	4	139	30	679	0.65	0.065	28939
114	4	141	23	671	6.909	0.691	38568
115	4	143	21	670	1.453	0.145	28883
116	4	145	11	667	6.786	0.679	30764
117	4	147	2	658	8.273	0.827	27037
118	4	149	0	651	4.732	0.473	25658
119	4	151	1	645	3.954	0.395	27121
120	4	153	4	646	2.055	0.206	21861
121	4	155	9	648	3.5	0.35	30594
122	4	157	10	648	0.65	0.065	31146
123	4	159	15	643	4.596	0.46	33472
124	4	161	17	635	5.36	0.536	33308
125	4	163	19	630	3.5	0.35	34402
126	4	165	22	624	4.36	0.436	36566
127	4	167	24	617	4.732	0.473	35363
128	4	169	26	613	2.907	0.291	31648
129	4	171	28	611	1.838	0.184	37026
130	4	173	28	611	0	0	34959
131	4	175	32	605	4.687	0.469	30285
132	4	177	35	603	2.344	0.234	35409
133	4	179	36	601	1.453	0.145	35886
134	4	181	40	597	3.677	0.368	31664
135	4	183	41	595	1.453	0.145	28671
136	4	185	40	599	2.68	0.268	28545
137	4	187	35	608	6.692	0.669	29317
138	4	189	31	614	4.687	0.469	29424
139	4	191	28	617	2.758	0.276	29342
140	4	193	27	619	1.453	0.145	28642
141	4	195	23	622	3.25	0.325	33693
142	4	197	20	624	2.344	0.234	29213
143	4	199	19	624	0.65	0.065	27442
144	4	201	15	624	2.6	0.26	30581
145	4	203	12	624	1.95	0.195	33982
146	4	205	8	623	2.68	0.268	31175
147	4	207	7	623	0.65	0.065	35663
148	4	209	7	623	0	0	35628
149	5	115	27	895	-1	-1	26849
150	5	117	33	895	3.9	0.39	26887
151	5	119	38	893	3.5	0.35	27420
152	5	121	40	891	1.838	0.184	27282
153	5	123	46	884	5.993	0.599	27248
154	5	125	47	883	0.919	0.092	27800
155	5	127	53	881	4.111	0.411	28282
156	5	129	62	876	6.692	0.669	32459
157	5	131	66	875	2.68	0.268	27394
158	5	133	74	872	5.553	0.555	27633
159	5	135	81	872	4.55	0.455	27466
160	5	137	98	874	11.126	1.113	25953
161	5	139	107	875	5.886	0.589	26259
162	5	141	115	873	5.36	0.536	32620
163	5	143	126	870	7.411	0.741	29044
164	5	145	129	870	1.95	0.195	29472
165	5	147	138	874	6.402	0.64	28546
166	5	149	145	877	4.95	0.495	28120
167	5	151	159	880	9.306	0.931	28115
168	5	153	163	880	2.6	0.26	28006
169	5	155	165	880	1.3	0.13	28167
170	5	157	162	875	3.79	0.379	30742
171	5	159	160	868	4.732	0.473	28864
172	5	161	159	864	2.68	0.268	28925
173	5	163	154	854	7.267	0.727	28385
174	5	165	144	833	15.118	1.512	30563
175	5	167	138	812	14.196	1.42	26162
176	5	169	136	790	14.359	1.436	28381
177	5	171	131	776	9.663	0.966	21866
178	5	173	129	760	10.481	1.048	28604
179	5	175	131	740	13.065	1.306	28626
180	5	177	134	734	4.36	0.436	28784
181	5	179	140	728	5.515	0.552	28072
182	5	181	159	717	14.27	1.427	30442
183	5	183	162	716	2.055	0.206	26931
184	5	185	163	709	4.596	0.46	27479
185	5	187	164	702	4.596	0.46	28829
186	5	189	165	693	5.886	0.589	29278
187	5	191	165	688	3.25	0.325	24840
188	5	193	167	683	3.5	0.35	27646
189	5	195	168	680	2.055	0.206	29922
190	5	197	167	688	5.24	0.524	28037
191	5	199	164	697	6.166	0.617	31755
192	5	201	164	732	22.749	2.275	31679
193	5	203	163	749	11.069	1.107	33630
194	5	205	159	790	26.776	2.678	30647
195	5	207	153	822	21.162	2.116	31020
196	5	209	149	842	13.257	1.326	27064
197	5	211	148	847	3.314	0.331	28433
198	5	213	148	851	2.6	0.26	28484
199	5	215	148	858	4.55	0.455	27329
200	5	217	148	864	3.9	0.39	27305
201	5	219	148	868	2.6	0.26	27547
202	5	221	148	868	0	0	27016
203	5	223	152	859	6.402	0.64	28294
204	5	225	154	855	2.907	0.291	26354
205	5	227	155	846	5.886	0.589	30083
206	5	229	153	842	2.907	0.291	27717
207	5	231	146	830	9.03	0.903	29888
208	5	233	146	817	8.45	0.845	30970
209	5	235	148	806	7.267	0.727	29494
210	5	237	150	794	7.907	0.791	27265
211	5	239	158	781	9.922	0.992	26709
212	5	241	162	768	8.841	0.884	33378
213	5	243	160	762	4.111	0.411	34845
214	5	245	159	765	2.055	0.206	26753
215	5	247	161	800	22.787	2.279	29731
216	5	249	163	808	5.36	0.536	27343
217	5	251	163	815	4.55	0.455	28465
218	5	253	163	816	0.65	0.065	30331
219	5	255	162	819	2.055	0.206	28029
220	5	257	162	821	1.3	0.13	28039
221	5	259	162	821	0	0	29528
222	5	261	155	820	4.596	0.46	25487
223	5	263	152	819	2.055	0.206	26371
224	5	265	150	812	4.732	0.473	26060
225	5	267	150	808	2.6	0.26	27770
226	5	269	150	808	0	0	26249
227	5	271	150	808	0	0	27239
228	5	273	151	812	2.68	0.268	26077
229	5	275	152	831	12.367	1.237	30052
230	5	277	155	853	14.432	1.443	29565
231	5	279	155	865	7.8	0.78	28153
232	5	281	155	869	2.6	0.26	27781
233	5	283	155	869	0	0	28942
234	5	285	155	869	0	0	30555
235	5	287	155	869	0	0	30307
236	5	289	154	871	1.453	0.145	31082
237	6	125	17	813	-1	-1	26267
238	6	127	19	813	1.3	0.13	27067
239	6	129	45	811	16.95	1.695	27184
240	6	131	47	811	1.3	0.13	28931
241	6	133	60	812	8.475	0.847	26871
242	6	135	81	812	13.65	1.365	25576
243	6	137	106	811	16.263	1.626	25037
244	6	139	138	804	21.291	2.129	28580
245	6	141	156	800	11.985	1.199	26191
246	6	143	167	798	7.267	0.727	26245
247	6	145	179	796	7.907	0.791	26860
248	6	147	204	795	16.263	1.626	27147
249	6	149	211	794	4.596	0.46	28003
250	6	151	221	793	6.532	0.653	27156
251	6	153	237	793	10.4	1.04	33968
252	6	155	249	790	8.04	0.804	30006
253	6	157	262	788	8.549	0.855	30098
254	6	159	269	787	4.596	0.46	30693
255	6	161	270	787	0.65	0.065	30364
256	6	163	259	795	8.841	0.884	29477
257	6	165	234	807	18.025	1.802	30888
258	6	167	234	809	1.3	0.13	28746
259	6	169	234	813	2.6	0.26	29972
260	6	171	243	830	12.503	1.25	30264
261	6	173	245	834	2.907	0.291	30188
262	6	175	241	832	2.907	0.291	27950
263	6	177	237	825	5.24	0.524	27086
264	6	179	250	833	9.922	0.992	27940
265	6	181	258	831	5.36	0.536	27780
266	6	183	261	831	1.95	0.195	30762
267	6	185	276	823	11.05	1.105	28114
268	6	187	281	821	3.5	0.35	29622
269	6	189	293	818	8.04	0.804	28663
270	6	191	289	825	5.24	0.524	27407
271	6	193	289	832	4.55	0.455	29830
272	6	195	289	833	0.65	0.065	29867
273	6	197	287	841	5.36	0.536	40990
274	6	199	284	850	6.166	0.617	28072
275	6	201	279	849	3.314	0.331	29525
276	6	203	274	847	3.5	0.35	28631
277	6	205	284	840	7.934	0.793	29996
278	6	207	293	829	9.238	0.924	29062
279	6	209	293	825	2.6	0.26	29237
280	6	211	297	821	3.677	0.368	30348
281	6	213	300	818	2.758	0.276	30225
282	6	215	300	814	2.6	0.26	30680
283	6	217	300	812	1.3	0.13	29335
284	6	219	300	815	1.95	0.195	30440
285	6	221	300	821	3.9	0.39	29410
286	6	223	302	828	4.732	0.473	30100
287	6	225	302	828	0	0	30276
288	6	227	308	824	4.687	0.469	31402
289	6	229	313	820	4.162	0.416	31702
290	6	231	314	820	0.65	0.065	29495
291	6	233	317	820	1.95	0.195	31523
292	6	235	312	820	3.25	0.325	32598
293	6	237	307	820	3.25	0.325	31373
294	6	239	306	822	1.453	0.145	30775
295	6	241	306	823	0.65	0.065	31313
296	6	243	302	830	5.24	0.524	30117
297	6	245	295	837	6.435	0.643	28530
298	6	247	287	840	5.553	0.555	29693
299	6	249	280	841	4.596	0.46	30028
300	6	251	280	841	0	0	29887
301	6	253	281	840	0.919	0.092	30501
302	6	255	281	842	1.3	0.13	29263
303	6	257	285	847	4.162	0.416	30183
304	6	259	295	852	7.267	0.727	30000
305	6	261	296	852	0.65	0.065	29411
306	6	263	294	852	1.3	0.13	29312
307	6	265	290	847	4.162	0.416	29659
308	6	267	295	841	5.077	0.508	29026
309	6	269	304	836	6.692	0.669	32663
310	6	271	306	828	5.36	0.536	29380
311	6	273	309	821	4.95	0.495	27674
312	6	275	312	815	4.36	0.436	32965
313	6	277	318	809	5.515	0.552	32605
314	6	279	321	806	2.758	0.276	29309
315	6	281	326	801	4.596	0.46	29670
316	6	283	333	794	6.435	0.643	30044
317	6	285	343	787	7.934	0.793	30116
318	6	287	350	785	4.732	0.473	29868
319	6	289	357	780	5.591	0.559	29556
320	7	139	90	697	-1	-1	27637
321	7	141	92	696	1.453	0.145	28895
322	7	143	107	692	10.09	1.009	27493
323	7	145	128	683	14.85	1.485	30765
324	7	147	132	680	3.25	0.325	26632
325	7	149	147	670	11.718	1.172	29856
326	7	151	167	661	14.255	1.426	29957
327	7	153	183	653	11.627	1.163	32553
328	7	155	190	647	5.993	0.599	34895
329	7	157	196	642	5.077	0.508	32890
330	7	159	200	640	2.907	0.291	28896
331	7	161	205	637	3.79	0.379	30042
332	7	163	212	637	4.55	0.455	29751
333	7	165	226	639	9.192	0.919	28129
334	7	167	229	640	2.055	0.206	32504
335	7	169	243	641	9.123	0.912	31807
336	7	171	251	640	5.24	0.524	30683
337	7	173	247	644	3.677	0.368	30033
338	7	175	238	645	5.886	0.589	29954
339	7	177	221	648	11.22	1.122	31376
340	7	179	200	651	13.788	1.379	29510
341	7	181	182	656	12.143	1.214	31011
342	7	183	172	659	6.786	0.679	29607
343	7	185	170	659	1.3	0.13	27855
344	7	187	173	655	3.25	0.325	30159
345	7	189	183	654	6.532	0.653	29571
346	7	191	196	656	8.549	0.855	32506
347	7	193	209	656	8.45	0.845	36235
348	7	195	220	654	7.267	0.727	29998
349	7	197	216	657	3.25	0.325	29639
350	7	199	207	667	8.745	0.874	32472
351	7	201	205	673	4.111	0.411	30216
352	7	203	204	677	2.68	0.268	30268
353	7	205	203	680	2.055	0.206	29670
354	7	207	207	691	7.608	0.761	29680
355	7	209	209	697	4.111	0.411	30135
356	7	211	210	703	3.954	0.395	28729
357	7	213	210	707	2.6	0.26	28043
358	7	215	213	715	5.553	0.555	30499
359	7	217	214	718	2.055	0.206	28422
360	7	219	219	727	6.692	0.669	28672
361	7	221	219	727	0	0	27604
362	7	223	221	728	1.453	0.145	28894
363	7	225	226	728	3.25	0.325	26433
364	7	227	232	735	5.993	0.599	28123
365	7	229	240	744	7.827	0.783	31549
366	7	231	243	749	3.79	0.379	26740
367	7	233	245	754	3.5	0.35	31357
368	7	235	247	762	5.36	0.536	30167
369	7	237	249	768	4.111	0.411	29663
370	7	239	256	779	8.475	0.847	29139
371	7	241	257	780	0.919	0.092	30753
372	7	243	262	787	5.591	0.559	27796
373	7	245	264	791	2.907	0.291	29837
374	7	247	266	793	1.838	0.184	29640
375	7	249	268	793	1.3	0.13	25292
376	7	251	271	793	1.95	0.195	27792
377	7	253	272	793	0.65	0.065	27530
378	7	255	277	795	3.5	0.35	28086
379	7	257	282	800	4.596	0.46	29211
380	7	259	284	802	1.838	0.184	29664
381	7	261	290	807	5.077	0.508	30714
382	7	263	292	809	1.838	0.184	30950
383	7	265	293	809	0.65	0.065	31127
384	7	267	294	809	0.65	0.065	30556
385	7	269	296	810	1.453	0.145	31406
386	7	271	300	811	2.68	0.268	24735
387	7	273	302	814	2.344	0.234	30230
388	7	275	304	816	1.838	0.184	31294
389	7	277	305	816	0.65	0.065	30914
390	7	279	305	816	0	0	29522
391	7	281	277	809	18.76	1.876	27904
392	7	283	276	807	1.453	0.145	26912
393	7	285	276	807	0	0	27834
394	7	287	277	805	1.453	0.145	28669
395	7	289	279	801	2.907	0.291	31422
396	8	165	16	517	-1	-1	29871
397	8	167	16	517	0	0	30505
398	8	169	18	516	1.453	0.145	28247
399	8	171	28	511	7.267	0.727	29518
400	8	173	45	497	14.314	1.431	29685
401	8	175	70	471	23.445	2.344	30635
402	8	177	119	436	39.14	3.914	30189
403	8	179	126	431	5.591	0.559	31676
404	8	181	145	422	13.665	1.367	31154
405	8	183	167	414	15.216	1.522	30606
406	8	185	191	401	17.741	1.774	31884
407	8	187	187	390	7.608	0.761	31021
408	8	189	182	389	3.314	0.331	31696
409	8	191	190	406	12.212	1.221	31219
410	8	193	217	434	25.283	2.528	32061
411	8	195	238	444	15.118	1.512	31067
412	8	197	240	462	11.772	1.177	38573
413	8	199	253	483	16.053	1.605	29705
414	8	201	266	503	15.505	1.55	30513
415	8	203	273	514	8.475	0.847	29810
416	8	205	285	530	13	1.3	31105
417	8	207	292	538	6.909	0.691	33417
418	8	209	311	560	18.894	1.889	35596
419	8	211	317	573	9.306	0.931	29791
420	8	213	327	588	11.718	1.172	30429
421	8	215	343	606	15.654	1.565	30948
422	8	217	348	615	6.692	0.669	30893
423	8	219	353	616	3.314	0.331	29284
424	8	221	376	626	16.302	1.63	31341
425	8	223	385	637	9.238	0.924	31347
426	8	225	392	648	8.475	0.847	36636
427	8	227	399	664	11.351	1.135	34310
428	8	229	403	672	5.814	0.581	31835
429	8	231	413	686	11.183	1.118	30656
430	8	233	415	706	13.065	1.306	31039
431	8	235	419	714	5.814	0.581	30827
432	8	237	429	723	8.745	0.874	30405
433	8	239	456	729	17.978	1.798	31141
434	8	241	479	738	16.053	1.605	31445
435	8	243	503	740	15.654	1.565	35771
436	8	245	511	741	5.24	0.524	35847
437	8	247	518	743	4.732	0.473	37156
438	8	249	519	744	0.919	0.092	30430
439	8	251	526	750	5.993	0.599	35720
440	8	253	529	751	2.055	0.206	28873
441	8	255	530	750	0.919	0.092	30693
442	8	257	537	746	5.24	0.524	29464
443	8	259	552	748	9.836	0.984	30765
444	8	261	563	736	10.581	1.058	31840
445	8	263	570	727	7.411	0.741	29618
446	8	265	578	722	6.132	0.613	30439
447	8	267	589	711	10.111	1.011	29208
448	8	269	595	702	7.031	0.703	29709
449	8	271	599	692	7.001	0.7	29332
450	8	273	601	687	3.5	0.35	29052
451	8	275	604	680	4.95	0.495	21846
452	8	277	605	678	1.453	0.145	29832
453	8	279	609	671	5.24	0.524	30970
454	8	281	614	668	3.79	0.379	27452
455	8	283	630	654	13.819	1.382	31175
456	8	285	637	636	12.553	1.255	32928
457	8	287	651	607	20.931	2.093	31321
458	8	289	659	592	11.05	1.105	32012
459	9	207	5	952	-1	-1	25056
460	9	209	8	950	2.344	0.234	27144
461	9	211	18	946	7.001	0.7	25921
462	9	213	25	941	5.591	0.559	25113
463	9	215	25	941	0	0	26030
464	9	217	25	941	0	0	26699
465	9	219	27	940	1.453	0.145	26275
466	9	221	34	937	4.95	0.495	26602
467	9	223	38	935	2.907	0.291	26882
468	9	225	48	931	7.001	0.7	26354
469	9	227	52	930	2.68	0.268	26198
470	9	229	60	927	5.553	0.555	26492
471	9	231	70	923	7.001	0.7	26987
472	9	233	79	921	5.993	0.599	26210
473	9	235	85	918	4.36	0.436	26642
474	9	237	89	916	2.907	0.291	27657
475	9	239	98	914	5.993	0.599	28285
476	9	241	107	912	5.993	0.599	26558
477	9	243	111	909	3.25	0.325	28462
478	9	245	115	907	2.907	0.291	27395
479	9	247	123	906	5.24	0.524	25262
480	9	249	128	907	3.314	0.331	24774
481	9	251	131	908	2.055	0.206	26904
482	9	253	136	908	3.25	0.325	26457
483	9	255	140	907	2.68	0.268	28595
484	9	257	144	906	2.68	0.268	29625
485	9	259	147	905	2.055	0.206	29752
486	9	261	152	903	3.5	0.35	27933
487	9	263	156	901	2.907	0.291	29283
488	9	265	160	900	2.68	0.268	31278
489	9	267	163	898	2.344	0.234	31123
490	9	269	170	894	5.24	0.524	27523
491	9	271	172	893	1.453	0.145	28484
492	9	273	175	891	2.344	0.234	32937
493	9	275	182	887	5.24	0.524	32467
494	9	277	187	886	3.314	0.331	27779
495	9	279	187	886	0	0	29125
496	9	281	187	885	0.65	0.065	30175
497	9	283	185	881	2.907	0.291	27262
498	9	285	184	877	2.68	0.268	29378
499	9	287	184	877	0	0	22339
500	9	289	189	875	3.5	0.35	27290
501	10	103	30	388	-1	-1	26508
502	10	105	46	407	16.145	1.615	23742
503	10	107	46	409	1.3	0.13	23838
504	10	109	51	411	3.5	0.35	21126
505	10	111	52	412	0.919	0.092	20998
506	10	113	54	413	1.453	0.145	26673
507	10	115	59	413	3.25	0.325	26001
508	10	117	68	412	5.886	0.589	20168
509	10	119	79	414	7.267	0.727	22610
510	10	121	99	415	13.016	1.302	25180
511	10	123	108	418	6.166	0.617	24339
512	10	125	118	425	7.934	0.793	29658
513	10	127	129	430	7.854	0.785	26557
514	10	129	136	435	5.591	0.559	26017
515	10	131	138	435	1.3	0.13	25721
516	10	133	156	436	11.718	1.172	26693
517	10	135	163	438	4.732	0.473	23582
518	10	137	171	438	5.2	0.52	23764
519	10	139	193	439	14.314	1.431	27706
520	10	141	206	441	8.549	0.855	29301
521	10	143	215	441	5.85	0.585	29169
522	10	145	219	439	2.907	0.291	28557
523	10	147	225	435	4.687	0.469	27789
524	10	149	229	431	3.677	0.368	27448
525	10	151	237	427	5.814	0.581	27906
526	10	153	246	423	6.402	0.64	28041
527	10	155	251	421	3.5	0.35	27119
528	10	157	252	421	0.65	0.065	28684
529	10	159	253	420	0.919	0.092	27218
530	10	161	256	418	2.344	0.234	27976
531	10	163	262	416	4.111	0.411	25106
532	10	165	264	418	1.838	0.184	27402
533	10	167	265	418	0.65	0.065	31983
534	10	169	267	419	1.453	0.145	35979
535	10	171	271	421	2.907	0.291	28124
536	10	173	273	423	1.838	0.184	29194
537	10	175	274	430	4.596	0.46	32059
538	10	177	275	435	3.314	0.331	23178
539	10	179	277	436	1.453	0.145	31599
540	10	181	277	437	0.65	0.065	31958
541	10	183	278	438	0.919	0.092	33018
542	10	185	279	440	1.453	0.145	25955
543	10	187	280	440	0.65	0.065	23742
544	10	189	281	440	0.65	0.065	26910
545	10	191	285	441	2.68	0.268	30156
546	10	193	286	441	0.65	0.065	26303
547	10	195	287	441	0.65	0.065	31440
548	10	197	289	441	1.3	0.13	30901
549	10	199	290	443	1.453	0.145	31470
550	10	201	293	446	2.758	0.276	30123
551	10	203	294	447	0.919	0.092	30200
552	10	205	296	449	1.838	0.184	29431
553	10	207	299	453	3.25	0.325	29401
554	10	209	300	455	1.453	0.145	31936
555	10	211	302	457	1.838	0.184	33853
556	10	213	302	457	0	0	33630
557	10	215	302	454	1.95	0.195	29229
558	10	217	300	448	4.111	0.411	27922
559	10	219	298	442	4.111	0.411	28869
560	10	221	298	438	2.6	0.26	29014
561	10	223	296	434	2.907	0.291	28751
562	10	225	293	432	2.344	0.234	28926
563	10	227	292	431	0.919	0.092	29255
564	10	229	291	431	0.65	0.065	29072
565	10	231	280	426	7.854	0.785	26976
566	10	233	272	421	6.132	0.613	28403
567	10	235	263	416	6.692	0.669	28072
568	10	237	257	413	4.36	0.436	27879
569	10	239	244	407	9.306	0.931	30592
570	10	241	231	401	9.306	0.931	30205
571	10	243	216	400	9.771	0.977	25808
572	10	245	216	400	0	0	27399
573	10	247	214	398	1.838	0.184	25246
574	10	249	214	398	0	0	24542
575	10	251	216	399	1.453	0.145	27464
576	10	253	223	400	4.596	0.46	26140
577	10	255	231	404	5.814	0.581	27779
578	10	257	239	409	6.132	0.613	27326
579	10	259	246	411	4.732	0.473	33280
580	10	261	251	416	4.596	0.46	30344
581	10	263	262	427	10.111	1.011	24029
582	10	265	269	432	5.591	0.559	25418
583	10	267	276	438	5.993	0.599	25157
584	10	269	278	440	1.838	0.184	23919
585	10	271	286	449	7.827	0.783	23610
586	10	273	291	455	5.077	0.508	21908
587	10	275	293	456	1.453	0.145	31964
588	10	277	298	460	4.162	0.416	29496
589	10	279	300	462	1.838	0.184	29216
590	10	281	300	462	0	0	28474
591	10	283	301	462	0.65	0.065	27994
592	10	285	301	462	0	0	29149
593	10	287	311	460	6.629	0.663	28841
594	10	289	312	460	0.65	0.065	28929
595	11	123	37	531	-1	-1	22229
596	11	125	47	524	7.934	0.793	22591
597	11	127	49	524	1.3	0.13	25952
598	11	129	59	535	9.663	0.966	23758
599	11	131	66	549	10.174	1.017	20847
600	11	133	70	558	6.402	0.64	23966
601	11	135	76	563	5.077	0.508	24129
602	11	137	80	562	2.68	0.268	21241
603	11	139	86	564	4.111	0.411	22605
604	11	141	94	576	9.374	0.937	26750
605	11	143	100	586	7.58	0.758	34415
606	11	145	105	598	8.45	0.845	25834
607	11	147	110	612	9.663	0.966	25918
608	11	149	114	616	3.677	0.368	25008
609	11	151	115	616	0.65	0.065	23643
610	11	153	114	604	7.827	0.783	23233
611	11	155	122	604	5.2	0.52	24934
612	11	157	139	602	11.126	1.113	25233
613	11	159	152	600	8.549	0.855	24396
614	11	161	162	601	6.532	0.653	26058
615	11	163	178	609	11.627	1.163	24383
616	11	165	192	611	9.192	0.919	25719
617	11	167	207	613	9.836	0.984	25676
618	11	169	219	615	7.907	0.791	26372
619	11	171	230	616	7.179	0.718	26369
620	11	173	249	617	12.367	1.237	23138
621	11	175	272	618	14.964	1.496	28279
622	11	177	283	617	7.179	0.718	28393
623	11	179	298	623	10.501	1.05	30187
624	11	181	307	626	6.166	0.617	29700
625	11	183	310	631	3.79	0.379	29368
626	11	185	291	637	12.951	1.295	28312
627	11	187	273	646	13.081	1.308	28198
628	11	189	266	654	6.909	0.691	28430
629	11	191	268	667	8.549	0.855	27102
630	11	193	271	673	4.36	0.436	28230
631	11	195	277	680	5.993	0.599	28955
632	11	197	285	686	6.5	0.65	29146
633	11	199	293	693	6.909	0.691	27161
634	11	201	301	702	7.827	0.783	26762
635	11	203	304	706	3.25	0.325	27802
636	11	205	313	712	7.031	0.703	25510
637	11	207	324	716	7.608	0.761	27528
638	11	209	335	720	7.608	0.761	29651
639	11	211	350	733	12.902	1.29	30946
640	11	213	350	733	0	0	29770
641	11	215	355	737	4.162	0.416	29535
642	11	217	361	747	7.58	0.758	27842
643	11	219	365	752	4.162	0.416	31702
644	11	221	369	757	4.162	0.416	30531
645	11	223	371	757	1.3	0.13	30159
646	11	225	374	758	2.055	0.206	30997
647	11	227	380	765	5.993	0.599	30451
648	11	229	384	768	3.25	0.325	30958
649	11	231	384	768	0	0	30885
650	11	233	385	772	2.68	0.268	31105
651	11	235	390	784	8.45	0.845	34253
652	11	237	394	790	4.687	0.469	31208
653	11	239	402	801	8.841	0.884	32025
654	11	241	404	804	2.344	0.234	32432
655	11	243	408	817	8.841	0.884	32200
656	11	245	410	820	2.344	0.234	29724
657	11	247	413	820	1.95	0.195	35830
658	11	249	423	817	6.786	0.679	31867
659	11	251	427	822	4.162	0.416	31099
660	11	253	432	824	3.5	0.35	31406
661	11	255	433	822	1.453	0.145	31281
662	11	257	433	816	3.9	0.39	31034
663	11	259	434	811	3.314	0.331	32184
664	11	261	439	804	5.591	0.559	32240
665	11	263	440	802	1.453	0.145	31796
666	11	265	437	805	2.758	0.276	33161
667	11	267	428	810	6.692	0.669	33196
668	11	269	423	810	3.25	0.325	32614
669	11	271	414	812	5.993	0.599	33831
670	11	273	412	813	1.453	0.145	32529
671	11	275	412	813	0	0	33383
672	11	277	412	810	1.95	0.195	33182
673	11	279	412	810	0	0	31157
674	11	281	410	812	1.838	0.184	32520
675	11	283	410	812	0	0	30175
676	11	285	410	816	2.6	0.26	33201
677	11	287	410	818	1.3	0.13	29653
678	11	289	410	823	3.25	0.325	33530
679	12	123	22	28	-1	-1	27691
680	12	125	22	31	1.95	0.195	29159
681	12	127	22	33	1.3	0.13	28506
682	12	129	22	33	0	0	31615
683	12	131	24	36	2.344	0.234	28093
684	12	133	27	42	4.36	0.436	29369
685	12	135	33	48	5.515	0.552	28540
686	12	137	36	52	3.25	0.325	28005
687	12	139	40	56	3.677	0.368	28000
688	12	141	45	60	4.162	0.416	22008
689	12	143	52	68	6.909	0.691	27689
690	12	145	53	68	0.65	0.065	27769
691	12	147	55	69	1.453	0.145	27674
692	12	149	59	68	2.68	0.268	23775
693	12	151	69	72	7.001	0.7	19549
694	12	153	78	76	6.402	0.64	24828
695	12	155	80	77	1.453	0.145	20460
696	12	157	100	88	14.836	1.484	28050
697	12	159	105	96	6.132	0.613	29299
698	12	161	110	114	12.143	1.214	28247
699	12	163	113	120	4.36	0.436	28069
700	12	165	120	130	7.934	0.793	28226
701	12	167	124	135	4.162	0.416	30136
702	12	169	124	140	3.25	0.325	28017
703	12	171	124	143	1.95	0.195	28573
704	12	173	124	143	0	0	27914
705	12	175	131	135	6.909	0.691	25798
706	12	177	135	137	2.907	0.291	29995
707	12	179	138	136	2.055	0.206	24934
708	12	181	138	136	0	0	25482
709	12	183	138	135	0.65	0.065	32726
710	12	185	134	121	9.464	0.946	28228
711	12	187	130	118	3.25	0.325	31135
712	12	189	129	110	5.24	0.524	33059
713	12	191	129	103	4.55	0.455	37363
714	12	193	129	96	4.55	0.455	34282
715	12	195	131	93	2.344	0.234	41193
716	12	197	132	92	0.919	0.092	38970
717	12	199	135	88	3.25	0.325	33414
718	12	201	139	80	5.814	0.581	39542
719	12	203	141	75	3.5	0.35	28871
720	12	205	143	68	4.732	0.473	28078
721	12	207	147	63	4.162	0.416	28653
722	12	209	158	50	11.069	1.107	27488
723	12	211	169	40	9.663	0.966	29583
724	12	213	173	37	3.25	0.325	29204
725	12	215	180	33	5.24	0.524	30253
726	12	217	189	28	6.692	0.669	31107
727	12	219	193	28	2.6	0.26	32472
728	12	221	201	28	5.2	0.52	30694
729	12	223	204	27	2.055	0.206	30003
730	12	225	207	25	2.344	0.234	29753
731	12	227	207	23	1.3	0.13	30165
732	12	229	203	20	3.25	0.325	30991
733	12	231	203	20	0	0	31032
734	12	233	209	17	4.36	0.436	28990
735	12	235	209	18	0.65	0.065	28494
736	12	237	209	18	0	0	28493
737	12	239	214	12	5.077	0.508	29061
738	12	241	211	10	2.344	0.234	29511
739	12	243	211	7	1.95	0.195	28978
740	12	245	211	4	1.95	0.195	29556
741	12	247	210	6	1.453	0.145	28387
742	12	249	210	7	0.65	0.065	29031
743	12	251	206	10	3.25	0.325	28911
744	12	253	206	10	0	0	29533
745	12	255	205	6	2.68	0.268	28989
746	12	257	205	6	0	0	28694
747	12	259	205	5	0.65	0.065	28978
748	12	261	206	2	2.055	0.206	29384
749	12	263	204	2	1.3	0.13	28900
750	12	265	204	2	0	0	29083
751	12	267	204	2	0	0	28937
752	12	269	204	2	0	0	28569
753	12	271	204	2	0	0	28571
754	13	157	26	495	-1	-1	27667
755	13	159	26	495	0	0	27449
756	13	161	26	495	0	0	29502
757	13	163	30	492	3.25	0.325	26418
758	13	165	32	490	1.838	0.184	22893
759	13	167	33	489	0.919	0.092	20247
760	13	169	34	489	0.65	0.065	20771
761	13	171	37	489	1.95	0.195	21733
762	13	173	55	483	12.333	1.233	24932
763	13	175	56	486	2.055	0.206	26727
764	13	177	56	486	0	0	26174
765	13	179	56	486	0	0	27319
766	13	181	57	489	2.055	0.206	19360
767	13	183	58	491	1.453	0.145	19186
768	13	185	58	491	0	0	20035
769	13	187	59	495	2.68	0.268	25134
770	13	189	59	495	0	0	24908
771	13	191	59	495	0	0	26346
772	13	193	59	495	0	0	26603
773	13	195	68	493	5.993	0.599	21586
774	13	197	71	495	2.344	0.234	19578
775	13	199	76	500	4.596	0.46	20121
776	13	201	76	500	0	0	19752
777	13	203	77	500	0.65	0.065	24733
778	13	205	79	503	2.344	0.234	20111
779	13	207	83	507	3.677	0.368	22206
780	13	209	93	512	7.267	0.727	23138
781	13	211	98	516	4.162	0.416	27450
782	13	213	100	516	1.3	0.13	25956
783	13	215	99	508	5.24	0.524	23491
784	13	217	100	510	1.453	0.145	22239
785	13	219	103	510	1.95	0.195	26354
786	13	221	102	507	2.055	0.206	26600
787	13	223	100	506	1.453	0.145	25120
788	13	225	100	506	0	0	25857
789	13	227	99	506	0.65	0.065	25700
790	13	229	100	508	1.453	0.145	24587
791	13	231	102	512	2.907	0.291	23705
792	13	233	102	512	0	0	24413
793	13	235	99	501	7.411	0.741	24891
794	13	237	98	502	0.919	0.092	25306
795	13	239	98	503	0.65	0.065	24689
796	13	241	116	515	14.061	1.406	24489
797	13	243	129	525	10.661	1.066	22855
798	13	245	138	528	6.166	0.617	21726
799	13	247	145	531	4.95	0.495	23351
800	13	249	152	538	6.435	0.643	24311
801	13	251	154	538	1.3	0.13	26132
802	13	253	156	536	1.838	0.184	27271
803	13	255	163	532	5.24	0.524	24058
804	13	257	168	537	4.596	0.46	22265
805	13	259	183	540	9.943	0.994	29730
806	13	261	187	544	3.677	0.368	29791
807	13	263	190	549	3.79	0.379	23250
808	13	265	196	556	5.993	0.599	27925
809	13	267	201	556	3.25	0.325	22158
810	13	269	203	559	2.344	0.234	24394
811	13	271	208	565	5.077	0.508	27406
812	13	273	211	565	1.95	0.195	24452
813	13	275	209	563	1.838	0.184	31179
814	13	277	184	547	19.293	1.929	27819
815	13	279	183	546	0.919	0.092	34170
816	13	281	181	541	3.5	0.35	19805
817	13	283	175	532	7.031	0.703	27775
818	13	285	173	532	1.3	0.13	24530
819	13	287	173	533	0.65	0.065	23258
820	13	289	172	539	3.954	0.395	26429
821	14	153	26	703	-1	-1	22906
822	14	155	26	703	0	0	23748
823	14	157	29	703	1.95	0.195	23618
824	14	159	23	703	3.9	0.39	23399
825	14	161	23	703	0	0	23576
826	14	163	20	699	3.25	0.325	23410
827	14	165	17	692	4.95	0.495	21590
828	14	167	17	688	2.6	0.26	26933
829	14	169	20	686	2.344	0.234	23856
830	14	171	39	686	12.35	1.235	22617
831	14	173	44	692	5.077	0.508	26396
832	14	175	45	696	2.68	0.268	22389
833	14	177	49	702	4.687	0.469	23163
834	14	179	55	706	4.687	0.469	22856
835	14	181	63	708	5.36	0.536	27592
836	14	183	67	711	3.25	0.325	25591
837	14	185	70	721	6.786	0.679	26000
838	14	187	70	722	0.65	0.065	24479
839	14	189	74	732	7.001	0.7	23300
840	14	191	83	745	10.277	1.028	24087
841	14	193	86	746	2.055	0.206	24207
842	14	195	89	741	3.79	0.379	24186
843	14	197	97	737	5.814	0.581	25217
844	14	199	100	742	3.79	0.379	24487
845	14	201	103	742	1.95	0.195	24520
846	14	203	93	728	11.183	1.118	26200
847	14	205	85	716	9.374	0.937	24232
848	14	207	73	707	9.75	0.975	29902
849	14	209	65	701	6.5	0.65	27533
850	14	211	62	698	2.758	0.276	26348
851	14	213	61	699	0.919	0.092	21958
852	14	215	61	699	0	0	22558
853	14	217	61	698	0.65	0.065	21959
854	14	219	62	697	0.919	0.092	20178
855	14	221	64	692	3.5	0.35	23111
856	14	223	73	696	6.402	0.64	22388
857	14	225	83	701	7.267	0.727	21505
858	14	227	89	706	5.077	0.508	23882
859	14	229	95	707	3.954	0.395	21210
860	14	231	99	711	3.677	0.368	24458
861	14	233	106	722	8.475	0.847	23361
862	14	235	108	724	1.838	0.184	24038
863	14	237	109	725	0.919	0.092	23260
864	14	239	115	709	11.107	1.111	23753
865	14	241	123	706	5.553	0.555	24843
866	14	243	153	700	19.886	1.989	23187
867	14	245	160	699	4.596	0.46	24379
868	14	247	179	693	12.951	1.295	24296
869	14	249	189	691	6.629	0.663	28389
870	14	251	199	713	15.708	1.571	26235
871	14	253	201	722	5.993	0.599	27779
872	14	255	201	731	5.85	0.585	27697
873	14	257	202	741	6.532	0.653	27247
874	14	259	213	748	8.475	0.847	26201
875	14	261	223	760	10.153	1.015	26232
876	14	263	231	767	6.909	0.691	25013
877	14	265	238	774	6.435	0.643	28226
878	14	267	244	776	4.111	0.411	29716
879	14	269	251	780	5.24	0.524	27755
880	14	271	253	782	1.838	0.184	27688
881	14	273	258	787	4.596	0.46	27669
882	14	275	258	790	1.95	0.195	28288
883	14	277	254	797	5.24	0.524	27528
884	14	279	252	799	1.838	0.184	28256
885	14	281	246	807	6.5	0.65	28913
886	14	283	245	810	2.055	0.206	28736
887	14	285	240	832	14.664	1.466	27925
888	14	287	240	831	0.65	0.065	27744
889	14	289	235	810	14.031	1.403	26898
890	15	181	25	241	-1	-1	23131
891	15	183	25	241	0	0	23461
892	15	185	29	240	2.68	0.268	24749
893	15	187	35	239	3.954	0.395	23031
894	15	189	47	235	8.222	0.822	26267
895	15	191	55	235	5.2	0.52	27589
896	15	193	72	229	11.718	1.172	27154
897	15	195	79	224	5.591	0.559	26577
898	15	197	81	223	1.453	0.145	26811
899	15	199	88	216	6.435	0.643	26792
900	15	201	100	208	9.374	0.937	26206
901	15	203	109	203	6.692	0.669	33487
902	15	205	120	200	7.411	0.741	27167
903	15	207	128	196	5.814	0.581	28180
904	15	209	136	194	5.36	0.536	28556
905	15	211	143	190	5.24	0.524	28731
906	15	213	133	196	7.58	0.758	27402
907	15	215	133	196	0	0	27622
908	15	217	133	196	0	0	27768
909	15	219	139	189	5.993	0.599	27933
910	15	221	143	184	4.162	0.416	33047
911	15	223	144	184	0.65	0.065	30495
912	15	225	144	184	0	0	31901
913	15	227	151	182	4.732	0.473	30374
914	15	229	152	180	1.453	0.145	27006
915	15	231	151	183	2.055	0.206	28850
916	15	233	152	183	0.65	0.065	28234
917	15	235	166	184	9.123	0.912	28466
918	15	237	169	179	3.79	0.379	28079
919	15	239	175	178	3.954	0.395	28211
920	15	241	179	176	2.907	0.291	28304
921	15	243	182	176	1.95	0.195	28172
922	15	245	186	175	2.68	0.268	28207
923	15	247	187	175	0.65	0.065	28823
924	15	249	188	176	0.919	0.092	28166
925	15	251	196	174	5.36	0.536	27339
926	15	253	203	170	5.24	0.524	28452
927	15	255	211	168	5.36	0.536	28184
928	15	257	230	167	12.367	1.237	27705
929	15	259	232	166	1.453	0.145	28680
930	15	261	232	165	0.65	0.065	28108
931	15	263	236	166	2.68	0.268	27787
932	15	265	244	166	5.2	0.52	28345
933	15	267	251	165	4.596	0.46	28836
934	15	269	259	165	5.2	0.52	28636
935	15	271	265	165	3.9	0.39	29118
936	15	273	268	165	1.95	0.195	28815
937	15	275	270	166	1.453	0.145	29219
938	15	277	274	166	2.6	0.26	28954
939	15	279	274	166	0	0	28662
940	15	281	275	165	0.919	0.092	28842
941	15	283	286	165	7.15	0.715	28920
942	15	285	287	165	0.65	0.065	29674
943	15	287	288	166	0.919	0.092	28860
944	15	289	288	166	0	0	29153
945	16	189	13	353	-1	-1	23748
946	16	191	13	353	0	0	24627
947	16	193	16	352	2.055	0.206	21274
948	16	195	33	355	11.22	1.122	24877
949	16	197	47	357	9.192	0.919	23487
950	16	199	52	359	3.5	0.35	25314
951	16	201	56	359	2.6	0.26	25764
952	16	203	61	359	3.25	0.325	24730
953	16	205	63	359	1.3	0.13	24902
954	16	207	67	357	2.907	0.291	25161
955	16	209	77	353	7.001	0.7	31083
956	16	211	87	350	6.786	0.679	29260
957	16	213	94	349	4.596	0.46	26115
958	16	215	110	348	10.42	1.042	26201
959	16	217	118	348	5.2	0.52	26427
960	16	219	122	347	2.68	0.268	26186
961	16	221	125	347	1.95	0.195	25707
962	16	223	126	347	0.65	0.065	26379
963	16	225	131	337	7.267	0.727	26288
964	16	227	132	331	3.954	0.395	26680
965	16	229	140	320	8.841	0.884	26611
966	16	231	144	315	4.162	0.416	27091
967	16	233	149	312	3.79	0.379	27353
968	16	235	153	310	2.907	0.291	27022
969	16	237	153	310	0	0	26763
970	16	239	157	308	2.907	0.291	26245
971	16	241	163	312	4.687	0.469	23900
972	16	243	164	313	0.919	0.092	25515
973	16	245	167	313	1.95	0.195	27873
974	16	247	171	313	2.6	0.26	27859
975	16	249	178	313	4.55	0.455	27369
976	16	251	186	313	5.2	0.52	27411
977	16	253	197	312	7.179	0.718	26732
978	16	255	203	312	3.9	0.39	27398
979	16	257	207	314	2.907	0.291	27892
980	16	259	213	317	4.36	0.436	27437
981	16	261	224	320	7.411	0.741	26990
982	16	263	229	322	3.5	0.35	28124
983	16	265	230	322	0.65	0.065	27698
984	16	267	236	323	3.954	0.395	27919
985	16	269	240	324	2.68	0.268	27843
986	16	271	248	328	5.814	0.581	27866
987	16	273	257	330	5.993	0.599	28050
988	16	275	258	332	1.453	0.145	27866
989	16	277	258	336	2.6	0.26	27947
990	16	279	258	341	3.25	0.325	28107
991	16	281	258	349	5.2	0.52	27367
992	16	283	257	353	2.68	0.268	28299
993	16	285	257	360	4.55	0.455	28002
994	16	287	257	365	3.25	0.325	28171
995	16	289	257	369	2.6	0.26	28430
996	17	53	20	56	-1	-1	22825
997	17	55	22	60	2.907	0.291	24758
998	17	57	20	61	1.453	0.145	24382
999	17	59	20	61	0	0	27261
1000	17	61	19	58	2.055	0.206	26399
1001	17	63	18	55	2.055	0.206	25581
1002	17	65	15	49	4.36	0.436	24620
1003	17	67	13	44	3.5	0.35	23480
1004	17	69	12	42	1.453	0.145	23861
1005	17	71	12	40	1.3	0.13	24359
1006	17	73	15	35	3.79	0.379	25042
1007	17	75	15	31	2.6	0.26	22449
1008	17	77	19	27	3.677	0.368	25391
1009	17	79	21	27	1.3	0.13	25659
1010	17	81	21	26	0.65	0.065	26836
1011	17	83	19	29	2.344	0.234	25853
1012	17	85	17	33	2.907	0.291	28041
1013	17	87	17	36	1.95	0.195	26048
1014	17	89	17	36	0	0	26417
1015	17	91	18	30	3.954	0.395	27819
1016	17	93	18	37	4.55	0.455	27778
1017	17	95	17	39	1.453	0.145	27140
1018	17	97	13	42	3.25	0.325	26430
1019	17	99	10	44	2.344	0.234	27302
1020	17	101	4	50	5.515	0.552	27722
1021	17	103	4	51	0.65	0.065	28160
1022	17	105	4	51	0	0	27714
1023	17	107	7	48	2.758	0.276	27845
1024	17	109	11	45	3.25	0.325	25908
1025	17	111	15	41	3.677	0.368	24263
1026	17	113	16	39	1.453	0.145	27811
1027	17	115	17	32	4.596	0.46	27550
1028	17	117	17	29	1.95	0.195	30253
1029	17	119	17	28	0.65	0.065	27877
1030	17	121	16	23	3.314	0.331	27391
1031	17	123	17	22	0.919	0.092	27970
1032	17	125	18	20	1.453	0.145	26752
1033	17	127	19	19	0.919	0.092	28700
1034	17	129	19	18	0.65	0.065	36502
1035	17	131	17	18	1.3	0.13	26286
1036	17	133	15	20	1.838	0.184	28200
1037	17	135	10	24	4.162	0.416	23714
1038	17	137	10	24	0	0	25629
1039	17	139	10	25	0.65	0.065	26468
1040	17	141	10	25	0	0	27206
1041	17	143	10	25	0	0	27060
1042	17	145	11	25	0.65	0.065	26517
1043	17	147	12	25	0.65	0.065	27159
1044	17	149	12	29	2.6	0.26	27414
1045	17	151	12	29	0	0	27417
1046	17	153	12	31	1.3	0.13	27024
1047	17	155	12	34	1.95	0.195	27776
1048	17	157	13	35	0.919	0.092	27904
1049	17	159	14	38	2.055	0.206	27789
1050	17	161	23	48	8.745	0.874	27368
1051	17	163	25	48	1.3	0.13	26286
1052	17	165	30	51	3.79	0.379	27838
1053	17	167	36	53	4.111	0.411	26046
1054	17	169	48	61	9.374	0.937	27956
1055	17	171	52	61	2.6	0.26	26851
1056	17	173	61	62	5.886	0.589	26831
1057	17	175	70	61	5.886	0.589	29308
1058	17	177	79	59	5.993	0.599	31467
1059	17	179	85	59	3.9	0.39	34182
1060	17	181	91	61	4.111	0.411	30265
1061	17	183	93	62	1.453	0.145	30029
1062	17	185	96	65	2.758	0.276	29208
1063	17	187	97	65	0.65	0.065	29006
1064	17	189	91	65	3.9	0.39	28742
1065	17	191	84	65	4.55	0.455	29713
1066	17	193	61	63	15.006	1.501	28358
1067	17	195	53	62	5.24	0.524	30791
1068	17	197	44	59	6.166	0.617	31152
1069	17	199	43	58	0.919	0.092	28087
1070	17	201	43	55	1.95	0.195	29756
1071	17	203	44	51	2.68	0.268	28383
1072	17	205	45	47	2.68	0.268	29405
1073	17	207	46	44	2.055	0.206	30258
1074	17	209	48	39	3.5	0.35	32481
1075	17	211	48	36	1.95	0.195	31202
1076	17	213	46	36	1.3	0.13	28800
1077	17	215	43	36	1.95	0.195	27283
1078	17	217	40	39	2.758	0.276	27258
1079	17	219	35	51	8.45	0.845	28021
1080	17	221	31	58	5.24	0.524	30146
1081	17	223	31	62	2.6	0.26	29447
1082	17	225	27	71	6.402	0.64	25601
1083	17	227	26	76	3.314	0.331	27984
1084	17	229	24	79	2.344	0.234	27948
1085	17	231	22	84	3.5	0.35	27742
1086	17	233	19	88	3.25	0.325	28909
1087	17	235	15	97	6.402	0.64	26066
1088	17	237	13	101	2.907	0.291	25929
1089	17	239	9	107	4.687	0.469	27956
1090	17	241	6	113	4.36	0.436	30384
1091	17	243	3	117	3.25	0.325	30129
1092	17	245	3	121	2.6	0.26	32133
1093	17	247	3	125	2.6	0.26	30223
1094	17	249	5	134	5.993	0.599	30635
1095	17	251	6	135	0.919	0.092	28136
1096	17	253	8	138	2.344	0.234	28208
1097	17	255	9	127	7.179	0.718	27327
1098	17	257	8	121	3.954	0.395	33064
1099	17	259	7	114	4.596	0.46	33099
1100	17	261	10	108	4.36	0.436	28047
1101	17	263	15	98	7.267	0.727	27654
1102	17	265	27	80	14.061	1.406	27539
1103	17	267	37	63	12.82	1.282	27492
1104	17	269	42	54	6.692	0.669	26647
1105	17	271	45	50	3.25	0.325	27508
1106	17	273	49	45	4.162	0.416	27704
1107	17	275	60	39	8.144	0.814	27444
1108	17	277	81	33	14.196	1.42	27230
1109	17	279	99	32	11.718	1.172	29474
1110	17	281	114	29	9.943	0.994	29043
1111	17	283	133	27	12.418	1.242	29011
1112	17	285	142	25	5.993	0.599	27502
1113	17	287	152	24	6.532	0.653	29076
1114	17	289	155	23	2.055	0.206	29037
1115	18	209	16	567	-1	-1	32780
1116	18	211	17	567	0.65	0.065	33622
1117	18	213	27	565	6.629	0.663	33643
1118	18	215	41	560	9.663	0.966	33491
1119	18	217	45	541	12.62	1.262	34377
1120	18	219	44	522	12.367	1.237	32984
1121	18	221	63	493	22.535	2.253	35447
1122	18	223	69	480	9.306	0.931	33284
1123	18	225	73	473	5.24	0.524	34004
1124	18	227	74	493	13.016	1.302	33706
1125	18	229	74	510	11.05	1.105	35772
1126	18	231	70	534	15.815	1.581	33786
1127	18	233	65	555	14.031	1.403	33322
1128	18	235	65	559	2.6	0.26	32857
1129	18	237	87	537	20.223	2.022	30481
1130	18	239	92	548	7.854	0.785	36100
1131	18	241	82	555	7.934	0.793	34549
1132	18	243	82	556	0.65	0.065	32649
1133	18	245	93	552	7.608	0.761	34829
1134	18	247	99	557	5.077	0.508	34331
1135	18	249	104	563	5.077	0.508	32988
1136	18	251	110	562	3.954	0.395	32929
1137	18	253	99	550	10.581	1.058	36040
1138	18	255	93	546	4.687	0.469	33017
1139	18	257	74	558	14.607	1.461	33155
1140	18	259	57	586	21.291	2.129	32526
1141	18	261	55	621	22.787	2.279	30095
1142	18	263	51	644	15.174	1.517	33173
1143	18	265	49	649	3.5	0.35	33314
1144	18	267	51	616	21.489	2.149	33834
1145	18	269	72	585	24.338	2.434	34965
1146	18	271	75	584	2.055	0.206	33966
1147	18	273	78	556	18.304	1.83	33583
1148	18	275	91	540	13.4	1.34	37953
1149	18	277	94	535	3.79	0.379	37845
1150	18	279	91	524	7.411	0.741	30255
1151	18	281	90	499	16.263	1.626	32930
1152	18	283	97	475	16.25	1.625	32943
1153	18	285	106	461	10.818	1.082	38086
1154	18	287	107	458	2.055	0.206	36020
1155	18	289	108	455	2.055	0.206	33724
