# Supplementary material for: The Arp2/3 complex is required for in situ haptotactic response of microglia to iC3b
Source: EMBO Rep. 2026 Feb 27;27(7):1666–95. doi: 10.1038/s44319-026-00720-9 (PMC13076747; doi:10.1038/s44319-026-00720-9)
Supplement: Supplementary file 15 — Source data Fig. 3 [file 44319_2026_720_MOESM15_ESM.zip › Figure 3/3B-F/25.01.24 BV2 iC3b hapto well 1 toward tracks.csv]

Track n�	Slice n�	X	Y	Distance	Velocity	Pixel Value
1	225	17	726	-1.000	-1.000	32178
1	227	17	734	5.200	0.520	33364
1	229	17	734	0.000	0.000	32834
1	231	21	732	2.907	0.291	31785
1	233	26	731	3.314	0.331	29981
1	235	36	730	6.532	0.653	29679
1	237	43	731	4.596	0.460	30062
1	239	48	732	3.314	0.331	30804
1	241	58	736	7.001	0.700	32852
1	243	64	738	4.111	0.411	33049
1	245	68	739	2.680	0.268	34885
1	247	74	742	4.360	0.436	32473
1	249	80	742	3.900	0.390	31868
1	251	86	742	3.900	0.390	32493
1	253	86	743	0.650	0.065	34030
1	255	76	743	6.500	0.650	33402
1	257	74	743	1.300	0.130	32890
1	259	68	740	4.360	0.436	34206
1	261	64	737	3.250	0.325	32201
1	263	62	736	1.453	0.145	32755
1	265	39	720	18.211	1.821	33427
1	267	39	720	0.000	0.000	32193
1	269	35	720	2.600	0.260	32392
1	271	37	723	2.344	0.234	30468
1	273	47	733	9.192	0.919	33420
1	275	50	736	2.758	0.276	30887
1	277	59	745	8.273	0.827	30426
1	279	61	748	2.344	0.234	33216
1	281	62	748	0.650	0.065	33252
1	283	62	739	5.850	0.585	32619
1	285	76	744	9.663	0.966	30771
1	287	92	755	12.620	1.262	30862
1	289	103	761	8.144	0.814	32727
2	227	9	729	-1.000	-1.000	31244
2	229	8	729	0.650	0.065	31604
2	231	9	728	0.919	0.092	31849
2	233	12	726	2.344	0.234	31837
2	235	14	724	1.838	0.184	31183
2	237	14	723	0.650	0.065	31403
2	239	15	720	2.055	0.206	32737
2	241	17	719	1.453	0.145	33108
2	243	22	719	3.250	0.325	32866
2	245	25	718	2.055	0.206	33121
2	247	26	718	0.650	0.065	31430
2	249	27	716	1.453	0.145	30540
2	251	33	714	4.111	0.411	31324
2	253	39	714	3.900	0.390	30500
2	255	48	713	5.886	0.589	30987
2	257	72	710	15.721	1.572	32037
2	259	67	713	3.790	0.379	33537
2	261	66	714	0.919	0.092	37101
2	263	67	714	0.650	0.065	36697
2	265	69	713	1.453	0.145	32614
2	267	71	711	1.838	0.184	32758
2	269	74	709	2.344	0.234	32818
2	271	79	708	3.314	0.331	32610
2	273	89	707	6.532	0.653	31601
2	275	90	707	0.650	0.065	31386
2	277	97	706	4.596	0.460	32434
2	279	83	706	9.100	0.910	32402
2	281	83	706	0.000	0.000	32368
2	283	85	702	2.907	0.291	32638
2	285	86	711	5.886	0.589	32437
2	287	86	714	1.950	0.195	32043
2	289	79	717	4.950	0.495	32739
3	117	14	475	-1.000	-1.000	31410
3	119	17	477	2.344	0.234	30510
3	121	17	477	0.000	0.000	30583
3	123	25	470	6.909	0.691	31149
3	125	29	465	4.162	0.416	36194
3	127	29	464	0.650	0.065	29424
3	129	30	456	5.240	0.524	29221
3	131	45	443	12.902	1.290	33455
3	133	49	434	6.402	0.640	32909
3	135	51	418	10.481	1.048	33579
3	137	36	412	10.501	1.050	30056
3	139	29	410	4.732	0.473	29929
3	141	18	396	11.573	1.157	28926
3	143	13	386	7.267	0.727	31620
3	145	7	376	7.580	0.758	33118
3	147	2	361	10.277	1.028	35763
3	149	2	354	4.550	0.455	31164
3	151	5	365	7.411	0.741	30198
3	153	8	369	3.250	0.325	30427
3	155	10	373	2.907	0.291	30531
3	157	13	383	6.786	0.679	31519
3	159	17	395	8.222	0.822	32637
3	161	18	402	4.596	0.460	27385
3	163	18	407	3.250	0.325	29813
3	165	18	407	0.000	0.000	30069
3	167	5	384	17.172	1.717	30345
3	169	3	380	2.907	0.291	30200
3	171	2	376	2.680	0.268	27930
3	173	1	371	3.314	0.331	27031
3	175	1	368	1.950	0.195	30901
3	177	1	368	0.000	0.000	32815
3	179	4	365	2.758	0.276	30887
3	181	10	366	3.954	0.395	30862
4	111	3	700	-1.000	-1.000	28493
4	113	3	700	0.000	0.000	33297
4	115	4	699	0.919	0.092	32769
4	117	7	696	2.758	0.276	37171
4	119	11	692	3.677	0.368	34574
4	121	16	688	4.162	0.416	27496
4	123	19	685	2.758	0.276	28004
4	125	19	685	0.000	0.000	27899
4	127	19	685	0.000	0.000	27582
4	129	19	685	0.000	0.000	27934
4	131	22	684	2.055	0.206	27783
4	133	27	682	3.500	0.350	29540
4	135	29	681	1.453	0.145	31138
4	137	30	680	0.919	0.092	28705
4	139	30	679	0.650	0.065	28939
4	141	23	671	6.909	0.691	38568
4	143	21	670	1.453	0.145	28883
4	145	11	667	6.786	0.679	30764
4	147	2	658	8.273	0.827	27037
4	149	0	651	4.732	0.473	25658
4	151	1	645	3.954	0.395	27121
4	153	4	646	2.055	0.206	21861
4	155	9	648	3.500	0.350	30594
4	157	10	648	0.650	0.065	31146
4	159	15	643	4.596	0.460	33472
4	161	17	635	5.360	0.536	33308
4	163	19	630	3.500	0.350	34402
4	165	22	624	4.360	0.436	36566
4	167	24	617	4.732	0.473	35363
4	169	26	613	2.907	0.291	31648
4	171	28	611	1.838	0.184	37026
4	173	28	611	0.000	0.000	34959
4	175	32	605	4.687	0.469	30285
4	177	35	603	2.344	0.234	35409
4	179	36	601	1.453	0.145	35886
4	181	40	597	3.677	0.368	31664
4	183	41	595	1.453	0.145	28671
4	185	40	599	2.680	0.268	28545
4	187	35	608	6.692	0.669	29317
4	189	31	614	4.687	0.469	29424
4	191	28	617	2.758	0.276	29342
4	193	27	619	1.453	0.145	28642
4	195	23	622	3.250	0.325	33693
4	197	20	624	2.344	0.234	29213
4	199	19	624	0.650	0.065	27442
4	201	15	624	2.600	0.260	30581
4	203	12	624	1.950	0.195	33982
4	205	8	623	2.680	0.268	31175
4	207	7	623	0.650	0.065	35663
4	209	7	623	0.000	0.000	35628
5	115	27	895	-1.000	-1.000	26849
5	117	33	895	3.900	0.390	26887
5	119	38	893	3.500	0.350	27420
5	121	40	891	1.838	0.184	27282
5	123	46	884	5.993	0.599	27248
5	125	47	883	0.919	0.092	27800
5	127	53	881	4.111	0.411	28282
5	129	62	876	6.692	0.669	32459
5	131	66	875	2.680	0.268	27394
5	133	74	872	5.553	0.555	27633
5	135	81	872	4.550	0.455	27466
5	137	98	874	11.126	1.113	25953
5	139	107	875	5.886	0.589	26259
5	141	115	873	5.360	0.536	32620
5	143	126	870	7.411	0.741	29044
5	145	129	870	1.950	0.195	29472
5	147	138	874	6.402	0.640	28546
5	149	145	877	4.950	0.495	28120
5	151	159	880	9.306	0.931	28115
5	153	163	880	2.600	0.260	28006
5	155	165	880	1.300	0.130	28167
5	157	162	875	3.790	0.379	30742
5	159	160	868	4.732	0.473	28864
5	161	159	864	2.680	0.268	28925
5	163	154	854	7.267	0.727	28385
5	165	144	833	15.118	1.512	30563
5	167	138	812	14.196	1.420	26162
5	169	136	790	14.359	1.436	28381
5	171	131	776	9.663	0.966	21866
5	173	129	760	10.481	1.048	28604
5	175	131	740	13.065	1.306	28626
5	177	134	734	4.360	0.436	28784
5	179	140	728	5.515	0.552	28072
5	181	159	717	14.270	1.427	30442
5	183	162	716	2.055	0.206	26931
5	185	163	709	4.596	0.460	27479
5	187	164	702	4.596	0.460	28829
5	189	165	693	5.886	0.589	29278
5	191	165	688	3.250	0.325	24840
5	193	167	683	3.500	0.350	27646
5	195	168	680	2.055	0.206	29922
5	197	167	688	5.240	0.524	28037
5	199	164	697	6.166	0.617	31755
5	201	164	732	22.749	2.275	31679
5	203	163	749	11.069	1.107	33630
5	205	159	790	26.776	2.678	30647
5	207	153	822	21.162	2.116	31020
5	209	149	842	13.257	1.326	27064
5	211	148	847	3.314	0.331	28433
5	213	148	851	2.600	0.260	28484
5	215	148	858	4.550	0.455	27329
5	217	148	864	3.900	0.390	27305
5	219	148	868	2.600	0.260	27547
5	221	148	868	0.000	0.000	27016
5	223	152	859	6.402	0.640	28294
5	225	154	855	2.907	0.291	26354
5	227	155	846	5.886	0.589	30083
5	229	153	842	2.907	0.291	27717
5	231	146	830	9.030	0.903	29888
5	233	146	817	8.450	0.845	30970
5	235	148	806	7.267	0.727	29494
5	237	150	794	7.907	0.791	27265
5	239	158	781	9.922	0.992	26709
5	241	162	768	8.841	0.884	33378
5	243	160	762	4.111	0.411	34845
5	245	159	765	2.055	0.206	26753
5	247	161	800	22.787	2.279	29731
5	249	163	808	5.360	0.536	27343
5	251	163	815	4.550	0.455	28465
5	253	163	816	0.650	0.065	30331
5	255	162	819	2.055	0.206	28029
5	257	162	821	1.300	0.130	28039
5	259	162	821	0.000	0.000	29528
5	261	155	820	4.596	0.460	25487
5	263	152	819	2.055	0.206	26371
5	265	150	812	4.732	0.473	26060
5	267	150	808	2.600	0.260	27770
5	269	150	808	0.000	0.000	26249
5	271	150	808	0.000	0.000	27239
5	273	151	812	2.680	0.268	26077
5	275	152	831	12.367	1.237	30052
5	277	155	853	14.432	1.443	29565
5	279	155	865	7.800	0.780	28153
5	281	155	869	2.600	0.260	27781
5	283	155	869	0.000	0.000	28942
5	285	155	869	0.000	0.000	30555
5	287	155	869	0.000	0.000	30307
5	289	154	871	1.453	0.145	31082
6	125	17	813	-1.000	-1.000	26267
6	127	19	813	1.300	0.130	27067
6	129	45	811	16.950	1.695	27184
6	131	47	811	1.300	0.130	28931
6	133	60	812	8.475	0.847	26871
6	135	81	812	13.650	1.365	25576
6	137	106	811	16.263	1.626	25037
6	139	138	804	21.291	2.129	28580
6	141	156	800	11.985	1.199	26191
6	143	167	798	7.267	0.727	26245
6	145	179	796	7.907	0.791	26860
6	147	204	795	16.263	1.626	27147
6	149	211	794	4.596	0.460	28003
6	151	221	793	6.532	0.653	27156
6	153	237	793	10.400	1.040	33968
6	155	249	790	8.040	0.804	30006
6	157	262	788	8.549	0.855	30098
6	159	269	787	4.596	0.460	30693
6	161	270	787	0.650	0.065	30364
6	163	259	795	8.841	0.884	29477
6	165	234	807	18.025	1.802	30888
6	167	234	809	1.300	0.130	28746
6	169	234	813	2.600	0.260	29972
6	171	243	830	12.503	1.250	30264
6	173	245	834	2.907	0.291	30188
6	175	241	832	2.907	0.291	27950
6	177	237	825	5.240	0.524	27086
6	179	250	833	9.922	0.992	27940
6	181	258	831	5.360	0.536	27780
6	183	261	831	1.950	0.195	30762
6	185	276	823	11.050	1.105	28114
6	187	281	821	3.500	0.350	29622
6	189	293	818	8.040	0.804	28663
6	191	289	825	5.240	0.524	27407
6	193	289	832	4.550	0.455	29830
6	195	289	833	0.650	0.065	29867
6	197	287	841	5.360	0.536	40990
6	199	284	850	6.166	0.617	28072
6	201	279	849	3.314	0.331	29525
6	203	274	847	3.500	0.350	28631
6	205	284	840	7.934	0.793	29996
6	207	293	829	9.238	0.924	29062
6	209	293	825	2.600	0.260	29237
6	211	297	821	3.677	0.368	30348
6	213	300	818	2.758	0.276	30225
6	215	300	814	2.600	0.260	30680
6	217	300	812	1.300	0.130	29335
6	219	300	815	1.950	0.195	30440
6	221	300	821	3.900	0.390	29410
6	223	302	828	4.732	0.473	30100
6	225	302	828	0.000	0.000	30276
6	227	308	824	4.687	0.469	31402
6	229	313	820	4.162	0.416	31702
6	231	314	820	0.650	0.065	29495
6	233	317	820	1.950	0.195	31523
6	235	312	820	3.250	0.325	32598
6	237	307	820	3.250	0.325	31373
6	239	306	822	1.453	0.145	30775
6	241	306	823	0.650	0.065	31313
6	243	302	830	5.240	0.524	30117
6	245	295	837	6.435	0.643	28530
6	247	287	840	5.553	0.555	29693
6	249	280	841	4.596	0.460	30028
6	251	280	841	0.000	0.000	29887
6	253	281	840	0.919	0.092	30501
6	255	281	842	1.300	0.130	29263
6	257	285	847	4.162	0.416	30183
6	259	295	852	7.267	0.727	30000
6	261	296	852	0.650	0.065	29411
6	263	294	852	1.300	0.130	29312
6	265	290	847	4.162	0.416	29659
6	267	295	841	5.077	0.508	29026
6	269	304	836	6.692	0.669	32663
6	271	306	828	5.360	0.536	29380
6	273	309	821	4.950	0.495	27674
6	275	312	815	4.360	0.436	32965
6	277	318	809	5.515	0.552	32605
6	279	321	806	2.758	0.276	29309
6	281	326	801	4.596	0.460	29670
6	283	333	794	6.435	0.643	30044
6	285	343	787	7.934	0.793	30116
6	287	350	785	4.732	0.473	29868
6	289	357	780	5.591	0.559	29556
7	139	90	697	-1.000	-1.000	27637
7	141	92	696	1.453	0.145	28895
7	143	107	692	10.090	1.009	27493
7	145	128	683	14.850	1.485	30765
7	147	132	680	3.250	0.325	26632
7	149	147	670	11.718	1.172	29856
7	151	167	661	14.255	1.426	29957
7	153	183	653	11.627	1.163	32553
7	155	190	647	5.993	0.599	34895
7	157	196	642	5.077	0.508	32890
7	159	200	640	2.907	0.291	28896
7	161	205	637	3.790	0.379	30042
7	163	212	637	4.550	0.455	29751
7	165	226	639	9.192	0.919	28129
7	167	229	640	2.055	0.206	32504
7	169	243	641	9.123	0.912	31807
7	171	251	640	5.240	0.524	30683
7	173	247	644	3.677	0.368	30033
7	175	238	645	5.886	0.589	29954
7	177	221	648	11.220	1.122	31376
7	179	200	651	13.788	1.379	29510
7	181	182	656	12.143	1.214	31011
7	183	172	659	6.786	0.679	29607
7	185	170	659	1.300	0.130	27855
7	187	173	655	3.250	0.325	30159
7	189	183	654	6.532	0.653	29571
7	191	196	656	8.549	0.855	32506
7	193	209	656	8.450	0.845	36235
7	195	220	654	7.267	0.727	29998
7	197	216	657	3.250	0.325	29639
7	199	207	667	8.745	0.874	32472
7	201	205	673	4.111	0.411	30216
7	203	204	677	2.680	0.268	30268
7	205	203	680	2.055	0.206	29670
7	207	207	691	7.608	0.761	29680
7	209	209	697	4.111	0.411	30135
7	211	210	703	3.954	0.395	28729
7	213	210	707	2.600	0.260	28043
7	215	213	715	5.553	0.555	30499
7	217	214	718	2.055	0.206	28422
7	219	219	727	6.692	0.669	28672
7	221	219	727	0.000	0.000	27604
7	223	221	728	1.453	0.145	28894
7	225	226	728	3.250	0.325	26433
7	227	232	735	5.993	0.599	28123
7	229	240	744	7.827	0.783	31549
7	231	243	749	3.790	0.379	26740
7	233	245	754	3.500	0.350	31357
7	235	247	762	5.360	0.536	30167
7	237	249	768	4.111	0.411	29663
7	239	256	779	8.475	0.847	29139
7	241	257	780	0.919	0.092	30753
7	243	262	787	5.591	0.559	27796
7	245	264	791	2.907	0.291	29837
7	247	266	793	1.838	0.184	29640
7	249	268	793	1.300	0.130	25292
7	251	271	793	1.950	0.195	27792
7	253	272	793	0.650	0.065	27530
7	255	277	795	3.500	0.350	28086
7	257	282	800	4.596	0.460	29211
7	259	284	802	1.838	0.184	29664
7	261	290	807	5.077	0.508	30714
7	263	292	809	1.838	0.184	30950
7	265	293	809	0.650	0.065	31127
7	267	294	809	0.650	0.065	30556
7	269	296	810	1.453	0.145	31406
7	271	300	811	2.680	0.268	24735
7	273	302	814	2.344	0.234	30230
7	275	304	816	1.838	0.184	31294
7	277	305	816	0.650	0.065	30914
7	279	305	816	0.000	0.000	29522
7	281	277	809	18.760	1.876	27904
7	283	276	807	1.453	0.145	26912
7	285	276	807	0.000	0.000	27834
7	287	277	805	1.453	0.145	28669
7	289	279	801	2.907	0.291	31422
8	165	16	517	-1.000	-1.000	29871
8	167	16	517	0.000	0.000	30505
8	169	18	516	1.453	0.145	28247
8	171	28	511	7.267	0.727	29518
8	173	45	497	14.314	1.431	29685
8	175	70	471	23.445	2.344	30635
8	177	119	436	39.140	3.914	30189
8	179	126	431	5.591	0.559	31676
8	181	145	422	13.665	1.367	31154
8	183	167	414	15.216	1.522	30606
8	185	191	401	17.741	1.774	31884
8	187	187	390	7.608	0.761	31021
8	189	182	389	3.314	0.331	31696
8	191	190	406	12.212	1.221	31219
8	193	217	434	25.283	2.528	32061
8	195	238	444	15.118	1.512	31067
8	197	240	462	11.772	1.177	38573
8	199	253	483	16.053	1.605	29705
8	201	266	503	15.505	1.550	30513
8	203	273	514	8.475	0.847	29810
8	205	285	530	13.000	1.300	31105
8	207	292	538	6.909	0.691	33417
8	209	311	560	18.894	1.889	35596
8	211	317	573	9.306	0.931	29791
8	213	327	588	11.718	1.172	30429
8	215	343	606	15.654	1.565	30948
8	217	348	615	6.692	0.669	30893
8	219	353	616	3.314	0.331	29284
8	221	376	626	16.302	1.630	31341
8	223	385	637	9.238	0.924	31347
8	225	392	648	8.475	0.847	36636
8	227	399	664	11.351	1.135	34310
8	229	403	672	5.814	0.581	31835
8	231	413	686	11.183	1.118	30656
8	233	415	706	13.065	1.306	31039
8	235	419	714	5.814	0.581	30827
8	237	429	723	8.745	0.874	30405
8	239	456	729	17.978	1.798	31141
8	241	479	738	16.053	1.605	31445
8	243	503	740	15.654	1.565	35771
8	245	511	741	5.240	0.524	35847
8	247	518	743	4.732	0.473	37156
8	249	519	744	0.919	0.092	30430
8	251	526	750	5.993	0.599	35720
8	253	529	751	2.055	0.206	28873
8	255	530	750	0.919	0.092	30693
8	257	537	746	5.240	0.524	29464
8	259	552	748	9.836	0.984	30765
8	261	563	736	10.581	1.058	31840
8	263	570	727	7.411	0.741	29618
8	265	578	722	6.132	0.613	30439
8	267	589	711	10.111	1.011	29208
8	269	595	702	7.031	0.703	29709
8	271	599	692	7.001	0.700	29332
8	273	601	687	3.500	0.350	29052
8	275	604	680	4.950	0.495	21846
8	277	605	678	1.453	0.145	29832
8	279	609	671	5.240	0.524	30970
8	281	614	668	3.790	0.379	27452
8	283	630	654	13.819	1.382	31175
8	285	637	636	12.553	1.255	32928
8	287	651	607	20.931	2.093	31321
8	289	659	592	11.050	1.105	32012
9	207	5	952	-1.000	-1.000	25056
9	209	8	950	2.344	0.234	27144
9	211	18	946	7.001	0.700	25921
9	213	25	941	5.591	0.559	25113
9	215	25	941	0.000	0.000	26030
9	217	25	941	0.000	0.000	26699
9	219	27	940	1.453	0.145	26275
9	221	34	937	4.950	0.495	26602
9	223	38	935	2.907	0.291	26882
9	225	48	931	7.001	0.700	26354
9	227	52	930	2.680	0.268	26198
9	229	60	927	5.553	0.555	26492
9	231	70	923	7.001	0.700	26987
9	233	79	921	5.993	0.599	26210
9	235	85	918	4.360	0.436	26642
9	237	89	916	2.907	0.291	27657
9	239	98	914	5.993	0.599	28285
9	241	107	912	5.993	0.599	26558
9	243	111	909	3.250	0.325	28462
9	245	115	907	2.907	0.291	27395
9	247	123	906	5.240	0.524	25262
9	249	128	907	3.314	0.331	24774
9	251	131	908	2.055	0.206	26904
9	253	136	908	3.250	0.325	26457
9	255	140	907	2.680	0.268	28595
9	257	144	906	2.680	0.268	29625
9	259	147	905	2.055	0.206	29752
9	261	152	903	3.500	0.350	27933
9	263	156	901	2.907	0.291	29283
9	265	160	900	2.680	0.268	31278
9	267	163	898	2.344	0.234	31123
9	269	170	894	5.240	0.524	27523
9	271	172	893	1.453	0.145	28484
9	273	175	891	2.344	0.234	32937
9	275	182	887	5.240	0.524	32467
9	277	187	886	3.314	0.331	27779
9	279	187	886	0.000	0.000	29125
9	281	187	885	0.650	0.065	30175
9	283	185	881	2.907	0.291	27262
9	285	184	877	2.680	0.268	29378
9	287	184	877	0.000	0.000	22339
9	289	189	875	3.500	0.350	27290
10	103	30	388	-1.000	-1.000	26508
10	105	46	407	16.145	1.615	23742
10	107	46	409	1.300	0.130	23838
10	109	51	411	3.500	0.350	21126
10	111	52	412	0.919	0.092	20998
10	113	54	413	1.453	0.145	26673
10	115	59	413	3.250	0.325	26001
10	117	68	412	5.886	0.589	20168
10	119	79	414	7.267	0.727	22610
10	121	99	415	13.016	1.302	25180
10	123	108	418	6.166	0.617	24339
10	125	118	425	7.934	0.793	29658
10	127	129	430	7.854	0.785	26557
10	129	136	435	5.591	0.559	26017
10	131	138	435	1.300	0.130	25721
10	133	156	436	11.718	1.172	26693
10	135	163	438	4.732	0.473	23582
10	137	171	438	5.200	0.520	23764
10	139	193	439	14.314	1.431	27706
10	141	206	441	8.549	0.855	29301
10	143	215	441	5.850	0.585	29169
10	145	219	439	2.907	0.291	28557
10	147	225	435	4.687	0.469	27789
10	149	229	431	3.677	0.368	27448
10	151	237	427	5.814	0.581	27906
10	153	246	423	6.402	0.640	28041
10	155	251	421	3.500	0.350	27119
10	157	252	421	0.650	0.065	28684
10	159	253	420	0.919	0.092	27218
10	161	256	418	2.344	0.234	27976
10	163	262	416	4.111	0.411	25106
10	165	264	418	1.838	0.184	27402
10	167	265	418	0.650	0.065	31983
10	169	267	419	1.453	0.145	35979
10	171	271	421	2.907	0.291	28124
10	173	273	423	1.838	0.184	29194
10	175	274	430	4.596	0.460	32059
10	177	275	435	3.314	0.331	23178
10	179	277	436	1.453	0.145	31599
10	181	277	437	0.650	0.065	31958
10	183	278	438	0.919	0.092	33018
10	185	279	440	1.453	0.145	25955
10	187	280	440	0.650	0.065	23742
10	189	281	440	0.650	0.065	26910
10	191	285	441	2.680	0.268	30156
10	193	286	441	0.650	0.065	26303
10	195	287	441	0.650	0.065	31440
10	197	289	441	1.300	0.130	30901
10	199	290	443	1.453	0.145	31470
10	201	293	446	2.758	0.276	30123
10	203	294	447	0.919	0.092	30200
10	205	296	449	1.838	0.184	29431
10	207	299	453	3.250	0.325	29401
10	209	300	455	1.453	0.145	31936
10	211	302	457	1.838	0.184	33853
10	213	302	457	0.000	0.000	33630
10	215	302	454	1.950	0.195	29229
10	217	300	448	4.111	0.411	27922
10	219	298	442	4.111	0.411	28869
10	221	298	438	2.600	0.260	29014
10	223	296	434	2.907	0.291	28751
10	225	293	432	2.344	0.234	28926
10	227	292	431	0.919	0.092	29255
10	229	291	431	0.650	0.065	29072
10	231	280	426	7.854	0.785	26976
10	233	272	421	6.132	0.613	28403
10	235	263	416	6.692	0.669	28072
10	237	257	413	4.360	0.436	27879
10	239	244	407	9.306	0.931	30592
10	241	231	401	9.306	0.931	30205
10	243	216	400	9.771	0.977	25808
10	245	216	400	0.000	0.000	27399
10	247	214	398	1.838	0.184	25246
10	249	214	398	0.000	0.000	24542
10	251	216	399	1.453	0.145	27464
10	253	223	400	4.596	0.460	26140
10	255	231	404	5.814	0.581	27779
10	257	239	409	6.132	0.613	27326
10	259	246	411	4.732	0.473	33280
10	261	251	416	4.596	0.460	30344
10	263	262	427	10.111	1.011	24029
10	265	269	432	5.591	0.559	25418
10	267	276	438	5.993	0.599	25157
10	269	278	440	1.838	0.184	23919
10	271	286	449	7.827	0.783	23610
10	273	291	455	5.077	0.508	21908
10	275	293	456	1.453	0.145	31964
10	277	298	460	4.162	0.416	29496
10	279	300	462	1.838	0.184	29216
10	281	300	462	0.000	0.000	28474
10	283	301	462	0.650	0.065	27994
10	285	301	462	0.000	0.000	29149
10	287	311	460	6.629	0.663	28841
10	289	312	460	0.650	0.065	28929
11	123	37	531	-1.000	-1.000	22229
11	125	47	524	7.934	0.793	22591
11	127	49	524	1.300	0.130	25952
11	129	59	535	9.663	0.966	23758
11	131	66	549	10.174	1.017	20847
11	133	70	558	6.402	0.640	23966
11	135	76	563	5.077	0.508	24129
11	137	80	562	2.680	0.268	21241
11	139	86	564	4.111	0.411	22605
11	141	94	576	9.374	0.937	26750
11	143	100	586	7.580	0.758	34415
11	145	105	598	8.450	0.845	25834
11	147	110	612	9.663	0.966	25918
11	149	114	616	3.677	0.368	25008
11	151	115	616	0.650	0.065	23643
11	153	114	604	7.827	0.783	23233
11	155	122	604	5.200	0.520	24934
11	157	139	602	11.126	1.113	25233
11	159	152	600	8.549	0.855	24396
11	161	162	601	6.532	0.653	26058
11	163	178	609	11.627	1.163	24383
11	165	192	611	9.192	0.919	25719
11	167	207	613	9.836	0.984	25676
11	169	219	615	7.907	0.791	26372
11	171	230	616	7.179	0.718	26369
11	173	249	617	12.367	1.237	23138
11	175	272	618	14.964	1.496	28279
11	177	283	617	7.179	0.718	28393
11	179	298	623	10.501	1.050	30187
11	181	307	626	6.166	0.617	29700
11	183	310	631	3.790	0.379	29368
11	185	291	637	12.951	1.295	28312
11	187	273	646	13.081	1.308	28198
11	189	266	654	6.909	0.691	28430
11	191	268	667	8.549	0.855	27102
11	193	271	673	4.360	0.436	28230
11	195	277	680	5.993	0.599	28955
11	197	285	686	6.500	0.650	29146
11	199	293	693	6.909	0.691	27161
11	201	301	702	7.827	0.783	26762
11	203	304	706	3.250	0.325	27802
11	205	313	712	7.031	0.703	25510
11	207	324	716	7.608	0.761	27528
11	209	335	720	7.608	0.761	29651
11	211	350	733	12.902	1.290	30946
11	213	350	733	0.000	0.000	29770
11	215	355	737	4.162	0.416	29535
11	217	361	747	7.580	0.758	27842
11	219	365	752	4.162	0.416	31702
11	221	369	757	4.162	0.416	30531
11	223	371	757	1.300	0.130	30159
11	225	374	758	2.055	0.206	30997
11	227	380	765	5.993	0.599	30451
11	229	384	768	3.250	0.325	30958
11	231	384	768	0.000	0.000	30885
11	233	385	772	2.680	0.268	31105
11	235	390	784	8.450	0.845	34253
11	237	394	790	4.687	0.469	31208
11	239	402	801	8.841	0.884	32025
11	241	404	804	2.344	0.234	32432
11	243	408	817	8.841	0.884	32200
11	245	410	820	2.344	0.234	29724
11	247	413	820	1.950	0.195	35830
11	249	423	817	6.786	0.679	31867
11	251	427	822	4.162	0.416	31099
11	253	432	824	3.500	0.350	31406
11	255	433	822	1.453	0.145	31281
11	257	433	816	3.900	0.390	31034
11	259	434	811	3.314	0.331	32184
11	261	439	804	5.591	0.559	32240
11	263	440	802	1.453	0.145	31796
11	265	437	805	2.758	0.276	33161
11	267	428	810	6.692	0.669	33196
11	269	423	810	3.250	0.325	32614
11	271	414	812	5.993	0.599	33831
11	273	412	813	1.453	0.145	32529
11	275	412	813	0.000	0.000	33383
11	277	412	810	1.950	0.195	33182
11	279	412	810	0.000	0.000	31157
11	281	410	812	1.838	0.184	32520
11	283	410	812	0.000	0.000	30175
11	285	410	816	2.600	0.260	33201
11	287	410	818	1.300	0.130	29653
11	289	410	823	3.250	0.325	33530
12	123	22	28	-1.000	-1.000	27691
12	125	22	31	1.950	0.195	29159
12	127	22	33	1.300	0.130	28506
12	129	22	33	0.000	0.000	31615
12	131	24	36	2.344	0.234	28093
12	133	27	42	4.360	0.436	29369
12	135	33	48	5.515	0.552	28540
12	137	36	52	3.250	0.325	28005
12	139	40	56	3.677	0.368	28000
12	141	45	60	4.162	0.416	22008
12	143	52	68	6.909	0.691	27689
12	145	53	68	0.650	0.065	27769
12	147	55	69	1.453	0.145	27674
12	149	59	68	2.680	0.268	23775
12	151	69	72	7.001	0.700	19549
12	153	78	76	6.402	0.640	24828
12	155	80	77	1.453	0.145	20460
12	157	100	88	14.836	1.484	28050
12	159	105	96	6.132	0.613	29299
12	161	110	114	12.143	1.214	28247
12	163	113	120	4.360	0.436	28069
12	165	120	130	7.934	0.793	28226
12	167	124	135	4.162	0.416	30136
12	169	124	140	3.250	0.325	28017
12	171	124	143	1.950	0.195	28573
12	173	124	143	0.000	0.000	27914
12	175	131	135	6.909	0.691	25798
12	177	135	137	2.907	0.291	29995
12	179	138	136	2.055	0.206	24934
12	181	138	136	0.000	0.000	25482
12	183	138	135	0.650	0.065	32726
12	185	134	121	9.464	0.946	28228
12	187	130	118	3.250	0.325	31135
12	189	129	110	5.240	0.524	33059
12	191	129	103	4.550	0.455	37363
12	193	129	96	4.550	0.455	34282
12	195	131	93	2.344	0.234	41193
12	197	132	92	0.919	0.092	38970
12	199	135	88	3.250	0.325	33414
12	201	139	80	5.814	0.581	39542
12	203	141	75	3.500	0.350	28871
12	205	143	68	4.732	0.473	28078
12	207	147	63	4.162	0.416	28653
12	209	158	50	11.069	1.107	27488
12	211	169	40	9.663	0.966	29583
12	213	173	37	3.250	0.325	29204
12	215	180	33	5.240	0.524	30253
12	217	189	28	6.692	0.669	31107
12	219	193	28	2.600	0.260	32472
12	221	201	28	5.200	0.520	30694
12	223	204	27	2.055	0.206	30003
12	225	207	25	2.344	0.234	29753
12	227	207	23	1.300	0.130	30165
12	229	203	20	3.250	0.325	30991
12	231	203	20	0.000	0.000	31032
12	233	209	17	4.360	0.436	28990
12	235	209	18	0.650	0.065	28494
12	237	209	18	0.000	0.000	28493
12	239	214	12	5.077	0.508	29061
12	241	211	10	2.344	0.234	29511
12	243	211	7	1.950	0.195	28978
12	245	211	4	1.950	0.195	29556
12	247	210	6	1.453	0.145	28387
12	249	210	7	0.650	0.065	29031
12	251	206	10	3.250	0.325	28911
12	253	206	10	0.000	0.000	29533
12	255	205	6	2.680	0.268	28989
12	257	205	6	0.000	0.000	28694
12	259	205	5	0.650	0.065	28978
12	261	206	2	2.055	0.206	29384
12	263	204	2	1.300	0.130	28900
12	265	204	2	0.000	0.000	29083
12	267	204	2	0.000	0.000	28937
12	269	204	2	0.000	0.000	28569
12	271	204	2	0.000	0.000	28571
13	157	26	495	-1.000	-1.000	27667
13	159	26	495	0.000	0.000	27449
13	161	26	495	0.000	0.000	29502
13	163	30	492	3.250	0.325	26418
13	165	32	490	1.838	0.184	22893
13	167	33	489	0.919	0.092	20247
13	169	34	489	0.650	0.065	20771
13	171	37	489	1.950	0.195	21733
13	173	55	483	12.333	1.233	24932
13	175	56	486	2.055	0.206	26727
13	177	56	486	0.000	0.000	26174
13	179	56	486	0.000	0.000	27319
13	181	57	489	2.055	0.206	19360
13	183	58	491	1.453	0.145	19186
13	185	58	491	0.000	0.000	20035
13	187	59	495	2.680	0.268	25134
13	189	59	495	0.000	0.000	24908
13	191	59	495	0.000	0.000	26346
13	193	59	495	0.000	0.000	26603
13	195	68	493	5.993	0.599	21586
13	197	71	495	2.344	0.234	19578
13	199	76	500	4.596	0.460	20121
13	201	76	500	0.000	0.000	19752
13	203	77	500	0.650	0.065	24733
13	205	79	503	2.344	0.234	20111
13	207	83	507	3.677	0.368	22206
13	209	93	512	7.267	0.727	23138
13	211	98	516	4.162	0.416	27450
13	213	100	516	1.300	0.130	25956
13	215	99	508	5.240	0.524	23491
13	217	100	510	1.453	0.145	22239
13	219	103	510	1.950	0.195	26354
13	221	102	507	2.055	0.206	26600
13	223	100	506	1.453	0.145	25120
13	225	100	506	0.000	0.000	25857
13	227	99	506	0.650	0.065	25700
13	229	100	508	1.453	0.145	24587
13	231	102	512	2.907	0.291	23705
13	233	102	512	0.000	0.000	24413
13	235	99	501	7.411	0.741	24891
13	237	98	502	0.919	0.092	25306
13	239	98	503	0.650	0.065	24689
13	241	116	515	14.061	1.406	24489
13	243	129	525	10.661	1.066	22855
13	245	138	528	6.166	0.617	21726
13	247	145	531	4.950	0.495	23351
13	249	152	538	6.435	0.643	24311
13	251	154	538	1.300	0.130	26132
13	253	156	536	1.838	0.184	27271
13	255	163	532	5.240	0.524	24058
13	257	168	537	4.596	0.460	22265
13	259	183	540	9.943	0.994	29730
13	261	187	544	3.677	0.368	29791
13	263	190	549	3.790	0.379	23250
13	265	196	556	5.993	0.599	27925
13	267	201	556	3.250	0.325	22158
13	269	203	559	2.344	0.234	24394
13	271	208	565	5.077	0.508	27406
13	273	211	565	1.950	0.195	24452
13	275	209	563	1.838	0.184	31179
13	277	184	547	19.293	1.929	27819
13	279	183	546	0.919	0.092	34170
13	281	181	541	3.500	0.350	19805
13	283	175	532	7.031	0.703	27775
13	285	173	532	1.300	0.130	24530
13	287	173	533	0.650	0.065	23258
13	289	172	539	3.954	0.395	26429
14	153	26	703	-1.000	-1.000	22906
14	155	26	703	0.000	0.000	23748
14	157	29	703	1.950	0.195	23618
14	159	23	703	3.900	0.390	23399
14	161	23	703	0.000	0.000	23576
14	163	20	699	3.250	0.325	23410
14	165	17	692	4.950	0.495	21590
14	167	17	688	2.600	0.260	26933
14	169	20	686	2.344	0.234	23856
14	171	39	686	12.350	1.235	22617
14	173	44	692	5.077	0.508	26396
14	175	45	696	2.680	0.268	22389
14	177	49	702	4.687	0.469	23163
14	179	55	706	4.687	0.469	22856
14	181	63	708	5.360	0.536	27592
14	183	67	711	3.250	0.325	25591
14	185	70	721	6.786	0.679	26000
14	187	70	722	0.650	0.065	24479
14	189	74	732	7.001	0.700	23300
14	191	83	745	10.277	1.028	24087
14	193	86	746	2.055	0.206	24207
14	195	89	741	3.790	0.379	24186
14	197	97	737	5.814	0.581	25217
14	199	100	742	3.790	0.379	24487
14	201	103	742	1.950	0.195	24520
14	203	93	728	11.183	1.118	26200
14	205	85	716	9.374	0.937	24232
14	207	73	707	9.750	0.975	29902
14	209	65	701	6.500	0.650	27533
14	211	62	698	2.758	0.276	26348
14	213	61	699	0.919	0.092	21958
14	215	61	699	0.000	0.000	22558
14	217	61	698	0.650	0.065	21959
14	219	62	697	0.919	0.092	20178
14	221	64	692	3.500	0.350	23111
14	223	73	696	6.402	0.640	22388
14	225	83	701	7.267	0.727	21505
14	227	89	706	5.077	0.508	23882
14	229	95	707	3.954	0.395	21210
14	231	99	711	3.677	0.368	24458
14	233	106	722	8.475	0.847	23361
14	235	108	724	1.838	0.184	24038
14	237	109	725	0.919	0.092	23260
14	239	115	709	11.107	1.111	23753
14	241	123	706	5.553	0.555	24843
14	243	153	700	19.886	1.989	23187
14	245	160	699	4.596	0.460	24379
14	247	179	693	12.951	1.295	24296
14	249	189	691	6.629	0.663	28389
14	251	199	713	15.708	1.571	26235
14	253	201	722	5.993	0.599	27779
14	255	201	731	5.850	0.585	27697
14	257	202	741	6.532	0.653	27247
14	259	213	748	8.475	0.847	26201
14	261	223	760	10.153	1.015	26232
14	263	231	767	6.909	0.691	25013
14	265	238	774	6.435	0.643	28226
14	267	244	776	4.111	0.411	29716
14	269	251	780	5.240	0.524	27755
14	271	253	782	1.838	0.184	27688
14	273	258	787	4.596	0.460	27669
14	275	258	790	1.950	0.195	28288
14	277	254	797	5.240	0.524	27528
14	279	252	799	1.838	0.184	28256
14	281	246	807	6.500	0.650	28913
14	283	245	810	2.055	0.206	28736
14	285	240	832	14.664	1.466	27925
14	287	240	831	0.650	0.065	27744
14	289	235	810	14.031	1.403	26898
15	181	25	241	-1.000	-1.000	23131
15	183	25	241	0.000	0.000	23461
15	185	29	240	2.680	0.268	24749
15	187	35	239	3.954	0.395	23031
15	189	47	235	8.222	0.822	26267
15	191	55	235	5.200	0.520	27589
15	193	72	229	11.718	1.172	27154
15	195	79	224	5.591	0.559	26577
15	197	81	223	1.453	0.145	26811
15	199	88	216	6.435	0.643	26792
15	201	100	208	9.374	0.937	26206
15	203	109	203	6.692	0.669	33487
15	205	120	200	7.411	0.741	27167
15	207	128	196	5.814	0.581	28180
15	209	136	194	5.360	0.536	28556
15	211	143	190	5.240	0.524	28731
15	213	133	196	7.580	0.758	27402
15	215	133	196	0.000	0.000	27622
15	217	133	196	0.000	0.000	27768
15	219	139	189	5.993	0.599	27933
15	221	143	184	4.162	0.416	33047
15	223	144	184	0.650	0.065	30495
15	225	144	184	0.000	0.000	31901
15	227	151	182	4.732	0.473	30374
15	229	152	180	1.453	0.145	27006
15	231	151	183	2.055	0.206	28850
15	233	152	183	0.650	0.065	28234
15	235	166	184	9.123	0.912	28466
15	237	169	179	3.790	0.379	28079
15	239	175	178	3.954	0.395	28211
15	241	179	176	2.907	0.291	28304
15	243	182	176	1.950	0.195	28172
15	245	186	175	2.680	0.268	28207
15	247	187	175	0.650	0.065	28823
15	249	188	176	0.919	0.092	28166
15	251	196	174	5.360	0.536	27339
15	253	203	170	5.240	0.524	28452
15	255	211	168	5.360	0.536	28184
15	257	230	167	12.367	1.237	27705
15	259	232	166	1.453	0.145	28680
15	261	232	165	0.650	0.065	28108
15	263	236	166	2.680	0.268	27787
15	265	244	166	5.200	0.520	28345
15	267	251	165	4.596	0.460	28836
15	269	259	165	5.200	0.520	28636
15	271	265	165	3.900	0.390	29118
15	273	268	165	1.950	0.195	28815
15	275	270	166	1.453	0.145	29219
15	277	274	166	2.600	0.260	28954
15	279	274	166	0.000	0.000	28662
15	281	275	165	0.919	0.092	28842
15	283	286	165	7.150	0.715	28920
15	285	287	165	0.650	0.065	29674
15	287	288	166	0.919	0.092	28860
15	289	288	166	0.000	0.000	29153
16	189	13	353	-1.000	-1.000	23748
16	191	13	353	0.000	0.000	24627
16	193	16	352	2.055	0.206	21274
16	195	33	355	11.220	1.122	24877
16	197	47	357	9.192	0.919	23487
16	199	52	359	3.500	0.350	25314
16	201	56	359	2.600	0.260	25764
16	203	61	359	3.250	0.325	24730
16	205	63	359	1.300	0.130	24902
16	207	67	357	2.907	0.291	25161
16	209	77	353	7.001	0.700	31083
16	211	87	350	6.786	0.679	29260
16	213	94	349	4.596	0.460	26115
16	215	110	348	10.420	1.042	26201
16	217	118	348	5.200	0.520	26427
16	219	122	347	2.680	0.268	26186
16	221	125	347	1.950	0.195	25707
16	223	126	347	0.650	0.065	26379
16	225	131	337	7.267	0.727	26288
16	227	132	331	3.954	0.395	26680
16	229	140	320	8.841	0.884	26611
16	231	144	315	4.162	0.416	27091
16	233	149	312	3.790	0.379	27353
16	235	153	310	2.907	0.291	27022
16	237	153	310	0.000	0.000	26763
16	239	157	308	2.907	0.291	26245
16	241	163	312	4.687	0.469	23900
16	243	164	313	0.919	0.092	25515
16	245	167	313	1.950	0.195	27873
16	247	171	313	2.600	0.260	27859
16	249	178	313	4.550	0.455	27369
16	251	186	313	5.200	0.520	27411
16	253	197	312	7.179	0.718	26732
16	255	203	312	3.900	0.390	27398
16	257	207	314	2.907	0.291	27892
16	259	213	317	4.360	0.436	27437
16	261	224	320	7.411	0.741	26990
16	263	229	322	3.500	0.350	28124
16	265	230	322	0.650	0.065	27698
16	267	236	323	3.954	0.395	27919
16	269	240	324	2.680	0.268	27843
16	271	248	328	5.814	0.581	27866
16	273	257	330	5.993	0.599	28050
16	275	258	332	1.453	0.145	27866
16	277	258	336	2.600	0.260	27947
16	279	258	341	3.250	0.325	28107
16	281	258	349	5.200	0.520	27367
16	283	257	353	2.680	0.268	28299
16	285	257	360	4.550	0.455	28002
16	287	257	365	3.250	0.325	28171
16	289	257	369	2.600	0.260	28430
17	53	20	56	-1.000	-1.000	22825
17	55	22	60	2.907	0.291	24758
17	57	20	61	1.453	0.145	24382
17	59	20	61	0.000	0.000	27261
17	61	19	58	2.055	0.206	26399
17	63	18	55	2.055	0.206	25581
17	65	15	49	4.360	0.436	24620
17	67	13	44	3.500	0.350	23480
17	69	12	42	1.453	0.145	23861
17	71	12	40	1.300	0.130	24359
17	73	15	35	3.790	0.379	25042
17	75	15	31	2.600	0.260	22449
17	77	19	27	3.677	0.368	25391
17	79	21	27	1.300	0.130	25659
17	81	21	26	0.650	0.065	26836
17	83	19	29	2.344	0.234	25853
17	85	17	33	2.907	0.291	28041
17	87	17	36	1.950	0.195	26048
17	89	17	36	0.000	0.000	26417
17	91	18	30	3.954	0.395	27819
17	93	18	37	4.550	0.455	27778
17	95	17	39	1.453	0.145	27140
17	97	13	42	3.250	0.325	26430
17	99	10	44	2.344	0.234	27302
17	101	4	50	5.515	0.552	27722
17	103	4	51	0.650	0.065	28160
17	105	4	51	0.000	0.000	27714
17	107	7	48	2.758	0.276	27845
17	109	11	45	3.250	0.325	25908
17	111	15	41	3.677	0.368	24263
17	113	16	39	1.453	0.145	27811
17	115	17	32	4.596	0.460	27550
17	117	17	29	1.950	0.195	30253
17	119	17	28	0.650	0.065	27877
17	121	16	23	3.314	0.331	27391
17	123	17	22	0.919	0.092	27970
17	125	18	20	1.453	0.145	26752
17	127	19	19	0.919	0.092	28700
17	129	19	18	0.650	0.065	36502
17	131	17	18	1.300	0.130	26286
17	133	15	20	1.838	0.184	28200
17	135	10	24	4.162	0.416	23714
17	137	10	24	0.000	0.000	25629
17	139	10	25	0.650	0.065	26468
17	141	10	25	0.000	0.000	27206
17	143	10	25	0.000	0.000	27060
17	145	11	25	0.650	0.065	26517
17	147	12	25	0.650	0.065	27159
17	149	12	29	2.600	0.260	27414
17	151	12	29	0.000	0.000	27417
17	153	12	31	1.300	0.130	27024
17	155	12	34	1.950	0.195	27776
17	157	13	35	0.919	0.092	27904
17	159	14	38	2.055	0.206	27789
17	161	23	48	8.745	0.874	27368
17	163	25	48	1.300	0.130	26286
17	165	30	51	3.790	0.379	27838
17	167	36	53	4.111	0.411	26046
17	169	48	61	9.374	0.937	27956
17	171	52	61	2.600	0.260	26851
17	173	61	62	5.886	0.589	26831
17	175	70	61	5.886	0.589	29308
17	177	79	59	5.993	0.599	31467
17	179	85	59	3.900	0.390	34182
17	181	91	61	4.111	0.411	30265
17	183	93	62	1.453	0.145	30029
17	185	96	65	2.758	0.276	29208
17	187	97	65	0.650	0.065	29006
17	189	91	65	3.900	0.390	28742
17	191	84	65	4.550	0.455	29713
17	193	61	63	15.006	1.501	28358
17	195	53	62	5.240	0.524	30791
17	197	44	59	6.166	0.617	31152
17	199	43	58	0.919	0.092	28087
17	201	43	55	1.950	0.195	29756
17	203	44	51	2.680	0.268	28383
17	205	45	47	2.680	0.268	29405
17	207	46	44	2.055	0.206	30258
17	209	48	39	3.500	0.350	32481
17	211	48	36	1.950	0.195	31202
17	213	46	36	1.300	0.130	28800
17	215	43	36	1.950	0.195	27283
17	217	40	39	2.758	0.276	27258
17	219	35	51	8.450	0.845	28021
17	221	31	58	5.240	0.524	30146
17	223	31	62	2.600	0.260	29447
17	225	27	71	6.402	0.640	25601
17	227	26	76	3.314	0.331	27984
17	229	24	79	2.344	0.234	27948
17	231	22	84	3.500	0.350	27742
17	233	19	88	3.250	0.325	28909
17	235	15	97	6.402	0.640	26066
17	237	13	101	2.907	0.291	25929
17	239	9	107	4.687	0.469	27956
17	241	6	113	4.360	0.436	30384
17	243	3	117	3.250	0.325	30129
17	245	3	121	2.600	0.260	32133
17	247	3	125	2.600	0.260	30223
17	249	5	134	5.993	0.599	30635
17	251	6	135	0.919	0.092	28136
17	253	8	138	2.344	0.234	28208
17	255	9	127	7.179	0.718	27327
17	257	8	121	3.954	0.395	33064
17	259	7	114	4.596	0.460	33099
17	261	10	108	4.360	0.436	28047
17	263	15	98	7.267	0.727	27654
17	265	27	80	14.061	1.406	27539
17	267	37	63	12.820	1.282	27492
17	269	42	54	6.692	0.669	26647
17	271	45	50	3.250	0.325	27508
17	273	49	45	4.162	0.416	27704
17	275	60	39	8.144	0.814	27444
17	277	81	33	14.196	1.420	27230
17	279	99	32	11.718	1.172	29474
17	281	114	29	9.943	0.994	29043
17	283	133	27	12.418	1.242	29011
17	285	142	25	5.993	0.599	27502
17	287	152	24	6.532	0.653	29076
17	289	155	23	2.055	0.206	29037
18	209	16	567	-1.000	-1.000	32780
18	211	17	567	0.650	0.065	33622
18	213	27	565	6.629	0.663	33643
18	215	41	560	9.663	0.966	33491
18	217	45	541	12.620	1.262	34377
18	219	44	522	12.367	1.237	32984
18	221	63	493	22.535	2.253	35447
18	223	69	480	9.306	0.931	33284
18	225	73	473	5.240	0.524	34004
18	227	74	493	13.016	1.302	33706
18	229	74	510	11.050	1.105	35772
18	231	70	534	15.815	1.581	33786
18	233	65	555	14.031	1.403	33322
18	235	65	559	2.600	0.260	32857
18	237	87	537	20.223	2.022	30481
18	239	92	548	7.854	0.785	36100
18	241	82	555	7.934	0.793	34549
18	243	82	556	0.650	0.065	32649
18	245	93	552	7.608	0.761	34829
18	247	99	557	5.077	0.508	34331
18	249	104	563	5.077	0.508	32988
18	251	110	562	3.954	0.395	32929
18	253	99	550	10.581	1.058	36040
18	255	93	546	4.687	0.469	33017
18	257	74	558	14.607	1.461	33155
18	259	57	586	21.291	2.129	32526
18	261	55	621	22.787	2.279	30095
18	263	51	644	15.174	1.517	33173
18	265	49	649	3.500	0.350	33314
18	267	51	616	21.489	2.149	33834
18	269	72	585	24.338	2.434	34965
18	271	75	584	2.055	0.206	33966
18	273	78	556	18.304	1.830	33583
18	275	91	540	13.400	1.340	37953
18	277	94	535	3.790	0.379	37845
18	279	91	524	7.411	0.741	30255
18	281	90	499	16.263	1.626	32930
18	283	97	475	16.250	1.625	32943
18	285	106	461	10.818	1.082	38086
18	287	107	458	2.055	0.206	36020
18	289	108	455	2.055	0.206	33724
