# Supplementary material for: The Arp2/3 complex is required for in situ haptotactic response of microglia to iC3b
Source: EMBO Rep. 2026 Feb 27;27(7):1666–95. doi: 10.1038/s44319-026-00720-9 (PMC13076747; doi:10.1038/s44319-026-00720-9)
Supplement: Supplementary file 15 — Source data Fig. 3 [file 44319_2026_720_MOESM15_ESM.zip › Figure 3/3B-F/25.01.24 BV2 iC3b hapto well 2 away tracks 1503.txt]

	Track n�	Slice n�	X	Y	Distance	Velocity	Pixel Value
1	1	227	14	262	-1	-1	31237
2	1	229	20	269	5.993	0.599	32516
3	1	231	21	268	0.919	0.092	30762
4	1	233	29	262	6.5	0.65	32723
5	1	235	29	262	0	0	32027
6	1	237	30	264	1.453	0.145	30415
7	1	239	34	268	3.677	0.368	32583
8	1	241	38	269	2.68	0.268	29101
9	1	243	42	271	2.907	0.291	33118
10	1	245	51	276	6.692	0.669	31402
11	1	247	55	277	2.68	0.268	37021
12	1	249	59	280	3.25	0.325	33728
13	1	251	63	285	4.162	0.416	34792
14	1	253	71	295	8.324	0.832	33150
15	1	255	75	299	3.677	0.368	34860
16	1	257	82	307	6.909	0.691	32848
17	1	259	88	317	7.58	0.758	32930
18	1	261	89	318	0.919	0.092	30409
19	1	263	94	323	4.596	0.46	31487
20	1	265	101	330	6.435	0.643	30734
21	1	267	102	331	0.919	0.092	31519
22	1	269	111	345	10.818	1.082	32358
23	1	271	120	355	8.745	0.874	33284
24	1	273	126	361	5.515	0.552	33122
25	1	275	128	361	1.3	0.13	32440
26	1	277	134	362	3.954	0.395	34135
27	1	279	146	365	8.04	0.804	34717
28	1	281	154	368	5.553	0.555	33272
29	1	283	157	369	2.055	0.206	32929
30	1	285	158	368	0.919	0.092	33217
31	1	287	160	367	1.453	0.145	32591
32	1	289	164	367	2.6	0.26	32440
33	2	171	105	1001	-1	-1	30455
34	2	173	105	1001	0	0	29642
35	2	175	105	1001	0	0	29291
36	2	177	108	998	2.758	0.276	31082
37	2	179	112	993	4.162	0.416	30833
38	2	181	117	985	6.132	0.613	32660
39	2	183	120	978	4.95	0.495	34499
40	2	185	125	970	6.132	0.613	33086
41	2	187	129	960	7.001	0.7	30670
42	2	189	130	956	2.68	0.268	31531
43	2	191	132	951	3.5	0.35	32098
44	2	193	138	943	6.5	0.65	30507
45	2	195	128	947	7.001	0.7	33774
46	2	197	124	947	2.6	0.26	29549
47	2	199	114	944	6.786	0.679	32545
48	2	201	104	936	8.324	0.832	34401
49	2	203	96	930	6.5	0.65	33894
50	2	205	90	922	6.5	0.65	32106
51	2	207	87	916	4.36	0.436	31810
52	2	209	85	908	5.36	0.536	31813
53	2	211	85	902	3.9	0.39	32543
54	2	213	85	891	7.15	0.715	32197
55	2	215	85	885	3.9	0.39	31297
56	2	217	94	908	16.053	1.605	30746
57	2	219	103	922	10.818	1.082	31964
58	2	221	107	929	5.24	0.524	29506
59	2	223	117	946	12.82	1.282	31937
60	2	225	122	955	6.692	0.669	32579
61	2	227	125	964	6.166	0.617	31667
62	2	229	126	966	1.453	0.145	31891
63	2	231	124	961	3.5	0.35	32424
64	2	233	122	953	5.36	0.536	30887
65	2	235	126	942	7.608	0.761	31136
66	2	237	132	934	6.5	0.65	32228
67	2	239	138	921	9.306	0.931	29647
68	2	241	143	918	3.79	0.379	31400
69	2	243	149	914	4.687	0.469	31984
70	2	245	158	906	7.827	0.783	32290
71	2	247	162	902	3.677	0.368	37767
72	2	249	158	906	3.677	0.368	38960
73	2	251	144	926	15.868	1.587	33299
74	2	253	137	934	6.909	0.691	32464
75	2	255	122	950	14.255	1.426	30703
76	2	257	119	956	4.36	0.436	29096
77	2	259	114	969	9.053	0.905	22779
78	2	261	114	970	0.65	0.065	21082
79	2	263	124	974	7.001	0.7	29524
80	2	265	128	974	2.6	0.26	27025
81	2	267	128	974	0	0	27448
82	2	269	128	974	0	0	23996
83	2	271	136	978	5.814	0.581	21161
84	2	273	143	981	4.95	0.495	26600
85	2	275	148	983	3.5	0.35	33769
86	2	277	151	983	1.95	0.195	33205
87	2	279	155	984	2.68	0.268	34778
88	2	281	157	985	1.453	0.145	33908
89	2	283	163	985	3.9	0.39	38382
90	2	285	175	978	9.03	0.903	37226
91	2	287	195	969	14.255	1.426	30426
92	2	289	207	958	10.581	1.058	30502
93	3	183	33	892	-1	-1	22693
94	3	185	41	894	5.36	0.536	27657
95	3	187	42	894	0.65	0.065	31092
96	3	189	43	894	0.65	0.065	27662
97	3	191	51	893	5.24	0.524	30590
98	3	193	45	901	6.5	0.65	28694
99	3	195	41	910	6.402	0.64	30133
100	3	197	36	917	5.591	0.559	30316
101	3	199	32	923	4.687	0.469	30102
102	3	201	31	930	4.596	0.46	29867
103	3	203	30	932	1.453	0.145	30400
104	3	205	29	944	7.827	0.783	31072
105	3	207	29	949	3.25	0.325	30662
106	3	209	27	958	5.993	0.599	30417
107	3	211	24	966	5.553	0.555	29668
108	3	213	24	970	2.6	0.26	30037
109	3	215	25	974	2.68	0.268	31011
110	3	217	26	980	3.954	0.395	34143
111	3	219	28	984	2.907	0.291	31688
112	3	221	29	990	3.954	0.395	29755
113	3	223	30	990	0.65	0.065	30949
114	3	225	39	987	6.166	0.617	31163
115	3	227	46	980	6.435	0.643	30265
116	3	229	59	975	9.053	0.905	27321
117	3	231	69	977	6.629	0.663	31196
118	3	233	76	983	5.993	0.599	31676
119	3	235	81	985	3.5	0.35	30783
120	3	237	86	987	3.5	0.35	30108
121	3	239	87	988	0.919	0.092	30387
122	3	241	98	987	7.179	0.718	29917
123	3	243	88	985	6.629	0.663	30332
124	3	245	70	984	11.718	1.172	30570
125	3	247	54	982	10.481	1.048	30420
126	3	249	44	981	6.532	0.653	31468
127	3	251	36	982	5.24	0.524	31735
128	3	253	30	987	5.077	0.508	29797
129	3	255	29	988	0.919	0.092	28420
130	3	257	40	977	10.111	1.011	28493
131	3	259	54	969	10.481	1.048	28918
132	3	261	70	961	11.627	1.163	28653
133	3	263	84	954	10.174	1.017	30912
134	3	265	90	949	5.077	0.508	34194
135	3	267	98	936	9.922	0.992	30669
136	3	269	104	927	7.031	0.703	31675
137	3	271	113	921	7.031	0.703	32205
138	3	273	122	918	6.166	0.617	30800
139	3	275	131	916	5.993	0.599	30607
140	3	277	138	906	7.934	0.793	30937
141	3	279	125	892	12.418	1.242	33049
142	3	281	122	877	9.943	0.994	28786
143	3	283	122	856	13.65	1.365	32823
144	3	285	123	845	7.179	0.718	32936
145	3	287	122	833	7.827	0.783	35781
146	3	289	120	825	5.36	0.536	32429
147	4	75	35	658	-1	-1	37043
148	4	77	37	636	14.359	1.436	23911
149	4	79	39	636	1.3	0.13	28375
150	4	81	51	634	7.907	0.791	29257
151	4	83	57	631	4.36	0.436	30152
152	4	85	67	627	7.001	0.7	27343
153	4	87	73	623	4.687	0.469	25951
154	4	89	82	619	6.402	0.64	28849
155	4	91	89	617	4.732	0.473	25292
156	4	93	96	615	4.732	0.473	26547
157	4	95	105	612	6.166	0.617	27472
158	4	97	112	611	4.596	0.46	25920
159	4	99	122	609	6.629	0.663	29765
160	4	101	133	606	7.411	0.741	27694
161	4	103	143	604	6.629	0.663	25760
162	4	105	154	604	7.15	0.715	25483
163	4	107	159	604	3.25	0.325	26060
164	4	109	171	605	7.827	0.783	29311
165	4	111	182	606	7.179	0.718	27628
166	4	113	190	608	5.36	0.536	30387
167	4	115	193	611	2.758	0.276	26367
168	4	117	197	615	3.677	0.368	28804
169	4	119	198	615	0.65	0.065	27505
170	4	121	205	617	4.732	0.473	28506
171	4	123	216	619	7.267	0.727	29315
172	4	125	227	623	7.608	0.761	30757
173	4	127	234	623	4.55	0.455	30535
174	4	129	246	624	7.827	0.783	29056
175	4	131	253	624	4.55	0.455	28061
176	4	133	261	624	5.2	0.52	28071
177	4	135	266	625	3.314	0.331	25705
178	4	137	270	626	2.68	0.268	25135
179	4	139	278	627	5.24	0.524	27488
180	4	141	278	627	0	0	26916
181	4	143	278	627	0	0	26951
182	4	145	284	626	3.954	0.395	24571
183	4	147	284	626	0	0	24035
184	4	149	284	626	0	0	26311
185	4	151	286	625	1.453	0.145	27989
186	4	153	286	625	0	0	26773
187	4	155	280	625	3.9	0.39	23706
188	4	157	276	624	2.68	0.268	23386
189	4	159	266	622	6.629	0.663	22726
190	4	161	257	619	6.166	0.617	24567
191	4	163	243	617	9.192	0.919	28027
192	4	165	225	614	11.861	1.186	28602
193	4	167	199	613	16.912	1.691	30263
194	4	169	171	613	18.2	1.82	29239
195	4	171	152	617	12.62	1.262	29074
196	4	173	125	631	19.768	1.977	28840
197	4	175	103	643	16.289	1.629	29032
198	4	177	81	651	15.216	1.522	32472
199	4	179	71	658	7.934	0.793	32977
200	4	181	61	665	7.934	0.793	23920
201	4	183	56	670	4.596	0.46	24731
202	4	185	55	670	0.65	0.065	27280
203	4	187	64	653	12.503	1.25	25820
204	4	189	82	633	17.489	1.749	27248
205	4	191	112	615	22.74	2.274	40073
206	4	193	141	599	21.528	2.153	31598
207	4	195	148	596	4.95	0.495	27165
208	4	197	158	590	7.58	0.758	29031
209	4	199	164	587	4.36	0.436	25223
210	4	201	170	584	4.36	0.436	30761
211	4	203	179	577	7.411	0.741	34711
212	4	205	188	572	6.692	0.669	34608
213	4	207	192	570	2.907	0.291	34078
214	4	209	196	567	3.25	0.325	33449
215	4	211	202	564	4.36	0.436	30483
216	4	213	206	561	3.25	0.325	32499
217	4	215	215	556	6.692	0.669	31628
218	4	217	221	552	4.687	0.469	31411
219	4	219	229	546	6.5	0.65	31549
220	4	221	237	543	5.553	0.555	31522
221	4	223	241	541	2.907	0.291	33364
222	4	225	246	537	4.162	0.416	32025
223	4	227	253	533	5.24	0.524	27223
224	4	229	257	531	2.907	0.291	30511
225	4	231	260	530	2.055	0.206	30978
226	4	233	264	528	2.907	0.291	30180
227	4	235	266	528	1.3	0.13	28512
228	4	237	268	528	1.3	0.13	28550
229	4	239	274	527	3.954	0.395	28837
230	4	241	280	527	3.9	0.39	27917
231	4	243	286	530	4.36	0.436	23681
232	4	245	290	530	2.6	0.26	29313
233	4	247	294	530	2.6	0.26	27381
234	4	249	301	529	4.596	0.46	31478
235	4	251	306	531	3.5	0.35	29988
236	4	253	307	532	0.919	0.092	29400
237	4	255	310	538	4.36	0.436	32361
238	4	257	314	547	6.402	0.64	29279
239	4	259	316	548	1.453	0.145	31447
240	4	261	322	537	8.144	0.814	31474
241	4	263	329	532	5.591	0.559	30408
242	4	265	331	522	6.629	0.663	30916
243	4	267	334	510	8.04	0.804	34075
244	4	269	340	502	6.5	0.65	31092
245	4	271	353	493	10.277	1.028	27123
246	4	273	359	490	4.36	0.436	29546
247	4	275	365	489	3.954	0.395	29842
248	4	277	375	485	7.001	0.7	30171
249	4	279	379	483	2.907	0.291	31430
250	4	281	380	481	1.453	0.145	30631
251	4	283	380	481	0	0	30326
252	4	285	391	476	7.854	0.785	32124
253	4	287	395	476	2.6	0.26	32170
254	4	289	390	482	5.077	0.508	31168
255	5	113	19	92	-1	-1	31799
256	5	115	19	92	0	0	31763
257	5	117	17	94	1.838	0.184	35174
258	5	119	19	107	8.549	0.855	28015
259	5	121	21	113	4.111	0.411	30118
260	5	123	23	116	2.344	0.234	21024
261	5	125	32	115	5.886	0.589	28130
262	5	127	60	106	19.117	1.912	27298
263	5	129	78	93	14.432	1.443	25834
264	5	131	84	86	5.993	0.599	24438
265	5	133	103	74	14.607	1.461	34974
266	5	135	107	68	4.687	0.469	31193
267	5	137	115	48	14.001	1.4	32923
268	5	139	115	43	3.25	0.325	32277
269	5	141	111	38	4.162	0.416	32208
270	5	143	110	34	2.68	0.268	32964
271	5	145	110	30	2.6	0.26	34036
272	5	147	110	24	3.9	0.39	33213
273	5	149	111	17	4.596	0.46	34929
274	5	151	112	10	4.596	0.46	30714
275	5	153	112	9	0.65	0.065	29352
276	5	155	113	5	2.68	0.268	29833
277	5	157	113	5	0	0	33442
278	5	159	114	17	7.827	0.783	33947
279	5	161	114	21	2.6	0.26	33859
280	5	163	114	29	5.2	0.52	31836
281	5	165	114	39	6.5	0.65	32238
282	5	167	114	47	5.2	0.52	31161
283	5	169	113	53	3.954	0.395	30473
284	5	171	113	64	7.15	0.715	31999
285	5	173	113	66	1.3	0.13	32840
286	5	175	113	66	0	0	34419
287	5	177	114	52	9.123	0.912	32199
288	5	179	115	42	6.532	0.653	32291
289	5	181	115	37	3.25	0.325	34575
290	5	183	115	31	3.9	0.39	34033
291	5	185	108	28	4.95	0.495	33356
292	5	187	109	32	2.68	0.268	35768
293	5	189	113	38	4.687	0.469	33342
294	5	191	109	54	10.72	1.072	34268
295	5	193	108	68	9.123	0.912	32787
296	5	195	111	86	11.861	1.186	31428
297	5	197	113	99	8.549	0.855	33080
298	5	199	113	113	9.1	0.91	35184
299	5	201	112	127	9.123	0.912	36177
300	5	203	111	136	5.886	0.589	30751
301	5	205	111	146	6.5	0.65	24764
302	5	207	111	160	9.1	0.91	28752
303	5	209	112	169	5.886	0.589	31207
304	5	211	113	180	7.179	0.718	26521
305	5	213	115	188	5.36	0.536	28071
306	5	215	115	189	0.65	0.065	31459
307	5	217	115	189	0	0	32192
308	5	219	115	189	0	0	31131
309	5	221	115	196	4.55	0.455	32140
310	5	223	116	203	4.596	0.46	32847
311	5	225	117	209	3.954	0.395	34259
312	5	227	117	229	13	1.3	34750
313	5	229	116	229	0.65	0.065	33929
314	5	231	108	249	14.001	1.4	33463
315	5	233	107	254	3.314	0.331	31670
316	5	235	105	275	13.711	1.371	35946
317	5	237	105	279	2.6	0.26	31687
318	5	239	102	291	8.04	0.804	30287
319	5	241	102	291	0	0	30215
320	5	243	101	288	2.055	0.206	30544
321	5	245	100	279	5.886	0.589	33490
322	5	247	96	284	4.162	0.416	33830
323	5	249	94	287	2.344	0.234	36006
324	5	251	91	290	2.758	0.276	32184
325	5	253	90	291	0.919	0.092	27911
326	5	255	90	291	0	0	30963
327	5	257	90	291	0	0	28059
328	5	259	90	291	0	0	30631
329	5	261	89	284	4.596	0.46	27963
330	5	263	89	282	1.3	0.13	29163
331	5	265	92	278	3.25	0.325	30401
332	5	267	95	273	3.79	0.379	30407
333	5	269	97	275	1.838	0.184	32092
334	5	271	97	278	1.95	0.195	30871
335	5	273	97	278	0	0	27150
336	5	275	101	276	2.907	0.291	32766
337	5	277	103	275	1.453	0.145	33810
338	5	279	104	282	4.596	0.46	34056
339	5	281	102	290	5.36	0.536	39586
340	5	283	101	295	3.314	0.331	30553
341	5	285	99	303	5.36	0.536	36854
342	5	287	94	318	10.277	1.028	33390
343	5	289	85	330	9.75	0.975	33476
344	6	77	31	648	-1	-1	24364
345	6	79	34	647	2.055	0.206	24552
346	6	81	41	644	4.95	0.495	23792
347	6	83	44	641	2.758	0.276	23770
348	6	85	57	635	9.306	0.931	23581
349	6	87	65	633	5.36	0.536	27017
350	6	89	82	627	11.718	1.172	25129
351	6	91	92	624	6.786	0.679	35198
352	6	93	104	620	8.222	0.822	29500
353	6	95	122	618	11.772	1.177	32618
354	6	97	129	617	4.596	0.46	30146
355	6	99	136	616	4.596	0.46	29273
356	6	101	142	613	4.36	0.436	29755
357	6	103	150	608	6.132	0.613	32519
358	6	105	154	607	2.68	0.268	27714
359	6	107	162	604	5.553	0.555	26669
360	6	109	184	603	14.314	1.431	31162
361	6	111	196	608	8.45	0.845	31652
362	6	113	209	612	8.841	0.884	31364
363	6	115	218	619	7.411	0.741	29189
364	6	117	225	621	4.732	0.473	31497
365	6	119	238	624	8.672	0.867	30683
366	6	121	243	627	3.79	0.379	29218
367	6	123	251	631	5.814	0.581	31074
368	6	125	254	631	1.95	0.195	30967
369	6	127	259	633	3.5	0.35	27847
370	6	129	262	633	1.95	0.195	30530
371	6	131	271	632	5.886	0.589	29072
372	6	133	275	630	2.907	0.291	30087
373	6	135	275	630	0	0	30266
374	6	137	279	630	2.6	0.26	31156
375	6	139	281	628	1.838	0.184	28614
376	6	141	285	625	3.25	0.325	26725
377	6	143	286	624	0.919	0.092	28102
378	6	145	288	624	1.3	0.13	29417
379	6	147	290	625	1.453	0.145	30328
380	6	149	292	628	2.344	0.234	31908
381	6	151	292	628	0	0	31370
382	6	153	293	628	0.65	0.065	29087
383	6	155	296	629	2.055	0.206	32703
384	6	157	291	630	3.314	0.331	32964
385	6	159	276	623	10.759	1.076	27713
386	6	161	255	617	14.196	1.42	25909
387	6	163	236	614	12.503	1.25	28831
388	6	165	222	614	9.1	0.91	28135
389	6	167	215	614	4.55	0.455	30088
390	6	169	208	613	4.596	0.46	29904
391	6	171	200	611	5.36	0.536	29329
392	6	173	197	611	1.95	0.195	30022
393	6	175	171	614	17.012	1.701	28990
394	6	177	155	617	10.581	1.058	29666
395	6	179	115	632	27.767	2.777	29282
396	6	181	112	633	2.055	0.206	28836
397	6	183	101	640	8.475	0.847	28969
398	6	185	92	643	6.166	0.617	29186
399	6	187	86	646	4.36	0.436	34677
400	6	189	86	646	0	0	30731
401	6	191	91	630	10.896	1.09	26765
402	6	193	111	614	16.648	1.665	33092
403	6	195	128	601	13.91	1.391	26119
404	6	197	135	597	5.24	0.524	25065
405	6	199	142	592	5.591	0.559	28184
406	6	201	163	587	14.031	1.403	29402
407	6	203	171	585	5.36	0.536	32545
408	6	205	177	582	4.36	0.436	36151
409	6	207	183	578	4.687	0.469	34000
410	6	209	187	575	3.25	0.325	31309
411	6	211	194	571	5.24	0.524	30769
412	6	213	202	563	7.354	0.735	33193
413	6	215	208	558	5.077	0.508	33239
414	6	217	216	552	6.5	0.65	32381
415	6	219	216	552	0	0	32561
416	6	221	220	547	4.162	0.416	32332
417	6	223	225	542	4.596	0.46	30231
418	6	225	230	539	3.79	0.379	30131
419	6	227	232	538	1.453	0.145	30491
420	6	229	238	536	4.111	0.411	30484
421	6	231	241	535	2.055	0.206	31201
422	6	233	247	532	4.36	0.436	30244
423	6	235	250	532	1.95	0.195	30500
424	6	237	253	530	2.344	0.234	30067
425	6	239	253	530	0	0	30030
426	6	241	254	529	0.919	0.092	28481
427	6	243	261	528	4.596	0.46	30162
428	6	245	279	528	11.7	1.17	26663
429	6	247	291	526	7.907	0.791	29150
430	6	249	294	526	1.95	0.195	29109
431	6	251	302	524	5.36	0.536	26767
432	6	253	302	525	0.65	0.065	28368
433	6	255	304	529	2.907	0.291	32509
434	6	257	304	529	0	0	28812
435	6	259	305	529	0.65	0.065	28485
436	6	261	306	529	0.65	0.065	28540
437	6	263	308	531	1.838	0.184	32148
438	6	265	308	531	0	0	30612
439	6	267	329	528	13.788	1.379	30341
440	6	269	337	525	5.553	0.555	30286
441	6	271	345	520	6.132	0.613	29864
442	6	273	352	512	6.909	0.691	30898
443	6	275	357	508	4.162	0.416	30902
444	6	277	366	497	9.238	0.924	33584
445	6	279	371	493	4.162	0.416	30143
446	6	281	375	488	4.162	0.416	25009
447	6	283	381	484	4.687	0.469	31356
448	6	285	387	480	4.687	0.469	33184
449	6	287	388	479	0.919	0.092	33558
450	6	289	389	479	0.65	0.065	31390
451	7	137	19	877	-1	-1	22945
452	7	139	22	877	1.95	0.195	24644
453	7	141	27	878	3.314	0.331	25157
454	7	143	34	879	4.596	0.46	24282
455	7	145	46	879	7.8	0.78	25745
456	7	147	52	880	3.954	0.395	25000
457	7	149	61	881	5.886	0.589	24634
458	7	151	69	883	5.36	0.536	23743
459	7	153	75	884	3.954	0.395	25028
460	7	155	83	884	5.2	0.52	26602
461	7	157	84	884	0.65	0.065	26163
462	7	159	89	886	3.5	0.35	26466
463	7	161	97	894	7.354	0.735	25731
464	7	163	100	894	1.95	0.195	27335
465	7	165	114	896	9.192	0.919	26509
466	7	167	116	898	1.838	0.184	27031
467	7	169	122	900	4.111	0.411	25832
468	7	171	125	904	3.25	0.325	27227
469	7	173	127	904	1.3	0.13	26318
470	7	175	134	907	4.95	0.495	22772
471	7	177	139	908	3.314	0.331	24931
472	7	179	146	911	4.95	0.495	24224
473	7	181	155	916	6.692	0.669	25504
474	7	183	157	916	1.3	0.13	29057
475	7	185	169	917	7.827	0.783	22635
476	7	187	182	918	8.475	0.847	26843
477	7	189	192	922	7.001	0.7	22952
478	7	191	196	924	2.907	0.291	24281
479	7	193	203	928	5.24	0.524	28208
480	7	195	205	929	1.453	0.145	27254
481	7	197	208	931	2.344	0.234	31294
482	7	199	213	933	3.5	0.35	30167
483	7	201	216	934	2.055	0.206	27029
484	7	203	219	934	1.95	0.195	28414
485	7	205	216	934	1.95	0.195	28788
486	7	207	214	932	1.838	0.184	27841
487	7	209	200	918	12.869	1.287	25757
488	7	211	191	915	6.166	0.617	29004
489	7	213	176	909	10.501	1.05	37605
490	7	215	167	905	6.402	0.64	24804
491	7	217	164	905	1.95	0.195	23442
492	7	219	164	905	0	0	37200
493	7	221	163	905	0.65	0.065	29648
494	7	223	162	904	0.919	0.092	29544
495	7	225	162	903	0.65	0.065	38905
496	7	227	160	902	1.453	0.145	32355
497	7	229	158	899	2.344	0.234	27782
498	7	231	161	893	4.36	0.436	26857
499	7	233	177	886	11.351	1.135	34037
500	7	235	190	883	8.672	0.867	30835
501	7	237	192	881	1.838	0.184	35969
502	7	239	198	876	5.077	0.508	30092
503	7	241	202	871	4.162	0.416	36159
504	7	243	208	864	5.993	0.599	34033
505	7	245	211	859	3.79	0.379	35861
506	7	247	214	855	3.25	0.325	31595
507	7	249	222	832	15.828	1.583	33870
508	7	251	228	791	26.933	2.693	28969
509	7	253	234	772	12.951	1.295	28608
510	7	255	238	758	9.464	0.946	23657
511	7	257	243	745	9.053	0.905	24536
512	7	259	248	735	7.267	0.727	26747
513	7	261	249	731	2.68	0.268	26411
514	7	263	249	731	0	0	25633
515	7	265	249	731	0	0	24780
516	7	267	257	721	8.324	0.832	27028
517	7	269	262	714	5.591	0.559	26978
518	7	271	265	710	3.25	0.325	30482
519	7	273	265	710	0	0	31051
520	7	275	268	709	2.055	0.206	30036
521	7	277	272	706	3.25	0.325	30402
522	7	279	277	702	4.162	0.416	29078
523	7	281	280	702	1.95	0.195	29955
524	7	283	290	702	6.5	0.65	28680
525	7	285	302	697	8.45	0.845	24625
526	7	287	312	693	7.001	0.7	24728
527	7	289	317	691	3.5	0.35	27791
528	8	147	7	782	-1	-1	32683
529	8	149	8	780	1.453	0.145	31912
530	8	151	13	787	5.591	0.559	30494
531	8	153	20	796	7.411	0.741	30347
532	8	155	27	805	7.411	0.741	31620
533	8	157	35	817	9.374	0.937	28871
534	8	159	43	828	8.841	0.884	29535
535	8	161	51	835	6.909	0.691	28932
536	8	163	66	848	12.902	1.29	24366
537	8	165	77	856	8.841	0.884	25364
538	8	167	81	859	3.25	0.325	23877
539	8	169	87	861	4.111	0.411	24355
540	8	171	101	864	9.306	0.931	24121
541	8	173	125	863	15.613	1.561	24578
542	8	175	135	862	6.532	0.653	26779
543	8	177	149	858	9.464	0.946	33829
544	8	179	165	854	10.72	1.072	28051
545	8	181	179	848	9.9	0.99	31030
546	8	183	182	846	2.344	0.234	28388
547	8	185	185	844	2.344	0.234	25692
548	8	187	185	844	0	0	25834
549	8	189	189	845	2.68	0.268	27606
550	8	191	199	846	6.532	0.653	27031
551	8	193	213	846	9.1	0.91	29036
552	8	195	217	845	2.68	0.268	29463
553	8	197	226	845	5.85	0.585	26357
554	8	199	230	845	2.6	0.26	26618
555	8	201	231	845	0.65	0.065	28277
556	8	203	232	846	0.919	0.092	30620
557	8	205	237	846	3.25	0.325	28902
558	8	207	241	845	2.68	0.268	30097
559	8	209	248	845	4.55	0.455	27493
560	8	211	252	844	2.68	0.268	27044
561	8	213	256	843	2.68	0.268	29145
562	8	215	261	842	3.314	0.331	29790
563	8	217	263	842	1.3	0.13	28269
564	8	219	268	842	3.25	0.325	30359
565	8	221	275	841	4.596	0.46	29389
566	8	223	281	841	3.9	0.39	28803
567	8	225	297	842	10.42	1.042	29269
568	8	227	311	842	9.1	0.91	29404
569	8	229	318	843	4.596	0.46	30483
570	8	231	330	843	7.8	0.78	32462
571	8	233	336	841	4.111	0.411	30908
572	8	235	350	835	9.9	0.99	31699
573	8	237	357	828	6.435	0.643	31426
574	8	239	363	827	3.954	0.395	28836
575	8	241	370	824	4.95	0.495	33079
576	8	243	376	823	3.954	0.395	30805
577	8	245	376	817	3.9	0.39	33437
578	8	247	379	804	8.672	0.867	35033
579	8	249	379	790	9.1	0.91	33975
580	8	251	379	777	8.45	0.845	30783
581	8	253	381	768	5.993	0.599	29477
582	8	255	392	746	15.987	1.599	32570
583	8	257	398	732	9.9	0.99	29121
584	8	259	403	719	9.053	0.905	30105
585	8	261	406	710	6.166	0.617	28838
586	8	263	409	706	3.25	0.325	29808
587	8	265	411	705	1.453	0.145	30132
588	8	267	407	718	8.841	0.884	30488
589	8	269	407	724	3.9	0.39	30116
590	8	271	403	739	10.09	1.009	30291
591	8	273	401	752	8.549	0.855	29952
592	8	275	396	761	6.692	0.669	32838
593	8	277	393	768	4.95	0.495	33004
594	8	279	392	778	6.532	0.653	28561
595	8	281	395	787	6.166	0.617	27188
596	8	283	400	788	3.314	0.331	26703
597	8	285	416	797	11.932	1.193	29144
598	8	287	440	802	15.935	1.593	29659
599	8	289	448	807	6.132	0.613	30557
600	9	169	22	455	-1	-1	29799
601	9	171	31	455	5.85	0.585	31410
602	9	173	43	456	7.827	0.783	29047
603	9	175	61	458	11.772	1.177	31189
604	9	177	88	492	28.22	2.822	23010
605	9	179	104	508	14.707	1.471	30450
606	9	181	109	512	4.162	0.416	29914
607	9	183	103	542	19.886	1.989	31761
608	9	185	92	560	13.711	1.371	27080
609	9	187	88	565	4.162	0.416	32661
610	9	189	70	575	13.384	1.338	29044
611	9	191	57	578	8.672	0.867	37818
612	9	193	46	581	7.411	0.741	35860
613	9	195	32	585	9.464	0.946	28177
614	9	197	27	588	3.79	0.379	35045
615	9	199	17	596	8.324	0.832	30809
616	9	201	11	609	9.306	0.931	27923
617	9	203	11	609	0	0	27884
618	9	205	7	619	7.001	0.7	27678
619	9	207	7	623	2.6	0.26	27691
620	9	209	7	627	2.6	0.26	27983
621	9	211	5	628	1.453	0.145	27817
622	9	213	3	628	1.3	0.13	27766
623	9	215	3	628	0	0	27765
624	9	217	3	628	0	0	28259
625	9	219	3	628	0	0	27695
626	9	221	7	623	4.162	0.416	27903
627	9	223	14	613	7.934	0.793	27618
628	9	225	22	603	8.324	0.832	27670
629	9	227	26	596	5.24	0.524	27401
630	9	229	26	583	8.45	0.845	28153
631	9	231	26	583	0	0	28081
632	9	233	26	583	0	0	27941
633	9	235	26	583	0	0	28611
634	9	237	16	609	18.106	1.811	27286
635	9	239	16	609	0	0	27886
636	9	241	12	621	8.222	0.822	27405
637	9	243	11	625	2.68	0.268	27645
638	9	245	8	632	4.95	0.495	27812
639	9	247	7	634	1.453	0.145	26783
640	9	249	3	643	6.402	0.64	27908
641	9	251	2	648	3.314	0.331	27533
642	9	253	1	657	5.886	0.589	26659
643	9	255	3	662	3.5	0.35	27687
644	9	257	4	662	0.65	0.065	27450
645	9	259	6	670	5.36	0.536	26979
646	9	261	8	675	3.5	0.35	27330
647	9	263	9	683	5.24	0.524	27026
648	9	265	10	687	2.68	0.268	27388
649	9	267	10	687	0	0	26572
650	10	213	13	68	-1	-1	31455
651	10	215	16	68	1.95	0.195	31519
652	10	217	29	72	8.841	0.884	31551
653	10	219	39	76	7.001	0.7	32198
654	10	221	57	79	11.861	1.186	27357
655	10	223	59	79	1.3	0.13	29450
656	10	225	63	82	3.25	0.325	26574
657	10	227	70	86	5.24	0.524	26629
658	10	229	88	100	14.822	1.482	27480
659	10	231	99	108	8.841	0.884	33472
660	10	233	115	115	11.351	1.135	30901
661	10	235	123	115	5.2	0.52	31269
662	10	237	134	124	9.238	0.924	33310
663	10	239	138	128	3.677	0.368	39435
664	10	241	147	141	10.277	1.028	31654
665	10	243	151	144	3.25	0.325	31713
666	10	245	155	151	5.24	0.524	31749
667	10	247	159	162	7.608	0.761	33883
668	10	249	164	183	14.031	1.403	29900
669	10	251	166	194	7.267	0.727	30894
670	10	253	166	202	5.2	0.52	30981
671	10	255	151	207	10.277	1.028	30972
672	10	257	149	208	1.453	0.145	31223
673	10	259	148	176	20.81	2.081	31198
674	10	261	147	163	8.475	0.847	33127
675	10	263	145	151	7.907	0.791	43605
676	10	265	140	144	5.591	0.559	31483
677	10	267	134	134	7.58	0.758	34050
678	10	269	129	125	6.692	0.669	27241
679	10	271	128	133	5.24	0.524	28393
680	10	273	128	141	5.2	0.52	31581
681	10	275	134	129	8.72	0.872	35536
682	10	277	141	122	6.435	0.643	22796
683	10	279	144	119	2.758	0.276	28802
684	10	281	150	118	3.954	0.395	29700
685	10	283	155	141	15.299	1.53	30592
686	10	285	158	154	8.672	0.867	25172
687	10	287	164	167	9.306	0.931	33038
688	10	289	166	168	1.453	0.145	32842
689	11	201	40	336	-1	-1	28835
690	11	203	48	340	5.814	0.581	28707
691	11	205	54	340	3.9	0.39	27323
692	11	207	58	341	2.68	0.268	27191
693	11	209	66	349	7.354	0.735	27940
694	11	211	71	357	6.132	0.613	28142
695	11	213	79	363	6.5	0.65	29790
696	11	215	84	368	4.596	0.46	29333
697	11	217	89	373	4.596	0.46	30953
698	11	219	89	378	3.25	0.325	32176
699	11	221	88	373	3.314	0.331	29178
700	11	223	84	364	6.402	0.64	29945
701	11	225	84	356	5.2	0.52	29736
702	11	227	93	375	13.665	1.367	28266
703	11	229	100	378	4.95	0.495	29447
704	11	231	112	377	7.827	0.783	31428
705	11	233	132	369	14.001	1.4	30232
706	11	235	134	430	39.67	3.967	34046
707	11	237	134	466	23.399	2.34	33506
708	11	239	140	498	21.162	2.116	30355
709	11	241	151	522	17.16	1.716	29008
710	11	243	165	530	10.481	1.048	32489
711	11	245	159	541	8.144	0.814	32323
712	11	247	143	557	14.707	1.471	29139
713	11	249	138	561	4.162	0.416	29827
714	11	251	131	559	4.732	0.473	30873
715	11	253	117	554	9.663	0.966	32689
716	11	255	107	561	7.934	0.793	29196
717	11	257	103	562	2.68	0.268	28854
718	11	259	115	551	10.581	1.058	28524
719	11	261	147	520	28.959	2.896	34482
720	11	263	146	512	5.24	0.524	30904
721	11	265	122	536	22.061	2.206	27300
722	11	267	117	546	7.267	0.727	30759
723	11	269	115	561	9.836	0.984	28789
724	11	271	118	537	15.721	1.572	29632
725	11	273	122	518	12.62	1.262	26532
726	11	275	120	503	9.836	0.984	25959
727	11	277	136	531	20.961	2.096	28323
728	11	279	141	536	4.596	0.46	26037
729	11	281	154	546	10.661	1.066	27589
730	11	283	162	552	6.5	0.65	27805
731	11	285	171	567	11.37	1.137	28626
732	11	287	173	570	2.344	0.234	29455
733	11	289	163	557	10.661	1.066	29844
734	12	161	57	849	-1	-1	24087
735	12	163	64	859	7.934	0.793	22642
736	12	165	69	862	3.79	0.379	20791
737	12	167	76	865	4.95	0.495	24330
738	12	169	85	866	5.886	0.589	24186
739	12	171	107	867	14.314	1.431	24999
740	12	173	116	867	5.85	0.585	24145
741	12	175	124	866	5.24	0.524	23543
742	12	177	150	862	17.098	1.71	30582
743	12	179	150	862	0	0	28231
744	12	181	128	865	14.432	1.443	34445
745	12	183	118	870	7.267	0.727	26444
746	12	185	116	871	1.453	0.145	27201
747	12	187	126	878	7.934	0.793	36516
748	12	189	124	878	1.3	0.13	36772
749	12	191	115	879	5.886	0.589	38824
750	12	193	114	879	0.65	0.065	35706
751	12	195	120	874	5.077	0.508	24141
752	12	197	139	869	12.77	1.277	23569
753	12	199	145	867	4.111	0.411	25756
754	12	201	156	862	7.854	0.785	26909
755	12	203	168	859	8.04	0.804	27645
756	12	205	184	859	10.4	1.04	33555
757	12	207	187	859	1.95	0.195	31961
758	12	209	189	858	1.453	0.145	27884
759	12	211	191	855	2.344	0.234	27156
760	12	213	207	848	11.351	1.135	25500
761	12	215	221	845	9.306	0.931	23168
762	12	217	226	847	3.5	0.35	28512
763	12	219	240	845	9.192	0.919	25728
764	12	221	254	838	10.174	1.017	25833
765	12	223	258	839	2.68	0.268	28101
766	12	225	267	842	6.166	0.617	26512
767	12	227	277	843	6.532	0.653	27755
768	12	229	302	842	16.263	1.626	28671
769	12	231	306	841	2.68	0.268	27692
770	12	233	324	835	12.333	1.233	26950
771	12	235	332	831	5.814	0.581	28170
772	12	237	347	829	9.836	0.984	29951
773	12	239	356	831	5.993	0.599	30129
774	12	241	375	825	12.951	1.295	30363
775	12	243	378	805	13.145	1.315	33516
776	12	245	377	798	4.596	0.46	34873
777	12	247	368	772	17.883	1.788	31565
778	12	249	364	759	8.841	0.884	26932
779	12	251	364	759	0	0	23354
780	12	253	369	754	4.596	0.46	27442
781	12	255	379	744	9.192	0.919	29017
782	12	257	384	734	7.267	0.727	28910
783	12	259	388	729	4.162	0.416	27651
784	12	261	406	722	12.553	1.255	34173
785	12	263	407	720	1.453	0.145	30393
786	12	265	389	735	15.23	1.523	26931
787	12	267	371	750	15.23	1.523	23920
788	12	269	371	759	5.85	0.585	30321
789	12	271	375	760	2.68	0.268	24419
790	12	273	369	768	6.5	0.65	21559
791	12	275	362	775	6.435	0.643	27675
792	12	277	340	800	21.646	2.165	24327
793	12	279	313	822	22.638	2.264	24306
794	12	281	306	828	5.993	0.599	28387
795	12	283	286	841	15.505	1.55	36193
796	12	285	284	841	1.3	0.13	38253
797	12	287	266	852	13.711	1.371	30193
798	12	289	262	856	3.677	0.368	27032
799	13	121	31	234	-1	-1	24706
800	13	123	50	240	12.951	1.295	28617
801	13	125	50	240	0	0	24752
802	13	127	54	254	9.464	0.946	25128
803	13	129	57	258	3.25	0.325	25717
804	13	131	59	261	2.344	0.234	27034
805	13	133	67	273	9.374	0.937	28700
806	13	135	69	277	2.907	0.291	26871
807	13	137	76	283	5.993	0.599	27140
808	13	139	83	289	5.993	0.599	26211
809	13	141	95	298	9.75	0.975	26911
810	13	143	100	302	4.162	0.416	25993
811	13	145	111	303	7.179	0.718	26437
812	13	147	118	301	4.732	0.473	26949
813	13	149	126	293	7.354	0.735	28423
814	13	151	127	293	0.65	0.065	27287
815	13	153	129	293	1.3	0.13	26902
816	13	155	132	293	1.95	0.195	26581
817	13	157	133	293	0.65	0.065	24766
818	13	159	134	292	0.919	0.092	24489
819	13	161	146	279	11.499	1.15	32945
820	13	163	146	274	3.25	0.325	27924
821	13	165	143	271	2.758	0.276	34731
822	13	167	141	269	1.838	0.184	30875
823	13	169	139	264	3.5	0.35	30642
824	13	171	133	249	10.501	1.05	31984
825	13	173	131	228	13.711	1.371	31950
826	13	175	133	208	13.065	1.306	27252
827	13	177	133	197	7.15	0.715	29697
828	13	179	132	191	3.954	0.395	26975
829	13	181	130	187	2.907	0.291	25603
830	13	183	127	178	6.166	0.617	22157
831	13	185	125	173	3.5	0.35	22703
832	13	187	126	165	5.24	0.524	26774
833	13	189	130	162	3.25	0.325	24424
834	13	191	135	157	4.596	0.46	25430
835	13	193	145	152	7.267	0.727	28924
836	13	195	151	146	5.515	0.552	29293
837	13	197	156	140	5.077	0.508	26997
838	13	199	160	137	3.25	0.325	27136
839	13	201	170	129	8.324	0.832	29852
840	13	203	174	127	2.907	0.291	27605
841	13	205	175	130	2.055	0.206	28476
842	13	207	178	128	2.344	0.234	28362
843	13	209	180	128	1.3	0.13	28823
844	13	211	186	123	5.077	0.508	28809
845	13	213	191	119	4.162	0.416	32710
846	13	215	195	114	4.162	0.416	28453
847	13	217	198	108	4.36	0.436	25691
848	13	219	201	105	2.758	0.276	26711
849	13	221	209	100	6.132	0.613	26801
850	13	223	214	98	3.5	0.35	25320
851	13	225	223	98	5.85	0.585	26958
852	13	227	232	97	5.886	0.589	26431
853	13	229	234	96	1.453	0.145	27616
854	13	231	236	94	1.838	0.184	26570
855	13	233	242	89	5.077	0.508	26936
856	13	235	254	85	8.222	0.822	29194
857	13	237	262	84	5.24	0.524	35124
858	13	239	264	83	1.453	0.145	34795
859	13	241	271	73	7.934	0.793	28918
860	13	243	271	70	1.95	0.195	31211
861	13	245	270	71	0.919	0.092	29711
862	13	247	270	71	0	0	30111
863	13	249	272	72	1.453	0.145	31018
864	13	251	272	78	3.9	0.39	32323
865	13	253	272	85	4.55	0.455	34814
866	13	255	272	88	1.95	0.195	29515
867	13	257	271	80	5.24	0.524	34089
868	13	259	273	75	3.5	0.35	31197
869	13	261	273	72	1.95	0.195	32222
870	13	263	273	71	0.65	0.065	31694
871	13	265	271	62	5.993	0.599	32016
872	13	267	271	62	0	0	32821
873	13	269	271	57	3.25	0.325	31454
874	13	271	270	53	2.68	0.268	29247
875	13	273	268	48	3.5	0.35	28844
876	13	275	263	93	29.429	2.943	29945
877	13	277	260	101	5.553	0.555	33024
878	13	279	256	111	7.001	0.7	32537
879	13	281	249	120	7.411	0.741	26152
880	13	283	244	124	4.162	0.416	23652
881	13	285	243	124	0.65	0.065	22207
882	13	287	240	125	2.055	0.206	21615
883	13	289	238	125	1.3	0.13	23194
884	14	133	18	469	-1	-1	20231
885	14	135	19	469	0.65	0.065	17486
886	14	137	27	470	5.24	0.524	22374
887	14	139	39	490	15.16	1.516	25514
888	14	141	39	491	0.65	0.065	24241
889	14	143	45	511	13.572	1.357	24800
890	14	145	42	528	11.22	1.122	29125
891	14	147	39	537	6.166	0.617	25039
892	14	149	34	544	5.591	0.559	28238
893	14	151	31	552	5.553	0.555	27221
894	14	153	27	565	8.841	0.884	26389
895	14	155	26	566	0.919	0.092	25778
896	14	157	23	575	6.166	0.617	23393
897	14	159	23	579	2.6	0.26	24956
898	14	161	22	587	5.24	0.524	20190
899	14	163	23	589	1.453	0.145	18454
900	14	165	36	587	8.549	0.855	21188
901	14	167	47	587	7.15	0.715	25042
902	14	169	57	585	6.629	0.663	28130
903	14	171	67	585	6.5	0.65	34698
904	14	173	72	584	3.314	0.331	33410
905	14	175	85	581	8.672	0.867	28259
906	14	177	96	575	8.144	0.814	34151
907	14	179	100	572	3.25	0.325	31080
908	14	181	106	568	4.687	0.469	31721
909	14	183	107	567	0.919	0.092	22990
910	14	185	111	563	3.677	0.368	21687
911	14	187	119	561	5.36	0.536	21261
912	14	189	127	559	5.36	0.536	28764
913	14	191	134	556	4.95	0.495	23890
914	14	193	142	550	6.5	0.65	28618
915	14	195	147	546	4.162	0.416	25898
916	14	197	156	545	5.886	0.589	27940
917	14	199	167	543	7.267	0.727	27196
918	14	201	173	542	3.954	0.395	30579
919	14	203	181	538	5.814	0.581	32442
920	14	205	188	529	7.411	0.741	32948
921	14	207	197	517	9.75	0.975	26826
922	14	209	197	517	0	0	25685
923	14	211	216	506	14.27	1.427	28051
924	14	213	216	506	0	0	26423
925	14	215	222	507	3.954	0.395	26370
926	14	217	229	504	4.95	0.495	28387
927	14	219	233	509	4.162	0.416	27754
928	14	221	226	514	5.591	0.559	27862
929	14	223	204	525	15.987	1.599	33647
930	14	225	198	527	4.111	0.411	34929
931	14	227	184	535	10.481	1.048	18896
932	14	229	183	535	0.65	0.065	26700
933	14	231	192	531	6.402	0.64	28680
934	14	233	193	531	0.65	0.065	26035
935	14	235	182	531	7.15	0.715	27719
936	14	237	179	528	2.758	0.276	34891
937	14	239	181	527	1.453	0.145	35934
938	14	241	219	552	29.565	2.957	20887
939	14	243	224	556	4.162	0.416	20919
940	14	245	243	572	16.145	1.615	22384
941	14	247	253	580	8.324	0.832	21173
942	14	249	264	589	9.238	0.924	28296
943	14	251	285	601	15.721	1.572	31006
944	14	253	312	621	21.84	2.184	29969
945	14	255	320	629	7.354	0.735	29177
946	14	257	339	649	17.931	1.793	29287
947	14	259	358	665	16.145	1.615	29223
948	14	261	363	671	5.077	0.508	29319
949	14	263	369	674	4.36	0.436	29177
950	14	265	390	681	14.388	1.439	29480
951	14	267	416	672	17.883	1.788	29667
952	14	269	430	664	10.481	1.048	28281
953	14	271	439	669	6.692	0.669	29556
954	14	273	448	683	10.818	1.082	29917
955	14	275	459	690	8.475	0.847	31736
956	14	277	468	695	6.692	0.669	31317
957	14	279	481	708	11.95	1.195	29759
958	14	281	493	724	13	1.3	29319
959	14	283	498	734	7.267	0.727	26212
960	14	285	512	743	10.818	1.082	29850
961	14	287	524	748	8.45	0.845	29762
962	14	289	533	740	7.827	0.783	31037
963	15	147	34	990	-1	-1	24330
964	15	149	39	993	3.79	0.379	23888
965	15	151	43	995	2.907	0.291	23250
966	15	153	44	998	2.055	0.206	23677
967	15	155	46	1009	7.267	0.727	24193
968	15	157	46	1009	0	0	25217
969	15	159	29	983	20.191	2.019	23518
970	15	161	17	963	15.16	1.516	23429
971	15	163	15	953	6.629	0.663	23292
972	15	165	16	941	7.827	0.783	23116
973	15	167	22	919	14.822	1.482	21376
974	15	169	40	893	20.554	2.055	20984
975	15	171	59	869	19.896	1.99	23076
976	15	173	67	849	14.001	1.4	22315
977	15	175	73	839	7.58	0.758	25899
978	15	177	80	840	4.596	0.46	24833
979	15	179	93	843	8.672	0.867	25079
980	15	181	97	843	2.6	0.26	24723
981	15	183	95	842	1.453	0.145	23806
982	15	185	82	828	12.418	1.242	25257
983	15	187	63	804	19.896	1.99	27866
984	15	189	57	788	11.107	1.111	25044
985	15	191	50	772	11.351	1.135	24578
986	15	193	50	764	5.2	0.52	19952
987	15	195	54	760	3.677	0.368	22157
988	15	197	54	760	0	0	22438
989	15	199	44	767	7.934	0.793	29212
990	15	201	41	771	3.25	0.325	21834
991	15	203	30	780	9.238	0.924	20397
992	15	205	30	779	0.65	0.065	17666
993	15	207	27	774	3.79	0.379	22108
994	15	209	21	758	11.107	1.111	28336
995	15	211	18	742	10.581	1.058	26425
996	15	213	18	727	9.75	0.975	28682
997	15	215	23	706	14.031	1.403	28341
998	15	217	25	699	4.732	0.473	29560
999	15	219	27	695	2.907	0.291	29947
1000	15	221	28	692	2.055	0.206	26452
1001	15	223	29	692	0.65	0.065	25659
1002	15	225	31	691	1.453	0.145	23955
1003	15	227	51	687	13.257	1.326	24312
1004	15	229	55	685	2.907	0.291	23141
1005	15	231	66	672	11.069	1.107	24672
1006	15	233	95	640	28.07	2.807	25901
1007	15	235	94	629	7.179	0.718	25075
1008	15	237	98	610	12.62	1.262	25763
1009	15	239	96	585	16.302	1.63	21718
1010	15	241	96	578	4.55	0.455	22442
1011	15	243	95	572	3.954	0.395	22027
1012	15	245	94	557	9.771	0.977	21536
1013	15	247	91	545	8.04	0.804	23393
1014	15	249	92	542	2.055	0.206	21218
1015	15	251	99	541	4.596	0.46	25228
1016	15	253	108	561	14.255	1.426	25839
1017	15	255	107	579	11.718	1.172	29742
1018	15	257	102	601	14.664	1.466	25594
1019	15	259	98	630	19.028	1.903	23520
1020	15	261	114	663	23.838	2.384	24824
1021	15	263	117	672	6.166	0.617	26023
1022	15	265	119	678	4.111	0.411	26833
1023	15	267	120	685	4.596	0.46	30074
1024	15	269	120	687	1.3	0.13	30156
1025	15	271	120	686	0.65	0.065	28846
1026	15	273	119	696	6.532	0.653	27503
1027	15	275	115	712	10.72	1.072	25048
1028	15	277	115	734	14.3	1.43	20240
1029	15	279	123	752	12.803	1.28	25561
1030	15	281	131	760	7.354	0.735	25005
1031	15	283	135	761	2.68	0.268	24129
1032	15	285	142	757	5.24	0.524	24839
1033	15	287	144	759	1.838	0.184	24520
1034	15	289	146	759	1.3	0.13	25270
1035	16	163	18	510	-1	-1	24380
1036	16	165	18	510	0	0	21667
1037	16	167	18	510	0	0	21959
1038	16	169	20	508	1.838	0.184	25458
1039	16	171	26	503	5.077	0.508	29879
1040	16	173	39	494	10.277	1.028	22741
1041	16	175	48	485	8.273	0.827	22177
1042	16	177	64	474	12.62	1.262	19948
1043	16	179	74	470	7.001	0.7	21376
1044	16	181	80	466	4.687	0.469	22465
1045	16	183	118	448	27.33	2.733	25726
1046	16	185	140	438	15.708	1.571	26646
1047	16	187	161	428	15.118	1.512	26762
1048	16	189	174	423	9.053	0.905	36452
1049	16	191	216	414	27.919	2.792	28781
1050	16	193	218	412	1.838	0.184	28752
1051	16	195	221	409	2.758	0.276	28508
1052	16	197	226	405	4.162	0.416	31916
1053	16	199	231	404	3.314	0.331	32484
1054	16	201	242	403	7.179	0.718	32320
1055	16	203	257	400	9.943	0.994	22873
1056	16	205	262	402	3.5	0.35	22307
1057	16	207	267	402	3.25	0.325	22100
1058	16	209	269	402	1.3	0.13	22457
1059	16	211	274	402	3.25	0.325	22187
1060	16	213	276	402	1.3	0.13	28231
1061	16	215	270	402	3.9	0.39	28747
1062	16	217	252	403	11.718	1.172	28440
1063	16	219	223	404	18.861	1.886	28205
1064	16	221	190	410	21.801	2.18	27276
1065	16	223	165	419	17.27	1.727	26787
1066	16	225	149	428	11.932	1.193	26467
1067	16	227	145	432	3.677	0.368	26746
1068	16	229	137	441	7.827	0.783	24960
1069	16	231	133	445	3.677	0.368	21686
1070	16	233	129	450	4.162	0.416	15309
1071	16	235	129	452	1.3	0.13	17600
1072	16	237	133	461	6.402	0.64	29241
1073	16	239	137	456	4.162	0.416	26183
1074	16	241	136	447	5.886	0.589	27666
1075	16	243	131	434	9.053	0.905	19325
1076	16	245	127	425	6.402	0.64	25467
1077	16	247	125	417	5.36	0.536	26924
1078	16	249	123	416	1.453	0.145	27128
1079	16	251	119	416	2.6	0.26	26146
1080	16	253	125	410	5.515	0.552	24123
1081	16	255	121	407	3.25	0.325	27120
1082	16	257	119	402	3.5	0.35	27193
1083	16	259	119	396	3.9	0.39	27427
1084	16	261	119	386	6.5	0.65	30472
1085	16	263	120	379	4.596	0.46	32985
1086	16	265	119	376	2.055	0.206	32238
1087	16	267	118	367	5.886	0.589	30986
1088	16	269	118	363	2.6	0.26	29860
1089	16	271	116	371	5.36	0.536	28441
1090	16	273	116	377	3.9	0.39	27351
1091	16	275	116	384	4.55	0.455	27238
1092	16	277	116	385	0.65	0.065	26801
1093	16	279	116	385	0	0	27128
1094	16	281	116	389	2.6	0.26	26338
1095	16	283	116	395	3.9	0.39	21735
1096	16	285	117	404	5.886	0.589	21108
1097	16	287	118	405	0.919	0.092	21282
1098	16	289	118	405	0	0	21501
1099	17	173	51	344	-1	-1	23821
1100	17	175	57	336	6.5	0.65	25355
1101	17	177	65	331	6.132	0.613	24901
1102	17	179	73	326	6.132	0.613	22756
1103	17	181	81	316	8.324	0.832	23957
1104	17	183	91	302	11.183	1.118	18571
1105	17	185	101	295	7.934	0.793	18041
1106	17	187	106	290	4.596	0.46	18814
1107	17	189	116	284	7.58	0.758	23817
1108	17	191	122	282	4.111	0.411	25723
1109	17	193	133	280	7.267	0.727	26301
1110	17	195	138	282	3.5	0.35	25351
1111	17	197	148	287	7.267	0.727	25384
1112	17	199	161	293	9.306	0.931	25552
1113	17	201	174	294	8.475	0.847	25359
1114	17	203	188	296	9.192	0.919	24831
1115	17	205	204	298	10.481	1.048	26402
1116	17	207	219	303	10.277	1.028	25239
1117	17	209	235	304	10.42	1.042	24883
1118	17	211	248	304	8.45	0.845	24706
1119	17	213	257	304	5.85	0.585	29765
1120	17	215	265	304	5.2	0.52	28030
1121	17	217	253	304	7.8	0.78	28966
1122	17	219	240	304	8.45	0.845	28493
1123	17	221	213	306	17.598	1.76	27324
1124	17	223	185	307	18.211	1.821	27118
1125	17	225	167	307	11.7	1.17	28030
1126	17	227	145	314	15.006	1.501	28398
1127	17	229	136	316	5.993	0.599	26669
1128	17	231	114	321	14.664	1.466	20708
1129	17	233	106	325	5.814	0.581	27437
1130	17	235	93	331	9.306	0.931	24306
1131	17	237	85	335	5.814	0.581	21092
1132	17	239	78	358	15.627	1.563	24541
1133	17	241	81	356	2.344	0.234	24958
1134	17	243	91	347	8.745	0.874	26002
1135	17	245	100	336	9.238	0.924	25733
1136	17	247	114	325	11.573	1.157	37670
1137	17	249	119	322	3.79	0.379	29335
1138	17	251	118	317	3.314	0.331	31884
1139	17	253	113	308	6.692	0.669	32292
1140	17	255	109	300	5.814	0.581	26432
1141	17	257	106	287	8.672	0.867	19532
1142	17	259	103	279	5.553	0.555	25396
1143	17	261	96	275	5.24	0.524	21231
1144	17	263	87	270	6.692	0.669	21040
1145	17	265	81	267	4.36	0.436	19807
1146	17	267	73	262	6.132	0.613	20400
1147	17	269	65	255	6.909	0.691	22509
1148	17	271	58	249	5.993	0.599	22505
1149	17	273	55	246	2.758	0.276	30515
1150	17	275	61	252	5.515	0.552	21018
1151	17	277	68	259	6.435	0.643	21167
1152	17	279	86	271	14.061	1.406	20055
1153	17	281	101	277	10.501	1.05	19878
1154	17	283	117	281	10.72	1.072	23629
1155	17	285	128	283	7.267	0.727	20415
1156	17	287	134	284	3.954	0.395	22191
1157	17	289	139	284	3.25	0.325	31887
1158	18	223	11	569	-1	-1	24017
1159	18	225	24	587	14.432	1.443	27977
1160	18	227	29	592	4.596	0.46	27326
1161	18	229	32	596	3.25	0.325	26003
1162	18	231	36	604	5.814	0.581	25379
1163	18	233	41	611	5.591	0.559	25982
1164	18	235	47	620	7.031	0.703	26343
1165	18	237	49	626	4.111	0.411	27336
1166	18	239	56	651	16.875	1.687	27316
1167	18	241	58	659	5.36	0.536	26396
1168	18	243	63	687	18.487	1.849	23834
1169	18	245	66	699	8.04	0.804	23451
1170	18	247	68	708	5.993	0.599	22673
1171	18	249	72	721	8.841	0.884	23563
1172	18	251	82	734	10.661	1.066	24883
1173	18	253	91	750	11.932	1.193	25023
1174	18	255	92	755	3.314	0.331	25888
1175	18	257	93	762	4.596	0.46	25899
1176	18	259	97	772	7.001	0.7	24004
1177	18	261	99	783	7.267	0.727	23768
1178	18	263	100	790	4.596	0.46	25893
1179	18	265	101	801	7.179	0.718	23188
1180	18	267	103	811	6.629	0.663	24391
1181	18	269	105	822	7.267	0.727	24203
1182	18	271	109	833	7.608	0.761	22963
1183	18	273	112	839	4.36	0.436	21076
1184	18	275	115	845	4.36	0.436	24860
1185	18	277	116	846	0.919	0.092	27896
1186	18	279	116	846	0	0	23770
1187	18	281	104	806	27.144	2.714	24195
1188	18	283	93	779	18.95	1.895	25788
1189	18	285	85	752	18.304	1.83	23587
1190	18	287	74	708	29.479	2.948	25753
1191	18	289	68	681	17.978	1.798	25632
1192	19	249	4	382	-1	-1	20581
1193	19	251	5	382	0.65	0.065	19969
1194	19	253	8	379	2.758	0.276	21760
1195	19	255	11	376	2.758	0.276	17229
1196	19	257	21	376	6.5	0.65	22173
1197	19	259	49	381	18.487	1.849	23142
1198	19	261	50	381	0.65	0.065	21786
1199	19	263	63	382	8.475	0.847	21459
1200	19	265	73	383	6.532	0.653	26511
1201	19	267	89	386	10.581	1.058	25044
1202	19	269	95	402	11.107	1.111	24292
1203	19	271	101	429	17.978	1.798	22019
1204	19	273	106	434	4.596	0.46	22016
1205	19	275	111	440	5.077	0.508	22316
1206	19	277	141	465	25.383	2.538	23711
1207	19	279	150	472	7.411	0.741	22711
1208	19	281	166	483	12.62	1.262	25347
1209	19	283	195	490	19.391	1.939	28387
1210	19	285	209	502	11.985	1.199	30183
1211	19	287	224	521	15.734	1.573	27734
1212	19	289	244	536	16.25	1.625	28682
1213	20	93	6	598	-1	-1	28779
1214	20	95	8	604	4.111	0.411	27639
1215	20	97	11	614	6.786	0.679	29117
1216	20	99	16	627	9.053	0.905	26067
1217	20	101	25	661	22.861	2.286	27184
1218	20	103	36	697	24.467	2.447	27587
1219	20	105	54	729	23.864	2.386	27647
1220	20	107	82	757	25.738	2.574	28773
1221	20	109	112	784	26.234	2.623	25052
1222	20	111	151	810	30.466	3.047	32350
1223	20	113	169	819	13.081	1.308	30252
1224	20	115	196	830	18.95	1.895	35654
1225	20	117	208	829	7.827	0.783	35661
1226	20	119	240	831	20.84	2.084	34829
1227	20	121	260	830	13.016	1.302	28353
1228	20	123	297	838	24.605	2.461	30916
1229	20	125	314	840	11.126	1.113	32373
1230	20	127	320	850	7.58	0.758	31970
1231	20	129	324	859	6.402	0.64	32317
1232	20	131	326	873	9.192	0.919	32102
1233	20	133	329	890	11.22	1.122	31050
1234	20	135	335	907	11.718	1.172	29514
1235	20	137	342	913	5.993	0.599	28748
1236	20	139	355	914	8.475	0.847	31888
1237	20	141	365	923	8.745	0.874	32266
1238	20	143	370	934	7.854	0.785	32633
1239	20	145	368	942	5.36	0.536	32319
1240	20	147	363	943	3.314	0.331	29368
1241	20	149	363	943	0	0	31300
1242	20	151	362	940	2.055	0.206	32698
1243	20	153	359	933	4.95	0.495	25264
1244	20	155	359	931	1.3	0.13	24603
1245	20	157	365	929	4.111	0.411	29636
1246	20	159	377	931	7.907	0.791	28471
1247	20	161	386	937	7.031	0.703	34288
1248	20	163	381	964	17.848	1.785	33048
1249	20	165	374	985	14.388	1.439	35027
1250	20	167	373	988	2.055	0.206	33412
1251	20	169	369	992	3.677	0.368	31179
1252	20	171	363	997	5.077	0.508	28375
1253	20	173	356	1005	6.909	0.691	26445
1254	20	175	356	1006	0.65	0.065	24685
1255	20	177	356	1009	1.95	0.195	21444
1256	20	179	355	1013	2.68	0.268	25144
1257	20	181	354	1016	2.055	0.206	26699
1258	20	183	354	1017	0.65	0.065	27279
1259	20	185	353	1019	1.453	0.145	27034
1260	20	187	352	1020	0.919	0.092	27945
1261	20	189	351	1020	0.65	0.065	27293
1262	20	191	349	1020	1.3	0.13	29634
1263	20	193	348	1020	0.65	0.065	30029
1264	21	103	19	50	-1	-1	23093
1265	21	105	19	50	0	0	22835
1266	21	107	19	50	0	0	23681
1267	21	109	20	48	1.453	0.145	23631
1268	21	111	27	48	4.55	0.455	21724
1269	21	113	38	65	13.161	1.316	24397
1270	21	115	36	86	13.711	1.371	24220
1271	21	117	36	103	11.05	1.105	23109
1272	21	119	36	111	5.2	0.52	27353
1273	21	121	36	120	5.85	0.585	26608
1274	21	123	37	124	2.68	0.268	22854
1275	21	125	47	135	9.663	0.966	25128
1276	21	127	51	138	3.25	0.325	32798
1277	21	129	50	145	4.596	0.46	23488
1278	21	131	43	159	10.174	1.017	32552
1279	21	133	40	167	5.553	0.555	29121
1280	21	135	36	175	5.814	0.581	27018
1281	21	137	30	184	7.031	0.703	28880
1282	21	139	26	192	5.814	0.581	27576
1283	21	141	21	201	6.692	0.669	25622
1284	21	143	20	201	0.65	0.065	33140
1285	21	145	20	185	10.4	1.04	23856
1286	21	147	22	173	7.907	0.791	21497
1287	21	149	26	169	3.677	0.368	23897
1288	21	151	30	167	2.907	0.291	27117
1289	21	153	30	168	0.65	0.065	24457
1290	21	155	28	177	5.993	0.599	19977
1291	21	157	26	186	5.993	0.599	36192
1292	21	159	26	186	0	0	23111
1293	21	161	29	178	5.553	0.555	23900
1294	21	163	38	171	7.411	0.741	22930
1295	21	165	47	164	7.411	0.741	19102
1296	21	167	58	159	7.854	0.785	22734
1297	21	169	71	156	8.672	0.867	30978
1298	21	171	85	151	9.663	0.966	26132
1299	21	173	96	142	9.238	0.924	27274
1300	21	175	100	136	4.687	0.469	27519
1301	21	177	103	131	3.79	0.379	28139
1302	21	179	106	126	3.79	0.379	25766
1303	21	181	107	122	2.68	0.268	26542
1304	21	183	111	115	5.24	0.524	25566
1305	21	185	115	108	5.24	0.524	20870
1306	21	187	119	102	4.687	0.469	23551
1307	21	189	125	95	5.993	0.599	23860
1308	21	191	131	90	5.077	0.508	23531
1309	21	193	133	87	2.344	0.234	24215
1310	21	195	137	81	4.687	0.469	22945
1311	21	197	139	80	1.453	0.145	27254
1312	21	199	141	76	2.907	0.291	31584
1313	21	201	145	72	3.677	0.368	32352
1314	21	203	148	69	2.758	0.276	28779
1315	21	205	152	63	4.687	0.469	28748
1316	21	207	155	58	3.79	0.379	28166
1317	21	209	157	55	2.344	0.234	29501
1318	21	211	159	51	2.907	0.291	31623
1319	21	213	161	47	2.907	0.291	19916
1320	21	215	168	40	6.435	0.643	26934
1321	21	217	175	31	7.411	0.741	24949
1322	21	219	181	26	5.077	0.508	22895
1323	21	221	183	23	2.344	0.234	27372
1324	21	223	185	22	1.453	0.145	28022
1325	21	225	189	19	3.25	0.325	27311
1326	21	227	190	17	1.453	0.145	27353
1327	21	229	183	25	6.909	0.691	27522
1328	21	231	174	36	9.238	0.924	26015
1329	21	233	169	42	5.077	0.508	27795
1330	21	235	163	52	7.58	0.758	33439
1331	21	237	157	59	5.993	0.599	30432
1332	21	239	151	68	7.031	0.703	30862
1333	21	241	143	82	10.481	1.048	25712
1334	21	243	141	87	3.5	0.35	26538
1335	21	245	138	98	7.411	0.741	22859
1336	21	247	137	100	1.453	0.145	23600
1337	21	249	134	117	11.22	1.122	20597
1338	21	251	135	121	2.68	0.268	19964
1339	21	253	139	137	10.72	1.072	22397
1340	21	255	143	146	6.402	0.64	23385
1341	21	257	151	158	9.374	0.937	21666
1342	21	259	153	163	3.5	0.35	24857
1343	21	261	157	168	4.162	0.416	26880
1344	21	263	161	171	3.25	0.325	23508
1345	21	265	168	179	6.909	0.691	26360
1346	21	267	170	182	2.344	0.234	25609
1347	21	269	174	187	4.162	0.416	26676
1348	21	271	178	191	3.677	0.368	25090
1349	21	273	183	197	5.077	0.508	29950
1350	21	275	188	200	3.79	0.379	25965
1351	21	277	197	205	6.692	0.669	28518
1352	21	279	209	208	8.04	0.804	26957
1353	21	281	220	210	7.267	0.727	27085
1354	21	283	226	210	3.9	0.39	27924
1355	21	285	223	210	1.95	0.195	27110
1356	21	287	220	209	2.055	0.206	27107
1357	21	289	215	201	6.132	0.613	25335
1358	22	135	33	45	-1	-1	27798
1359	22	137	34	45	0.65	0.065	26097
1360	22	139	35	50	3.314	0.331	27047
1361	22	141	39	60	7.001	0.7	24712
1362	22	143	40	61	0.919	0.092	25111
1363	22	145	38	65	2.907	0.291	25167
1364	22	147	38	65	0	0	24765
1365	22	149	35	53	8.04	0.804	24540
1366	22	151	34	48	3.314	0.331	24348
1367	22	153	33	33	9.771	0.977	24838
1368	22	155	34	27	3.954	0.395	24824
1369	22	157	34	27	0	0	24455
1370	22	159	32	21	4.111	0.411	25299
1371	22	161	31	15	3.954	0.395	24408
1372	22	163	31	11	2.6	0.26	24167
1373	22	165	33	14	2.344	0.234	24076
1374	22	167	39	21	5.993	0.599	24957
1375	22	169	39	21	0	0	25326
1376	22	171	39	21	0	0	25140
1377	22	173	42	20	2.055	0.206	24402
1378	22	175	44	20	1.3	0.13	24489
1379	22	177	44	20	0	0	24340
1380	22	179	46	20	1.3	0.13	24160
1381	22	181	65	21	12.367	1.237	25042
1382	22	183	68	22	2.055	0.206	25468
1383	22	185	68	22	0	0	25354
1384	22	187	71	24	2.344	0.234	25140
1385	22	189	60	40	12.62	1.262	24740
1386	22	191	60	42	1.3	0.13	25102
1387	22	193	53	67	16.875	1.687	24840
1388	22	195	53	68	0.65	0.065	24550
1389	22	197	56	65	2.758	0.276	25209
1390	22	199	69	48	13.91	1.391	24888
1391	22	201	84	36	12.486	1.249	25055
1392	22	203	123	31	25.557	2.556	25791
1393	22	205	142	27	12.62	1.262	25520
1394	22	207	152	25	6.629	0.663	24989
1395	22	209	174	21	14.534	1.453	25722
1396	22	211	175	21	0.65	0.065	24309
1397	22	213	183	18	5.553	0.555	26299
1398	22	215	185	18	1.3	0.13	27498
1399	22	217	198	13	9.053	0.905	28599
1400	22	219	198	13	0	0	29881
1401	22	221	199	18	3.314	0.331	27581
1402	22	223	196	21	2.758	0.276	29275
1403	22	225	190	26	5.077	0.508	25078
1404	22	227	178	38	11.031	1.103	26958
1405	22	229	174	40	2.907	0.291	27643
1406	22	231	161	43	8.672	0.867	27140
1407	22	233	153	52	7.827	0.783	25768
1408	22	235	144	63	9.238	0.924	25869
1409	22	237	136	78	11.05	1.105	22376
1410	22	239	135	83	3.314	0.331	21707
1411	22	241	138	94	7.411	0.741	24049
1412	22	243	144	108	9.9	0.99	23888
1413	22	245	147	114	4.36	0.436	26723
1414	22	247	147	128	9.1	0.91	24307
1415	22	249	150	149	13.788	1.379	25648
1416	22	251	151	158	5.886	0.589	25802
1417	22	253	153	168	6.629	0.663	25151
1418	22	255	153	179	7.15	0.715	25740
1419	22	257	153	186	4.55	0.455	25858
1420	22	259	153	186	0	0	25526
1421	22	261	153	186	0	0	25414
1422	22	263	154	186	0.65	0.065	25822
1423	22	265	157	186	1.95	0.195	25886
1424	22	267	162	190	4.162	0.416	26798
1425	22	269	175	194	8.841	0.884	27467
1426	22	271	187	204	10.153	1.015	26814
1427	22	273	191	207	3.25	0.325	26572
1428	22	275	198	214	6.435	0.643	26810
1429	22	277	206	215	5.24	0.524	26797
1430	22	279	221	210	10.277	1.028	26760
1431	22	281	227	204	5.515	0.552	27209
1432	22	283	220	203	4.596	0.46	27194
1433	22	285	216	201	2.907	0.291	26563
1434	22	287	212	198	3.25	0.325	30380
1435	22	289	206	186	8.72	0.872	22177
1436	23	201	28	272	-1	-1	23737
1437	23	203	28	272	0	0	23663
1438	23	205	36	286	10.481	1.048	26695
1439	23	207	38	288	1.838	0.184	27858
1440	23	209	39	291	2.055	0.206	25205
1441	23	211	40	293	1.453	0.145	23971
1442	23	213	45	300	5.591	0.559	24355
1443	23	215	46	302	1.453	0.145	24714
1444	23	217	43	322	13.145	1.315	24979
1445	23	219	41	342	13.065	1.306	29920
1446	23	221	40	361	12.367	1.237	23176
1447	23	223	39	371	6.532	0.653	17272
1448	23	225	48	386	11.37	1.137	18074
1449	23	227	57	397	9.238	0.924	17944
1450	23	229	63	405	6.5	0.65	20646
1451	23	231	76	420	12.902	1.29	23732
1452	23	233	86	432	10.153	1.015	25514
1453	23	235	89	436	3.25	0.325	28198
1454	23	237	96	449	9.597	0.96	25363
1455	23	239	102	459	7.58	0.758	25118
1456	23	241	106	462	3.25	0.325	25444
1457	23	243	125	475	14.964	1.496	24452
1458	23	245	132	485	7.934	0.793	27176
1459	23	247	132	487	1.3	0.13	27991
1460	23	249	133	494	4.596	0.46	28211
1461	23	251	136	503	6.166	0.617	29163
1462	23	253	139	512	6.166	0.617	28481
1463	23	255	140	518	3.954	0.395	28972
1464	23	257	139	537	12.367	1.237	29567
1465	23	259	139	549	7.8	0.78	30071
1466	23	261	138	558	5.886	0.589	28013
1467	23	263	139	571	8.475	0.847	28059
1468	23	265	136	585	9.306	0.931	28222
1469	23	267	136	587	1.3	0.13	28026
1470	23	269	133	604	11.22	1.122	32921
1471	23	271	134	610	3.954	0.395	32329
1472	23	273	136	616	4.111	0.411	32312
1473	23	275	138	620	2.907	0.291	30057
1474	23	277	138	627	4.55	0.455	30135
1475	23	279	135	635	5.553	0.555	28702
1476	23	281	131	638	3.25	0.325	30629
1477	23	283	122	641	6.166	0.617	27611
1478	23	285	119	647	4.36	0.436	28959
1479	23	287	120	651	2.68	0.268	27666
1480	23	289	122	662	7.267	0.727	26377
1481	24	245	6	1005	-1	-1	32052
1482	24	247	6	1008	1.95	0.195	33167
1483	24	249	6	1010	1.3	0.13	32184
1484	24	251	6	1010	0	0	31790
1485	24	253	7	1010	0.65	0.065	30214
1486	24	255	12	1010	3.25	0.325	32331
1487	24	257	15	1009	2.055	0.206	32464
1488	24	259	26	1005	7.608	0.761	32303
1489	24	261	33	1003	4.732	0.473	33152
1490	24	263	39	1001	4.111	0.411	32049
1491	24	265	45	999	4.111	0.411	32268
1492	24	267	55	995	7.001	0.7	32308
1493	24	269	67	992	8.04	0.804	32243
1494	24	271	75	992	5.2	0.52	32517
1495	24	273	92	992	11.05	1.105	31729
1496	24	275	103	993	7.179	0.718	32631
1497	24	277	108	993	3.25	0.325	33113
1498	24	279	118	993	6.5	0.65	31551
1499	24	281	128	994	6.532	0.653	32850
1500	24	283	144	996	10.481	1.048	32644
1501	24	285	157	996	8.45	0.845	31816
1502	24	287	164	996	4.55	0.455	31650
1503	24	289	173	996	5.85	0.585	30801
