# Supplementary material for: The Arp2/3 complex is required for in situ haptotactic response of microglia to iC3b
Source: EMBO Rep. 2026 Feb 27;27(7):1666–95. doi: 10.1038/s44319-026-00720-9 (PMC13076747; doi:10.1038/s44319-026-00720-9)
Supplement: Supplementary file 15 — Source data Fig. 3 [file 44319_2026_720_MOESM15_ESM.zip › Figure 3/3B-F/25.01.24 BV2 iC3b hapto well 2 away tracks.csv]

Track n�	Slice n�	X	Y	Distance	Velocity	Pixel Value
1	227	14	262	-1.000	-1.000	31237
1	229	20	269	5.993	0.599	32516
1	231	21	268	0.919	0.092	30762
1	233	29	262	6.500	0.650	32723
1	235	29	262	0.000	0.000	32027
1	237	30	264	1.453	0.145	30415
1	239	34	268	3.677	0.368	32583
1	241	38	269	2.680	0.268	29101
1	243	42	271	2.907	0.291	33118
1	245	51	276	6.692	0.669	31402
1	247	55	277	2.680	0.268	37021
1	249	59	280	3.250	0.325	33728
1	251	63	285	4.162	0.416	34792
1	253	71	295	8.324	0.832	33150
1	255	75	299	3.677	0.368	34860
1	257	82	307	6.909	0.691	32848
1	259	88	317	7.580	0.758	32930
1	261	89	318	0.919	0.092	30409
1	263	94	323	4.596	0.460	31487
1	265	101	330	6.435	0.643	30734
1	267	102	331	0.919	0.092	31519
1	269	111	345	10.818	1.082	32358
1	271	120	355	8.745	0.874	33284
1	273	126	361	5.515	0.552	33122
1	275	128	361	1.300	0.130	32440
1	277	134	362	3.954	0.395	34135
1	279	146	365	8.040	0.804	34717
1	281	154	368	5.553	0.555	33272
1	283	157	369	2.055	0.206	32929
1	285	158	368	0.919	0.092	33217
1	287	160	367	1.453	0.145	32591
1	289	164	367	2.600	0.260	32440
2	171	105	1001	-1.000	-1.000	30455
2	173	105	1001	0.000	0.000	29642
2	175	105	1001	0.000	0.000	29291
2	177	108	998	2.758	0.276	31082
2	179	112	993	4.162	0.416	30833
2	181	117	985	6.132	0.613	32660
2	183	120	978	4.950	0.495	34499
2	185	125	970	6.132	0.613	33086
2	187	129	960	7.001	0.700	30670
2	189	130	956	2.680	0.268	31531
2	191	132	951	3.500	0.350	32098
2	193	138	943	6.500	0.650	30507
2	195	128	947	7.001	0.700	33774
2	197	124	947	2.600	0.260	29549
2	199	114	944	6.786	0.679	32545
2	201	104	936	8.324	0.832	34401
2	203	96	930	6.500	0.650	33894
2	205	90	922	6.500	0.650	32106
2	207	87	916	4.360	0.436	31810
2	209	85	908	5.360	0.536	31813
2	211	85	902	3.900	0.390	32543
2	213	85	891	7.150	0.715	32197
2	215	85	885	3.900	0.390	31297
2	217	94	908	16.053	1.605	30746
2	219	103	922	10.818	1.082	31964
2	221	107	929	5.240	0.524	29506
2	223	117	946	12.820	1.282	31937
2	225	122	955	6.692	0.669	32579
2	227	125	964	6.166	0.617	31667
2	229	126	966	1.453	0.145	31891
2	231	124	961	3.500	0.350	32424
2	233	122	953	5.360	0.536	30887
2	235	126	942	7.608	0.761	31136
2	237	132	934	6.500	0.650	32228
2	239	138	921	9.306	0.931	29647
2	241	143	918	3.790	0.379	31400
2	243	149	914	4.687	0.469	31984
2	245	158	906	7.827	0.783	32290
2	247	162	902	3.677	0.368	37767
2	249	158	906	3.677	0.368	38960
2	251	144	926	15.868	1.587	33299
2	253	137	934	6.909	0.691	32464
2	255	122	950	14.255	1.426	30703
2	257	119	956	4.360	0.436	29096
2	259	114	969	9.053	0.905	22779
2	261	114	970	0.650	0.065	21082
2	263	124	974	7.001	0.700	29524
2	265	128	974	2.600	0.260	27025
2	267	128	974	0.000	0.000	27448
2	269	128	974	0.000	0.000	23996
2	271	136	978	5.814	0.581	21161
2	273	143	981	4.950	0.495	26600
2	275	148	983	3.500	0.350	33769
2	277	151	983	1.950	0.195	33205
2	279	155	984	2.680	0.268	34778
2	281	157	985	1.453	0.145	33908
2	283	163	985	3.900	0.390	38382
2	285	175	978	9.030	0.903	37226
2	287	195	969	14.255	1.426	30426
2	289	207	958	10.581	1.058	30502
3	183	33	892	-1.000	-1.000	22693
3	185	41	894	5.360	0.536	27657
3	187	42	894	0.650	0.065	31092
3	189	43	894	0.650	0.065	27662
3	191	51	893	5.240	0.524	30590
3	193	45	901	6.500	0.650	28694
3	195	41	910	6.402	0.640	30133
3	197	36	917	5.591	0.559	30316
3	199	32	923	4.687	0.469	30102
3	201	31	930	4.596	0.460	29867
3	203	30	932	1.453	0.145	30400
3	205	29	944	7.827	0.783	31072
3	207	29	949	3.250	0.325	30662
3	209	27	958	5.993	0.599	30417
3	211	24	966	5.553	0.555	29668
3	213	24	970	2.600	0.260	30037
3	215	25	974	2.680	0.268	31011
3	217	26	980	3.954	0.395	34143
3	219	28	984	2.907	0.291	31688
3	221	29	990	3.954	0.395	29755
3	223	30	990	0.650	0.065	30949
3	225	39	987	6.166	0.617	31163
3	227	46	980	6.435	0.643	30265
3	229	59	975	9.053	0.905	27321
3	231	69	977	6.629	0.663	31196
3	233	76	983	5.993	0.599	31676
3	235	81	985	3.500	0.350	30783
3	237	86	987	3.500	0.350	30108
3	239	87	988	0.919	0.092	30387
3	241	98	987	7.179	0.718	29917
3	243	88	985	6.629	0.663	30332
3	245	70	984	11.718	1.172	30570
3	247	54	982	10.481	1.048	30420
3	249	44	981	6.532	0.653	31468
3	251	36	982	5.240	0.524	31735
3	253	30	987	5.077	0.508	29797
3	255	29	988	0.919	0.092	28420
3	257	40	977	10.111	1.011	28493
3	259	54	969	10.481	1.048	28918
3	261	70	961	11.627	1.163	28653
3	263	84	954	10.174	1.017	30912
3	265	90	949	5.077	0.508	34194
3	267	98	936	9.922	0.992	30669
3	269	104	927	7.031	0.703	31675
3	271	113	921	7.031	0.703	32205
3	273	122	918	6.166	0.617	30800
3	275	131	916	5.993	0.599	30607
3	277	138	906	7.934	0.793	30937
3	279	125	892	12.418	1.242	33049
3	281	122	877	9.943	0.994	28786
3	283	122	856	13.650	1.365	32823
3	285	123	845	7.179	0.718	32936
3	287	122	833	7.827	0.783	35781
3	289	120	825	5.360	0.536	32429
4	75	35	658	-1.000	-1.000	37043
4	77	37	636	14.359	1.436	23911
4	79	39	636	1.300	0.130	28375
4	81	51	634	7.907	0.791	29257
4	83	57	631	4.360	0.436	30152
4	85	67	627	7.001	0.700	27343
4	87	73	623	4.687	0.469	25951
4	89	82	619	6.402	0.640	28849
4	91	89	617	4.732	0.473	25292
4	93	96	615	4.732	0.473	26547
4	95	105	612	6.166	0.617	27472
4	97	112	611	4.596	0.460	25920
4	99	122	609	6.629	0.663	29765
4	101	133	606	7.411	0.741	27694
4	103	143	604	6.629	0.663	25760
4	105	154	604	7.150	0.715	25483
4	107	159	604	3.250	0.325	26060
4	109	171	605	7.827	0.783	29311
4	111	182	606	7.179	0.718	27628
4	113	190	608	5.360	0.536	30387
4	115	193	611	2.758	0.276	26367
4	117	197	615	3.677	0.368	28804
4	119	198	615	0.650	0.065	27505
4	121	205	617	4.732	0.473	28506
4	123	216	619	7.267	0.727	29315
4	125	227	623	7.608	0.761	30757
4	127	234	623	4.550	0.455	30535
4	129	246	624	7.827	0.783	29056
4	131	253	624	4.550	0.455	28061
4	133	261	624	5.200	0.520	28071
4	135	266	625	3.314	0.331	25705
4	137	270	626	2.680	0.268	25135
4	139	278	627	5.240	0.524	27488
4	141	278	627	0.000	0.000	26916
4	143	278	627	0.000	0.000	26951
4	145	284	626	3.954	0.395	24571
4	147	284	626	0.000	0.000	24035
4	149	284	626	0.000	0.000	26311
4	151	286	625	1.453	0.145	27989
4	153	286	625	0.000	0.000	26773
4	155	280	625	3.900	0.390	23706
4	157	276	624	2.680	0.268	23386
4	159	266	622	6.629	0.663	22726
4	161	257	619	6.166	0.617	24567
4	163	243	617	9.192	0.919	28027
4	165	225	614	11.861	1.186	28602
4	167	199	613	16.912	1.691	30263
4	169	171	613	18.200	1.820	29239
4	171	152	617	12.620	1.262	29074
4	173	125	631	19.768	1.977	28840
4	175	103	643	16.289	1.629	29032
4	177	81	651	15.216	1.522	32472
4	179	71	658	7.934	0.793	32977
4	181	61	665	7.934	0.793	23920
4	183	56	670	4.596	0.460	24731
4	185	55	670	0.650	0.065	27280
4	187	64	653	12.503	1.250	25820
4	189	82	633	17.489	1.749	27248
4	191	112	615	22.740	2.274	40073
4	193	141	599	21.528	2.153	31598
4	195	148	596	4.950	0.495	27165
4	197	158	590	7.580	0.758	29031
4	199	164	587	4.360	0.436	25223
4	201	170	584	4.360	0.436	30761
4	203	179	577	7.411	0.741	34711
4	205	188	572	6.692	0.669	34608
4	207	192	570	2.907	0.291	34078
4	209	196	567	3.250	0.325	33449
4	211	202	564	4.360	0.436	30483
4	213	206	561	3.250	0.325	32499
4	215	215	556	6.692	0.669	31628
4	217	221	552	4.687	0.469	31411
4	219	229	546	6.500	0.650	31549
4	221	237	543	5.553	0.555	31522
4	223	241	541	2.907	0.291	33364
4	225	246	537	4.162	0.416	32025
4	227	253	533	5.240	0.524	27223
4	229	257	531	2.907	0.291	30511
4	231	260	530	2.055	0.206	30978
4	233	264	528	2.907	0.291	30180
4	235	266	528	1.300	0.130	28512
4	237	268	528	1.300	0.130	28550
4	239	274	527	3.954	0.395	28837
4	241	280	527	3.900	0.390	27917
4	243	286	530	4.360	0.436	23681
4	245	290	530	2.600	0.260	29313
4	247	294	530	2.600	0.260	27381
4	249	301	529	4.596	0.460	31478
4	251	306	531	3.500	0.350	29988
4	253	307	532	0.919	0.092	29400
4	255	310	538	4.360	0.436	32361
4	257	314	547	6.402	0.640	29279
4	259	316	548	1.453	0.145	31447
4	261	322	537	8.144	0.814	31474
4	263	329	532	5.591	0.559	30408
4	265	331	522	6.629	0.663	30916
4	267	334	510	8.040	0.804	34075
4	269	340	502	6.500	0.650	31092
4	271	353	493	10.277	1.028	27123
4	273	359	490	4.360	0.436	29546
4	275	365	489	3.954	0.395	29842
4	277	375	485	7.001	0.700	30171
4	279	379	483	2.907	0.291	31430
4	281	380	481	1.453	0.145	30631
4	283	380	481	0.000	0.000	30326
4	285	391	476	7.854	0.785	32124
4	287	395	476	2.600	0.260	32170
4	289	390	482	5.077	0.508	31168
5	113	19	92	-1.000	-1.000	31799
5	115	19	92	0.000	0.000	31763
5	117	17	94	1.838	0.184	35174
5	119	19	107	8.549	0.855	28015
5	121	21	113	4.111	0.411	30118
5	123	23	116	2.344	0.234	21024
5	125	32	115	5.886	0.589	28130
5	127	60	106	19.117	1.912	27298
5	129	78	93	14.432	1.443	25834
5	131	84	86	5.993	0.599	24438
5	133	103	74	14.607	1.461	34974
5	135	107	68	4.687	0.469	31193
5	137	115	48	14.001	1.400	32923
5	139	115	43	3.250	0.325	32277
5	141	111	38	4.162	0.416	32208
5	143	110	34	2.680	0.268	32964
5	145	110	30	2.600	0.260	34036
5	147	110	24	3.900	0.390	33213
5	149	111	17	4.596	0.460	34929
5	151	112	10	4.596	0.460	30714
5	153	112	9	0.650	0.065	29352
5	155	113	5	2.680	0.268	29833
5	157	113	5	0.000	0.000	33442
5	159	114	17	7.827	0.783	33947
5	161	114	21	2.600	0.260	33859
5	163	114	29	5.200	0.520	31836
5	165	114	39	6.500	0.650	32238
5	167	114	47	5.200	0.520	31161
5	169	113	53	3.954	0.395	30473
5	171	113	64	7.150	0.715	31999
5	173	113	66	1.300	0.130	32840
5	175	113	66	0.000	0.000	34419
5	177	114	52	9.123	0.912	32199
5	179	115	42	6.532	0.653	32291
5	181	115	37	3.250	0.325	34575
5	183	115	31	3.900	0.390	34033
5	185	108	28	4.950	0.495	33356
5	187	109	32	2.680	0.268	35768
5	189	113	38	4.687	0.469	33342
5	191	109	54	10.720	1.072	34268
5	193	108	68	9.123	0.912	32787
5	195	111	86	11.861	1.186	31428
5	197	113	99	8.549	0.855	33080
5	199	113	113	9.100	0.910	35184
5	201	112	127	9.123	0.912	36177
5	203	111	136	5.886	0.589	30751
5	205	111	146	6.500	0.650	24764
5	207	111	160	9.100	0.910	28752
5	209	112	169	5.886	0.589	31207
5	211	113	180	7.179	0.718	26521
5	213	115	188	5.360	0.536	28071
5	215	115	189	0.650	0.065	31459
5	217	115	189	0.000	0.000	32192
5	219	115	189	0.000	0.000	31131
5	221	115	196	4.550	0.455	32140
5	223	116	203	4.596	0.460	32847
5	225	117	209	3.954	0.395	34259
5	227	117	229	13.000	1.300	34750
5	229	116	229	0.650	0.065	33929
5	231	108	249	14.001	1.400	33463
5	233	107	254	3.314	0.331	31670
5	235	105	275	13.711	1.371	35946
5	237	105	279	2.600	0.260	31687
5	239	102	291	8.040	0.804	30287
5	241	102	291	0.000	0.000	30215
5	243	101	288	2.055	0.206	30544
5	245	100	279	5.886	0.589	33490
5	247	96	284	4.162	0.416	33830
5	249	94	287	2.344	0.234	36006
5	251	91	290	2.758	0.276	32184
5	253	90	291	0.919	0.092	27911
5	255	90	291	0.000	0.000	30963
5	257	90	291	0.000	0.000	28059
5	259	90	291	0.000	0.000	30631
5	261	89	284	4.596	0.460	27963
5	263	89	282	1.300	0.130	29163
5	265	92	278	3.250	0.325	30401
5	267	95	273	3.790	0.379	30407
5	269	97	275	1.838	0.184	32092
5	271	97	278	1.950	0.195	30871
5	273	97	278	0.000	0.000	27150
5	275	101	276	2.907	0.291	32766
5	277	103	275	1.453	0.145	33810
5	279	104	282	4.596	0.460	34056
5	281	102	290	5.360	0.536	39586
5	283	101	295	3.314	0.331	30553
5	285	99	303	5.360	0.536	36854
5	287	94	318	10.277	1.028	33390
5	289	85	330	9.750	0.975	33476
6	77	31	648	-1.000	-1.000	24364
6	79	34	647	2.055	0.206	24552
6	81	41	644	4.950	0.495	23792
6	83	44	641	2.758	0.276	23770
6	85	57	635	9.306	0.931	23581
6	87	65	633	5.360	0.536	27017
6	89	82	627	11.718	1.172	25129
6	91	92	624	6.786	0.679	35198
6	93	104	620	8.222	0.822	29500
6	95	122	618	11.772	1.177	32618
6	97	129	617	4.596	0.460	30146
6	99	136	616	4.596	0.460	29273
6	101	142	613	4.360	0.436	29755
6	103	150	608	6.132	0.613	32519
6	105	154	607	2.680	0.268	27714
6	107	162	604	5.553	0.555	26669
6	109	184	603	14.314	1.431	31162
6	111	196	608	8.450	0.845	31652
6	113	209	612	8.841	0.884	31364
6	115	218	619	7.411	0.741	29189
6	117	225	621	4.732	0.473	31497
6	119	238	624	8.672	0.867	30683
6	121	243	627	3.790	0.379	29218
6	123	251	631	5.814	0.581	31074
6	125	254	631	1.950	0.195	30967
6	127	259	633	3.500	0.350	27847
6	129	262	633	1.950	0.195	30530
6	131	271	632	5.886	0.589	29072
6	133	275	630	2.907	0.291	30087
6	135	275	630	0.000	0.000	30266
6	137	279	630	2.600	0.260	31156
6	139	281	628	1.838	0.184	28614
6	141	285	625	3.250	0.325	26725
6	143	286	624	0.919	0.092	28102
6	145	288	624	1.300	0.130	29417
6	147	290	625	1.453	0.145	30328
6	149	292	628	2.344	0.234	31908
6	151	292	628	0.000	0.000	31370
6	153	293	628	0.650	0.065	29087
6	155	296	629	2.055	0.206	32703
6	157	291	630	3.314	0.331	32964
6	159	276	623	10.759	1.076	27713
6	161	255	617	14.196	1.420	25909
6	163	236	614	12.503	1.250	28831
6	165	222	614	9.100	0.910	28135
6	167	215	614	4.550	0.455	30088
6	169	208	613	4.596	0.460	29904
6	171	200	611	5.360	0.536	29329
6	173	197	611	1.950	0.195	30022
6	175	171	614	17.012	1.701	28990
6	177	155	617	10.581	1.058	29666
6	179	115	632	27.767	2.777	29282
6	181	112	633	2.055	0.206	28836
6	183	101	640	8.475	0.847	28969
6	185	92	643	6.166	0.617	29186
6	187	86	646	4.360	0.436	34677
6	189	86	646	0.000	0.000	30731
6	191	91	630	10.896	1.090	26765
6	193	111	614	16.648	1.665	33092
6	195	128	601	13.910	1.391	26119
6	197	135	597	5.240	0.524	25065
6	199	142	592	5.591	0.559	28184
6	201	163	587	14.031	1.403	29402
6	203	171	585	5.360	0.536	32545
6	205	177	582	4.360	0.436	36151
6	207	183	578	4.687	0.469	34000
6	209	187	575	3.250	0.325	31309
6	211	194	571	5.240	0.524	30769
6	213	202	563	7.354	0.735	33193
6	215	208	558	5.077	0.508	33239
6	217	216	552	6.500	0.650	32381
6	219	216	552	0.000	0.000	32561
6	221	220	547	4.162	0.416	32332
6	223	225	542	4.596	0.460	30231
6	225	230	539	3.790	0.379	30131
6	227	232	538	1.453	0.145	30491
6	229	238	536	4.111	0.411	30484
6	231	241	535	2.055	0.206	31201
6	233	247	532	4.360	0.436	30244
6	235	250	532	1.950	0.195	30500
6	237	253	530	2.344	0.234	30067
6	239	253	530	0.000	0.000	30030
6	241	254	529	0.919	0.092	28481
6	243	261	528	4.596	0.460	30162
6	245	279	528	11.700	1.170	26663
6	247	291	526	7.907	0.791	29150
6	249	294	526	1.950	0.195	29109
6	251	302	524	5.360	0.536	26767
6	253	302	525	0.650	0.065	28368
6	255	304	529	2.907	0.291	32509
6	257	304	529	0.000	0.000	28812
6	259	305	529	0.650	0.065	28485
6	261	306	529	0.650	0.065	28540
6	263	308	531	1.838	0.184	32148
6	265	308	531	0.000	0.000	30612
6	267	329	528	13.788	1.379	30341
6	269	337	525	5.553	0.555	30286
6	271	345	520	6.132	0.613	29864
6	273	352	512	6.909	0.691	30898
6	275	357	508	4.162	0.416	30902
6	277	366	497	9.238	0.924	33584
6	279	371	493	4.162	0.416	30143
6	281	375	488	4.162	0.416	25009
6	283	381	484	4.687	0.469	31356
6	285	387	480	4.687	0.469	33184
6	287	388	479	0.919	0.092	33558
6	289	389	479	0.650	0.065	31390
7	137	19	877	-1.000	-1.000	22945
7	139	22	877	1.950	0.195	24644
7	141	27	878	3.314	0.331	25157
7	143	34	879	4.596	0.460	24282
7	145	46	879	7.800	0.780	25745
7	147	52	880	3.954	0.395	25000
7	149	61	881	5.886	0.589	24634
7	151	69	883	5.360	0.536	23743
7	153	75	884	3.954	0.395	25028
7	155	83	884	5.200	0.520	26602
7	157	84	884	0.650	0.065	26163
7	159	89	886	3.500	0.350	26466
7	161	97	894	7.354	0.735	25731
7	163	100	894	1.950	0.195	27335
7	165	114	896	9.192	0.919	26509
7	167	116	898	1.838	0.184	27031
7	169	122	900	4.111	0.411	25832
7	171	125	904	3.250	0.325	27227
7	173	127	904	1.300	0.130	26318
7	175	134	907	4.950	0.495	22772
7	177	139	908	3.314	0.331	24931
7	179	146	911	4.950	0.495	24224
7	181	155	916	6.692	0.669	25504
7	183	157	916	1.300	0.130	29057
7	185	169	917	7.827	0.783	22635
7	187	182	918	8.475	0.847	26843
7	189	192	922	7.001	0.700	22952
7	191	196	924	2.907	0.291	24281
7	193	203	928	5.240	0.524	28208
7	195	205	929	1.453	0.145	27254
7	197	208	931	2.344	0.234	31294
7	199	213	933	3.500	0.350	30167
7	201	216	934	2.055	0.206	27029
7	203	219	934	1.950	0.195	28414
7	205	216	934	1.950	0.195	28788
7	207	214	932	1.838	0.184	27841
7	209	200	918	12.869	1.287	25757
7	211	191	915	6.166	0.617	29004
7	213	176	909	10.501	1.050	37605
7	215	167	905	6.402	0.640	24804
7	217	164	905	1.950	0.195	23442
7	219	164	905	0.000	0.000	37200
7	221	163	905	0.650	0.065	29648
7	223	162	904	0.919	0.092	29544
7	225	162	903	0.650	0.065	38905
7	227	160	902	1.453	0.145	32355
7	229	158	899	2.344	0.234	27782
7	231	161	893	4.360	0.436	26857
7	233	177	886	11.351	1.135	34037
7	235	190	883	8.672	0.867	30835
7	237	192	881	1.838	0.184	35969
7	239	198	876	5.077	0.508	30092
7	241	202	871	4.162	0.416	36159
7	243	208	864	5.993	0.599	34033
7	245	211	859	3.790	0.379	35861
7	247	214	855	3.250	0.325	31595
7	249	222	832	15.828	1.583	33870
7	251	228	791	26.933	2.693	28969
7	253	234	772	12.951	1.295	28608
7	255	238	758	9.464	0.946	23657
7	257	243	745	9.053	0.905	24536
7	259	248	735	7.267	0.727	26747
7	261	249	731	2.680	0.268	26411
7	263	249	731	0.000	0.000	25633
7	265	249	731	0.000	0.000	24780
7	267	257	721	8.324	0.832	27028
7	269	262	714	5.591	0.559	26978
7	271	265	710	3.250	0.325	30482
7	273	265	710	0.000	0.000	31051
7	275	268	709	2.055	0.206	30036
7	277	272	706	3.250	0.325	30402
7	279	277	702	4.162	0.416	29078
7	281	280	702	1.950	0.195	29955
7	283	290	702	6.500	0.650	28680
7	285	302	697	8.450	0.845	24625
7	287	312	693	7.001	0.700	24728
7	289	317	691	3.500	0.350	27791
8	147	7	782	-1.000	-1.000	32683
8	149	8	780	1.453	0.145	31912
8	151	13	787	5.591	0.559	30494
8	153	20	796	7.411	0.741	30347
8	155	27	805	7.411	0.741	31620
8	157	35	817	9.374	0.937	28871
8	159	43	828	8.841	0.884	29535
8	161	51	835	6.909	0.691	28932
8	163	66	848	12.902	1.290	24366
8	165	77	856	8.841	0.884	25364
8	167	81	859	3.250	0.325	23877
8	169	87	861	4.111	0.411	24355
8	171	101	864	9.306	0.931	24121
8	173	125	863	15.613	1.561	24578
8	175	135	862	6.532	0.653	26779
8	177	149	858	9.464	0.946	33829
8	179	165	854	10.720	1.072	28051
8	181	179	848	9.900	0.990	31030
8	183	182	846	2.344	0.234	28388
8	185	185	844	2.344	0.234	25692
8	187	185	844	0.000	0.000	25834
8	189	189	845	2.680	0.268	27606
8	191	199	846	6.532	0.653	27031
8	193	213	846	9.100	0.910	29036
8	195	217	845	2.680	0.268	29463
8	197	226	845	5.850	0.585	26357
8	199	230	845	2.600	0.260	26618
8	201	231	845	0.650	0.065	28277
8	203	232	846	0.919	0.092	30620
8	205	237	846	3.250	0.325	28902
8	207	241	845	2.680	0.268	30097
8	209	248	845	4.550	0.455	27493
8	211	252	844	2.680	0.268	27044
8	213	256	843	2.680	0.268	29145
8	215	261	842	3.314	0.331	29790
8	217	263	842	1.300	0.130	28269
8	219	268	842	3.250	0.325	30359
8	221	275	841	4.596	0.460	29389
8	223	281	841	3.900	0.390	28803
8	225	297	842	10.420	1.042	29269
8	227	311	842	9.100	0.910	29404
8	229	318	843	4.596	0.460	30483
8	231	330	843	7.800	0.780	32462
8	233	336	841	4.111	0.411	30908
8	235	350	835	9.900	0.990	31699
8	237	357	828	6.435	0.643	31426
8	239	363	827	3.954	0.395	28836
8	241	370	824	4.950	0.495	33079
8	243	376	823	3.954	0.395	30805
8	245	376	817	3.900	0.390	33437
8	247	379	804	8.672	0.867	35033
8	249	379	790	9.100	0.910	33975
8	251	379	777	8.450	0.845	30783
8	253	381	768	5.993	0.599	29477
8	255	392	746	15.987	1.599	32570
8	257	398	732	9.900	0.990	29121
8	259	403	719	9.053	0.905	30105
8	261	406	710	6.166	0.617	28838
8	263	409	706	3.250	0.325	29808
8	265	411	705	1.453	0.145	30132
8	267	407	718	8.841	0.884	30488
8	269	407	724	3.900	0.390	30116
8	271	403	739	10.090	1.009	30291
8	273	401	752	8.549	0.855	29952
8	275	396	761	6.692	0.669	32838
8	277	393	768	4.950	0.495	33004
8	279	392	778	6.532	0.653	28561
8	281	395	787	6.166	0.617	27188
8	283	400	788	3.314	0.331	26703
8	285	416	797	11.932	1.193	29144
8	287	440	802	15.935	1.593	29659
8	289	448	807	6.132	0.613	30557
9	169	22	455	-1.000	-1.000	29799
9	171	31	455	5.850	0.585	31410
9	173	43	456	7.827	0.783	29047
9	175	61	458	11.772	1.177	31189
9	177	88	492	28.220	2.822	23010
9	179	104	508	14.707	1.471	30450
9	181	109	512	4.162	0.416	29914
9	183	103	542	19.886	1.989	31761
9	185	92	560	13.711	1.371	27080
9	187	88	565	4.162	0.416	32661
9	189	70	575	13.384	1.338	29044
9	191	57	578	8.672	0.867	37818
9	193	46	581	7.411	0.741	35860
9	195	32	585	9.464	0.946	28177
9	197	27	588	3.790	0.379	35045
9	199	17	596	8.324	0.832	30809
9	201	11	609	9.306	0.931	27923
9	203	11	609	0.000	0.000	27884
9	205	7	619	7.001	0.700	27678
9	207	7	623	2.600	0.260	27691
9	209	7	627	2.600	0.260	27983
9	211	5	628	1.453	0.145	27817
9	213	3	628	1.300	0.130	27766
9	215	3	628	0.000	0.000	27765
9	217	3	628	0.000	0.000	28259
9	219	3	628	0.000	0.000	27695
9	221	7	623	4.162	0.416	27903
9	223	14	613	7.934	0.793	27618
9	225	22	603	8.324	0.832	27670
9	227	26	596	5.240	0.524	27401
9	229	26	583	8.450	0.845	28153
9	231	26	583	0.000	0.000	28081
9	233	26	583	0.000	0.000	27941
9	235	26	583	0.000	0.000	28611
9	237	16	609	18.106	1.811	27286
9	239	16	609	0.000	0.000	27886
9	241	12	621	8.222	0.822	27405
9	243	11	625	2.680	0.268	27645
9	245	8	632	4.950	0.495	27812
9	247	7	634	1.453	0.145	26783
9	249	3	643	6.402	0.640	27908
9	251	2	648	3.314	0.331	27533
9	253	1	657	5.886	0.589	26659
9	255	3	662	3.500	0.350	27687
9	257	4	662	0.650	0.065	27450
9	259	6	670	5.360	0.536	26979
9	261	8	675	3.500	0.350	27330
9	263	9	683	5.240	0.524	27026
9	265	10	687	2.680	0.268	27388
9	267	10	687	0.000	0.000	26572
10	213	13	68	-1.000	-1.000	31455
10	215	16	68	1.950	0.195	31519
10	217	29	72	8.841	0.884	31551
10	219	39	76	7.001	0.700	32198
10	221	57	79	11.861	1.186	27357
10	223	59	79	1.300	0.130	29450
10	225	63	82	3.250	0.325	26574
10	227	70	86	5.240	0.524	26629
10	229	88	100	14.822	1.482	27480
10	231	99	108	8.841	0.884	33472
10	233	115	115	11.351	1.135	30901
10	235	123	115	5.200	0.520	31269
10	237	134	124	9.238	0.924	33310
10	239	138	128	3.677	0.368	39435
10	241	147	141	10.277	1.028	31654
10	243	151	144	3.250	0.325	31713
10	245	155	151	5.240	0.524	31749
10	247	159	162	7.608	0.761	33883
10	249	164	183	14.031	1.403	29900
10	251	166	194	7.267	0.727	30894
10	253	166	202	5.200	0.520	30981
10	255	151	207	10.277	1.028	30972
10	257	149	208	1.453	0.145	31223
10	259	148	176	20.810	2.081	31198
10	261	147	163	8.475	0.847	33127
10	263	145	151	7.907	0.791	43605
10	265	140	144	5.591	0.559	31483
10	267	134	134	7.580	0.758	34050
10	269	129	125	6.692	0.669	27241
10	271	128	133	5.240	0.524	28393
10	273	128	141	5.200	0.520	31581
10	275	134	129	8.720	0.872	35536
10	277	141	122	6.435	0.643	22796
10	279	144	119	2.758	0.276	28802
10	281	150	118	3.954	0.395	29700
10	283	155	141	15.299	1.530	30592
10	285	158	154	8.672	0.867	25172
10	287	164	167	9.306	0.931	33038
10	289	166	168	1.453	0.145	32842
11	201	40	336	-1.000	-1.000	28835
11	203	48	340	5.814	0.581	28707
11	205	54	340	3.900	0.390	27323
11	207	58	341	2.680	0.268	27191
11	209	66	349	7.354	0.735	27940
11	211	71	357	6.132	0.613	28142
11	213	79	363	6.500	0.650	29790
11	215	84	368	4.596	0.460	29333
11	217	89	373	4.596	0.460	30953
11	219	89	378	3.250	0.325	32176
11	221	88	373	3.314	0.331	29178
11	223	84	364	6.402	0.640	29945
11	225	84	356	5.200	0.520	29736
11	227	93	375	13.665	1.367	28266
11	229	100	378	4.950	0.495	29447
11	231	112	377	7.827	0.783	31428
11	233	132	369	14.001	1.400	30232
11	235	134	430	39.670	3.967	34046
11	237	134	466	23.399	2.340	33506
11	239	140	498	21.162	2.116	30355
11	241	151	522	17.160	1.716	29008
11	243	165	530	10.481	1.048	32489
11	245	159	541	8.144	0.814	32323
11	247	143	557	14.707	1.471	29139
11	249	138	561	4.162	0.416	29827
11	251	131	559	4.732	0.473	30873
11	253	117	554	9.663	0.966	32689
11	255	107	561	7.934	0.793	29196
11	257	103	562	2.680	0.268	28854
11	259	115	551	10.581	1.058	28524
11	261	147	520	28.959	2.896	34482
11	263	146	512	5.240	0.524	30904
11	265	122	536	22.061	2.206	27300
11	267	117	546	7.267	0.727	30759
11	269	115	561	9.836	0.984	28789
11	271	118	537	15.721	1.572	29632
11	273	122	518	12.620	1.262	26532
11	275	120	503	9.836	0.984	25959
11	277	136	531	20.961	2.096	28323
11	279	141	536	4.596	0.460	26037
11	281	154	546	10.661	1.066	27589
11	283	162	552	6.500	0.650	27805
11	285	171	567	11.370	1.137	28626
11	287	173	570	2.344	0.234	29455
11	289	163	557	10.661	1.066	29844
12	161	57	849	-1.000	-1.000	24087
12	163	64	859	7.934	0.793	22642
12	165	69	862	3.790	0.379	20791
12	167	76	865	4.950	0.495	24330
12	169	85	866	5.886	0.589	24186
12	171	107	867	14.314	1.431	24999
12	173	116	867	5.850	0.585	24145
12	175	124	866	5.240	0.524	23543
12	177	150	862	17.098	1.710	30582
12	179	150	862	0.000	0.000	28231
12	181	128	865	14.432	1.443	34445
12	183	118	870	7.267	0.727	26444
12	185	116	871	1.453	0.145	27201
12	187	126	878	7.934	0.793	36516
12	189	124	878	1.300	0.130	36772
12	191	115	879	5.886	0.589	38824
12	193	114	879	0.650	0.065	35706
12	195	120	874	5.077	0.508	24141
12	197	139	869	12.770	1.277	23569
12	199	145	867	4.111	0.411	25756
12	201	156	862	7.854	0.785	26909
12	203	168	859	8.040	0.804	27645
12	205	184	859	10.400	1.040	33555
12	207	187	859	1.950	0.195	31961
12	209	189	858	1.453	0.145	27884
12	211	191	855	2.344	0.234	27156
12	213	207	848	11.351	1.135	25500
12	215	221	845	9.306	0.931	23168
12	217	226	847	3.500	0.350	28512
12	219	240	845	9.192	0.919	25728
12	221	254	838	10.174	1.017	25833
12	223	258	839	2.680	0.268	28101
12	225	267	842	6.166	0.617	26512
12	227	277	843	6.532	0.653	27755
12	229	302	842	16.263	1.626	28671
12	231	306	841	2.680	0.268	27692
12	233	324	835	12.333	1.233	26950
12	235	332	831	5.814	0.581	28170
12	237	347	829	9.836	0.984	29951
12	239	356	831	5.993	0.599	30129
12	241	375	825	12.951	1.295	30363
12	243	378	805	13.145	1.315	33516
12	245	377	798	4.596	0.460	34873
12	247	368	772	17.883	1.788	31565
12	249	364	759	8.841	0.884	26932
12	251	364	759	0.000	0.000	23354
12	253	369	754	4.596	0.460	27442
12	255	379	744	9.192	0.919	29017
12	257	384	734	7.267	0.727	28910
12	259	388	729	4.162	0.416	27651
12	261	406	722	12.553	1.255	34173
12	263	407	720	1.453	0.145	30393
12	265	389	735	15.230	1.523	26931
12	267	371	750	15.230	1.523	23920
12	269	371	759	5.850	0.585	30321
12	271	375	760	2.680	0.268	24419
12	273	369	768	6.500	0.650	21559
12	275	362	775	6.435	0.643	27675
12	277	340	800	21.646	2.165	24327
12	279	313	822	22.638	2.264	24306
12	281	306	828	5.993	0.599	28387
12	283	286	841	15.505	1.550	36193
12	285	284	841	1.300	0.130	38253
12	287	266	852	13.711	1.371	30193
12	289	262	856	3.677	0.368	27032
13	121	31	234	-1.000	-1.000	24706
13	123	50	240	12.951	1.295	28617
13	125	50	240	0.000	0.000	24752
13	127	54	254	9.464	0.946	25128
13	129	57	258	3.250	0.325	25717
13	131	59	261	2.344	0.234	27034
13	133	67	273	9.374	0.937	28700
13	135	69	277	2.907	0.291	26871
13	137	76	283	5.993	0.599	27140
13	139	83	289	5.993	0.599	26211
13	141	95	298	9.750	0.975	26911
13	143	100	302	4.162	0.416	25993
13	145	111	303	7.179	0.718	26437
13	147	118	301	4.732	0.473	26949
13	149	126	293	7.354	0.735	28423
13	151	127	293	0.650	0.065	27287
13	153	129	293	1.300	0.130	26902
13	155	132	293	1.950	0.195	26581
13	157	133	293	0.650	0.065	24766
13	159	134	292	0.919	0.092	24489
13	161	146	279	11.499	1.150	32945
13	163	146	274	3.250	0.325	27924
13	165	143	271	2.758	0.276	34731
13	167	141	269	1.838	0.184	30875
13	169	139	264	3.500	0.350	30642
13	171	133	249	10.501	1.050	31984
13	173	131	228	13.711	1.371	31950
13	175	133	208	13.065	1.306	27252
13	177	133	197	7.150	0.715	29697
13	179	132	191	3.954	0.395	26975
13	181	130	187	2.907	0.291	25603
13	183	127	178	6.166	0.617	22157
13	185	125	173	3.500	0.350	22703
13	187	126	165	5.240	0.524	26774
13	189	130	162	3.250	0.325	24424
13	191	135	157	4.596	0.460	25430
13	193	145	152	7.267	0.727	28924
13	195	151	146	5.515	0.552	29293
13	197	156	140	5.077	0.508	26997
13	199	160	137	3.250	0.325	27136
13	201	170	129	8.324	0.832	29852
13	203	174	127	2.907	0.291	27605
13	205	175	130	2.055	0.206	28476
13	207	178	128	2.344	0.234	28362
13	209	180	128	1.300	0.130	28823
13	211	186	123	5.077	0.508	28809
13	213	191	119	4.162	0.416	32710
13	215	195	114	4.162	0.416	28453
13	217	198	108	4.360	0.436	25691
13	219	201	105	2.758	0.276	26711
13	221	209	100	6.132	0.613	26801
13	223	214	98	3.500	0.350	25320
13	225	223	98	5.850	0.585	26958
13	227	232	97	5.886	0.589	26431
13	229	234	96	1.453	0.145	27616
13	231	236	94	1.838	0.184	26570
13	233	242	89	5.077	0.508	26936
13	235	254	85	8.222	0.822	29194
13	237	262	84	5.240	0.524	35124
13	239	264	83	1.453	0.145	34795
13	241	271	73	7.934	0.793	28918
13	243	271	70	1.950	0.195	31211
13	245	270	71	0.919	0.092	29711
13	247	270	71	0.000	0.000	30111
13	249	272	72	1.453	0.145	31018
13	251	272	78	3.900	0.390	32323
13	253	272	85	4.550	0.455	34814
13	255	272	88	1.950	0.195	29515
13	257	271	80	5.240	0.524	34089
13	259	273	75	3.500	0.350	31197
13	261	273	72	1.950	0.195	32222
13	263	273	71	0.650	0.065	31694
13	265	271	62	5.993	0.599	32016
13	267	271	62	0.000	0.000	32821
13	269	271	57	3.250	0.325	31454
13	271	270	53	2.680	0.268	29247
13	273	268	48	3.500	0.350	28844
13	275	263	93	29.429	2.943	29945
13	277	260	101	5.553	0.555	33024
13	279	256	111	7.001	0.700	32537
13	281	249	120	7.411	0.741	26152
13	283	244	124	4.162	0.416	23652
13	285	243	124	0.650	0.065	22207
13	287	240	125	2.055	0.206	21615
13	289	238	125	1.300	0.130	23194
14	133	18	469	-1.000	-1.000	20231
14	135	19	469	0.650	0.065	17486
14	137	27	470	5.240	0.524	22374
14	139	39	490	15.160	1.516	25514
14	141	39	491	0.650	0.065	24241
14	143	45	511	13.572	1.357	24800
14	145	42	528	11.220	1.122	29125
14	147	39	537	6.166	0.617	25039
14	149	34	544	5.591	0.559	28238
14	151	31	552	5.553	0.555	27221
14	153	27	565	8.841	0.884	26389
14	155	26	566	0.919	0.092	25778
14	157	23	575	6.166	0.617	23393
14	159	23	579	2.600	0.260	24956
14	161	22	587	5.240	0.524	20190
14	163	23	589	1.453	0.145	18454
14	165	36	587	8.549	0.855	21188
14	167	47	587	7.150	0.715	25042
14	169	57	585	6.629	0.663	28130
14	171	67	585	6.500	0.650	34698
14	173	72	584	3.314	0.331	33410
14	175	85	581	8.672	0.867	28259
14	177	96	575	8.144	0.814	34151
14	179	100	572	3.250	0.325	31080
14	181	106	568	4.687	0.469	31721
14	183	107	567	0.919	0.092	22990
14	185	111	563	3.677	0.368	21687
14	187	119	561	5.360	0.536	21261
14	189	127	559	5.360	0.536	28764
14	191	134	556	4.950	0.495	23890
14	193	142	550	6.500	0.650	28618
14	195	147	546	4.162	0.416	25898
14	197	156	545	5.886	0.589	27940
14	199	167	543	7.267	0.727	27196
14	201	173	542	3.954	0.395	30579
14	203	181	538	5.814	0.581	32442
14	205	188	529	7.411	0.741	32948
14	207	197	517	9.750	0.975	26826
14	209	197	517	0.000	0.000	25685
14	211	216	506	14.270	1.427	28051
14	213	216	506	0.000	0.000	26423
14	215	222	507	3.954	0.395	26370
14	217	229	504	4.950	0.495	28387
14	219	233	509	4.162	0.416	27754
14	221	226	514	5.591	0.559	27862
14	223	204	525	15.987	1.599	33647
14	225	198	527	4.111	0.411	34929
14	227	184	535	10.481	1.048	18896
14	229	183	535	0.650	0.065	26700
14	231	192	531	6.402	0.640	28680
14	233	193	531	0.650	0.065	26035
14	235	182	531	7.150	0.715	27719
14	237	179	528	2.758	0.276	34891
14	239	181	527	1.453	0.145	35934
14	241	219	552	29.565	2.957	20887
14	243	224	556	4.162	0.416	20919
14	245	243	572	16.145	1.615	22384
14	247	253	580	8.324	0.832	21173
14	249	264	589	9.238	0.924	28296
14	251	285	601	15.721	1.572	31006
14	253	312	621	21.840	2.184	29969
14	255	320	629	7.354	0.735	29177
14	257	339	649	17.931	1.793	29287
14	259	358	665	16.145	1.615	29223
14	261	363	671	5.077	0.508	29319
14	263	369	674	4.360	0.436	29177
14	265	390	681	14.388	1.439	29480
14	267	416	672	17.883	1.788	29667
14	269	430	664	10.481	1.048	28281
14	271	439	669	6.692	0.669	29556
14	273	448	683	10.818	1.082	29917
14	275	459	690	8.475	0.847	31736
14	277	468	695	6.692	0.669	31317
14	279	481	708	11.950	1.195	29759
14	281	493	724	13.000	1.300	29319
14	283	498	734	7.267	0.727	26212
14	285	512	743	10.818	1.082	29850
14	287	524	748	8.450	0.845	29762
14	289	533	740	7.827	0.783	31037
15	147	34	990	-1.000	-1.000	24330
15	149	39	993	3.790	0.379	23888
15	151	43	995	2.907	0.291	23250
15	153	44	998	2.055	0.206	23677
15	155	46	1009	7.267	0.727	24193
15	157	46	1009	0.000	0.000	25217
15	159	29	983	20.191	2.019	23518
15	161	17	963	15.160	1.516	23429
15	163	15	953	6.629	0.663	23292
15	165	16	941	7.827	0.783	23116
15	167	22	919	14.822	1.482	21376
15	169	40	893	20.554	2.055	20984
15	171	59	869	19.896	1.990	23076
15	173	67	849	14.001	1.400	22315
15	175	73	839	7.580	0.758	25899
15	177	80	840	4.596	0.460	24833
15	179	93	843	8.672	0.867	25079
15	181	97	843	2.600	0.260	24723
15	183	95	842	1.453	0.145	23806
15	185	82	828	12.418	1.242	25257
15	187	63	804	19.896	1.990	27866
15	189	57	788	11.107	1.111	25044
15	191	50	772	11.351	1.135	24578
15	193	50	764	5.200	0.520	19952
15	195	54	760	3.677	0.368	22157
15	197	54	760	0.000	0.000	22438
15	199	44	767	7.934	0.793	29212
15	201	41	771	3.250	0.325	21834
15	203	30	780	9.238	0.924	20397
15	205	30	779	0.650	0.065	17666
15	207	27	774	3.790	0.379	22108
15	209	21	758	11.107	1.111	28336
15	211	18	742	10.581	1.058	26425
15	213	18	727	9.750	0.975	28682
15	215	23	706	14.031	1.403	28341
15	217	25	699	4.732	0.473	29560
15	219	27	695	2.907	0.291	29947
15	221	28	692	2.055	0.206	26452
15	223	29	692	0.650	0.065	25659
15	225	31	691	1.453	0.145	23955
15	227	51	687	13.257	1.326	24312
15	229	55	685	2.907	0.291	23141
15	231	66	672	11.069	1.107	24672
15	233	95	640	28.070	2.807	25901
15	235	94	629	7.179	0.718	25075
15	237	98	610	12.620	1.262	25763
15	239	96	585	16.302	1.630	21718
15	241	96	578	4.550	0.455	22442
15	243	95	572	3.954	0.395	22027
15	245	94	557	9.771	0.977	21536
15	247	91	545	8.040	0.804	23393
15	249	92	542	2.055	0.206	21218
15	251	99	541	4.596	0.460	25228
15	253	108	561	14.255	1.426	25839
15	255	107	579	11.718	1.172	29742
15	257	102	601	14.664	1.466	25594
15	259	98	630	19.028	1.903	23520
15	261	114	663	23.838	2.384	24824
15	263	117	672	6.166	0.617	26023
15	265	119	678	4.111	0.411	26833
15	267	120	685	4.596	0.460	30074
15	269	120	687	1.300	0.130	30156
15	271	120	686	0.650	0.065	28846
15	273	119	696	6.532	0.653	27503
15	275	115	712	10.720	1.072	25048
15	277	115	734	14.300	1.430	20240
15	279	123	752	12.803	1.280	25561
15	281	131	760	7.354	0.735	25005
15	283	135	761	2.680	0.268	24129
15	285	142	757	5.240	0.524	24839
15	287	144	759	1.838	0.184	24520
15	289	146	759	1.300	0.130	25270
16	163	18	510	-1.000	-1.000	24380
16	165	18	510	0.000	0.000	21667
16	167	18	510	0.000	0.000	21959
16	169	20	508	1.838	0.184	25458
16	171	26	503	5.077	0.508	29879
16	173	39	494	10.277	1.028	22741
16	175	48	485	8.273	0.827	22177
16	177	64	474	12.620	1.262	19948
16	179	74	470	7.001	0.700	21376
16	181	80	466	4.687	0.469	22465
16	183	118	448	27.330	2.733	25726
16	185	140	438	15.708	1.571	26646
16	187	161	428	15.118	1.512	26762
16	189	174	423	9.053	0.905	36452
16	191	216	414	27.919	2.792	28781
16	193	218	412	1.838	0.184	28752
16	195	221	409	2.758	0.276	28508
16	197	226	405	4.162	0.416	31916
16	199	231	404	3.314	0.331	32484
16	201	242	403	7.179	0.718	32320
16	203	257	400	9.943	0.994	22873
16	205	262	402	3.500	0.350	22307
16	207	267	402	3.250	0.325	22100
16	209	269	402	1.300	0.130	22457
16	211	274	402	3.250	0.325	22187
16	213	276	402	1.300	0.130	28231
16	215	270	402	3.900	0.390	28747
16	217	252	403	11.718	1.172	28440
16	219	223	404	18.861	1.886	28205
16	221	190	410	21.801	2.180	27276
16	223	165	419	17.270	1.727	26787
16	225	149	428	11.932	1.193	26467
16	227	145	432	3.677	0.368	26746
16	229	137	441	7.827	0.783	24960
16	231	133	445	3.677	0.368	21686
16	233	129	450	4.162	0.416	15309
16	235	129	452	1.300	0.130	17600
16	237	133	461	6.402	0.640	29241
16	239	137	456	4.162	0.416	26183
16	241	136	447	5.886	0.589	27666
16	243	131	434	9.053	0.905	19325
16	245	127	425	6.402	0.640	25467
16	247	125	417	5.360	0.536	26924
16	249	123	416	1.453	0.145	27128
16	251	119	416	2.600	0.260	26146
16	253	125	410	5.515	0.552	24123
16	255	121	407	3.250	0.325	27120
16	257	119	402	3.500	0.350	27193
16	259	119	396	3.900	0.390	27427
16	261	119	386	6.500	0.650	30472
16	263	120	379	4.596	0.460	32985
16	265	119	376	2.055	0.206	32238
16	267	118	367	5.886	0.589	30986
16	269	118	363	2.600	0.260	29860
16	271	116	371	5.360	0.536	28441
16	273	116	377	3.900	0.390	27351
16	275	116	384	4.550	0.455	27238
16	277	116	385	0.650	0.065	26801
16	279	116	385	0.000	0.000	27128
16	281	116	389	2.600	0.260	26338
16	283	116	395	3.900	0.390	21735
16	285	117	404	5.886	0.589	21108
16	287	118	405	0.919	0.092	21282
16	289	118	405	0.000	0.000	21501
17	173	51	344	-1.000	-1.000	23821
17	175	57	336	6.500	0.650	25355
17	177	65	331	6.132	0.613	24901
17	179	73	326	6.132	0.613	22756
17	181	81	316	8.324	0.832	23957
17	183	91	302	11.183	1.118	18571
17	185	101	295	7.934	0.793	18041
17	187	106	290	4.596	0.460	18814
17	189	116	284	7.580	0.758	23817
17	191	122	282	4.111	0.411	25723
17	193	133	280	7.267	0.727	26301
17	195	138	282	3.500	0.350	25351
17	197	148	287	7.267	0.727	25384
17	199	161	293	9.306	0.931	25552
17	201	174	294	8.475	0.847	25359
17	203	188	296	9.192	0.919	24831
17	205	204	298	10.481	1.048	26402
17	207	219	303	10.277	1.028	25239
17	209	235	304	10.420	1.042	24883
17	211	248	304	8.450	0.845	24706
17	213	257	304	5.850	0.585	29765
17	215	265	304	5.200	0.520	28030
17	217	253	304	7.800	0.780	28966
17	219	240	304	8.450	0.845	28493
17	221	213	306	17.598	1.760	27324
17	223	185	307	18.211	1.821	27118
17	225	167	307	11.700	1.170	28030
17	227	145	314	15.006	1.501	28398
17	229	136	316	5.993	0.599	26669
17	231	114	321	14.664	1.466	20708
17	233	106	325	5.814	0.581	27437
17	235	93	331	9.306	0.931	24306
17	237	85	335	5.814	0.581	21092
17	239	78	358	15.627	1.563	24541
17	241	81	356	2.344	0.234	24958
17	243	91	347	8.745	0.874	26002
17	245	100	336	9.238	0.924	25733
17	247	114	325	11.573	1.157	37670
17	249	119	322	3.790	0.379	29335
17	251	118	317	3.314	0.331	31884
17	253	113	308	6.692	0.669	32292
17	255	109	300	5.814	0.581	26432
17	257	106	287	8.672	0.867	19532
17	259	103	279	5.553	0.555	25396
17	261	96	275	5.240	0.524	21231
17	263	87	270	6.692	0.669	21040
17	265	81	267	4.360	0.436	19807
17	267	73	262	6.132	0.613	20400
17	269	65	255	6.909	0.691	22509
17	271	58	249	5.993	0.599	22505
17	273	55	246	2.758	0.276	30515
17	275	61	252	5.515	0.552	21018
17	277	68	259	6.435	0.643	21167
17	279	86	271	14.061	1.406	20055
17	281	101	277	10.501	1.050	19878
17	283	117	281	10.720	1.072	23629
17	285	128	283	7.267	0.727	20415
17	287	134	284	3.954	0.395	22191
17	289	139	284	3.250	0.325	31887
18	223	11	569	-1.000	-1.000	24017
18	225	24	587	14.432	1.443	27977
18	227	29	592	4.596	0.460	27326
18	229	32	596	3.250	0.325	26003
18	231	36	604	5.814	0.581	25379
18	233	41	611	5.591	0.559	25982
18	235	47	620	7.031	0.703	26343
18	237	49	626	4.111	0.411	27336
18	239	56	651	16.875	1.687	27316
18	241	58	659	5.360	0.536	26396
18	243	63	687	18.487	1.849	23834
18	245	66	699	8.040	0.804	23451
18	247	68	708	5.993	0.599	22673
18	249	72	721	8.841	0.884	23563
18	251	82	734	10.661	1.066	24883
18	253	91	750	11.932	1.193	25023
18	255	92	755	3.314	0.331	25888
18	257	93	762	4.596	0.460	25899
18	259	97	772	7.001	0.700	24004
18	261	99	783	7.267	0.727	23768
18	263	100	790	4.596	0.460	25893
18	265	101	801	7.179	0.718	23188
18	267	103	811	6.629	0.663	24391
18	269	105	822	7.267	0.727	24203
18	271	109	833	7.608	0.761	22963
18	273	112	839	4.360	0.436	21076
18	275	115	845	4.360	0.436	24860
18	277	116	846	0.919	0.092	27896
18	279	116	846	0.000	0.000	23770
18	281	104	806	27.144	2.714	24195
18	283	93	779	18.950	1.895	25788
18	285	85	752	18.304	1.830	23587
18	287	74	708	29.479	2.948	25753
18	289	68	681	17.978	1.798	25632
19	249	4	382	-1.000	-1.000	20581
19	251	5	382	0.650	0.065	19969
19	253	8	379	2.758	0.276	21760
19	255	11	376	2.758	0.276	17229
19	257	21	376	6.500	0.650	22173
19	259	49	381	18.487	1.849	23142
19	261	50	381	0.650	0.065	21786
19	263	63	382	8.475	0.847	21459
19	265	73	383	6.532	0.653	26511
19	267	89	386	10.581	1.058	25044
19	269	95	402	11.107	1.111	24292
19	271	101	429	17.978	1.798	22019
19	273	106	434	4.596	0.460	22016
19	275	111	440	5.077	0.508	22316
19	277	141	465	25.383	2.538	23711
19	279	150	472	7.411	0.741	22711
19	281	166	483	12.620	1.262	25347
19	283	195	490	19.391	1.939	28387
19	285	209	502	11.985	1.199	30183
19	287	224	521	15.734	1.573	27734
19	289	244	536	16.250	1.625	28682
20	93	6	598	-1.000	-1.000	28779
20	95	8	604	4.111	0.411	27639
20	97	11	614	6.786	0.679	29117
20	99	16	627	9.053	0.905	26067
20	101	25	661	22.861	2.286	27184
20	103	36	697	24.467	2.447	27587
20	105	54	729	23.864	2.386	27647
20	107	82	757	25.738	2.574	28773
20	109	112	784	26.234	2.623	25052
20	111	151	810	30.466	3.047	32350
20	113	169	819	13.081	1.308	30252
20	115	196	830	18.950	1.895	35654
20	117	208	829	7.827	0.783	35661
20	119	240	831	20.840	2.084	34829
20	121	260	830	13.016	1.302	28353
20	123	297	838	24.605	2.461	30916
20	125	314	840	11.126	1.113	32373
20	127	320	850	7.580	0.758	31970
20	129	324	859	6.402	0.640	32317
20	131	326	873	9.192	0.919	32102
20	133	329	890	11.220	1.122	31050
20	135	335	907	11.718	1.172	29514
20	137	342	913	5.993	0.599	28748
20	139	355	914	8.475	0.847	31888
20	141	365	923	8.745	0.874	32266
20	143	370	934	7.854	0.785	32633
20	145	368	942	5.360	0.536	32319
20	147	363	943	3.314	0.331	29368
20	149	363	943	0.000	0.000	31300
20	151	362	940	2.055	0.206	32698
20	153	359	933	4.950	0.495	25264
20	155	359	931	1.300	0.130	24603
20	157	365	929	4.111	0.411	29636
20	159	377	931	7.907	0.791	28471
20	161	386	937	7.031	0.703	34288
20	163	381	964	17.848	1.785	33048
20	165	374	985	14.388	1.439	35027
20	167	373	988	2.055	0.206	33412
20	169	369	992	3.677	0.368	31179
20	171	363	997	5.077	0.508	28375
20	173	356	1005	6.909	0.691	26445
20	175	356	1006	0.650	0.065	24685
20	177	356	1009	1.950	0.195	21444
20	179	355	1013	2.680	0.268	25144
20	181	354	1016	2.055	0.206	26699
20	183	354	1017	0.650	0.065	27279
20	185	353	1019	1.453	0.145	27034
20	187	352	1020	0.919	0.092	27945
20	189	351	1020	0.650	0.065	27293
20	191	349	1020	1.300	0.130	29634
20	193	348	1020	0.650	0.065	30029
21	103	19	50	-1.000	-1.000	23093
21	105	19	50	0.000	0.000	22835
21	107	19	50	0.000	0.000	23681
21	109	20	48	1.453	0.145	23631
21	111	27	48	4.550	0.455	21724
21	113	38	65	13.161	1.316	24397
21	115	36	86	13.711	1.371	24220
21	117	36	103	11.050	1.105	23109
21	119	36	111	5.200	0.520	27353
21	121	36	120	5.850	0.585	26608
21	123	37	124	2.680	0.268	22854
21	125	47	135	9.663	0.966	25128
21	127	51	138	3.250	0.325	32798
21	129	50	145	4.596	0.460	23488
21	131	43	159	10.174	1.017	32552
21	133	40	167	5.553	0.555	29121
21	135	36	175	5.814	0.581	27018
21	137	30	184	7.031	0.703	28880
21	139	26	192	5.814	0.581	27576
21	141	21	201	6.692	0.669	25622
21	143	20	201	0.650	0.065	33140
21	145	20	185	10.400	1.040	23856
21	147	22	173	7.907	0.791	21497
21	149	26	169	3.677	0.368	23897
21	151	30	167	2.907	0.291	27117
21	153	30	168	0.650	0.065	24457
21	155	28	177	5.993	0.599	19977
21	157	26	186	5.993	0.599	36192
21	159	26	186	0.000	0.000	23111
21	161	29	178	5.553	0.555	23900
21	163	38	171	7.411	0.741	22930
21	165	47	164	7.411	0.741	19102
21	167	58	159	7.854	0.785	22734
21	169	71	156	8.672	0.867	30978
21	171	85	151	9.663	0.966	26132
21	173	96	142	9.238	0.924	27274
21	175	100	136	4.687	0.469	27519
21	177	103	131	3.790	0.379	28139
21	179	106	126	3.790	0.379	25766
21	181	107	122	2.680	0.268	26542
21	183	111	115	5.240	0.524	25566
21	185	115	108	5.240	0.524	20870
21	187	119	102	4.687	0.469	23551
21	189	125	95	5.993	0.599	23860
21	191	131	90	5.077	0.508	23531
21	193	133	87	2.344	0.234	24215
21	195	137	81	4.687	0.469	22945
21	197	139	80	1.453	0.145	27254
21	199	141	76	2.907	0.291	31584
21	201	145	72	3.677	0.368	32352
21	203	148	69	2.758	0.276	28779
21	205	152	63	4.687	0.469	28748
21	207	155	58	3.790	0.379	28166
21	209	157	55	2.344	0.234	29501
21	211	159	51	2.907	0.291	31623
21	213	161	47	2.907	0.291	19916
21	215	168	40	6.435	0.643	26934
21	217	175	31	7.411	0.741	24949
21	219	181	26	5.077	0.508	22895
21	221	183	23	2.344	0.234	27372
21	223	185	22	1.453	0.145	28022
21	225	189	19	3.250	0.325	27311
21	227	190	17	1.453	0.145	27353
21	229	183	25	6.909	0.691	27522
21	231	174	36	9.238	0.924	26015
21	233	169	42	5.077	0.508	27795
21	235	163	52	7.580	0.758	33439
21	237	157	59	5.993	0.599	30432
21	239	151	68	7.031	0.703	30862
21	241	143	82	10.481	1.048	25712
21	243	141	87	3.500	0.350	26538
21	245	138	98	7.411	0.741	22859
21	247	137	100	1.453	0.145	23600
21	249	134	117	11.220	1.122	20597
21	251	135	121	2.680	0.268	19964
21	253	139	137	10.720	1.072	22397
21	255	143	146	6.402	0.640	23385
21	257	151	158	9.374	0.937	21666
21	259	153	163	3.500	0.350	24857
21	261	157	168	4.162	0.416	26880
21	263	161	171	3.250	0.325	23508
21	265	168	179	6.909	0.691	26360
21	267	170	182	2.344	0.234	25609
21	269	174	187	4.162	0.416	26676
21	271	178	191	3.677	0.368	25090
21	273	183	197	5.077	0.508	29950
21	275	188	200	3.790	0.379	25965
21	277	197	205	6.692	0.669	28518
21	279	209	208	8.040	0.804	26957
21	281	220	210	7.267	0.727	27085
21	283	226	210	3.900	0.390	27924
21	285	223	210	1.950	0.195	27110
21	287	220	209	2.055	0.206	27107
21	289	215	201	6.132	0.613	25335
22	135	33	45	-1.000	-1.000	27798
22	137	34	45	0.650	0.065	26097
22	139	35	50	3.314	0.331	27047
22	141	39	60	7.001	0.700	24712
22	143	40	61	0.919	0.092	25111
22	145	38	65	2.907	0.291	25167
22	147	38	65	0.000	0.000	24765
22	149	35	53	8.040	0.804	24540
22	151	34	48	3.314	0.331	24348
22	153	33	33	9.771	0.977	24838
22	155	34	27	3.954	0.395	24824
22	157	34	27	0.000	0.000	24455
22	159	32	21	4.111	0.411	25299
22	161	31	15	3.954	0.395	24408
22	163	31	11	2.600	0.260	24167
22	165	33	14	2.344	0.234	24076
22	167	39	21	5.993	0.599	24957
22	169	39	21	0.000	0.000	25326
22	171	39	21	0.000	0.000	25140
22	173	42	20	2.055	0.206	24402
22	175	44	20	1.300	0.130	24489
22	177	44	20	0.000	0.000	24340
22	179	46	20	1.300	0.130	24160
22	181	65	21	12.367	1.237	25042
22	183	68	22	2.055	0.206	25468
22	185	68	22	0.000	0.000	25354
22	187	71	24	2.344	0.234	25140
22	189	60	40	12.620	1.262	24740
22	191	60	42	1.300	0.130	25102
22	193	53	67	16.875	1.687	24840
22	195	53	68	0.650	0.065	24550
22	197	56	65	2.758	0.276	25209
22	199	69	48	13.910	1.391	24888
22	201	84	36	12.486	1.249	25055
22	203	123	31	25.557	2.556	25791
22	205	142	27	12.620	1.262	25520
22	207	152	25	6.629	0.663	24989
22	209	174	21	14.534	1.453	25722
22	211	175	21	0.650	0.065	24309
22	213	183	18	5.553	0.555	26299
22	215	185	18	1.300	0.130	27498
22	217	198	13	9.053	0.905	28599
22	219	198	13	0.000	0.000	29881
22	221	199	18	3.314	0.331	27581
22	223	196	21	2.758	0.276	29275
22	225	190	26	5.077	0.508	25078
22	227	178	38	11.031	1.103	26958
22	229	174	40	2.907	0.291	27643
22	231	161	43	8.672	0.867	27140
22	233	153	52	7.827	0.783	25768
22	235	144	63	9.238	0.924	25869
22	237	136	78	11.050	1.105	22376
22	239	135	83	3.314	0.331	21707
22	241	138	94	7.411	0.741	24049
22	243	144	108	9.900	0.990	23888
22	245	147	114	4.360	0.436	26723
22	247	147	128	9.100	0.910	24307
22	249	150	149	13.788	1.379	25648
22	251	151	158	5.886	0.589	25802
22	253	153	168	6.629	0.663	25151
22	255	153	179	7.150	0.715	25740
22	257	153	186	4.550	0.455	25858
22	259	153	186	0.000	0.000	25526
22	261	153	186	0.000	0.000	25414
22	263	154	186	0.650	0.065	25822
22	265	157	186	1.950	0.195	25886
22	267	162	190	4.162	0.416	26798
22	269	175	194	8.841	0.884	27467
22	271	187	204	10.153	1.015	26814
22	273	191	207	3.250	0.325	26572
22	275	198	214	6.435	0.643	26810
22	277	206	215	5.240	0.524	26797
22	279	221	210	10.277	1.028	26760
22	281	227	204	5.515	0.552	27209
22	283	220	203	4.596	0.460	27194
22	285	216	201	2.907	0.291	26563
22	287	212	198	3.250	0.325	30380
22	289	206	186	8.720	0.872	22177
23	201	28	272	-1.000	-1.000	23737
23	203	28	272	0.000	0.000	23663
23	205	36	286	10.481	1.048	26695
23	207	38	288	1.838	0.184	27858
23	209	39	291	2.055	0.206	25205
23	211	40	293	1.453	0.145	23971
23	213	45	300	5.591	0.559	24355
23	215	46	302	1.453	0.145	24714
23	217	43	322	13.145	1.315	24979
23	219	41	342	13.065	1.306	29920
23	221	40	361	12.367	1.237	23176
23	223	39	371	6.532	0.653	17272
23	225	48	386	11.370	1.137	18074
23	227	57	397	9.238	0.924	17944
23	229	63	405	6.500	0.650	20646
23	231	76	420	12.902	1.290	23732
23	233	86	432	10.153	1.015	25514
23	235	89	436	3.250	0.325	28198
23	237	96	449	9.597	0.960	25363
23	239	102	459	7.580	0.758	25118
23	241	106	462	3.250	0.325	25444
23	243	125	475	14.964	1.496	24452
23	245	132	485	7.934	0.793	27176
23	247	132	487	1.300	0.130	27991
23	249	133	494	4.596	0.460	28211
23	251	136	503	6.166	0.617	29163
23	253	139	512	6.166	0.617	28481
23	255	140	518	3.954	0.395	28972
23	257	139	537	12.367	1.237	29567
23	259	139	549	7.800	0.780	30071
23	261	138	558	5.886	0.589	28013
23	263	139	571	8.475	0.847	28059
23	265	136	585	9.306	0.931	28222
23	267	136	587	1.300	0.130	28026
23	269	133	604	11.220	1.122	32921
23	271	134	610	3.954	0.395	32329
23	273	136	616	4.111	0.411	32312
23	275	138	620	2.907	0.291	30057
23	277	138	627	4.550	0.455	30135
23	279	135	635	5.553	0.555	28702
23	281	131	638	3.250	0.325	30629
23	283	122	641	6.166	0.617	27611
23	285	119	647	4.360	0.436	28959
23	287	120	651	2.680	0.268	27666
23	289	122	662	7.267	0.727	26377
24	245	6	1005	-1.000	-1.000	32052
24	247	6	1008	1.950	0.195	33167
24	249	6	1010	1.300	0.130	32184
24	251	6	1010	0.000	0.000	31790
24	253	7	1010	0.650	0.065	30214
24	255	12	1010	3.250	0.325	32331
24	257	15	1009	2.055	0.206	32464
24	259	26	1005	7.608	0.761	32303
24	261	33	1003	4.732	0.473	33152
24	263	39	1001	4.111	0.411	32049
24	265	45	999	4.111	0.411	32268
24	267	55	995	7.001	0.700	32308
24	269	67	992	8.040	0.804	32243
24	271	75	992	5.200	0.520	32517
24	273	92	992	11.050	1.105	31729
24	275	103	993	7.179	0.718	32631
24	277	108	993	3.250	0.325	33113
24	279	118	993	6.500	0.650	31551
24	281	128	994	6.532	0.653	32850
24	283	144	996	10.481	1.048	32644
24	285	157	996	8.450	0.845	31816
24	287	164	996	4.550	0.455	31650
24	289	173	996	5.850	0.585	30801
