# Supplementary material for: The Arp2/3 complex is required for in situ haptotactic response of microglia to iC3b
Source: EMBO Rep. 2026 Feb 27;27(7):1666–95. doi: 10.1038/s44319-026-00720-9 (PMC13076747; doi:10.1038/s44319-026-00720-9)
Supplement: Supplementary file 15 — Source data Fig. 3 [file 44319_2026_720_MOESM15_ESM.zip › Figure 3/3B-F/25.01.24 BV2 iC3b hapto well 2 toward tracks 1306.txt]

	Track n�	Slice n�	X	Y	Distance	Velocity	Pixel Value
1	1	229	1007	513	-1	-1	32563
2	1	231	1013	505	6.5	0.65	32105
3	1	233	1013	505	0	0	31409
4	1	235	1013	505	0	0	33278
5	1	237	1013	505	0	0	30424
6	1	239	1013	505	0	0	28994
7	1	241	1009	503	2.907	0.291	32164
8	1	243	1004	497	5.077	0.508	33240
9	1	245	996	490	6.909	0.691	30605
10	1	247	986	481	8.745	0.874	31008
11	1	249	964	466	17.307	1.731	32308
12	1	251	943	459	14.388	1.439	30093
13	1	253	925	449	13.384	1.338	31903
14	1	255	915	444	7.267	0.727	31228
15	1	257	900	438	10.501	1.05	30909
16	1	259	886	430	10.481	1.048	30859
17	1	261	882	428	2.907	0.291	29441
18	1	263	878	424	3.677	0.368	30205
19	1	265	871	418	5.993	0.599	30083
20	1	267	850	394	20.728	2.073	29894
21	1	269	847	390	3.25	0.325	30808
22	1	271	845	387	2.344	0.234	29964
23	1	273	836	372	11.37	1.137	27239
24	1	275	827	357	11.37	1.137	30471
25	1	277	823	348	6.402	0.64	29524
26	1	279	819	339	6.402	0.64	32537
27	1	281	819	339	0	0	32720
28	1	283	819	339	0	0	32463
29	1	285	825	352	9.306	0.931	32773
30	1	287	832	361	7.411	0.741	33106
31	1	289	836	367	4.687	0.469	30986
32	2	211	1018	559	-1	-1	30620
33	2	213	1015	555	3.25	0.325	29871
34	2	215	1014	555	0.65	0.065	28049
35	2	217	1014	554	0.65	0.065	28808
36	2	219	1013	553	0.919	0.092	31612
37	2	221	1012	551	1.453	0.145	29804
38	2	223	1008	547	3.677	0.368	29474
39	2	225	1006	545	1.838	0.184	29962
40	2	227	1005	544	0.919	0.092	30533
41	2	229	999	540	4.687	0.469	29593
42	2	231	997	537	2.344	0.234	32156
43	2	233	995	536	1.453	0.145	33576
44	2	235	994	534	1.453	0.145	27072
45	2	237	990	530	3.677	0.368	32488
46	2	239	988	527	2.344	0.234	31688
47	2	241	982	523	4.687	0.469	31746
48	2	243	979	520	2.758	0.276	32870
49	2	245	980	521	0.919	0.092	33294
50	2	247	985	523	3.5	0.35	32325
51	2	249	993	527	5.814	0.581	32263
52	2	251	996	531	3.25	0.325	32756
53	2	253	1001	537	5.077	0.508	29668
54	2	255	1005	545	5.814	0.581	31362
55	2	257	1007	549	2.907	0.291	28039
56	2	259	1009	556	4.732	0.473	30699
57	2	261	1009	556	0	0	28733
58	2	263	1010	557	0.919	0.092	29432
59	2	265	1010	558	0.65	0.065	26949
60	2	267	1010	558	0	0	30307
61	2	269	1005	554	4.162	0.416	31844
62	2	271	999	552	4.111	0.411	28904
63	2	273	986	545	9.597	0.96	24596
64	2	275	979	540	5.591	0.559	27357
65	2	277	958	527	16.053	1.605	28587
66	2	279	956	526	1.453	0.145	30098
67	2	281	953	523	2.758	0.276	28472
68	2	283	951	522	1.453	0.145	30243
69	2	285	949	521	1.453	0.145	30413
70	2	287	949	521	0	0	30273
71	2	289	944	520	3.314	0.331	28690
72	3	103	1007	736	-1	-1	29788
73	3	105	1010	748	8.04	0.804	30668
74	3	107	1010	748	0	0	29441
75	3	109	1003	742	5.993	0.599	30279
76	3	111	1001	743	1.453	0.145	30743
77	3	113	984	750	11.95	1.195	29319
78	3	115	983	750	0.65	0.065	29974
79	3	117	983	750	0	0	30288
80	3	119	980	749	2.055	0.206	29382
81	3	121	980	752	1.95	0.195	29719
82	3	123	975	777	16.571	1.657	29202
83	3	125	972	781	3.25	0.325	27917
84	3	127	967	788	5.591	0.559	28825
85	3	129	966	789	0.919	0.092	29894
86	3	131	958	801	9.374	0.937	31376
87	3	133	955	807	4.36	0.436	31151
88	3	135	941	815	10.481	1.048	29594
89	3	137	929	829	11.985	1.199	31581
90	3	139	921	834	6.132	0.613	31566
91	3	141	921	834	0	0	31460
92	3	143	927	825	7.031	0.703	30765
93	3	145	932	831	5.077	0.508	30036
94	3	147	926	841	7.58	0.758	29527
95	3	149	918	853	9.374	0.937	31203
96	3	151	900	865	14.061	1.406	31045
97	3	153	891	869	6.402	0.64	33047
98	3	155	877	878	10.818	1.082	32164
99	3	157	863	880	9.192	0.919	34387
100	3	159	845	881	11.718	1.172	30364
101	3	161	828	882	11.069	1.107	30997
102	3	163	815	881	8.475	0.847	31375
103	3	165	796	876	12.77	1.277	31482
104	3	167	795	876	0.65	0.065	31204
105	3	169	795	876	0	0	31028
106	3	171	798	880	3.25	0.325	31506
107	3	173	798	881	0.65	0.065	31899
108	3	175	804	889	6.5	0.65	32773
109	3	177	794	900	9.663	0.966	33042
110	3	179	782	909	9.75	0.975	31656
111	3	181	776	912	4.36	0.436	31631
112	3	183	765	917	7.854	0.785	32222
113	3	185	764	917	0.65	0.065	31530
114	3	187	762	918	1.453	0.145	31832
115	3	189	762	918	0	0	32214
116	3	191	765	918	1.95	0.195	31946
117	3	193	772	918	4.55	0.455	33247
118	3	195	782	919	6.532	0.653	28432
119	3	197	781	920	0.919	0.092	30916
120	3	199	776	923	3.79	0.379	29759
121	3	201	769	925	4.732	0.473	27165
122	3	203	754	932	10.759	1.076	27965
123	3	205	743	934	7.267	0.727	31631
124	3	207	733	936	6.629	0.663	31365
125	3	209	723	946	9.192	0.919	31491
126	3	211	716	956	7.934	0.793	31977
127	3	213	708	960	5.814	0.581	31899
128	3	215	703	963	3.79	0.379	31300
129	3	217	702	963	0.65	0.065	31991
130	3	219	700	963	1.3	0.13	31806
131	3	221	693	954	7.411	0.741	31351
132	3	223	690	952	2.344	0.234	31230
133	3	225	690	952	0	0	31304
134	3	227	683	951	4.596	0.46	32308
135	3	229	681	950	1.453	0.145	32132
136	3	231	675	949	3.954	0.395	31266
137	3	233	673	948	1.453	0.145	31815
138	3	235	671	948	1.3	0.13	31026
139	3	237	671	948	0	0	33230
140	3	239	667	949	2.68	0.268	32572
141	3	241	662	948	3.314	0.331	31320
142	3	243	655	946	4.732	0.473	30592
143	3	245	651	944	2.907	0.291	31704
144	3	247	649	944	1.3	0.13	32209
145	3	249	645	944	2.6	0.26	31508
146	3	251	637	943	5.24	0.524	32173
147	3	253	633	942	2.68	0.268	31646
148	3	255	633	942	0	0	31891
149	3	257	632	943	0.919	0.092	31874
150	3	259	632	946	1.95	0.195	32047
151	3	261	627	948	3.5	0.35	32284
152	3	263	622	951	3.79	0.379	31608
153	3	265	621	951	0.65	0.065	31940
154	3	267	618	951	1.95	0.195	31867
155	3	269	616	955	2.907	0.291	31728
156	3	271	614	959	2.907	0.291	31409
157	3	273	611	966	4.95	0.495	31766
158	3	275	609	967	1.453	0.145	31619
159	3	277	606	968	2.055	0.206	31862
160	3	279	601	974	5.077	0.508	31565
161	3	281	600	974	0.65	0.065	31649
162	3	283	596	974	2.6	0.26	31394
163	3	285	596	974	0	0	31394
164	3	287	593	975	2.055	0.206	31898
165	3	289	590	976	2.055	0.206	32154
166	4	115	1013	947	-1	-1	31551
167	4	117	1013	947	0	0	31129
168	4	119	1012	947	0.65	0.065	32109
169	4	121	1009	947	1.95	0.195	32111
170	4	123	997	946	7.827	0.783	32810
171	4	125	997	946	0	0	34662
172	4	127	996	950	2.68	0.268	28878
173	4	129	996	951	0.65	0.065	28258
174	4	131	987	959	7.827	0.783	30195
175	4	133	973	968	10.818	1.082	30097
176	4	135	973	968	0	0	30236
177	4	137	972	969	0.919	0.092	28378
178	4	139	963	982	10.277	1.028	28060
179	4	141	963	982	0	0	30447
180	4	143	958	983	3.314	0.331	32421
181	4	145	948	986	6.786	0.679	31299
182	4	147	941	987	4.596	0.46	32883
183	4	149	928	991	8.841	0.884	30836
184	4	151	925	993	2.344	0.234	29079
185	4	153	921	998	4.162	0.416	31956
186	4	155	920	1001	2.055	0.206	31413
187	4	157	915	1011	7.267	0.727	31864
188	4	159	914	1014	2.055	0.206	31607
189	4	161	911	1019	3.79	0.379	31728
190	4	163	910	1022	2.055	0.206	31986
191	4	165	909	1022	0.65	0.065	31697
192	4	167	906	1024	2.344	0.234	0
193	4	169	899	1021	4.95	0.495	32153
194	4	171	899	1021	0	0	31909
195	4	173	896	1021	1.95	0.195	32113
196	4	175	893	1021	1.95	0.195	31858
197	4	177	888	1021	3.25	0.325	31629
198	4	179	886	1020	1.453	0.145	30809
199	4	181	884	1020	1.3	0.13	32061
200	4	183	881	1019	2.055	0.206	31502
201	4	185	880	1019	0.65	0.065	31951
202	4	187	878	1019	1.3	0.13	32218
203	4	189	878	1019	0	0	31515
204	4	191	877	1019	0.65	0.065	31897
205	4	193	877	1019	0	0	31225
206	4	195	857	1021	13.065	1.306	31648
207	5	125	1005	691	-1	-1	30884
208	5	127	1005	691	0	0	31513
209	5	129	1005	691	0	0	31936
210	5	131	1000	689	3.5	0.35	31484
211	5	133	1000	689	0	0	30577
212	5	135	997	688	2.055	0.206	30851
213	5	137	995	682	4.111	0.411	29222
214	5	139	992	678	3.25	0.325	28029
215	5	141	992	674	2.6	0.26	28274
216	5	143	991	674	0.65	0.065	28953
217	5	145	991	674	0	0	28918
218	5	147	990	668	3.954	0.395	30603
219	5	149	987	650	11.861	1.186	30540
220	5	151	984	637	8.672	0.867	30643
221	5	153	980	624	8.841	0.884	30520
222	5	155	977	616	5.553	0.555	30840
223	5	157	971	609	5.993	0.599	30354
224	5	159	964	602	6.435	0.643	29068
225	5	161	956	592	8.324	0.832	33258
226	5	163	954	591	1.453	0.145	31511
227	5	165	956	598	4.732	0.473	32495
228	5	167	962	611	9.306	0.931	29085
229	5	169	964	611	1.3	0.13	28283
230	5	171	965	611	0.65	0.065	27067
231	5	173	969	609	2.907	0.291	28496
232	5	175	976	600	7.411	0.741	31592
233	5	177	979	589	7.411	0.741	31565
234	5	179	980	583	3.954	0.395	31909
235	5	181	983	564	12.503	1.25	31442
236	5	183	983	554	6.5	0.65	31837
237	5	185	982	536	11.718	1.172	33024
238	5	187	980	528	5.36	0.536	29712
239	5	189	977	518	6.786	0.679	29587
240	5	191	977	507	7.15	0.715	29293
241	5	193	978	499	5.24	0.524	30267
242	5	195	979	496	2.055	0.206	32323
243	5	197	979	502	3.9	0.39	29494
244	5	199	977	498	2.907	0.291	31182
245	5	201	976	490	5.24	0.524	31619
246	5	203	974	483	4.732	0.473	33172
247	5	205	970	472	7.608	0.761	33153
248	5	207	965	461	7.854	0.785	34454
249	5	209	962	461	1.95	0.195	32604
250	5	211	959	466	3.79	0.379	31505
251	5	213	959	472	3.9	0.39	28266
252	5	215	961	478	4.111	0.411	30989
253	5	217	961	480	1.3	0.13	30274
254	5	219	961	481	0.65	0.065	30173
255	5	221	961	483	1.3	0.13	30150
256	5	223	961	483	0	0	28844
257	5	225	962	484	0.919	0.092	30864
258	5	227	963	484	0.65	0.065	30759
259	5	229	967	482	2.907	0.291	31213
260	5	231	971	473	6.402	0.64	30347
261	5	233	972	466	4.596	0.46	30613
262	5	235	971	457	5.886	0.589	31007
263	5	237	972	454	2.055	0.206	31630
264	5	239	968	457	3.25	0.325	31125
265	5	241	961	460	4.95	0.495	30992
266	5	243	959	460	1.3	0.13	32201
267	5	245	956	456	3.25	0.325	33417
268	5	247	957	466	6.532	0.653	37038
269	5	249	958	480	9.123	0.912	29497
270	5	251	958	484	2.6	0.26	30594
271	5	253	958	491	4.55	0.455	29331
272	5	255	958	492	0.65	0.065	33737
273	5	257	958	492	0	0	32975
274	5	259	951	505	9.597	0.96	29338
275	5	261	946	512	5.591	0.559	30426
276	5	263	928	530	16.546	1.655	36942
277	5	265	916	537	9.03	0.903	34279
278	5	267	903	547	10.661	1.066	33182
279	5	269	886	558	13.161	1.316	34192
280	5	271	879	561	4.95	0.495	34349
281	5	273	869	564	6.786	0.679	31066
282	5	275	856	572	9.922	0.992	30739
283	5	277	849	576	5.24	0.524	30952
284	5	279	842	582	5.993	0.599	32560
285	5	281	835	588	5.993	0.599	33375
286	5	283	833	591	2.344	0.234	33746
287	5	285	828	593	3.5	0.35	35359
288	5	287	821	595	4.732	0.473	32999
289	5	289	808	593	8.549	0.855	35394
290	6	137	1011	535	-1	-1	38174
291	6	139	1003	531	5.814	0.581	31663
292	6	141	991	535	8.222	0.822	32193
293	6	143	980	539	7.608	0.761	30970
294	6	145	967	546	9.597	0.96	30913
295	6	147	952	553	10.759	1.076	33779
296	6	149	944	559	6.5	0.65	37250
297	6	151	932	567	9.374	0.937	34065
298	6	153	916	575	11.627	1.163	32086
299	6	155	900	578	10.581	1.058	30548
300	6	157	885	581	9.943	0.994	31213
301	6	159	869	582	10.42	1.042	33221
302	6	161	857	583	7.827	0.783	34501
303	6	163	823	584	22.109	2.211	32126
304	6	165	812	587	7.411	0.741	32537
305	6	167	802	584	6.786	0.679	33371
306	6	169	801	583	0.919	0.092	33949
307	6	171	808	578	5.591	0.559	33299
308	6	173	814	574	4.687	0.469	25151
309	6	175	821	573	4.596	0.46	29144
310	6	177	834	572	8.475	0.847	28898
311	6	179	835	573	0.919	0.092	30630
312	6	181	839	573	2.6	0.26	33836
313	6	183	832	576	4.95	0.495	33475
314	6	185	820	579	8.04	0.804	35889
315	6	187	805	584	10.277	1.028	36388
316	6	189	802	586	2.344	0.234	35217
317	6	191	796	587	3.954	0.395	35702
318	6	193	791	587	3.25	0.325	34502
319	6	195	778	591	8.841	0.884	35261
320	6	197	772	592	3.954	0.395	33023
321	6	199	756	596	10.72	1.072	27329
322	6	201	753	596	1.95	0.195	28480
323	6	203	761	590	6.5	0.65	30636
324	6	205	782	583	14.388	1.439	28005
325	6	207	816	576	22.563	2.256	33864
326	6	209	844	574	18.246	1.825	33138
327	6	211	868	574	15.6	1.56	33271
328	6	213	882	577	9.306	0.931	27689
329	6	215	893	585	8.841	0.884	29932
330	6	217	904	590	7.854	0.785	29255
331	6	219	920	602	13	1.3	30702
332	6	221	930	612	9.192	0.919	29821
333	6	223	933	618	4.36	0.436	28361
334	6	225	941	634	11.627	1.163	32228
335	6	227	946	641	5.591	0.559	31974
336	6	229	956	655	11.183	1.118	32111
337	6	231	961	663	6.132	0.613	31530
338	6	233	975	678	13.337	1.334	31153
339	6	235	977	680	1.838	0.184	30638
340	6	237	970	671	7.411	0.741	30123
341	6	239	963	661	7.934	0.793	31898
342	6	241	951	654	9.03	0.903	33922
343	6	243	941	651	6.786	0.679	36279
344	6	245	940	650	0.919	0.092	34097
345	6	247	936	650	2.6	0.26	28237
346	6	249	934	650	1.3	0.13	29311
347	6	251	928	655	5.077	0.508	28680
348	6	253	915	666	11.069	1.107	29060
349	6	255	910	684	12.143	1.214	29637
350	6	257	910	690	3.9	0.39	28611
351	6	259	910	699	5.85	0.585	31646
352	6	261	911	706	4.596	0.46	29147
353	6	263	911	713	4.55	0.455	29977
354	6	265	911	724	7.15	0.715	29579
355	6	267	911	732	5.2	0.52	30354
356	6	269	912	740	5.24	0.524	31564
357	6	271	913	744	2.68	0.268	31590
358	6	273	914	748	2.68	0.268	31666
359	6	275	914	753	3.25	0.325	31736
360	6	277	914	753	0	0	31486
361	6	279	915	742	7.179	0.718	32092
362	6	281	915	735	4.55	0.455	32108
363	6	283	916	730	3.314	0.331	31376
364	6	285	917	725	3.314	0.331	31649
365	6	287	918	723	1.453	0.145	30477
366	6	289	918	719	2.6	0.26	30244
367	7	127	1010	457	-1	-1	30413
368	7	129	1005	458	3.314	0.331	33044
369	7	131	991	458	9.1	0.91	26691
370	7	133	987	458	2.6	0.26	32272
371	7	135	982	452	5.077	0.508	34985
372	7	137	966	435	15.174	1.517	29508
373	7	139	946	421	15.868	1.587	33243
374	7	141	923	404	18.59	1.859	32784
375	7	143	909	393	11.573	1.157	32131
376	7	145	905	392	2.68	0.268	32281
377	7	147	899	387	5.077	0.508	32100
378	7	149	892	386	4.596	0.46	31396
379	7	151	886	379	5.993	0.599	33224
380	7	153	882	371	5.814	0.581	29290
381	7	155	870	354	13.525	1.353	31410
382	7	157	853	350	11.351	1.135	29690
383	7	159	848	347	3.79	0.379	26018
384	7	161	850	353	4.111	0.411	31976
385	7	163	850	367	9.1	0.91	30563
386	7	165	846	380	8.841	0.884	30293
387	7	167	841	399	12.77	1.277	27280
388	7	169	839	405	4.111	0.411	29390
389	7	171	831	421	11.627	1.163	28641
390	7	173	829	424	2.344	0.234	28575
391	7	175	829	424	0	0	30377
392	7	177	820	447	16.053	1.605	31230
393	7	179	817	451	3.25	0.325	30823
394	7	181	812	459	6.132	0.613	30807
395	7	183	811	460	0.919	0.092	28287
396	7	185	811	459	0.65	0.065	27709
397	7	187	805	472	9.306	0.931	25879
398	7	189	802	476	3.25	0.325	26748
399	7	191	801	477	0.919	0.092	26338
400	7	193	794	479	4.732	0.473	33501
401	7	195	801	467	9.03	0.903	32116
402	7	197	808	450	11.95	1.195	31790
403	7	199	820	423	19.205	1.92	32387
404	7	201	828	409	10.481	1.048	28799
405	7	203	835	400	7.411	0.741	30486
406	7	205	839	395	4.162	0.416	30836
407	7	207	839	385	6.5	0.65	30706
408	7	209	839	367	11.7	1.17	31224
409	7	211	837	356	7.267	0.727	31323
410	7	213	835	348	5.36	0.536	32315
411	7	215	832	337	7.411	0.741	31756
412	7	217	827	331	5.077	0.508	29614
413	7	219	825	326	3.5	0.35	30010
414	7	221	825	326	0	0	33037
415	7	223	832	338	9.03	0.903	31905
416	7	225	844	356	14.061	1.406	23366
417	7	227	848	373	11.351	1.135	32011
418	7	229	850	384	7.267	0.727	29292
419	7	231	850	392	5.2	0.52	31124
420	7	233	856	386	5.515	0.552	30794
421	7	235	848	376	8.324	0.832	27501
422	7	237	847	359	11.069	1.107	26974
423	7	239	842	348	7.854	0.785	29653
424	7	241	837	345	3.79	0.379	23826
425	7	243	821	337	11.627	1.163	31365
426	7	245	807	332	9.663	0.966	32736
427	7	247	790	326	11.718	1.172	33279
428	7	249	783	322	5.24	0.524	32696
429	7	251	767	315	11.351	1.135	33699
430	7	253	759	307	7.354	0.735	32918
431	7	255	745	287	15.868	1.587	33761
432	7	257	735	281	7.58	0.758	32956
433	7	259	731	276	4.162	0.416	31521
434	7	261	729	276	1.3	0.13	27232
435	7	263	726	274	2.344	0.234	32741
436	7	265	728	274	1.3	0.13	33338
437	7	267	728	274	0	0	32926
438	7	269	746	290	15.654	1.565	32827
439	7	271	759	298	9.922	0.992	32054
440	7	273	773	304	9.9	0.99	34201
441	7	275	783	313	8.745	0.874	33331
442	7	277	802	339	20.931	2.093	32506
443	7	279	814	354	12.486	1.249	32604
444	7	281	830	368	13.819	1.382	38827
445	7	283	831	369	0.919	0.092	36230
446	7	285	810	374	14.031	1.403	28595
447	7	287	785	381	16.875	1.687	34319
448	7	289	769	386	10.896	1.09	34245
449	8	165	986	345	-1	-1	32138
450	8	167	986	345	0	0	31229
451	8	169	986	345	0	0	32176
452	8	171	966	347	13.065	1.306	30388
453	8	173	966	347	0	0	31302
454	8	175	957	346	5.886	0.589	29534
455	8	177	950	345	4.596	0.46	29930
456	8	179	954	347	2.907	0.291	30402
457	8	181	956	355	5.36	0.536	31264
458	8	183	949	356	4.596	0.46	31531
459	8	185	945	356	2.6	0.26	31627
460	8	187	941	358	2.907	0.291	32874
461	8	189	941	358	0	0	31485
462	8	191	950	355	6.166	0.617	29261
463	8	193	953	353	2.344	0.234	30738
464	8	195	955	349	2.907	0.291	28439
465	8	197	953	340	5.993	0.599	29445
466	8	199	947	353	9.306	0.931	32458
467	8	201	947	353	0	0	30939
468	8	203	957	344	8.745	0.874	29498
469	8	205	964	349	5.591	0.559	32220
470	8	207	965	349	0.65	0.065	30957
471	8	209	972	350	4.596	0.46	33181
472	8	211	986	349	9.123	0.912	32498
473	8	213	986	349	0	0	30640
474	8	215	982	352	3.25	0.325	31030
475	8	217	976	352	3.9	0.39	31280
476	8	219	974	353	1.453	0.145	24749
477	8	221	974	353	0	0	24319
478	8	223	980	350	4.36	0.436	30527
479	8	225	995	359	11.37	1.137	29841
480	8	227	995	359	0	0	31446
481	8	229	998	354	3.79	0.379	28878
482	8	231	992	343	8.144	0.814	30692
483	8	233	983	355	9.75	0.975	32434
484	8	235	974	363	7.827	0.783	31017
485	8	237	971	366	2.758	0.276	32571
486	8	239	970	366	0.65	0.065	31609
487	8	241	970	370	2.6	0.26	33339
488	8	243	976	381	8.144	0.814	32934
489	8	245	984	385	5.814	0.581	33731
490	8	247	999	379	10.501	1.05	30970
491	8	249	994	370	6.692	0.669	31405
492	8	251	991	364	4.36	0.436	32126
493	8	253	991	364	0	0	32161
494	8	255	993	397	21.489	2.149	31693
495	8	257	993	387	6.5	0.65	27778
496	8	259	991	378	5.993	0.599	28857
497	8	261	991	365	8.45	0.845	32335
498	8	263	991	363	1.3	0.13	31775
499	8	265	990	358	3.314	0.331	33535
500	8	267	987	353	3.79	0.379	30968
501	8	269	977	352	6.532	0.653	31319
502	8	271	954	361	16.053	1.605	26327
503	8	273	952	365	2.907	0.291	28143
504	8	275	951	368	2.055	0.206	30897
505	8	277	948	377	6.166	0.617	31922
506	8	279	947	385	5.24	0.524	32628
507	8	281	947	386	0.65	0.065	33729
508	8	283	944	390	3.25	0.325	38006
509	8	285	944	390	0	0	35590
510	8	287	954	377	10.661	1.066	30363
511	8	289	973	358	17.465	1.747	31927
512	9	193	1001	929	-1	-1	28467
513	9	195	999	929	1.3	0.13	30857
514	9	197	992	929	4.55	0.455	27430
515	9	199	990	929	1.3	0.13	24934
516	9	201	979	929	7.15	0.715	28516
517	9	203	973	929	3.9	0.39	32207
518	9	205	966	928	4.596	0.46	32650
519	9	207	955	926	7.267	0.727	33141
520	9	209	946	923	6.166	0.617	32468
521	9	211	936	920	6.786	0.679	33969
522	9	213	928	918	5.36	0.536	31898
523	9	215	909	915	12.503	1.25	33045
524	9	217	900	914	5.886	0.589	32901
525	9	219	892	913	5.24	0.524	32754
526	9	221	885	911	4.732	0.473	34275
527	9	223	870	908	9.943	0.994	33231
528	9	225	858	906	7.907	0.791	30719
529	9	227	849	904	5.993	0.599	30554
530	9	229	846	902	2.344	0.234	29269
531	9	231	835	895	8.475	0.847	33294
532	9	233	829	892	4.36	0.436	27804
533	9	235	823	889	4.36	0.436	32877
534	9	237	810	883	9.306	0.931	32968
535	9	239	805	880	3.79	0.379	29033
536	9	241	805	879	0.65	0.065	27176
537	9	243	800	875	4.162	0.416	29628
538	9	245	799	874	0.919	0.092	28244
539	9	247	799	874	0	0	28774
540	9	249	795	873	2.68	0.268	28671
541	9	251	794	873	0.65	0.065	27446
542	9	253	793	873	0.65	0.065	27706
543	9	255	790	870	2.758	0.276	29800
544	9	257	784	862	6.5	0.65	28687
545	9	259	778	858	4.687	0.469	29842
546	9	261	770	851	6.909	0.691	31062
547	9	263	766	849	2.907	0.291	31538
548	9	265	761	845	4.162	0.416	31785
549	9	267	757	842	3.25	0.325	32028
550	9	269	754	838	3.25	0.325	32703
551	9	271	753	835	2.055	0.206	32260
552	9	273	751	830	3.5	0.35	31489
553	9	275	751	828	1.3	0.13	31238
554	9	277	750	823	3.314	0.331	29969
555	9	279	749	821	1.453	0.145	29664
556	9	281	748	817	2.68	0.268	28409
557	9	283	745	814	2.758	0.276	29579
558	9	285	745	812	1.3	0.13	30061
559	9	287	744	811	0.919	0.092	30932
560	9	289	741	809	2.344	0.234	31316
561	10	209	1013	821	-1	-1	28664
562	10	211	1008	820	3.314	0.331	30011
563	10	213	986	807	16.61	1.661	31761
564	10	215	984	807	1.3	0.13	32672
565	10	217	983	806	0.919	0.092	33113
566	10	219	979	794	8.222	0.822	33161
567	10	221	981	788	4.111	0.411	32339
568	10	223	981	775	8.45	0.845	28898
569	10	225	982	765	6.532	0.653	31518
570	10	227	973	751	10.818	1.082	32549
571	10	229	951	746	14.664	1.466	29688
572	10	231	936	745	9.771	0.977	30163
573	10	233	923	745	8.45	0.845	25202
574	10	235	908	745	9.75	0.975	28812
575	10	237	902	745	3.9	0.39	29998
576	10	239	896	745	3.9	0.39	29990
577	10	241	874	743	14.359	1.436	32930
578	10	243	861	743	8.45	0.845	33445
579	10	245	857	743	2.6	0.26	33415
580	10	247	856	743	0.65	0.065	28075
581	10	249	854	742	1.453	0.145	28603
582	10	251	849	742	3.25	0.325	29833
583	10	253	838	743	7.179	0.718	31637
584	10	255	835	742	2.055	0.206	31255
585	10	257	832	742	1.95	0.195	32674
586	10	259	834	742	1.3	0.13	31542
587	10	261	837	742	1.95	0.195	31720
588	10	263	845	738	5.814	0.581	31898
589	10	265	852	730	6.909	0.691	31875
590	10	267	856	714	10.72	1.072	31962
591	10	269	854	695	12.418	1.242	30968
592	10	271	849	677	12.143	1.214	31745
593	10	273	845	666	7.608	0.761	32344
594	10	275	841	653	8.841	0.884	30964
595	10	277	827	631	16.95	1.695	30326
596	10	279	825	627	2.907	0.291	29943
597	10	281	819	624	4.36	0.436	30859
598	10	283	818	623	0.919	0.092	29856
599	10	285	811	622	4.596	0.46	29931
600	10	287	808	621	2.055	0.206	29359
601	10	289	803	619	3.5	0.35	29580
602	11	147	991	662	-1	-1	29008
603	11	149	991	662	0	0	28516
604	11	151	994	662	1.95	0.195	26424
605	11	153	997	654	5.553	0.555	31715
606	11	155	995	649	3.5	0.35	30606
607	11	157	986	641	7.827	0.783	29876
608	11	159	964	613	23.145	2.315	30476
609	11	161	960	602	7.608	0.761	30026
610	11	163	959	602	0.65	0.065	26857
611	11	165	961	609	4.732	0.473	28517
612	11	167	968	618	7.411	0.741	30281
613	11	169	973	625	5.591	0.559	33127
614	11	171	975	622	2.344	0.234	31985
615	11	173	977	606	10.481	1.048	30443
616	11	175	979	601	3.5	0.35	29760
617	11	177	979	596	3.25	0.325	31657
618	11	179	980	592	2.68	0.268	31825
619	11	181	983	582	6.786	0.679	31574
620	11	183	983	582	0	0	31680
621	11	185	981	581	1.453	0.145	32057
622	11	187	980	581	0.65	0.065	31192
623	11	189	979	580	0.919	0.092	29940
624	11	191	978	579	0.919	0.092	29245
625	11	193	976	570	5.993	0.599	27710
626	11	195	976	565	3.25	0.325	26903
627	11	197	976	560	3.25	0.325	28295
628	11	199	973	547	8.672	0.867	27174
629	11	201	969	536	7.608	0.761	30332
630	11	203	967	526	6.629	0.663	29382
631	11	205	965	515	7.267	0.727	27853
632	11	207	964	510	3.314	0.331	27470
633	11	209	961	501	6.166	0.617	25469
634	11	211	956	496	4.596	0.46	29844
635	11	213	956	489	4.55	0.455	30267
636	11	215	960	484	4.162	0.416	29821
637	11	217	960	481	1.95	0.195	31021
638	11	219	956	481	2.6	0.26	29808
639	11	221	956	481	0	0	30951
640	11	223	955	480	0.919	0.092	29798
641	11	225	952	478	2.344	0.234	29239
642	11	227	952	477	0.65	0.065	29166
643	11	229	952	474	1.95	0.195	29306
644	11	231	951	473	0.919	0.092	30022
645	11	233	948	471	2.344	0.234	28210
646	11	235	946	470	1.453	0.145	31348
647	11	237	944	470	1.3	0.13	32058
648	11	239	943	470	0.65	0.065	30552
649	11	241	942	469	0.919	0.092	31471
650	11	243	936	467	4.111	0.411	31616
651	11	245	934	465	1.838	0.184	32523
652	11	247	932	465	1.3	0.13	32520
653	11	249	937	475	7.267	0.727	32088
654	11	251	940	486	7.411	0.741	32421
655	11	253	940	496	6.5	0.65	32045
656	11	255	941	505	5.886	0.589	29216
657	11	257	941	511	3.9	0.39	30258
658	11	259	932	520	8.273	0.827	32595
659	11	261	922	527	7.934	0.793	30502
660	11	263	902	539	15.16	1.516	30725
661	11	265	893	545	7.031	0.703	30750
662	11	267	873	553	14.001	1.4	30505
663	11	269	865	556	5.553	0.555	31790
664	11	271	855	560	7.001	0.7	32261
665	11	273	849	563	4.36	0.436	32332
666	11	275	845	565	2.907	0.291	32215
667	11	277	839	572	5.993	0.599	30262
668	11	279	834	579	5.591	0.559	27929
669	11	281	830	583	3.677	0.368	31369
670	11	283	827	586	2.758	0.276	30329
671	11	285	823	589	3.25	0.325	35539
672	11	287	816	593	5.24	0.524	33943
673	11	289	804	597	8.222	0.822	36765
674	12	159	867	13	-1	-1	36235
675	12	161	858	7	7.031	0.703	31408
676	12	163	856	9	1.838	0.184	33512
677	12	165	847	17	7.827	0.783	34128
678	12	167	838	23	7.031	0.703	33070
679	12	169	831	29	5.993	0.599	32253
680	12	171	816	40	12.09	1.209	28361
681	12	173	796	58	17.489	1.749	33028
682	12	175	793	60	2.344	0.234	28333
683	12	177	777	72	13	1.3	35913
684	12	179	769	78	6.5	0.65	37047
685	12	181	762	80	4.732	0.473	34369
686	12	183	742	80	13	1.3	32916
687	12	185	716	87	17.501	1.75	32457
688	12	187	692	93	16.08	1.608	32866
689	12	189	685	95	4.732	0.473	33011
690	12	191	670	99	10.09	1.009	30870
691	12	193	658	97	7.907	0.791	34402
692	12	195	656	96	1.453	0.145	34422
693	12	197	648	91	6.132	0.613	34401
694	12	199	643	91	3.25	0.325	34375
695	12	201	641	89	1.838	0.184	34188
696	12	203	641	87	1.3	0.13	34029
697	12	205	643	84	2.344	0.234	34359
698	12	207	650	80	5.24	0.524	35375
699	12	209	659	73	7.411	0.741	32100
700	12	211	662	71	2.344	0.234	31603
701	12	213	667	68	3.79	0.379	35395
702	12	215	673	66	4.111	0.411	30280
703	12	217	677	66	2.6	0.26	29824
704	12	219	679	66	1.3	0.13	28291
705	12	221	683	67	2.68	0.268	28790
706	12	223	693	72	7.267	0.727	29972
707	12	225	698	72	3.25	0.325	31724
708	12	227	702	68	3.677	0.368	34007
709	12	229	706	65	3.25	0.325	33766
710	12	231	704	65	1.3	0.13	34553
711	12	233	698	66	3.954	0.395	32704
712	12	235	692	66	3.9	0.39	32161
713	12	237	689	67	2.055	0.206	30606
714	12	239	676	68	8.475	0.847	27414
715	12	241	672	69	2.68	0.268	28691
716	12	243	653	73	12.62	1.262	33502
717	12	245	646	75	4.732	0.473	34780
718	12	247	642	75	2.6	0.26	34964
719	12	249	637	75	3.25	0.325	36454
720	12	251	631	75	3.9	0.39	36910
721	12	253	623	76	5.24	0.524	35087
722	12	255	621	75	1.453	0.145	37105
723	12	257	615	71	4.687	0.469	34461
724	12	259	614	71	0.65	0.065	34521
725	12	261	614	70	0.65	0.065	32636
726	12	263	614	70	0	0	31653
727	12	265	613	71	0.919	0.092	34077
728	12	267	611	71	1.3	0.13	34184
729	12	269	610	70	0.919	0.092	34656
730	12	271	610	70	0	0	35240
731	12	273	612	70	1.3	0.13	34193
732	12	275	614	70	1.3	0.13	34310
733	12	277	619	70	3.25	0.325	34233
734	12	279	633	70	9.1	0.91	34342
735	12	281	633	70	0	0	34049
736	12	283	639	70	3.9	0.39	34655
737	12	285	661	67	14.432	1.443	34476
738	12	287	665	65	2.907	0.291	33931
739	12	289	676	61	7.608	0.761	34631
740	13	117	1008	514	-1	-1	28175
741	13	119	1008	514	0	0	30423
742	13	121	1005	512	2.344	0.234	32288
743	13	123	1001	511	2.68	0.268	29536
744	13	125	1001	511	0	0	31034
745	13	127	1001	510	0.65	0.065	31088
746	13	129	1001	510	0	0	32001
747	13	131	998	510	1.95	0.195	32944
748	13	133	986	508	7.907	0.791	33488
749	13	135	986	508	0	0	32901
750	13	137	976	500	8.324	0.832	31160
751	13	139	963	493	9.597	0.96	31418
752	13	141	961	493	1.3	0.13	33148
753	13	143	955	490	4.36	0.436	31737
754	13	145	948	489	4.596	0.46	31844
755	13	147	943	489	3.25	0.325	31383
756	13	149	936	489	4.55	0.455	32758
757	13	151	920	489	10.4	1.04	30708
758	13	153	916	487	2.907	0.291	30097
759	13	155	916	487	0	0	29989
760	13	157	914	486	1.453	0.145	31705
761	13	159	914	486	0	0	31483
762	13	161	915	480	3.954	0.395	32800
763	13	163	911	474	4.687	0.469	30239
764	13	165	911	473	0.65	0.065	31794
765	13	167	911	473	0	0	31793
766	13	169	897	474	9.123	0.912	31220
767	13	171	873	474	15.6	1.56	27588
768	13	173	866	473	4.596	0.46	23560
769	13	175	862	473	2.6	0.26	26210
770	13	177	862	473	0	0	28563
771	13	179	859	473	1.95	0.195	28283
772	13	181	839	473	13	1.3	26477
773	13	183	839	473	0	0	29090
774	13	185	838	474	0.919	0.092	28101
775	13	187	837	474	0.65	0.065	26260
776	13	189	840	472	2.344	0.234	25661
777	13	191	840	471	0.65	0.065	25336
778	13	193	846	469	4.111	0.411	30461
779	13	195	848	469	1.3	0.13	30921
780	13	197	852	469	2.6	0.26	30490
781	13	199	852	469	0	0	31924
782	13	201	852	469	0	0	32439
783	13	203	852	469	0	0	32071
784	13	205	859	470	4.596	0.46	33646
785	13	207	861	471	1.453	0.145	36943
786	13	209	873	471	7.8	0.78	29070
787	13	211	897	473	15.654	1.565	27732
788	13	213	899	473	1.3	0.13	27080
789	13	215	903	474	2.68	0.268	27108
790	13	217	909	474	3.9	0.39	29576
791	13	219	914	476	3.5	0.35	29723
792	13	221	918	477	2.68	0.268	30668
793	13	223	919	478	0.919	0.092	30267
794	13	225	922	478	1.95	0.195	31231
795	13	227	927	478	3.25	0.325	35401
796	13	229	941	484	9.9	0.99	36309
797	13	231	949	486	5.36	0.536	32822
798	13	233	955	490	4.687	0.469	29435
799	13	235	958	492	2.344	0.234	28432
800	13	237	966	494	5.36	0.536	28615
801	13	239	974	496	5.36	0.536	28782
802	13	241	977	497	2.055	0.206	30272
803	13	243	978	497	0.65	0.065	30256
804	13	245	985	500	4.95	0.495	31664
805	13	247	985	500	0	0	31994
806	13	249	986	504	2.68	0.268	33377
807	13	251	987	508	2.68	0.268	32762
808	13	253	992	519	7.854	0.785	28604
809	13	255	992	519	0	0	31065
810	13	257	989	522	2.758	0.276	30350
811	13	259	984	525	3.79	0.379	30223
812	13	261	977	530	5.591	0.559	27580
813	13	263	976	531	0.919	0.092	26643
814	13	265	976	531	0	0	28276
815	13	267	976	530	0.65	0.065	34269
816	13	269	981	515	10.277	1.028	30693
817	13	271	981	514	0.65	0.065	31365
818	13	273	959	533	18.894	1.889	32917
819	13	275	957	534	1.453	0.145	32400
820	13	277	927	552	22.74	2.274	27826
821	13	279	923	555	3.25	0.325	28581
822	13	281	909	561	9.9	0.99	29415
823	13	283	902	564	4.95	0.495	29513
824	13	285	901	564	0.65	0.065	30420
825	13	287	900	564	0.65	0.065	31422
826	13	289	898	565	1.453	0.145	32299
827	14	123	998	881	-1	-1	33278
828	14	125	998	881	0	0	31366
829	14	127	997	885	2.68	0.268	30808
830	14	129	995	889	2.907	0.291	31471
831	14	131	993	891	1.838	0.184	29591
832	14	133	987	899	6.5	0.65	30577
833	14	135	974	914	12.902	1.29	30677
834	14	137	964	926	10.153	1.015	30023
835	14	139	954	939	10.661	1.066	31606
836	14	141	949	945	5.077	0.508	31157
837	14	143	939	957	10.153	1.015	31534
838	14	145	936	961	3.25	0.325	32666
839	14	147	931	964	3.79	0.379	35044
840	14	149	911	965	13.016	1.302	31460
841	14	151	884	963	17.598	1.76	35581
842	14	153	872	963	7.8	0.78	35858
843	14	155	848	973	16.9	1.69	29007
844	14	157	834	978	9.663	0.966	28955
845	14	159	825	983	6.692	0.669	28485
846	14	161	820	987	4.162	0.416	30030
847	14	163	812	991	5.814	0.581	29904
848	14	165	798	997	9.9	0.99	28491
849	14	167	789	1004	7.411	0.741	27890
850	14	169	784	1008	4.162	0.416	26282
851	14	171	777	1011	4.95	0.495	26445
852	14	173	772	1013	3.5	0.35	26968
853	14	175	770	1014	1.453	0.145	30890
854	14	177	766	1016	2.907	0.291	31363
855	14	179	764	1017	1.453	0.145	25799
856	14	181	760	1019	2.907	0.291	27548
857	14	183	755	1019	3.25	0.325	29459
858	14	185	751	1019	2.6	0.26	32348
859	14	187	751	1019	0	0	31684
860	14	189	751	1019	0	0	32036
861	14	191	755	1017	2.907	0.291	32337
862	14	193	755	1017	0	0	32125
863	14	195	758	1013	3.25	0.325	31390
864	14	197	763	1011	3.5	0.35	31856
865	14	199	772	1008	6.166	0.617	29836
866	14	201	782	1005	6.786	0.679	29082
867	14	203	786	1004	2.68	0.268	31481
868	14	205	786	1004	0	0	31306
869	14	207	783	1004	1.95	0.195	31175
870	14	209	778	1005	3.314	0.331	31033
871	14	211	769	1006	5.886	0.589	31376
872	14	213	763	1007	3.954	0.395	27570
873	14	215	759	1010	3.25	0.325	26452
874	14	217	757	1011	1.453	0.145	26827
875	14	219	753	1013	2.907	0.291	26700
876	14	221	747	1015	4.111	0.411	32028
877	14	223	740	1016	4.596	0.46	31661
878	14	225	731	1016	5.85	0.585	32034
879	14	227	731	1016	0	0	31406
880	14	229	728	1016	1.95	0.195	31680
881	14	231	722	1018	4.111	0.411	31850
882	14	233	710	1016	7.907	0.791	31999
883	14	235	699	1015	7.179	0.718	32006
884	14	237	693	1013	4.111	0.411	31709
885	14	239	686	1013	4.55	0.455	32155
886	14	241	674	1012	7.827	0.783	32516
887	14	243	666	1012	5.2	0.52	31899
888	14	245	658	1010	5.36	0.536	31706
889	14	247	655	1008	2.344	0.234	31864
890	14	249	650	1005	3.79	0.379	32079
891	14	251	640	1003	6.629	0.663	32216
892	14	253	633	1003	4.55	0.455	33407
893	14	255	621	1005	7.907	0.791	31296
894	14	257	606	1006	9.771	0.977	31804
895	14	259	601	1006	3.25	0.325	31909
896	14	261	597	1008	2.907	0.291	31340
897	14	263	590	1009	4.596	0.46	31646
898	14	265	577	1009	8.45	0.845	31683
899	14	267	570	1009	4.55	0.455	31967
900	14	269	549	1009	13.65	1.365	31436
901	14	271	535	1005	9.464	0.946	31153
902	14	273	530	1004	3.314	0.331	31925
903	14	275	525	1004	3.25	0.325	31329
904	14	277	524	1003	0.919	0.092	31317
905	14	279	523	1003	0.65	0.065	31379
906	14	281	523	1003	0	0	31592
907	14	283	522	1004	0.919	0.092	32167
908	14	285	521	1004	0.65	0.065	31312
909	14	287	520	1004	0.65	0.065	31691
910	14	289	520	1004	0	0	31410
911	15	131	1002	112	-1	-1	28643
912	15	133	997	112	3.25	0.325	30949
913	15	135	992	119	5.591	0.559	30544
914	15	137	991	123	2.68	0.268	34363
915	15	139	991	123	0	0	32796
916	15	141	994	120	2.758	0.276	31407
917	15	143	994	124	2.6	0.26	30124
918	15	145	994	139	9.75	0.975	29870
919	15	147	994	146	4.55	0.455	27554
920	15	149	990	170	15.815	1.581	31770
921	15	151	995	197	17.848	1.785	34514
922	15	153	995	199	1.3	0.13	32487
923	15	155	995	206	4.55	0.455	33256
924	15	157	996	221	9.771	0.977	31340
925	15	159	996	227	3.9	0.39	32036
926	15	161	994	235	5.36	0.536	32795
927	15	163	988	246	8.144	0.814	35421
928	15	165	983	262	10.896	1.09	35236
929	15	167	980	269	4.95	0.495	34005
930	15	169	979	272	2.055	0.206	37481
931	15	171	978	276	2.68	0.268	36246
932	15	173	976	279	2.344	0.234	32002
933	15	175	976	279	0	0	31926
934	15	177	976	283	2.6	0.26	32532
935	15	179	967	300	12.503	1.25	31883
936	15	181	956	316	12.62	1.262	36930
937	15	183	937	350	25.316	2.532	32434
938	15	185	937	350	0	0	32140
939	15	187	937	350	0	0	31884
940	15	189	937	356	3.9	0.39	32179
941	15	191	933	371	10.09	1.009	31846
942	15	193	930	383	8.04	0.804	31285
943	15	195	926	397	9.464	0.946	29136
944	15	197	924	401	2.907	0.291	30884
945	15	199	924	402	0.65	0.065	31749
946	15	201	921	410	5.553	0.555	28660
947	15	203	920	417	4.596	0.46	27070
948	15	205	915	431	9.663	0.966	36579
949	15	207	911	438	5.24	0.524	36479
950	15	209	905	445	5.993	0.599	34572
951	15	211	894	459	11.573	1.157	36073
952	15	213	890	463	3.677	0.368	39649
953	15	215	887	466	2.758	0.276	37605
954	15	217	882	471	4.596	0.46	30013
955	15	219	874	481	8.324	0.832	32409
956	15	221	865	489	7.827	0.783	25741
957	15	223	860	495	5.077	0.508	26608
958	15	225	852	503	7.354	0.735	27125
959	15	227	850	507	2.907	0.291	25953
960	15	229	850	507	0	0	26725
961	15	231	852	513	4.111	0.411	35087
962	15	233	850	515	1.838	0.184	36694
963	15	235	840	527	10.153	1.015	31302
964	15	237	832	535	7.354	0.735	26066
965	15	239	821	550	12.09	1.209	28672
966	15	241	814	558	6.909	0.691	27020
967	15	243	811	563	3.79	0.379	31702
968	15	245	810	567	2.68	0.268	29195
969	15	247	810	570	1.95	0.195	30250
970	15	249	809	578	5.24	0.524	35625
971	15	251	797	588	10.153	1.015	29337
972	15	253	791	592	4.687	0.469	31718
973	15	255	785	597	5.077	0.508	31651
974	15	257	785	597	0	0	32041
975	15	259	782	599	2.344	0.234	25996
976	15	261	782	599	0	0	31244
977	15	263	768	608	10.818	1.082	32802
978	15	265	767	610	1.453	0.145	33723
979	15	267	759	623	9.922	0.992	31281
980	15	269	754	632	6.692	0.669	31861
981	15	271	747	665	21.927	2.193	30659
982	15	273	752	677	8.45	0.845	32736
983	15	275	750	684	4.732	0.473	30943
984	15	277	740	691	7.934	0.793	33124
985	15	279	734	696	5.077	0.508	33017
986	15	281	726	702	6.5	0.65	26831
987	15	283	725	705	2.055	0.206	34974
988	15	285	718	714	7.411	0.741	33817
989	15	287	716	715	1.453	0.145	32768
990	15	289	714	716	1.453	0.145	32161
991	16	171	1016	558	-1	-1	31402
992	16	173	1011	558	3.25	0.325	30833
993	16	175	1002	557	5.886	0.589	31798
994	16	177	987	551	10.501	1.05	31676
995	16	179	967	547	13.257	1.326	29877
996	16	181	948	540	13.161	1.316	29708
997	16	183	930	532	12.803	1.28	27284
998	16	185	907	523	16.053	1.605	32710
999	16	187	891	517	11.107	1.111	30470
1000	16	189	874	507	12.82	1.282	30257
1001	16	191	855	496	14.27	1.427	30660
1002	16	193	847	496	5.2	0.52	30977
1003	16	195	842	495	3.314	0.331	30624
1004	16	197	836	495	3.9	0.39	29775
1005	16	199	820	495	10.4	1.04	32582
1006	16	201	808	492	8.04	0.804	30657
1007	16	203	791	488	11.351	1.135	32552
1008	16	205	788	487	2.055	0.206	32806
1009	16	207	777	486	7.179	0.718	34000
1010	16	209	775	484	1.838	0.184	32797
1011	16	211	764	478	8.144	0.814	30190
1012	16	213	764	478	0	0	33541
1013	16	215	764	478	0	0	27796
1014	16	217	763	478	0.65	0.065	28800
1015	16	219	755	477	5.24	0.524	28079
1016	16	221	735	473	13.257	1.326	29988
1017	16	223	717	470	11.861	1.186	32830
1018	16	225	712	468	3.5	0.35	33041
1019	16	227	704	465	5.553	0.555	32800
1020	16	229	700	458	5.24	0.524	33907
1021	16	231	692	450	7.354	0.735	33232
1022	16	233	689	447	2.758	0.276	32712
1023	16	235	682	441	5.993	0.599	32787
1024	16	237	676	434	5.993	0.599	32817
1025	16	239	668	428	6.5	0.65	31312
1026	16	241	666	424	2.907	0.291	32363
1027	16	243	664	424	1.3	0.13	31685
1028	16	245	660	424	2.6	0.26	32016
1029	16	247	657	424	1.95	0.195	32797
1030	16	249	645	422	7.907	0.791	30531
1031	16	251	623	418	14.534	1.453	34048
1032	16	253	615	417	5.24	0.524	33480
1033	16	255	611	416	2.68	0.268	32943
1034	16	257	607	416	2.6	0.26	32927
1035	16	259	605	417	1.453	0.145	33654
1036	16	261	602	417	1.95	0.195	33812
1037	16	263	603	417	0.65	0.065	33824
1038	16	265	611	417	5.2	0.52	33468
1039	16	267	614	417	1.95	0.195	33079
1040	16	269	617	418	2.055	0.206	33994
1041	16	271	617	418	0	0	33511
1042	16	273	618	418	0.65	0.065	33255
1043	16	275	618	418	0	0	33218
1044	16	277	620	418	1.3	0.13	32473
1045	16	279	620	418	0	0	32698
1046	16	281	620	418	0	0	32884
1047	16	283	621	418	0.65	0.065	32848
1048	16	285	624	420	2.344	0.234	33549
1049	16	287	632	422	5.36	0.536	33971
1050	16	289	639	425	4.95	0.495	33076
1051	17	13	266	845	-1	-1	33476
1052	17	15	265	844	0.919	0.092	31866
1053	17	17	261	837	5.24	0.524	31621
1054	17	19	248	823	12.418	1.242	31179
1055	17	21	241	812	8.475	0.847	32461
1056	17	23	236	797	10.277	1.028	29992
1057	17	25	229	787	7.934	0.793	30699
1058	17	27	226	781	4.36	0.436	31999
1059	17	29	224	776	3.5	0.35	31175
1060	17	31	221	769	4.95	0.495	32509
1061	17	33	217	763	4.687	0.469	32584
1062	17	35	216	760	2.055	0.206	30926
1063	17	37	211	749	7.854	0.785	30934
1064	17	39	200	738	10.111	1.011	32640
1065	17	41	191	729	8.273	0.827	31940
1066	17	43	179	724	8.45	0.845	31278
1067	17	45	163	719	10.896	1.09	31304
1068	17	47	149	712	10.174	1.017	32661
1069	17	49	137	706	8.72	0.872	30337
1070	17	51	123	700	9.9	0.99	30199
1071	17	53	118	697	3.79	0.379	31208
1072	17	55	111	692	5.591	0.559	31694
1073	17	57	96	688	10.09	1.009	31648
1074	17	59	83	683	9.053	0.905	30362
1075	17	61	63	670	15.505	1.55	31550
1076	17	63	62	669	0.919	0.092	31478
1077	17	65	61	668	0.919	0.092	32097
1078	17	67	56	663	4.596	0.46	33789
1079	17	69	49	659	5.24	0.524	32044
1080	17	71	40	652	7.411	0.741	31031
1081	17	73	21	640	14.607	1.461	31617
1082	17	75	14	634	5.993	0.599	33328
1083	17	77	14	634	0	0	32587
1084	17	79	9	632	3.5	0.35	33048
1085	17	81	6	631	2.055	0.206	32969
1086	17	83	3	644	8.672	0.867	32085
1087	17	85	2	652	5.24	0.524	33310
1088	17	87	2	656	2.6	0.26	32393
1089	17	89	2	661	3.25	0.325	31818
1090	17	91	2	663	1.3	0.13	35082
1091	17	93	2	665	1.3	0.13	34371
1092	17	95	2	666	0.65	0.065	33161
1093	17	97	2	668	1.3	0.13	31177
1094	17	99	1	668	0.65	0.065	30229
1095	17	101	1	672	2.6	0.26	31767
1096	17	103	1	677	3.25	0.325	30855
1097	17	105	2	678	0.919	0.092	29938
1098	18	199	1004	598	-1	-1	30987
1099	18	201	1000	599	2.68	0.268	32717
1100	18	203	999	602	2.055	0.206	32800
1101	18	205	992	607	5.591	0.559	32783
1102	18	207	979	613	9.306	0.931	34460
1103	18	209	973	616	4.36	0.436	38900
1104	18	211	973	616	0	0	33873
1105	18	213	973	616	0	0	28525
1106	18	215	973	616	0	0	32815
1107	18	217	973	616	0	0	32851
1108	18	219	968	621	4.596	0.46	32347
1109	18	221	966	621	1.3	0.13	32738
1110	18	223	966	621	0	0	32037
1111	18	225	968	610	7.267	0.727	32494
1112	18	227	961	624	10.174	1.017	28673
1113	18	229	955	629	5.077	0.508	27019
1114	18	231	961	645	11.107	1.111	33266
1115	18	233	981	651	13.572	1.357	35569
1116	18	235	968	651	8.45	0.845	33102
1117	18	237	960	653	5.36	0.536	33174
1118	18	239	957	654	2.055	0.206	31140
1119	18	241	949	656	5.36	0.536	29746
1120	18	243	939	659	6.786	0.679	28655
1121	18	245	933	660	3.954	0.395	31178
1122	18	247	924	665	6.692	0.669	32195
1123	18	249	953	704	31.589	3.159	32717
1124	18	251	971	722	16.546	1.655	32544
1125	18	253	985	735	12.418	1.242	32811
1126	18	255	991	748	9.306	0.931	33154
1127	18	257	972	766	17.012	1.701	32745
1128	18	259	950	772	14.822	1.482	32517
1129	18	261	943	776	5.24	0.524	32205
1130	18	263	927	779	10.581	1.058	31889
1131	18	265	922	779	3.25	0.325	32198
1132	18	267	909	772	9.597	0.96	32771
1133	18	269	899	770	6.629	0.663	32485
1134	18	271	884	767	9.943	0.994	30674
1135	18	273	879	767	3.25	0.325	32333
1136	18	275	864	764	9.943	0.994	32045
1137	18	277	859	761	3.79	0.379	31658
1138	18	279	848	756	7.854	0.785	32261
1139	18	281	842	755	3.954	0.395	31545
1140	18	283	836	755	3.9	0.39	31622
1141	18	285	828	755	5.2	0.52	31533
1142	18	287	825	755	1.95	0.195	31634
1143	18	289	821	750	4.162	0.416	31892
1144	19	211	1019	191	-1	-1	33052
1145	19	213	1011	185	6.5	0.65	30221
1146	19	215	1011	185	0	0	29384
1147	19	217	1009	184	1.453	0.145	32158
1148	19	219	1006	201	11.22	1.122	32550
1149	19	221	1006	203	1.3	0.13	30929
1150	19	223	1006	204	0.65	0.065	31536
1151	19	225	1004	208	2.907	0.291	31743
1152	19	227	997	220	9.03	0.903	31357
1153	19	229	997	223	1.95	0.195	32059
1154	19	231	997	239	10.4	1.04	32526
1155	19	233	996	240	0.919	0.092	30721
1156	19	235	984	243	8.04	0.804	33607
1157	19	237	982	243	1.3	0.13	31177
1158	19	239	964	243	11.7	1.17	29044
1159	19	241	949	243	9.75	0.975	37210
1160	19	243	929	243	13	1.3	31281
1161	19	245	906	243	14.95	1.495	30744
1162	19	247	900	243	3.9	0.39	30041
1163	19	249	899	243	0.65	0.065	29993
1164	19	251	900	242	0.919	0.092	26902
1165	19	253	899	241	0.919	0.092	29284
1166	19	255	895	238	3.25	0.325	32493
1167	19	257	890	238	3.25	0.325	32433
1168	19	259	879	237	7.179	0.718	32829
1169	19	261	863	239	10.481	1.048	27722
1170	19	263	863	239	0	0	30196
1171	19	265	863	240	0.65	0.065	36431
1172	19	267	862	240	0.65	0.065	31598
1173	19	269	862	240	0	0	35820
1174	19	271	860	245	3.5	0.35	26582
1175	19	273	856	248	3.25	0.325	34560
1176	19	275	850	251	4.36	0.436	33314
1177	19	277	850	251	0	0	33054
1178	19	279	851	250	0.919	0.092	33152
1179	19	281	853	250	1.3	0.13	33399
1180	19	283	857	246	3.677	0.368	34328
1181	19	285	859	241	3.5	0.35	34362
1182	19	287	855	228	8.841	0.884	35003
1183	19	289	854	225	2.055	0.206	33790
1184	20	147	870	22	-1	-1	31002
1185	20	149	881	24	7.267	0.727	37102
1186	20	151	879	24	1.3	0.13	35911
1187	20	153	868	30	8.144	0.814	32350
1188	20	155	867	31	0.919	0.092	31874
1189	20	157	867	31	0	0	32826
1190	20	159	860	46	10.759	1.076	33607
1191	20	161	853	54	6.909	0.691	33491
1192	20	163	848	61	5.591	0.559	35657
1193	20	165	835	79	14.432	1.443	32093
1194	20	167	831	85	4.687	0.469	33645
1195	20	169	829	91	4.111	0.411	32257
1196	20	171	825	97	4.687	0.469	32849
1197	20	173	819	109	8.72	0.872	33340
1198	20	175	811	117	7.354	0.735	32368
1199	20	177	807	122	4.162	0.416	26538
1200	20	179	809	133	7.267	0.727	31721
1201	20	181	815	146	9.306	0.931	32450
1202	20	183	824	163	12.503	1.25	33147
1203	20	185	830	184	14.196	1.42	28547
1204	20	187	849	197	14.964	1.496	32114
1205	20	189	854	200	3.79	0.379	33477
1206	20	191	861	199	4.596	0.46	32439
1207	20	193	875	203	9.464	0.946	27491
1208	20	195	888	208	9.053	0.905	29094
1209	20	197	911	223	17.848	1.785	31205
1210	20	199	913	224	1.453	0.145	30148
1211	20	201	928	234	11.718	1.172	31074
1212	20	203	941	241	9.597	0.96	31220
1213	20	205	951	248	7.934	0.793	28557
1214	20	207	955	250	2.907	0.291	29856
1215	20	209	957	252	1.838	0.184	30704
1216	20	211	959	253	1.453	0.145	31473
1217	20	213	959	254	0.65	0.065	30633
1218	20	215	958	256	1.453	0.145	29041
1219	20	217	952	256	3.9	0.39	31424
1220	20	219	952	256	0	0	30876
1221	20	221	950	257	1.453	0.145	31758
1222	20	223	950	257	0	0	32196
1223	20	225	947	257	1.95	0.195	31844
1224	20	227	947	257	0	0	33157
1225	20	229	945	256	1.453	0.145	30651
1226	20	231	945	256	0	0	33238
1227	20	233	945	256	0	0	32326
1228	20	235	942	251	3.79	0.379	30660
1229	20	237	947	258	5.591	0.559	27114
1230	20	239	954	263	5.591	0.559	28793
1231	20	241	970	279	14.707	1.471	34505
1232	20	243	974	286	5.24	0.524	32677
1233	20	245	988	306	15.868	1.587	33512
1234	20	247	992	320	9.464	0.946	30982
1235	20	249	998	330	7.58	0.758	31026
1236	20	251	1002	330	2.6	0.26	28198
1237	20	253	1006	328	2.907	0.291	31839
1238	20	255	1006	328	0	0	33079
1239	20	257	1005	327	0.919	0.092	32083
1240	20	259	1005	321	3.9	0.39	30167
1241	20	261	1005	321	0	0	29878
1242	20	263	1005	321	0	0	29950
1243	20	265	1005	321	0	0	30531
1244	20	267	1005	321	0	0	29587
1245	20	269	1005	321	0	0	31329
1246	20	271	1003	318	2.344	0.234	32013
1247	20	273	1001	316	1.838	0.184	31952
1248	20	275	1001	316	0	0	32279
1249	20	277	1001	315	0.65	0.065	32882
1250	20	279	1001	315	0	0	33100
1251	20	281	1002	315	0.65	0.065	32385
1252	20	283	1002	315	0	0	32349
1253	20	285	1002	315	0	0	32749
1254	20	287	1002	315	0	0	32423
1255	20	289	1005	320	3.79	0.379	30053
1256	21	189	1003	8	-1	-1	33252
1257	21	191	1006	8	1.95	0.195	33514
1258	21	193	1006	8	0	0	33627
1259	21	195	1005	9	0.919	0.092	33644
1260	21	197	1003	10	1.453	0.145	32812
1261	21	199	1002	11	0.919	0.092	33239
1262	21	201	1000	14	2.344	0.234	32775
1263	21	203	999	17	2.055	0.206	34042
1264	21	205	997	21	2.907	0.291	33741
1265	21	207	993	24	3.25	0.325	33077
1266	21	209	991	25	1.453	0.145	33099
1267	21	211	989	27	1.838	0.184	33883
1268	21	213	989	28	0.65	0.065	34141
1269	21	215	987	30	1.838	0.184	32952
1270	21	217	984	32	2.344	0.234	34720
1271	21	219	981	34	2.344	0.234	34339
1272	21	221	978	36	2.344	0.234	35651
1273	21	223	974	39	3.25	0.325	34027
1274	21	225	969	41	3.5	0.35	30554
1275	21	227	965	44	3.25	0.325	31691
1276	21	229	959	48	4.687	0.469	32884
1277	21	231	951	54	6.5	0.65	31803
1278	21	233	947	56	2.907	0.291	32705
1279	21	235	941	60	4.687	0.469	32084
1280	21	237	936	65	4.596	0.46	32388
1281	21	239	936	66	0.65	0.065	32316
1282	21	241	936	66	0	0	32497
1283	21	243	936	66	0	0	33151
1284	21	245	935	66	0.65	0.065	33179
1285	21	247	935	66	0	0	32594
1286	21	249	936	64	1.453	0.145	32579
1287	21	251	936	64	0	0	32256
1288	21	253	936	64	0	0	32220
1289	21	255	937	64	0.65	0.065	32203
1290	21	257	937	64	0	0	32459
1291	21	259	937	64	0	0	32532
1292	21	261	934	64	1.95	0.195	32026
1293	21	263	929	64	3.25	0.325	33252
1294	21	265	929	63	0.65	0.065	32687
1295	21	267	928	63	0.65	0.065	32839
1296	21	269	927	59	2.68	0.268	32239
1297	21	271	916	59	7.15	0.715	32777
1298	21	273	915	59	0.65	0.065	32025
1299	21	275	914	60	0.919	0.092	32200
1300	21	277	911	61	2.055	0.206	32842
1301	21	279	906	63	3.5	0.35	32489
1302	21	281	902	66	3.25	0.325	32901
1303	21	283	899	68	2.344	0.234	33314
1304	21	285	894	70	3.5	0.35	31827
1305	21	287	894	70	0	0	32374
1306	21	289	881	78	9.922	0.992	33138
