# Supplementary material for: The Arp2/3 complex is required for in situ haptotactic response of microglia to iC3b
Source: EMBO Rep. 2026 Feb 27;27(7):1666–95. doi: 10.1038/s44319-026-00720-9 (PMC13076747; doi:10.1038/s44319-026-00720-9)
Supplement: Supplementary file 15 — Source data Fig. 3 [file 44319_2026_720_MOESM15_ESM.zip › Figure 3/3B-F/25.01.24 BV2 iC3b hapto well 2 toward tracks.csv]

Track n�	Slice n�	X	Y	Distance	Velocity	Pixel Value
1	229	1007	513	-1.000	-1.000	32563
1	231	1013	505	6.500	0.650	32105
1	233	1013	505	0.000	0.000	31409
1	235	1013	505	0.000	0.000	33278
1	237	1013	505	0.000	0.000	30424
1	239	1013	505	0.000	0.000	28994
1	241	1009	503	2.907	0.291	32164
1	243	1004	497	5.077	0.508	33240
1	245	996	490	6.909	0.691	30605
1	247	986	481	8.745	0.874	31008
1	249	964	466	17.307	1.731	32308
1	251	943	459	14.388	1.439	30093
1	253	925	449	13.384	1.338	31903
1	255	915	444	7.267	0.727	31228
1	257	900	438	10.501	1.050	30909
1	259	886	430	10.481	1.048	30859
1	261	882	428	2.907	0.291	29441
1	263	878	424	3.677	0.368	30205
1	265	871	418	5.993	0.599	30083
1	267	850	394	20.728	2.073	29894
1	269	847	390	3.250	0.325	30808
1	271	845	387	2.344	0.234	29964
1	273	836	372	11.370	1.137	27239
1	275	827	357	11.370	1.137	30471
1	277	823	348	6.402	0.640	29524
1	279	819	339	6.402	0.640	32537
1	281	819	339	0.000	0.000	32720
1	283	819	339	0.000	0.000	32463
1	285	825	352	9.306	0.931	32773
1	287	832	361	7.411	0.741	33106
1	289	836	367	4.687	0.469	30986
2	211	1018	559	-1.000	-1.000	30620
2	213	1015	555	3.250	0.325	29871
2	215	1014	555	0.650	0.065	28049
2	217	1014	554	0.650	0.065	28808
2	219	1013	553	0.919	0.092	31612
2	221	1012	551	1.453	0.145	29804
2	223	1008	547	3.677	0.368	29474
2	225	1006	545	1.838	0.184	29962
2	227	1005	544	0.919	0.092	30533
2	229	999	540	4.687	0.469	29593
2	231	997	537	2.344	0.234	32156
2	233	995	536	1.453	0.145	33576
2	235	994	534	1.453	0.145	27072
2	237	990	530	3.677	0.368	32488
2	239	988	527	2.344	0.234	31688
2	241	982	523	4.687	0.469	31746
2	243	979	520	2.758	0.276	32870
2	245	980	521	0.919	0.092	33294
2	247	985	523	3.500	0.350	32325
2	249	993	527	5.814	0.581	32263
2	251	996	531	3.250	0.325	32756
2	253	1001	537	5.077	0.508	29668
2	255	1005	545	5.814	0.581	31362
2	257	1007	549	2.907	0.291	28039
2	259	1009	556	4.732	0.473	30699
2	261	1009	556	0.000	0.000	28733
2	263	1010	557	0.919	0.092	29432
2	265	1010	558	0.650	0.065	26949
2	267	1010	558	0.000	0.000	30307
2	269	1005	554	4.162	0.416	31844
2	271	999	552	4.111	0.411	28904
2	273	986	545	9.597	0.960	24596
2	275	979	540	5.591	0.559	27357
2	277	958	527	16.053	1.605	28587
2	279	956	526	1.453	0.145	30098
2	281	953	523	2.758	0.276	28472
2	283	951	522	1.453	0.145	30243
2	285	949	521	1.453	0.145	30413
2	287	949	521	0.000	0.000	30273
2	289	944	520	3.314	0.331	28690
3	103	1007	736	-1.000	-1.000	29788
3	105	1010	748	8.040	0.804	30668
3	107	1010	748	0.000	0.000	29441
3	109	1003	742	5.993	0.599	30279
3	111	1001	743	1.453	0.145	30743
3	113	984	750	11.950	1.195	29319
3	115	983	750	0.650	0.065	29974
3	117	983	750	0.000	0.000	30288
3	119	980	749	2.055	0.206	29382
3	121	980	752	1.950	0.195	29719
3	123	975	777	16.571	1.657	29202
3	125	972	781	3.250	0.325	27917
3	127	967	788	5.591	0.559	28825
3	129	966	789	0.919	0.092	29894
3	131	958	801	9.374	0.937	31376
3	133	955	807	4.360	0.436	31151
3	135	941	815	10.481	1.048	29594
3	137	929	829	11.985	1.199	31581
3	139	921	834	6.132	0.613	31566
3	141	921	834	0.000	0.000	31460
3	143	927	825	7.031	0.703	30765
3	145	932	831	5.077	0.508	30036
3	147	926	841	7.580	0.758	29527
3	149	918	853	9.374	0.937	31203
3	151	900	865	14.061	1.406	31045
3	153	891	869	6.402	0.640	33047
3	155	877	878	10.818	1.082	32164
3	157	863	880	9.192	0.919	34387
3	159	845	881	11.718	1.172	30364
3	161	828	882	11.069	1.107	30997
3	163	815	881	8.475	0.847	31375
3	165	796	876	12.770	1.277	31482
3	167	795	876	0.650	0.065	31204
3	169	795	876	0.000	0.000	31028
3	171	798	880	3.250	0.325	31506
3	173	798	881	0.650	0.065	31899
3	175	804	889	6.500	0.650	32773
3	177	794	900	9.663	0.966	33042
3	179	782	909	9.750	0.975	31656
3	181	776	912	4.360	0.436	31631
3	183	765	917	7.854	0.785	32222
3	185	764	917	0.650	0.065	31530
3	187	762	918	1.453	0.145	31832
3	189	762	918	0.000	0.000	32214
3	191	765	918	1.950	0.195	31946
3	193	772	918	4.550	0.455	33247
3	195	782	919	6.532	0.653	28432
3	197	781	920	0.919	0.092	30916
3	199	776	923	3.790	0.379	29759
3	201	769	925	4.732	0.473	27165
3	203	754	932	10.759	1.076	27965
3	205	743	934	7.267	0.727	31631
3	207	733	936	6.629	0.663	31365
3	209	723	946	9.192	0.919	31491
3	211	716	956	7.934	0.793	31977
3	213	708	960	5.814	0.581	31899
3	215	703	963	3.790	0.379	31300
3	217	702	963	0.650	0.065	31991
3	219	700	963	1.300	0.130	31806
3	221	693	954	7.411	0.741	31351
3	223	690	952	2.344	0.234	31230
3	225	690	952	0.000	0.000	31304
3	227	683	951	4.596	0.460	32308
3	229	681	950	1.453	0.145	32132
3	231	675	949	3.954	0.395	31266
3	233	673	948	1.453	0.145	31815
3	235	671	948	1.300	0.130	31026
3	237	671	948	0.000	0.000	33230
3	239	667	949	2.680	0.268	32572
3	241	662	948	3.314	0.331	31320
3	243	655	946	4.732	0.473	30592
3	245	651	944	2.907	0.291	31704
3	247	649	944	1.300	0.130	32209
3	249	645	944	2.600	0.260	31508
3	251	637	943	5.240	0.524	32173
3	253	633	942	2.680	0.268	31646
3	255	633	942	0.000	0.000	31891
3	257	632	943	0.919	0.092	31874
3	259	632	946	1.950	0.195	32047
3	261	627	948	3.500	0.350	32284
3	263	622	951	3.790	0.379	31608
3	265	621	951	0.650	0.065	31940
3	267	618	951	1.950	0.195	31867
3	269	616	955	2.907	0.291	31728
3	271	614	959	2.907	0.291	31409
3	273	611	966	4.950	0.495	31766
3	275	609	967	1.453	0.145	31619
3	277	606	968	2.055	0.206	31862
3	279	601	974	5.077	0.508	31565
3	281	600	974	0.650	0.065	31649
3	283	596	974	2.600	0.260	31394
3	285	596	974	0.000	0.000	31394
3	287	593	975	2.055	0.206	31898
3	289	590	976	2.055	0.206	32154
4	115	1013	947	-1.000	-1.000	31551
4	117	1013	947	0.000	0.000	31129
4	119	1012	947	0.650	0.065	32109
4	121	1009	947	1.950	0.195	32111
4	123	997	946	7.827	0.783	32810
4	125	997	946	0.000	0.000	34662
4	127	996	950	2.680	0.268	28878
4	129	996	951	0.650	0.065	28258
4	131	987	959	7.827	0.783	30195
4	133	973	968	10.818	1.082	30097
4	135	973	968	0.000	0.000	30236
4	137	972	969	0.919	0.092	28378
4	139	963	982	10.277	1.028	28060
4	141	963	982	0.000	0.000	30447
4	143	958	983	3.314	0.331	32421
4	145	948	986	6.786	0.679	31299
4	147	941	987	4.596	0.460	32883
4	149	928	991	8.841	0.884	30836
4	151	925	993	2.344	0.234	29079
4	153	921	998	4.162	0.416	31956
4	155	920	1001	2.055	0.206	31413
4	157	915	1011	7.267	0.727	31864
4	159	914	1014	2.055	0.206	31607
4	161	911	1019	3.790	0.379	31728
4	163	910	1022	2.055	0.206	31986
4	165	909	1022	0.650	0.065	31697
4	167	906	1024	2.344	0.234	0
4	169	899	1021	4.950	0.495	32153
4	171	899	1021	0.000	0.000	31909
4	173	896	1021	1.950	0.195	32113
4	175	893	1021	1.950	0.195	31858
4	177	888	1021	3.250	0.325	31629
4	179	886	1020	1.453	0.145	30809
4	181	884	1020	1.300	0.130	32061
4	183	881	1019	2.055	0.206	31502
4	185	880	1019	0.650	0.065	31951
4	187	878	1019	1.300	0.130	32218
4	189	878	1019	0.000	0.000	31515
4	191	877	1019	0.650	0.065	31897
4	193	877	1019	0.000	0.000	31225
4	195	857	1021	13.065	1.306	31648
5	125	1005	691	-1.000	-1.000	30884
5	127	1005	691	0.000	0.000	31513
5	129	1005	691	0.000	0.000	31936
5	131	1000	689	3.500	0.350	31484
5	133	1000	689	0.000	0.000	30577
5	135	997	688	2.055	0.206	30851
5	137	995	682	4.111	0.411	29222
5	139	992	678	3.250	0.325	28029
5	141	992	674	2.600	0.260	28274
5	143	991	674	0.650	0.065	28953
5	145	991	674	0.000	0.000	28918
5	147	990	668	3.954	0.395	30603
5	149	987	650	11.861	1.186	30540
5	151	984	637	8.672	0.867	30643
5	153	980	624	8.841	0.884	30520
5	155	977	616	5.553	0.555	30840
5	157	971	609	5.993	0.599	30354
5	159	964	602	6.435	0.643	29068
5	161	956	592	8.324	0.832	33258
5	163	954	591	1.453	0.145	31511
5	165	956	598	4.732	0.473	32495
5	167	962	611	9.306	0.931	29085
5	169	964	611	1.300	0.130	28283
5	171	965	611	0.650	0.065	27067
5	173	969	609	2.907	0.291	28496
5	175	976	600	7.411	0.741	31592
5	177	979	589	7.411	0.741	31565
5	179	980	583	3.954	0.395	31909
5	181	983	564	12.503	1.250	31442
5	183	983	554	6.500	0.650	31837
5	185	982	536	11.718	1.172	33024
5	187	980	528	5.360	0.536	29712
5	189	977	518	6.786	0.679	29587
5	191	977	507	7.150	0.715	29293
5	193	978	499	5.240	0.524	30267
5	195	979	496	2.055	0.206	32323
5	197	979	502	3.900	0.390	29494
5	199	977	498	2.907	0.291	31182
5	201	976	490	5.240	0.524	31619
5	203	974	483	4.732	0.473	33172
5	205	970	472	7.608	0.761	33153
5	207	965	461	7.854	0.785	34454
5	209	962	461	1.950	0.195	32604
5	211	959	466	3.790	0.379	31505
5	213	959	472	3.900	0.390	28266
5	215	961	478	4.111	0.411	30989
5	217	961	480	1.300	0.130	30274
5	219	961	481	0.650	0.065	30173
5	221	961	483	1.300	0.130	30150
5	223	961	483	0.000	0.000	28844
5	225	962	484	0.919	0.092	30864
5	227	963	484	0.650	0.065	30759
5	229	967	482	2.907	0.291	31213
5	231	971	473	6.402	0.640	30347
5	233	972	466	4.596	0.460	30613
5	235	971	457	5.886	0.589	31007
5	237	972	454	2.055	0.206	31630
5	239	968	457	3.250	0.325	31125
5	241	961	460	4.950	0.495	30992
5	243	959	460	1.300	0.130	32201
5	245	956	456	3.250	0.325	33417
5	247	957	466	6.532	0.653	37038
5	249	958	480	9.123	0.912	29497
5	251	958	484	2.600	0.260	30594
5	253	958	491	4.550	0.455	29331
5	255	958	492	0.650	0.065	33737
5	257	958	492	0.000	0.000	32975
5	259	951	505	9.597	0.960	29338
5	261	946	512	5.591	0.559	30426
5	263	928	530	16.546	1.655	36942
5	265	916	537	9.030	0.903	34279
5	267	903	547	10.661	1.066	33182
5	269	886	558	13.161	1.316	34192
5	271	879	561	4.950	0.495	34349
5	273	869	564	6.786	0.679	31066
5	275	856	572	9.922	0.992	30739
5	277	849	576	5.240	0.524	30952
5	279	842	582	5.993	0.599	32560
5	281	835	588	5.993	0.599	33375
5	283	833	591	2.344	0.234	33746
5	285	828	593	3.500	0.350	35359
5	287	821	595	4.732	0.473	32999
5	289	808	593	8.549	0.855	35394
6	137	1011	535	-1.000	-1.000	38174
6	139	1003	531	5.814	0.581	31663
6	141	991	535	8.222	0.822	32193
6	143	980	539	7.608	0.761	30970
6	145	967	546	9.597	0.960	30913
6	147	952	553	10.759	1.076	33779
6	149	944	559	6.500	0.650	37250
6	151	932	567	9.374	0.937	34065
6	153	916	575	11.627	1.163	32086
6	155	900	578	10.581	1.058	30548
6	157	885	581	9.943	0.994	31213
6	159	869	582	10.420	1.042	33221
6	161	857	583	7.827	0.783	34501
6	163	823	584	22.109	2.211	32126
6	165	812	587	7.411	0.741	32537
6	167	802	584	6.786	0.679	33371
6	169	801	583	0.919	0.092	33949
6	171	808	578	5.591	0.559	33299
6	173	814	574	4.687	0.469	25151
6	175	821	573	4.596	0.460	29144
6	177	834	572	8.475	0.847	28898
6	179	835	573	0.919	0.092	30630
6	181	839	573	2.600	0.260	33836
6	183	832	576	4.950	0.495	33475
6	185	820	579	8.040	0.804	35889
6	187	805	584	10.277	1.028	36388
6	189	802	586	2.344	0.234	35217
6	191	796	587	3.954	0.395	35702
6	193	791	587	3.250	0.325	34502
6	195	778	591	8.841	0.884	35261
6	197	772	592	3.954	0.395	33023
6	199	756	596	10.720	1.072	27329
6	201	753	596	1.950	0.195	28480
6	203	761	590	6.500	0.650	30636
6	205	782	583	14.388	1.439	28005
6	207	816	576	22.563	2.256	33864
6	209	844	574	18.246	1.825	33138
6	211	868	574	15.600	1.560	33271
6	213	882	577	9.306	0.931	27689
6	215	893	585	8.841	0.884	29932
6	217	904	590	7.854	0.785	29255
6	219	920	602	13.000	1.300	30702
6	221	930	612	9.192	0.919	29821
6	223	933	618	4.360	0.436	28361
6	225	941	634	11.627	1.163	32228
6	227	946	641	5.591	0.559	31974
6	229	956	655	11.183	1.118	32111
6	231	961	663	6.132	0.613	31530
6	233	975	678	13.337	1.334	31153
6	235	977	680	1.838	0.184	30638
6	237	970	671	7.411	0.741	30123
6	239	963	661	7.934	0.793	31898
6	241	951	654	9.030	0.903	33922
6	243	941	651	6.786	0.679	36279
6	245	940	650	0.919	0.092	34097
6	247	936	650	2.600	0.260	28237
6	249	934	650	1.300	0.130	29311
6	251	928	655	5.077	0.508	28680
6	253	915	666	11.069	1.107	29060
6	255	910	684	12.143	1.214	29637
6	257	910	690	3.900	0.390	28611
6	259	910	699	5.850	0.585	31646
6	261	911	706	4.596	0.460	29147
6	263	911	713	4.550	0.455	29977
6	265	911	724	7.150	0.715	29579
6	267	911	732	5.200	0.520	30354
6	269	912	740	5.240	0.524	31564
6	271	913	744	2.680	0.268	31590
6	273	914	748	2.680	0.268	31666
6	275	914	753	3.250	0.325	31736
6	277	914	753	0.000	0.000	31486
6	279	915	742	7.179	0.718	32092
6	281	915	735	4.550	0.455	32108
6	283	916	730	3.314	0.331	31376
6	285	917	725	3.314	0.331	31649
6	287	918	723	1.453	0.145	30477
6	289	918	719	2.600	0.260	30244
7	127	1010	457	-1.000	-1.000	30413
7	129	1005	458	3.314	0.331	33044
7	131	991	458	9.100	0.910	26691
7	133	987	458	2.600	0.260	32272
7	135	982	452	5.077	0.508	34985
7	137	966	435	15.174	1.517	29508
7	139	946	421	15.868	1.587	33243
7	141	923	404	18.590	1.859	32784
7	143	909	393	11.573	1.157	32131
7	145	905	392	2.680	0.268	32281
7	147	899	387	5.077	0.508	32100
7	149	892	386	4.596	0.460	31396
7	151	886	379	5.993	0.599	33224
7	153	882	371	5.814	0.581	29290
7	155	870	354	13.525	1.353	31410
7	157	853	350	11.351	1.135	29690
7	159	848	347	3.790	0.379	26018
7	161	850	353	4.111	0.411	31976
7	163	850	367	9.100	0.910	30563
7	165	846	380	8.841	0.884	30293
7	167	841	399	12.770	1.277	27280
7	169	839	405	4.111	0.411	29390
7	171	831	421	11.627	1.163	28641
7	173	829	424	2.344	0.234	28575
7	175	829	424	0.000	0.000	30377
7	177	820	447	16.053	1.605	31230
7	179	817	451	3.250	0.325	30823
7	181	812	459	6.132	0.613	30807
7	183	811	460	0.919	0.092	28287
7	185	811	459	0.650	0.065	27709
7	187	805	472	9.306	0.931	25879
7	189	802	476	3.250	0.325	26748
7	191	801	477	0.919	0.092	26338
7	193	794	479	4.732	0.473	33501
7	195	801	467	9.030	0.903	32116
7	197	808	450	11.950	1.195	31790
7	199	820	423	19.205	1.920	32387
7	201	828	409	10.481	1.048	28799
7	203	835	400	7.411	0.741	30486
7	205	839	395	4.162	0.416	30836
7	207	839	385	6.500	0.650	30706
7	209	839	367	11.700	1.170	31224
7	211	837	356	7.267	0.727	31323
7	213	835	348	5.360	0.536	32315
7	215	832	337	7.411	0.741	31756
7	217	827	331	5.077	0.508	29614
7	219	825	326	3.500	0.350	30010
7	221	825	326	0.000	0.000	33037
7	223	832	338	9.030	0.903	31905
7	225	844	356	14.061	1.406	23366
7	227	848	373	11.351	1.135	32011
7	229	850	384	7.267	0.727	29292
7	231	850	392	5.200	0.520	31124
7	233	856	386	5.515	0.552	30794
7	235	848	376	8.324	0.832	27501
7	237	847	359	11.069	1.107	26974
7	239	842	348	7.854	0.785	29653
7	241	837	345	3.790	0.379	23826
7	243	821	337	11.627	1.163	31365
7	245	807	332	9.663	0.966	32736
7	247	790	326	11.718	1.172	33279
7	249	783	322	5.240	0.524	32696
7	251	767	315	11.351	1.135	33699
7	253	759	307	7.354	0.735	32918
7	255	745	287	15.868	1.587	33761
7	257	735	281	7.580	0.758	32956
7	259	731	276	4.162	0.416	31521
7	261	729	276	1.300	0.130	27232
7	263	726	274	2.344	0.234	32741
7	265	728	274	1.300	0.130	33338
7	267	728	274	0.000	0.000	32926
7	269	746	290	15.654	1.565	32827
7	271	759	298	9.922	0.992	32054
7	273	773	304	9.900	0.990	34201
7	275	783	313	8.745	0.874	33331
7	277	802	339	20.931	2.093	32506
7	279	814	354	12.486	1.249	32604
7	281	830	368	13.819	1.382	38827
7	283	831	369	0.919	0.092	36230
7	285	810	374	14.031	1.403	28595
7	287	785	381	16.875	1.687	34319
7	289	769	386	10.896	1.090	34245
8	165	986	345	-1.000	-1.000	32138
8	167	986	345	0.000	0.000	31229
8	169	986	345	0.000	0.000	32176
8	171	966	347	13.065	1.306	30388
8	173	966	347	0.000	0.000	31302
8	175	957	346	5.886	0.589	29534
8	177	950	345	4.596	0.460	29930
8	179	954	347	2.907	0.291	30402
8	181	956	355	5.360	0.536	31264
8	183	949	356	4.596	0.460	31531
8	185	945	356	2.600	0.260	31627
8	187	941	358	2.907	0.291	32874
8	189	941	358	0.000	0.000	31485
8	191	950	355	6.166	0.617	29261
8	193	953	353	2.344	0.234	30738
8	195	955	349	2.907	0.291	28439
8	197	953	340	5.993	0.599	29445
8	199	947	353	9.306	0.931	32458
8	201	947	353	0.000	0.000	30939
8	203	957	344	8.745	0.874	29498
8	205	964	349	5.591	0.559	32220
8	207	965	349	0.650	0.065	30957
8	209	972	350	4.596	0.460	33181
8	211	986	349	9.123	0.912	32498
8	213	986	349	0.000	0.000	30640
8	215	982	352	3.250	0.325	31030
8	217	976	352	3.900	0.390	31280
8	219	974	353	1.453	0.145	24749
8	221	974	353	0.000	0.000	24319
8	223	980	350	4.360	0.436	30527
8	225	995	359	11.370	1.137	29841
8	227	995	359	0.000	0.000	31446
8	229	998	354	3.790	0.379	28878
8	231	992	343	8.144	0.814	30692
8	233	983	355	9.750	0.975	32434
8	235	974	363	7.827	0.783	31017
8	237	971	366	2.758	0.276	32571
8	239	970	366	0.650	0.065	31609
8	241	970	370	2.600	0.260	33339
8	243	976	381	8.144	0.814	32934
8	245	984	385	5.814	0.581	33731
8	247	999	379	10.501	1.050	30970
8	249	994	370	6.692	0.669	31405
8	251	991	364	4.360	0.436	32126
8	253	991	364	0.000	0.000	32161
8	255	993	397	21.489	2.149	31693
8	257	993	387	6.500	0.650	27778
8	259	991	378	5.993	0.599	28857
8	261	991	365	8.450	0.845	32335
8	263	991	363	1.300	0.130	31775
8	265	990	358	3.314	0.331	33535
8	267	987	353	3.790	0.379	30968
8	269	977	352	6.532	0.653	31319
8	271	954	361	16.053	1.605	26327
8	273	952	365	2.907	0.291	28143
8	275	951	368	2.055	0.206	30897
8	277	948	377	6.166	0.617	31922
8	279	947	385	5.240	0.524	32628
8	281	947	386	0.650	0.065	33729
8	283	944	390	3.250	0.325	38006
8	285	944	390	0.000	0.000	35590
8	287	954	377	10.661	1.066	30363
8	289	973	358	17.465	1.747	31927
9	193	1001	929	-1.000	-1.000	28467
9	195	999	929	1.300	0.130	30857
9	197	992	929	4.550	0.455	27430
9	199	990	929	1.300	0.130	24934
9	201	979	929	7.150	0.715	28516
9	203	973	929	3.900	0.390	32207
9	205	966	928	4.596	0.460	32650
9	207	955	926	7.267	0.727	33141
9	209	946	923	6.166	0.617	32468
9	211	936	920	6.786	0.679	33969
9	213	928	918	5.360	0.536	31898
9	215	909	915	12.503	1.250	33045
9	217	900	914	5.886	0.589	32901
9	219	892	913	5.240	0.524	32754
9	221	885	911	4.732	0.473	34275
9	223	870	908	9.943	0.994	33231
9	225	858	906	7.907	0.791	30719
9	227	849	904	5.993	0.599	30554
9	229	846	902	2.344	0.234	29269
9	231	835	895	8.475	0.847	33294
9	233	829	892	4.360	0.436	27804
9	235	823	889	4.360	0.436	32877
9	237	810	883	9.306	0.931	32968
9	239	805	880	3.790	0.379	29033
9	241	805	879	0.650	0.065	27176
9	243	800	875	4.162	0.416	29628
9	245	799	874	0.919	0.092	28244
9	247	799	874	0.000	0.000	28774
9	249	795	873	2.680	0.268	28671
9	251	794	873	0.650	0.065	27446
9	253	793	873	0.650	0.065	27706
9	255	790	870	2.758	0.276	29800
9	257	784	862	6.500	0.650	28687
9	259	778	858	4.687	0.469	29842
9	261	770	851	6.909	0.691	31062
9	263	766	849	2.907	0.291	31538
9	265	761	845	4.162	0.416	31785
9	267	757	842	3.250	0.325	32028
9	269	754	838	3.250	0.325	32703
9	271	753	835	2.055	0.206	32260
9	273	751	830	3.500	0.350	31489
9	275	751	828	1.300	0.130	31238
9	277	750	823	3.314	0.331	29969
9	279	749	821	1.453	0.145	29664
9	281	748	817	2.680	0.268	28409
9	283	745	814	2.758	0.276	29579
9	285	745	812	1.300	0.130	30061
9	287	744	811	0.919	0.092	30932
9	289	741	809	2.344	0.234	31316
10	209	1013	821	-1.000	-1.000	28664
10	211	1008	820	3.314	0.331	30011
10	213	986	807	16.610	1.661	31761
10	215	984	807	1.300	0.130	32672
10	217	983	806	0.919	0.092	33113
10	219	979	794	8.222	0.822	33161
10	221	981	788	4.111	0.411	32339
10	223	981	775	8.450	0.845	28898
10	225	982	765	6.532	0.653	31518
10	227	973	751	10.818	1.082	32549
10	229	951	746	14.664	1.466	29688
10	231	936	745	9.771	0.977	30163
10	233	923	745	8.450	0.845	25202
10	235	908	745	9.750	0.975	28812
10	237	902	745	3.900	0.390	29998
10	239	896	745	3.900	0.390	29990
10	241	874	743	14.359	1.436	32930
10	243	861	743	8.450	0.845	33445
10	245	857	743	2.600	0.260	33415
10	247	856	743	0.650	0.065	28075
10	249	854	742	1.453	0.145	28603
10	251	849	742	3.250	0.325	29833
10	253	838	743	7.179	0.718	31637
10	255	835	742	2.055	0.206	31255
10	257	832	742	1.950	0.195	32674
10	259	834	742	1.300	0.130	31542
10	261	837	742	1.950	0.195	31720
10	263	845	738	5.814	0.581	31898
10	265	852	730	6.909	0.691	31875
10	267	856	714	10.720	1.072	31962
10	269	854	695	12.418	1.242	30968
10	271	849	677	12.143	1.214	31745
10	273	845	666	7.608	0.761	32344
10	275	841	653	8.841	0.884	30964
10	277	827	631	16.950	1.695	30326
10	279	825	627	2.907	0.291	29943
10	281	819	624	4.360	0.436	30859
10	283	818	623	0.919	0.092	29856
10	285	811	622	4.596	0.460	29931
10	287	808	621	2.055	0.206	29359
10	289	803	619	3.500	0.350	29580
11	147	991	662	-1.000	-1.000	29008
11	149	991	662	0.000	0.000	28516
11	151	994	662	1.950	0.195	26424
11	153	997	654	5.553	0.555	31715
11	155	995	649	3.500	0.350	30606
11	157	986	641	7.827	0.783	29876
11	159	964	613	23.145	2.315	30476
11	161	960	602	7.608	0.761	30026
11	163	959	602	0.650	0.065	26857
11	165	961	609	4.732	0.473	28517
11	167	968	618	7.411	0.741	30281
11	169	973	625	5.591	0.559	33127
11	171	975	622	2.344	0.234	31985
11	173	977	606	10.481	1.048	30443
11	175	979	601	3.500	0.350	29760
11	177	979	596	3.250	0.325	31657
11	179	980	592	2.680	0.268	31825
11	181	983	582	6.786	0.679	31574
11	183	983	582	0.000	0.000	31680
11	185	981	581	1.453	0.145	32057
11	187	980	581	0.650	0.065	31192
11	189	979	580	0.919	0.092	29940
11	191	978	579	0.919	0.092	29245
11	193	976	570	5.993	0.599	27710
11	195	976	565	3.250	0.325	26903
11	197	976	560	3.250	0.325	28295
11	199	973	547	8.672	0.867	27174
11	201	969	536	7.608	0.761	30332
11	203	967	526	6.629	0.663	29382
11	205	965	515	7.267	0.727	27853
11	207	964	510	3.314	0.331	27470
11	209	961	501	6.166	0.617	25469
11	211	956	496	4.596	0.460	29844
11	213	956	489	4.550	0.455	30267
11	215	960	484	4.162	0.416	29821
11	217	960	481	1.950	0.195	31021
11	219	956	481	2.600	0.260	29808
11	221	956	481	0.000	0.000	30951
11	223	955	480	0.919	0.092	29798
11	225	952	478	2.344	0.234	29239
11	227	952	477	0.650	0.065	29166
11	229	952	474	1.950	0.195	29306
11	231	951	473	0.919	0.092	30022
11	233	948	471	2.344	0.234	28210
11	235	946	470	1.453	0.145	31348
11	237	944	470	1.300	0.130	32058
11	239	943	470	0.650	0.065	30552
11	241	942	469	0.919	0.092	31471
11	243	936	467	4.111	0.411	31616
11	245	934	465	1.838	0.184	32523
11	247	932	465	1.300	0.130	32520
11	249	937	475	7.267	0.727	32088
11	251	940	486	7.411	0.741	32421
11	253	940	496	6.500	0.650	32045
11	255	941	505	5.886	0.589	29216
11	257	941	511	3.900	0.390	30258
11	259	932	520	8.273	0.827	32595
11	261	922	527	7.934	0.793	30502
11	263	902	539	15.160	1.516	30725
11	265	893	545	7.031	0.703	30750
11	267	873	553	14.001	1.400	30505
11	269	865	556	5.553	0.555	31790
11	271	855	560	7.001	0.700	32261
11	273	849	563	4.360	0.436	32332
11	275	845	565	2.907	0.291	32215
11	277	839	572	5.993	0.599	30262
11	279	834	579	5.591	0.559	27929
11	281	830	583	3.677	0.368	31369
11	283	827	586	2.758	0.276	30329
11	285	823	589	3.250	0.325	35539
11	287	816	593	5.240	0.524	33943
11	289	804	597	8.222	0.822	36765
12	159	867	13	-1.000	-1.000	36235
12	161	858	7	7.031	0.703	31408
12	163	856	9	1.838	0.184	33512
12	165	847	17	7.827	0.783	34128
12	167	838	23	7.031	0.703	33070
12	169	831	29	5.993	0.599	32253
12	171	816	40	12.090	1.209	28361
12	173	796	58	17.489	1.749	33028
12	175	793	60	2.344	0.234	28333
12	177	777	72	13.000	1.300	35913
12	179	769	78	6.500	0.650	37047
12	181	762	80	4.732	0.473	34369
12	183	742	80	13.000	1.300	32916
12	185	716	87	17.501	1.750	32457
12	187	692	93	16.080	1.608	32866
12	189	685	95	4.732	0.473	33011
12	191	670	99	10.090	1.009	30870
12	193	658	97	7.907	0.791	34402
12	195	656	96	1.453	0.145	34422
12	197	648	91	6.132	0.613	34401
12	199	643	91	3.250	0.325	34375
12	201	641	89	1.838	0.184	34188
12	203	641	87	1.300	0.130	34029
12	205	643	84	2.344	0.234	34359
12	207	650	80	5.240	0.524	35375
12	209	659	73	7.411	0.741	32100
12	211	662	71	2.344	0.234	31603
12	213	667	68	3.790	0.379	35395
12	215	673	66	4.111	0.411	30280
12	217	677	66	2.600	0.260	29824
12	219	679	66	1.300	0.130	28291
12	221	683	67	2.680	0.268	28790
12	223	693	72	7.267	0.727	29972
12	225	698	72	3.250	0.325	31724
12	227	702	68	3.677	0.368	34007
12	229	706	65	3.250	0.325	33766
12	231	704	65	1.300	0.130	34553
12	233	698	66	3.954	0.395	32704
12	235	692	66	3.900	0.390	32161
12	237	689	67	2.055	0.206	30606
12	239	676	68	8.475	0.847	27414
12	241	672	69	2.680	0.268	28691
12	243	653	73	12.620	1.262	33502
12	245	646	75	4.732	0.473	34780
12	247	642	75	2.600	0.260	34964
12	249	637	75	3.250	0.325	36454
12	251	631	75	3.900	0.390	36910
12	253	623	76	5.240	0.524	35087
12	255	621	75	1.453	0.145	37105
12	257	615	71	4.687	0.469	34461
12	259	614	71	0.650	0.065	34521
12	261	614	70	0.650	0.065	32636
12	263	614	70	0.000	0.000	31653
12	265	613	71	0.919	0.092	34077
12	267	611	71	1.300	0.130	34184
12	269	610	70	0.919	0.092	34656
12	271	610	70	0.000	0.000	35240
12	273	612	70	1.300	0.130	34193
12	275	614	70	1.300	0.130	34310
12	277	619	70	3.250	0.325	34233
12	279	633	70	9.100	0.910	34342
12	281	633	70	0.000	0.000	34049
12	283	639	70	3.900	0.390	34655
12	285	661	67	14.432	1.443	34476
12	287	665	65	2.907	0.291	33931
12	289	676	61	7.608	0.761	34631
13	117	1008	514	-1.000	-1.000	28175
13	119	1008	514	0.000	0.000	30423
13	121	1005	512	2.344	0.234	32288
13	123	1001	511	2.680	0.268	29536
13	125	1001	511	0.000	0.000	31034
13	127	1001	510	0.650	0.065	31088
13	129	1001	510	0.000	0.000	32001
13	131	998	510	1.950	0.195	32944
13	133	986	508	7.907	0.791	33488
13	135	986	508	0.000	0.000	32901
13	137	976	500	8.324	0.832	31160
13	139	963	493	9.597	0.960	31418
13	141	961	493	1.300	0.130	33148
13	143	955	490	4.360	0.436	31737
13	145	948	489	4.596	0.460	31844
13	147	943	489	3.250	0.325	31383
13	149	936	489	4.550	0.455	32758
13	151	920	489	10.400	1.040	30708
13	153	916	487	2.907	0.291	30097
13	155	916	487	0.000	0.000	29989
13	157	914	486	1.453	0.145	31705
13	159	914	486	0.000	0.000	31483
13	161	915	480	3.954	0.395	32800
13	163	911	474	4.687	0.469	30239
13	165	911	473	0.650	0.065	31794
13	167	911	473	0.000	0.000	31793
13	169	897	474	9.123	0.912	31220
13	171	873	474	15.600	1.560	27588
13	173	866	473	4.596	0.460	23560
13	175	862	473	2.600	0.260	26210
13	177	862	473	0.000	0.000	28563
13	179	859	473	1.950	0.195	28283
13	181	839	473	13.000	1.300	26477
13	183	839	473	0.000	0.000	29090
13	185	838	474	0.919	0.092	28101
13	187	837	474	0.650	0.065	26260
13	189	840	472	2.344	0.234	25661
13	191	840	471	0.650	0.065	25336
13	193	846	469	4.111	0.411	30461
13	195	848	469	1.300	0.130	30921
13	197	852	469	2.600	0.260	30490
13	199	852	469	0.000	0.000	31924
13	201	852	469	0.000	0.000	32439
13	203	852	469	0.000	0.000	32071
13	205	859	470	4.596	0.460	33646
13	207	861	471	1.453	0.145	36943
13	209	873	471	7.800	0.780	29070
13	211	897	473	15.654	1.565	27732
13	213	899	473	1.300	0.130	27080
13	215	903	474	2.680	0.268	27108
13	217	909	474	3.900	0.390	29576
13	219	914	476	3.500	0.350	29723
13	221	918	477	2.680	0.268	30668
13	223	919	478	0.919	0.092	30267
13	225	922	478	1.950	0.195	31231
13	227	927	478	3.250	0.325	35401
13	229	941	484	9.900	0.990	36309
13	231	949	486	5.360	0.536	32822
13	233	955	490	4.687	0.469	29435
13	235	958	492	2.344	0.234	28432
13	237	966	494	5.360	0.536	28615
13	239	974	496	5.360	0.536	28782
13	241	977	497	2.055	0.206	30272
13	243	978	497	0.650	0.065	30256
13	245	985	500	4.950	0.495	31664
13	247	985	500	0.000	0.000	31994
13	249	986	504	2.680	0.268	33377
13	251	987	508	2.680	0.268	32762
13	253	992	519	7.854	0.785	28604
13	255	992	519	0.000	0.000	31065
13	257	989	522	2.758	0.276	30350
13	259	984	525	3.790	0.379	30223
13	261	977	530	5.591	0.559	27580
13	263	976	531	0.919	0.092	26643
13	265	976	531	0.000	0.000	28276
13	267	976	530	0.650	0.065	34269
13	269	981	515	10.277	1.028	30693
13	271	981	514	0.650	0.065	31365
13	273	959	533	18.894	1.889	32917
13	275	957	534	1.453	0.145	32400
13	277	927	552	22.740	2.274	27826
13	279	923	555	3.250	0.325	28581
13	281	909	561	9.900	0.990	29415
13	283	902	564	4.950	0.495	29513
13	285	901	564	0.650	0.065	30420
13	287	900	564	0.650	0.065	31422
13	289	898	565	1.453	0.145	32299
14	123	998	881	-1.000	-1.000	33278
14	125	998	881	0.000	0.000	31366
14	127	997	885	2.680	0.268	30808
14	129	995	889	2.907	0.291	31471
14	131	993	891	1.838	0.184	29591
14	133	987	899	6.500	0.650	30577
14	135	974	914	12.902	1.290	30677
14	137	964	926	10.153	1.015	30023
14	139	954	939	10.661	1.066	31606
14	141	949	945	5.077	0.508	31157
14	143	939	957	10.153	1.015	31534
14	145	936	961	3.250	0.325	32666
14	147	931	964	3.790	0.379	35044
14	149	911	965	13.016	1.302	31460
14	151	884	963	17.598	1.760	35581
14	153	872	963	7.800	0.780	35858
14	155	848	973	16.900	1.690	29007
14	157	834	978	9.663	0.966	28955
14	159	825	983	6.692	0.669	28485
14	161	820	987	4.162	0.416	30030
14	163	812	991	5.814	0.581	29904
14	165	798	997	9.900	0.990	28491
14	167	789	1004	7.411	0.741	27890
14	169	784	1008	4.162	0.416	26282
14	171	777	1011	4.950	0.495	26445
14	173	772	1013	3.500	0.350	26968
14	175	770	1014	1.453	0.145	30890
14	177	766	1016	2.907	0.291	31363
14	179	764	1017	1.453	0.145	25799
14	181	760	1019	2.907	0.291	27548
14	183	755	1019	3.250	0.325	29459
14	185	751	1019	2.600	0.260	32348
14	187	751	1019	0.000	0.000	31684
14	189	751	1019	0.000	0.000	32036
14	191	755	1017	2.907	0.291	32337
14	193	755	1017	0.000	0.000	32125
14	195	758	1013	3.250	0.325	31390
14	197	763	1011	3.500	0.350	31856
14	199	772	1008	6.166	0.617	29836
14	201	782	1005	6.786	0.679	29082
14	203	786	1004	2.680	0.268	31481
14	205	786	1004	0.000	0.000	31306
14	207	783	1004	1.950	0.195	31175
14	209	778	1005	3.314	0.331	31033
14	211	769	1006	5.886	0.589	31376
14	213	763	1007	3.954	0.395	27570
14	215	759	1010	3.250	0.325	26452
14	217	757	1011	1.453	0.145	26827
14	219	753	1013	2.907	0.291	26700
14	221	747	1015	4.111	0.411	32028
14	223	740	1016	4.596	0.460	31661
14	225	731	1016	5.850	0.585	32034
14	227	731	1016	0.000	0.000	31406
14	229	728	1016	1.950	0.195	31680
14	231	722	1018	4.111	0.411	31850
14	233	710	1016	7.907	0.791	31999
14	235	699	1015	7.179	0.718	32006
14	237	693	1013	4.111	0.411	31709
14	239	686	1013	4.550	0.455	32155
14	241	674	1012	7.827	0.783	32516
14	243	666	1012	5.200	0.520	31899
14	245	658	1010	5.360	0.536	31706
14	247	655	1008	2.344	0.234	31864
14	249	650	1005	3.790	0.379	32079
14	251	640	1003	6.629	0.663	32216
14	253	633	1003	4.550	0.455	33407
14	255	621	1005	7.907	0.791	31296
14	257	606	1006	9.771	0.977	31804
14	259	601	1006	3.250	0.325	31909
14	261	597	1008	2.907	0.291	31340
14	263	590	1009	4.596	0.460	31646
14	265	577	1009	8.450	0.845	31683
14	267	570	1009	4.550	0.455	31967
14	269	549	1009	13.650	1.365	31436
14	271	535	1005	9.464	0.946	31153
14	273	530	1004	3.314	0.331	31925
14	275	525	1004	3.250	0.325	31329
14	277	524	1003	0.919	0.092	31317
14	279	523	1003	0.650	0.065	31379
14	281	523	1003	0.000	0.000	31592
14	283	522	1004	0.919	0.092	32167
14	285	521	1004	0.650	0.065	31312
14	287	520	1004	0.650	0.065	31691
14	289	520	1004	0.000	0.000	31410
15	131	1002	112	-1.000	-1.000	28643
15	133	997	112	3.250	0.325	30949
15	135	992	119	5.591	0.559	30544
15	137	991	123	2.680	0.268	34363
15	139	991	123	0.000	0.000	32796
15	141	994	120	2.758	0.276	31407
15	143	994	124	2.600	0.260	30124
15	145	994	139	9.750	0.975	29870
15	147	994	146	4.550	0.455	27554
15	149	990	170	15.815	1.581	31770
15	151	995	197	17.848	1.785	34514
15	153	995	199	1.300	0.130	32487
15	155	995	206	4.550	0.455	33256
15	157	996	221	9.771	0.977	31340
15	159	996	227	3.900	0.390	32036
15	161	994	235	5.360	0.536	32795
15	163	988	246	8.144	0.814	35421
15	165	983	262	10.896	1.090	35236
15	167	980	269	4.950	0.495	34005
15	169	979	272	2.055	0.206	37481
15	171	978	276	2.680	0.268	36246
15	173	976	279	2.344	0.234	32002
15	175	976	279	0.000	0.000	31926
15	177	976	283	2.600	0.260	32532
15	179	967	300	12.503	1.250	31883
15	181	956	316	12.620	1.262	36930
15	183	937	350	25.316	2.532	32434
15	185	937	350	0.000	0.000	32140
15	187	937	350	0.000	0.000	31884
15	189	937	356	3.900	0.390	32179
15	191	933	371	10.090	1.009	31846
15	193	930	383	8.040	0.804	31285
15	195	926	397	9.464	0.946	29136
15	197	924	401	2.907	0.291	30884
15	199	924	402	0.650	0.065	31749
15	201	921	410	5.553	0.555	28660
15	203	920	417	4.596	0.460	27070
15	205	915	431	9.663	0.966	36579
15	207	911	438	5.240	0.524	36479
15	209	905	445	5.993	0.599	34572
15	211	894	459	11.573	1.157	36073
15	213	890	463	3.677	0.368	39649
15	215	887	466	2.758	0.276	37605
15	217	882	471	4.596	0.460	30013
15	219	874	481	8.324	0.832	32409
15	221	865	489	7.827	0.783	25741
15	223	860	495	5.077	0.508	26608
15	225	852	503	7.354	0.735	27125
15	227	850	507	2.907	0.291	25953
15	229	850	507	0.000	0.000	26725
15	231	852	513	4.111	0.411	35087
15	233	850	515	1.838	0.184	36694
15	235	840	527	10.153	1.015	31302
15	237	832	535	7.354	0.735	26066
15	239	821	550	12.090	1.209	28672
15	241	814	558	6.909	0.691	27020
15	243	811	563	3.790	0.379	31702
15	245	810	567	2.680	0.268	29195
15	247	810	570	1.950	0.195	30250
15	249	809	578	5.240	0.524	35625
15	251	797	588	10.153	1.015	29337
15	253	791	592	4.687	0.469	31718
15	255	785	597	5.077	0.508	31651
15	257	785	597	0.000	0.000	32041
15	259	782	599	2.344	0.234	25996
15	261	782	599	0.000	0.000	31244
15	263	768	608	10.818	1.082	32802
15	265	767	610	1.453	0.145	33723
15	267	759	623	9.922	0.992	31281
15	269	754	632	6.692	0.669	31861
15	271	747	665	21.927	2.193	30659
15	273	752	677	8.450	0.845	32736
15	275	750	684	4.732	0.473	30943
15	277	740	691	7.934	0.793	33124
15	279	734	696	5.077	0.508	33017
15	281	726	702	6.500	0.650	26831
15	283	725	705	2.055	0.206	34974
15	285	718	714	7.411	0.741	33817
15	287	716	715	1.453	0.145	32768
15	289	714	716	1.453	0.145	32161
16	171	1016	558	-1.000	-1.000	31402
16	173	1011	558	3.250	0.325	30833
16	175	1002	557	5.886	0.589	31798
16	177	987	551	10.501	1.050	31676
16	179	967	547	13.257	1.326	29877
16	181	948	540	13.161	1.316	29708
16	183	930	532	12.803	1.280	27284
16	185	907	523	16.053	1.605	32710
16	187	891	517	11.107	1.111	30470
16	189	874	507	12.820	1.282	30257
16	191	855	496	14.270	1.427	30660
16	193	847	496	5.200	0.520	30977
16	195	842	495	3.314	0.331	30624
16	197	836	495	3.900	0.390	29775
16	199	820	495	10.400	1.040	32582
16	201	808	492	8.040	0.804	30657
16	203	791	488	11.351	1.135	32552
16	205	788	487	2.055	0.206	32806
16	207	777	486	7.179	0.718	34000
16	209	775	484	1.838	0.184	32797
16	211	764	478	8.144	0.814	30190
16	213	764	478	0.000	0.000	33541
16	215	764	478	0.000	0.000	27796
16	217	763	478	0.650	0.065	28800
16	219	755	477	5.240	0.524	28079
16	221	735	473	13.257	1.326	29988
16	223	717	470	11.861	1.186	32830
16	225	712	468	3.500	0.350	33041
16	227	704	465	5.553	0.555	32800
16	229	700	458	5.240	0.524	33907
16	231	692	450	7.354	0.735	33232
16	233	689	447	2.758	0.276	32712
16	235	682	441	5.993	0.599	32787
16	237	676	434	5.993	0.599	32817
16	239	668	428	6.500	0.650	31312
16	241	666	424	2.907	0.291	32363
16	243	664	424	1.300	0.130	31685
16	245	660	424	2.600	0.260	32016
16	247	657	424	1.950	0.195	32797
16	249	645	422	7.907	0.791	30531
16	251	623	418	14.534	1.453	34048
16	253	615	417	5.240	0.524	33480
16	255	611	416	2.680	0.268	32943
16	257	607	416	2.600	0.260	32927
16	259	605	417	1.453	0.145	33654
16	261	602	417	1.950	0.195	33812
16	263	603	417	0.650	0.065	33824
16	265	611	417	5.200	0.520	33468
16	267	614	417	1.950	0.195	33079
16	269	617	418	2.055	0.206	33994
16	271	617	418	0.000	0.000	33511
16	273	618	418	0.650	0.065	33255
16	275	618	418	0.000	0.000	33218
16	277	620	418	1.300	0.130	32473
16	279	620	418	0.000	0.000	32698
16	281	620	418	0.000	0.000	32884
16	283	621	418	0.650	0.065	32848
16	285	624	420	2.344	0.234	33549
16	287	632	422	5.360	0.536	33971
16	289	639	425	4.950	0.495	33076
17	13	266	845	-1.000	-1.000	33476
17	15	265	844	0.919	0.092	31866
17	17	261	837	5.240	0.524	31621
17	19	248	823	12.418	1.242	31179
17	21	241	812	8.475	0.847	32461
17	23	236	797	10.277	1.028	29992
17	25	229	787	7.934	0.793	30699
17	27	226	781	4.360	0.436	31999
17	29	224	776	3.500	0.350	31175
17	31	221	769	4.950	0.495	32509
17	33	217	763	4.687	0.469	32584
17	35	216	760	2.055	0.206	30926
17	37	211	749	7.854	0.785	30934
17	39	200	738	10.111	1.011	32640
17	41	191	729	8.273	0.827	31940
17	43	179	724	8.450	0.845	31278
17	45	163	719	10.896	1.090	31304
17	47	149	712	10.174	1.017	32661
17	49	137	706	8.720	0.872	30337
17	51	123	700	9.900	0.990	30199
17	53	118	697	3.790	0.379	31208
17	55	111	692	5.591	0.559	31694
17	57	96	688	10.090	1.009	31648
17	59	83	683	9.053	0.905	30362
17	61	63	670	15.505	1.550	31550
17	63	62	669	0.919	0.092	31478
17	65	61	668	0.919	0.092	32097
17	67	56	663	4.596	0.460	33789
17	69	49	659	5.240	0.524	32044
17	71	40	652	7.411	0.741	31031
17	73	21	640	14.607	1.461	31617
17	75	14	634	5.993	0.599	33328
17	77	14	634	0.000	0.000	32587
17	79	9	632	3.500	0.350	33048
17	81	6	631	2.055	0.206	32969
17	83	3	644	8.672	0.867	32085
17	85	2	652	5.240	0.524	33310
17	87	2	656	2.600	0.260	32393
17	89	2	661	3.250	0.325	31818
17	91	2	663	1.300	0.130	35082
17	93	2	665	1.300	0.130	34371
17	95	2	666	0.650	0.065	33161
17	97	2	668	1.300	0.130	31177
17	99	1	668	0.650	0.065	30229
17	101	1	672	2.600	0.260	31767
17	103	1	677	3.250	0.325	30855
17	105	2	678	0.919	0.092	29938
18	199	1004	598	-1.000	-1.000	30987
18	201	1000	599	2.680	0.268	32717
18	203	999	602	2.055	0.206	32800
18	205	992	607	5.591	0.559	32783
18	207	979	613	9.306	0.931	34460
18	209	973	616	4.360	0.436	38900
18	211	973	616	0.000	0.000	33873
18	213	973	616	0.000	0.000	28525
18	215	973	616	0.000	0.000	32815
18	217	973	616	0.000	0.000	32851
18	219	968	621	4.596	0.460	32347
18	221	966	621	1.300	0.130	32738
18	223	966	621	0.000	0.000	32037
18	225	968	610	7.267	0.727	32494
18	227	961	624	10.174	1.017	28673
18	229	955	629	5.077	0.508	27019
18	231	961	645	11.107	1.111	33266
18	233	981	651	13.572	1.357	35569
18	235	968	651	8.450	0.845	33102
18	237	960	653	5.360	0.536	33174
18	239	957	654	2.055	0.206	31140
18	241	949	656	5.360	0.536	29746
18	243	939	659	6.786	0.679	28655
18	245	933	660	3.954	0.395	31178
18	247	924	665	6.692	0.669	32195
18	249	953	704	31.589	3.159	32717
18	251	971	722	16.546	1.655	32544
18	253	985	735	12.418	1.242	32811
18	255	991	748	9.306	0.931	33154
18	257	972	766	17.012	1.701	32745
18	259	950	772	14.822	1.482	32517
18	261	943	776	5.240	0.524	32205
18	263	927	779	10.581	1.058	31889
18	265	922	779	3.250	0.325	32198
18	267	909	772	9.597	0.960	32771
18	269	899	770	6.629	0.663	32485
18	271	884	767	9.943	0.994	30674
18	273	879	767	3.250	0.325	32333
18	275	864	764	9.943	0.994	32045
18	277	859	761	3.790	0.379	31658
18	279	848	756	7.854	0.785	32261
18	281	842	755	3.954	0.395	31545
18	283	836	755	3.900	0.390	31622
18	285	828	755	5.200	0.520	31533
18	287	825	755	1.950	0.195	31634
18	289	821	750	4.162	0.416	31892
19	211	1019	191	-1.000	-1.000	33052
19	213	1011	185	6.500	0.650	30221
19	215	1011	185	0.000	0.000	29384
19	217	1009	184	1.453	0.145	32158
19	219	1006	201	11.220	1.122	32550
19	221	1006	203	1.300	0.130	30929
19	223	1006	204	0.650	0.065	31536
19	225	1004	208	2.907	0.291	31743
19	227	997	220	9.030	0.903	31357
19	229	997	223	1.950	0.195	32059
19	231	997	239	10.400	1.040	32526
19	233	996	240	0.919	0.092	30721
19	235	984	243	8.040	0.804	33607
19	237	982	243	1.300	0.130	31177
19	239	964	243	11.700	1.170	29044
19	241	949	243	9.750	0.975	37210
19	243	929	243	13.000	1.300	31281
19	245	906	243	14.950	1.495	30744
19	247	900	243	3.900	0.390	30041
19	249	899	243	0.650	0.065	29993
19	251	900	242	0.919	0.092	26902
19	253	899	241	0.919	0.092	29284
19	255	895	238	3.250	0.325	32493
19	257	890	238	3.250	0.325	32433
19	259	879	237	7.179	0.718	32829
19	261	863	239	10.481	1.048	27722
19	263	863	239	0.000	0.000	30196
19	265	863	240	0.650	0.065	36431
19	267	862	240	0.650	0.065	31598
19	269	862	240	0.000	0.000	35820
19	271	860	245	3.500	0.350	26582
19	273	856	248	3.250	0.325	34560
19	275	850	251	4.360	0.436	33314
19	277	850	251	0.000	0.000	33054
19	279	851	250	0.919	0.092	33152
19	281	853	250	1.300	0.130	33399
19	283	857	246	3.677	0.368	34328
19	285	859	241	3.500	0.350	34362
19	287	855	228	8.841	0.884	35003
19	289	854	225	2.055	0.206	33790
20	147	870	22	-1.000	-1.000	31002
20	149	881	24	7.267	0.727	37102
20	151	879	24	1.300	0.130	35911
20	153	868	30	8.144	0.814	32350
20	155	867	31	0.919	0.092	31874
20	157	867	31	0.000	0.000	32826
20	159	860	46	10.759	1.076	33607
20	161	853	54	6.909	0.691	33491
20	163	848	61	5.591	0.559	35657
20	165	835	79	14.432	1.443	32093
20	167	831	85	4.687	0.469	33645
20	169	829	91	4.111	0.411	32257
20	171	825	97	4.687	0.469	32849
20	173	819	109	8.720	0.872	33340
20	175	811	117	7.354	0.735	32368
20	177	807	122	4.162	0.416	26538
20	179	809	133	7.267	0.727	31721
20	181	815	146	9.306	0.931	32450
20	183	824	163	12.503	1.250	33147
20	185	830	184	14.196	1.420	28547
20	187	849	197	14.964	1.496	32114
20	189	854	200	3.790	0.379	33477
20	191	861	199	4.596	0.460	32439
20	193	875	203	9.464	0.946	27491
20	195	888	208	9.053	0.905	29094
20	197	911	223	17.848	1.785	31205
20	199	913	224	1.453	0.145	30148
20	201	928	234	11.718	1.172	31074
20	203	941	241	9.597	0.960	31220
20	205	951	248	7.934	0.793	28557
20	207	955	250	2.907	0.291	29856
20	209	957	252	1.838	0.184	30704
20	211	959	253	1.453	0.145	31473
20	213	959	254	0.650	0.065	30633
20	215	958	256	1.453	0.145	29041
20	217	952	256	3.900	0.390	31424
20	219	952	256	0.000	0.000	30876
20	221	950	257	1.453	0.145	31758
20	223	950	257	0.000	0.000	32196
20	225	947	257	1.950	0.195	31844
20	227	947	257	0.000	0.000	33157
20	229	945	256	1.453	0.145	30651
20	231	945	256	0.000	0.000	33238
20	233	945	256	0.000	0.000	32326
20	235	942	251	3.790	0.379	30660
20	237	947	258	5.591	0.559	27114
20	239	954	263	5.591	0.559	28793
20	241	970	279	14.707	1.471	34505
20	243	974	286	5.240	0.524	32677
20	245	988	306	15.868	1.587	33512
20	247	992	320	9.464	0.946	30982
20	249	998	330	7.580	0.758	31026
20	251	1002	330	2.600	0.260	28198
20	253	1006	328	2.907	0.291	31839
20	255	1006	328	0.000	0.000	33079
20	257	1005	327	0.919	0.092	32083
20	259	1005	321	3.900	0.390	30167
20	261	1005	321	0.000	0.000	29878
20	263	1005	321	0.000	0.000	29950
20	265	1005	321	0.000	0.000	30531
20	267	1005	321	0.000	0.000	29587
20	269	1005	321	0.000	0.000	31329
20	271	1003	318	2.344	0.234	32013
20	273	1001	316	1.838	0.184	31952
20	275	1001	316	0.000	0.000	32279
20	277	1001	315	0.650	0.065	32882
20	279	1001	315	0.000	0.000	33100
20	281	1002	315	0.650	0.065	32385
20	283	1002	315	0.000	0.000	32349
20	285	1002	315	0.000	0.000	32749
20	287	1002	315	0.000	0.000	32423
20	289	1005	320	3.790	0.379	30053
21	189	1003	8	-1.000	-1.000	33252
21	191	1006	8	1.950	0.195	33514
21	193	1006	8	0.000	0.000	33627
21	195	1005	9	0.919	0.092	33644
21	197	1003	10	1.453	0.145	32812
21	199	1002	11	0.919	0.092	33239
21	201	1000	14	2.344	0.234	32775
21	203	999	17	2.055	0.206	34042
21	205	997	21	2.907	0.291	33741
21	207	993	24	3.250	0.325	33077
21	209	991	25	1.453	0.145	33099
21	211	989	27	1.838	0.184	33883
21	213	989	28	0.650	0.065	34141
21	215	987	30	1.838	0.184	32952
21	217	984	32	2.344	0.234	34720
21	219	981	34	2.344	0.234	34339
21	221	978	36	2.344	0.234	35651
21	223	974	39	3.250	0.325	34027
21	225	969	41	3.500	0.350	30554
21	227	965	44	3.250	0.325	31691
21	229	959	48	4.687	0.469	32884
21	231	951	54	6.500	0.650	31803
21	233	947	56	2.907	0.291	32705
21	235	941	60	4.687	0.469	32084
21	237	936	65	4.596	0.460	32388
21	239	936	66	0.650	0.065	32316
21	241	936	66	0.000	0.000	32497
21	243	936	66	0.000	0.000	33151
21	245	935	66	0.650	0.065	33179
21	247	935	66	0.000	0.000	32594
21	249	936	64	1.453	0.145	32579
21	251	936	64	0.000	0.000	32256
21	253	936	64	0.000	0.000	32220
21	255	937	64	0.650	0.065	32203
21	257	937	64	0.000	0.000	32459
21	259	937	64	0.000	0.000	32532
21	261	934	64	1.950	0.195	32026
21	263	929	64	3.250	0.325	33252
21	265	929	63	0.650	0.065	32687
21	267	928	63	0.650	0.065	32839
21	269	927	59	2.680	0.268	32239
21	271	916	59	7.150	0.715	32777
21	273	915	59	0.650	0.065	32025
21	275	914	60	0.919	0.092	32200
21	277	911	61	2.055	0.206	32842
21	279	906	63	3.500	0.350	32489
21	281	902	66	3.250	0.325	32901
21	283	899	68	2.344	0.234	33314
21	285	894	70	3.500	0.350	31827
21	287	894	70	0.000	0.000	32374
21	289	881	78	9.922	0.992	33138
