# Supplementary material for: The Arp2/3 complex is required for in situ haptotactic response of microglia to iC3b
Source: EMBO Rep. 2026 Feb 27;27(7):1666–95. doi: 10.1038/s44319-026-00720-9 (PMC13076747; doi:10.1038/s44319-026-00720-9)
Supplement: Supplementary file 15 — Source data Fig. 3 [file 44319_2026_720_MOESM15_ESM.zip › Figure 3/3B-F/25.01.25 BV2 iC3b hapto raw results.xlsx]

## Sheet: Velocity
Well 1 away			Well 1 towards			Well 2 towards			Well 2 away
Track Number	Velocity [µm/min]		Track Number	Velocity [µm/min]		Track Number	Velocity [µm/min]		Track Number	Velocity [µm/min]
1	0.68		1	0.83		1	4.18		1	0.09
2	0.39		2	0.36		2	0.64		2	1.24
3	0.8		3	1.22		3	0.8		3	0.74
4	0.7		4	0.33		4	0.54		4	0.51
5	0.59		5	0.53		5	0.65		5	0.84
6	0.4		6	0.44		6	0.49		6	0.88
7	0.5		7	0.68		7	0.69		7	0.88
8	0.66		8	0.52		8	0.75		8	0.98
9	0.4		9	0.95		9	1.05
10	0.58		10	0.8		10	0.77
11	0.63		11	0.84		11	0.76
12	0.96		12	0.94		12	0.55
13	1.26		13	0.59		13	0.52
14	0.66		14	0.54		14	0.54
15	0.59		15	0.76		15	0.76
16	0.63		16	0.64		16	0.7
17	0.89		17	0.59		17	0.66
18	0.94		18	0.76		18	0.63
19	0.87		19	0.69		19	0.77
20	0.58					20	0.85
21	0.32					21	0.5
22	1.13					22	0.37
23	0.47					23	0.56
						24	0.58
						25	0.36

## Sheet: Distance
Well 1 away					Well 1 towards					Well 2 towards					Well 2 away
Track Number	Accumulated distance [µm]	Euclidean distance [µm]			Track Number	Accumulated distance [µm]	Euclidean distance [µm]			Track Number	Accumulated distance [µm]	Euclidean distance [µm]			Track Number	Accumulated distance [µm]	Euclidean distance [µm]
1	359.81	248.25			1	291.3	274.69			1	1711.83	151.82			1	19.79	15.72
2	58.36	51.77			2	60.46	56.19			2	266.89	158.36			2	347.85	321.07
3	279.73	141.05			3	473.93	343.33			3	296.44	76.49			3	156.38	110.31
4	215.48	176.16			4	317.12	263.26			4	157.54	124.13			4	71.13	68.26
5	170.55	94.48			5	427	170.67			5	698.57	83.34			5	150.34	89.35
6	294.33	122.53			6	266.77	9.9			6	344.04	201.79			6	105.79	87.58
7	396.53	218.9			7	372.56	296.21			7	435.32	71.97			7	97.29	31.04
8	478.34	84.99			8	114.85	106.76			8	338.2	311.44			8	117.05	101.9
9	221.69	119.01			9	694.38	160.77			9	231.52	217.36
10	349.99	83.16			10	313.2	300.39			10	177.76	143.59
11	367.98	293.71			11	518.52	268.41			11	400.61	173.82
12	546.72	56.55			12	374.45	184.27			12	598.62	102.33
13	1133.65	394.21			13	200.87	189.47			13	474.59	311.11
14	579.88	196.14			14	198.58	129.94			14	431.05	119.2
15	438.38	74.75			15	282.72	101.17			15	461.81	331.09
16	288.23	128.8			16	218.04	199.55			16	442.06	248.7
17	544.37	94.2			17	183.6	3.25			17	644.61	274.39
18	339.72	129.11			18	196.95	140.91			18	445.4	207.75
19	415.7	140.47			19	110.95	42.88			19	494.06	250.92
20	317.38	109								20	709.8	84.78
21	128.04	110.88								21	214.94	58.74
22	327.36	289.77								22	128.86	53.48
23	117.04	96.63								23	117.04	111.03
										24	156.79	124.74
										25	150.84	46.44

## Sheet: FMI
Well 1 away								Well 1 towards						Well 2 towards								Well 2 away
Track Number	x FMI	y FMI	Endpoint X Value	Endpoint Y Value		x*-1		Track Number	x FMI	y FMI	Endpoint X Value	Endpoint Y Value		Track Number	x FMI	y FMI	Endpoint X Value	Endpoint Y Value		x*-1		Track Number	x FMI	y FMI	Endpoint X Value	Endpoint Y Value
1	-0.36	0.59	-129.347	211.895		0.36		1	-0.75	0.57	-219.045	165.746		1	-0.09	-0.02	-146.896	-38.349		0.09		1	0.79	0.1	15.6	1.95
2	-0.56	0.69	-32.499	40.299		0.56		2	0.7	0.61	42.249	37.049		2	-0.55	-0.22	-146.896	-59.148		0.55		2	0.76	-0.52	265.843	-180.046
3	-0.46	0.21	-128.047	59.149		0.46		3	0.51	0.52	241.144	244.394		3	-0.23	-0.11	-69.548	-31.849		0.23		3	0.7	-0.1	109.197	-15.6
4	0.01	0.82	2.6	176.146		-0.01		4	0.83	-0.01	263.243	-3.25		4	-0.71	-0.34	-111.797	-53.949		0.71		4	0.93	0.23	66.298	16.25
5	-0.24	0.5	-40.949	85.148		0.24		5	0.15	0.37	63.048	158.596		5	-0.07	0.1	-48.749	67.598		0.07		5	0.59	0.09	88.398	13
6	-0.09	0.41	-26.649	119.597		0.09		6	0.01	-0.03	3.9	-9.1		6	-0.58	0.07	-200.195	25.349		0.58		6	0.28	-0.78	29.249	-82.548
7	-0.5	0.24	-196.945	95.548		0.5		7	0.71	0.36	264.543	133.247		7	-0.05	0.16	-20.799	68.898		0.05		7	0.11	-0.3	10.4	-29.249
8	-0.18	-0.02	-84.498	-9.1		0.18		8	0.93	-0.05	106.597	-5.85		8	-0.8	-0.45	-271.043	-153.396		0.8		8	0.74	0.46	86.448	53.949
9	-0.17	0.51	-37.049	113.097		0.17		9	-0.03	-0.23	-22.099	-159.246		9	-0.82	-0.46	-189.795	-105.947		0.82
10	-0.2	0.12	-70.848	43.549		0.2		10	0.83	0.47	261.293	148.196		10	-0.6	0.54	-106.597	96.198		0.6
11	-0.78	0.15	-288.593	54.599		0.78		11	0.07	-0.51	37.049	-265.843		11	-0.32	-0.3	-126.747	-118.947		0.32
12	-0.07	0.07	-40.949	38.999		0.07		12	0.45	0.2	168.996	73.448		12	-0.17	-0.04	-98.798	-26.649		0.17
13	-0.32	0.13	-366.591	144.946		0.32		13	0.94	0.06	189.145	11.05		13	-0.58	0.31	-274.943	145.596		0.58
14	-0.33	0.08	-191.095	44.199		0.33		14	0.65	-0.06	129.347	-12.35		14	-0.15	0.23	-63.698	100.747		0.15
15	-0.15	0.08	-65.648	35.749		0.15		15	0.1	-0.34	29.249	-96.848		15	-0.64	-0.32	-295.743	-148.846		0.64
16	-0.4	-0.19	-116.347	-55.249		0.4		16	0.92	0.01	199.545	1.3		16	-0.44	-0.35	-193.695	-155.996		0.44
17	-0.17	-0.05	-90.348	-26.649		0.17		17	0.02	0	3.25	0		17	-0.42	0.06	-271.693	38.349		0.42
18	-0.16	0.34	-54.599	116.997		0.16		18	0.66	0.28	129.347	55.899		18	-0.46	0.07	-205.395	31.199		0.46
19	-0.34	-0.01	-140.396	-4.55		0.34		19	0.37	0.09	41.599	10.4		19	-0.5	0.09	-246.994	44.199		0.5
20	-0.32	0.13	-100.747	41.599		0.32								20	-0.1	-0.07	-68.898	-49.399		0.1
21	-0.73	-0.47	-92.948	-60.448		0.73								21	-0.25	0.11	-53.299	24.699		0.25
22	-0.67	-0.58	-218.395	-190.445		0.67								22	-0.39	-0.15	-50.049	-18.85		0.39
23	-0.78	-0.28	-90.998	-32.499		0.78								23	-0.82	-0.48	-95.548	-56.549		0.82
														24	-0.79	0.11	-123.497	17.55		0.79
														25	-0.31	0.03	-46.149	5.2		0.31

## Sheet: Directionality
Well 1 away					Well 1 towards					Well 2 towards					Well 2 away
Track Number	Directionality	Endpoint X Value	Endpoint Y Value		Track Number	Directionality	Endpoint X Value	Endpoint Y Value		Track Number	Directionality	Endpoint X Value	Endpoint Y Value		Track Number	Directionality	Endpoint X Value	Endpoint Y Value
1	0.69	-129.347	211.895		1	0.943	-219.045	165.746		1	0.089	-146.896	-38.349		1	0.794	15.6	1.95
2	0.887	-32.499	40.299		2	0.929	42.249	37.049		2	0.593	-146.896	-59.148		2	0.923	265.843	-180.046
3	0.504	-128.047	59.149		3	0.724	241.144	244.394		3	0.258	-69.548	-31.849		3	0.705	109.197	-15.6
4	0.818	2.6	176.146		4	0.83	263.243	-3.25		4	0.788	-111.797	-53.949		4	0.96	66.298	16.25
5	0.554	-40.949	85.148		5	0.4	63.048	158.596		5	0.119	-48.749	67.598		5	0.594	88.398	13
6	0.416	-26.649	119.597		6	0.037	3.9	-9.1		6	0.587	-200.195	25.349		6	0.828	29.249	-82.548
7	0.552	-196.945	95.548		7	0.795	264.543	133.247		7	0.165	-20.799	68.898		7	0.319	10.4	-29.249
8	0.178	-84.498	-9.1		8	0.93	106.597	-5.85		8	0.921	-271.043	-153.396		8	0.871	86.448	53.949
9	0.537	-37.049	113.097		9	0.232	-22.099	-159.246		9	0.939	-189.795	-105.947
10	0.238	-70.848	43.549		10	0.959	261.293	148.196		10	0.808	-106.597	96.198
11	0.798	-288.593	54.599		11	0.518	37.049	-265.843		11	0.434	-126.747	-118.947
12	0.103	-40.949	38.999		12	0.492	168.996	73.448		12	0.171	-98.798	-26.649
13	0.348	-366.591	144.946		13	0.943	189.145	11.05		13	0.656	-274.943	145.596
14	0.338	-191.095	44.199		14	0.654	129.347	-12.35		14	0.277	-63.698	100.747
15	0.171	-65.648	35.749		15	0.358	29.249	-96.848		15	0.717	-295.743	-148.846
16	0.447	-116.347	-55.249		16	0.915	199.545	1.3		16	0.563	-193.695	-155.996
17	0.173	-90.348	-26.649		17	0.018	3.25	0		17	0.426	-271.693	38.349
18	0.38	-54.599	116.997		18	0.715	129.347	55.899		18	0.466	-205.395	31.199
19	0.338	-140.396	-4.55		19	0.386	41.599	10.4		19	0.508	-246.994	44.199
20	0.343	-100.747	41.599							20	0.119	-68.898	-49.399
21	0.866	-92.948	-60.448							21	0.273	-53.299	24.699
22	0.885	-218.395	-190.445							22	0.415	-50.049	-18.85
23	0.826	-90.998	-32.499							23	0.949	-95.548	-56.549
										24	0.796	-123.497	17.55
										25	0.308	-46.149	5.2
