# Supplementary material for: The Arp2/3 complex is required for in situ haptotactic response of microglia to iC3b
Source: EMBO Rep. 2026 Feb 27;27(7):1666–95. doi: 10.1038/s44319-026-00720-9 (PMC13076747; doi:10.1038/s44319-026-00720-9)
Supplement: Supplementary file 15 — Source data Fig. 3 [file 44319_2026_720_MOESM15_ESM.zip › Figure 3/3B-F/25.01.25 BV2 iC3b hapto well 1 away tracks 1234.txt]

	Track n�	Slice n�	X	Y	Distance	Velocity	Pixel Value
1	1	183	1009	1008	-1	-1	31295
2	1	185	1011	1008	1.3	0.13	30546
3	1	187	1008	1008	1.95	0.195	32068
4	1	189	989	1012	12.62	1.262	30976
5	1	191	976	1011	8.475	0.847	31631
6	1	193	971	1011	3.25	0.325	30020
7	1	195	953	1010	11.718	1.172	31573
8	1	197	944	1009	5.886	0.589	30814
9	1	199	931	1009	8.45	0.845	30193
10	1	201	919	1007	7.907	0.791	30389
11	1	203	911	1007	5.2	0.52	30177
12	1	205	895	1008	10.42	1.042	31844
13	1	207	882	1009	8.475	0.847	31684
14	1	209	873	1009	5.85	0.585	31065
15	1	211	849	1004	15.935	1.593	32786
16	1	213	847	1001	2.344	0.234	32277
17	1	215	844	999	2.344	0.234	32031
18	1	217	839	995	4.162	0.416	32170
19	1	219	836	991	3.25	0.325	32479
20	1	221	830	986	5.077	0.508	31779
21	1	223	830	986	0	0	31955
22	1	225	837	991	5.591	0.559	32237
23	1	227	846	993	5.993	0.599	29638
24	1	229	830	984	11.932	1.193	29792
25	1	231	823	979	5.591	0.559	29036
26	1	233	817	964	10.501	1.05	29804
27	1	235	814	959	3.79	0.379	31226
28	1	237	812	942	11.126	1.113	30318
29	1	239	812	932	6.5	0.65	28737
30	1	241	814	927	3.5	0.35	29606
31	1	243	817	913	9.306	0.931	30090
32	1	245	820	905	5.553	0.555	28977
33	1	247	825	893	8.45	0.845	30077
34	1	249	826	881	7.827	0.783	29118
35	1	251	832	859	14.822	1.482	31748
36	1	253	835	848	7.411	0.741	31753
37	1	255	836	837	7.179	0.718	32944
38	1	257	837	819	11.718	1.172	32066
39	1	259	838	807	7.827	0.783	32314
40	1	261	839	801	3.954	0.395	32149
41	1	263	839	804	1.95	0.195	30412
42	1	265	839	804	0	0	32433
43	1	267	839	804	0	0	29491
44	1	269	841	788	10.481	1.048	35879
45	1	271	839	771	11.126	1.113	31130
46	1	273	835	763	5.814	0.581	29136
47	1	275	834	755	5.24	0.524	32825
48	1	277	834	737	11.7	1.17	31229
49	1	279	832	722	9.836	0.984	32704
50	1	281	822	711	9.663	0.966	34290
51	1	283	817	704	5.591	0.559	33920
52	1	285	813	696	5.814	0.581	28805
53	1	287	810	687	6.166	0.617	33867
54	1	289	810	682	3.25	0.325	32830
55	2	259	1001	804	-1	-1	32442
56	2	261	1001	804	0	0	31920
57	2	263	1001	803	0.65	0.065	31697
58	2	265	997	799	3.677	0.368	32581
59	2	267	992	794	4.596	0.46	32817
60	2	269	988	790	3.677	0.368	29114
61	2	271	982	783	5.993	0.599	32306
62	2	273	974	778	6.132	0.613	31337
63	2	275	970	776	2.907	0.291	28769
64	2	277	970	776	0	0	31073
65	2	279	970	777	0.65	0.065	30451
66	2	281	971	778	0.919	0.092	32252
67	2	283	966	775	3.79	0.379	30614
68	2	285	958	771	5.814	0.581	31095
69	2	287	956	768	2.344	0.234	30133
70	2	289	951	742	17.209	1.721	32672
71	3	219	973	954	-1	-1	32575
72	3	221	973	954	0	0	32751
73	3	223	970	954	1.95	0.195	32103
74	3	225	947	946	15.828	1.583	33302
75	3	227	939	943	5.553	0.555	31345
76	3	229	917	939	14.534	1.453	31631
77	3	231	906	936	7.411	0.741	30323
78	3	233	901	937	3.314	0.331	29134
79	3	235	896	940	3.79	0.379	32138
80	3	237	893	942	2.344	0.234	32615
81	3	239	892	943	0.919	0.092	32132
82	3	241	897	941	3.5	0.35	31436
83	3	243	900	938	2.758	0.276	30596
84	3	245	901	937	0.919	0.092	31054
85	3	247	859	918	29.963	2.996	31633
86	3	249	859	918	0	0	32229
87	3	251	850	911	7.411	0.741	32085
88	3	253	850	911	0	0	32156
89	3	255	842	892	13.4	1.34	31626
90	3	257	839	887	3.79	0.379	31584
91	3	259	826	881	9.306	0.931	27213
92	3	261	822	879	2.907	0.291	32380
93	3	263	847	893	18.624	1.862	32186
94	3	265	861	902	10.818	1.082	31888
95	3	267	878	914	13.525	1.353	32185
96	3	269	887	922	7.827	0.783	28798
97	3	271	897	929	7.934	0.793	32332
98	3	273	855	916	28.577	2.858	29958
99	3	275	844	908	8.841	0.884	32363
100	3	277	834	902	7.58	0.758	32744
101	3	279	823	890	10.581	1.058	32459
102	3	281	816	882	6.909	0.691	31065
103	3	283	816	882	0	0	31946
104	3	285	808	880	5.36	0.536	31787
105	3	287	794	873	10.174	1.017	31249
106	3	289	776	863	13.384	1.338	32277
107	4	227	866	1002	-1	-1	30758
108	4	229	870	1002	2.6	0.26	32039
109	4	231	869	1001	0.919	0.092	29664
110	4	233	859	990	9.663	0.966	32205
111	4	235	855	982	5.814	0.581	33246
112	4	237	846	964	13.081	1.308	32015
113	4	239	832	949	13.337	1.334	32262
114	4	241	817	942	10.759	1.076	31751
115	4	243	805	936	8.72	0.872	31462
116	4	245	804	931	3.314	0.331	32679
117	4	247	813	917	10.818	1.082	24833
118	4	249	822	895	15.45	1.545	27485
119	4	251	832	871	16.9	1.69	28525
120	4	253	842	846	17.501	1.75	30076
121	4	255	847	831	10.277	1.028	32770
122	4	257	849	813	11.772	1.177	30124
123	4	259	858	793	14.255	1.426	32718
124	4	261	863	785	6.132	0.613	32701
125	4	263	865	784	1.453	0.145	32407
126	4	265	865	781	1.95	0.195	31845
127	4	267	863	777	2.907	0.291	32381
128	4	269	853	772	7.267	0.727	33097
129	4	271	852	770	1.453	0.145	32393
130	4	273	858	761	7.031	0.703	32299
131	4	275	859	756	3.314	0.331	31990
132	4	277	860	746	6.532	0.653	32201
133	4	279	862	741	3.5	0.35	32251
134	4	281	866	738	3.25	0.325	32537
135	4	283	868	736	1.838	0.184	32216
136	4	285	869	735	0.919	0.092	32105
137	4	287	869	733	1.3	0.13	32594
138	4	289	870	731	1.453	0.145	32615
139	5	231	1015	848	-1	-1	34551
140	5	233	1015	848	0	0	28167
141	5	235	1015	846	1.3	0.13	31224
142	5	237	1018	834	8.04	0.804	30030
143	5	239	1019	822	7.827	0.783	24361
144	5	241	1018	816	3.954	0.395	28833
145	5	243	1018	812	2.6	0.26	27401
146	5	245	1016	809	2.344	0.234	30273
147	5	247	1012	801	5.814	0.581	31200
148	5	249	1003	786	11.37	1.137	31402
149	5	251	997	773	9.306	0.931	34373
150	5	253	988	759	10.818	1.082	32198
151	5	255	975	743	13.4	1.34	33404
152	5	257	971	737	4.687	0.469	32996
153	5	259	969	732	3.5	0.35	32533
154	5	261	956	712	15.505	1.55	31989
155	5	263	953	706	4.36	0.436	32524
156	5	265	951	705	1.453	0.145	32154
157	5	267	949	703	1.838	0.184	31874
158	5	269	930	689	15.34	1.534	32464
159	5	271	925	685	4.162	0.416	32245
160	5	273	922	681	3.25	0.325	32442
161	5	275	920	676	3.5	0.35	31912
162	5	277	920	676	0	0	32160
163	5	279	921	681	3.314	0.331	32138
164	5	281	927	692	8.144	0.814	32292
165	5	283	932	701	6.692	0.669	32063
166	5	285	936	708	5.24	0.524	32446
167	5	287	943	716	6.909	0.691	32640
168	5	289	952	717	5.886	0.589	32280
169	6	123	1010	189	-1	-1	31356
170	6	125	1022	214	18.025	1.802	31057
171	6	127	1020	213	1.453	0.145	34091
172	6	129	1014	210	4.36	0.436	34297
173	6	131	1011	210	1.95	0.195	34893
174	6	133	1004	211	4.596	0.46	34940
175	6	135	998	213	4.111	0.411	34478
176	6	137	997	213	0.65	0.065	34789
177	6	139	995	218	3.5	0.35	34004
178	6	141	995	224	3.9	0.39	34172
179	6	143	1000	221	3.79	0.379	34586
180	6	145	1002	216	3.5	0.35	35309
181	6	147	1002	215	0.65	0.065	35330
182	6	149	1003	213	1.453	0.145	34797
183	6	151	1003	212	0.65	0.065	35137
184	6	153	1002	213	0.919	0.092	34952
185	6	155	999	213	1.95	0.195	34877
186	6	157	998	213	0.65	0.065	35424
187	6	159	996	212	1.453	0.145	34577
188	6	161	994	212	1.3	0.13	34407
189	6	163	990	210	2.907	0.291	34330
190	6	165	985	200	7.267	0.727	34858
191	6	167	979	182	12.333	1.233	34204
192	6	169	975	143	25.482	2.548	32720
193	6	171	974	138	3.314	0.331	32572
194	6	173	971	132	4.36	0.436	32622
195	6	175	969	124	5.36	0.536	32517
196	6	177	967	119	3.5	0.35	32067
197	6	179	967	117	1.3	0.13	32042
198	6	181	963	111	4.687	0.469	31952
199	6	183	954	95	11.932	1.193	32317
200	6	185	947	79	11.351	1.135	35865
201	6	187	948	67	7.827	0.783	35444
202	6	189	953	52	10.277	1.028	34421
203	6	191	955	49	2.344	0.234	35020
204	6	193	960	45	4.162	0.416	34400
205	6	195	964	41	3.677	0.368	34334
206	6	197	969	36	4.596	0.46	33838
207	6	199	973	32	3.677	0.368	34403
208	6	201	977	28	3.677	0.368	32864
209	6	203	980	23	3.79	0.379	33176
210	6	205	984	14	6.402	0.64	30724
211	6	207	984	13	0.65	0.065	27913
212	6	209	984	12	0.65	0.065	29115
213	6	211	984	13	0.65	0.065	28686
214	6	213	983	14	0.919	0.092	28532
215	6	215	977	22	6.5	0.65	32178
216	6	217	973	26	3.677	0.368	32267
217	6	219	972	27	0.919	0.092	33851
218	6	221	969	32	3.79	0.379	32084
219	6	223	968	35	2.055	0.206	31763
220	6	225	963	42	5.591	0.559	31544
221	6	227	960	47	3.79	0.379	32887
222	6	229	956	60	8.841	0.884	32264
223	6	231	956	60	0	0	35829
224	6	233	961	47	9.053	0.905	32116
225	6	235	961	39	5.2	0.52	37057
226	6	237	958	39	1.95	0.195	41197
227	6	239	954	42	3.25	0.325	33064
228	6	241	953	41	0.919	0.092	33019
229	6	243	956	37	3.25	0.325	33902
230	6	245	957	33	2.68	0.268	36312
231	6	247	958	26	4.596	0.46	31861
232	6	249	959	21	3.314	0.331	34039
233	6	251	959	18	1.95	0.195	32347
234	6	253	959	8	6.5	0.65	34819
235	6	255	959	8	0	0	32183
236	6	257	959	8	0	0	30024
237	6	259	959	8	0	0	31376
238	6	261	964	4	4.162	0.416	37210
239	6	263	964	5	0.65	0.065	36733
240	6	265	964	6	0.65	0.065	38041
241	6	267	969	3	3.79	0.379	30687
242	6	269	969	5	1.3	0.13	36065
243	7	131	996	634	-1	-1	36196
244	7	133	995	631	2.055	0.206	34510
245	7	135	992	629	2.344	0.234	34915
246	7	137	985	622	6.435	0.643	34744
247	7	139	980	620	3.5	0.35	34494
248	7	141	975	620	3.25	0.325	35295
249	7	143	967	620	5.2	0.52	34355
250	7	145	959	621	5.24	0.524	34065
251	7	147	954	624	3.79	0.379	34472
252	7	149	948	631	5.993	0.599	35081
253	7	151	946	637	4.111	0.411	32108
254	7	153	949	638	2.055	0.206	35808
255	7	155	955	634	4.687	0.469	30721
256	7	157	962	632	4.732	0.473	32658
257	7	159	968	633	3.954	0.395	36373
258	7	161	961	636	4.95	0.495	34084
259	7	163	954	637	4.596	0.46	33404
260	7	165	956	635	1.838	0.184	33475
261	7	167	967	629	8.144	0.814	33200
262	7	169	971	627	2.907	0.291	33337
263	7	171	980	628	5.886	0.589	32742
264	7	173	983	628	1.95	0.195	33626
265	7	175	990	630	4.732	0.473	36563
266	7	177	994	629	2.68	0.268	35746
267	7	179	989	623	5.077	0.508	39306
268	7	181	984	625	3.5	0.35	35746
269	7	183	984	625	0	0	38031
270	7	185	982	625	1.3	0.13	32731
271	7	187	982	622	1.95	0.195	34884
272	7	189	985	619	2.758	0.276	37414
273	7	191	964	618	13.665	1.367	36342
274	7	193	961	618	1.95	0.195	35449
275	7	195	959	619	1.453	0.145	47719
276	7	197	962	615	3.25	0.325	39656
277	7	199	953	608	7.411	0.741	24920
278	7	201	945	605	5.553	0.555	28797
279	7	203	927	602	11.861	1.186	41056
280	7	205	894	600	21.489	2.149	31565
281	7	207	888	600	3.9	0.39	34293
282	7	209	884	603	3.25	0.325	33023
283	7	211	881	611	5.553	0.555	33831
284	7	213	878	617	4.36	0.436	34052
285	7	215	878	623	3.9	0.39	30208
286	7	217	881	623	1.95	0.195	34177
287	7	219	878	620	2.758	0.276	26884
288	7	221	869	609	9.238	0.924	32182
289	7	223	858	598	10.111	1.011	34094
290	7	225	841	586	13.525	1.353	34811
291	7	227	828	575	11.069	1.107	32884
292	7	229	818	563	10.153	1.015	32360
293	7	231	813	558	4.596	0.46	35394
294	7	233	807	550	6.5	0.65	35819
295	7	235	799	542	7.354	0.735	35874
296	7	237	791	538	5.814	0.581	30136
297	7	239	780	534	7.608	0.761	35107
298	7	241	766	532	9.192	0.919	33899
299	7	243	765	531	0.919	0.092	33876
300	7	245	762	524	4.95	0.495	36132
301	7	247	745	512	13.525	1.353	33380
302	7	249	729	502	12.264	1.226	33694
303	7	251	721	491	8.841	0.884	33795
304	7	253	715	481	7.58	0.758	35969
305	7	255	715	481	0	0	37558
306	7	257	716	482	0.919	0.092	36605
307	7	259	722	483	3.954	0.395	34920
308	7	261	725	484	2.055	0.206	33923
309	7	263	719	485	3.954	0.395	34986
310	7	265	700	481	12.62	1.262	35687
311	7	267	699	480	0.919	0.092	35774
312	7	269	696	476	3.25	0.325	35435
313	7	271	688	474	5.36	0.536	34476
314	7	273	688	474	0	0	35148
315	7	275	697	474	5.85	0.585	30538
316	7	277	697	477	1.95	0.195	30777
317	7	279	699	482	3.5	0.35	32662
318	7	281	700	482	0.65	0.065	36264
319	7	283	700	483	0.65	0.065	36713
320	7	285	698	484	1.453	0.145	37401
321	7	287	695	484	1.95	0.195	35118
322	7	289	693	487	2.344	0.234	29208
323	8	143	1018	821	-1	-1	40638
324	8	145	1018	822	0.65	0.065	36243
325	8	147	1017	827	3.314	0.331	35764
326	8	149	1012	843	10.896	1.09	35955
327	8	151	1008	870	17.741	1.774	37252
328	8	153	1004	894	15.815	1.581	33151
329	8	155	1001	912	11.861	1.186	34506
330	8	157	997	927	10.09	1.009	34047
331	8	159	996	941	9.123	0.912	34275
332	8	161	998	956	9.836	0.984	35550
333	8	163	1000	970	9.192	0.919	35318
334	8	165	1002	983	8.549	0.855	27227
335	8	167	1002	1000	11.05	1.105	36022
336	8	169	1002	1003	1.95	0.195	35073
337	8	171	1010	989	10.481	1.048	35786
338	8	173	1016	972	11.718	1.172	31671
339	8	175	1018	960	7.907	0.791	30933
340	8	177	1020	951	5.993	0.599	38407
341	8	179	1020	944	4.55	0.455	33125
342	8	181	1021	931	8.475	0.847	33250
343	8	183	1021	918	8.45	0.845	35791
344	8	185	1020	908	6.532	0.653	41160
345	8	187	1020	901	4.55	0.455	41900
346	8	189	1020	894	4.55	0.455	35861
347	8	191	1021	909	9.771	0.977	39097
348	8	193	1022	923	9.123	0.912	35193
349	8	195	1022	933	6.5	0.65	35570
350	8	197	1020	942	5.993	0.599	35625
351	8	199	1017	950	5.553	0.555	35839
352	8	201	1012	960	7.267	0.727	40116
353	8	203	1009	965	3.79	0.379	33392
354	8	205	1006	974	6.166	0.617	36554
355	8	207	1004	979	3.5	0.35	36295
356	8	209	998	984	5.077	0.508	34551
357	8	211	975	996	16.862	1.686	25942
358	8	213	963	1001	8.45	0.845	37757
359	8	215	952	1008	8.475	0.847	27955
360	8	217	931	1015	14.388	1.439	33071
361	8	219	915	1017	10.481	1.048	36530
362	8	221	906	1017	5.85	0.585	36199
363	8	223	903	1016	2.055	0.206	35277
364	8	225	902	1015	0.919	0.092	35032
365	8	227	903	1011	2.68	0.268	35297
366	8	229	913	1006	7.267	0.727	34876
367	8	231	918	999	5.591	0.559	34369
368	8	233	922	997	2.907	0.291	35180
369	8	235	928	997	3.9	0.39	36707
370	8	237	937	998	5.886	0.589	35764
371	8	239	941	999	2.68	0.268	37058
372	8	241	944	998	2.055	0.206	36454
373	8	243	935	990	7.827	0.783	33602
374	8	245	932	989	2.055	0.206	38428
375	8	247	927	983	5.077	0.508	32204
376	8	249	925	978	3.5	0.35	31895
377	8	251	923	967	7.267	0.727	33498
378	8	253	923	951	10.4	1.04	37415
379	8	255	924	937	9.123	0.912	35973
380	8	257	925	928	5.886	0.589	35904
381	8	259	925	916	7.8	0.78	36311
382	8	261	924	913	2.055	0.206	35634
383	8	263	912	904	9.75	0.975	35452
384	8	265	904	898	6.5	0.65	36188
385	8	267	904	890	5.2	0.52	35754
386	8	269	907	880	6.786	0.679	35295
387	8	271	908	875	3.314	0.331	35762
388	8	273	908	874	0.65	0.065	34883
389	8	275	905	868	4.36	0.436	35052
390	8	277	902	863	3.79	0.379	35432
391	8	279	900	859	2.907	0.291	35614
392	8	281	897	853	4.36	0.436	35650
393	8	283	894	847	4.36	0.436	35594
394	8	285	891	841	4.36	0.436	35477
395	8	287	891	839	1.3	0.13	35509
396	8	289	888	835	3.25	0.325	35210
397	9	161	1012	197	-1	-1	32450
398	9	163	1011	193	2.68	0.268	33766
399	9	165	1004	190	4.95	0.495	32772
400	9	167	996	185	6.132	0.613	31535
401	9	169	984	173	11.031	1.103	33688
402	9	171	981	169	3.25	0.325	33421
403	9	173	979	163	4.111	0.411	33900
404	9	175	977	153	6.629	0.663	31647
405	9	177	974	145	5.553	0.555	32050
406	9	179	972	138	4.732	0.473	28548
407	9	181	969	127	7.411	0.741	30733
408	9	183	969	127	0	0	27726
409	9	185	967	122	3.5	0.35	31477
410	9	187	963	109	8.841	0.884	30419
411	9	189	957	91	12.333	1.233	32578
412	9	191	958	84	4.596	0.46	32269
413	9	193	964	77	5.993	0.599	33181
414	9	195	967	64	8.672	0.867	25880
415	9	197	968	56	5.24	0.524	35432
416	9	199	969	51	3.314	0.331	27188
417	9	201	971	45	4.111	0.411	26303
418	9	203	973	42	2.344	0.234	26621
419	9	205	973	42	0	0	32417
420	9	207	966	29	9.597	0.96	34018
421	9	209	966	29	0	0	34170
422	9	211	966	29	0	0	35091
423	9	213	966	30	0.65	0.065	34740
424	9	215	963	37	4.95	0.495	30995
425	9	217	961	40	2.344	0.234	31072
426	9	219	959	50	6.629	0.663	33569
427	9	221	956	53	2.758	0.276	31229
428	9	223	952	58	4.162	0.416	29315
429	9	225	951	61	2.055	0.206	31769
430	9	227	949	66	3.5	0.35	32358
431	9	229	948	70	2.68	0.268	27881
432	9	231	948	72	1.3	0.13	34415
433	9	233	950	62	6.629	0.663	32117
434	9	235	950	57	3.25	0.325	34980
435	9	237	953	53	3.25	0.325	35303
436	9	239	953	46	4.55	0.455	30606
437	9	241	949	35	7.608	0.761	32740
438	9	243	950	28	4.596	0.46	33365
439	9	245	950	23	3.25	0.325	30904
440	9	247	953	19	3.25	0.325	30796
441	9	249	954	16	2.055	0.206	32870
442	9	251	954	19	1.95	0.195	31602
443	9	253	954	20	0.65	0.065	31489
444	9	255	954	20	0	0	30026
445	9	257	954	23	1.95	0.195	31576
446	9	259	957	20	2.758	0.276	32079
447	9	261	961	16	3.677	0.368	36794
448	9	263	965	13	3.25	0.325	34688
449	9	265	966	12	0.919	0.092	34247
450	9	267	967	11	0.919	0.092	34148
451	9	269	965	12	1.453	0.145	35136
452	9	271	959	18	5.515	0.552	33917
453	9	273	955	23	4.162	0.416	33969
454	10	169	1006	76	-1	-1	34782
455	10	171	977	77	18.861	1.886	31329
456	10	173	976	77	0.65	0.065	35357
457	10	175	970	79	4.111	0.411	32317
458	10	177	953	84	11.518	1.152	30737
459	10	179	922	98	22.109	2.211	31651
460	10	181	916	102	4.687	0.469	31377
461	10	183	893	119	18.59	1.859	33546
462	10	185	889	121	2.907	0.291	32531
463	10	187	874	145	18.396	1.84	34037
464	10	189	874	146	0.65	0.065	33919
465	10	191	876	144	1.838	0.184	33792
466	10	193	882	146	4.111	0.411	33922
467	10	195	887	151	4.596	0.46	31761
468	10	197	894	163	9.03	0.903	33516
469	10	199	898	158	4.162	0.416	33494
470	10	201	901	159	2.055	0.206	33375
471	10	203	902	159	0.65	0.065	31023
472	10	205	906	162	3.25	0.325	30545
473	10	207	911	168	5.077	0.508	32156
474	10	209	920	176	7.827	0.783	31091
475	10	211	938	184	12.803	1.28	34568
476	10	213	951	188	8.841	0.884	33264
477	10	215	964	190	8.549	0.855	33191
478	10	217	969	195	4.596	0.46	32930
479	10	219	974	200	4.596	0.46	34440
480	10	221	980	199	3.954	0.395	35871
481	10	223	985	189	7.267	0.727	37083
482	10	225	989	176	8.841	0.884	34418
483	10	227	992	166	6.786	0.679	36953
484	10	229	995	155	7.411	0.741	35838
485	10	231	1000	149	5.077	0.508	35668
486	10	233	1003	144	3.79	0.379	35027
487	10	235	1005	137	4.732	0.473	33788
488	10	237	1006	130	4.596	0.46	33979
489	10	239	1004	120	6.629	0.663	31501
490	10	241	1002	116	2.907	0.291	32223
491	10	243	1000	111	3.5	0.35	34500
492	10	245	993	100	8.475	0.847	31759
493	10	247	981	82	14.061	1.406	31814
494	10	249	978	77	3.79	0.379	33397
495	10	251	974	69	5.814	0.581	34129
496	10	253	967	64	5.591	0.559	37089
497	10	255	947	55	14.255	1.426	29622
498	10	257	935	49	8.72	0.872	33789
499	10	259	927	43	6.5	0.65	35340
500	10	261	924	40	2.758	0.276	34247
501	10	263	922	37	2.344	0.234	34230
502	10	265	920	35	1.838	0.184	33475
503	10	267	916	27	5.814	0.581	33836
504	10	269	914	23	2.907	0.291	38682
505	10	271	907	21	4.732	0.473	39752
506	10	273	902	19	3.5	0.35	33989
507	10	275	900	15	2.907	0.291	26028
508	10	277	899	11	2.68	0.268	29983
509	10	279	898	8	2.055	0.206	33188
510	10	281	898	8	0	0	35122
511	10	283	897	8	0.65	0.065	33786
512	10	285	897	8	0	0	34041
513	10	287	897	8	0	0	34849
514	10	289	897	9	0.65	0.065	34082
515	11	173	1000	498	-1	-1	36418
516	11	175	1001	495	2.055	0.206	35459
517	11	177	995	491	4.687	0.469	35404
518	11	179	990	492	3.314	0.331	32709
519	11	181	981	495	6.166	0.617	30311
520	11	183	974	498	4.95	0.495	31068
521	11	185	965	499	5.886	0.589	33468
522	11	187	950	500	9.771	0.977	37501
523	11	189	927	501	14.964	1.496	33734
524	11	191	891	507	23.722	2.372	31446
525	11	193	880	506	7.179	0.718	37884
526	11	195	857	510	15.174	1.517	35317
527	11	197	829	510	18.2	1.82	35542
528	11	199	805	508	15.654	1.565	33995
529	11	201	785	507	13.016	1.302	33917
530	11	203	766	507	12.35	1.235	33168
531	11	205	740	503	17.098	1.71	32757
532	11	207	736	502	2.68	0.268	33934
533	11	209	734	501	1.453	0.145	33822
534	11	211	739	497	4.162	0.416	33915
535	11	213	743	497	2.6	0.26	33197
536	11	215	744	496	0.919	0.092	33043
537	11	217	737	479	11.95	1.195	31718
538	11	219	732	464	10.277	1.028	32465
539	11	221	718	454	11.183	1.118	33594
540	11	223	707	451	7.411	0.741	32624
541	11	225	698	455	6.402	0.64	30754
542	11	227	691	454	4.596	0.46	31638
543	11	229	687	447	5.24	0.524	31269
544	11	231	682	428	12.77	1.277	32111
545	11	233	679	417	7.411	0.741	33279
546	11	235	676	410	4.95	0.495	33534
547	11	237	676	428	11.7	1.17	32660
548	11	239	672	433	4.162	0.416	32571
549	11	241	665	436	4.95	0.495	32558
550	11	243	659	439	4.36	0.436	31255
551	11	245	652	440	4.596	0.46	32053
552	11	247	650	439	1.453	0.145	31725
553	11	249	636	429	11.183	1.118	31511
554	11	251	630	426	4.36	0.436	31350
555	11	253	626	426	2.6	0.26	30088
556	11	255	620	425	3.954	0.395	30012
557	11	257	615	424	3.314	0.331	31780
558	11	259	616	424	0.65	0.065	29044
559	11	261	610	416	6.5	0.65	31008
560	11	263	606	414	2.907	0.291	32879
561	11	265	604	414	1.3	0.13	30287
562	11	267	604	414	0	0	33175
563	11	269	604	414	0	0	32321
564	11	271	604	414	0	0	30918
565	11	273	604	414	0	0	29694
566	11	275	604	414	0	0	19761
567	11	277	600	414	2.6	0.26	19595
568	11	279	593	415	4.596	0.46	28612
569	11	281	590	416	2.055	0.206	26251
570	11	283	585	418	3.5	0.35	27926
571	11	285	578	417	4.596	0.46	32079
572	11	287	566	416	7.827	0.783	33949
573	11	289	556	414	6.629	0.663	29795
574	12	175	973	723	-1	-1	33662
575	12	177	972	719	2.68	0.268	35427
576	12	179	972	718	0.65	0.065	35247
577	12	181	979	705	9.597	0.96	32217
578	12	183	970	692	10.277	1.028	34145
579	12	185	962	692	5.2	0.52	34245
580	12	187	952	695	6.786	0.679	34336
581	12	189	940	699	8.222	0.822	34107
582	12	191	935	698	3.314	0.331	32873
583	12	193	918	689	12.503	1.25	32107
584	12	195	912	684	5.077	0.508	32561
585	12	197	900	670	11.985	1.199	34694
586	12	199	891	667	6.166	0.617	34661
587	12	201	875	662	10.896	1.09	33591
588	12	203	852	658	15.174	1.517	34750
589	12	205	833	656	12.418	1.242	33860
590	12	207	827	656	3.9	0.39	34918
591	12	209	827	646	6.5	0.65	33205
592	12	211	829	631	9.836	0.984	31640
593	12	213	832	609	14.432	1.443	35268
594	12	215	821	599	9.663	0.966	34460
595	12	217	802	594	12.77	1.277	34229
596	12	219	792	586	8.324	0.832	29032
597	12	221	778	561	18.624	1.862	32227
598	12	223	764	548	12.418	1.242	31983
599	12	225	760	540	5.814	0.581	33770
600	12	227	757	534	4.36	0.436	34585
601	12	229	754	530	3.25	0.325	31263
602	12	231	775	567	27.653	2.765	28949
603	12	233	788	582	12.902	1.29	30475
604	12	235	800	601	14.607	1.461	32407
605	12	237	818	623	18.476	1.848	30639
606	12	239	824	627	4.687	0.469	36533
607	12	241	845	642	16.774	1.677	35794
608	12	243	859	657	13.337	1.334	34478
609	12	245	866	667	7.934	0.793	35479
610	12	247	862	663	3.677	0.368	35497
611	12	249	847	648	13.788	1.379	37040
612	12	251	839	639	7.827	0.783	27712
613	12	253	835	632	5.24	0.524	56386
614	12	255	826	621	9.238	0.924	42551
615	12	257	814	606	12.486	1.249	36050
616	12	259	802	592	11.985	1.199	33824
617	12	261	785	576	15.174	1.517	30597
618	12	263	781	572	3.677	0.368	30409
619	12	265	781	568	2.6	0.26	29893
620	12	267	805	585	19.117	1.912	32824
621	12	269	826	602	17.562	1.756	32616
622	12	271	839	618	13.4	1.34	36775
623	12	273	853	629	11.573	1.157	34356
624	12	275	860	636	6.435	0.643	34297
625	12	277	870	640	7.001	0.7	37628
626	12	279	878	641	5.24	0.524	34302
627	12	281	901	642	14.964	1.496	36333
628	12	283	907	642	3.9	0.39	38642
629	12	285	911	648	4.687	0.469	39217
630	12	287	912	653	3.314	0.331	36834
631	12	289	910	663	6.629	0.663	37059
632	13	109	1016	713	-1	-1	36493
633	13	111	1015	712	0.919	0.092	34961
634	13	113	1002	711	8.475	0.847	35704
635	13	115	995	710	4.596	0.46	36078
636	13	117	991	714	3.677	0.368	36221
637	13	119	980	770	37.095	3.709	28870
638	13	121	973	782	9.03	0.903	36029
639	13	123	968	786	4.162	0.416	31044
640	13	125	962	793	5.993	0.599	35936
641	13	127	962	794	0.65	0.065	35085
642	13	129	962	783	7.15	0.715	36476
643	13	131	961	770	8.475	0.847	32257
644	13	133	958	763	4.95	0.495	37080
645	13	135	948	759	7.001	0.7	30540
646	13	137	941	754	5.591	0.559	30647
647	13	139	946	760	5.077	0.508	35618
648	13	141	946	761	0.65	0.065	35637
649	13	143	953	711	32.816	3.282	35971
650	13	145	948	687	15.935	1.593	35137
651	13	147	929	669	17.012	1.701	33215
652	13	149	919	669	6.5	0.65	36637
653	13	151	916	669	1.95	0.195	37880
654	13	153	928	669	7.8	0.78	37034
655	13	155	955	657	19.205	1.92	35706
656	13	157	964	654	6.166	0.617	36120
657	13	159	980	668	13.819	1.382	30894
658	13	161	990	662	7.58	0.758	27989
659	13	163	991	671	5.886	0.589	36353
660	13	165	985	673	4.111	0.411	35786
661	13	167	976	634	26.016	2.602	34451
662	13	169	959	623	13.161	1.316	34569
663	13	171	925	634	23.227	2.323	30079
664	13	173	890	641	23.2	2.32	31668
665	13	175	866	647	16.08	1.608	36712
666	13	177	827	662	27.16	2.716	35491
667	13	179	825	673	7.267	0.727	36010
668	13	181	833	684	8.841	0.884	35131
669	13	183	837	679	4.162	0.416	35796
670	13	185	859	633	33.143	3.314	29516
671	13	187	870	594	26.338	2.634	33129
672	13	189	870	584	6.5	0.65	32963
673	13	191	858	567	13.525	1.353	36116
674	13	193	807	544	36.364	3.636	35780
675	13	195	757	526	34.541	3.454	34786
676	13	197	743	517	10.818	1.082	34736
677	13	199	742	517	0.65	0.065	35113
678	13	201	752	510	7.934	0.793	34886
679	13	203	756	498	8.222	0.822	34848
680	13	205	739	457	28.849	2.885	36108
681	13	207	739	440	11.05	1.105	35798
682	13	209	744	415	16.571	1.657	35653
683	13	211	752	425	8.324	0.832	35768
684	13	213	750	481	36.422	3.642	35281
685	13	215	732	540	40.094	4.009	35453
686	13	217	708	578	29.213	2.921	34003
687	13	219	707	580	1.453	0.145	35035
688	13	221	698	563	12.503	1.25	30237
689	13	223	683	548	13.788	1.379	40312
690	13	225	676	550	4.732	0.473	34913
691	13	227	664	549	7.827	0.783	33965
692	13	229	663	550	0.919	0.092	31316
693	13	231	645	552	11.772	1.177	35398
694	13	233	643	552	1.3	0.13	34859
695	13	235	633	545	7.934	0.793	35523
696	13	237	624	533	9.75	0.975	34956
697	13	239	606	517	15.654	1.565	34072
698	13	241	598	517	5.2	0.52	34105
699	13	243	593	515	3.5	0.35	33730
700	13	245	588	515	3.25	0.325	33955
701	13	247	583	509	5.077	0.508	31432
702	13	249	590	509	4.55	0.455	33481
703	13	251	598	511	5.36	0.536	35258
704	13	253	619	513	13.711	1.371	34677
705	13	255	611	522	7.827	0.783	33227
706	13	257	604	523	4.596	0.46	25436
707	13	259	608	522	2.68	0.268	32059
708	13	261	625	517	11.518	1.152	35316
709	13	263	631	515	4.111	0.411	32372
710	13	265	652	489	21.723	2.172	34761
711	13	267	637	456	23.561	2.356	32072
712	13	269	625	439	13.525	1.353	36898
713	13	271	572	382	50.59	5.059	32585
714	13	273	554	379	11.861	1.186	34578
715	13	275	538	379	10.4	1.04	34281
716	13	277	526	409	21.002	2.1	31690
717	13	279	513	420	11.069	1.107	30052
718	13	281	497	434	13.819	1.382	30991
719	13	283	483	459	18.624	1.862	32475
720	13	285	463	480	18.85	1.885	29673
721	13	287	457	486	5.515	0.552	31530
722	13	289	452	490	4.162	0.416	31501
723	14	113	1005	514	-1	-1	36944
724	14	115	1011	512	4.111	0.411	34287
725	14	117	1010	512	0.65	0.065	34320
726	14	119	1006	510	2.907	0.291	34413
727	14	121	1006	510	0	0	37153
728	14	123	1007	520	6.532	0.653	34885
729	14	125	1011	530	7.001	0.7	37979
730	14	127	1012	534	2.68	0.268	36371
731	14	129	1012	527	4.55	0.455	33229
732	14	131	1012	523	2.6	0.26	38250
733	14	133	1006	526	4.36	0.436	34914
734	14	135	1004	526	1.3	0.13	35479
735	14	137	994	526	6.5	0.65	38211
736	14	139	986	521	6.132	0.613	38223
737	14	141	978	515	6.5	0.65	33440
738	14	143	976	513	1.838	0.184	35636
739	14	145	972	510	3.25	0.325	38842
740	14	147	971	509	0.919	0.092	38796
741	14	149	967	508	2.68	0.268	37418
742	14	151	976	505	6.166	0.617	36326
743	14	153	993	503	11.126	1.113	36066
744	14	155	997	503	2.6	0.26	33127
745	14	157	1005	503	5.2	0.52	34695
746	14	159	974	497	20.523	2.052	34705
747	14	161	960	493	9.464	0.946	34667
748	14	163	944	492	10.42	1.042	30822
749	14	165	934	491	6.532	0.653	32015
750	14	167	919	489	9.836	0.984	35812
751	14	169	917	488	1.453	0.145	36666
752	14	171	932	491	9.943	0.994	36961
753	14	173	943	495	7.608	0.761	36074
754	14	175	953	496	6.532	0.653	31350
755	14	177	965	498	7.907	0.791	22941
756	14	179	970	499	3.314	0.331	33359
757	14	181	969	500	0.919	0.092	38510
758	14	183	943	499	16.912	1.691	33209
759	14	185	907	494	23.624	2.362	37671
760	14	187	892	493	9.771	0.977	33295
761	14	189	867	491	16.302	1.63	33000
762	14	191	849	490	11.718	1.172	32306
763	14	193	824	485	16.571	1.657	33845
764	14	195	809	484	9.771	0.977	34764
765	14	197	796	483	8.475	0.847	33829
766	14	199	782	482	9.123	0.912	33230
767	14	201	776	481	3.954	0.395	34992
768	14	203	763	480	8.475	0.847	33020
769	14	205	749	477	9.306	0.931	35046
770	14	207	744	476	3.314	0.331	35529
771	14	209	736	475	5.24	0.524	35517
772	14	211	722	469	9.9	0.99	36465
773	14	213	715	465	5.24	0.524	35035
774	14	215	703	457	9.374	0.937	35254
775	14	217	694	451	7.031	0.703	35427
776	14	219	685	444	7.411	0.741	34975
777	14	221	677	439	6.132	0.613	26003
778	14	223	676	437	1.453	0.145	34453
779	14	225	695	441	12.62	1.262	35200
780	14	227	722	443	17.598	1.76	35501
781	14	229	731	445	5.993	0.599	33388
782	14	231	740	447	5.993	0.599	33069
783	14	233	748	448	5.24	0.524	32613
784	14	235	755	446	4.732	0.473	34118
785	14	237	758	446	1.95	0.195	34450
786	14	239	762	444	2.907	0.291	36324
787	14	241	753	454	8.745	0.874	34115
788	14	243	725	458	18.384	1.838	33499
789	14	245	713	464	8.72	0.872	33856
790	14	247	704	468	6.402	0.64	32542
791	14	249	694	473	7.267	0.727	30518
792	14	251	685	477	6.402	0.64	36717
793	14	253	685	477	0	0	34008
794	14	255	681	481	3.677	0.368	29548
795	14	257	693	482	7.827	0.783	35348
796	14	259	699	478	4.687	0.469	32692
797	14	261	708	472	7.031	0.703	37387
798	14	263	713	465	5.591	0.559	29746
799	14	265	712	463	1.453	0.145	31568
800	14	267	720	460	5.553	0.555	30653
801	14	269	729	458	5.993	0.599	32060
802	14	271	734	456	3.5	0.35	35407
803	14	273	739	454	3.5	0.35	34844
804	14	275	740	454	0.65	0.065	33869
805	14	277	746	451	4.36	0.436	33572
806	14	279	750	451	2.6	0.26	36263
807	14	281	751	451	0.65	0.065	36285
808	14	283	748	451	1.95	0.195	35625
809	14	285	736	446	8.45	0.845	38257
810	14	287	727	445	5.886	0.589	37806
811	14	289	711	446	10.42	1.042	35187
812	15	141	1010	416	-1	-1	31463
813	15	143	1007	412	3.25	0.325	39521
814	15	145	1003	399	8.841	0.884	39739
815	15	147	1003	380	12.35	1.235	33319
816	15	149	1003	352	18.2	1.82	30004
817	15	151	1003	338	9.1	0.91	31583
818	15	153	1003	322	10.4	1.04	30760
819	15	155	1006	311	7.411	0.741	29656
820	15	157	1009	302	6.166	0.617	35803
821	15	159	1009	296	3.9	0.39	36197
822	15	161	1011	291	3.5	0.35	35780
823	15	163	1013	290	1.453	0.145	36205
824	15	165	1018	291	3.314	0.331	36562
825	15	167	1018	289	1.3	0.13	36548
826	15	169	1017	288	0.919	0.092	36059
827	15	171	1016	290	1.453	0.145	36778
828	15	173	1016	290	0	0	36125
829	15	175	1016	290	0	0	36123
830	15	177	1016	290	0	0	35726
831	15	179	1016	287	1.95	0.195	36333
832	15	181	1014	281	4.111	0.411	36128
833	15	183	1014	279	1.3	0.13	36823
834	15	185	1013	273	3.954	0.395	35849
835	15	187	1013	266	4.55	0.455	36028
836	15	189	1016	257	6.166	0.617	38189
837	15	191	1011	270	9.053	0.905	36464
838	15	193	1008	282	8.04	0.804	36315
839	15	195	1004	294	8.222	0.822	35251
840	15	197	1000	316	14.534	1.453	37240
841	15	199	999	323	4.596	0.46	37717
842	15	201	996	327	3.25	0.325	33217
843	15	203	992	329	2.907	0.291	36015
844	15	205	986	337	6.5	0.65	36688
845	15	207	976	343	7.58	0.758	32737
846	15	209	973	343	1.95	0.195	32905
847	15	211	963	340	6.786	0.679	29753
848	15	213	954	335	6.692	0.669	33691
849	15	215	940	328	10.174	1.017	30852
850	15	217	933	325	4.95	0.495	36094
851	15	219	924	337	9.75	0.975	37392
852	15	221	921	341	3.25	0.325	37989
853	15	223	915	347	5.515	0.552	36199
854	15	225	914	349	1.453	0.145	36302
855	15	227	924	350	6.532	0.653	35989
856	15	229	940	348	10.481	1.048	35910
857	15	231	966	344	17.098	1.71	35693
858	15	233	982	342	10.481	1.048	38777
859	15	235	996	341	9.123	0.912	36639
860	15	237	1007	338	7.411	0.741	36229
861	15	239	1012	336	3.5	0.35	36543
862	15	241	1017	333	3.79	0.379	36238
863	15	243	1019	329	2.907	0.291	36415
864	15	245	1020	326	2.055	0.206	36670
865	15	247	1022	325	1.453	0.145	36747
866	15	249	1020	325	1.3	0.13	36094
867	15	251	1017	329	3.25	0.325	37195
868	15	253	1017	330	0.65	0.065	36603
869	15	255	1014	336	4.36	0.436	36081
870	15	257	1014	349	8.45	0.845	36554
871	15	259	1007	369	13.773	1.377	36437
872	15	261	1001	385	11.107	1.111	36574
873	15	263	991	401	12.264	1.226	35062
874	15	265	968	410	16.053	1.605	33400
875	15	267	957	412	7.267	0.727	36559
876	15	269	952	412	3.25	0.325	29612
877	15	271	940	412	7.8	0.78	30588
878	15	273	928	411	7.827	0.783	36828
879	15	275	926	411	1.3	0.13	30930
880	15	277	925	407	2.68	0.268	29582
881	15	279	925	397	6.5	0.65	37236
882	15	281	922	396	2.055	0.206	37474
883	15	283	915	385	8.475	0.847	39862
884	15	285	915	380	3.25	0.325	40589
885	15	287	915	375	3.25	0.325	35860
886	15	289	909	361	9.9	0.99	35842
887	16	197	994	811	-1	-1	34077
888	16	199	990	813	2.907	0.291	33569
889	16	201	984	816	4.36	0.436	33887
890	16	203	979	822	5.077	0.508	33532
891	16	205	975	827	4.162	0.416	32653
892	16	207	968	842	10.759	1.076	33284
893	16	209	964	849	5.24	0.524	31520
894	16	211	955	861	9.75	0.975	32010
895	16	213	950	866	4.596	0.46	33208
896	16	215	943	872	5.993	0.599	34262
897	16	217	938	877	4.596	0.46	34616
898	16	219	925	886	10.277	1.028	35271
899	16	221	907	894	12.803	1.28	34012
900	16	223	896	898	7.608	0.761	32151
901	16	225	894	898	1.3	0.13	30699
902	16	227	887	891	6.435	0.643	28133
903	16	229	880	885	5.993	0.599	35199
904	16	231	877	881	3.25	0.325	35080
905	16	233	887	883	6.629	0.663	19868
906	16	235	895	894	8.841	0.884	29641
907	16	237	898	904	6.786	0.679	30388
908	16	239	885	906	8.549	0.855	34557
909	16	241	882	902	3.25	0.325	32947
910	16	243	902	900	13.065	1.306	29682
911	16	245	907	903	3.79	0.379	30223
912	16	247	912	902	3.314	0.331	40208
913	16	249	902	900	6.629	0.663	37086
914	16	251	899	898	2.344	0.234	34657
915	16	253	895	893	4.162	0.416	35497
916	16	255	889	881	8.72	0.872	35669
917	16	257	879	866	11.718	1.172	35697
918	16	259	869	861	7.267	0.727	39602
919	16	261	864	862	3.314	0.331	37331
920	16	263	864	873	7.15	0.715	34302
921	16	265	864	883	6.5	0.65	33591
922	16	267	865	888	3.314	0.331	33756
923	16	269	833	891	20.891	2.089	35335
924	16	271	815	892	11.718	1.172	29959
925	16	273	812	892	1.95	0.195	33572
926	16	275	825	895	8.672	0.867	29094
927	16	277	827	899	2.907	0.291	34243
928	16	279	829	901	1.838	0.184	35590
929	16	281	820	897	6.402	0.64	33945
930	16	283	815	892	4.596	0.46	34259
931	16	285	812	888	3.25	0.325	35138
932	16	287	813	890	1.453	0.145	35614
933	16	289	815	896	4.111	0.411	35176
934	17	167	1002	633	-1	-1	29675
935	17	169	1002	629	2.6	0.26	31780
936	17	171	1002	627	1.3	0.13	32547
937	17	173	1002	624	1.95	0.195	35043
938	17	175	999	621	2.758	0.276	36357
939	17	177	994	621	3.25	0.325	36007
940	17	179	976	637	15.654	1.565	35847
941	17	181	986	637	6.5	0.65	35717
942	17	183	998	634	8.04	0.804	36167
943	17	185	1005	634	4.55	0.455	36150
944	17	187	1015	651	12.82	1.282	36695
945	17	189	1017	659	5.36	0.536	36541
946	17	191	1014	689	19.597	1.96	34736
947	17	193	1014	688	0.65	0.065	34569
948	17	195	1013	674	9.123	0.912	35634
949	17	197	1005	665	7.827	0.783	41190
950	17	199	984	678	16.053	1.605	35642
951	17	201	956	699	22.749	2.275	35449
952	17	203	947	711	9.75	0.975	35993
953	17	205	944	719	5.553	0.555	34858
954	17	207	944	736	11.05	1.105	36079
955	17	209	944	736	0	0	36431
956	17	211	944	738	1.3	0.13	36825
957	17	213	921	740	15.006	1.501	34431
958	17	215	914	742	4.732	0.473	34791
959	17	217	903	752	9.663	0.966	35895
960	17	219	893	754	6.629	0.663	35737
961	17	221	883	762	8.324	0.832	36816
962	17	223	878	773	7.854	0.785	34069
963	17	225	878	774	0.65	0.065	35529
964	17	227	880	782	5.36	0.536	31701
965	17	229	878	791	5.993	0.599	34366
966	17	231	880	797	4.111	0.411	31315
967	17	233	881	812	9.771	0.977	30048
968	17	235	880	824	7.827	0.783	35763
969	17	237	879	826	1.453	0.145	35903
970	17	239	885	796	19.886	1.989	36117
971	17	241	897	773	16.862	1.686	32495
972	17	243	913	751	17.681	1.768	36622
973	17	245	920	738	9.597	0.96	28805
974	17	247	921	734	2.68	0.268	33036
975	17	249	898	753	19.391	1.939	35405
976	17	251	891	758	5.591	0.559	33206
977	17	253	877	771	12.418	1.242	36098
978	17	255	870	776	5.591	0.559	36046
979	17	257	856	778	9.192	0.919	35271
980	17	259	845	787	9.238	0.924	31035
981	17	261	827	809	18.476	1.848	35592
982	17	263	826	809	0.65	0.065	35331
983	17	265	875	769	41.114	4.111	31254
984	17	267	891	755	13.819	1.382	29181
985	17	269	907	743	13	1.3	47210
986	17	271	913	736	5.993	0.599	41893
987	17	273	913	728	5.2	0.52	43330
988	17	275	914	718	6.532	0.653	34307
989	17	277	919	708	7.267	0.727	36597
990	17	279	906	698	10.661	1.066	36518
991	17	281	887	699	12.367	1.237	34490
992	17	283	880	697	4.732	0.473	35304
993	17	285	871	695	5.993	0.599	35585
994	17	287	868	689	4.36	0.436	34845
995	17	289	863	674	10.277	1.028	32001
996	18	181	984	182	-1	-1	34837
997	18	183	977	186	5.24	0.524	28121
998	18	185	968	190	6.402	0.64	32743
999	18	187	956	196	8.72	0.872	27684
1000	18	189	946	202	7.58	0.758	37733
1001	18	191	918	211	19.117	1.912	32615
1002	18	193	907	215	7.608	0.761	30800
1003	18	195	875	237	25.241	2.524	35572
1004	18	197	860	249	12.486	1.249	34213
1005	18	199	844	266	15.174	1.517	29453
1006	18	201	841	271	3.79	0.379	35964
1007	18	203	837	282	7.608	0.761	38229
1008	18	205	835	287	3.5	0.35	36375
1009	18	207	842	278	7.411	0.741	36208
1010	18	209	859	256	18.071	1.807	36446
1011	18	211	862	236	13.145	1.315	33971
1012	18	213	865	217	12.503	1.25	36017
1013	18	215	879	194	17.501	1.75	29441
1014	18	217	894	173	16.774	1.677	31318
1015	18	219	905	154	14.27	1.427	42267
1016	18	221	913	135	13.4	1.34	40507
1017	18	223	917	119	10.72	1.072	36725
1018	18	225	928	100	14.27	1.427	35616
1019	18	227	930	75	16.302	1.63	37126
1020	18	229	930	49	16.9	1.69	38478
1021	18	231	927	41	5.553	0.555	37003
1022	18	233	926	37	2.68	0.268	38753
1023	18	235	923	34	2.758	0.276	36314
1024	18	237	919	31	3.25	0.325	35805
1025	18	239	916	38	4.95	0.495	34415
1026	18	241	916	36	1.3	0.13	34343
1027	18	243	913	19	11.22	1.122	36680
1028	18	245	910	14	3.79	0.379	36159
1029	18	247	907	9	3.79	0.379	31922
1030	18	249	904	4	3.79	0.379	35931
1031	18	251	900	2	2.907	0.291	35620
1032	18	253	900	2	0	0	36092
1033	19	193	952	27	-1	-1	34735
1034	19	195	952	28	0.65	0.065	31427
1035	19	197	945	28	4.55	0.455	33362
1036	19	199	944	28	0.65	0.065	30918
1037	19	201	944	28	0	0	34673
1038	19	203	961	22	11.718	1.172	31447
1039	19	205	928	21	21.459	2.146	35726
1040	19	207	891	25	24.19	2.419	35238
1041	19	209	873	26	11.718	1.172	35917
1042	19	211	862	31	7.854	0.785	36001
1043	19	213	857	33	3.5	0.35	36495
1044	19	215	852	35	3.5	0.35	36032
1045	19	217	844	39	5.814	0.581	41245
1046	19	219	834	42	6.786	0.679	38815
1047	19	221	816	44	11.772	1.177	37986
1048	19	223	794	44	14.3	1.43	37191
1049	19	225	764	37	20.023	2.002	36732
1050	19	227	749	33	10.09	1.009	33598
1051	19	229	729	32	13.016	1.302	34312
1052	19	231	716	34	8.549	0.855	35349
1053	19	233	698	36	11.772	1.177	34945
1054	19	235	695	36	1.95	0.195	35364
1055	19	237	705	35	6.532	0.653	36082
1056	19	239	716	32	7.411	0.741	34690
1057	19	241	670	23	30.466	3.047	35635
1058	19	243	669	24	0.919	0.092	34732
1059	19	245	656	20	8.841	0.884	34575
1060	19	247	693	26	24.364	2.436	32159
1061	19	249	705	27	7.827	0.783	34690
1062	19	251	715	31	7.001	0.7	34460
1063	19	253	688	31	17.55	1.755	34057
1064	19	255	681	30	4.596	0.46	32926
1065	19	257	678	34	3.25	0.325	34200
1066	19	259	669	38	6.402	0.64	35103
1067	19	261	641	42	18.384	1.838	35004
1068	19	263	638	41	2.055	0.206	35262
1069	19	265	636	33	5.36	0.536	35042
1070	19	267	636	25	5.2	0.52	35201
1071	19	269	639	25	1.95	0.195	34437
1072	19	271	658	29	12.62	1.262	30713
1073	19	273	687	29	18.85	1.885	34014
1074	19	275	698	32	7.411	0.741	33890
1075	19	277	702	32	2.6	0.26	33293
1076	19	279	705	33	2.055	0.206	34249
1077	19	281	707	33	1.3	0.13	34242
1078	19	283	711	33	2.6	0.26	34156
1079	19	285	722	33	7.15	0.715	33970
1080	19	287	729	33	4.55	0.455	33966
1081	19	289	736	34	4.596	0.46	33568
1082	20	179	1010	868	-1	-1	35437
1083	20	181	1004	868	3.9	0.39	40998
1084	20	183	1003	868	0.65	0.065	35782
1085	20	185	1003	869	0.65	0.065	35240
1086	20	187	1006	863	4.36	0.436	35152
1087	20	189	1011	855	6.132	0.613	35714
1088	20	191	1017	844	8.144	0.814	33680
1089	20	193	1018	833	7.179	0.718	35780
1090	20	195	1018	827	3.9	0.39	36239
1091	20	197	1018	820	4.55	0.455	33530
1092	20	199	1015	816	3.25	0.325	33426
1093	20	201	1008	820	5.24	0.524	35863
1094	20	203	1000	831	8.841	0.884	33819
1095	20	205	996	840	6.402	0.64	33958
1096	20	207	991	850	7.267	0.727	38933
1097	20	209	985	863	9.306	0.931	35183
1098	20	211	979	872	7.031	0.703	35049
1099	20	213	974	882	7.267	0.727	35324
1100	20	215	966	889	6.909	0.691	33771
1101	20	217	952	889	9.1	0.91	35916
1102	20	219	932	890	13.016	1.302	36055
1103	20	221	913	900	13.956	1.396	36256
1104	20	223	910	900	1.95	0.195	33598
1105	20	225	899	896	7.608	0.761	33106
1106	20	227	893	892	4.687	0.469	33820
1107	20	229	891	891	1.453	0.145	29197
1108	20	231	892	891	0.65	0.065	18427
1109	20	233	892	891	0	0	27494
1110	20	235	892	889	1.3	0.13	28466
1111	20	237	892	887	1.3	0.13	36018
1112	20	239	890	876	7.267	0.727	35439
1113	20	241	890	873	1.95	0.195	35003
1114	20	243	897	874	4.596	0.46	35507
1115	20	245	911	868	9.9	0.99	32982
1116	20	247	911	865	1.95	0.195	29798
1117	20	249	915	858	5.24	0.524	32200
1118	20	251	925	853	7.267	0.727	32339
1119	20	253	929	850	3.25	0.325	32366
1120	20	255	935	846	4.687	0.469	37776
1121	20	257	937	843	2.344	0.234	38966
1122	20	259	937	837	3.9	0.39	37434
1123	20	261	939	827	6.629	0.663	36377
1124	20	263	938	818	5.886	0.589	36404
1125	20	265	936	813	3.5	0.35	34857
1126	20	267	934	806	4.732	0.473	28158
1127	20	269	930	802	3.677	0.368	31607
1128	20	271	925	797	4.596	0.46	32652
1129	20	273	923	798	1.453	0.145	31695
1130	20	275	918	820	14.664	1.466	35715
1131	20	277	915	828	5.553	0.555	39391
1132	20	279	908	835	6.435	0.643	38003
1133	20	281	887	837	13.711	1.371	32063
1134	20	283	865	837	14.3	1.43	36962
1135	20	285	860	834	3.79	0.379	33686
1136	20	287	860	817	11.05	1.105	35094
1137	20	289	855	804	9.053	0.905	35946
1138	21	209	1010	183	-1	-1	30847
1139	21	211	1010	184	0.65	0.065	31040
1140	21	213	1001	196	9.75	0.975	33445
1141	21	215	998	199	2.758	0.276	30549
1142	21	217	989	213	10.818	1.082	32558
1143	21	219	987	216	2.344	0.234	32240
1144	21	221	985	220	2.907	0.291	32147
1145	21	223	983	222	1.838	0.184	32227
1146	21	225	983	222	0	0	33578
1147	21	227	982	222	0.65	0.065	35157
1148	21	229	976	226	4.687	0.469	36561
1149	21	231	974	227	1.453	0.145	38388
1150	21	233	967	230	4.95	0.495	39414
1151	21	235	964	232	2.344	0.234	41499
1152	21	237	961	235	2.758	0.276	40330
1153	21	239	960	236	0.919	0.092	38189
1154	21	241	960	236	0	0	37897
1155	21	243	959	236	0.65	0.065	37530
1156	21	245	957	236	1.3	0.13	36439
1157	21	247	952	239	3.79	0.379	36053
1158	21	249	950	239	1.3	0.13	36541
1159	21	251	949	240	0.919	0.092	36202
1160	21	253	948	238	1.453	0.145	36414
1161	21	255	947	233	3.314	0.331	36147
1162	21	257	947	227	3.9	0.39	27759
1163	21	259	946	227	0.65	0.065	30227
1164	21	261	940	232	5.077	0.508	30322
1165	21	263	936	237	4.162	0.416	30983
1166	21	265	933	242	3.79	0.379	32308
1167	21	267	933	242	0	0	26594
1168	21	269	929	246	3.677	0.368	38578
1169	21	271	924	249	3.79	0.379	38564
1170	21	273	914	254	7.267	0.727	39322
1171	21	275	908	256	4.111	0.411	33686
1172	21	277	902	259	4.36	0.436	25463
1173	21	279	899	261	2.344	0.234	34938
1174	21	281	895	265	3.677	0.368	35322
1175	21	283	890	266	3.314	0.331	34983
1176	21	285	881	270	6.402	0.64	37081
1177	21	287	874	274	5.24	0.524	36793
1178	21	289	867	276	4.732	0.473	32535
1179	22	231	1006	184	-1	-1	35470
1180	22	233	1004	200	10.481	1.048	36668
1181	22	235	1001	216	10.581	1.058	34598
1182	22	237	1002	226	6.532	0.653	36439
1183	22	239	990	231	8.45	0.845	32840
1184	22	241	990	264	21.449	2.145	39859
1185	22	243	979	283	14.27	1.427	39085
1186	22	245	965	300	14.314	1.431	35455
1187	22	247	956	313	10.277	1.028	34506
1188	22	249	947	336	16.053	1.605	39768
1189	22	251	938	350	10.818	1.082	35787
1190	22	253	922	365	14.255	1.426	36310
1191	22	255	910	377	11.031	1.103	37889
1192	22	257	892	397	17.489	1.749	35077
1193	22	259	879	409	11.499	1.15	36397
1194	22	261	861	419	13.384	1.338	36204
1195	22	263	839	437	18.476	1.848	32617
1196	22	265	813	458	21.723	2.172	32211
1197	22	267	806	465	6.435	0.643	33784
1198	22	269	796	466	6.532	0.653	33440
1199	22	271	765	462	20.317	2.032	33805
1200	22	273	742	465	15.076	1.508	34792
1201	22	275	723	466	12.367	1.237	35044
1202	22	277	707	469	10.581	1.058	34708
1203	22	279	701	472	4.36	0.436	34579
1204	22	281	698	473	2.055	0.206	33003
1205	22	283	692	475	4.111	0.411	32922
1206	22	285	683	477	5.993	0.599	34415
1207	22	287	678	477	3.25	0.325	34212
1208	22	289	670	477	5.2	0.52	33778
1209	23	239	1021	287	-1	-1	36036
1210	23	241	1020	288	0.919	0.092	35401
1211	23	243	1012	298	8.324	0.832	35785
1212	23	245	1006	304	5.515	0.552	34995
1213	23	247	1006	304	0	0	34997
1214	23	249	1005	305	0.919	0.092	35517
1215	23	251	1003	309	2.907	0.291	35242
1216	23	253	997	312	4.36	0.436	34708
1217	23	255	994	314	2.344	0.234	35267
1218	23	257	991	314	1.95	0.195	35100
1219	23	259	988	313	2.055	0.206	35167
1220	23	261	985	313	1.95	0.195	34931
1221	23	263	980	311	3.5	0.35	35490
1222	23	265	974	311	3.9	0.39	34871
1223	23	267	972	308	2.344	0.234	35272
1224	23	269	970	307	1.453	0.145	35261
1225	23	271	967	314	4.95	0.495	34817
1226	23	273	961	326	8.72	0.872	35279
1227	23	275	956	331	4.596	0.46	35422
1228	23	277	955	333	1.453	0.145	35124
1229	23	279	946	344	9.238	0.924	35428
1230	23	281	941	348	4.162	0.416	35533
1231	23	283	935	351	4.36	0.436	34738
1232	23	285	922	351	8.45	0.845	35890
1233	23	287	896	338	18.894	1.889	35454
1234	23	289	881	337	9.771	0.977	36123
