# Supplementary material for: The Arp2/3 complex is required for in situ haptotactic response of microglia to iC3b
Source: EMBO Rep. 2026 Feb 27;27(7):1666–95. doi: 10.1038/s44319-026-00720-9 (PMC13076747; doi:10.1038/s44319-026-00720-9)
Supplement: Supplementary file 15 — Source data Fig. 3 [file 44319_2026_720_MOESM15_ESM.zip › Figure 3/3B-F/25.01.25 BV2 iC3b hapto well 1 away tracks.csv]

Track n�	Slice n�	X	Y	Distance	Velocity	Pixel Value
1	183	1009	1008	-1.000	-1.000	31295
1	185	1011	1008	1.300	0.130	30546
1	187	1008	1008	1.950	0.195	32068
1	189	989	1012	12.620	1.262	30976
1	191	976	1011	8.475	0.847	31631
1	193	971	1011	3.250	0.325	30020
1	195	953	1010	11.718	1.172	31573
1	197	944	1009	5.886	0.589	30814
1	199	931	1009	8.450	0.845	30193
1	201	919	1007	7.907	0.791	30389
1	203	911	1007	5.200	0.520	30177
1	205	895	1008	10.420	1.042	31844
1	207	882	1009	8.475	0.847	31684
1	209	873	1009	5.850	0.585	31065
1	211	849	1004	15.935	1.593	32786
1	213	847	1001	2.344	0.234	32277
1	215	844	999	2.344	0.234	32031
1	217	839	995	4.162	0.416	32170
1	219	836	991	3.250	0.325	32479
1	221	830	986	5.077	0.508	31779
1	223	830	986	0.000	0.000	31955
1	225	837	991	5.591	0.559	32237
1	227	846	993	5.993	0.599	29638
1	229	830	984	11.932	1.193	29792
1	231	823	979	5.591	0.559	29036
1	233	817	964	10.501	1.050	29804
1	235	814	959	3.790	0.379	31226
1	237	812	942	11.126	1.113	30318
1	239	812	932	6.500	0.650	28737
1	241	814	927	3.500	0.350	29606
1	243	817	913	9.306	0.931	30090
1	245	820	905	5.553	0.555	28977
1	247	825	893	8.450	0.845	30077
1	249	826	881	7.827	0.783	29118
1	251	832	859	14.822	1.482	31748
1	253	835	848	7.411	0.741	31753
1	255	836	837	7.179	0.718	32944
1	257	837	819	11.718	1.172	32066
1	259	838	807	7.827	0.783	32314
1	261	839	801	3.954	0.395	32149
1	263	839	804	1.950	0.195	30412
1	265	839	804	0.000	0.000	32433
1	267	839	804	0.000	0.000	29491
1	269	841	788	10.481	1.048	35879
1	271	839	771	11.126	1.113	31130
1	273	835	763	5.814	0.581	29136
1	275	834	755	5.240	0.524	32825
1	277	834	737	11.700	1.170	31229
1	279	832	722	9.836	0.984	32704
1	281	822	711	9.663	0.966	34290
1	283	817	704	5.591	0.559	33920
1	285	813	696	5.814	0.581	28805
1	287	810	687	6.166	0.617	33867
1	289	810	682	3.250	0.325	32830
2	259	1001	804	-1.000	-1.000	32442
2	261	1001	804	0.000	0.000	31920
2	263	1001	803	0.650	0.065	31697
2	265	997	799	3.677	0.368	32581
2	267	992	794	4.596	0.460	32817
2	269	988	790	3.677	0.368	29114
2	271	982	783	5.993	0.599	32306
2	273	974	778	6.132	0.613	31337
2	275	970	776	2.907	0.291	28769
2	277	970	776	0.000	0.000	31073
2	279	970	777	0.650	0.065	30451
2	281	971	778	0.919	0.092	32252
2	283	966	775	3.790	0.379	30614
2	285	958	771	5.814	0.581	31095
2	287	956	768	2.344	0.234	30133
2	289	951	742	17.209	1.721	32672
3	219	973	954	-1.000	-1.000	32575
3	221	973	954	0.000	0.000	32751
3	223	970	954	1.950	0.195	32103
3	225	947	946	15.828	1.583	33302
3	227	939	943	5.553	0.555	31345
3	229	917	939	14.534	1.453	31631
3	231	906	936	7.411	0.741	30323
3	233	901	937	3.314	0.331	29134
3	235	896	940	3.790	0.379	32138
3	237	893	942	2.344	0.234	32615
3	239	892	943	0.919	0.092	32132
3	241	897	941	3.500	0.350	31436
3	243	900	938	2.758	0.276	30596
3	245	901	937	0.919	0.092	31054
3	247	859	918	29.963	2.996	31633
3	249	859	918	0.000	0.000	32229
3	251	850	911	7.411	0.741	32085
3	253	850	911	0.000	0.000	32156
3	255	842	892	13.400	1.340	31626
3	257	839	887	3.790	0.379	31584
3	259	826	881	9.306	0.931	27213
3	261	822	879	2.907	0.291	32380
3	263	847	893	18.624	1.862	32186
3	265	861	902	10.818	1.082	31888
3	267	878	914	13.525	1.353	32185
3	269	887	922	7.827	0.783	28798
3	271	897	929	7.934	0.793	32332
3	273	855	916	28.577	2.858	29958
3	275	844	908	8.841	0.884	32363
3	277	834	902	7.580	0.758	32744
3	279	823	890	10.581	1.058	32459
3	281	816	882	6.909	0.691	31065
3	283	816	882	0.000	0.000	31946
3	285	808	880	5.360	0.536	31787
3	287	794	873	10.174	1.017	31249
3	289	776	863	13.384	1.338	32277
4	227	866	1002	-1.000	-1.000	30758
4	229	870	1002	2.600	0.260	32039
4	231	869	1001	0.919	0.092	29664
4	233	859	990	9.663	0.966	32205
4	235	855	982	5.814	0.581	33246
4	237	846	964	13.081	1.308	32015
4	239	832	949	13.337	1.334	32262
4	241	817	942	10.759	1.076	31751
4	243	805	936	8.720	0.872	31462
4	245	804	931	3.314	0.331	32679
4	247	813	917	10.818	1.082	24833
4	249	822	895	15.450	1.545	27485
4	251	832	871	16.900	1.690	28525
4	253	842	846	17.501	1.750	30076
4	255	847	831	10.277	1.028	32770
4	257	849	813	11.772	1.177	30124
4	259	858	793	14.255	1.426	32718
4	261	863	785	6.132	0.613	32701
4	263	865	784	1.453	0.145	32407
4	265	865	781	1.950	0.195	31845
4	267	863	777	2.907	0.291	32381
4	269	853	772	7.267	0.727	33097
4	271	852	770	1.453	0.145	32393
4	273	858	761	7.031	0.703	32299
4	275	859	756	3.314	0.331	31990
4	277	860	746	6.532	0.653	32201
4	279	862	741	3.500	0.350	32251
4	281	866	738	3.250	0.325	32537
4	283	868	736	1.838	0.184	32216
4	285	869	735	0.919	0.092	32105
4	287	869	733	1.300	0.130	32594
4	289	870	731	1.453	0.145	32615
5	231	1015	848	-1.000	-1.000	34551
5	233	1015	848	0.000	0.000	28167
5	235	1015	846	1.300	0.130	31224
5	237	1018	834	8.040	0.804	30030
5	239	1019	822	7.827	0.783	24361
5	241	1018	816	3.954	0.395	28833
5	243	1018	812	2.600	0.260	27401
5	245	1016	809	2.344	0.234	30273
5	247	1012	801	5.814	0.581	31200
5	249	1003	786	11.370	1.137	31402
5	251	997	773	9.306	0.931	34373
5	253	988	759	10.818	1.082	32198
5	255	975	743	13.400	1.340	33404
5	257	971	737	4.687	0.469	32996
5	259	969	732	3.500	0.350	32533
5	261	956	712	15.505	1.550	31989
5	263	953	706	4.360	0.436	32524
5	265	951	705	1.453	0.145	32154
5	267	949	703	1.838	0.184	31874
5	269	930	689	15.340	1.534	32464
5	271	925	685	4.162	0.416	32245
5	273	922	681	3.250	0.325	32442
5	275	920	676	3.500	0.350	31912
5	277	920	676	0.000	0.000	32160
5	279	921	681	3.314	0.331	32138
5	281	927	692	8.144	0.814	32292
5	283	932	701	6.692	0.669	32063
5	285	936	708	5.240	0.524	32446
5	287	943	716	6.909	0.691	32640
5	289	952	717	5.886	0.589	32280
6	123	1010	189	-1.000	-1.000	31356
6	125	1022	214	18.025	1.802	31057
6	127	1020	213	1.453	0.145	34091
6	129	1014	210	4.360	0.436	34297
6	131	1011	210	1.950	0.195	34893
6	133	1004	211	4.596	0.460	34940
6	135	998	213	4.111	0.411	34478
6	137	997	213	0.650	0.065	34789
6	139	995	218	3.500	0.350	34004
6	141	995	224	3.900	0.390	34172
6	143	1000	221	3.790	0.379	34586
6	145	1002	216	3.500	0.350	35309
6	147	1002	215	0.650	0.065	35330
6	149	1003	213	1.453	0.145	34797
6	151	1003	212	0.650	0.065	35137
6	153	1002	213	0.919	0.092	34952
6	155	999	213	1.950	0.195	34877
6	157	998	213	0.650	0.065	35424
6	159	996	212	1.453	0.145	34577
6	161	994	212	1.300	0.130	34407
6	163	990	210	2.907	0.291	34330
6	165	985	200	7.267	0.727	34858
6	167	979	182	12.333	1.233	34204
6	169	975	143	25.482	2.548	32720
6	171	974	138	3.314	0.331	32572
6	173	971	132	4.360	0.436	32622
6	175	969	124	5.360	0.536	32517
6	177	967	119	3.500	0.350	32067
6	179	967	117	1.300	0.130	32042
6	181	963	111	4.687	0.469	31952
6	183	954	95	11.932	1.193	32317
6	185	947	79	11.351	1.135	35865
6	187	948	67	7.827	0.783	35444
6	189	953	52	10.277	1.028	34421
6	191	955	49	2.344	0.234	35020
6	193	960	45	4.162	0.416	34400
6	195	964	41	3.677	0.368	34334
6	197	969	36	4.596	0.460	33838
6	199	973	32	3.677	0.368	34403
6	201	977	28	3.677	0.368	32864
6	203	980	23	3.790	0.379	33176
6	205	984	14	6.402	0.640	30724
6	207	984	13	0.650	0.065	27913
6	209	984	12	0.650	0.065	29115
6	211	984	13	0.650	0.065	28686
6	213	983	14	0.919	0.092	28532
6	215	977	22	6.500	0.650	32178
6	217	973	26	3.677	0.368	32267
6	219	972	27	0.919	0.092	33851
6	221	969	32	3.790	0.379	32084
6	223	968	35	2.055	0.206	31763
6	225	963	42	5.591	0.559	31544
6	227	960	47	3.790	0.379	32887
6	229	956	60	8.841	0.884	32264
6	231	956	60	0.000	0.000	35829
6	233	961	47	9.053	0.905	32116
6	235	961	39	5.200	0.520	37057
6	237	958	39	1.950	0.195	41197
6	239	954	42	3.250	0.325	33064
6	241	953	41	0.919	0.092	33019
6	243	956	37	3.250	0.325	33902
6	245	957	33	2.680	0.268	36312
6	247	958	26	4.596	0.460	31861
6	249	959	21	3.314	0.331	34039
6	251	959	18	1.950	0.195	32347
6	253	959	8	6.500	0.650	34819
6	255	959	8	0.000	0.000	32183
6	257	959	8	0.000	0.000	30024
6	259	959	8	0.000	0.000	31376
6	261	964	4	4.162	0.416	37210
6	263	964	5	0.650	0.065	36733
6	265	964	6	0.650	0.065	38041
6	267	969	3	3.790	0.379	30687
6	269	969	5	1.300	0.130	36065
7	131	996	634	-1.000	-1.000	36196
7	133	995	631	2.055	0.206	34510
7	135	992	629	2.344	0.234	34915
7	137	985	622	6.435	0.643	34744
7	139	980	620	3.500	0.350	34494
7	141	975	620	3.250	0.325	35295
7	143	967	620	5.200	0.520	34355
7	145	959	621	5.240	0.524	34065
7	147	954	624	3.790	0.379	34472
7	149	948	631	5.993	0.599	35081
7	151	946	637	4.111	0.411	32108
7	153	949	638	2.055	0.206	35808
7	155	955	634	4.687	0.469	30721
7	157	962	632	4.732	0.473	32658
7	159	968	633	3.954	0.395	36373
7	161	961	636	4.950	0.495	34084
7	163	954	637	4.596	0.460	33404
7	165	956	635	1.838	0.184	33475
7	167	967	629	8.144	0.814	33200
7	169	971	627	2.907	0.291	33337
7	171	980	628	5.886	0.589	32742
7	173	983	628	1.950	0.195	33626
7	175	990	630	4.732	0.473	36563
7	177	994	629	2.680	0.268	35746
7	179	989	623	5.077	0.508	39306
7	181	984	625	3.500	0.350	35746
7	183	984	625	0.000	0.000	38031
7	185	982	625	1.300	0.130	32731
7	187	982	622	1.950	0.195	34884
7	189	985	619	2.758	0.276	37414
7	191	964	618	13.665	1.367	36342
7	193	961	618	1.950	0.195	35449
7	195	959	619	1.453	0.145	47719
7	197	962	615	3.250	0.325	39656
7	199	953	608	7.411	0.741	24920
7	201	945	605	5.553	0.555	28797
7	203	927	602	11.861	1.186	41056
7	205	894	600	21.489	2.149	31565
7	207	888	600	3.900	0.390	34293
7	209	884	603	3.250	0.325	33023
7	211	881	611	5.553	0.555	33831
7	213	878	617	4.360	0.436	34052
7	215	878	623	3.900	0.390	30208
7	217	881	623	1.950	0.195	34177
7	219	878	620	2.758	0.276	26884
7	221	869	609	9.238	0.924	32182
7	223	858	598	10.111	1.011	34094
7	225	841	586	13.525	1.353	34811
7	227	828	575	11.069	1.107	32884
7	229	818	563	10.153	1.015	32360
7	231	813	558	4.596	0.460	35394
7	233	807	550	6.500	0.650	35819
7	235	799	542	7.354	0.735	35874
7	237	791	538	5.814	0.581	30136
7	239	780	534	7.608	0.761	35107
7	241	766	532	9.192	0.919	33899
7	243	765	531	0.919	0.092	33876
7	245	762	524	4.950	0.495	36132
7	247	745	512	13.525	1.353	33380
7	249	729	502	12.264	1.226	33694
7	251	721	491	8.841	0.884	33795
7	253	715	481	7.580	0.758	35969
7	255	715	481	0.000	0.000	37558
7	257	716	482	0.919	0.092	36605
7	259	722	483	3.954	0.395	34920
7	261	725	484	2.055	0.206	33923
7	263	719	485	3.954	0.395	34986
7	265	700	481	12.620	1.262	35687
7	267	699	480	0.919	0.092	35774
7	269	696	476	3.250	0.325	35435
7	271	688	474	5.360	0.536	34476
7	273	688	474	0.000	0.000	35148
7	275	697	474	5.850	0.585	30538
7	277	697	477	1.950	0.195	30777
7	279	699	482	3.500	0.350	32662
7	281	700	482	0.650	0.065	36264
7	283	700	483	0.650	0.065	36713
7	285	698	484	1.453	0.145	37401
7	287	695	484	1.950	0.195	35118
7	289	693	487	2.344	0.234	29208
8	143	1018	821	-1.000	-1.000	40638
8	145	1018	822	0.650	0.065	36243
8	147	1017	827	3.314	0.331	35764
8	149	1012	843	10.896	1.090	35955
8	151	1008	870	17.741	1.774	37252
8	153	1004	894	15.815	1.581	33151
8	155	1001	912	11.861	1.186	34506
8	157	997	927	10.090	1.009	34047
8	159	996	941	9.123	0.912	34275
8	161	998	956	9.836	0.984	35550
8	163	1000	970	9.192	0.919	35318
8	165	1002	983	8.549	0.855	27227
8	167	1002	1000	11.050	1.105	36022
8	169	1002	1003	1.950	0.195	35073
8	171	1010	989	10.481	1.048	35786
8	173	1016	972	11.718	1.172	31671
8	175	1018	960	7.907	0.791	30933
8	177	1020	951	5.993	0.599	38407
8	179	1020	944	4.550	0.455	33125
8	181	1021	931	8.475	0.847	33250
8	183	1021	918	8.450	0.845	35791
8	185	1020	908	6.532	0.653	41160
8	187	1020	901	4.550	0.455	41900
8	189	1020	894	4.550	0.455	35861
8	191	1021	909	9.771	0.977	39097
8	193	1022	923	9.123	0.912	35193
8	195	1022	933	6.500	0.650	35570
8	197	1020	942	5.993	0.599	35625
8	199	1017	950	5.553	0.555	35839
8	201	1012	960	7.267	0.727	40116
8	203	1009	965	3.790	0.379	33392
8	205	1006	974	6.166	0.617	36554
8	207	1004	979	3.500	0.350	36295
8	209	998	984	5.077	0.508	34551
8	211	975	996	16.862	1.686	25942
8	213	963	1001	8.450	0.845	37757
8	215	952	1008	8.475	0.847	27955
8	217	931	1015	14.388	1.439	33071
8	219	915	1017	10.481	1.048	36530
8	221	906	1017	5.850	0.585	36199
8	223	903	1016	2.055	0.206	35277
8	225	902	1015	0.919	0.092	35032
8	227	903	1011	2.680	0.268	35297
8	229	913	1006	7.267	0.727	34876
8	231	918	999	5.591	0.559	34369
8	233	922	997	2.907	0.291	35180
8	235	928	997	3.900	0.390	36707
8	237	937	998	5.886	0.589	35764
8	239	941	999	2.680	0.268	37058
8	241	944	998	2.055	0.206	36454
8	243	935	990	7.827	0.783	33602
8	245	932	989	2.055	0.206	38428
8	247	927	983	5.077	0.508	32204
8	249	925	978	3.500	0.350	31895
8	251	923	967	7.267	0.727	33498
8	253	923	951	10.400	1.040	37415
8	255	924	937	9.123	0.912	35973
8	257	925	928	5.886	0.589	35904
8	259	925	916	7.800	0.780	36311
8	261	924	913	2.055	0.206	35634
8	263	912	904	9.750	0.975	35452
8	265	904	898	6.500	0.650	36188
8	267	904	890	5.200	0.520	35754
8	269	907	880	6.786	0.679	35295
8	271	908	875	3.314	0.331	35762
8	273	908	874	0.650	0.065	34883
8	275	905	868	4.360	0.436	35052
8	277	902	863	3.790	0.379	35432
8	279	900	859	2.907	0.291	35614
8	281	897	853	4.360	0.436	35650
8	283	894	847	4.360	0.436	35594
8	285	891	841	4.360	0.436	35477
8	287	891	839	1.300	0.130	35509
8	289	888	835	3.250	0.325	35210
9	161	1012	197	-1.000	-1.000	32450
9	163	1011	193	2.680	0.268	33766
9	165	1004	190	4.950	0.495	32772
9	167	996	185	6.132	0.613	31535
9	169	984	173	11.031	1.103	33688
9	171	981	169	3.250	0.325	33421
9	173	979	163	4.111	0.411	33900
9	175	977	153	6.629	0.663	31647
9	177	974	145	5.553	0.555	32050
9	179	972	138	4.732	0.473	28548
9	181	969	127	7.411	0.741	30733
9	183	969	127	0.000	0.000	27726
9	185	967	122	3.500	0.350	31477
9	187	963	109	8.841	0.884	30419
9	189	957	91	12.333	1.233	32578
9	191	958	84	4.596	0.460	32269
9	193	964	77	5.993	0.599	33181
9	195	967	64	8.672	0.867	25880
9	197	968	56	5.240	0.524	35432
9	199	969	51	3.314	0.331	27188
9	201	971	45	4.111	0.411	26303
9	203	973	42	2.344	0.234	26621
9	205	973	42	0.000	0.000	32417
9	207	966	29	9.597	0.960	34018
9	209	966	29	0.000	0.000	34170
9	211	966	29	0.000	0.000	35091
9	213	966	30	0.650	0.065	34740
9	215	963	37	4.950	0.495	30995
9	217	961	40	2.344	0.234	31072
9	219	959	50	6.629	0.663	33569
9	221	956	53	2.758	0.276	31229
9	223	952	58	4.162	0.416	29315
9	225	951	61	2.055	0.206	31769
9	227	949	66	3.500	0.350	32358
9	229	948	70	2.680	0.268	27881
9	231	948	72	1.300	0.130	34415
9	233	950	62	6.629	0.663	32117
9	235	950	57	3.250	0.325	34980
9	237	953	53	3.250	0.325	35303
9	239	953	46	4.550	0.455	30606
9	241	949	35	7.608	0.761	32740
9	243	950	28	4.596	0.460	33365
9	245	950	23	3.250	0.325	30904
9	247	953	19	3.250	0.325	30796
9	249	954	16	2.055	0.206	32870
9	251	954	19	1.950	0.195	31602
9	253	954	20	0.650	0.065	31489
9	255	954	20	0.000	0.000	30026
9	257	954	23	1.950	0.195	31576
9	259	957	20	2.758	0.276	32079
9	261	961	16	3.677	0.368	36794
9	263	965	13	3.250	0.325	34688
9	265	966	12	0.919	0.092	34247
9	267	967	11	0.919	0.092	34148
9	269	965	12	1.453	0.145	35136
9	271	959	18	5.515	0.552	33917
9	273	955	23	4.162	0.416	33969
10	169	1006	76	-1.000	-1.000	34782
10	171	977	77	18.861	1.886	31329
10	173	976	77	0.650	0.065	35357
10	175	970	79	4.111	0.411	32317
10	177	953	84	11.518	1.152	30737
10	179	922	98	22.109	2.211	31651
10	181	916	102	4.687	0.469	31377
10	183	893	119	18.590	1.859	33546
10	185	889	121	2.907	0.291	32531
10	187	874	145	18.396	1.840	34037
10	189	874	146	0.650	0.065	33919
10	191	876	144	1.838	0.184	33792
10	193	882	146	4.111	0.411	33922
10	195	887	151	4.596	0.460	31761
10	197	894	163	9.030	0.903	33516
10	199	898	158	4.162	0.416	33494
10	201	901	159	2.055	0.206	33375
10	203	902	159	0.650	0.065	31023
10	205	906	162	3.250	0.325	30545
10	207	911	168	5.077	0.508	32156
10	209	920	176	7.827	0.783	31091
10	211	938	184	12.803	1.280	34568
10	213	951	188	8.841	0.884	33264
10	215	964	190	8.549	0.855	33191
10	217	969	195	4.596	0.460	32930
10	219	974	200	4.596	0.460	34440
10	221	980	199	3.954	0.395	35871
10	223	985	189	7.267	0.727	37083
10	225	989	176	8.841	0.884	34418
10	227	992	166	6.786	0.679	36953
10	229	995	155	7.411	0.741	35838
10	231	1000	149	5.077	0.508	35668
10	233	1003	144	3.790	0.379	35027
10	235	1005	137	4.732	0.473	33788
10	237	1006	130	4.596	0.460	33979
10	239	1004	120	6.629	0.663	31501
10	241	1002	116	2.907	0.291	32223
10	243	1000	111	3.500	0.350	34500
10	245	993	100	8.475	0.847	31759
10	247	981	82	14.061	1.406	31814
10	249	978	77	3.790	0.379	33397
10	251	974	69	5.814	0.581	34129
10	253	967	64	5.591	0.559	37089
10	255	947	55	14.255	1.426	29622
10	257	935	49	8.720	0.872	33789
10	259	927	43	6.500	0.650	35340
10	261	924	40	2.758	0.276	34247
10	263	922	37	2.344	0.234	34230
10	265	920	35	1.838	0.184	33475
10	267	916	27	5.814	0.581	33836
10	269	914	23	2.907	0.291	38682
10	271	907	21	4.732	0.473	39752
10	273	902	19	3.500	0.350	33989
10	275	900	15	2.907	0.291	26028
10	277	899	11	2.680	0.268	29983
10	279	898	8	2.055	0.206	33188
10	281	898	8	0.000	0.000	35122
10	283	897	8	0.650	0.065	33786
10	285	897	8	0.000	0.000	34041
10	287	897	8	0.000	0.000	34849
10	289	897	9	0.650	0.065	34082
11	173	1000	498	-1.000	-1.000	36418
11	175	1001	495	2.055	0.206	35459
11	177	995	491	4.687	0.469	35404
11	179	990	492	3.314	0.331	32709
11	181	981	495	6.166	0.617	30311
11	183	974	498	4.950	0.495	31068
11	185	965	499	5.886	0.589	33468
11	187	950	500	9.771	0.977	37501
11	189	927	501	14.964	1.496	33734
11	191	891	507	23.722	2.372	31446
11	193	880	506	7.179	0.718	37884
11	195	857	510	15.174	1.517	35317
11	197	829	510	18.200	1.820	35542
11	199	805	508	15.654	1.565	33995
11	201	785	507	13.016	1.302	33917
11	203	766	507	12.350	1.235	33168
11	205	740	503	17.098	1.710	32757
11	207	736	502	2.680	0.268	33934
11	209	734	501	1.453	0.145	33822
11	211	739	497	4.162	0.416	33915
11	213	743	497	2.600	0.260	33197
11	215	744	496	0.919	0.092	33043
11	217	737	479	11.950	1.195	31718
11	219	732	464	10.277	1.028	32465
11	221	718	454	11.183	1.118	33594
11	223	707	451	7.411	0.741	32624
11	225	698	455	6.402	0.640	30754
11	227	691	454	4.596	0.460	31638
11	229	687	447	5.240	0.524	31269
11	231	682	428	12.770	1.277	32111
11	233	679	417	7.411	0.741	33279
11	235	676	410	4.950	0.495	33534
11	237	676	428	11.700	1.170	32660
11	239	672	433	4.162	0.416	32571
11	241	665	436	4.950	0.495	32558
11	243	659	439	4.360	0.436	31255
11	245	652	440	4.596	0.460	32053
11	247	650	439	1.453	0.145	31725
11	249	636	429	11.183	1.118	31511
11	251	630	426	4.360	0.436	31350
11	253	626	426	2.600	0.260	30088
11	255	620	425	3.954	0.395	30012
11	257	615	424	3.314	0.331	31780
11	259	616	424	0.650	0.065	29044
11	261	610	416	6.500	0.650	31008
11	263	606	414	2.907	0.291	32879
11	265	604	414	1.300	0.130	30287
11	267	604	414	0.000	0.000	33175
11	269	604	414	0.000	0.000	32321
11	271	604	414	0.000	0.000	30918
11	273	604	414	0.000	0.000	29694
11	275	604	414	0.000	0.000	19761
11	277	600	414	2.600	0.260	19595
11	279	593	415	4.596	0.460	28612
11	281	590	416	2.055	0.206	26251
11	283	585	418	3.500	0.350	27926
11	285	578	417	4.596	0.460	32079
11	287	566	416	7.827	0.783	33949
11	289	556	414	6.629	0.663	29795
12	175	973	723	-1.000	-1.000	33662
12	177	972	719	2.680	0.268	35427
12	179	972	718	0.650	0.065	35247
12	181	979	705	9.597	0.960	32217
12	183	970	692	10.277	1.028	34145
12	185	962	692	5.200	0.520	34245
12	187	952	695	6.786	0.679	34336
12	189	940	699	8.222	0.822	34107
12	191	935	698	3.314	0.331	32873
12	193	918	689	12.503	1.250	32107
12	195	912	684	5.077	0.508	32561
12	197	900	670	11.985	1.199	34694
12	199	891	667	6.166	0.617	34661
12	201	875	662	10.896	1.090	33591
12	203	852	658	15.174	1.517	34750
12	205	833	656	12.418	1.242	33860
12	207	827	656	3.900	0.390	34918
12	209	827	646	6.500	0.650	33205
12	211	829	631	9.836	0.984	31640
12	213	832	609	14.432	1.443	35268
12	215	821	599	9.663	0.966	34460
12	217	802	594	12.770	1.277	34229
12	219	792	586	8.324	0.832	29032
12	221	778	561	18.624	1.862	32227
12	223	764	548	12.418	1.242	31983
12	225	760	540	5.814	0.581	33770
12	227	757	534	4.360	0.436	34585
12	229	754	530	3.250	0.325	31263
12	231	775	567	27.653	2.765	28949
12	233	788	582	12.902	1.290	30475
12	235	800	601	14.607	1.461	32407
12	237	818	623	18.476	1.848	30639
12	239	824	627	4.687	0.469	36533
12	241	845	642	16.774	1.677	35794
12	243	859	657	13.337	1.334	34478
12	245	866	667	7.934	0.793	35479
12	247	862	663	3.677	0.368	35497
12	249	847	648	13.788	1.379	37040
12	251	839	639	7.827	0.783	27712
12	253	835	632	5.240	0.524	56386
12	255	826	621	9.238	0.924	42551
12	257	814	606	12.486	1.249	36050
12	259	802	592	11.985	1.199	33824
12	261	785	576	15.174	1.517	30597
12	263	781	572	3.677	0.368	30409
12	265	781	568	2.600	0.260	29893
12	267	805	585	19.117	1.912	32824
12	269	826	602	17.562	1.756	32616
12	271	839	618	13.400	1.340	36775
12	273	853	629	11.573	1.157	34356
12	275	860	636	6.435	0.643	34297
12	277	870	640	7.001	0.700	37628
12	279	878	641	5.240	0.524	34302
12	281	901	642	14.964	1.496	36333
12	283	907	642	3.900	0.390	38642
12	285	911	648	4.687	0.469	39217
12	287	912	653	3.314	0.331	36834
12	289	910	663	6.629	0.663	37059
13	109	1016	713	-1.000	-1.000	36493
13	111	1015	712	0.919	0.092	34961
13	113	1002	711	8.475	0.847	35704
13	115	995	710	4.596	0.460	36078
13	117	991	714	3.677	0.368	36221
13	119	980	770	37.095	3.709	28870
13	121	973	782	9.030	0.903	36029
13	123	968	786	4.162	0.416	31044
13	125	962	793	5.993	0.599	35936
13	127	962	794	0.650	0.065	35085
13	129	962	783	7.150	0.715	36476
13	131	961	770	8.475	0.847	32257
13	133	958	763	4.950	0.495	37080
13	135	948	759	7.001	0.700	30540
13	137	941	754	5.591	0.559	30647
13	139	946	760	5.077	0.508	35618
13	141	946	761	0.650	0.065	35637
13	143	953	711	32.816	3.282	35971
13	145	948	687	15.935	1.593	35137
13	147	929	669	17.012	1.701	33215
13	149	919	669	6.500	0.650	36637
13	151	916	669	1.950	0.195	37880
13	153	928	669	7.800	0.780	37034
13	155	955	657	19.205	1.920	35706
13	157	964	654	6.166	0.617	36120
13	159	980	668	13.819	1.382	30894
13	161	990	662	7.580	0.758	27989
13	163	991	671	5.886	0.589	36353
13	165	985	673	4.111	0.411	35786
13	167	976	634	26.016	2.602	34451
13	169	959	623	13.161	1.316	34569
13	171	925	634	23.227	2.323	30079
13	173	890	641	23.200	2.320	31668
13	175	866	647	16.080	1.608	36712
13	177	827	662	27.160	2.716	35491
13	179	825	673	7.267	0.727	36010
13	181	833	684	8.841	0.884	35131
13	183	837	679	4.162	0.416	35796
13	185	859	633	33.143	3.314	29516
13	187	870	594	26.338	2.634	33129
13	189	870	584	6.500	0.650	32963
13	191	858	567	13.525	1.353	36116
13	193	807	544	36.364	3.636	35780
13	195	757	526	34.541	3.454	34786
13	197	743	517	10.818	1.082	34736
13	199	742	517	0.650	0.065	35113
13	201	752	510	7.934	0.793	34886
13	203	756	498	8.222	0.822	34848
13	205	739	457	28.849	2.885	36108
13	207	739	440	11.050	1.105	35798
13	209	744	415	16.571	1.657	35653
13	211	752	425	8.324	0.832	35768
13	213	750	481	36.422	3.642	35281
13	215	732	540	40.094	4.009	35453
13	217	708	578	29.213	2.921	34003
13	219	707	580	1.453	0.145	35035
13	221	698	563	12.503	1.250	30237
13	223	683	548	13.788	1.379	40312
13	225	676	550	4.732	0.473	34913
13	227	664	549	7.827	0.783	33965
13	229	663	550	0.919	0.092	31316
13	231	645	552	11.772	1.177	35398
13	233	643	552	1.300	0.130	34859
13	235	633	545	7.934	0.793	35523
13	237	624	533	9.750	0.975	34956
13	239	606	517	15.654	1.565	34072
13	241	598	517	5.200	0.520	34105
13	243	593	515	3.500	0.350	33730
13	245	588	515	3.250	0.325	33955
13	247	583	509	5.077	0.508	31432
13	249	590	509	4.550	0.455	33481
13	251	598	511	5.360	0.536	35258
13	253	619	513	13.711	1.371	34677
13	255	611	522	7.827	0.783	33227
13	257	604	523	4.596	0.460	25436
13	259	608	522	2.680	0.268	32059
13	261	625	517	11.518	1.152	35316
13	263	631	515	4.111	0.411	32372
13	265	652	489	21.723	2.172	34761
13	267	637	456	23.561	2.356	32072
13	269	625	439	13.525	1.353	36898
13	271	572	382	50.590	5.059	32585
13	273	554	379	11.861	1.186	34578
13	275	538	379	10.400	1.040	34281
13	277	526	409	21.002	2.100	31690
13	279	513	420	11.069	1.107	30052
13	281	497	434	13.819	1.382	30991
13	283	483	459	18.624	1.862	32475
13	285	463	480	18.850	1.885	29673
13	287	457	486	5.515	0.552	31530
13	289	452	490	4.162	0.416	31501
14	113	1005	514	-1.000	-1.000	36944
14	115	1011	512	4.111	0.411	34287
14	117	1010	512	0.650	0.065	34320
14	119	1006	510	2.907	0.291	34413
14	121	1006	510	0.000	0.000	37153
14	123	1007	520	6.532	0.653	34885
14	125	1011	530	7.001	0.700	37979
14	127	1012	534	2.680	0.268	36371
14	129	1012	527	4.550	0.455	33229
14	131	1012	523	2.600	0.260	38250
14	133	1006	526	4.360	0.436	34914
14	135	1004	526	1.300	0.130	35479
14	137	994	526	6.500	0.650	38211
14	139	986	521	6.132	0.613	38223
14	141	978	515	6.500	0.650	33440
14	143	976	513	1.838	0.184	35636
14	145	972	510	3.250	0.325	38842
14	147	971	509	0.919	0.092	38796
14	149	967	508	2.680	0.268	37418
14	151	976	505	6.166	0.617	36326
14	153	993	503	11.126	1.113	36066
14	155	997	503	2.600	0.260	33127
14	157	1005	503	5.200	0.520	34695
14	159	974	497	20.523	2.052	34705
14	161	960	493	9.464	0.946	34667
14	163	944	492	10.420	1.042	30822
14	165	934	491	6.532	0.653	32015
14	167	919	489	9.836	0.984	35812
14	169	917	488	1.453	0.145	36666
14	171	932	491	9.943	0.994	36961
14	173	943	495	7.608	0.761	36074
14	175	953	496	6.532	0.653	31350
14	177	965	498	7.907	0.791	22941
14	179	970	499	3.314	0.331	33359
14	181	969	500	0.919	0.092	38510
14	183	943	499	16.912	1.691	33209
14	185	907	494	23.624	2.362	37671
14	187	892	493	9.771	0.977	33295
14	189	867	491	16.302	1.630	33000
14	191	849	490	11.718	1.172	32306
14	193	824	485	16.571	1.657	33845
14	195	809	484	9.771	0.977	34764
14	197	796	483	8.475	0.847	33829
14	199	782	482	9.123	0.912	33230
14	201	776	481	3.954	0.395	34992
14	203	763	480	8.475	0.847	33020
14	205	749	477	9.306	0.931	35046
14	207	744	476	3.314	0.331	35529
14	209	736	475	5.240	0.524	35517
14	211	722	469	9.900	0.990	36465
14	213	715	465	5.240	0.524	35035
14	215	703	457	9.374	0.937	35254
14	217	694	451	7.031	0.703	35427
14	219	685	444	7.411	0.741	34975
14	221	677	439	6.132	0.613	26003
14	223	676	437	1.453	0.145	34453
14	225	695	441	12.620	1.262	35200
14	227	722	443	17.598	1.760	35501
14	229	731	445	5.993	0.599	33388
14	231	740	447	5.993	0.599	33069
14	233	748	448	5.240	0.524	32613
14	235	755	446	4.732	0.473	34118
14	237	758	446	1.950	0.195	34450
14	239	762	444	2.907	0.291	36324
14	241	753	454	8.745	0.874	34115
14	243	725	458	18.384	1.838	33499
14	245	713	464	8.720	0.872	33856
14	247	704	468	6.402	0.640	32542
14	249	694	473	7.267	0.727	30518
14	251	685	477	6.402	0.640	36717
14	253	685	477	0.000	0.000	34008
14	255	681	481	3.677	0.368	29548
14	257	693	482	7.827	0.783	35348
14	259	699	478	4.687	0.469	32692
14	261	708	472	7.031	0.703	37387
14	263	713	465	5.591	0.559	29746
14	265	712	463	1.453	0.145	31568
14	267	720	460	5.553	0.555	30653
14	269	729	458	5.993	0.599	32060
14	271	734	456	3.500	0.350	35407
14	273	739	454	3.500	0.350	34844
14	275	740	454	0.650	0.065	33869
14	277	746	451	4.360	0.436	33572
14	279	750	451	2.600	0.260	36263
14	281	751	451	0.650	0.065	36285
14	283	748	451	1.950	0.195	35625
14	285	736	446	8.450	0.845	38257
14	287	727	445	5.886	0.589	37806
14	289	711	446	10.420	1.042	35187
15	141	1010	416	-1.000	-1.000	31463
15	143	1007	412	3.250	0.325	39521
15	145	1003	399	8.841	0.884	39739
15	147	1003	380	12.350	1.235	33319
15	149	1003	352	18.200	1.820	30004
15	151	1003	338	9.100	0.910	31583
15	153	1003	322	10.400	1.040	30760
15	155	1006	311	7.411	0.741	29656
15	157	1009	302	6.166	0.617	35803
15	159	1009	296	3.900	0.390	36197
15	161	1011	291	3.500	0.350	35780
15	163	1013	290	1.453	0.145	36205
15	165	1018	291	3.314	0.331	36562
15	167	1018	289	1.300	0.130	36548
15	169	1017	288	0.919	0.092	36059
15	171	1016	290	1.453	0.145	36778
15	173	1016	290	0.000	0.000	36125
15	175	1016	290	0.000	0.000	36123
15	177	1016	290	0.000	0.000	35726
15	179	1016	287	1.950	0.195	36333
15	181	1014	281	4.111	0.411	36128
15	183	1014	279	1.300	0.130	36823
15	185	1013	273	3.954	0.395	35849
15	187	1013	266	4.550	0.455	36028
15	189	1016	257	6.166	0.617	38189
15	191	1011	270	9.053	0.905	36464
15	193	1008	282	8.040	0.804	36315
15	195	1004	294	8.222	0.822	35251
15	197	1000	316	14.534	1.453	37240
15	199	999	323	4.596	0.460	37717
15	201	996	327	3.250	0.325	33217
15	203	992	329	2.907	0.291	36015
15	205	986	337	6.500	0.650	36688
15	207	976	343	7.580	0.758	32737
15	209	973	343	1.950	0.195	32905
15	211	963	340	6.786	0.679	29753
15	213	954	335	6.692	0.669	33691
15	215	940	328	10.174	1.017	30852
15	217	933	325	4.950	0.495	36094
15	219	924	337	9.750	0.975	37392
15	221	921	341	3.250	0.325	37989
15	223	915	347	5.515	0.552	36199
15	225	914	349	1.453	0.145	36302
15	227	924	350	6.532	0.653	35989
15	229	940	348	10.481	1.048	35910
15	231	966	344	17.098	1.710	35693
15	233	982	342	10.481	1.048	38777
15	235	996	341	9.123	0.912	36639
15	237	1007	338	7.411	0.741	36229
15	239	1012	336	3.500	0.350	36543
15	241	1017	333	3.790	0.379	36238
15	243	1019	329	2.907	0.291	36415
15	245	1020	326	2.055	0.206	36670
15	247	1022	325	1.453	0.145	36747
15	249	1020	325	1.300	0.130	36094
15	251	1017	329	3.250	0.325	37195
15	253	1017	330	0.650	0.065	36603
15	255	1014	336	4.360	0.436	36081
15	257	1014	349	8.450	0.845	36554
15	259	1007	369	13.773	1.377	36437
15	261	1001	385	11.107	1.111	36574
15	263	991	401	12.264	1.226	35062
15	265	968	410	16.053	1.605	33400
15	267	957	412	7.267	0.727	36559
15	269	952	412	3.250	0.325	29612
15	271	940	412	7.800	0.780	30588
15	273	928	411	7.827	0.783	36828
15	275	926	411	1.300	0.130	30930
15	277	925	407	2.680	0.268	29582
15	279	925	397	6.500	0.650	37236
15	281	922	396	2.055	0.206	37474
15	283	915	385	8.475	0.847	39862
15	285	915	380	3.250	0.325	40589
15	287	915	375	3.250	0.325	35860
15	289	909	361	9.900	0.990	35842
16	197	994	811	-1.000	-1.000	34077
16	199	990	813	2.907	0.291	33569
16	201	984	816	4.360	0.436	33887
16	203	979	822	5.077	0.508	33532
16	205	975	827	4.162	0.416	32653
16	207	968	842	10.759	1.076	33284
16	209	964	849	5.240	0.524	31520
16	211	955	861	9.750	0.975	32010
16	213	950	866	4.596	0.460	33208
16	215	943	872	5.993	0.599	34262
16	217	938	877	4.596	0.460	34616
16	219	925	886	10.277	1.028	35271
16	221	907	894	12.803	1.280	34012
16	223	896	898	7.608	0.761	32151
16	225	894	898	1.300	0.130	30699
16	227	887	891	6.435	0.643	28133
16	229	880	885	5.993	0.599	35199
16	231	877	881	3.250	0.325	35080
16	233	887	883	6.629	0.663	19868
16	235	895	894	8.841	0.884	29641
16	237	898	904	6.786	0.679	30388
16	239	885	906	8.549	0.855	34557
16	241	882	902	3.250	0.325	32947
16	243	902	900	13.065	1.306	29682
16	245	907	903	3.790	0.379	30223
16	247	912	902	3.314	0.331	40208
16	249	902	900	6.629	0.663	37086
16	251	899	898	2.344	0.234	34657
16	253	895	893	4.162	0.416	35497
16	255	889	881	8.720	0.872	35669
16	257	879	866	11.718	1.172	35697
16	259	869	861	7.267	0.727	39602
16	261	864	862	3.314	0.331	37331
16	263	864	873	7.150	0.715	34302
16	265	864	883	6.500	0.650	33591
16	267	865	888	3.314	0.331	33756
16	269	833	891	20.891	2.089	35335
16	271	815	892	11.718	1.172	29959
16	273	812	892	1.950	0.195	33572
16	275	825	895	8.672	0.867	29094
16	277	827	899	2.907	0.291	34243
16	279	829	901	1.838	0.184	35590
16	281	820	897	6.402	0.640	33945
16	283	815	892	4.596	0.460	34259
16	285	812	888	3.250	0.325	35138
16	287	813	890	1.453	0.145	35614
16	289	815	896	4.111	0.411	35176
17	167	1002	633	-1.000	-1.000	29675
17	169	1002	629	2.600	0.260	31780
17	171	1002	627	1.300	0.130	32547
17	173	1002	624	1.950	0.195	35043
17	175	999	621	2.758	0.276	36357
17	177	994	621	3.250	0.325	36007
17	179	976	637	15.654	1.565	35847
17	181	986	637	6.500	0.650	35717
17	183	998	634	8.040	0.804	36167
17	185	1005	634	4.550	0.455	36150
17	187	1015	651	12.820	1.282	36695
17	189	1017	659	5.360	0.536	36541
17	191	1014	689	19.597	1.960	34736
17	193	1014	688	0.650	0.065	34569
17	195	1013	674	9.123	0.912	35634
17	197	1005	665	7.827	0.783	41190
17	199	984	678	16.053	1.605	35642
17	201	956	699	22.749	2.275	35449
17	203	947	711	9.750	0.975	35993
17	205	944	719	5.553	0.555	34858
17	207	944	736	11.050	1.105	36079
17	209	944	736	0.000	0.000	36431
17	211	944	738	1.300	0.130	36825
17	213	921	740	15.006	1.501	34431
17	215	914	742	4.732	0.473	34791
17	217	903	752	9.663	0.966	35895
17	219	893	754	6.629	0.663	35737
17	221	883	762	8.324	0.832	36816
17	223	878	773	7.854	0.785	34069
17	225	878	774	0.650	0.065	35529
17	227	880	782	5.360	0.536	31701
17	229	878	791	5.993	0.599	34366
17	231	880	797	4.111	0.411	31315
17	233	881	812	9.771	0.977	30048
17	235	880	824	7.827	0.783	35763
17	237	879	826	1.453	0.145	35903
17	239	885	796	19.886	1.989	36117
17	241	897	773	16.862	1.686	32495
17	243	913	751	17.681	1.768	36622
17	245	920	738	9.597	0.960	28805
17	247	921	734	2.680	0.268	33036
17	249	898	753	19.391	1.939	35405
17	251	891	758	5.591	0.559	33206
17	253	877	771	12.418	1.242	36098
17	255	870	776	5.591	0.559	36046
17	257	856	778	9.192	0.919	35271
17	259	845	787	9.238	0.924	31035
17	261	827	809	18.476	1.848	35592
17	263	826	809	0.650	0.065	35331
17	265	875	769	41.114	4.111	31254
17	267	891	755	13.819	1.382	29181
17	269	907	743	13.000	1.300	47210
17	271	913	736	5.993	0.599	41893
17	273	913	728	5.200	0.520	43330
17	275	914	718	6.532	0.653	34307
17	277	919	708	7.267	0.727	36597
17	279	906	698	10.661	1.066	36518
17	281	887	699	12.367	1.237	34490
17	283	880	697	4.732	0.473	35304
17	285	871	695	5.993	0.599	35585
17	287	868	689	4.360	0.436	34845
17	289	863	674	10.277	1.028	32001
18	181	984	182	-1.000	-1.000	34837
18	183	977	186	5.240	0.524	28121
18	185	968	190	6.402	0.640	32743
18	187	956	196	8.720	0.872	27684
18	189	946	202	7.580	0.758	37733
18	191	918	211	19.117	1.912	32615
18	193	907	215	7.608	0.761	30800
18	195	875	237	25.241	2.524	35572
18	197	860	249	12.486	1.249	34213
18	199	844	266	15.174	1.517	29453
18	201	841	271	3.790	0.379	35964
18	203	837	282	7.608	0.761	38229
18	205	835	287	3.500	0.350	36375
18	207	842	278	7.411	0.741	36208
18	209	859	256	18.071	1.807	36446
18	211	862	236	13.145	1.315	33971
18	213	865	217	12.503	1.250	36017
18	215	879	194	17.501	1.750	29441
18	217	894	173	16.774	1.677	31318
18	219	905	154	14.270	1.427	42267
18	221	913	135	13.400	1.340	40507
18	223	917	119	10.720	1.072	36725
18	225	928	100	14.270	1.427	35616
18	227	930	75	16.302	1.630	37126
18	229	930	49	16.900	1.690	38478
18	231	927	41	5.553	0.555	37003
18	233	926	37	2.680	0.268	38753
18	235	923	34	2.758	0.276	36314
18	237	919	31	3.250	0.325	35805
18	239	916	38	4.950	0.495	34415
18	241	916	36	1.300	0.130	34343
18	243	913	19	11.220	1.122	36680
18	245	910	14	3.790	0.379	36159
18	247	907	9	3.790	0.379	31922
18	249	904	4	3.790	0.379	35931
18	251	900	2	2.907	0.291	35620
18	253	900	2	0.000	0.000	36092
19	193	952	27	-1.000	-1.000	34735
19	195	952	28	0.650	0.065	31427
19	197	945	28	4.550	0.455	33362
19	199	944	28	0.650	0.065	30918
19	201	944	28	0.000	0.000	34673
19	203	961	22	11.718	1.172	31447
19	205	928	21	21.459	2.146	35726
19	207	891	25	24.190	2.419	35238
19	209	873	26	11.718	1.172	35917
19	211	862	31	7.854	0.785	36001
19	213	857	33	3.500	0.350	36495
19	215	852	35	3.500	0.350	36032
19	217	844	39	5.814	0.581	41245
19	219	834	42	6.786	0.679	38815
19	221	816	44	11.772	1.177	37986
19	223	794	44	14.300	1.430	37191
19	225	764	37	20.023	2.002	36732
19	227	749	33	10.090	1.009	33598
19	229	729	32	13.016	1.302	34312
19	231	716	34	8.549	0.855	35349
19	233	698	36	11.772	1.177	34945
19	235	695	36	1.950	0.195	35364
19	237	705	35	6.532	0.653	36082
19	239	716	32	7.411	0.741	34690
19	241	670	23	30.466	3.047	35635
19	243	669	24	0.919	0.092	34732
19	245	656	20	8.841	0.884	34575
19	247	693	26	24.364	2.436	32159
19	249	705	27	7.827	0.783	34690
19	251	715	31	7.001	0.700	34460
19	253	688	31	17.550	1.755	34057
19	255	681	30	4.596	0.460	32926
19	257	678	34	3.250	0.325	34200
19	259	669	38	6.402	0.640	35103
19	261	641	42	18.384	1.838	35004
19	263	638	41	2.055	0.206	35262
19	265	636	33	5.360	0.536	35042
19	267	636	25	5.200	0.520	35201
19	269	639	25	1.950	0.195	34437
19	271	658	29	12.620	1.262	30713
19	273	687	29	18.850	1.885	34014
19	275	698	32	7.411	0.741	33890
19	277	702	32	2.600	0.260	33293
19	279	705	33	2.055	0.206	34249
19	281	707	33	1.300	0.130	34242
19	283	711	33	2.600	0.260	34156
19	285	722	33	7.150	0.715	33970
19	287	729	33	4.550	0.455	33966
19	289	736	34	4.596	0.460	33568
20	179	1010	868	-1.000	-1.000	35437
20	181	1004	868	3.900	0.390	40998
20	183	1003	868	0.650	0.065	35782
20	185	1003	869	0.650	0.065	35240
20	187	1006	863	4.360	0.436	35152
20	189	1011	855	6.132	0.613	35714
20	191	1017	844	8.144	0.814	33680
20	193	1018	833	7.179	0.718	35780
20	195	1018	827	3.900	0.390	36239
20	197	1018	820	4.550	0.455	33530
20	199	1015	816	3.250	0.325	33426
20	201	1008	820	5.240	0.524	35863
20	203	1000	831	8.841	0.884	33819
20	205	996	840	6.402	0.640	33958
20	207	991	850	7.267	0.727	38933
20	209	985	863	9.306	0.931	35183
20	211	979	872	7.031	0.703	35049
20	213	974	882	7.267	0.727	35324
20	215	966	889	6.909	0.691	33771
20	217	952	889	9.100	0.910	35916
20	219	932	890	13.016	1.302	36055
20	221	913	900	13.956	1.396	36256
20	223	910	900	1.950	0.195	33598
20	225	899	896	7.608	0.761	33106
20	227	893	892	4.687	0.469	33820
20	229	891	891	1.453	0.145	29197
20	231	892	891	0.650	0.065	18427
20	233	892	891	0.000	0.000	27494
20	235	892	889	1.300	0.130	28466
20	237	892	887	1.300	0.130	36018
20	239	890	876	7.267	0.727	35439
20	241	890	873	1.950	0.195	35003
20	243	897	874	4.596	0.460	35507
20	245	911	868	9.900	0.990	32982
20	247	911	865	1.950	0.195	29798
20	249	915	858	5.240	0.524	32200
20	251	925	853	7.267	0.727	32339
20	253	929	850	3.250	0.325	32366
20	255	935	846	4.687	0.469	37776
20	257	937	843	2.344	0.234	38966
20	259	937	837	3.900	0.390	37434
20	261	939	827	6.629	0.663	36377
20	263	938	818	5.886	0.589	36404
20	265	936	813	3.500	0.350	34857
20	267	934	806	4.732	0.473	28158
20	269	930	802	3.677	0.368	31607
20	271	925	797	4.596	0.460	32652
20	273	923	798	1.453	0.145	31695
20	275	918	820	14.664	1.466	35715
20	277	915	828	5.553	0.555	39391
20	279	908	835	6.435	0.643	38003
20	281	887	837	13.711	1.371	32063
20	283	865	837	14.300	1.430	36962
20	285	860	834	3.790	0.379	33686
20	287	860	817	11.050	1.105	35094
20	289	855	804	9.053	0.905	35946
21	209	1010	183	-1.000	-1.000	30847
21	211	1010	184	0.650	0.065	31040
21	213	1001	196	9.750	0.975	33445
21	215	998	199	2.758	0.276	30549
21	217	989	213	10.818	1.082	32558
21	219	987	216	2.344	0.234	32240
21	221	985	220	2.907	0.291	32147
21	223	983	222	1.838	0.184	32227
21	225	983	222	0.000	0.000	33578
21	227	982	222	0.650	0.065	35157
21	229	976	226	4.687	0.469	36561
21	231	974	227	1.453	0.145	38388
21	233	967	230	4.950	0.495	39414
21	235	964	232	2.344	0.234	41499
21	237	961	235	2.758	0.276	40330
21	239	960	236	0.919	0.092	38189
21	241	960	236	0.000	0.000	37897
21	243	959	236	0.650	0.065	37530
21	245	957	236	1.300	0.130	36439
21	247	952	239	3.790	0.379	36053
21	249	950	239	1.300	0.130	36541
21	251	949	240	0.919	0.092	36202
21	253	948	238	1.453	0.145	36414
21	255	947	233	3.314	0.331	36147
21	257	947	227	3.900	0.390	27759
21	259	946	227	0.650	0.065	30227
21	261	940	232	5.077	0.508	30322
21	263	936	237	4.162	0.416	30983
21	265	933	242	3.790	0.379	32308
21	267	933	242	0.000	0.000	26594
21	269	929	246	3.677	0.368	38578
21	271	924	249	3.790	0.379	38564
21	273	914	254	7.267	0.727	39322
21	275	908	256	4.111	0.411	33686
21	277	902	259	4.360	0.436	25463
21	279	899	261	2.344	0.234	34938
21	281	895	265	3.677	0.368	35322
21	283	890	266	3.314	0.331	34983
21	285	881	270	6.402	0.640	37081
21	287	874	274	5.240	0.524	36793
21	289	867	276	4.732	0.473	32535
22	231	1006	184	-1.000	-1.000	35470
22	233	1004	200	10.481	1.048	36668
22	235	1001	216	10.581	1.058	34598
22	237	1002	226	6.532	0.653	36439
22	239	990	231	8.450	0.845	32840
22	241	990	264	21.449	2.145	39859
22	243	979	283	14.270	1.427	39085
22	245	965	300	14.314	1.431	35455
22	247	956	313	10.277	1.028	34506
22	249	947	336	16.053	1.605	39768
22	251	938	350	10.818	1.082	35787
22	253	922	365	14.255	1.426	36310
22	255	910	377	11.031	1.103	37889
22	257	892	397	17.489	1.749	35077
22	259	879	409	11.499	1.150	36397
22	261	861	419	13.384	1.338	36204
22	263	839	437	18.476	1.848	32617
22	265	813	458	21.723	2.172	32211
22	267	806	465	6.435	0.643	33784
22	269	796	466	6.532	0.653	33440
22	271	765	462	20.317	2.032	33805
22	273	742	465	15.076	1.508	34792
22	275	723	466	12.367	1.237	35044
22	277	707	469	10.581	1.058	34708
22	279	701	472	4.360	0.436	34579
22	281	698	473	2.055	0.206	33003
22	283	692	475	4.111	0.411	32922
22	285	683	477	5.993	0.599	34415
22	287	678	477	3.250	0.325	34212
22	289	670	477	5.200	0.520	33778
23	239	1021	287	-1.000	-1.000	36036
23	241	1020	288	0.919	0.092	35401
23	243	1012	298	8.324	0.832	35785
23	245	1006	304	5.515	0.552	34995
23	247	1006	304	0.000	0.000	34997
23	249	1005	305	0.919	0.092	35517
23	251	1003	309	2.907	0.291	35242
23	253	997	312	4.360	0.436	34708
23	255	994	314	2.344	0.234	35267
23	257	991	314	1.950	0.195	35100
23	259	988	313	2.055	0.206	35167
23	261	985	313	1.950	0.195	34931
23	263	980	311	3.500	0.350	35490
23	265	974	311	3.900	0.390	34871
23	267	972	308	2.344	0.234	35272
23	269	970	307	1.453	0.145	35261
23	271	967	314	4.950	0.495	34817
23	273	961	326	8.720	0.872	35279
23	275	956	331	4.596	0.460	35422
23	277	955	333	1.453	0.145	35124
23	279	946	344	9.238	0.924	35428
23	281	941	348	4.162	0.416	35533
23	283	935	351	4.360	0.436	34738
23	285	922	351	8.450	0.845	35890
23	287	896	338	18.894	1.889	35454
23	289	881	337	9.771	0.977	36123
