# Supplementary material for: The Arp2/3 complex is required for in situ haptotactic response of microglia to iC3b
Source: EMBO Rep. 2026 Feb 27;27(7):1666–95. doi: 10.1038/s44319-026-00720-9 (PMC13076747; doi:10.1038/s44319-026-00720-9)
Supplement: Supplementary file 15 — Source data Fig. 3 [file 44319_2026_720_MOESM15_ESM.zip › Figure 3/3B-F/25.01.25 BV2 iC3b hapto well 1 toward tracks 853.txt]

	Track n�	Slice n�	X	Y	Distance	Velocity	Pixel Value
1	1	177	337	1011	-1	-1	37261
2	1	179	337	1011	0	0	34788
3	1	181	319	999	14.061	1.406	29595
4	1	183	316	989	6.786	0.679	26249
5	1	185	312	980	6.402	0.64	32245
6	1	187	308	969	7.608	0.761	31421
7	1	189	301	959	7.934	0.793	31901
8	1	191	287	939	15.868	1.587	25422
9	1	193	275	923	13	1.3	29699
10	1	195	258	903	17.061	1.706	29674
11	1	197	236	880	20.687	2.069	32126
12	1	199	226	871	8.745	0.874	33074
13	1	201	213	862	10.277	1.028	32498
14	1	203	188	836	23.445	2.344	30379
15	1	205	176	825	10.581	1.058	34784
16	1	207	167	815	8.745	0.874	29082
17	1	209	158	804	9.238	0.924	27553
18	1	211	148	793	9.663	0.966	29507
19	1	213	133	782	12.09	1.209	28502
20	1	215	122	775	8.475	0.847	30323
21	1	217	106	770	10.896	1.09	31531
22	1	219	90	767	10.581	1.058	32268
23	1	221	76	764	9.306	0.931	31141
24	1	223	68	763	5.24	0.524	32062
25	1	225	56	762	7.827	0.783	30874
26	1	227	48	762	5.2	0.52	31537
27	1	229	39	762	5.85	0.585	30515
28	1	231	30	761	5.886	0.589	30845
29	1	233	22	760	5.24	0.524	32399
30	1	235	15	759	4.596	0.46	31621
31	1	237	9	758	3.954	0.395	30912
32	1	239	8	758	0.65	0.065	28173
33	1	241	7	758	0.65	0.065	26766
34	1	243	1	756	4.111	0.411	33257
35	1	245	1	756	0	0	32448
36	1	247	0	756	0.65	0.065	32139
37	2	255	13	1003	-1	-1	31554
38	2	257	13	1003	0	0	31305
39	2	259	14	1003	0.65	0.065	30854
40	2	261	25	998	7.854	0.785	30982
41	2	263	32	997	4.596	0.46	32256
42	2	265	38	995	4.111	0.411	31696
43	2	267	41	993	2.344	0.234	31729
44	2	269	43	992	1.453	0.145	30590
45	2	271	45	992	1.3	0.13	31142
46	2	273	49	989	3.25	0.325	31100
47	2	275	52	985	3.25	0.325	31754
48	2	277	54	983	1.838	0.184	31728
49	2	279	59	980	3.79	0.379	31422
50	2	281	66	973	6.435	0.643	31590
51	2	283	71	966	5.591	0.559	30998
52	2	285	73	964	1.838	0.184	31927
53	2	287	75	955	5.993	0.599	31977
54	2	289	78	946	6.166	0.617	31788
55	3	105	29	376	-1	-1	33436
56	3	107	49	373	13.145	1.315	33058
57	3	109	70	385	15.721	1.572	34349
58	3	111	73	385	1.95	0.195	34987
59	3	113	84	386	7.179	0.718	30288
60	3	115	93	392	7.031	0.703	24202
61	3	117	108	403	12.09	1.209	32980
62	3	119	120	407	8.222	0.822	34398
63	3	121	130	405	6.629	0.663	25685
64	3	123	151	405	13.65	1.365	28107
65	3	125	175	408	15.721	1.572	31056
66	3	127	200	410	16.302	1.63	33494
67	3	129	208	411	5.24	0.524	30409
68	3	131	209	411	0.65	0.065	32290
69	3	133	215	410	3.954	0.395	32611
70	3	135	206	407	6.166	0.617	32260
71	3	137	195	403	7.608	0.761	32027
72	3	139	178	387	15.174	1.517	31660
73	3	141	193	359	20.647	2.065	32050
74	3	143	217	338	20.728	2.073	32779
75	3	145	244	324	19.768	1.977	32757
76	3	147	279	299	27.957	2.796	32225
77	3	149	299	280	17.931	1.793	33074
78	3	151	316	262	16.093	1.609	32853
79	3	153	322	247	10.501	1.05	33134
80	3	155	333	233	11.573	1.157	32874
81	3	157	339	217	11.107	1.111	32879
82	3	159	370	163	40.472	4.047	33947
83	3	161	410	104	46.332	4.633	36478
84	3	163	427	76	21.291	2.129	34073
85	3	165	427	76	0	0	34074
86	3	167	423	67	6.402	0.64	33787
87	3	169	417	48	12.951	1.295	33720
88	3	171	411	36	8.72	0.872	33651
89	3	173	406	25	7.854	0.785	34025
90	3	175	403	20	3.79	0.379	33660
91	3	177	401	16	2.907	0.291	33369
92	3	179	400	12	2.68	0.268	33567
93	3	181	400	5	4.55	0.455	33664
94	3	183	400	0	3.25	0.325	33619
95	4	97	27	1000	-1	-1	29628
96	4	99	29	1003	2.344	0.234	31999
97	4	101	43	1006	9.306	0.931	26923
98	4	103	53	1006	6.5	0.65	26440
99	4	105	65	1006	7.8	0.78	30177
100	4	107	79	1005	9.123	0.912	28723
101	4	109	81	1004	1.453	0.145	27404
102	4	111	93	1001	8.04	0.804	31527
103	4	113	102	1000	5.886	0.589	27784
104	4	115	112	999	6.532	0.653	28666
105	4	117	121	998	5.886	0.589	30140
106	4	119	130	998	5.85	0.585	26899
107	4	121	140	998	6.5	0.65	31322
108	4	123	149	996	5.993	0.599	32434
109	4	125	160	996	7.15	0.715	30607
110	4	127	168	996	5.2	0.52	32457
111	4	129	178	998	6.629	0.663	31536
112	4	131	188	998	6.5	0.65	32541
113	4	133	195	998	4.55	0.455	29828
114	4	135	202	998	4.55	0.455	31029
115	4	137	208	998	3.9	0.39	30154
116	4	139	216	998	5.2	0.52	30638
117	4	141	219	998	1.95	0.195	30459
118	4	143	219	998	0	0	30880
119	4	145	221	999	1.453	0.145	30484
120	4	147	223	999	1.3	0.13	30797
121	4	149	231	999	5.2	0.52	29948
122	4	151	231	999	0	0	30335
123	4	153	231	999	0	0	29809
124	4	155	232	999	0.65	0.065	30280
125	4	157	234	996	2.344	0.234	30023
126	4	159	237	994	2.344	0.234	31961
127	4	161	241	993	2.68	0.268	31158
128	4	163	244	992	2.055	0.206	30331
129	4	165	249	991	3.314	0.331	30804
130	4	167	251	991	1.3	0.13	30530
131	4	169	252	991	0.65	0.065	30000
132	4	171	257	989	3.5	0.35	30549
133	4	173	259	988	1.453	0.145	30495
134	4	175	262	987	2.055	0.206	31929
135	4	177	263	987	0.65	0.065	33483
136	4	179	266	986	2.055	0.206	31334
137	4	181	269	986	1.95	0.195	30752
138	4	183	276	985	4.596	0.46	30631
139	4	185	280	985	2.6	0.26	30777
140	4	187	280	985	0	0	31938
141	4	189	281	985	0.65	0.065	31472
142	4	191	284	984	2.055	0.206	31007
143	4	193	288	983	2.68	0.268	30581
144	4	195	291	981	2.344	0.234	30675
145	4	197	297	978	4.36	0.436	31623
146	4	199	299	977	1.453	0.145	30705
147	4	201	301	975	1.838	0.184	32325
148	4	203	303	973	1.838	0.184	31516
149	4	205	304	973	0.65	0.065	32050
150	4	207	306	972	1.453	0.145	26027
151	4	209	310	970	2.907	0.291	30500
152	4	211	314	968	2.907	0.291	29703
153	4	213	320	966	4.111	0.411	30469
154	4	215	323	964	2.344	0.234	30237
155	4	217	334	958	8.144	0.814	30120
156	4	219	338	952	4.687	0.469	30590
157	4	221	338	952	0	0	30834
158	4	223	338	952	0	0	30625
159	4	225	338	952	0	0	30588
160	4	227	339	953	0.919	0.092	31364
161	4	229	345	953	3.9	0.39	30748
162	4	231	345	953	0	0	30958
163	4	233	346	951	1.453	0.145	30726
164	4	235	350	947	3.677	0.368	30875
165	4	237	358	941	6.5	0.65	31133
166	4	239	358	941	0	0	30501
167	4	241	352	942	3.954	0.395	31406
168	4	243	352	942	0	0	30705
169	4	245	360	944	5.36	0.536	31224
170	4	247	369	946	5.993	0.599	31192
171	4	249	376	952	5.993	0.599	30883
172	4	251	382	960	6.5	0.65	30864
173	4	253	390	965	6.132	0.613	25127
174	4	255	399	972	7.411	0.741	30960
175	4	257	403	974	2.907	0.291	31193
176	4	259	407	977	3.25	0.325	30552
177	4	261	411	982	4.162	0.416	30953
178	4	263	414	985	2.758	0.276	30881
179	4	265	419	987	3.5	0.35	31019
180	4	267	422	988	2.055	0.206	30649
181	4	269	426	989	2.68	0.268	30990
182	4	271	431	989	3.25	0.325	31304
183	4	273	433	991	1.838	0.184	30505
184	4	275	434	993	1.453	0.145	30531
185	4	277	438	997	3.677	0.368	30516
186	4	279	440	999	1.838	0.184	30494
187	4	281	442	1001	1.838	0.184	30883
188	4	283	444	1005	2.907	0.291	30951
189	4	285	444	1005	0	0	30880
190	4	287	434	1005	6.5	0.65	30902
191	4	289	432	1005	1.3	0.13	31094
192	5	129	46	433	-1	-1	32948
193	5	131	44	431	1.838	0.184	31140
194	5	133	44	431	0	0	35636
195	5	135	51	430	4.596	0.46	32571
196	5	137	55	431	2.68	0.268	34700
197	5	139	70	453	17.307	1.731	29106
198	5	141	77	461	6.909	0.691	30424
199	5	143	92	480	15.734	1.573	30833
200	5	145	94	490	6.629	0.663	32056
201	5	147	96	488	1.838	0.184	32017
202	5	149	121	463	22.98	2.298	32886
203	5	151	143	456	15.006	1.501	28933
204	5	153	160	452	11.351	1.135	31528
205	5	155	169	445	7.411	0.741	32258
206	5	157	165	439	4.687	0.469	32356
207	5	159	170	422	11.518	1.152	32728
208	5	161	170	421	0.65	0.065	32203
209	5	163	169	413	5.24	0.524	32268
210	5	165	160	397	11.932	1.193	31762
211	5	167	146	374	17.501	1.75	34608
212	5	169	141	361	9.053	0.905	35873
213	5	171	138	354	4.95	0.495	38299
214	5	173	132	343	8.144	0.814	34392
215	5	175	131	339	2.68	0.268	32128
216	5	177	131	334	3.25	0.325	29954
217	5	179	134	327	4.95	0.495	35133
218	5	181	146	311	13	1.3	32996
219	5	183	134	298	11.499	1.15	31812
220	5	185	123	303	7.854	0.785	31500
221	5	187	122	302	0.919	0.092	30305
222	5	189	131	292	8.745	0.874	31375
223	5	191	139	282	8.324	0.832	32826
224	5	193	144	275	5.591	0.559	30281
225	5	195	149	267	6.132	0.613	34452
226	5	197	154	265	3.5	0.35	31704
227	5	199	155	264	0.919	0.092	36725
228	5	201	155	270	3.9	0.39	31599
229	5	203	150	261	6.692	0.669	35578
230	5	205	147	241	13.145	1.315	32618
231	5	207	148	237	2.68	0.268	33314
232	5	209	151	229	5.553	0.555	33995
233	5	211	151	228	0.65	0.065	33674
234	5	213	151	232	2.6	0.26	37281
235	5	215	152	236	2.68	0.268	34184
236	5	217	152	236	0	0	31943
237	5	219	151	225	7.179	0.718	41444
238	5	221	147	220	4.162	0.416	33015
239	5	223	143	215	4.162	0.416	36225
240	5	225	138	203	8.45	0.845	34368
241	5	227	137	196	4.596	0.46	30389
242	5	229	138	194	1.453	0.145	34352
243	5	231	139	196	1.453	0.145	33331
244	5	233	141	197	1.453	0.145	34748
245	5	235	143	194	2.344	0.234	33298
246	5	237	145	186	5.36	0.536	30568
247	5	239	145	182	2.6	0.26	31439
248	5	241	150	176	5.077	0.508	34213
249	5	243	153	172	3.25	0.325	34306
250	5	245	153	180	5.2	0.52	32589
251	5	247	152	188	5.24	0.524	37200
252	5	249	152	192	2.6	0.26	39210
253	5	251	152	194	1.3	0.13	35131
254	5	253	152	194	0	0	36883
255	5	255	150	194	1.3	0.13	36087
256	5	257	149	193	0.919	0.092	36661
257	5	259	143	188	5.077	0.508	35814
258	5	261	138	183	4.596	0.46	37768
259	5	263	136	183	1.3	0.13	37433
260	5	265	133	183	1.95	0.195	34382
261	5	267	131	184	1.453	0.145	33113
262	5	269	131	185	0.65	0.065	35202
263	5	271	128	192	4.95	0.495	29597
264	5	273	129	192	0.65	0.065	31027
265	5	275	135	193	3.954	0.395	32065
266	5	277	138	193	1.95	0.195	34711
267	5	279	144	188	5.077	0.508	32938
268	5	281	144	188	0	0	33308
269	5	283	144	188	0	0	35141
270	5	285	131	175	11.95	1.195	27606
271	5	287	136	183	6.132	0.613	33239
272	5	289	143	189	5.993	0.599	34076
273	6	167	13	781	-1	-1	31505
274	6	169	15	780	1.453	0.145	30497
275	6	171	22	781	4.596	0.46	30313
276	6	173	30	782	5.24	0.524	31305
277	6	175	32	782	1.3	0.13	31180
278	6	177	38	784	4.111	0.411	32641
279	6	179	49	789	7.854	0.785	33456
280	6	181	67	797	12.803	1.28	29376
281	6	183	76	801	6.402	0.64	33033
282	6	185	83	803	4.732	0.473	31742
283	6	187	99	804	10.42	1.042	31737
284	6	189	99	804	0	0	31034
285	6	191	76	803	14.964	1.496	32327
286	6	193	85	804	5.886	0.589	33795
287	6	195	101	804	10.4	1.04	34986
288	6	197	111	806	6.629	0.663	32421
289	6	199	117	806	3.9	0.39	31520
290	6	201	119	805	1.453	0.145	31549
291	6	203	122	805	1.95	0.195	31692
292	6	205	130	804	5.24	0.524	31557
293	6	207	138	804	5.2	0.52	31679
294	6	209	147	803	5.886	0.589	31367
295	6	211	147	803	0	0	31899
296	6	213	136	798	7.854	0.785	31006
297	6	215	135	797	0.919	0.092	31519
298	6	217	135	797	0	0	31309
299	6	219	131	797	2.6	0.26	29412
300	6	221	131	797	0	0	20087
301	6	223	127	797	2.6	0.26	25003
302	6	225	127	797	0	0	26667
303	6	227	136	796	5.886	0.589	32596
304	6	229	147	796	7.15	0.715	32975
305	6	231	153	794	4.111	0.411	34200
306	6	233	156	794	1.95	0.195	31540
307	6	235	161	793	3.314	0.331	30932
308	6	237	166	792	3.314	0.331	31643
309	6	239	167	792	0.65	0.065	31412
310	6	241	174	792	4.55	0.455	31345
311	6	243	168	792	3.9	0.39	31895
312	6	245	163	792	3.25	0.325	31778
313	6	247	150	790	8.549	0.855	31804
314	6	249	149	791	0.919	0.092	31353
315	6	251	146	791	1.95	0.195	31285
316	6	253	146	791	0	0	31319
317	6	255	142	792	2.68	0.268	31646
318	6	257	142	792	0	0	31471
319	6	259	141	792	0.65	0.065	31696
320	6	261	140	792	0.65	0.065	32083
321	6	263	132	793	5.24	0.524	30933
322	6	265	128	793	2.6	0.26	30409
323	6	267	119	795	5.993	0.599	31436
324	6	269	112	795	4.55	0.455	31751
325	6	271	106	796	3.954	0.395	32027
326	6	273	106	796	0	0	31395
327	6	275	97	796	5.85	0.585	31473
328	6	277	92	796	3.25	0.325	33545
329	6	279	84	796	5.2	0.52	31348
330	6	281	72	796	7.8	0.78	31260
331	6	283	57	795	9.771	0.977	31481
332	6	285	43	795	9.1	0.91	31460
333	6	287	24	795	12.35	1.235	31034
334	6	289	19	795	3.25	0.325	31120
335	7	179	9	623	-1	-1	32153
336	7	181	11	623	1.3	0.13	31404
337	7	183	14	623	1.95	0.195	32562
338	7	185	17	622	2.055	0.206	30338
339	7	187	21	620	2.907	0.291	31460
340	7	189	25	617	3.25	0.325	30693
341	7	191	32	613	5.24	0.524	28376
342	7	193	32	612	0.65	0.065	32387
343	7	195	36	609	3.25	0.325	33939
344	7	197	41	607	3.5	0.35	31477
345	7	199	44	606	2.055	0.206	34073
346	7	201	51	605	4.596	0.46	33579
347	7	203	58	603	4.732	0.473	32769
348	7	205	67	602	5.886	0.589	29454
349	7	207	69	601	1.453	0.145	40405
350	7	209	74	598	3.79	0.379	37528
351	7	211	77	597	2.055	0.206	40115
352	7	213	82	596	3.314	0.331	31781
353	7	215	78	596	2.6	0.26	31787
354	7	217	71	597	4.596	0.46	31793
355	7	219	61	602	7.267	0.727	31820
356	7	221	54	605	4.95	0.495	31597
357	7	223	40	611	9.9	0.99	32657
358	7	225	36	614	3.25	0.325	31630
359	7	227	39	614	1.95	0.195	29018
360	7	229	51	609	8.45	0.845	29990
361	7	231	58	605	5.24	0.524	28967
362	7	233	67	601	6.402	0.64	26455
363	7	235	75	598	5.553	0.555	29744
364	7	237	94	589	13.665	1.367	27433
365	7	239	110	583	11.107	1.111	30624
366	7	241	129	568	15.734	1.573	26896
367	7	243	147	552	15.654	1.565	27716
368	7	245	148	552	0.65	0.065	24440
369	7	247	156	544	7.354	0.735	30303
370	7	249	166	536	8.324	0.832	25832
371	7	251	178	525	10.581	1.058	31829
372	7	253	188	516	8.745	0.874	31662
373	7	255	196	510	6.5	0.65	27346
374	7	257	202	506	4.687	0.469	30411
375	7	259	218	495	12.62	1.262	28793
376	7	261	240	481	16.95	1.695	34656
377	7	263	255	475	10.501	1.05	28107
378	7	265	267	470	8.45	0.845	30341
379	7	267	270	468	2.344	0.234	32658
380	7	269	283	465	8.672	0.867	33638
381	7	271	305	466	14.314	1.431	31404
382	7	273	307	466	1.3	0.13	30271
383	7	275	322	464	9.836	0.984	36648
384	7	277	334	461	8.04	0.804	32451
385	7	279	351	455	11.718	1.172	32838
386	7	281	366	443	12.486	1.249	33017
387	7	283	376	430	10.661	1.066	33178
388	7	285	380	424	4.687	0.469	35374
389	7	287	416	420	23.543	2.354	33145
390	7	289	416	418	1.3	0.13	32845
391	8	245	14	535	-1	-1	26105
392	8	247	22	535	5.2	0.52	28372
393	8	249	23	535	0.65	0.065	28507
394	8	251	25	535	1.3	0.13	30752
395	8	253	33	536	5.24	0.524	28686
396	8	255	43	543	7.934	0.793	28531
397	8	257	50	546	4.95	0.495	32864
398	8	259	62	555	9.75	0.975	32189
399	8	261	68	560	5.077	0.508	33489
400	8	263	76	564	5.814	0.581	28959
401	8	265	87	565	7.179	0.718	30512
402	8	267	96	564	5.886	0.589	32090
403	8	269	107	563	7.179	0.718	31291
404	8	271	109	561	1.838	0.184	32219
405	8	273	116	558	4.95	0.495	32155
406	8	275	128	553	8.45	0.845	32302
407	8	277	137	549	6.402	0.64	32423
408	8	279	144	547	4.732	0.473	32626
409	8	281	151	547	4.55	0.455	32336
410	8	283	160	546	5.886	0.589	30521
411	8	285	167	544	4.732	0.473	30811
412	8	287	171	544	2.6	0.26	32619
413	8	289	178	544	4.55	0.455	31892
414	9	143	46	365	-1	-1	31297
415	9	145	72	376	18.35	1.835	31311
416	9	147	72	376	0	0	30983
417	9	149	72	376	0	0	29007
418	9	151	79	397	14.388	1.439	31656
419	9	153	88	412	11.37	1.137	30940
420	9	155	105	436	19.117	1.912	30349
421	9	157	117	457	15.721	1.572	28616
422	9	159	130	476	14.964	1.496	26288
423	9	161	155	506	25.383	2.538	29620
424	9	163	167	520	11.985	1.199	31224
425	9	165	174	528	6.909	0.691	32811
426	9	167	181	537	7.411	0.741	33391
427	9	169	183	546	5.993	0.599	33638
428	9	171	188	559	9.053	0.905	29891
429	9	173	190	567	5.36	0.536	34210
430	9	175	193	578	7.411	0.741	32672
431	9	177	194	584	3.954	0.395	30705
432	9	179	194	585	0.65	0.065	30877
433	9	181	189	561	15.935	1.593	30816
434	9	183	187	555	4.111	0.411	30932
435	9	185	203	544	12.62	1.262	35209
436	9	187	231	537	18.76	1.876	30559
437	9	189	242	535	7.267	0.727	31209
438	9	191	225	538	11.22	1.122	33796
439	9	193	236	533	7.854	0.785	30712
440	9	195	248	524	9.75	0.975	30380
441	9	197	211	529	24.268	2.427	31379
442	9	199	197	535	9.9	0.99	31889
443	9	201	187	540	7.267	0.727	31977
444	9	203	188	558	11.718	1.172	31417
445	9	205	193	553	4.596	0.46	27268
446	9	207	205	540	11.499	1.15	30456
447	9	209	213	536	5.814	0.581	32355
448	9	211	224	519	13.161	1.316	36640
449	9	213	235	499	14.836	1.484	34207
450	9	215	234	487	7.827	0.783	30581
451	9	217	224	464	16.302	1.63	33194
452	9	219	219	448	10.896	1.09	32515
453	9	221	218	426	14.314	1.431	31447
454	9	223	207	423	7.411	0.741	30075
455	9	225	204	426	2.758	0.276	29762
456	9	227	212	423	5.553	0.555	27836
457	9	229	219	420	4.95	0.495	29745
458	9	231	196	435	17.848	1.785	24851
459	9	233	192	440	4.162	0.416	27301
460	9	235	178	456	13.819	1.382	29339
461	9	237	178	456	0	0	24264
462	9	239	176	445	7.267	0.727	31883
463	9	241	155	437	14.607	1.461	29451
464	9	243	130	434	16.366	1.637	26806
465	9	245	112	438	11.985	1.199	23084
466	9	247	101	451	11.069	1.107	30893
467	9	249	99	470	12.418	1.242	27719
468	9	251	101	485	9.836	0.984	33170
469	9	253	87	497	11.985	1.199	32732
470	9	255	78	503	7.031	0.703	30152
471	9	257	67	519	12.62	1.262	27709
472	9	259	63	529	7.001	0.7	23719
473	9	261	55	545	11.627	1.163	31276
474	9	263	45	554	8.745	0.874	31455
475	9	265	37	564	8.324	0.832	28170
476	9	267	30	565	4.596	0.46	30613
477	9	269	23	569	5.24	0.524	32156
478	9	271	19	577	5.814	0.581	31129
479	9	273	19	588	7.15	0.715	28473
480	9	275	20	599	7.179	0.718	28839
481	9	277	30	605	7.58	0.758	29273
482	9	279	35	616	7.854	0.785	30012
483	9	281	33	624	5.36	0.536	31386
484	9	283	19	622	9.192	0.919	31738
485	9	285	14	615	5.591	0.559	29015
486	9	287	13	612	2.055	0.206	29156
487	9	289	12	610	1.453	0.145	28911
488	10	161	15	232	-1	-1	32656
489	10	163	16	228	2.68	0.268	33621
490	10	165	25	221	7.411	0.741	29686
491	10	167	30	215	5.077	0.508	29694
492	10	169	49	204	14.27	1.427	29663
493	10	171	65	196	11.627	1.163	31698
494	10	173	75	193	6.786	0.679	31973
495	10	175	97	185	15.216	1.522	31913
496	10	177	112	180	10.277	1.028	33218
497	10	179	128	177	10.581	1.058	31631
498	10	181	154	159	20.554	2.055	32370
499	10	183	162	146	9.922	0.992	33222
500	10	185	171	130	11.932	1.193	33422
501	10	187	179	120	8.324	0.832	30950
502	10	189	185	111	7.031	0.703	30612
503	10	191	203	97	14.822	1.482	30524
504	10	193	220	92	11.518	1.152	28761
505	10	195	236	90	10.481	1.048	29786
506	10	197	252	87	10.581	1.058	31163
507	10	199	279	78	18.499	1.85	34098
508	10	201	294	74	10.09	1.009	33441
509	10	203	305	73	7.179	0.718	31836
510	10	205	318	69	8.841	0.884	32120
511	10	207	329	65	7.608	0.761	32573
512	10	209	340	59	8.144	0.814	32669
513	10	211	347	50	7.411	0.741	32210
514	10	213	354	41	7.411	0.741	34319
515	10	215	362	33	7.354	0.735	31008
516	10	217	364	31	1.838	0.184	32487
517	10	219	370	28	4.36	0.436	35773
518	10	221	370	27	0.65	0.065	38666
519	10	223	373	24	2.758	0.276	29704
520	10	225	379	18	5.515	0.552	34075
521	10	227	389	13	7.267	0.727	33420
522	10	229	399	9	7.001	0.7	35448
523	10	231	402	8	2.055	0.206	36406
524	10	233	407	6	3.5	0.35	34488
525	10	235	412	5	3.314	0.331	38222
526	10	237	417	4	3.314	0.331	33383
527	10	239	417	4	0	0	33279
528	11	165	7	488	-1	-1	33220
529	11	167	12	479	6.692	0.669	29119
530	11	169	16	476	3.25	0.325	29157
531	11	171	23	472	5.24	0.524	29906
532	11	173	24	472	0.65	0.065	28153
533	11	175	31	466	5.993	0.599	30226
534	11	177	34	464	2.344	0.234	30871
535	11	179	37	463	2.055	0.206	35763
536	11	181	40	461	2.344	0.234	30865
537	11	183	39	461	0.65	0.065	30078
538	11	185	32	467	5.993	0.599	28599
539	11	187	28	472	4.162	0.416	31847
540	11	189	25	477	3.79	0.379	24801
541	11	191	44	476	12.367	1.237	30484
542	11	193	58	470	9.9	0.99	29537
543	11	195	75	462	12.212	1.221	35982
544	11	197	83	483	14.607	1.461	29265
545	11	199	76	497	10.174	1.017	32698
546	11	201	69	516	13.161	1.316	32386
547	11	203	65	540	15.815	1.581	27963
548	11	205	52	551	11.069	1.107	29906
549	11	207	35	558	11.95	1.195	34367
550	11	209	24	577	14.27	1.427	31728
551	11	211	23	630	34.455	3.446	34806
552	11	213	31	664	22.703	2.27	31023
553	11	215	34	690	17.012	1.701	30340
554	11	217	40	702	8.72	0.872	29596
555	11	219	48	706	5.814	0.581	29790
556	11	221	49	706	0.65	0.065	29128
557	11	223	52	704	2.344	0.234	29528
558	11	225	46	703	3.954	0.395	30308
559	11	227	37	700	6.166	0.617	28390
560	11	229	29	717	12.212	1.221	29778
561	11	231	30	750	21.459	2.146	29926
562	11	233	38	772	15.216	1.522	30578
563	11	235	39	786	9.123	0.912	24887
564	11	237	44	799	9.053	0.905	28028
565	11	239	52	811	9.374	0.937	28582
566	11	241	66	824	12.418	1.242	29774
567	11	243	69	825	2.055	0.206	29958
568	11	245	66	822	2.758	0.276	30119
569	11	247	63	818	3.25	0.325	31450
570	11	249	63	818	0	0	27866
571	11	251	61	834	10.481	1.048	27012
572	11	253	60	852	11.718	1.172	30752
573	11	255	56	862	7.001	0.7	30462
574	11	257	50	867	5.077	0.508	25963
575	11	259	45	873	5.077	0.508	28624
576	11	261	38	883	7.934	0.793	26137
577	11	263	41	895	8.04	0.804	25940
578	11	265	46	905	7.267	0.727	27645
579	11	267	49	913	5.553	0.555	25202
580	11	269	61	921	9.374	0.937	30066
581	11	271	59	936	9.836	0.984	26856
582	11	273	61	939	2.344	0.234	24381
583	11	275	67	944	5.077	0.508	28730
584	11	277	69	951	4.732	0.473	29390
585	11	279	72	963	8.04	0.804	28136
586	11	281	69	957	4.36	0.436	27708
587	11	283	66	936	13.788	1.379	28140
588	11	285	65	925	7.179	0.718	34213
589	11	287	64	912	8.475	0.847	28008
590	11	289	64	897	9.75	0.975	28323
591	12	165	10	126	-1	-1	32992
592	12	167	12	144	11.772	1.177	29482
593	12	169	23	164	14.836	1.484	35658
594	12	171	25	169	3.5	0.35	39563
595	12	173	31	183	9.9	0.99	34845
596	12	175	31	188	3.25	0.325	31177
597	12	177	30	189	0.919	0.092	31482
598	12	179	21	204	11.37	1.137	31184
599	12	181	20	205	0.919	0.092	31384
600	12	183	10	214	8.745	0.874	31235
601	12	185	1	208	7.031	0.703	30871
602	12	187	10	195	10.277	1.028	31126
603	12	189	23	179	13.4	1.34	31273
604	12	191	39	158	17.16	1.716	31326
605	12	193	52	136	16.61	1.661	31251
606	12	195	73	107	23.273	2.327	32464
607	12	197	78	99	6.132	0.613	31975
608	12	199	83	91	6.132	0.613	31913
609	12	201	91	77	10.481	1.048	38697
610	12	203	101	69	8.324	0.832	31636
611	12	205	113	57	11.031	1.103	24624
612	12	207	136	46	16.571	1.657	27066
613	12	209	175	41	25.557	2.556	33157
614	12	211	182	42	4.596	0.46	32731
615	12	213	214	41	20.81	2.081	33761
616	12	215	223	44	6.166	0.617	29973
617	12	217	237	53	10.818	1.082	31023
618	12	219	251	47	9.9	0.99	34715
619	12	221	255	43	3.677	0.368	32781
620	12	223	254	43	0.65	0.065	33590
621	12	225	252	50	4.732	0.473	39750
622	12	227	252	59	5.85	0.585	32293
623	12	229	250	81	14.359	1.436	32437
624	12	231	250	86	3.25	0.325	29256
625	12	233	249	65	13.665	1.367	35191
626	12	235	259	45	14.534	1.453	32292
627	12	237	269	28	12.82	1.282	32427
628	12	239	274	19	6.692	0.669	32490
629	12	241	272	15	2.907	0.291	32684
630	12	243	270	13	1.838	0.184	32243
631	12	245	270	13	0	0	32792
632	13	221	18	288	-1	-1	31243
633	13	223	18	288	0	0	32493
634	13	225	18	288	0	0	34215
635	13	227	18	288	0	0	30916
636	13	229	23	293	4.596	0.46	31900
637	13	231	32	300	7.411	0.741	33116
638	13	233	35	302	2.344	0.234	30936
639	13	235	42	304	4.732	0.473	32871
640	13	237	47	305	3.314	0.331	30646
641	13	239	58	309	7.608	0.761	35629
642	13	241	71	311	8.549	0.855	29822
643	13	243	82	314	7.411	0.741	30321
644	13	245	87	315	3.314	0.331	31233
645	13	247	97	316	6.532	0.653	30959
646	13	249	112	315	9.771	0.977	29625
647	13	251	127	314	9.771	0.977	33337
648	13	253	140	314	8.45	0.845	32017
649	13	255	152	314	7.8	0.78	31582
650	13	257	170	312	11.772	1.177	31078
651	13	259	177	310	4.732	0.473	31363
652	13	261	194	303	11.95	1.195	31600
653	13	263	205	292	10.111	1.011	30976
654	13	265	224	290	12.418	1.242	27409
655	13	267	231	290	4.55	0.455	28703
656	13	269	237	290	3.9	0.39	28742
657	13	271	245	288	5.36	0.536	29358
658	13	273	253	287	5.24	0.524	32401
659	13	275	263	287	6.5	0.65	32706
660	13	277	270	287	4.55	0.455	32114
661	13	279	280	287	6.5	0.65	32077
662	13	281	288	284	5.553	0.555	34262
663	13	283	297	278	7.031	0.703	32953
664	13	285	299	277	1.453	0.145	34731
665	13	287	306	272	5.591	0.559	32848
666	13	289	309	271	2.055	0.206	36981
667	14	215	12	214	-1	-1	31558
668	14	217	15	214	1.95	0.195	31263
669	14	219	33	216	11.772	1.177	31334
670	14	221	40	216	4.55	0.455	26871
671	14	223	52	218	7.907	0.791	32071
672	14	225	64	221	8.04	0.804	31252
673	14	227	69	221	3.25	0.325	33254
674	14	229	87	220	11.718	1.172	31563
675	14	231	93	219	3.954	0.395	30138
676	14	233	123	217	19.543	1.954	33104
677	14	235	130	217	4.55	0.455	33164
678	14	237	135	221	4.162	0.416	33408
679	14	239	143	226	6.132	0.613	34280
680	14	241	155	231	8.45	0.845	31172
681	14	243	163	232	5.24	0.524	31685
682	14	245	167	232	2.6	0.26	30952
683	14	247	154	223	10.277	1.028	31402
684	14	249	151	222	2.055	0.206	32032
685	14	251	138	217	9.053	0.905	32502
686	14	253	127	215	7.267	0.727	31479
687	14	255	122	214	3.314	0.331	31834
688	14	257	128	211	4.36	0.436	32667
689	14	259	143	210	9.771	0.977	34895
690	14	261	150	210	4.55	0.455	33606
691	14	263	159	210	5.85	0.585	31902
692	14	265	167	211	5.24	0.524	32150
693	14	267	169	211	1.3	0.13	31444
694	14	269	172	212	2.055	0.206	35032
695	14	271	174	212	1.3	0.13	32817
696	14	273	182	214	5.36	0.536	31058
697	14	275	184	215	1.453	0.145	31477
698	14	277	186	216	1.453	0.145	31251
699	14	279	190	220	3.677	0.368	31504
700	14	281	192	223	2.344	0.234	31464
701	14	283	198	226	4.36	0.436	29063
702	14	285	203	229	3.79	0.379	31265
703	14	287	207	232	3.25	0.325	33035
704	14	289	211	233	2.68	0.268	31608
705	15	215	8	505	-1	-1	30571
706	15	217	14	506	3.954	0.395	33182
707	15	219	17	508	2.344	0.234	30293
708	15	221	18	509	0.919	0.092	34590
709	15	223	18	509	0	0	30428
710	15	225	22	508	2.68	0.268	31802
711	15	227	30	505	5.553	0.555	34616
712	15	229	47	502	11.22	1.122	34323
713	15	231	56	498	6.402	0.64	32290
714	15	233	65	494	6.402	0.64	30220
715	15	235	66	491	2.055	0.206	30220
716	15	237	68	484	4.732	0.473	30428
717	15	239	81	478	9.306	0.931	30465
718	15	241	87	476	4.111	0.411	31180
719	15	243	80	480	5.24	0.524	30320
720	15	245	54	504	22.999	2.3	30050
721	15	247	45	521	12.503	1.25	30173
722	15	249	44	550	18.861	1.886	30262
723	15	251	57	561	11.069	1.107	29035
724	15	253	57	561	0	0	28294
725	15	255	69	563	7.907	0.791	29227
726	15	257	73	564	2.68	0.268	29195
727	15	259	85	567	8.04	0.804	30026
728	15	261	99	569	9.192	0.919	30674
729	15	263	113	569	9.1	0.91	29692
730	15	265	95	571	11.772	1.177	30134
731	15	267	73	574	14.432	1.443	19231
732	15	269	61	575	7.827	0.783	29667
733	15	271	57	575	2.6	0.26	29287
734	15	273	55	576	1.453	0.145	29492
735	15	275	51	575	2.68	0.268	28950
736	15	277	46	577	3.5	0.35	28861
737	15	279	31	587	11.718	1.172	28971
738	15	281	26	593	5.077	0.508	29030
739	15	283	15	611	13.711	1.371	29466
740	15	285	15	626	9.75	0.975	27684
741	15	287	29	640	12.869	1.287	30945
742	15	289	53	654	18.06	1.806	30394
743	16	221	9	279	-1	-1	29987
744	16	223	9	274	3.25	0.325	31327
745	16	225	10	273	0.919	0.092	35260
746	16	227	13	274	2.055	0.206	32695
747	16	229	19	279	5.077	0.508	33087
748	16	231	27	283	5.814	0.581	36098
749	16	233	34	287	5.24	0.524	31515
750	16	235	40	294	5.993	0.599	27539
751	16	237	46	302	6.5	0.65	33836
752	16	239	55	311	8.273	0.827	28978
753	16	241	61	316	5.077	0.508	29791
754	16	243	77	320	10.72	1.072	30865
755	16	245	86	321	5.886	0.589	31078
756	16	247	101	319	9.836	0.984	39493
757	16	249	117	315	10.72	1.072	29867
758	16	251	127	311	7.001	0.7	31302
759	16	253	133	310	3.954	0.395	31597
760	16	255	146	308	8.549	0.855	35935
761	16	257	161	307	9.771	0.977	33882
762	16	259	168	304	4.95	0.495	35857
763	16	261	183	299	10.277	1.028	31881
764	16	263	201	294	12.143	1.214	31762
765	16	265	215	294	9.1	0.91	31822
766	16	267	227	293	7.827	0.783	31968
767	16	269	237	292	6.532	0.653	31016
768	16	271	241	292	2.6	0.26	29921
769	16	273	249	291	5.24	0.524	32005
770	16	275	255	291	3.9	0.39	32671
771	16	277	264	290	5.886	0.589	33497
772	16	279	271	288	4.732	0.473	32390
773	16	281	283	284	8.222	0.822	34499
774	16	283	296	280	8.841	0.884	32710
775	16	285	302	279	3.954	0.395	32435
776	16	287	315	277	8.549	0.855	31439
777	16	289	316	277	0.65	0.065	31889
778	17	227	3	282	-1	-1	30366
779	17	229	10	289	6.435	0.643	38221
780	17	231	13	286	2.758	0.276	30372
781	17	233	16	280	4.36	0.436	37418
782	17	235	18	277	2.344	0.234	35607
783	17	237	24	267	7.58	0.758	30067
784	17	239	30	262	5.077	0.508	28220
785	17	241	37	257	5.591	0.559	28669
786	17	243	44	253	5.24	0.524	28851
787	17	245	52	248	6.132	0.613	30779
788	17	247	68	243	10.896	1.09	31401
789	17	249	68	243	0	0	31655
790	17	251	68	243	0	0	33152
791	17	253	68	243	0	0	33591
792	17	255	74	234	7.031	0.703	31602
793	17	257	76	228	4.111	0.411	31430
794	17	259	59	241	13.91	1.391	31845
795	17	261	40	257	16.145	1.615	38339
796	17	263	27	268	11.069	1.107	37406
797	17	265	15	283	12.486	1.249	34865
798	17	267	10	289	5.077	0.508	34250
799	17	269	6	294	4.162	0.416	31122
800	17	271	6	294	0	0	42826
801	17	273	12	283	8.144	0.814	35097
802	17	275	15	277	4.36	0.436	35977
803	17	277	18	272	3.79	0.379	35739
804	17	279	19	265	4.596	0.46	31471
805	17	281	21	252	8.549	0.855	31439
806	17	283	21	250	1.3	0.13	31073
807	17	285	17	261	7.608	0.761	31759
808	17	287	10	277	11.351	1.135	32266
809	17	289	8	282	3.5	0.35	36503
810	18	237	9	648	-1	-1	34843
811	18	239	8	648	0.65	0.065	41758
812	18	241	14	643	5.077	0.508	34018
813	18	243	19	638	4.596	0.46	32220
814	18	245	20	636	1.453	0.145	30143
815	18	247	42	632	14.534	1.453	31854
816	18	249	59	631	11.069	1.107	31901
817	18	251	70	630	7.179	0.718	30300
818	18	253	84	622	10.481	1.048	42130
819	18	255	96	614	9.374	0.937	43326
820	18	257	104	607	6.909	0.691	28213
821	18	259	113	599	7.827	0.783	28908
822	18	261	135	586	16.61	1.661	33977
823	18	263	148	574	11.499	1.15	33296
824	18	265	161	564	10.661	1.066	31476
825	18	267	168	556	6.909	0.691	35861
826	18	269	178	554	6.629	0.663	35229
827	18	271	198	556	13.065	1.306	27765
828	18	273	219	550	14.196	1.42	44024
829	18	275	224	548	3.5	0.35	36703
830	18	277	230	546	4.111	0.411	31703
831	18	279	239	542	6.402	0.64	31716
832	18	281	229	547	7.267	0.727	31423
833	18	283	226	549	2.344	0.234	31506
834	18	285	224	552	2.344	0.234	32620
835	18	287	208	562	12.264	1.226	36716
836	18	289	208	562	0	0	28819
837	19	257	8	342	-1	-1	32777
838	19	259	8	342	0	0	32590
839	19	261	16	337	6.132	0.613	32435
840	19	263	28	331	8.72	0.872	31702
841	19	265	33	328	3.79	0.379	31644
842	19	267	41	324	5.814	0.581	31328
843	19	269	58	317	11.95	1.195	34405
844	19	271	71	313	8.841	0.884	31372
845	19	273	84	311	8.549	0.855	31562
846	19	275	99	309	9.836	0.984	32031
847	19	277	109	308	6.532	0.653	32984
848	19	279	119	307	6.532	0.653	33178
849	19	281	120	307	0.65	0.065	32792
850	19	283	106	312	9.663	0.966	32965
851	19	285	94	317	8.45	0.845	32520
852	19	287	79	324	10.759	1.076	32326
853	19	289	72	326	4.732	0.473	31668
