# Supplementary material for: The Arp2/3 complex is required for in situ haptotactic response of microglia to iC3b
Source: EMBO Rep. 2026 Feb 27;27(7):1666–95. doi: 10.1038/s44319-026-00720-9 (PMC13076747; doi:10.1038/s44319-026-00720-9)
Supplement: Supplementary file 15 — Source data Fig. 3 [file 44319_2026_720_MOESM15_ESM.zip › Figure 3/3B-F/25.01.25 BV2 iC3b hapto well 1 toward tracks.csv]

Track n�	Slice n�	X	Y	Distance	Velocity	Pixel Value
1	177	337	1011	-1.000	-1.000	37261
1	179	337	1011	0.000	0.000	34788
1	181	319	999	14.061	1.406	29595
1	183	316	989	6.786	0.679	26249
1	185	312	980	6.402	0.640	32245
1	187	308	969	7.608	0.761	31421
1	189	301	959	7.934	0.793	31901
1	191	287	939	15.868	1.587	25422
1	193	275	923	13.000	1.300	29699
1	195	258	903	17.061	1.706	29674
1	197	236	880	20.687	2.069	32126
1	199	226	871	8.745	0.874	33074
1	201	213	862	10.277	1.028	32498
1	203	188	836	23.445	2.344	30379
1	205	176	825	10.581	1.058	34784
1	207	167	815	8.745	0.874	29082
1	209	158	804	9.238	0.924	27553
1	211	148	793	9.663	0.966	29507
1	213	133	782	12.090	1.209	28502
1	215	122	775	8.475	0.847	30323
1	217	106	770	10.896	1.090	31531
1	219	90	767	10.581	1.058	32268
1	221	76	764	9.306	0.931	31141
1	223	68	763	5.240	0.524	32062
1	225	56	762	7.827	0.783	30874
1	227	48	762	5.200	0.520	31537
1	229	39	762	5.850	0.585	30515
1	231	30	761	5.886	0.589	30845
1	233	22	760	5.240	0.524	32399
1	235	15	759	4.596	0.460	31621
1	237	9	758	3.954	0.395	30912
1	239	8	758	0.650	0.065	28173
1	241	7	758	0.650	0.065	26766
1	243	1	756	4.111	0.411	33257
1	245	1	756	0.000	0.000	32448
1	247	0	756	0.650	0.065	32139
2	255	13	1003	-1.000	-1.000	31554
2	257	13	1003	0.000	0.000	31305
2	259	14	1003	0.650	0.065	30854
2	261	25	998	7.854	0.785	30982
2	263	32	997	4.596	0.460	32256
2	265	38	995	4.111	0.411	31696
2	267	41	993	2.344	0.234	31729
2	269	43	992	1.453	0.145	30590
2	271	45	992	1.300	0.130	31142
2	273	49	989	3.250	0.325	31100
2	275	52	985	3.250	0.325	31754
2	277	54	983	1.838	0.184	31728
2	279	59	980	3.790	0.379	31422
2	281	66	973	6.435	0.643	31590
2	283	71	966	5.591	0.559	30998
2	285	73	964	1.838	0.184	31927
2	287	75	955	5.993	0.599	31977
2	289	78	946	6.166	0.617	31788
3	105	29	376	-1.000	-1.000	33436
3	107	49	373	13.145	1.315	33058
3	109	70	385	15.721	1.572	34349
3	111	73	385	1.950	0.195	34987
3	113	84	386	7.179	0.718	30288
3	115	93	392	7.031	0.703	24202
3	117	108	403	12.090	1.209	32980
3	119	120	407	8.222	0.822	34398
3	121	130	405	6.629	0.663	25685
3	123	151	405	13.650	1.365	28107
3	125	175	408	15.721	1.572	31056
3	127	200	410	16.302	1.630	33494
3	129	208	411	5.240	0.524	30409
3	131	209	411	0.650	0.065	32290
3	133	215	410	3.954	0.395	32611
3	135	206	407	6.166	0.617	32260
3	137	195	403	7.608	0.761	32027
3	139	178	387	15.174	1.517	31660
3	141	193	359	20.647	2.065	32050
3	143	217	338	20.728	2.073	32779
3	145	244	324	19.768	1.977	32757
3	147	279	299	27.957	2.796	32225
3	149	299	280	17.931	1.793	33074
3	151	316	262	16.093	1.609	32853
3	153	322	247	10.501	1.050	33134
3	155	333	233	11.573	1.157	32874
3	157	339	217	11.107	1.111	32879
3	159	370	163	40.472	4.047	33947
3	161	410	104	46.332	4.633	36478
3	163	427	76	21.291	2.129	34073
3	165	427	76	0.000	0.000	34074
3	167	423	67	6.402	0.640	33787
3	169	417	48	12.951	1.295	33720
3	171	411	36	8.720	0.872	33651
3	173	406	25	7.854	0.785	34025
3	175	403	20	3.790	0.379	33660
3	177	401	16	2.907	0.291	33369
3	179	400	12	2.680	0.268	33567
3	181	400	5	4.550	0.455	33664
3	183	400	0	3.250	0.325	33619
4	97	27	1000	-1.000	-1.000	29628
4	99	29	1003	2.344	0.234	31999
4	101	43	1006	9.306	0.931	26923
4	103	53	1006	6.500	0.650	26440
4	105	65	1006	7.800	0.780	30177
4	107	79	1005	9.123	0.912	28723
4	109	81	1004	1.453	0.145	27404
4	111	93	1001	8.040	0.804	31527
4	113	102	1000	5.886	0.589	27784
4	115	112	999	6.532	0.653	28666
4	117	121	998	5.886	0.589	30140
4	119	130	998	5.850	0.585	26899
4	121	140	998	6.500	0.650	31322
4	123	149	996	5.993	0.599	32434
4	125	160	996	7.150	0.715	30607
4	127	168	996	5.200	0.520	32457
4	129	178	998	6.629	0.663	31536
4	131	188	998	6.500	0.650	32541
4	133	195	998	4.550	0.455	29828
4	135	202	998	4.550	0.455	31029
4	137	208	998	3.900	0.390	30154
4	139	216	998	5.200	0.520	30638
4	141	219	998	1.950	0.195	30459
4	143	219	998	0.000	0.000	30880
4	145	221	999	1.453	0.145	30484
4	147	223	999	1.300	0.130	30797
4	149	231	999	5.200	0.520	29948
4	151	231	999	0.000	0.000	30335
4	153	231	999	0.000	0.000	29809
4	155	232	999	0.650	0.065	30280
4	157	234	996	2.344	0.234	30023
4	159	237	994	2.344	0.234	31961
4	161	241	993	2.680	0.268	31158
4	163	244	992	2.055	0.206	30331
4	165	249	991	3.314	0.331	30804
4	167	251	991	1.300	0.130	30530
4	169	252	991	0.650	0.065	30000
4	171	257	989	3.500	0.350	30549
4	173	259	988	1.453	0.145	30495
4	175	262	987	2.055	0.206	31929
4	177	263	987	0.650	0.065	33483
4	179	266	986	2.055	0.206	31334
4	181	269	986	1.950	0.195	30752
4	183	276	985	4.596	0.460	30631
4	185	280	985	2.600	0.260	30777
4	187	280	985	0.000	0.000	31938
4	189	281	985	0.650	0.065	31472
4	191	284	984	2.055	0.206	31007
4	193	288	983	2.680	0.268	30581
4	195	291	981	2.344	0.234	30675
4	197	297	978	4.360	0.436	31623
4	199	299	977	1.453	0.145	30705
4	201	301	975	1.838	0.184	32325
4	203	303	973	1.838	0.184	31516
4	205	304	973	0.650	0.065	32050
4	207	306	972	1.453	0.145	26027
4	209	310	970	2.907	0.291	30500
4	211	314	968	2.907	0.291	29703
4	213	320	966	4.111	0.411	30469
4	215	323	964	2.344	0.234	30237
4	217	334	958	8.144	0.814	30120
4	219	338	952	4.687	0.469	30590
4	221	338	952	0.000	0.000	30834
4	223	338	952	0.000	0.000	30625
4	225	338	952	0.000	0.000	30588
4	227	339	953	0.919	0.092	31364
4	229	345	953	3.900	0.390	30748
4	231	345	953	0.000	0.000	30958
4	233	346	951	1.453	0.145	30726
4	235	350	947	3.677	0.368	30875
4	237	358	941	6.500	0.650	31133
4	239	358	941	0.000	0.000	30501
4	241	352	942	3.954	0.395	31406
4	243	352	942	0.000	0.000	30705
4	245	360	944	5.360	0.536	31224
4	247	369	946	5.993	0.599	31192
4	249	376	952	5.993	0.599	30883
4	251	382	960	6.500	0.650	30864
4	253	390	965	6.132	0.613	25127
4	255	399	972	7.411	0.741	30960
4	257	403	974	2.907	0.291	31193
4	259	407	977	3.250	0.325	30552
4	261	411	982	4.162	0.416	30953
4	263	414	985	2.758	0.276	30881
4	265	419	987	3.500	0.350	31019
4	267	422	988	2.055	0.206	30649
4	269	426	989	2.680	0.268	30990
4	271	431	989	3.250	0.325	31304
4	273	433	991	1.838	0.184	30505
4	275	434	993	1.453	0.145	30531
4	277	438	997	3.677	0.368	30516
4	279	440	999	1.838	0.184	30494
4	281	442	1001	1.838	0.184	30883
4	283	444	1005	2.907	0.291	30951
4	285	444	1005	0.000	0.000	30880
4	287	434	1005	6.500	0.650	30902
4	289	432	1005	1.300	0.130	31094
5	129	46	433	-1.000	-1.000	32948
5	131	44	431	1.838	0.184	31140
5	133	44	431	0.000	0.000	35636
5	135	51	430	4.596	0.460	32571
5	137	55	431	2.680	0.268	34700
5	139	70	453	17.307	1.731	29106
5	141	77	461	6.909	0.691	30424
5	143	92	480	15.734	1.573	30833
5	145	94	490	6.629	0.663	32056
5	147	96	488	1.838	0.184	32017
5	149	121	463	22.980	2.298	32886
5	151	143	456	15.006	1.501	28933
5	153	160	452	11.351	1.135	31528
5	155	169	445	7.411	0.741	32258
5	157	165	439	4.687	0.469	32356
5	159	170	422	11.518	1.152	32728
5	161	170	421	0.650	0.065	32203
5	163	169	413	5.240	0.524	32268
5	165	160	397	11.932	1.193	31762
5	167	146	374	17.501	1.750	34608
5	169	141	361	9.053	0.905	35873
5	171	138	354	4.950	0.495	38299
5	173	132	343	8.144	0.814	34392
5	175	131	339	2.680	0.268	32128
5	177	131	334	3.250	0.325	29954
5	179	134	327	4.950	0.495	35133
5	181	146	311	13.000	1.300	32996
5	183	134	298	11.499	1.150	31812
5	185	123	303	7.854	0.785	31500
5	187	122	302	0.919	0.092	30305
5	189	131	292	8.745	0.874	31375
5	191	139	282	8.324	0.832	32826
5	193	144	275	5.591	0.559	30281
5	195	149	267	6.132	0.613	34452
5	197	154	265	3.500	0.350	31704
5	199	155	264	0.919	0.092	36725
5	201	155	270	3.900	0.390	31599
5	203	150	261	6.692	0.669	35578
5	205	147	241	13.145	1.315	32618
5	207	148	237	2.680	0.268	33314
5	209	151	229	5.553	0.555	33995
5	211	151	228	0.650	0.065	33674
5	213	151	232	2.600	0.260	37281
5	215	152	236	2.680	0.268	34184
5	217	152	236	0.000	0.000	31943
5	219	151	225	7.179	0.718	41444
5	221	147	220	4.162	0.416	33015
5	223	143	215	4.162	0.416	36225
5	225	138	203	8.450	0.845	34368
5	227	137	196	4.596	0.460	30389
5	229	138	194	1.453	0.145	34352
5	231	139	196	1.453	0.145	33331
5	233	141	197	1.453	0.145	34748
5	235	143	194	2.344	0.234	33298
5	237	145	186	5.360	0.536	30568
5	239	145	182	2.600	0.260	31439
5	241	150	176	5.077	0.508	34213
5	243	153	172	3.250	0.325	34306
5	245	153	180	5.200	0.520	32589
5	247	152	188	5.240	0.524	37200
5	249	152	192	2.600	0.260	39210
5	251	152	194	1.300	0.130	35131
5	253	152	194	0.000	0.000	36883
5	255	150	194	1.300	0.130	36087
5	257	149	193	0.919	0.092	36661
5	259	143	188	5.077	0.508	35814
5	261	138	183	4.596	0.460	37768
5	263	136	183	1.300	0.130	37433
5	265	133	183	1.950	0.195	34382
5	267	131	184	1.453	0.145	33113
5	269	131	185	0.650	0.065	35202
5	271	128	192	4.950	0.495	29597
5	273	129	192	0.650	0.065	31027
5	275	135	193	3.954	0.395	32065
5	277	138	193	1.950	0.195	34711
5	279	144	188	5.077	0.508	32938
5	281	144	188	0.000	0.000	33308
5	283	144	188	0.000	0.000	35141
5	285	131	175	11.950	1.195	27606
5	287	136	183	6.132	0.613	33239
5	289	143	189	5.993	0.599	34076
6	167	13	781	-1.000	-1.000	31505
6	169	15	780	1.453	0.145	30497
6	171	22	781	4.596	0.460	30313
6	173	30	782	5.240	0.524	31305
6	175	32	782	1.300	0.130	31180
6	177	38	784	4.111	0.411	32641
6	179	49	789	7.854	0.785	33456
6	181	67	797	12.803	1.280	29376
6	183	76	801	6.402	0.640	33033
6	185	83	803	4.732	0.473	31742
6	187	99	804	10.420	1.042	31737
6	189	99	804	0.000	0.000	31034
6	191	76	803	14.964	1.496	32327
6	193	85	804	5.886	0.589	33795
6	195	101	804	10.400	1.040	34986
6	197	111	806	6.629	0.663	32421
6	199	117	806	3.900	0.390	31520
6	201	119	805	1.453	0.145	31549
6	203	122	805	1.950	0.195	31692
6	205	130	804	5.240	0.524	31557
6	207	138	804	5.200	0.520	31679
6	209	147	803	5.886	0.589	31367
6	211	147	803	0.000	0.000	31899
6	213	136	798	7.854	0.785	31006
6	215	135	797	0.919	0.092	31519
6	217	135	797	0.000	0.000	31309
6	219	131	797	2.600	0.260	29412
6	221	131	797	0.000	0.000	20087
6	223	127	797	2.600	0.260	25003
6	225	127	797	0.000	0.000	26667
6	227	136	796	5.886	0.589	32596
6	229	147	796	7.150	0.715	32975
6	231	153	794	4.111	0.411	34200
6	233	156	794	1.950	0.195	31540
6	235	161	793	3.314	0.331	30932
6	237	166	792	3.314	0.331	31643
6	239	167	792	0.650	0.065	31412
6	241	174	792	4.550	0.455	31345
6	243	168	792	3.900	0.390	31895
6	245	163	792	3.250	0.325	31778
6	247	150	790	8.549	0.855	31804
6	249	149	791	0.919	0.092	31353
6	251	146	791	1.950	0.195	31285
6	253	146	791	0.000	0.000	31319
6	255	142	792	2.680	0.268	31646
6	257	142	792	0.000	0.000	31471
6	259	141	792	0.650	0.065	31696
6	261	140	792	0.650	0.065	32083
6	263	132	793	5.240	0.524	30933
6	265	128	793	2.600	0.260	30409
6	267	119	795	5.993	0.599	31436
6	269	112	795	4.550	0.455	31751
6	271	106	796	3.954	0.395	32027
6	273	106	796	0.000	0.000	31395
6	275	97	796	5.850	0.585	31473
6	277	92	796	3.250	0.325	33545
6	279	84	796	5.200	0.520	31348
6	281	72	796	7.800	0.780	31260
6	283	57	795	9.771	0.977	31481
6	285	43	795	9.100	0.910	31460
6	287	24	795	12.350	1.235	31034
6	289	19	795	3.250	0.325	31120
7	179	9	623	-1.000	-1.000	32153
7	181	11	623	1.300	0.130	31404
7	183	14	623	1.950	0.195	32562
7	185	17	622	2.055	0.206	30338
7	187	21	620	2.907	0.291	31460
7	189	25	617	3.250	0.325	30693
7	191	32	613	5.240	0.524	28376
7	193	32	612	0.650	0.065	32387
7	195	36	609	3.250	0.325	33939
7	197	41	607	3.500	0.350	31477
7	199	44	606	2.055	0.206	34073
7	201	51	605	4.596	0.460	33579
7	203	58	603	4.732	0.473	32769
7	205	67	602	5.886	0.589	29454
7	207	69	601	1.453	0.145	40405
7	209	74	598	3.790	0.379	37528
7	211	77	597	2.055	0.206	40115
7	213	82	596	3.314	0.331	31781
7	215	78	596	2.600	0.260	31787
7	217	71	597	4.596	0.460	31793
7	219	61	602	7.267	0.727	31820
7	221	54	605	4.950	0.495	31597
7	223	40	611	9.900	0.990	32657
7	225	36	614	3.250	0.325	31630
7	227	39	614	1.950	0.195	29018
7	229	51	609	8.450	0.845	29990
7	231	58	605	5.240	0.524	28967
7	233	67	601	6.402	0.640	26455
7	235	75	598	5.553	0.555	29744
7	237	94	589	13.665	1.367	27433
7	239	110	583	11.107	1.111	30624
7	241	129	568	15.734	1.573	26896
7	243	147	552	15.654	1.565	27716
7	245	148	552	0.650	0.065	24440
7	247	156	544	7.354	0.735	30303
7	249	166	536	8.324	0.832	25832
7	251	178	525	10.581	1.058	31829
7	253	188	516	8.745	0.874	31662
7	255	196	510	6.500	0.650	27346
7	257	202	506	4.687	0.469	30411
7	259	218	495	12.620	1.262	28793
7	261	240	481	16.950	1.695	34656
7	263	255	475	10.501	1.050	28107
7	265	267	470	8.450	0.845	30341
7	267	270	468	2.344	0.234	32658
7	269	283	465	8.672	0.867	33638
7	271	305	466	14.314	1.431	31404
7	273	307	466	1.300	0.130	30271
7	275	322	464	9.836	0.984	36648
7	277	334	461	8.040	0.804	32451
7	279	351	455	11.718	1.172	32838
7	281	366	443	12.486	1.249	33017
7	283	376	430	10.661	1.066	33178
7	285	380	424	4.687	0.469	35374
7	287	416	420	23.543	2.354	33145
7	289	416	418	1.300	0.130	32845
8	245	14	535	-1.000	-1.000	26105
8	247	22	535	5.200	0.520	28372
8	249	23	535	0.650	0.065	28507
8	251	25	535	1.300	0.130	30752
8	253	33	536	5.240	0.524	28686
8	255	43	543	7.934	0.793	28531
8	257	50	546	4.950	0.495	32864
8	259	62	555	9.750	0.975	32189
8	261	68	560	5.077	0.508	33489
8	263	76	564	5.814	0.581	28959
8	265	87	565	7.179	0.718	30512
8	267	96	564	5.886	0.589	32090
8	269	107	563	7.179	0.718	31291
8	271	109	561	1.838	0.184	32219
8	273	116	558	4.950	0.495	32155
8	275	128	553	8.450	0.845	32302
8	277	137	549	6.402	0.640	32423
8	279	144	547	4.732	0.473	32626
8	281	151	547	4.550	0.455	32336
8	283	160	546	5.886	0.589	30521
8	285	167	544	4.732	0.473	30811
8	287	171	544	2.600	0.260	32619
8	289	178	544	4.550	0.455	31892
9	143	46	365	-1.000	-1.000	31297
9	145	72	376	18.350	1.835	31311
9	147	72	376	0.000	0.000	30983
9	149	72	376	0.000	0.000	29007
9	151	79	397	14.388	1.439	31656
9	153	88	412	11.370	1.137	30940
9	155	105	436	19.117	1.912	30349
9	157	117	457	15.721	1.572	28616
9	159	130	476	14.964	1.496	26288
9	161	155	506	25.383	2.538	29620
9	163	167	520	11.985	1.199	31224
9	165	174	528	6.909	0.691	32811
9	167	181	537	7.411	0.741	33391
9	169	183	546	5.993	0.599	33638
9	171	188	559	9.053	0.905	29891
9	173	190	567	5.360	0.536	34210
9	175	193	578	7.411	0.741	32672
9	177	194	584	3.954	0.395	30705
9	179	194	585	0.650	0.065	30877
9	181	189	561	15.935	1.593	30816
9	183	187	555	4.111	0.411	30932
9	185	203	544	12.620	1.262	35209
9	187	231	537	18.760	1.876	30559
9	189	242	535	7.267	0.727	31209
9	191	225	538	11.220	1.122	33796
9	193	236	533	7.854	0.785	30712
9	195	248	524	9.750	0.975	30380
9	197	211	529	24.268	2.427	31379
9	199	197	535	9.900	0.990	31889
9	201	187	540	7.267	0.727	31977
9	203	188	558	11.718	1.172	31417
9	205	193	553	4.596	0.460	27268
9	207	205	540	11.499	1.150	30456
9	209	213	536	5.814	0.581	32355
9	211	224	519	13.161	1.316	36640
9	213	235	499	14.836	1.484	34207
9	215	234	487	7.827	0.783	30581
9	217	224	464	16.302	1.630	33194
9	219	219	448	10.896	1.090	32515
9	221	218	426	14.314	1.431	31447
9	223	207	423	7.411	0.741	30075
9	225	204	426	2.758	0.276	29762
9	227	212	423	5.553	0.555	27836
9	229	219	420	4.950	0.495	29745
9	231	196	435	17.848	1.785	24851
9	233	192	440	4.162	0.416	27301
9	235	178	456	13.819	1.382	29339
9	237	178	456	0.000	0.000	24264
9	239	176	445	7.267	0.727	31883
9	241	155	437	14.607	1.461	29451
9	243	130	434	16.366	1.637	26806
9	245	112	438	11.985	1.199	23084
9	247	101	451	11.069	1.107	30893
9	249	99	470	12.418	1.242	27719
9	251	101	485	9.836	0.984	33170
9	253	87	497	11.985	1.199	32732
9	255	78	503	7.031	0.703	30152
9	257	67	519	12.620	1.262	27709
9	259	63	529	7.001	0.700	23719
9	261	55	545	11.627	1.163	31276
9	263	45	554	8.745	0.874	31455
9	265	37	564	8.324	0.832	28170
9	267	30	565	4.596	0.460	30613
9	269	23	569	5.240	0.524	32156
9	271	19	577	5.814	0.581	31129
9	273	19	588	7.150	0.715	28473
9	275	20	599	7.179	0.718	28839
9	277	30	605	7.580	0.758	29273
9	279	35	616	7.854	0.785	30012
9	281	33	624	5.360	0.536	31386
9	283	19	622	9.192	0.919	31738
9	285	14	615	5.591	0.559	29015
9	287	13	612	2.055	0.206	29156
9	289	12	610	1.453	0.145	28911
10	161	15	232	-1.000	-1.000	32656
10	163	16	228	2.680	0.268	33621
10	165	25	221	7.411	0.741	29686
10	167	30	215	5.077	0.508	29694
10	169	49	204	14.270	1.427	29663
10	171	65	196	11.627	1.163	31698
10	173	75	193	6.786	0.679	31973
10	175	97	185	15.216	1.522	31913
10	177	112	180	10.277	1.028	33218
10	179	128	177	10.581	1.058	31631
10	181	154	159	20.554	2.055	32370
10	183	162	146	9.922	0.992	33222
10	185	171	130	11.932	1.193	33422
10	187	179	120	8.324	0.832	30950
10	189	185	111	7.031	0.703	30612
10	191	203	97	14.822	1.482	30524
10	193	220	92	11.518	1.152	28761
10	195	236	90	10.481	1.048	29786
10	197	252	87	10.581	1.058	31163
10	199	279	78	18.499	1.850	34098
10	201	294	74	10.090	1.009	33441
10	203	305	73	7.179	0.718	31836
10	205	318	69	8.841	0.884	32120
10	207	329	65	7.608	0.761	32573
10	209	340	59	8.144	0.814	32669
10	211	347	50	7.411	0.741	32210
10	213	354	41	7.411	0.741	34319
10	215	362	33	7.354	0.735	31008
10	217	364	31	1.838	0.184	32487
10	219	370	28	4.360	0.436	35773
10	221	370	27	0.650	0.065	38666
10	223	373	24	2.758	0.276	29704
10	225	379	18	5.515	0.552	34075
10	227	389	13	7.267	0.727	33420
10	229	399	9	7.001	0.700	35448
10	231	402	8	2.055	0.206	36406
10	233	407	6	3.500	0.350	34488
10	235	412	5	3.314	0.331	38222
10	237	417	4	3.314	0.331	33383
10	239	417	4	0.000	0.000	33279
11	165	7	488	-1.000	-1.000	33220
11	167	12	479	6.692	0.669	29119
11	169	16	476	3.250	0.325	29157
11	171	23	472	5.240	0.524	29906
11	173	24	472	0.650	0.065	28153
11	175	31	466	5.993	0.599	30226
11	177	34	464	2.344	0.234	30871
11	179	37	463	2.055	0.206	35763
11	181	40	461	2.344	0.234	30865
11	183	39	461	0.650	0.065	30078
11	185	32	467	5.993	0.599	28599
11	187	28	472	4.162	0.416	31847
11	189	25	477	3.790	0.379	24801
11	191	44	476	12.367	1.237	30484
11	193	58	470	9.900	0.990	29537
11	195	75	462	12.212	1.221	35982
11	197	83	483	14.607	1.461	29265
11	199	76	497	10.174	1.017	32698
11	201	69	516	13.161	1.316	32386
11	203	65	540	15.815	1.581	27963
11	205	52	551	11.069	1.107	29906
11	207	35	558	11.950	1.195	34367
11	209	24	577	14.270	1.427	31728
11	211	23	630	34.455	3.446	34806
11	213	31	664	22.703	2.270	31023
11	215	34	690	17.012	1.701	30340
11	217	40	702	8.720	0.872	29596
11	219	48	706	5.814	0.581	29790
11	221	49	706	0.650	0.065	29128
11	223	52	704	2.344	0.234	29528
11	225	46	703	3.954	0.395	30308
11	227	37	700	6.166	0.617	28390
11	229	29	717	12.212	1.221	29778
11	231	30	750	21.459	2.146	29926
11	233	38	772	15.216	1.522	30578
11	235	39	786	9.123	0.912	24887
11	237	44	799	9.053	0.905	28028
11	239	52	811	9.374	0.937	28582
11	241	66	824	12.418	1.242	29774
11	243	69	825	2.055	0.206	29958
11	245	66	822	2.758	0.276	30119
11	247	63	818	3.250	0.325	31450
11	249	63	818	0.000	0.000	27866
11	251	61	834	10.481	1.048	27012
11	253	60	852	11.718	1.172	30752
11	255	56	862	7.001	0.700	30462
11	257	50	867	5.077	0.508	25963
11	259	45	873	5.077	0.508	28624
11	261	38	883	7.934	0.793	26137
11	263	41	895	8.040	0.804	25940
11	265	46	905	7.267	0.727	27645
11	267	49	913	5.553	0.555	25202
11	269	61	921	9.374	0.937	30066
11	271	59	936	9.836	0.984	26856
11	273	61	939	2.344	0.234	24381
11	275	67	944	5.077	0.508	28730
11	277	69	951	4.732	0.473	29390
11	279	72	963	8.040	0.804	28136
11	281	69	957	4.360	0.436	27708
11	283	66	936	13.788	1.379	28140
11	285	65	925	7.179	0.718	34213
11	287	64	912	8.475	0.847	28008
11	289	64	897	9.750	0.975	28323
12	165	10	126	-1.000	-1.000	32992
12	167	12	144	11.772	1.177	29482
12	169	23	164	14.836	1.484	35658
12	171	25	169	3.500	0.350	39563
12	173	31	183	9.900	0.990	34845
12	175	31	188	3.250	0.325	31177
12	177	30	189	0.919	0.092	31482
12	179	21	204	11.370	1.137	31184
12	181	20	205	0.919	0.092	31384
12	183	10	214	8.745	0.874	31235
12	185	1	208	7.031	0.703	30871
12	187	10	195	10.277	1.028	31126
12	189	23	179	13.400	1.340	31273
12	191	39	158	17.160	1.716	31326
12	193	52	136	16.610	1.661	31251
12	195	73	107	23.273	2.327	32464
12	197	78	99	6.132	0.613	31975
12	199	83	91	6.132	0.613	31913
12	201	91	77	10.481	1.048	38697
12	203	101	69	8.324	0.832	31636
12	205	113	57	11.031	1.103	24624
12	207	136	46	16.571	1.657	27066
12	209	175	41	25.557	2.556	33157
12	211	182	42	4.596	0.460	32731
12	213	214	41	20.810	2.081	33761
12	215	223	44	6.166	0.617	29973
12	217	237	53	10.818	1.082	31023
12	219	251	47	9.900	0.990	34715
12	221	255	43	3.677	0.368	32781
12	223	254	43	0.650	0.065	33590
12	225	252	50	4.732	0.473	39750
12	227	252	59	5.850	0.585	32293
12	229	250	81	14.359	1.436	32437
12	231	250	86	3.250	0.325	29256
12	233	249	65	13.665	1.367	35191
12	235	259	45	14.534	1.453	32292
12	237	269	28	12.820	1.282	32427
12	239	274	19	6.692	0.669	32490
12	241	272	15	2.907	0.291	32684
12	243	270	13	1.838	0.184	32243
12	245	270	13	0.000	0.000	32792
13	221	18	288	-1.000	-1.000	31243
13	223	18	288	0.000	0.000	32493
13	225	18	288	0.000	0.000	34215
13	227	18	288	0.000	0.000	30916
13	229	23	293	4.596	0.460	31900
13	231	32	300	7.411	0.741	33116
13	233	35	302	2.344	0.234	30936
13	235	42	304	4.732	0.473	32871
13	237	47	305	3.314	0.331	30646
13	239	58	309	7.608	0.761	35629
13	241	71	311	8.549	0.855	29822
13	243	82	314	7.411	0.741	30321
13	245	87	315	3.314	0.331	31233
13	247	97	316	6.532	0.653	30959
13	249	112	315	9.771	0.977	29625
13	251	127	314	9.771	0.977	33337
13	253	140	314	8.450	0.845	32017
13	255	152	314	7.800	0.780	31582
13	257	170	312	11.772	1.177	31078
13	259	177	310	4.732	0.473	31363
13	261	194	303	11.950	1.195	31600
13	263	205	292	10.111	1.011	30976
13	265	224	290	12.418	1.242	27409
13	267	231	290	4.550	0.455	28703
13	269	237	290	3.900	0.390	28742
13	271	245	288	5.360	0.536	29358
13	273	253	287	5.240	0.524	32401
13	275	263	287	6.500	0.650	32706
13	277	270	287	4.550	0.455	32114
13	279	280	287	6.500	0.650	32077
13	281	288	284	5.553	0.555	34262
13	283	297	278	7.031	0.703	32953
13	285	299	277	1.453	0.145	34731
13	287	306	272	5.591	0.559	32848
13	289	309	271	2.055	0.206	36981
14	215	12	214	-1.000	-1.000	31558
14	217	15	214	1.950	0.195	31263
14	219	33	216	11.772	1.177	31334
14	221	40	216	4.550	0.455	26871
14	223	52	218	7.907	0.791	32071
14	225	64	221	8.040	0.804	31252
14	227	69	221	3.250	0.325	33254
14	229	87	220	11.718	1.172	31563
14	231	93	219	3.954	0.395	30138
14	233	123	217	19.543	1.954	33104
14	235	130	217	4.550	0.455	33164
14	237	135	221	4.162	0.416	33408
14	239	143	226	6.132	0.613	34280
14	241	155	231	8.450	0.845	31172
14	243	163	232	5.240	0.524	31685
14	245	167	232	2.600	0.260	30952
14	247	154	223	10.277	1.028	31402
14	249	151	222	2.055	0.206	32032
14	251	138	217	9.053	0.905	32502
14	253	127	215	7.267	0.727	31479
14	255	122	214	3.314	0.331	31834
14	257	128	211	4.360	0.436	32667
14	259	143	210	9.771	0.977	34895
14	261	150	210	4.550	0.455	33606
14	263	159	210	5.850	0.585	31902
14	265	167	211	5.240	0.524	32150
14	267	169	211	1.300	0.130	31444
14	269	172	212	2.055	0.206	35032
14	271	174	212	1.300	0.130	32817
14	273	182	214	5.360	0.536	31058
14	275	184	215	1.453	0.145	31477
14	277	186	216	1.453	0.145	31251
14	279	190	220	3.677	0.368	31504
14	281	192	223	2.344	0.234	31464
14	283	198	226	4.360	0.436	29063
14	285	203	229	3.790	0.379	31265
14	287	207	232	3.250	0.325	33035
14	289	211	233	2.680	0.268	31608
15	215	8	505	-1.000	-1.000	30571
15	217	14	506	3.954	0.395	33182
15	219	17	508	2.344	0.234	30293
15	221	18	509	0.919	0.092	34590
15	223	18	509	0.000	0.000	30428
15	225	22	508	2.680	0.268	31802
15	227	30	505	5.553	0.555	34616
15	229	47	502	11.220	1.122	34323
15	231	56	498	6.402	0.640	32290
15	233	65	494	6.402	0.640	30220
15	235	66	491	2.055	0.206	30220
15	237	68	484	4.732	0.473	30428
15	239	81	478	9.306	0.931	30465
15	241	87	476	4.111	0.411	31180
15	243	80	480	5.240	0.524	30320
15	245	54	504	22.999	2.300	30050
15	247	45	521	12.503	1.250	30173
15	249	44	550	18.861	1.886	30262
15	251	57	561	11.069	1.107	29035
15	253	57	561	0.000	0.000	28294
15	255	69	563	7.907	0.791	29227
15	257	73	564	2.680	0.268	29195
15	259	85	567	8.040	0.804	30026
15	261	99	569	9.192	0.919	30674
15	263	113	569	9.100	0.910	29692
15	265	95	571	11.772	1.177	30134
15	267	73	574	14.432	1.443	19231
15	269	61	575	7.827	0.783	29667
15	271	57	575	2.600	0.260	29287
15	273	55	576	1.453	0.145	29492
15	275	51	575	2.680	0.268	28950
15	277	46	577	3.500	0.350	28861
15	279	31	587	11.718	1.172	28971
15	281	26	593	5.077	0.508	29030
15	283	15	611	13.711	1.371	29466
15	285	15	626	9.750	0.975	27684
15	287	29	640	12.869	1.287	30945
15	289	53	654	18.060	1.806	30394
16	221	9	279	-1.000	-1.000	29987
16	223	9	274	3.250	0.325	31327
16	225	10	273	0.919	0.092	35260
16	227	13	274	2.055	0.206	32695
16	229	19	279	5.077	0.508	33087
16	231	27	283	5.814	0.581	36098
16	233	34	287	5.240	0.524	31515
16	235	40	294	5.993	0.599	27539
16	237	46	302	6.500	0.650	33836
16	239	55	311	8.273	0.827	28978
16	241	61	316	5.077	0.508	29791
16	243	77	320	10.720	1.072	30865
16	245	86	321	5.886	0.589	31078
16	247	101	319	9.836	0.984	39493
16	249	117	315	10.720	1.072	29867
16	251	127	311	7.001	0.700	31302
16	253	133	310	3.954	0.395	31597
16	255	146	308	8.549	0.855	35935
16	257	161	307	9.771	0.977	33882
16	259	168	304	4.950	0.495	35857
16	261	183	299	10.277	1.028	31881
16	263	201	294	12.143	1.214	31762
16	265	215	294	9.100	0.910	31822
16	267	227	293	7.827	0.783	31968
16	269	237	292	6.532	0.653	31016
16	271	241	292	2.600	0.260	29921
16	273	249	291	5.240	0.524	32005
16	275	255	291	3.900	0.390	32671
16	277	264	290	5.886	0.589	33497
16	279	271	288	4.732	0.473	32390
16	281	283	284	8.222	0.822	34499
16	283	296	280	8.841	0.884	32710
16	285	302	279	3.954	0.395	32435
16	287	315	277	8.549	0.855	31439
16	289	316	277	0.650	0.065	31889
17	227	3	282	-1.000	-1.000	30366
17	229	10	289	6.435	0.643	38221
17	231	13	286	2.758	0.276	30372
17	233	16	280	4.360	0.436	37418
17	235	18	277	2.344	0.234	35607
17	237	24	267	7.580	0.758	30067
17	239	30	262	5.077	0.508	28220
17	241	37	257	5.591	0.559	28669
17	243	44	253	5.240	0.524	28851
17	245	52	248	6.132	0.613	30779
17	247	68	243	10.896	1.090	31401
17	249	68	243	0.000	0.000	31655
17	251	68	243	0.000	0.000	33152
17	253	68	243	0.000	0.000	33591
17	255	74	234	7.031	0.703	31602
17	257	76	228	4.111	0.411	31430
17	259	59	241	13.910	1.391	31845
17	261	40	257	16.145	1.615	38339
17	263	27	268	11.069	1.107	37406
17	265	15	283	12.486	1.249	34865
17	267	10	289	5.077	0.508	34250
17	269	6	294	4.162	0.416	31122
17	271	6	294	0.000	0.000	42826
17	273	12	283	8.144	0.814	35097
17	275	15	277	4.360	0.436	35977
17	277	18	272	3.790	0.379	35739
17	279	19	265	4.596	0.460	31471
17	281	21	252	8.549	0.855	31439
17	283	21	250	1.300	0.130	31073
17	285	17	261	7.608	0.761	31759
17	287	10	277	11.351	1.135	32266
17	289	8	282	3.500	0.350	36503
18	237	9	648	-1.000	-1.000	34843
18	239	8	648	0.650	0.065	41758
18	241	14	643	5.077	0.508	34018
18	243	19	638	4.596	0.460	32220
18	245	20	636	1.453	0.145	30143
18	247	42	632	14.534	1.453	31854
18	249	59	631	11.069	1.107	31901
18	251	70	630	7.179	0.718	30300
18	253	84	622	10.481	1.048	42130
18	255	96	614	9.374	0.937	43326
18	257	104	607	6.909	0.691	28213
18	259	113	599	7.827	0.783	28908
18	261	135	586	16.610	1.661	33977
18	263	148	574	11.499	1.150	33296
18	265	161	564	10.661	1.066	31476
18	267	168	556	6.909	0.691	35861
18	269	178	554	6.629	0.663	35229
18	271	198	556	13.065	1.306	27765
18	273	219	550	14.196	1.420	44024
18	275	224	548	3.500	0.350	36703
18	277	230	546	4.111	0.411	31703
18	279	239	542	6.402	0.640	31716
18	281	229	547	7.267	0.727	31423
18	283	226	549	2.344	0.234	31506
18	285	224	552	2.344	0.234	32620
18	287	208	562	12.264	1.226	36716
18	289	208	562	0.000	0.000	28819
19	257	8	342	-1.000	-1.000	32777
19	259	8	342	0.000	0.000	32590
19	261	16	337	6.132	0.613	32435
19	263	28	331	8.720	0.872	31702
19	265	33	328	3.790	0.379	31644
19	267	41	324	5.814	0.581	31328
19	269	58	317	11.950	1.195	34405
19	271	71	313	8.841	0.884	31372
19	273	84	311	8.549	0.855	31562
19	275	99	309	9.836	0.984	32031
19	277	109	308	6.532	0.653	32984
19	279	119	307	6.532	0.653	33178
19	281	120	307	0.650	0.065	32792
19	283	106	312	9.663	0.966	32965
19	285	94	317	8.450	0.845	32520
19	287	79	324	10.759	1.076	32326
19	289	72	326	4.732	0.473	31668
