# Supplementary material for: The Arp2/3 complex is required for in situ haptotactic response of microglia to iC3b
Source: EMBO Rep. 2026 Feb 27;27(7):1666–95. doi: 10.1038/s44319-026-00720-9 (PMC13076747; doi:10.1038/s44319-026-00720-9)
Supplement: Supplementary file 15 — Source data Fig. 3 [file 44319_2026_720_MOESM15_ESM.zip › Figure 3/3B-F/25.01.25 BV2 iC3b hapto well 2 away tracks 147.txt]

	Track n�	Slice n�	X	Y	Distance	Velocity	Pixel Value
1	1	243	7	785	-1	-1	31105
2	1	245	7	785	0	0	31101
3	1	247	7	785	0	0	30995
4	1	249	8	781	2.68	0.268	31063
5	1	251	12	781	2.6	0.26	31051
6	1	253	14	781	1.3	0.13	30758
7	1	255	15	781	0.65	0.065	30363
8	1	257	15	780	0.65	0.065	30850
9	1	259	22	779	4.596	0.46	31284
10	1	261	22	779	0	0	31074
11	1	263	22	779	0	0	31635
12	1	265	22	779	0	0	30828
13	1	267	22	779	0	0	31178
14	1	269	22	779	0	0	31143
15	1	271	23	780	0.919	0.092	30664
16	1	273	24	780	0.65	0.065	30973
17	1	275	24	780	0	0	31221
18	1	277	24	780	0	0	31150
19	1	279	24	780	0	0	30519
20	1	281	25	780	0.65	0.065	30484
21	1	283	27	779	1.453	0.145	30659
22	1	285	29	779	1.3	0.13	30629
23	1	287	31	782	2.344	0.234	30628
24	1	289	31	782	0	0	31156
25	2	233	14	292	-1	-1	28734
26	2	235	4	296	7.001	0.7	32632
27	2	237	7	296	1.95	0.195	31667
28	2	239	12	295	3.314	0.331	28936
29	2	241	27	293	9.836	0.984	26933
30	2	243	45	294	11.718	1.172	28016
31	2	245	59	297	9.306	0.931	29103
32	2	247	91	308	21.994	2.199	30602
33	2	249	114	352	32.271	3.227	31705
34	2	251	119	363	7.854	0.785	27633
35	2	253	131	379	13	1.3	27663
36	2	255	140	384	6.692	0.669	29080
37	2	257	165	410	23.445	2.344	25530
38	2	259	190	432	21.646	2.165	31028
39	2	261	224	452	25.639	2.564	29510
40	2	263	240	462	12.264	1.226	30709
41	2	265	247	471	7.411	0.741	29325
42	2	267	258	481	9.663	0.966	28597
43	2	269	273	495	13.337	1.334	30217
44	2	271	280	501	5.993	0.599	30373
45	2	273	286	505	4.687	0.469	30518
46	2	275	297	509	7.608	0.761	31313
47	2	277	325	524	20.647	2.065	30996
48	2	279	332	528	5.24	0.524	30965
49	2	281	346	536	10.481	1.048	30649
50	2	283	367	545	14.85	1.485	31542
51	2	285	394	552	18.13	1.813	31482
52	2	287	416	564	16.289	1.629	31896
53	2	289	423	569	5.591	0.559	32058
54	3	247	28	115	-1	-1	29503
55	3	249	28	115	0	0	31113
56	3	251	39	122	8.475	0.847	30556
57	3	253	48	131	8.273	0.827	30272
58	3	255	67	147	16.145	1.615	29309
59	3	257	72	153	5.077	0.508	29496
60	3	259	91	165	14.607	1.461	29860
61	3	261	96	165	3.25	0.325	30698
62	3	263	98	159	4.111	0.411	30191
63	3	265	106	155	5.814	0.581	30899
64	3	267	131	150	16.571	1.657	30837
65	3	269	158	147	17.658	1.766	30600
66	3	271	172	145	9.192	0.919	30431
67	3	273	183	139	8.144	0.814	30597
68	3	275	193	133	7.58	0.758	31150
69	3	277	201	129	5.814	0.581	30662
70	3	279	207	126	4.36	0.436	30752
71	3	281	215	124	5.36	0.536	30535
72	3	283	210	126	3.5	0.35	30730
73	3	285	207	128	2.344	0.234	30728
74	3	287	201	134	5.515	0.552	30609
75	3	289	196	139	4.596	0.46	30867
76	4	261	18	268	-1	-1	30130
77	4	263	18	268	0	0	30718
78	4	265	35	268	11.05	1.105	30890
79	4	267	35	268	0	0	30412
80	4	269	46	262	8.144	0.814	30800
81	4	271	56	257	7.267	0.727	30633
82	4	273	59	257	1.95	0.195	30946
83	4	275	66	253	5.24	0.524	31337
84	4	277	73	248	5.591	0.559	31587
85	4	279	93	243	13.4	1.34	30066
86	4	281	93	243	0	0	30248
87	4	283	101	240	5.553	0.555	30041
88	4	285	105	239	2.68	0.268	30754
89	4	287	110	239	3.25	0.325	30286
90	4	289	120	243	7.001	0.7	30786
91	5	253	18	50	-1	-1	31340
92	5	255	32	52	9.192	0.919	31560
93	5	257	49	51	11.069	1.107	31678
94	5	259	62	50	8.475	0.847	32044
95	5	261	75	49	8.475	0.847	25715
96	5	263	88	46	8.672	0.867	27039
97	5	265	102	44	9.192	0.919	33272
98	5	267	111	43	5.886	0.589	28886
99	5	269	124	39	8.841	0.884	30784
100	5	271	131	38	4.596	0.46	30939
101	5	273	139	38	5.2	0.52	30634
102	5	275	138	38	0.65	0.065	30299
103	5	277	117	45	14.388	1.439	30314
104	5	279	112	46	3.314	0.331	30597
105	5	281	99	50	8.841	0.884	36242
106	5	283	95	51	2.68	0.268	31153
107	5	285	95	51	0	0	31011
108	5	287	126	37	22.109	2.211	31305
109	5	289	154	30	18.76	1.876	30355
110	6	265	6	858	-1	-1	33225
111	6	267	7	858	0.65	0.065	30360
112	6	269	15	862	5.814	0.581	29793
113	6	271	40	869	16.875	1.687	29800
114	6	273	40	869	0	0	30152
115	6	275	28	884	12.486	1.249	29165
116	6	277	24	897	8.841	0.884	27775
117	6	279	27	917	13.145	1.315	27324
118	6	281	31	936	12.62	1.262	23586
119	6	283	33	948	7.907	0.791	22912
120	6	285	37	966	11.985	1.199	25869
121	6	287	44	978	9.03	0.903	27931
122	6	289	51	985	6.435	0.643	26735
123	7	267	33	665	-1	-1	30586
124	7	269	32	665	0.65	0.065	29254
125	7	271	46	679	12.869	1.287	30288
126	7	273	49	679	1.95	0.195	30141
127	7	275	50	680	0.919	0.092	30081
128	7	277	32	674	12.333	1.233	30915
129	7	279	20	669	8.45	0.845	27572
130	7	281	12	657	9.374	0.937	27716
131	7	283	54	688	33.93	3.393	30232
132	7	285	58	694	4.687	0.469	30526
133	7	287	53	706	8.45	0.845	30266
134	7	289	49	710	3.677	0.368	31024
135	8	265	9	919	-1	-1	27474
136	8	267	7	908	7.267	0.727	28065
137	8	269	7	908	0	0	28734
138	8	271	14	905	4.95	0.495	29087
139	8	273	21	902	4.95	0.495	27299
140	8	275	24	902	1.95	0.195	29865
141	8	277	27	902	1.95	0.195	38269
142	8	279	38	894	8.841	0.884	27821
143	8	281	75	852	36.382	3.638	30109
144	8	283	89	845	10.174	1.017	29393
145	8	285	107	834	13.711	1.371	28067
146	8	287	122	824	11.718	1.172	26035
147	8	289	142	836	15.16	1.516	28204
