# Supplementary material for: The Arp2/3 complex is required for in situ haptotactic response of microglia to iC3b
Source: EMBO Rep. 2026 Feb 27;27(7):1666–95. doi: 10.1038/s44319-026-00720-9 (PMC13076747; doi:10.1038/s44319-026-00720-9)
Supplement: Supplementary file 15 — Source data Fig. 3 [file 44319_2026_720_MOESM15_ESM.zip › Figure 3/3B-F/25.01.25 BV2 iC3b hapto well 2 away tracks.csv]

Track n�	Slice n�	X	Y	Distance	Velocity	Pixel Value
1	243	7	785	-1.000	-1.000	31105
1	245	7	785	0.000	0.000	31101
1	247	7	785	0.000	0.000	30995
1	249	8	781	2.680	0.268	31063
1	251	12	781	2.600	0.260	31051
1	253	14	781	1.300	0.130	30758
1	255	15	781	0.650	0.065	30363
1	257	15	780	0.650	0.065	30850
1	259	22	779	4.596	0.460	31284
1	261	22	779	0.000	0.000	31074
1	263	22	779	0.000	0.000	31635
1	265	22	779	0.000	0.000	30828
1	267	22	779	0.000	0.000	31178
1	269	22	779	0.000	0.000	31143
1	271	23	780	0.919	0.092	30664
1	273	24	780	0.650	0.065	30973
1	275	24	780	0.000	0.000	31221
1	277	24	780	0.000	0.000	31150
1	279	24	780	0.000	0.000	30519
1	281	25	780	0.650	0.065	30484
1	283	27	779	1.453	0.145	30659
1	285	29	779	1.300	0.130	30629
1	287	31	782	2.344	0.234	30628
1	289	31	782	0.000	0.000	31156
2	233	14	292	-1.000	-1.000	28734
2	235	4	296	7.001	0.700	32632
2	237	7	296	1.950	0.195	31667
2	239	12	295	3.314	0.331	28936
2	241	27	293	9.836	0.984	26933
2	243	45	294	11.718	1.172	28016
2	245	59	297	9.306	0.931	29103
2	247	91	308	21.994	2.199	30602
2	249	114	352	32.271	3.227	31705
2	251	119	363	7.854	0.785	27633
2	253	131	379	13.000	1.300	27663
2	255	140	384	6.692	0.669	29080
2	257	165	410	23.445	2.344	25530
2	259	190	432	21.646	2.165	31028
2	261	224	452	25.639	2.564	29510
2	263	240	462	12.264	1.226	30709
2	265	247	471	7.411	0.741	29325
2	267	258	481	9.663	0.966	28597
2	269	273	495	13.337	1.334	30217
2	271	280	501	5.993	0.599	30373
2	273	286	505	4.687	0.469	30518
2	275	297	509	7.608	0.761	31313
2	277	325	524	20.647	2.065	30996
2	279	332	528	5.240	0.524	30965
2	281	346	536	10.481	1.048	30649
2	283	367	545	14.850	1.485	31542
2	285	394	552	18.130	1.813	31482
2	287	416	564	16.289	1.629	31896
2	289	423	569	5.591	0.559	32058
3	247	28	115	-1.000	-1.000	29503
3	249	28	115	0.000	0.000	31113
3	251	39	122	8.475	0.847	30556
3	253	48	131	8.273	0.827	30272
3	255	67	147	16.145	1.615	29309
3	257	72	153	5.077	0.508	29496
3	259	91	165	14.607	1.461	29860
3	261	96	165	3.250	0.325	30698
3	263	98	159	4.111	0.411	30191
3	265	106	155	5.814	0.581	30899
3	267	131	150	16.571	1.657	30837
3	269	158	147	17.658	1.766	30600
3	271	172	145	9.192	0.919	30431
3	273	183	139	8.144	0.814	30597
3	275	193	133	7.580	0.758	31150
3	277	201	129	5.814	0.581	30662
3	279	207	126	4.360	0.436	30752
3	281	215	124	5.360	0.536	30535
3	283	210	126	3.500	0.350	30730
3	285	207	128	2.344	0.234	30728
3	287	201	134	5.515	0.552	30609
3	289	196	139	4.596	0.460	30867
4	261	18	268	-1.000	-1.000	30130
4	263	18	268	0.000	0.000	30718
4	265	35	268	11.050	1.105	30890
4	267	35	268	0.000	0.000	30412
4	269	46	262	8.144	0.814	30800
4	271	56	257	7.267	0.727	30633
4	273	59	257	1.950	0.195	30946
4	275	66	253	5.240	0.524	31337
4	277	73	248	5.591	0.559	31587
4	279	93	243	13.400	1.340	30066
4	281	93	243	0.000	0.000	30248
4	283	101	240	5.553	0.555	30041
4	285	105	239	2.680	0.268	30754
4	287	110	239	3.250	0.325	30286
4	289	120	243	7.001	0.700	30786
5	253	18	50	-1.000	-1.000	31340
5	255	32	52	9.192	0.919	31560
5	257	49	51	11.069	1.107	31678
5	259	62	50	8.475	0.847	32044
5	261	75	49	8.475	0.847	25715
5	263	88	46	8.672	0.867	27039
5	265	102	44	9.192	0.919	33272
5	267	111	43	5.886	0.589	28886
5	269	124	39	8.841	0.884	30784
5	271	131	38	4.596	0.460	30939
5	273	139	38	5.200	0.520	30634
5	275	138	38	0.650	0.065	30299
5	277	117	45	14.388	1.439	30314
5	279	112	46	3.314	0.331	30597
5	281	99	50	8.841	0.884	36242
5	283	95	51	2.680	0.268	31153
5	285	95	51	0.000	0.000	31011
5	287	126	37	22.109	2.211	31305
5	289	154	30	18.760	1.876	30355
6	265	6	858	-1.000	-1.000	33225
6	267	7	858	0.650	0.065	30360
6	269	15	862	5.814	0.581	29793
6	271	40	869	16.875	1.687	29800
6	273	40	869	0.000	0.000	30152
6	275	28	884	12.486	1.249	29165
6	277	24	897	8.841	0.884	27775
6	279	27	917	13.145	1.315	27324
6	281	31	936	12.620	1.262	23586
6	283	33	948	7.907	0.791	22912
6	285	37	966	11.985	1.199	25869
6	287	44	978	9.030	0.903	27931
6	289	51	985	6.435	0.643	26735
7	267	33	665	-1.000	-1.000	30586
7	269	32	665	0.650	0.065	29254
7	271	46	679	12.869	1.287	30288
7	273	49	679	1.950	0.195	30141
7	275	50	680	0.919	0.092	30081
7	277	32	674	12.333	1.233	30915
7	279	20	669	8.450	0.845	27572
7	281	12	657	9.374	0.937	27716
7	283	54	688	33.930	3.393	30232
7	285	58	694	4.687	0.469	30526
7	287	53	706	8.450	0.845	30266
7	289	49	710	3.677	0.368	31024
8	265	9	919	-1.000	-1.000	27474
8	267	7	908	7.267	0.727	28065
8	269	7	908	0.000	0.000	28734
8	271	14	905	4.950	0.495	29087
8	273	21	902	4.950	0.495	27299
8	275	24	902	1.950	0.195	29865
8	277	27	902	1.950	0.195	38269
8	279	38	894	8.841	0.884	27821
8	281	75	852	36.382	3.638	30109
8	283	89	845	10.174	1.017	29393
8	285	107	834	13.711	1.371	28067
8	287	122	824	11.718	1.172	26035
8	289	142	836	15.160	1.516	28204
