# Supplementary material for: The Arp2/3 complex is required for in situ haptotactic response of microglia to iC3b
Source: EMBO Rep. 2026 Feb 27;27(7):1666–95. doi: 10.1038/s44319-026-00720-9 (PMC13076747; doi:10.1038/s44319-026-00720-9)
Supplement: Supplementary file 15 — Source data Fig. 3 [file 44319_2026_720_MOESM15_ESM.zip › Figure 3/3B-F/25.01.25 BV2 iC3b hapto well 2 toward tracks 1444.txt]

	Track n�	Slice n�	X	Y	Distance	Velocity	Pixel Value
1	1	207	1013	945	-1	-1	21691
2	1	209	228	159	722.044	72.204	32663
3	1	211	1001	942	715.165	71.516	28426
4	1	213	1001	942	0	0	29544
5	1	215	992	935	7.411	0.741	29897
6	1	217	991	935	0.65	0.065	20974
7	1	219	984	934	4.596	0.46	37109
8	1	221	974	933	6.532	0.653	28294
9	1	223	966	931	5.36	0.536	27150
10	1	225	956	927	7.001	0.7	31689
11	1	227	948	922	6.132	0.613	31419
12	1	229	936	916	8.72	0.872	31108
13	1	231	936	916	0	0	30550
14	1	233	942	919	4.36	0.436	30597
15	1	235	963	927	14.607	1.461	30912
16	1	237	975	931	8.222	0.822	28916
17	1	239	990	936	10.277	1.028	33746
18	1	241	1003	945	10.277	1.028	30947
19	1	243	1007	950	4.162	0.416	31755
20	1	245	1012	967	11.518	1.152	30255
21	1	247	1012	975	5.2	0.52	32508
22	1	249	1012	975	0	0	32049
23	1	251	1000	969	8.72	0.872	31941
24	1	253	986	959	11.183	1.118	34010
25	1	255	970	949	12.264	1.226	31669
26	1	257	963	948	4.596	0.46	32598
27	1	259	948	948	9.75	0.975	31150
28	1	261	937	955	8.475	0.847	31077
29	1	263	923	962	10.174	1.017	34436
30	1	265	912	968	8.144	0.814	34514
31	1	267	907	970	3.5	0.35	31300
32	1	269	897	973	6.786	0.679	31477
33	1	271	860	977	24.19	2.419	28687
34	1	273	851	980	6.166	0.617	30706
35	1	275	833	982	11.772	1.177	28933
36	1	277	827	983	3.954	0.395	36382
37	1	279	820	985	4.732	0.473	33600
38	1	281	812	991	6.5	0.65	35115
39	1	283	808	995	3.677	0.368	33795
40	1	285	804	998	3.25	0.325	36426
41	1	287	795	1002	6.402	0.64	21865
42	1	289	787	1004	5.36	0.536	33364
43	2	205	992	922	-1	-1	30156
44	2	207	998	923	3.954	0.395	29849
45	2	209	998	923	0	0	26831
46	2	211	995	923	1.95	0.195	30342
47	2	213	988	926	4.95	0.495	32912
48	2	215	984	928	2.907	0.291	31958
49	2	217	974	936	8.324	0.832	30974
50	2	219	967	941	5.591	0.559	28751
51	2	221	962	944	3.79	0.379	36591
52	2	223	948	950	9.9	0.99	26064
53	2	225	940	953	5.553	0.555	30504
54	2	227	939	954	0.919	0.092	31109
55	2	229	948	931	16.053	1.605	30497
56	2	231	958	923	8.324	0.832	30688
57	2	233	978	919	13.257	1.326	30578
58	2	235	995	915	11.351	1.135	28011
59	2	237	989	926	8.144	0.814	32107
60	2	239	981	931	6.132	0.613	28056
61	2	241	963	940	13.081	1.308	30927
62	2	243	948	947	10.759	1.076	31355
63	2	245	931	954	11.95	1.195	30655
64	2	247	920	956	7.267	0.727	29356
65	2	249	911	960	6.402	0.64	29591
66	2	251	906	963	3.79	0.379	29989
67	2	253	895	969	8.144	0.814	30169
68	2	255	890	972	3.79	0.379	30761
69	2	257	883	975	4.95	0.495	30147
70	2	259	871	982	9.03	0.903	32899
71	2	261	863	984	5.36	0.536	33250
72	2	263	854	985	5.886	0.589	34049
73	2	265	846	987	5.36	0.536	29713
74	2	267	836	991	7.001	0.7	31217
75	2	269	821	991	9.75	0.975	34189
76	2	271	812	991	5.85	0.585	28394
77	2	273	803	992	5.886	0.589	31418
78	2	275	792	989	7.411	0.741	31874
79	2	277	787	990	3.314	0.331	31048
80	2	279	786	991	0.919	0.092	30782
81	2	281	783	999	5.553	0.555	31088
82	2	283	778	1003	4.162	0.416	31166
83	2	285	774	1006	3.25	0.325	32750
84	2	287	770	1010	3.677	0.368	32368
85	2	289	766	1013	3.25	0.325	31728
86	3	215	1009	833	-1	-1	28402
87	3	217	1006	834	2.055	0.206	28067
88	3	219	999	833	4.596	0.46	30040
89	3	221	995	831	2.907	0.291	30730
90	3	223	987	826	6.132	0.613	28279
91	3	225	980	818	6.909	0.691	28382
92	3	227	978	809	5.993	0.599	29407
93	3	229	977	796	8.475	0.847	28655
94	3	231	977	796	0	0	31464
95	3	233	977	806	6.5	0.65	26752
96	3	235	966	812	8.144	0.814	29136
97	3	237	957	812	5.85	0.585	24818
98	3	239	941	815	10.581	1.058	29414
99	3	241	936	814	3.314	0.331	30885
100	3	243	909	807	18.13	1.813	27873
101	3	245	891	802	12.143	1.214	30736
102	3	247	880	798	7.608	0.761	30196
103	3	249	869	790	8.841	0.884	29069
104	3	251	868	790	0.65	0.065	31579
105	3	253	859	779	9.238	0.924	32292
106	3	255	853	775	4.687	0.469	31638
107	3	257	840	770	9.053	0.905	31626
108	3	259	830	762	8.324	0.832	31524
109	3	261	825	757	4.596	0.46	32816
110	3	263	823	751	4.111	0.411	31534
111	3	265	823	751	0	0	29438
112	3	267	823	751	0	0	32248
113	3	269	810	738	11.95	1.195	29422
114	3	271	812	739	1.453	0.145	27926
115	3	273	819	746	6.435	0.643	25390
116	3	275	841	774	23.145	2.315	31314
117	3	277	875	805	29.906	2.991	31530
118	3	279	883	816	8.841	0.884	31219
119	3	281	887	821	4.162	0.416	31062
120	3	283	903	833	13	1.3	28467
121	3	285	919	854	17.16	1.716	32090
122	3	287	912	861	6.435	0.643	29583
123	3	289	902	882	15.118	1.512	28467
124	4	231	986	866	-1	-1	30680
125	4	233	972	860	9.9	0.99	29104
126	4	235	959	859	8.475	0.847	29439
127	4	237	951	862	5.553	0.555	27656
128	4	239	929	871	15.45	1.545	29336
129	4	241	917	874	8.04	0.804	30038
130	4	243	908	877	6.166	0.617	30787
131	4	245	897	883	8.144	0.814	34217
132	4	247	882	887	10.09	1.009	28773
133	4	249	877	889	3.5	0.35	24318
134	4	251	873	891	2.907	0.291	30733
135	4	253	872	889	1.453	0.145	31715
136	4	255	872	887	1.3	0.13	31079
137	4	257	862	900	10.661	1.066	31312
138	4	259	863	902	1.453	0.145	30999
139	4	261	862	903	0.919	0.092	31373
140	4	263	863	911	5.24	0.524	31022
141	4	265	866	922	7.411	0.741	30809
142	4	267	867	932	6.532	0.653	30817
143	4	269	866	934	1.453	0.145	31203
144	4	271	859	939	5.591	0.559	31259
145	4	273	853	949	7.58	0.758	30481
146	4	275	852	951	1.453	0.145	31059
147	4	277	845	955	5.24	0.524	31269
148	4	279	840	958	3.79	0.379	30896
149	4	281	839	958	0.65	0.065	31094
150	4	283	833	960	4.111	0.411	30960
151	4	285	823	953	7.934	0.793	30801
152	4	287	816	949	5.24	0.524	31327
153	4	289	814	949	1.3	0.13	30928
154	5	75	1006	678	-1	-1	30580
155	5	77	1006	678	0	0	32818
156	5	79	1004	677	1.453	0.145	33048
157	5	81	999	676	3.314	0.331	31781
158	5	83	992	673	4.95	0.495	31314
159	5	85	977	665	11.05	1.105	30380
160	5	87	959	657	12.803	1.28	31335
161	5	89	932	646	18.95	1.895	29880
162	5	91	920	643	8.04	0.804	30455
163	5	93	897	638	15.299	1.53	30256
164	5	95	891	637	3.954	0.395	29473
165	5	97	869	633	14.534	1.453	29786
166	5	99	859	631	6.629	0.663	30396
167	5	101	845	630	9.123	0.912	32042
168	5	103	829	627	10.581	1.058	29048
169	5	105	817	625	7.907	0.791	31158
170	5	107	811	623	4.111	0.411	31562
171	5	109	811	623	0	0	31353
172	5	111	815	625	2.907	0.291	31299
173	5	113	817	625	1.3	0.13	31373
174	5	115	821	624	2.68	0.268	31172
175	5	117	823	624	1.3	0.13	30548
176	5	119	823	624	0	0	33611
177	5	121	823	622	1.3	0.13	32158
178	5	123	823	622	0	0	32369
179	5	125	839	628	11.107	1.111	30789
180	5	127	845	628	3.9	0.39	31571
181	5	129	855	629	6.532	0.653	31141
182	5	131	880	631	16.302	1.63	33333
183	5	133	898	633	11.772	1.177	27416
184	5	135	921	637	15.174	1.517	32912
185	5	137	948	644	18.13	1.813	33171
186	5	139	959	645	7.179	0.718	32504
187	5	141	992	648	21.538	2.154	24272
188	5	143	1003	650	7.267	0.727	27836
189	5	145	1007	648	2.907	0.291	26450
190	5	147	1017	646	6.629	0.663	29120
191	5	149	1019	642	2.907	0.291	26971
192	5	151	1021	634	5.36	0.536	28891
193	5	153	1023	631	2.344	0.234	30143
194	5	155	1017	616	10.501	1.05	33069
195	5	157	1015	613	2.344	0.234	29206
196	5	159	995	631	17.489	1.749	29410
197	5	161	995	631	0	0	26417
198	5	163	995	621	6.5	0.65	31333
199	5	165	992	617	3.25	0.325	29828
200	5	167	982	605	10.153	1.015	31248
201	5	169	974	601	5.814	0.581	29526
202	5	171	954	598	13.145	1.315	30736
203	5	173	946	594	5.814	0.581	29513
204	5	175	942	590	3.677	0.368	30688
205	5	177	937	582	6.132	0.613	28902
206	5	179	928	571	9.238	0.924	31216
207	5	181	921	565	5.993	0.599	29811
208	5	183	915	562	4.36	0.436	30764
209	5	185	909	556	5.515	0.552	31296
210	5	187	898	547	9.238	0.924	30861
211	5	189	897	545	1.453	0.145	30731
212	5	191	905	550	6.132	0.613	30470
213	5	193	926	559	14.85	1.485	29236
214	5	195	945	563	12.62	1.262	31257
215	5	197	946	565	1.453	0.145	32434
216	5	199	934	566	7.827	0.783	30629
217	5	201	926	567	5.24	0.524	28736
218	5	203	913	565	8.549	0.855	29247
219	5	205	904	562	6.166	0.617	30539
220	5	207	898	561	3.954	0.395	30566
221	5	209	896	561	1.3	0.13	30617
222	5	211	890	561	3.9	0.39	29102
223	5	213	887	561	1.95	0.195	28304
224	5	215	884	563	2.344	0.234	27405
225	5	217	878	564	3.954	0.395	28242
226	5	219	874	565	2.68	0.268	28976
227	5	221	872	566	1.453	0.145	29206
228	5	223	866	567	3.954	0.395	29644
229	5	225	860	569	4.111	0.411	28088
230	5	227	854	570	3.954	0.395	29947
231	5	229	845	571	5.886	0.589	34063
232	5	231	844	571	0.65	0.065	32138
233	5	233	844	571	0	0	31500
234	5	235	845	569	1.453	0.145	32286
235	5	237	854	569	5.85	0.585	33692
236	5	239	865	569	7.15	0.715	28251
237	5	241	885	568	13.016	1.302	25982
238	5	243	894	570	5.993	0.599	29073
239	5	245	904	573	6.786	0.679	29016
240	5	247	909	575	3.5	0.35	27199
241	5	249	914	579	4.162	0.416	25800
242	5	251	917	580	2.055	0.206	26967
243	5	253	919	580	1.3	0.13	26768
244	5	255	920	580	0.65	0.065	29952
245	5	257	920	572	5.2	0.52	34257
246	5	259	913	557	10.759	1.076	27193
247	5	261	909	549	5.814	0.581	30732
248	5	263	904	537	8.45	0.845	29139
249	5	265	893	520	13.161	1.316	27186
250	5	267	882	505	12.09	1.209	29376
251	5	269	876	498	5.993	0.599	30790
252	5	271	870	491	5.993	0.599	30652
253	5	273	867	487	3.25	0.325	30565
254	5	275	867	487	0	0	33280
255	5	277	875	492	6.132	0.613	25661
256	5	279	877	494	1.838	0.184	36483
257	5	281	883	505	8.144	0.814	27235
258	5	283	892	524	13.665	1.367	29861
259	5	285	906	543	15.34	1.534	23431
260	5	287	916	559	12.264	1.226	25085
261	5	289	931	574	13.788	1.379	28494
262	6	149	1011	140	-1	-1	30790
263	6	151	1011	138	1.3	0.13	31628
264	6	153	1011	138	0	0	30458
265	6	155	1012	132	3.954	0.395	26311
266	6	157	1014	127	3.5	0.35	31581
267	6	159	1016	121	4.111	0.411	32284
268	6	161	1017	116	3.314	0.331	31936
269	6	163	1018	111	3.314	0.331	33036
270	6	165	1020	106	3.5	0.35	32418
271	6	167	1020	102	2.6	0.26	31690
272	6	169	1019	97	3.314	0.331	32406
273	6	171	1017	92	3.5	0.35	31849
274	6	173	1012	90	3.5	0.35	32615
275	6	175	1007	89	3.314	0.331	31539
276	6	177	991	83	11.107	1.111	31549
277	6	179	981	79	7.001	0.7	29553
278	6	181	978	77	2.344	0.234	26862
279	6	183	974	72	4.162	0.416	29888
280	6	185	968	65	5.993	0.599	33643
281	6	187	965	59	4.36	0.436	33068
282	6	189	960	54	4.596	0.46	36167
283	6	191	950	59	7.267	0.727	34623
284	6	193	930	72	15.505	1.55	37458
285	6	195	908	80	15.216	1.522	33961
286	6	197	887	85	14.031	1.403	31870
287	6	199	858	93	19.554	1.955	29647
288	6	201	833	105	18.025	1.802	32766
289	6	203	819	112	10.174	1.017	27853
290	6	205	814	114	3.5	0.35	32734
291	6	207	813	117	2.055	0.206	32053
292	6	209	818	119	3.5	0.35	32881
293	6	211	818	119	0	0	35155
294	6	213	815	112	4.95	0.495	34310
295	6	215	808	108	5.24	0.524	27207
296	6	217	803	108	3.25	0.325	29331
297	6	219	801	109	1.453	0.145	30051
298	6	221	802	108	0.919	0.092	25602
299	6	223	804	102	4.111	0.411	31744
300	6	225	795	105	6.166	0.617	31694
301	6	227	786	115	8.745	0.874	30360
302	6	229	772	123	10.481	1.048	30673
303	6	231	765	127	5.24	0.524	29463
304	6	233	759	131	4.687	0.469	29843
305	6	235	751	136	6.132	0.613	30386
306	6	237	751	137	0.65	0.065	32353
307	6	239	746	139	3.5	0.35	33544
308	6	241	745	140	0.919	0.092	35065
309	6	243	748	138	2.344	0.234	35837
310	6	245	754	134	4.687	0.469	32159
311	6	247	758	132	2.907	0.291	35115
312	6	249	763	126	5.077	0.508	28565
313	6	251	764	114	7.827	0.783	29570
314	6	253	762	116	1.838	0.184	27133
315	6	255	762	116	0	0	29963
316	6	257	762	108	5.2	0.52	29624
317	6	259	763	99	5.886	0.589	30168
318	6	261	763	99	0	0	23508
319	6	263	763	99	0	0	26399
320	6	265	764	108	5.886	0.589	32017
321	6	267	764	110	1.3	0.13	35408
322	6	269	764	114	2.6	0.26	16059
323	6	271	764	117	1.95	0.195	30421
324	6	273	761	119	2.344	0.234	28809
325	6	275	756	119	3.25	0.325	30132
326	6	277	748	118	5.24	0.524	32865
327	6	279	740	113	6.132	0.613	32050
328	6	281	732	109	5.814	0.581	32828
329	6	283	723	105	6.402	0.64	33405
330	6	285	714	103	5.993	0.599	33371
331	6	287	706	101	5.36	0.536	33207
332	6	289	703	101	1.95	0.195	32265
333	7	163	999	877	-1	-1	31595
334	7	165	999	877	0	0	30722
335	7	167	1002	877	1.95	0.195	32025
336	7	169	1010	872	6.132	0.613	29682
337	7	171	1011	863	5.886	0.589	31171
338	7	173	1006	852	7.854	0.785	31575
339	7	175	999	845	6.435	0.643	34871
340	7	177	993	841	4.687	0.469	30732
341	7	179	988	838	3.79	0.379	31391
342	7	181	979	838	5.85	0.585	31992
343	7	183	964	838	9.75	0.975	29256
344	7	185	956	835	5.553	0.555	27646
345	7	187	945	829	8.144	0.814	32237
346	7	189	930	820	11.37	1.137	31960
347	7	191	917	811	10.277	1.028	31798
348	7	193	906	808	7.411	0.741	31442
349	7	195	908	811	2.344	0.234	33575
350	7	197	916	815	5.814	0.581	28738
351	7	199	920	817	2.907	0.291	34511
352	7	201	940	833	16.648	1.665	31908
353	7	203	951	839	8.144	0.814	31854
354	7	205	960	847	7.827	0.783	31683
355	7	207	968	855	7.354	0.735	31553
356	7	209	978	867	10.153	1.015	27721
357	7	211	984	874	5.993	0.599	29124
358	7	213	987	881	4.95	0.495	32130
359	7	215	989	895	9.192	0.919	28931
360	7	217	989	898	1.95	0.195	28112
361	7	219	991	910	7.907	0.791	29516
362	7	221	992	920	6.532	0.653	31146
363	7	223	992	923	1.95	0.195	32087
364	7	225	994	936	8.549	0.855	27388
365	7	227	994	939	1.95	0.195	24964
366	7	229	994	940	0.65	0.065	29930
367	7	231	994	940	0	0	31541
368	7	233	995	938	1.453	0.145	31362
369	7	235	997	929	5.993	0.599	31298
370	7	237	998	917	7.827	0.783	43237
371	7	239	995	910	4.95	0.495	32768
372	7	241	989	903	5.993	0.599	32036
373	7	243	985	909	4.687	0.469	30485
374	7	245	984	911	1.453	0.145	29802
375	7	247	984	898	8.45	0.845	28052
376	7	249	981	878	13.145	1.315	32346
377	7	251	976	858	13.4	1.34	35001
378	7	253	975	843	9.771	0.977	26510
379	7	255	964	803	26.965	2.696	23701
380	7	257	958	784	12.951	1.295	20009
381	7	259	956	772	7.907	0.791	25063
382	7	261	954	759	8.549	0.855	27081
383	7	263	952	749	6.629	0.663	21949
384	7	265	952	742	4.55	0.455	32478
385	7	267	951	735	4.596	0.46	32727
386	7	269	951	728	4.55	0.455	23875
387	7	271	954	720	5.553	0.555	33345
388	7	273	958	714	4.687	0.469	33105
389	7	275	961	707	4.95	0.495	31845
390	7	277	963	704	2.344	0.234	30378
391	7	279	968	697	5.591	0.559	29270
392	7	281	972	695	2.907	0.291	31392
393	7	283	971	708	8.475	0.847	26118
394	7	285	970	737	18.861	1.886	21614
395	7	287	967	759	14.432	1.443	31743
396	7	289	967	771	7.8	0.78	33615
397	8	199	1012	301	-1	-1	30796
398	8	201	1007	302	3.314	0.331	30931
399	8	203	997	309	7.934	0.793	31204
400	8	205	987	311	6.629	0.663	32413
401	8	207	974	311	8.45	0.845	31668
402	8	209	966	308	5.553	0.555	30154
403	8	211	962	306	2.907	0.291	32151
404	8	213	941	304	13.711	1.371	32841
405	8	215	905	305	23.408	2.341	31305
406	8	217	903	306	1.453	0.145	33509
407	8	219	901	313	4.732	0.473	33969
408	8	221	890	325	10.581	1.058	30976
409	8	223	880	334	8.745	0.874	33523
410	8	225	873	338	5.24	0.524	34517
411	8	227	869	340	2.907	0.291	32050
412	8	229	864	347	5.591	0.559	32274
413	8	231	858	353	5.515	0.552	30271
414	8	233	853	357	4.162	0.416	30819
415	8	235	845	363	6.5	0.65	30969
416	8	237	837	375	9.374	0.937	30170
417	8	239	831	379	4.687	0.469	36213
418	8	241	828	381	2.344	0.234	27633
419	8	243	827	382	0.919	0.092	29958
420	8	245	827	382	0	0	30215
421	8	247	828	382	0.65	0.065	33896
422	8	249	833	378	4.162	0.416	37393
423	8	251	825	385	6.909	0.691	31496
424	8	253	819	387	4.111	0.411	31283
425	8	255	812	391	5.24	0.524	31043
426	8	257	794	395	11.985	1.199	27848
427	8	259	784	397	6.629	0.663	33231
428	8	261	773	409	10.581	1.058	31248
429	8	263	772	409	0.65	0.065	31223
430	8	265	750	421	16.289	1.629	31273
431	8	267	750	421	0	0	31496
432	8	269	719	443	24.708	2.471	33399
433	8	271	712	447	5.24	0.524	33234
434	8	273	701	453	8.144	0.814	38424
435	8	275	687	460	10.174	1.017	29207
436	8	277	667	477	17.061	1.706	33313
437	8	279	661	481	4.687	0.469	32443
438	8	281	650	491	9.663	0.966	31561
439	8	283	635	503	12.486	1.249	32263
440	8	285	621	514	11.573	1.157	34071
441	8	287	602	532	17.012	1.701	32425
442	8	289	595	537	5.591	0.559	31418
443	9	245	1012	300	-1	-1	28053
444	9	247	1007	298	3.5	0.35	29419
445	9	249	1001	297	3.954	0.395	31930
446	9	251	990	295	7.267	0.727	24616
447	9	253	978	290	8.45	0.845	28395
448	9	255	976	290	1.3	0.13	29360
449	9	257	961	289	9.771	0.977	32131
450	9	259	936	293	16.456	1.646	29893
451	9	261	920	301	11.627	1.163	26232
452	9	263	898	314	16.61	1.661	30500
453	9	265	874	325	17.16	1.716	28690
454	9	267	856	340	15.23	1.523	28045
455	9	269	841	349	11.37	1.137	29468
456	9	271	828	358	10.277	1.028	28377
457	9	273	822	363	5.077	0.508	28740
458	9	275	806	378	14.255	1.426	29807
459	9	277	794	389	10.581	1.058	29798
460	9	279	787	394	5.591	0.559	29523
461	9	281	767	410	16.648	1.665	28315
462	9	283	755	424	11.985	1.199	30909
463	9	285	740	441	14.736	1.474	29832
464	9	287	728	450	9.75	0.975	28900
465	9	289	720	463	9.922	0.992	31628
466	10	243	1016	923	-1	-1	30736
467	10	245	1006	927	7.001	0.7	27479
468	10	247	991	929	9.836	0.984	29263
469	10	249	983	927	5.36	0.536	29278
470	10	251	974	920	7.411	0.741	32184
471	10	253	969	918	3.5	0.35	29833
472	10	255	961	908	8.324	0.832	24821
473	10	257	948	897	11.069	1.107	29545
474	10	259	934	892	9.663	0.966	29884
475	10	261	912	883	15.45	1.545	31010
476	10	263	898	878	9.663	0.966	30280
477	10	265	891	874	5.24	0.524	31903
478	10	267	896	857	11.518	1.152	28627
479	10	269	902	844	9.306	0.931	30637
480	10	271	905	830	9.306	0.931	31781
481	10	273	904	819	7.179	0.718	29716
482	10	275	904	809	6.5	0.65	29703
483	10	277	898	803	5.515	0.552	28989
484	10	279	892	798	5.077	0.508	30104
485	10	281	887	791	5.591	0.559	27973
486	10	283	882	787	4.162	0.416	27957
487	10	285	873	782	6.692	0.669	24239
488	10	287	865	779	5.553	0.555	25493
489	10	289	852	775	8.841	0.884	32428
490	11	183	1019	129	-1	-1	22563
491	11	185	1016	122	4.95	0.495	27830
492	11	187	1011	120	3.5	0.35	30079
493	11	189	1008	117	2.758	0.276	33462
494	11	191	992	109	11.627	1.163	29092
495	11	193	988	105	3.677	0.368	31333
496	11	195	974	87	14.822	1.482	31424
497	11	197	968	74	9.306	0.931	31708
498	11	199	965	66	5.553	0.555	31945
499	11	201	967	59	4.732	0.473	32553
500	11	203	972	51	6.132	0.613	28169
501	11	205	973	51	0.65	0.065	24849
502	11	207	973	51	0	0	23904
503	11	209	981	47	5.814	0.581	28732
504	11	211	971	41	7.58	0.758	30393
505	11	213	968	40	2.055	0.206	29107
506	11	215	969	48	5.24	0.524	30388
507	11	217	973	68	13.257	1.326	32426
508	11	219	973	89	13.65	1.365	31715
509	11	221	963	112	16.302	1.63	26274
510	11	223	959	122	7.001	0.7	31614
511	11	225	927	121	20.81	2.081	36560
512	11	227	918	121	5.85	0.585	30373
513	11	229	905	151	21.252	2.125	31331
514	11	231	902	158	4.95	0.495	30922
515	11	233	900	161	2.344	0.234	29907
516	11	235	893	172	8.475	0.847	32038
517	11	237	885	183	8.841	0.884	32077
518	11	239	885	190	4.55	0.455	33026
519	11	241	891	209	12.951	1.295	33147
520	11	243	892	216	4.596	0.46	26108
521	11	245	893	218	1.453	0.145	30686
522	11	247	894	225	4.596	0.46	31131
523	11	249	893	239	9.123	0.912	31532
524	11	251	890	258	12.503	1.25	34637
525	11	253	883	272	10.174	1.017	34000
526	11	255	870	277	9.053	0.905	36404
527	11	257	864	277	3.9	0.39	30607
528	11	259	847	277	11.05	1.105	33485
529	11	261	834	282	9.053	0.905	27722
530	11	263	820	285	9.306	0.931	28234
531	11	265	809	283	7.267	0.727	32295
532	11	267	804	279	4.162	0.416	32121
533	11	269	816	284	8.45	0.845	31383
534	11	271	838	291	15.006	1.501	28774
535	11	273	840	302	7.267	0.727	27171
536	11	275	840	307	3.25	0.325	25603
537	11	277	840	315	5.2	0.52	28226
538	11	279	834	333	12.333	1.233	30248
539	11	281	833	340	4.596	0.46	32488
540	11	283	833	340	0	0	31415
541	11	285	828	334	5.077	0.508	32025
542	11	287	828	331	1.95	0.195	31768
543	11	289	824	312	12.62	1.262	32775
544	12	73	1003	304	-1	-1	25205
545	12	75	1012	304	5.85	0.585	27281
546	12	77	1005	303	4.596	0.46	31686
547	12	79	983	303	14.3	1.43	32249
548	12	81	980	303	1.95	0.195	28605
549	12	83	976	304	2.68	0.268	29826
550	12	85	966	305	6.532	0.653	28302
551	12	87	957	305	5.85	0.585	26845
552	12	89	946	306	7.179	0.718	32195
553	12	91	933	308	8.549	0.855	34134
554	12	93	924	309	5.886	0.589	35263
555	12	95	921	311	2.344	0.234	32551
556	12	97	920	311	0.65	0.065	32083
557	12	99	909	312	7.179	0.718	32035
558	12	101	903	312	3.9	0.39	34021
559	12	103	899	311	2.68	0.268	32201
560	12	105	910	305	8.144	0.814	32059
561	12	107	913	303	2.344	0.234	31663
562	12	109	927	295	10.481	1.048	31490
563	12	111	929	296	1.453	0.145	30338
564	12	113	934	298	3.5	0.35	20468
565	12	115	938	300	2.907	0.291	28767
566	12	117	938	311	7.15	0.715	24931
567	12	119	938	312	0.65	0.065	24637
568	12	121	936	306	4.111	0.411	25846
569	12	123	924	297	9.75	0.975	28051
570	12	125	919	295	3.5	0.35	27451
571	12	127	903	302	11.351	1.135	38742
572	12	129	894	305	6.166	0.617	35233
573	12	131	882	308	8.04	0.804	30149
574	12	133	876	310	4.111	0.411	31785
575	12	135	874	309	1.453	0.145	26685
576	12	137	880	301	6.5	0.65	28607
577	12	139	880	297	2.6	0.26	20368
578	12	141	877	296	2.055	0.206	23266
579	12	143	873	296	2.6	0.26	31799
580	12	145	873	296	0	0	27184
581	12	147	879	292	4.687	0.469	29703
582	12	149	876	289	2.758	0.276	27979
583	12	151	869	285	5.24	0.524	27779
584	12	153	868	287	1.453	0.145	30863
585	12	155	866	290	2.344	0.234	29349
586	12	157	865	294	2.68	0.268	31053
587	12	159	865	299	3.25	0.325	26911
588	12	161	865	302	1.95	0.195	29780
589	12	163	865	302	0	0	31411
590	12	165	864	303	0.919	0.092	30298
591	12	167	861	303	1.95	0.195	32115
592	12	169	856	300	3.79	0.379	33819
593	12	171	850	297	4.36	0.436	34597
594	12	173	850	297	0	0	33013
595	12	175	864	299	9.192	0.919	33034
596	12	177	869	302	3.79	0.379	29018
597	12	179	879	306	7.001	0.7	25885
598	12	181	895	311	10.896	1.09	28636
599	12	183	904	317	7.031	0.703	29160
600	12	185	915	318	7.179	0.718	28586
601	12	187	920	323	4.596	0.46	26750
602	12	189	922	324	1.453	0.145	34797
603	12	191	927	327	3.79	0.379	32026
604	12	193	931	329	2.907	0.291	33234
605	12	195	931	329	0	0	27414
606	12	197	931	329	0	0	25329
607	12	199	933	332	2.344	0.234	33218
608	12	201	935	337	3.5	0.35	33835
609	12	203	938	343	4.36	0.436	33245
610	12	205	941	353	6.786	0.679	25878
611	12	207	942	353	0.65	0.065	26282
612	12	209	945	356	2.758	0.276	36585
613	12	211	950	362	5.077	0.508	37965
614	12	213	957	365	4.95	0.495	34653
615	12	215	958	366	0.919	0.092	35428
616	12	217	967	371	6.692	0.669	33823
617	12	219	973	375	4.687	0.469	33183
618	12	221	977	377	2.907	0.291	29768
619	12	223	977	377	0	0	30061
620	12	225	957	355	19.325	1.933	33521
621	12	227	942	346	11.37	1.137	33218
622	12	229	929	339	9.597	0.96	28605
623	12	231	907	321	18.476	1.848	28991
624	12	233	897	311	9.192	0.919	31832
625	12	235	897	311	0	0	32858
626	12	237	903	322	8.144	0.814	29965
627	12	239	904	329	4.596	0.46	29486
628	12	241	897	323	5.993	0.599	31083
629	12	243	876	297	21.723	2.172	29779
630	12	245	869	291	5.993	0.599	28899
631	12	247	861	283	7.354	0.735	31598
632	12	249	855	280	4.36	0.436	29938
633	12	251	840	266	13.337	1.334	28155
634	12	253	830	260	7.58	0.758	28289
635	12	255	824	260	3.9	0.39	33084
636	12	257	812	251	9.75	0.975	27649
637	12	259	810	259	5.36	0.536	30525
638	12	261	825	283	18.396	1.84	33189
639	12	263	825	298	9.75	0.975	33685
640	12	265	823	319	13.711	1.371	32794
641	12	267	821	327	5.36	0.536	33091
642	12	269	821	328	0.65	0.065	33179
643	12	271	828	351	15.627	1.563	33112
644	12	273	830	356	3.5	0.35	33449
645	12	275	841	370	11.573	1.157	32512
646	12	277	846	375	4.596	0.46	32854
647	12	279	849	384	6.166	0.617	32573
648	12	281	849	384	0	0	32905
649	12	283	850	376	5.24	0.524	32589
650	12	285	851	351	16.263	1.626	32824
651	12	287	851	348	1.95	0.195	32161
652	12	289	851	345	1.95	0.195	31974
653	13	107	980	1009	-1	-1	34136
654	13	109	978	1009	1.3	0.13	31114
655	13	111	975	1009	1.95	0.195	32500
656	13	113	966	1008	5.886	0.589	28105
657	13	115	956	1008	6.5	0.65	31753
658	13	117	942	1006	9.192	0.919	32328
659	13	119	929	1003	8.672	0.867	29142
660	13	121	928	1003	0.65	0.065	28225
661	13	123	928	1003	0	0	28332
662	13	125	928	1003	0	0	28544
663	13	127	924	1002	2.68	0.268	32565
664	13	129	923	1002	0.65	0.065	31162
665	13	131	924	1002	0.65	0.065	30943
666	13	133	927	1003	2.055	0.206	20369
667	13	135	930	1003	1.95	0.195	28137
668	13	137	930	1004	0.65	0.065	35277
669	13	139	930	1004	0	0	28976
670	13	141	921	1006	5.993	0.599	32199
671	13	143	917	1006	2.6	0.26	28175
672	13	145	908	1006	5.85	0.585	34299
673	13	147	893	1005	9.771	0.977	33847
674	13	149	866	1002	17.658	1.766	32710
675	13	151	844	1002	14.3	1.43	30112
676	13	153	837	1001	4.596	0.46	32678
677	13	155	833	998	3.25	0.325	31884
678	13	157	819	982	13.819	1.382	35667
679	13	159	809	976	7.58	0.758	28891
680	13	161	804	975	3.314	0.331	32587
681	13	163	792	972	8.04	0.804	31860
682	13	165	776	973	10.42	1.042	32379
683	13	167	736	965	26.514	2.651	29751
684	13	169	729	961	5.24	0.524	33467
685	13	171	717	942	14.607	1.461	31178
686	13	173	713	927	10.09	1.009	31654
687	13	175	709	912	10.09	1.009	30336
688	13	177	707	910	1.838	0.184	30959
689	13	179	708	903	4.596	0.46	29882
690	13	181	706	900	2.344	0.234	30590
691	13	183	706	894	3.9	0.39	30601
692	13	185	708	892	1.838	0.184	31749
693	13	187	708	892	0	0	32312
694	13	189	703	892	3.25	0.325	32639
695	13	191	703	892	0	0	32497
696	13	193	703	892	0	0	32392
697	13	195	703	893	0.65	0.065	32355
698	13	197	703	893	0	0	33876
699	13	199	702	894	0.919	0.092	33399
700	13	201	700	895	1.453	0.145	34407
701	13	203	695	893	3.5	0.35	29193
702	13	205	693	891	1.838	0.184	29371
703	13	207	681	883	9.374	0.937	30534
704	13	209	665	884	10.42	1.042	34085
705	13	211	661	884	2.6	0.26	33614
706	13	213	655	885	3.954	0.395	33621
707	13	215	651	886	2.68	0.268	33916
708	13	217	649	889	2.344	0.234	34359
709	13	219	647	891	1.838	0.184	33929
710	13	221	643	892	2.68	0.268	32687
711	13	223	623	891	13.016	1.302	35408
712	13	225	617	891	3.9	0.39	33892
713	13	227	615	891	1.3	0.13	34376
714	13	229	603	891	7.8	0.78	32483
715	13	231	600	891	1.95	0.195	31420
716	13	233	597	891	1.95	0.195	32274
717	13	235	593	893	2.907	0.291	32256
718	13	237	590	894	2.055	0.206	31626
719	13	239	585	894	3.25	0.325	30736
720	13	241	585	894	0	0	33242
721	13	243	584	894	0.65	0.065	33551
722	13	245	584	895	0.65	0.065	33484
723	13	247	586	894	1.453	0.145	33545
724	13	249	605	897	12.503	1.25	32133
725	13	251	605	897	0	0	32593
726	13	253	605	897	0	0	32096
727	13	255	612	895	4.732	0.473	33062
728	13	257	618	894	3.954	0.395	32031
729	13	259	644	893	16.912	1.691	31093
730	13	261	645	892	0.919	0.092	31149
731	13	263	654	890	5.993	0.599	32595
732	13	265	660	889	3.954	0.395	36062
733	13	267	664	888	2.68	0.268	35452
734	13	269	665	885	2.055	0.206	35555
735	13	271	667	874	7.267	0.727	32917
736	13	273	664	863	7.411	0.741	33639
737	13	275	648	845	15.654	1.565	33792
738	13	277	642	839	5.515	0.552	31390
739	13	279	627	828	12.09	1.209	31863
740	13	281	615	820	9.374	0.937	32698
741	13	283	599	808	13	1.3	31902
742	13	285	587	801	9.03	0.903	31967
743	13	287	563	789	17.441	1.744	33231
744	13	289	557	785	4.687	0.469	34893
745	14	129	1008	899	-1	-1	30204
746	14	131	1007	899	0.65	0.065	30734
747	14	133	1001	899	3.9	0.39	30868
748	14	135	990	898	7.179	0.718	32860
749	14	137	985	898	3.25	0.325	31041
750	14	139	974	896	7.267	0.727	31046
751	14	141	959	894	9.836	0.984	31348
752	14	143	939	891	13.145	1.315	30840
753	14	145	919	890	13.016	1.302	31984
754	14	147	907	890	7.8	0.78	31374
755	14	149	906	890	0.65	0.065	31749
756	14	151	908	889	1.453	0.145	31478
757	14	153	907	889	0.65	0.065	30629
758	14	155	900	881	6.909	0.691	31837
759	14	157	892	875	6.5	0.65	30719
760	14	159	890	875	1.3	0.13	31176
761	14	161	887	875	1.95	0.195	31062
762	14	163	887	876	0.65	0.065	31311
763	14	165	884	876	1.95	0.195	31939
764	14	167	880	879	3.25	0.325	31475
765	14	169	875	892	9.053	0.905	33280
766	14	171	872	899	4.95	0.495	24827
767	14	173	872	899	0	0	25246
768	14	175	882	898	6.532	0.653	29997
769	14	177	912	889	20.358	2.036	31249
770	14	179	932	885	13.257	1.326	33718
771	14	181	949	881	11.351	1.135	32672
772	14	183	956	879	4.732	0.473	33078
773	14	185	974	874	12.143	1.214	31586
774	14	187	980	872	4.111	0.411	31361
775	14	189	987	867	5.591	0.559	31579
776	14	191	985	848	12.418	1.242	31545
777	14	193	975	835	10.661	1.066	27926
778	14	195	966	825	8.745	0.874	31697
779	14	197	961	815	7.267	0.727	30470
780	14	199	958	808	4.95	0.495	31916
781	14	201	958	807	0.65	0.065	31464
782	14	203	958	807	0	0	32690
783	14	205	958	807	0	0	32307
784	14	207	958	801	3.9	0.39	29346
785	14	209	983	811	17.501	1.75	28578
786	14	211	988	814	3.79	0.379	30244
787	14	213	990	815	1.453	0.145	30204
788	14	215	992	818	2.344	0.234	30784
789	14	217	992	818	0	0	28436
790	14	219	994	820	1.838	0.184	29098
791	14	221	999	826	5.077	0.508	29463
792	14	223	1002	829	2.758	0.276	29920
793	14	225	1002	829	0	0	30128
794	14	227	1002	829	0	0	31416
795	14	229	1002	829	0	0	29852
796	14	231	1006	824	4.162	0.416	29998
797	14	233	1006	824	0	0	30766
798	14	235	1006	821	1.95	0.195	30965
799	14	237	1007	813	5.24	0.524	29868
800	14	239	1009	803	6.629	0.663	30234
801	14	241	1009	799	2.6	0.26	26903
802	14	243	1009	793	3.9	0.39	30518
803	14	245	1009	789	2.6	0.26	31755
804	14	247	1007	787	1.838	0.184	30621
805	14	249	1002	784	3.79	0.379	29842
806	14	251	997	782	3.5	0.35	30800
807	14	253	994	781	2.055	0.206	29986
808	14	255	991	778	2.758	0.276	34171
809	14	257	988	775	2.758	0.276	33816
810	14	259	981	772	4.95	0.495	29031
811	14	261	973	768	5.814	0.581	31694
812	14	263	926	763	30.722	3.072	30876
813	14	265	913	762	8.475	0.847	30639
814	14	267	904	762	5.85	0.585	32602
815	14	269	897	762	4.55	0.455	32361
816	14	271	896	762	0.65	0.065	32736
817	14	273	900	763	2.68	0.268	33307
818	14	275	917	770	11.95	1.195	32401
819	14	277	921	776	4.687	0.469	32289
820	14	279	925	781	4.162	0.416	32555
821	14	281	928	784	2.758	0.276	32079
822	14	283	933	776	6.132	0.613	32399
823	14	285	931	766	6.629	0.663	32743
824	14	287	927	756	7.001	0.7	32879
825	14	289	910	744	13.525	1.353	31151
826	15	167	1009	657	-1	-1	30530
827	15	169	1009	660	1.95	0.195	30051
828	15	171	1008	663	2.055	0.206	31443
829	15	173	997	661	7.267	0.727	32290
830	15	175	988	653	7.827	0.783	28037
831	15	177	988	653	0	0	32181
832	15	179	986	654	1.453	0.145	27850
833	15	181	979	665	8.475	0.847	25237
834	15	183	975	674	6.402	0.64	27138
835	15	185	970	686	8.45	0.845	28656
836	15	187	961	709	16.053	1.605	26371
837	15	189	957	724	10.09	1.009	32285
838	15	191	956	735	7.179	0.718	31868
839	15	193	955	749	9.123	0.912	30313
840	15	195	953	750	1.453	0.145	32559
841	15	197	941	750	7.8	0.78	31072
842	15	199	899	747	27.369	2.737	29780
843	15	201	887	751	8.222	0.822	26562
844	15	203	878	754	6.166	0.617	26591
845	15	205	871	763	7.411	0.741	30126
846	15	207	868	769	4.36	0.436	28618
847	15	209	866	772	2.344	0.234	24465
848	15	211	860	789	11.718	1.172	32131
849	15	213	860	794	3.25	0.325	32671
850	15	215	852	801	6.909	0.691	25977
851	15	217	826	810	17.883	1.788	35912
852	15	219	815	810	7.15	0.715	35292
853	15	221	797	808	11.772	1.177	32042
854	15	223	785	811	8.04	0.804	33049
855	15	225	777	812	5.24	0.524	32693
856	15	227	764	815	8.672	0.867	32241
857	15	229	755	815	5.85	0.585	31626
858	15	231	739	827	13	1.3	32191
859	15	233	728	834	8.475	0.847	30751
860	15	235	717	843	9.238	0.924	32158
861	15	237	705	851	9.374	0.937	33164
862	15	239	694	861	9.663	0.966	32798
863	15	241	684	867	7.58	0.758	33845
864	15	243	676	877	8.324	0.832	32910
865	15	245	672	895	11.985	1.199	33958
866	15	247	661	901	8.144	0.814	34292
867	15	249	640	909	14.607	1.461	31583
868	15	251	624	912	10.581	1.058	33293
869	15	253	605	910	12.418	1.242	35418
870	15	255	599	910	3.9	0.39	33133
871	15	257	580	919	13.665	1.367	32958
872	15	259	568	905	11.985	1.199	33304
873	15	261	568	906	0.65	0.065	33083
874	15	263	568	906	0	0	32310
875	15	265	568	907	0.65	0.065	32980
876	15	267	563	907	3.25	0.325	33463
877	15	269	560	907	1.95	0.195	33958
878	15	271	543	899	12.212	1.221	32976
879	15	273	541	899	1.3	0.13	33586
880	15	275	539	898	1.453	0.145	33245
881	15	277	538	898	0.65	0.065	33285
882	15	279	555	900	11.126	1.113	33886
883	15	281	572	899	11.069	1.107	33437
884	15	283	579	896	4.95	0.495	24654
885	15	285	573	897	3.954	0.395	27091
886	15	287	566	901	5.24	0.524	30951
887	15	289	554	886	12.486	1.249	32764
888	16	163	958	559	-1	-1	30150
889	16	165	953	556	3.79	0.379	35174
890	16	167	937	556	10.4	1.04	31053
891	16	169	934	556	1.95	0.195	32865
892	16	171	929	556	3.25	0.325	30626
893	16	173	929	556	0	0	31221
894	16	175	929	556	0	0	32278
895	16	177	926	556	1.95	0.195	31786
896	16	179	922	558	2.907	0.291	30918
897	16	181	921	558	0.65	0.065	30737
898	16	183	920	553	3.314	0.331	31272
899	16	185	920	544	5.85	0.585	32665
900	16	187	918	566	14.359	1.436	34328
901	16	189	912	581	10.501	1.05	32032
902	16	191	909	593	8.04	0.804	32592
903	16	193	906	602	6.166	0.617	33299
904	16	195	902	608	4.687	0.469	33615
905	16	197	897	613	4.596	0.46	31367
906	16	199	896	616	2.055	0.206	30908
907	16	201	895	617	0.919	0.092	30353
908	16	203	893	620	2.344	0.234	29171
909	16	205	889	625	4.162	0.416	31879
910	16	207	891	649	15.654	1.565	31562
911	16	209	894	656	4.95	0.495	24796
912	16	211	899	663	5.591	0.559	31705
913	16	213	904	670	5.591	0.559	32199
914	16	215	904	673	1.95	0.195	31379
915	16	217	904	673	0	0	31270
916	16	219	904	673	0	0	32690
917	16	221	901	678	3.79	0.379	32261
918	16	223	894	698	13.773	1.377	32768
919	16	225	887	724	17.501	1.75	32080
920	16	227	884	743	12.503	1.25	29291
921	16	229	883	752	5.886	0.589	34779
922	16	231	881	757	3.5	0.35	37112
923	16	233	874	767	7.934	0.793	36134
924	16	235	868	773	5.515	0.552	37575
925	16	237	868	773	0	0	30995
926	16	239	867	774	0.919	0.092	38226
927	16	241	851	784	12.264	1.226	32933
928	16	243	844	786	4.732	0.473	33547
929	16	245	859	775	12.09	1.209	34830
930	16	247	877	758	16.093	1.609	34365
931	16	249	884	742	11.351	1.135	29056
932	16	251	884	735	4.55	0.455	27365
933	16	253	879	744	6.692	0.669	27355
934	16	255	875	759	10.09	1.009	32640
935	16	257	869	773	9.9	0.99	29712
936	16	259	860	785	9.75	0.975	34747
937	16	261	849	797	10.581	1.058	33649
938	16	263	832	799	11.126	1.113	35382
939	16	265	818	801	9.192	0.919	35834
940	16	267	798	805	13.257	1.326	31790
941	16	269	792	807	4.111	0.411	27272
942	16	271	778	816	10.818	1.082	31939
943	16	273	765	826	10.661	1.066	33799
944	16	275	758	831	5.591	0.559	31353
945	16	277	747	834	7.411	0.741	36341
946	16	279	737	837	6.786	0.679	35599
947	16	281	725	837	7.8	0.78	34154
948	16	283	703	833	14.534	1.453	34737
949	16	285	690	825	9.922	0.992	34853
950	16	287	673	811	14.314	1.431	32294
951	16	289	660	799	11.499	1.15	33646
952	17	95	1015	241	-1	-1	32693
953	17	97	1013	236	3.5	0.35	32166
954	17	99	1009	235	2.68	0.268	30952
955	17	101	998	235	7.15	0.715	29894
956	17	103	988	237	6.629	0.663	29365
957	17	105	970	236	11.718	1.172	29456
958	17	107	955	233	9.943	0.994	29465
959	17	109	939	231	10.481	1.048	29518
960	17	111	922	226	11.518	1.152	27769
961	17	113	909	226	8.45	0.845	33364
962	17	115	903	226	3.9	0.39	34647
963	17	117	905	226	1.3	0.13	30333
964	17	119	912	226	4.55	0.455	32434
965	17	121	924	224	7.907	0.791	30108
966	17	123	937	215	10.277	1.028	28758
967	17	125	939	211	2.907	0.291	27337
968	17	127	932	199	9.03	0.903	30720
969	17	129	931	192	4.596	0.46	30213
970	17	131	934	176	10.581	1.058	28362
971	17	133	934	173	1.95	0.195	28411
972	17	135	964	197	24.972	2.497	24781
973	17	137	977	207	10.661	1.066	30305
974	17	139	979	220	8.549	0.855	30533
975	17	141	978	223	2.055	0.206	28013
976	17	143	976	225	1.838	0.184	27835
977	17	145	975	228	2.055	0.206	30981
978	17	147	971	233	4.162	0.416	28166
979	17	149	964	237	5.24	0.524	30117
980	17	151	956	245	7.354	0.735	32952
981	17	153	952	259	9.464	0.946	31829
982	17	155	926	292	27.307	2.731	31590
983	17	157	925	294	1.453	0.145	28280
984	17	159	925	292	1.3	0.13	32556
985	17	161	924	284	5.24	0.524	34516
986	17	163	910	276	10.481	1.048	31387
987	17	165	906	272	3.677	0.368	27998
988	17	167	893	268	8.841	0.884	24565
989	17	169	892	268	0.65	0.065	29709
990	17	171	885	261	6.435	0.643	28567
991	17	173	855	266	19.768	1.977	29608
992	17	175	842	268	8.549	0.855	30176
993	17	177	835	269	4.596	0.46	30396
994	17	179	825	277	8.324	0.832	29939
995	17	181	813	282	8.45	0.845	31673
996	17	183	809	282	2.6	0.26	31638
997	17	185	801	279	5.553	0.555	30418
998	17	187	801	280	0.65	0.065	30538
999	17	189	803	292	7.907	0.791	29360
1000	17	191	803	306	9.1	0.91	29825
1001	17	193	809	319	9.306	0.931	30767
1002	17	195	813	324	4.162	0.416	31340
1003	17	197	816	331	4.95	0.495	28846
1004	17	199	818	334	2.344	0.234	31266
1005	17	201	821	346	8.04	0.804	30802
1006	17	203	821	349	1.95	0.195	29276
1007	17	205	825	355	4.687	0.469	28396
1008	17	207	830	365	7.267	0.727	31546
1009	17	209	832	374	5.993	0.599	32887
1010	17	211	838	367	5.993	0.599	31197
1011	17	213	830	350	12.212	1.221	28919
1012	17	215	816	337	12.418	1.242	24880
1013	17	217	818	329	5.36	0.536	32236
1014	17	219	818	326	1.95	0.195	31106
1015	17	221	818	326	0	0	34583
1016	17	223	817	316	6.532	0.653	30568
1017	17	225	814	305	7.411	0.741	29431
1018	17	227	809	297	6.132	0.613	30186
1019	17	229	806	292	3.79	0.379	29436
1020	17	231	806	292	0	0	29655
1021	17	233	806	292	0	0	31517
1022	17	235	809	297	3.79	0.379	30861
1023	17	237	805	302	4.162	0.416	53799
1024	17	239	799	303	3.954	0.395	32901
1025	17	241	764	288	24.751	2.475	43388
1026	17	243	760	284	3.677	0.368	33588
1027	17	245	757	282	2.344	0.234	40420
1028	17	247	757	282	0	0	27959
1029	17	249	751	280	4.111	0.411	17681
1030	17	251	749	281	1.453	0.145	19889
1031	17	253	748	284	2.055	0.206	33790
1032	17	255	747	282	1.453	0.145	33631
1033	17	257	745	276	4.111	0.411	33304
1034	17	259	735	264	10.153	1.015	33239
1035	17	261	721	249	13.337	1.334	33670
1036	17	263	705	235	13.819	1.382	32868
1037	17	265	690	217	15.23	1.523	35028
1038	17	267	684	210	5.993	0.599	33011
1039	17	269	670	194	13.819	1.382	31414
1040	17	271	662	188	6.5	0.65	31550
1041	17	273	649	181	9.597	0.96	31105
1042	17	275	634	175	10.501	1.05	32354
1043	17	277	614	170	13.4	1.34	33828
1044	17	279	604	170	6.5	0.65	32672
1045	17	281	600	170	2.6	0.26	34096
1046	17	283	596	173	3.25	0.325	33549
1047	17	285	595	176	2.055	0.206	33406
1048	17	287	595	182	3.9	0.39	32842
1049	17	289	597	182	1.3	0.13	32724
1050	18	147	995	544	-1	-1	28503
1051	18	149	993	542	1.838	0.184	28222
1052	18	151	983	541	6.532	0.653	34313
1053	18	153	964	531	13.956	1.396	33356
1054	18	155	953	518	11.069	1.107	32969
1055	18	157	936	495	18.59	1.859	31227
1056	18	159	923	479	13.4	1.34	28217
1057	18	161	919	474	4.162	0.416	27764
1058	18	163	916	470	3.25	0.325	27159
1059	18	165	911	468	3.5	0.35	23343
1060	18	167	901	461	7.934	0.793	27334
1061	18	169	894	458	4.95	0.495	26414
1062	18	171	886	454	5.814	0.581	24832
1063	18	173	880	452	4.111	0.411	26560
1064	18	175	874	450	4.111	0.411	29222
1065	18	177	869	450	3.25	0.325	36100
1066	18	179	852	448	11.126	1.113	37941
1067	18	181	839	446	8.549	0.855	36925
1068	18	183	836	446	1.95	0.195	37561
1069	18	185	823	446	8.45	0.845	29959
1070	18	187	818	448	3.5	0.35	27786
1071	18	189	815	451	2.758	0.276	34263
1072	18	191	815	451	0	0	38802
1073	18	193	815	451	0	0	35285
1074	18	195	812	454	2.758	0.276	37985
1075	18	197	789	466	16.862	1.686	21101
1076	18	199	786	468	2.344	0.234	21238
1077	18	201	781	472	4.162	0.416	24851
1078	18	203	776	475	3.79	0.379	24921
1079	18	205	765	480	7.854	0.785	30896
1080	18	207	762	482	2.344	0.234	27741
1081	18	209	761	482	0.65	0.065	29092
1082	18	211	761	482	0	0	32668
1083	18	213	761	482	0	0	31893
1084	18	215	754	488	5.993	0.599	33198
1085	18	217	754	492	2.6	0.26	28094
1086	18	219	752	504	7.907	0.791	31494
1087	18	221	752	508	2.6	0.26	28444
1088	18	223	751	516	5.24	0.524	31724
1089	18	225	746	526	7.267	0.727	32607
1090	18	227	743	531	3.79	0.379	31470
1091	18	229	737	539	6.5	0.65	30861
1092	18	231	734	542	2.758	0.276	32193
1093	18	233	726	545	5.553	0.555	38134
1094	18	235	715	547	7.267	0.727	31114
1095	18	237	700	549	9.836	0.984	37615
1096	18	239	695	549	3.25	0.325	34534
1097	18	241	702	553	5.24	0.524	33575
1098	18	243	721	561	13.4	1.34	33251
1099	18	245	727	565	4.687	0.469	33544
1100	18	247	739	579	11.985	1.199	22973
1101	18	249	745	591	8.72	0.872	26174
1102	18	251	750	607	10.896	1.09	31812
1103	18	253	752	611	2.907	0.291	29880
1104	18	255	755	620	6.166	0.617	31132
1105	18	257	757	627	4.732	0.473	32985
1106	18	259	760	635	5.553	0.555	33011
1107	18	261	762	637	1.838	0.184	33314
1108	18	263	753	616	14.85	1.485	33121
1109	18	265	732	586	23.802	2.38	33648
1110	18	267	718	550	25.107	2.511	33175
1111	18	269	708	529	15.118	1.512	33690
1112	18	271	707	528	0.919	0.092	33213
1113	18	273	708	534	3.954	0.395	24686
1114	18	275	708	534	0	0	32821
1115	18	277	705	532	2.344	0.234	32087
1116	18	279	705	532	0	0	25760
1117	18	281	703	530	1.838	0.184	30830
1118	18	283	700	525	3.79	0.379	33423
1119	18	285	692	511	10.481	1.048	34150
1120	18	287	687	504	5.591	0.559	32366
1121	18	289	679	496	7.354	0.735	33538
1122	19	161	976	441	-1	-1	29895
1123	19	163	980	449	5.814	0.581	26466
1124	19	165	980	453	2.6	0.26	33369
1125	19	167	980	457	2.6	0.26	33606
1126	19	169	980	459	1.3	0.13	31276
1127	19	171	979	459	0.65	0.065	30605
1128	19	173	976	462	2.758	0.276	31977
1129	19	175	966	476	11.183	1.118	29329
1130	19	177	960	484	6.5	0.65	39041
1131	19	179	959	486	1.453	0.145	37196
1132	19	181	959	486	0	0	33554
1133	19	183	958	478	5.24	0.524	40615
1134	19	185	955	471	4.95	0.495	23013
1135	19	187	955	472	0.65	0.065	27080
1136	19	189	954	472	0.65	0.065	14783
1137	19	191	954	472	0	0	25023
1138	19	193	953	475	2.055	0.206	23285
1139	19	195	950	482	4.95	0.495	15427
1140	19	197	949	487	3.314	0.331	27008
1141	19	199	947	491	2.907	0.291	33116
1142	19	201	944	505	9.306	0.931	31075
1143	19	203	941	507	2.344	0.234	32175
1144	19	205	931	511	7.001	0.7	33547
1145	19	207	928	511	1.95	0.195	33811
1146	19	209	928	512	0.65	0.065	33341
1147	19	211	925	495	11.22	1.122	25183
1148	19	213	922	493	2.344	0.234	34859
1149	19	215	920	489	2.907	0.291	27555
1150	19	217	923	486	2.758	0.276	28267
1151	19	219	940	493	11.95	1.195	30282
1152	19	221	950	501	8.324	0.832	33083
1153	19	223	962	511	10.153	1.015	33918
1154	19	225	974	522	10.581	1.058	34886
1155	19	227	977	524	2.344	0.234	36240
1156	19	229	981	533	6.402	0.64	34115
1157	19	231	984	540	4.95	0.495	34223
1158	19	233	988	551	7.608	0.761	33839
1159	19	235	991	561	6.786	0.679	32150
1160	19	237	991	564	1.95	0.195	32830
1161	19	239	991	561	1.95	0.195	32852
1162	19	241	977	539	16.95	1.695	32952
1163	19	243	966	523	12.62	1.262	31408
1164	19	245	958	509	10.481	1.048	15475
1165	19	247	956	501	5.36	0.536	38571
1166	19	249	964	516	11.05	1.105	29788
1167	19	251	950	500	13.819	1.382	33315
1168	19	253	932	488	14.061	1.406	28629
1169	19	255	909	482	15.45	1.545	26601
1170	19	257	886	478	15.174	1.517	23171
1171	19	259	864	473	14.664	1.466	29852
1172	19	261	831	459	23.3	2.33	33202
1173	19	263	807	450	16.66	1.666	34137
1174	19	265	790	442	12.212	1.221	33571
1175	19	267	770	429	15.505	1.55	33161
1176	19	269	767	428	2.055	0.206	33477
1177	19	271	752	423	10.277	1.028	32379
1178	19	273	723	420	18.95	1.895	33259
1179	19	275	710	418	8.549	0.855	32601
1180	19	277	700	419	6.532	0.653	33190
1181	19	279	681	420	12.367	1.237	33827
1182	19	281	672	418	5.993	0.599	33464
1183	19	283	655	414	11.351	1.135	32676
1184	19	285	630	405	17.27	1.727	34494
1185	19	287	617	392	11.95	1.195	32634
1186	19	289	596	373	18.407	1.841	33710
1187	20	121	859	22	-1	-1	32596
1188	20	123	834	26	16.456	1.646	33738
1189	20	125	834	26	0	0	34982
1190	20	127	830	37	7.608	0.761	35561
1191	20	129	825	43	5.077	0.508	32532
1192	20	131	821	59	10.72	1.072	33833
1193	20	133	825	109	32.603	3.26	32869
1194	20	135	827	120	7.267	0.727	27462
1195	20	137	836	150	20.358	2.036	34240
1196	20	139	844	180	20.181	2.018	35027
1197	20	141	842	218	24.734	2.473	32503
1198	20	143	834	248	20.181	2.018	38790
1199	20	145	826	276	18.928	1.893	30844
1200	20	147	826	296	13	1.3	30283
1201	20	149	830	312	10.72	1.072	31729
1202	20	151	843	312	8.45	0.845	39790
1203	20	153	845	307	3.5	0.35	29430
1204	20	155	845	307	0	0	38726
1205	20	157	829	312	10.896	1.09	30315
1206	20	159	825	312	2.6	0.26	32567
1207	20	161	823	309	2.344	0.234	33142
1208	20	163	830	303	5.993	0.599	33585
1209	20	165	853	307	15.174	1.517	32928
1210	20	167	874	306	13.665	1.367	31556
1211	20	169	903	304	18.894	1.889	31729
1212	20	171	905	301	2.344	0.234	30485
1213	20	173	918	290	11.069	1.107	28030
1214	20	175	928	299	8.745	0.874	29680
1215	20	177	945	287	13.525	1.353	30990
1216	20	179	967	257	24.181	2.418	31805
1217	20	181	981	237	15.868	1.587	30345
1218	20	183	992	221	12.62	1.262	34545
1219	20	185	989	196	16.366	1.637	32915
1220	20	187	979	167	19.939	1.994	31924
1221	20	189	978	158	5.886	0.589	34657
1222	20	191	972	148	7.58	0.758	31082
1223	20	193	964	134	10.481	1.048	30658
1224	20	195	964	108	16.9	1.69	29216
1225	20	197	967	88	13.145	1.315	27874
1226	20	199	970	77	7.411	0.741	31100
1227	20	201	957	95	14.432	1.443	32297
1228	20	203	928	109	20.931	2.093	32906
1229	20	205	911	111	11.126	1.113	34392
1230	20	207	901	113	6.629	0.663	33416
1231	20	209	896	115	3.5	0.35	29993
1232	20	211	887	103	9.75	0.975	27768
1233	20	213	884	100	2.758	0.276	32542
1234	20	215	881	92	5.553	0.555	32478
1235	20	217	884	71	13.788	1.379	29175
1236	20	219	882	65	4.111	0.411	25204
1237	20	221	877	57	6.132	0.613	27931
1238	20	223	875	53	2.907	0.291	29269
1239	20	225	868	56	4.95	0.495	28648
1240	20	227	864	61	4.162	0.416	28695
1241	20	229	860	63	2.907	0.291	27448
1242	20	231	857	63	1.95	0.195	27710
1243	20	233	851	62	3.954	0.395	30380
1244	20	235	847	64	2.907	0.291	31020
1245	20	237	845	67	2.344	0.234	32551
1246	20	239	843	64	2.344	0.234	35292
1247	20	241	840	59	3.79	0.379	33435
1248	20	243	837	46	8.672	0.867	31303
1249	20	245	831	40	5.515	0.552	33054
1250	20	247	824	38	4.732	0.473	34435
1251	20	249	816	33	6.132	0.613	34186
1252	20	251	808	30	5.553	0.555	34510
1253	20	253	808	30	0	0	33706
1254	20	255	809	30	0.65	0.065	33810
1255	20	257	812	37	4.95	0.495	33409
1256	20	259	813	40	2.055	0.206	33951
1257	20	261	810	46	4.36	0.436	33544
1258	20	263	811	62	10.42	1.042	33485
1259	20	265	806	67	4.596	0.46	33707
1260	20	267	800	75	6.5	0.65	34119
1261	20	269	788	92	13.525	1.353	29950
1262	20	271	786	95	2.344	0.234	36082
1263	20	273	783	95	1.95	0.195	34205
1264	20	275	779	97	2.907	0.291	34092
1265	20	277	774	99	3.5	0.35	35493
1266	20	279	766	103	5.814	0.581	33024
1267	20	281	765	103	0.65	0.065	29908
1268	20	283	763	103	1.3	0.13	25745
1269	20	285	758	100	3.79	0.379	34312
1270	20	287	754	98	2.907	0.291	34470
1271	20	289	753	98	0.65	0.065	34045
1272	21	203	1014	305	-1	-1	28470
1273	21	205	1014	305	0	0	31857
1274	21	207	1011	305	1.95	0.195	33924
1275	21	209	1009	305	1.3	0.13	33651
1276	21	211	1008	305	0.65	0.065	33816
1277	21	213	1001	303	4.732	0.473	33808
1278	21	215	992	301	5.993	0.599	32547
1279	21	217	990	300	1.453	0.145	31863
1280	21	219	987	292	5.553	0.555	33301
1281	21	221	977	288	7.001	0.7	34045
1282	21	223	967	288	6.5	0.65	33435
1283	21	225	960	289	4.596	0.46	34285
1284	21	227	954	291	4.111	0.411	32395
1285	21	229	942	291	7.8	0.78	33215
1286	21	231	926	295	10.72	1.072	35518
1287	21	233	902	301	16.08	1.608	32564
1288	21	235	902	301	0	0	32415
1289	21	237	902	294	4.55	0.455	32308
1290	21	239	898	291	3.25	0.325	32790
1291	21	241	890	291	5.2	0.52	33176
1292	21	243	883	287	5.24	0.524	34849
1293	21	245	877	285	4.111	0.411	37806
1294	21	247	870	284	4.596	0.46	34559
1295	21	249	867	283	2.055	0.206	29039
1296	21	251	863	283	2.6	0.26	34282
1297	21	253	860	283	1.95	0.195	33454
1298	21	255	857	283	1.95	0.195	33597
1299	21	257	857	283	0	0	34190
1300	21	259	854	283	1.95	0.195	35616
1301	21	261	849	282	3.314	0.331	34290
1302	21	263	843	282	3.9	0.39	34003
1303	21	265	838	279	3.79	0.379	33851
1304	21	267	831	274	5.591	0.559	34100
1305	21	269	831	274	0	0	34025
1306	21	271	835	276	2.907	0.291	33653
1307	21	273	854	278	12.418	1.242	33270
1308	21	275	888	281	22.185	2.219	33113
1309	21	277	903	280	9.771	0.977	33334
1310	21	279	917	278	9.192	0.919	29038
1311	21	281	941	275	15.721	1.572	29197
1312	21	283	942	275	0.65	0.065	27599
1313	21	285	943	275	0.65	0.065	26420
1314	21	287	938	270	4.596	0.46	29742
1315	21	289	932	267	4.36	0.436	28866
1316	22	219	1014	240	-1	-1	28584
1317	22	221	1014	240	0	0	31933
1318	22	223	1012	239	1.453	0.145	32437
1319	22	225	1012	239	0	0	31930
1320	22	227	1009	240	2.055	0.206	28852
1321	22	229	1001	244	5.814	0.581	33230
1322	22	231	1001	244	0	0	33231
1323	22	233	1001	244	0	0	31556
1324	22	235	1004	234	6.786	0.679	17828
1325	22	237	1009	228	5.077	0.508	25736
1326	22	239	1008	234	3.954	0.395	20023
1327	22	241	1003	236	3.5	0.35	18557
1328	22	243	993	239	6.786	0.679	33234
1329	22	245	987	241	4.111	0.411	33570
1330	22	247	987	241	0	0	33749
1331	22	249	991	240	2.68	0.268	34240
1332	22	251	1000	229	9.238	0.924	23299
1333	22	253	1002	221	5.36	0.536	29718
1334	22	255	1003	217	2.68	0.268	33741
1335	22	257	1006	215	2.344	0.234	35744
1336	22	259	1007	213	1.453	0.145	33352
1337	22	261	1007	220	4.55	0.455	15093
1338	22	263	1007	227	4.55	0.455	17916
1339	22	265	1001	236	7.031	0.703	11183
1340	22	267	997	240	3.677	0.368	31623
1341	22	269	992	244	4.162	0.416	32811
1342	22	271	988	246	2.907	0.291	32693
1343	22	273	981	252	5.993	0.599	33352
1344	22	275	975	256	4.687	0.469	32683
1345	22	277	969	260	4.687	0.469	33014
1346	22	279	962	265	5.591	0.559	32443
1347	22	281	956	269	4.687	0.469	34858
1348	22	283	952	271	2.907	0.291	36626
1349	22	285	950	272	1.453	0.145	33628
1350	22	287	940	270	6.629	0.663	29790
1351	22	289	937	269	2.055	0.206	27967
1352	23	247	1018	111	-1	-1	31142
1353	23	249	1016	109	1.838	0.184	32273
1354	23	251	1003	114	9.053	0.905	29738
1355	23	253	997	124	7.58	0.758	28775
1356	23	255	993	128	3.677	0.368	28642
1357	23	257	980	137	10.277	1.028	28084
1358	23	259	977	141	3.25	0.325	30405
1359	23	261	974	146	3.79	0.379	30178
1360	23	263	967	152	5.993	0.599	29298
1361	23	265	964	156	3.25	0.325	30081
1362	23	267	959	161	4.596	0.46	30156
1363	23	269	953	169	6.5	0.65	32721
1364	23	271	947	173	4.687	0.469	33825
1365	23	273	933	181	10.481	1.048	31952
1366	23	275	924	185	6.402	0.64	34275
1367	23	277	913	189	7.608	0.761	34022
1368	23	279	905	190	5.24	0.524	37069
1369	23	281	900	191	3.314	0.331	35299
1370	23	283	895	193	3.5	0.35	34297
1371	23	285	887	195	5.36	0.536	33662
1372	23	287	881	197	4.111	0.411	32837
1373	23	289	871	198	6.532	0.653	33560
1374	24	137	1015	29	-1	-1	32708
1375	24	139	1015	29	0	0	33110
1376	24	141	1007	30	5.24	0.524	33473
1377	24	143	1002	31	3.314	0.331	32512
1378	24	145	991	34	7.411	0.741	32787
1379	24	147	980	35	7.179	0.718	32582
1380	24	149	973	36	4.596	0.46	32423
1381	24	151	964	38	5.993	0.599	37035
1382	24	153	955	40	5.993	0.599	34892
1383	24	155	948	41	4.596	0.46	33242
1384	24	157	934	41	9.1	0.91	36304
1385	24	159	916	39	11.772	1.177	33678
1386	24	161	886	41	19.543	1.954	31723
1387	24	163	872	44	9.306	0.931	29025
1388	24	165	857	47	9.943	0.994	39916
1389	24	167	839	49	11.772	1.177	30815
1390	24	169	827	50	7.827	0.783	25540
1391	24	171	824	50	1.95	0.195	30498
1392	24	173	824	50	0	0	33230
1393	24	175	824	44	3.9	0.39	32127
1394	24	177	825	38	3.954	0.395	33238
1395	24	179	825	33	3.25	0.325	33529
1396	24	181	825	28	3.25	0.325	32647
1397	24	183	825	19	5.85	0.585	33426
1398	24	185	825	12	4.55	0.455	33191
1399	24	187	825	11	0.65	0.065	33399
1400	24	189	825	7	2.6	0.26	33317
1401	24	191	825	2	3.25	0.325	33581
1402	25	205	1020	581	-1	-1	32374
1403	25	207	1020	581	0	0	32200
1404	25	209	1015	581	3.25	0.325	32099
1405	25	211	1015	582	0.65	0.065	32749
1406	25	213	1014	582	0.65	0.065	32138
1407	25	215	1010	584	2.907	0.291	32043
1408	25	217	997	587	8.672	0.867	32497
1409	25	219	997	588	0.65	0.065	32218
1410	25	221	992	589	3.314	0.331	32146
1411	25	223	990	589	1.3	0.13	32112
1412	25	225	978	595	8.72	0.872	31667
1413	25	227	973	596	3.314	0.331	32847
1414	25	229	968	598	3.5	0.35	32159
1415	25	231	966	599	1.453	0.145	32231
1416	25	233	961	600	3.314	0.331	32233
1417	25	235	956	600	3.25	0.325	32224
1418	25	237	955	600	0.65	0.065	32241
1419	25	239	952	601	2.055	0.206	32067
1420	25	241	947	601	3.25	0.325	32509
1421	25	243	944	601	1.95	0.195	31889
1422	25	245	944	601	0	0	32098
1423	25	247	944	601	0	0	32204
1424	25	249	939	600	3.314	0.331	32210
1425	25	251	943	597	3.25	0.325	32104
1426	25	253	956	592	9.053	0.905	32486
1427	25	255	959	591	2.055	0.206	32617
1428	25	257	969	586	7.267	0.727	32536
1429	25	259	973	582	3.677	0.368	32498
1430	25	261	978	577	4.596	0.46	32205
1431	25	263	983	572	4.596	0.46	32600
1432	25	265	985	569	2.344	0.234	31932
1433	25	267	989	561	5.814	0.581	32574
1434	25	269	991	558	2.344	0.234	31989
1435	25	271	992	554	2.68	0.268	31980
1436	25	273	994	548	4.111	0.411	33121
1437	25	275	994	544	2.6	0.26	32575
1438	25	277	994	539	3.25	0.325	32803
1439	25	279	994	539	0	0	32838
1440	25	281	986	547	7.354	0.735	33218
1441	25	283	979	554	6.435	0.643	32590
1442	25	285	967	564	10.153	1.015	32479
1443	25	287	956	569	7.854	0.785	32669
1444	25	289	949	573	5.24	0.524	33038
