# Supplementary material for: The Arp2/3 complex is required for in situ haptotactic response of microglia to iC3b
Source: EMBO Rep. 2026 Feb 27;27(7):1666–95. doi: 10.1038/s44319-026-00720-9 (PMC13076747; doi:10.1038/s44319-026-00720-9)
Supplement: Supplementary file 15 — Source data Fig. 3 [file 44319_2026_720_MOESM15_ESM.zip › Figure 3/3B-F/25.01.25 BV2 iC3b hapto well 2 toward tracks.csv]

Track n�	Slice n�	X	Y	Distance	Velocity	Pixel Value
1	207	1013	945	-1.000	-1.000	21691
1	209	228	159	722.044	72.204	32663
1	211	1001	942	715.165	71.516	28426
1	213	1001	942	0.000	0.000	29544
1	215	992	935	7.411	0.741	29897
1	217	991	935	0.650	0.065	20974
1	219	984	934	4.596	0.460	37109
1	221	974	933	6.532	0.653	28294
1	223	966	931	5.360	0.536	27150
1	225	956	927	7.001	0.700	31689
1	227	948	922	6.132	0.613	31419
1	229	936	916	8.720	0.872	31108
1	231	936	916	0.000	0.000	30550
1	233	942	919	4.360	0.436	30597
1	235	963	927	14.607	1.461	30912
1	237	975	931	8.222	0.822	28916
1	239	990	936	10.277	1.028	33746
1	241	1003	945	10.277	1.028	30947
1	243	1007	950	4.162	0.416	31755
1	245	1012	967	11.518	1.152	30255
1	247	1012	975	5.200	0.520	32508
1	249	1012	975	0.000	0.000	32049
1	251	1000	969	8.720	0.872	31941
1	253	986	959	11.183	1.118	34010
1	255	970	949	12.264	1.226	31669
1	257	963	948	4.596	0.460	32598
1	259	948	948	9.750	0.975	31150
1	261	937	955	8.475	0.847	31077
1	263	923	962	10.174	1.017	34436
1	265	912	968	8.144	0.814	34514
1	267	907	970	3.500	0.350	31300
1	269	897	973	6.786	0.679	31477
1	271	860	977	24.190	2.419	28687
1	273	851	980	6.166	0.617	30706
1	275	833	982	11.772	1.177	28933
1	277	827	983	3.954	0.395	36382
1	279	820	985	4.732	0.473	33600
1	281	812	991	6.500	0.650	35115
1	283	808	995	3.677	0.368	33795
1	285	804	998	3.250	0.325	36426
1	287	795	1002	6.402	0.640	21865
1	289	787	1004	5.360	0.536	33364
2	205	992	922	-1.000	-1.000	30156
2	207	998	923	3.954	0.395	29849
2	209	998	923	0.000	0.000	26831
2	211	995	923	1.950	0.195	30342
2	213	988	926	4.950	0.495	32912
2	215	984	928	2.907	0.291	31958
2	217	974	936	8.324	0.832	30974
2	219	967	941	5.591	0.559	28751
2	221	962	944	3.790	0.379	36591
2	223	948	950	9.900	0.990	26064
2	225	940	953	5.553	0.555	30504
2	227	939	954	0.919	0.092	31109
2	229	948	931	16.053	1.605	30497
2	231	958	923	8.324	0.832	30688
2	233	978	919	13.257	1.326	30578
2	235	995	915	11.351	1.135	28011
2	237	989	926	8.144	0.814	32107
2	239	981	931	6.132	0.613	28056
2	241	963	940	13.081	1.308	30927
2	243	948	947	10.759	1.076	31355
2	245	931	954	11.950	1.195	30655
2	247	920	956	7.267	0.727	29356
2	249	911	960	6.402	0.640	29591
2	251	906	963	3.790	0.379	29989
2	253	895	969	8.144	0.814	30169
2	255	890	972	3.790	0.379	30761
2	257	883	975	4.950	0.495	30147
2	259	871	982	9.030	0.903	32899
2	261	863	984	5.360	0.536	33250
2	263	854	985	5.886	0.589	34049
2	265	846	987	5.360	0.536	29713
2	267	836	991	7.001	0.700	31217
2	269	821	991	9.750	0.975	34189
2	271	812	991	5.850	0.585	28394
2	273	803	992	5.886	0.589	31418
2	275	792	989	7.411	0.741	31874
2	277	787	990	3.314	0.331	31048
2	279	786	991	0.919	0.092	30782
2	281	783	999	5.553	0.555	31088
2	283	778	1003	4.162	0.416	31166
2	285	774	1006	3.250	0.325	32750
2	287	770	1010	3.677	0.368	32368
2	289	766	1013	3.250	0.325	31728
3	215	1009	833	-1.000	-1.000	28402
3	217	1006	834	2.055	0.206	28067
3	219	999	833	4.596	0.460	30040
3	221	995	831	2.907	0.291	30730
3	223	987	826	6.132	0.613	28279
3	225	980	818	6.909	0.691	28382
3	227	978	809	5.993	0.599	29407
3	229	977	796	8.475	0.847	28655
3	231	977	796	0.000	0.000	31464
3	233	977	806	6.500	0.650	26752
3	235	966	812	8.144	0.814	29136
3	237	957	812	5.850	0.585	24818
3	239	941	815	10.581	1.058	29414
3	241	936	814	3.314	0.331	30885
3	243	909	807	18.130	1.813	27873
3	245	891	802	12.143	1.214	30736
3	247	880	798	7.608	0.761	30196
3	249	869	790	8.841	0.884	29069
3	251	868	790	0.650	0.065	31579
3	253	859	779	9.238	0.924	32292
3	255	853	775	4.687	0.469	31638
3	257	840	770	9.053	0.905	31626
3	259	830	762	8.324	0.832	31524
3	261	825	757	4.596	0.460	32816
3	263	823	751	4.111	0.411	31534
3	265	823	751	0.000	0.000	29438
3	267	823	751	0.000	0.000	32248
3	269	810	738	11.950	1.195	29422
3	271	812	739	1.453	0.145	27926
3	273	819	746	6.435	0.643	25390
3	275	841	774	23.145	2.315	31314
3	277	875	805	29.906	2.991	31530
3	279	883	816	8.841	0.884	31219
3	281	887	821	4.162	0.416	31062
3	283	903	833	13.000	1.300	28467
3	285	919	854	17.160	1.716	32090
3	287	912	861	6.435	0.643	29583
3	289	902	882	15.118	1.512	28467
4	231	986	866	-1.000	-1.000	30680
4	233	972	860	9.900	0.990	29104
4	235	959	859	8.475	0.847	29439
4	237	951	862	5.553	0.555	27656
4	239	929	871	15.450	1.545	29336
4	241	917	874	8.040	0.804	30038
4	243	908	877	6.166	0.617	30787
4	245	897	883	8.144	0.814	34217
4	247	882	887	10.090	1.009	28773
4	249	877	889	3.500	0.350	24318
4	251	873	891	2.907	0.291	30733
4	253	872	889	1.453	0.145	31715
4	255	872	887	1.300	0.130	31079
4	257	862	900	10.661	1.066	31312
4	259	863	902	1.453	0.145	30999
4	261	862	903	0.919	0.092	31373
4	263	863	911	5.240	0.524	31022
4	265	866	922	7.411	0.741	30809
4	267	867	932	6.532	0.653	30817
4	269	866	934	1.453	0.145	31203
4	271	859	939	5.591	0.559	31259
4	273	853	949	7.580	0.758	30481
4	275	852	951	1.453	0.145	31059
4	277	845	955	5.240	0.524	31269
4	279	840	958	3.790	0.379	30896
4	281	839	958	0.650	0.065	31094
4	283	833	960	4.111	0.411	30960
4	285	823	953	7.934	0.793	30801
4	287	816	949	5.240	0.524	31327
4	289	814	949	1.300	0.130	30928
5	75	1006	678	-1.000	-1.000	30580
5	77	1006	678	0.000	0.000	32818
5	79	1004	677	1.453	0.145	33048
5	81	999	676	3.314	0.331	31781
5	83	992	673	4.950	0.495	31314
5	85	977	665	11.050	1.105	30380
5	87	959	657	12.803	1.280	31335
5	89	932	646	18.950	1.895	29880
5	91	920	643	8.040	0.804	30455
5	93	897	638	15.299	1.530	30256
5	95	891	637	3.954	0.395	29473
5	97	869	633	14.534	1.453	29786
5	99	859	631	6.629	0.663	30396
5	101	845	630	9.123	0.912	32042
5	103	829	627	10.581	1.058	29048
5	105	817	625	7.907	0.791	31158
5	107	811	623	4.111	0.411	31562
5	109	811	623	0.000	0.000	31353
5	111	815	625	2.907	0.291	31299
5	113	817	625	1.300	0.130	31373
5	115	821	624	2.680	0.268	31172
5	117	823	624	1.300	0.130	30548
5	119	823	624	0.000	0.000	33611
5	121	823	622	1.300	0.130	32158
5	123	823	622	0.000	0.000	32369
5	125	839	628	11.107	1.111	30789
5	127	845	628	3.900	0.390	31571
5	129	855	629	6.532	0.653	31141
5	131	880	631	16.302	1.630	33333
5	133	898	633	11.772	1.177	27416
5	135	921	637	15.174	1.517	32912
5	137	948	644	18.130	1.813	33171
5	139	959	645	7.179	0.718	32504
5	141	992	648	21.538	2.154	24272
5	143	1003	650	7.267	0.727	27836
5	145	1007	648	2.907	0.291	26450
5	147	1017	646	6.629	0.663	29120
5	149	1019	642	2.907	0.291	26971
5	151	1021	634	5.360	0.536	28891
5	153	1023	631	2.344	0.234	30143
5	155	1017	616	10.501	1.050	33069
5	157	1015	613	2.344	0.234	29206
5	159	995	631	17.489	1.749	29410
5	161	995	631	0.000	0.000	26417
5	163	995	621	6.500	0.650	31333
5	165	992	617	3.250	0.325	29828
5	167	982	605	10.153	1.015	31248
5	169	974	601	5.814	0.581	29526
5	171	954	598	13.145	1.315	30736
5	173	946	594	5.814	0.581	29513
5	175	942	590	3.677	0.368	30688
5	177	937	582	6.132	0.613	28902
5	179	928	571	9.238	0.924	31216
5	181	921	565	5.993	0.599	29811
5	183	915	562	4.360	0.436	30764
5	185	909	556	5.515	0.552	31296
5	187	898	547	9.238	0.924	30861
5	189	897	545	1.453	0.145	30731
5	191	905	550	6.132	0.613	30470
5	193	926	559	14.850	1.485	29236
5	195	945	563	12.620	1.262	31257
5	197	946	565	1.453	0.145	32434
5	199	934	566	7.827	0.783	30629
5	201	926	567	5.240	0.524	28736
5	203	913	565	8.549	0.855	29247
5	205	904	562	6.166	0.617	30539
5	207	898	561	3.954	0.395	30566
5	209	896	561	1.300	0.130	30617
5	211	890	561	3.900	0.390	29102
5	213	887	561	1.950	0.195	28304
5	215	884	563	2.344	0.234	27405
5	217	878	564	3.954	0.395	28242
5	219	874	565	2.680	0.268	28976
5	221	872	566	1.453	0.145	29206
5	223	866	567	3.954	0.395	29644
5	225	860	569	4.111	0.411	28088
5	227	854	570	3.954	0.395	29947
5	229	845	571	5.886	0.589	34063
5	231	844	571	0.650	0.065	32138
5	233	844	571	0.000	0.000	31500
5	235	845	569	1.453	0.145	32286
5	237	854	569	5.850	0.585	33692
5	239	865	569	7.150	0.715	28251
5	241	885	568	13.016	1.302	25982
5	243	894	570	5.993	0.599	29073
5	245	904	573	6.786	0.679	29016
5	247	909	575	3.500	0.350	27199
5	249	914	579	4.162	0.416	25800
5	251	917	580	2.055	0.206	26967
5	253	919	580	1.300	0.130	26768
5	255	920	580	0.650	0.065	29952
5	257	920	572	5.200	0.520	34257
5	259	913	557	10.759	1.076	27193
5	261	909	549	5.814	0.581	30732
5	263	904	537	8.450	0.845	29139
5	265	893	520	13.161	1.316	27186
5	267	882	505	12.090	1.209	29376
5	269	876	498	5.993	0.599	30790
5	271	870	491	5.993	0.599	30652
5	273	867	487	3.250	0.325	30565
5	275	867	487	0.000	0.000	33280
5	277	875	492	6.132	0.613	25661
5	279	877	494	1.838	0.184	36483
5	281	883	505	8.144	0.814	27235
5	283	892	524	13.665	1.367	29861
5	285	906	543	15.340	1.534	23431
5	287	916	559	12.264	1.226	25085
5	289	931	574	13.788	1.379	28494
6	149	1011	140	-1.000	-1.000	30790
6	151	1011	138	1.300	0.130	31628
6	153	1011	138	0.000	0.000	30458
6	155	1012	132	3.954	0.395	26311
6	157	1014	127	3.500	0.350	31581
6	159	1016	121	4.111	0.411	32284
6	161	1017	116	3.314	0.331	31936
6	163	1018	111	3.314	0.331	33036
6	165	1020	106	3.500	0.350	32418
6	167	1020	102	2.600	0.260	31690
6	169	1019	97	3.314	0.331	32406
6	171	1017	92	3.500	0.350	31849
6	173	1012	90	3.500	0.350	32615
6	175	1007	89	3.314	0.331	31539
6	177	991	83	11.107	1.111	31549
6	179	981	79	7.001	0.700	29553
6	181	978	77	2.344	0.234	26862
6	183	974	72	4.162	0.416	29888
6	185	968	65	5.993	0.599	33643
6	187	965	59	4.360	0.436	33068
6	189	960	54	4.596	0.460	36167
6	191	950	59	7.267	0.727	34623
6	193	930	72	15.505	1.550	37458
6	195	908	80	15.216	1.522	33961
6	197	887	85	14.031	1.403	31870
6	199	858	93	19.554	1.955	29647
6	201	833	105	18.025	1.802	32766
6	203	819	112	10.174	1.017	27853
6	205	814	114	3.500	0.350	32734
6	207	813	117	2.055	0.206	32053
6	209	818	119	3.500	0.350	32881
6	211	818	119	0.000	0.000	35155
6	213	815	112	4.950	0.495	34310
6	215	808	108	5.240	0.524	27207
6	217	803	108	3.250	0.325	29331
6	219	801	109	1.453	0.145	30051
6	221	802	108	0.919	0.092	25602
6	223	804	102	4.111	0.411	31744
6	225	795	105	6.166	0.617	31694
6	227	786	115	8.745	0.874	30360
6	229	772	123	10.481	1.048	30673
6	231	765	127	5.240	0.524	29463
6	233	759	131	4.687	0.469	29843
6	235	751	136	6.132	0.613	30386
6	237	751	137	0.650	0.065	32353
6	239	746	139	3.500	0.350	33544
6	241	745	140	0.919	0.092	35065
6	243	748	138	2.344	0.234	35837
6	245	754	134	4.687	0.469	32159
6	247	758	132	2.907	0.291	35115
6	249	763	126	5.077	0.508	28565
6	251	764	114	7.827	0.783	29570
6	253	762	116	1.838	0.184	27133
6	255	762	116	0.000	0.000	29963
6	257	762	108	5.200	0.520	29624
6	259	763	99	5.886	0.589	30168
6	261	763	99	0.000	0.000	23508
6	263	763	99	0.000	0.000	26399
6	265	764	108	5.886	0.589	32017
6	267	764	110	1.300	0.130	35408
6	269	764	114	2.600	0.260	16059
6	271	764	117	1.950	0.195	30421
6	273	761	119	2.344	0.234	28809
6	275	756	119	3.250	0.325	30132
6	277	748	118	5.240	0.524	32865
6	279	740	113	6.132	0.613	32050
6	281	732	109	5.814	0.581	32828
6	283	723	105	6.402	0.640	33405
6	285	714	103	5.993	0.599	33371
6	287	706	101	5.360	0.536	33207
6	289	703	101	1.950	0.195	32265
7	163	999	877	-1.000	-1.000	31595
7	165	999	877	0.000	0.000	30722
7	167	1002	877	1.950	0.195	32025
7	169	1010	872	6.132	0.613	29682
7	171	1011	863	5.886	0.589	31171
7	173	1006	852	7.854	0.785	31575
7	175	999	845	6.435	0.643	34871
7	177	993	841	4.687	0.469	30732
7	179	988	838	3.790	0.379	31391
7	181	979	838	5.850	0.585	31992
7	183	964	838	9.750	0.975	29256
7	185	956	835	5.553	0.555	27646
7	187	945	829	8.144	0.814	32237
7	189	930	820	11.370	1.137	31960
7	191	917	811	10.277	1.028	31798
7	193	906	808	7.411	0.741	31442
7	195	908	811	2.344	0.234	33575
7	197	916	815	5.814	0.581	28738
7	199	920	817	2.907	0.291	34511
7	201	940	833	16.648	1.665	31908
7	203	951	839	8.144	0.814	31854
7	205	960	847	7.827	0.783	31683
7	207	968	855	7.354	0.735	31553
7	209	978	867	10.153	1.015	27721
7	211	984	874	5.993	0.599	29124
7	213	987	881	4.950	0.495	32130
7	215	989	895	9.192	0.919	28931
7	217	989	898	1.950	0.195	28112
7	219	991	910	7.907	0.791	29516
7	221	992	920	6.532	0.653	31146
7	223	992	923	1.950	0.195	32087
7	225	994	936	8.549	0.855	27388
7	227	994	939	1.950	0.195	24964
7	229	994	940	0.650	0.065	29930
7	231	994	940	0.000	0.000	31541
7	233	995	938	1.453	0.145	31362
7	235	997	929	5.993	0.599	31298
7	237	998	917	7.827	0.783	43237
7	239	995	910	4.950	0.495	32768
7	241	989	903	5.993	0.599	32036
7	243	985	909	4.687	0.469	30485
7	245	984	911	1.453	0.145	29802
7	247	984	898	8.450	0.845	28052
7	249	981	878	13.145	1.315	32346
7	251	976	858	13.400	1.340	35001
7	253	975	843	9.771	0.977	26510
7	255	964	803	26.965	2.696	23701
7	257	958	784	12.951	1.295	20009
7	259	956	772	7.907	0.791	25063
7	261	954	759	8.549	0.855	27081
7	263	952	749	6.629	0.663	21949
7	265	952	742	4.550	0.455	32478
7	267	951	735	4.596	0.460	32727
7	269	951	728	4.550	0.455	23875
7	271	954	720	5.553	0.555	33345
7	273	958	714	4.687	0.469	33105
7	275	961	707	4.950	0.495	31845
7	277	963	704	2.344	0.234	30378
7	279	968	697	5.591	0.559	29270
7	281	972	695	2.907	0.291	31392
7	283	971	708	8.475	0.847	26118
7	285	970	737	18.861	1.886	21614
7	287	967	759	14.432	1.443	31743
7	289	967	771	7.800	0.780	33615
8	199	1012	301	-1.000	-1.000	30796
8	201	1007	302	3.314	0.331	30931
8	203	997	309	7.934	0.793	31204
8	205	987	311	6.629	0.663	32413
8	207	974	311	8.450	0.845	31668
8	209	966	308	5.553	0.555	30154
8	211	962	306	2.907	0.291	32151
8	213	941	304	13.711	1.371	32841
8	215	905	305	23.408	2.341	31305
8	217	903	306	1.453	0.145	33509
8	219	901	313	4.732	0.473	33969
8	221	890	325	10.581	1.058	30976
8	223	880	334	8.745	0.874	33523
8	225	873	338	5.240	0.524	34517
8	227	869	340	2.907	0.291	32050
8	229	864	347	5.591	0.559	32274
8	231	858	353	5.515	0.552	30271
8	233	853	357	4.162	0.416	30819
8	235	845	363	6.500	0.650	30969
8	237	837	375	9.374	0.937	30170
8	239	831	379	4.687	0.469	36213
8	241	828	381	2.344	0.234	27633
8	243	827	382	0.919	0.092	29958
8	245	827	382	0.000	0.000	30215
8	247	828	382	0.650	0.065	33896
8	249	833	378	4.162	0.416	37393
8	251	825	385	6.909	0.691	31496
8	253	819	387	4.111	0.411	31283
8	255	812	391	5.240	0.524	31043
8	257	794	395	11.985	1.199	27848
8	259	784	397	6.629	0.663	33231
8	261	773	409	10.581	1.058	31248
8	263	772	409	0.650	0.065	31223
8	265	750	421	16.289	1.629	31273
8	267	750	421	0.000	0.000	31496
8	269	719	443	24.708	2.471	33399
8	271	712	447	5.240	0.524	33234
8	273	701	453	8.144	0.814	38424
8	275	687	460	10.174	1.017	29207
8	277	667	477	17.061	1.706	33313
8	279	661	481	4.687	0.469	32443
8	281	650	491	9.663	0.966	31561
8	283	635	503	12.486	1.249	32263
8	285	621	514	11.573	1.157	34071
8	287	602	532	17.012	1.701	32425
8	289	595	537	5.591	0.559	31418
9	245	1012	300	-1.000	-1.000	28053
9	247	1007	298	3.500	0.350	29419
9	249	1001	297	3.954	0.395	31930
9	251	990	295	7.267	0.727	24616
9	253	978	290	8.450	0.845	28395
9	255	976	290	1.300	0.130	29360
9	257	961	289	9.771	0.977	32131
9	259	936	293	16.456	1.646	29893
9	261	920	301	11.627	1.163	26232
9	263	898	314	16.610	1.661	30500
9	265	874	325	17.160	1.716	28690
9	267	856	340	15.230	1.523	28045
9	269	841	349	11.370	1.137	29468
9	271	828	358	10.277	1.028	28377
9	273	822	363	5.077	0.508	28740
9	275	806	378	14.255	1.426	29807
9	277	794	389	10.581	1.058	29798
9	279	787	394	5.591	0.559	29523
9	281	767	410	16.648	1.665	28315
9	283	755	424	11.985	1.199	30909
9	285	740	441	14.736	1.474	29832
9	287	728	450	9.750	0.975	28900
9	289	720	463	9.922	0.992	31628
10	243	1016	923	-1.000	-1.000	30736
10	245	1006	927	7.001	0.700	27479
10	247	991	929	9.836	0.984	29263
10	249	983	927	5.360	0.536	29278
10	251	974	920	7.411	0.741	32184
10	253	969	918	3.500	0.350	29833
10	255	961	908	8.324	0.832	24821
10	257	948	897	11.069	1.107	29545
10	259	934	892	9.663	0.966	29884
10	261	912	883	15.450	1.545	31010
10	263	898	878	9.663	0.966	30280
10	265	891	874	5.240	0.524	31903
10	267	896	857	11.518	1.152	28627
10	269	902	844	9.306	0.931	30637
10	271	905	830	9.306	0.931	31781
10	273	904	819	7.179	0.718	29716
10	275	904	809	6.500	0.650	29703
10	277	898	803	5.515	0.552	28989
10	279	892	798	5.077	0.508	30104
10	281	887	791	5.591	0.559	27973
10	283	882	787	4.162	0.416	27957
10	285	873	782	6.692	0.669	24239
10	287	865	779	5.553	0.555	25493
10	289	852	775	8.841	0.884	32428
11	183	1019	129	-1.000	-1.000	22563
11	185	1016	122	4.950	0.495	27830
11	187	1011	120	3.500	0.350	30079
11	189	1008	117	2.758	0.276	33462
11	191	992	109	11.627	1.163	29092
11	193	988	105	3.677	0.368	31333
11	195	974	87	14.822	1.482	31424
11	197	968	74	9.306	0.931	31708
11	199	965	66	5.553	0.555	31945
11	201	967	59	4.732	0.473	32553
11	203	972	51	6.132	0.613	28169
11	205	973	51	0.650	0.065	24849
11	207	973	51	0.000	0.000	23904
11	209	981	47	5.814	0.581	28732
11	211	971	41	7.580	0.758	30393
11	213	968	40	2.055	0.206	29107
11	215	969	48	5.240	0.524	30388
11	217	973	68	13.257	1.326	32426
11	219	973	89	13.650	1.365	31715
11	221	963	112	16.302	1.630	26274
11	223	959	122	7.001	0.700	31614
11	225	927	121	20.810	2.081	36560
11	227	918	121	5.850	0.585	30373
11	229	905	151	21.252	2.125	31331
11	231	902	158	4.950	0.495	30922
11	233	900	161	2.344	0.234	29907
11	235	893	172	8.475	0.847	32038
11	237	885	183	8.841	0.884	32077
11	239	885	190	4.550	0.455	33026
11	241	891	209	12.951	1.295	33147
11	243	892	216	4.596	0.460	26108
11	245	893	218	1.453	0.145	30686
11	247	894	225	4.596	0.460	31131
11	249	893	239	9.123	0.912	31532
11	251	890	258	12.503	1.250	34637
11	253	883	272	10.174	1.017	34000
11	255	870	277	9.053	0.905	36404
11	257	864	277	3.900	0.390	30607
11	259	847	277	11.050	1.105	33485
11	261	834	282	9.053	0.905	27722
11	263	820	285	9.306	0.931	28234
11	265	809	283	7.267	0.727	32295
11	267	804	279	4.162	0.416	32121
11	269	816	284	8.450	0.845	31383
11	271	838	291	15.006	1.501	28774
11	273	840	302	7.267	0.727	27171
11	275	840	307	3.250	0.325	25603
11	277	840	315	5.200	0.520	28226
11	279	834	333	12.333	1.233	30248
11	281	833	340	4.596	0.460	32488
11	283	833	340	0.000	0.000	31415
11	285	828	334	5.077	0.508	32025
11	287	828	331	1.950	0.195	31768
11	289	824	312	12.620	1.262	32775
12	73	1003	304	-1.000	-1.000	25205
12	75	1012	304	5.850	0.585	27281
12	77	1005	303	4.596	0.460	31686
12	79	983	303	14.300	1.430	32249
12	81	980	303	1.950	0.195	28605
12	83	976	304	2.680	0.268	29826
12	85	966	305	6.532	0.653	28302
12	87	957	305	5.850	0.585	26845
12	89	946	306	7.179	0.718	32195
12	91	933	308	8.549	0.855	34134
12	93	924	309	5.886	0.589	35263
12	95	921	311	2.344	0.234	32551
12	97	920	311	0.650	0.065	32083
12	99	909	312	7.179	0.718	32035
12	101	903	312	3.900	0.390	34021
12	103	899	311	2.680	0.268	32201
12	105	910	305	8.144	0.814	32059
12	107	913	303	2.344	0.234	31663
12	109	927	295	10.481	1.048	31490
12	111	929	296	1.453	0.145	30338
12	113	934	298	3.500	0.350	20468
12	115	938	300	2.907	0.291	28767
12	117	938	311	7.150	0.715	24931
12	119	938	312	0.650	0.065	24637
12	121	936	306	4.111	0.411	25846
12	123	924	297	9.750	0.975	28051
12	125	919	295	3.500	0.350	27451
12	127	903	302	11.351	1.135	38742
12	129	894	305	6.166	0.617	35233
12	131	882	308	8.040	0.804	30149
12	133	876	310	4.111	0.411	31785
12	135	874	309	1.453	0.145	26685
12	137	880	301	6.500	0.650	28607
12	139	880	297	2.600	0.260	20368
12	141	877	296	2.055	0.206	23266
12	143	873	296	2.600	0.260	31799
12	145	873	296	0.000	0.000	27184
12	147	879	292	4.687	0.469	29703
12	149	876	289	2.758	0.276	27979
12	151	869	285	5.240	0.524	27779
12	153	868	287	1.453	0.145	30863
12	155	866	290	2.344	0.234	29349
12	157	865	294	2.680	0.268	31053
12	159	865	299	3.250	0.325	26911
12	161	865	302	1.950	0.195	29780
12	163	865	302	0.000	0.000	31411
12	165	864	303	0.919	0.092	30298
12	167	861	303	1.950	0.195	32115
12	169	856	300	3.790	0.379	33819
12	171	850	297	4.360	0.436	34597
12	173	850	297	0.000	0.000	33013
12	175	864	299	9.192	0.919	33034
12	177	869	302	3.790	0.379	29018
12	179	879	306	7.001	0.700	25885
12	181	895	311	10.896	1.090	28636
12	183	904	317	7.031	0.703	29160
12	185	915	318	7.179	0.718	28586
12	187	920	323	4.596	0.460	26750
12	189	922	324	1.453	0.145	34797
12	191	927	327	3.790	0.379	32026
12	193	931	329	2.907	0.291	33234
12	195	931	329	0.000	0.000	27414
12	197	931	329	0.000	0.000	25329
12	199	933	332	2.344	0.234	33218
12	201	935	337	3.500	0.350	33835
12	203	938	343	4.360	0.436	33245
12	205	941	353	6.786	0.679	25878
12	207	942	353	0.650	0.065	26282
12	209	945	356	2.758	0.276	36585
12	211	950	362	5.077	0.508	37965
12	213	957	365	4.950	0.495	34653
12	215	958	366	0.919	0.092	35428
12	217	967	371	6.692	0.669	33823
12	219	973	375	4.687	0.469	33183
12	221	977	377	2.907	0.291	29768
12	223	977	377	0.000	0.000	30061
12	225	957	355	19.325	1.933	33521
12	227	942	346	11.370	1.137	33218
12	229	929	339	9.597	0.960	28605
12	231	907	321	18.476	1.848	28991
12	233	897	311	9.192	0.919	31832
12	235	897	311	0.000	0.000	32858
12	237	903	322	8.144	0.814	29965
12	239	904	329	4.596	0.460	29486
12	241	897	323	5.993	0.599	31083
12	243	876	297	21.723	2.172	29779
12	245	869	291	5.993	0.599	28899
12	247	861	283	7.354	0.735	31598
12	249	855	280	4.360	0.436	29938
12	251	840	266	13.337	1.334	28155
12	253	830	260	7.580	0.758	28289
12	255	824	260	3.900	0.390	33084
12	257	812	251	9.750	0.975	27649
12	259	810	259	5.360	0.536	30525
12	261	825	283	18.396	1.840	33189
12	263	825	298	9.750	0.975	33685
12	265	823	319	13.711	1.371	32794
12	267	821	327	5.360	0.536	33091
12	269	821	328	0.650	0.065	33179
12	271	828	351	15.627	1.563	33112
12	273	830	356	3.500	0.350	33449
12	275	841	370	11.573	1.157	32512
12	277	846	375	4.596	0.460	32854
12	279	849	384	6.166	0.617	32573
12	281	849	384	0.000	0.000	32905
12	283	850	376	5.240	0.524	32589
12	285	851	351	16.263	1.626	32824
12	287	851	348	1.950	0.195	32161
12	289	851	345	1.950	0.195	31974
13	107	980	1009	-1.000	-1.000	34136
13	109	978	1009	1.300	0.130	31114
13	111	975	1009	1.950	0.195	32500
13	113	966	1008	5.886	0.589	28105
13	115	956	1008	6.500	0.650	31753
13	117	942	1006	9.192	0.919	32328
13	119	929	1003	8.672	0.867	29142
13	121	928	1003	0.650	0.065	28225
13	123	928	1003	0.000	0.000	28332
13	125	928	1003	0.000	0.000	28544
13	127	924	1002	2.680	0.268	32565
13	129	923	1002	0.650	0.065	31162
13	131	924	1002	0.650	0.065	30943
13	133	927	1003	2.055	0.206	20369
13	135	930	1003	1.950	0.195	28137
13	137	930	1004	0.650	0.065	35277
13	139	930	1004	0.000	0.000	28976
13	141	921	1006	5.993	0.599	32199
13	143	917	1006	2.600	0.260	28175
13	145	908	1006	5.850	0.585	34299
13	147	893	1005	9.771	0.977	33847
13	149	866	1002	17.658	1.766	32710
13	151	844	1002	14.300	1.430	30112
13	153	837	1001	4.596	0.460	32678
13	155	833	998	3.250	0.325	31884
13	157	819	982	13.819	1.382	35667
13	159	809	976	7.580	0.758	28891
13	161	804	975	3.314	0.331	32587
13	163	792	972	8.040	0.804	31860
13	165	776	973	10.420	1.042	32379
13	167	736	965	26.514	2.651	29751
13	169	729	961	5.240	0.524	33467
13	171	717	942	14.607	1.461	31178
13	173	713	927	10.090	1.009	31654
13	175	709	912	10.090	1.009	30336
13	177	707	910	1.838	0.184	30959
13	179	708	903	4.596	0.460	29882
13	181	706	900	2.344	0.234	30590
13	183	706	894	3.900	0.390	30601
13	185	708	892	1.838	0.184	31749
13	187	708	892	0.000	0.000	32312
13	189	703	892	3.250	0.325	32639
13	191	703	892	0.000	0.000	32497
13	193	703	892	0.000	0.000	32392
13	195	703	893	0.650	0.065	32355
13	197	703	893	0.000	0.000	33876
13	199	702	894	0.919	0.092	33399
13	201	700	895	1.453	0.145	34407
13	203	695	893	3.500	0.350	29193
13	205	693	891	1.838	0.184	29371
13	207	681	883	9.374	0.937	30534
13	209	665	884	10.420	1.042	34085
13	211	661	884	2.600	0.260	33614
13	213	655	885	3.954	0.395	33621
13	215	651	886	2.680	0.268	33916
13	217	649	889	2.344	0.234	34359
13	219	647	891	1.838	0.184	33929
13	221	643	892	2.680	0.268	32687
13	223	623	891	13.016	1.302	35408
13	225	617	891	3.900	0.390	33892
13	227	615	891	1.300	0.130	34376
13	229	603	891	7.800	0.780	32483
13	231	600	891	1.950	0.195	31420
13	233	597	891	1.950	0.195	32274
13	235	593	893	2.907	0.291	32256
13	237	590	894	2.055	0.206	31626
13	239	585	894	3.250	0.325	30736
13	241	585	894	0.000	0.000	33242
13	243	584	894	0.650	0.065	33551
13	245	584	895	0.650	0.065	33484
13	247	586	894	1.453	0.145	33545
13	249	605	897	12.503	1.250	32133
13	251	605	897	0.000	0.000	32593
13	253	605	897	0.000	0.000	32096
13	255	612	895	4.732	0.473	33062
13	257	618	894	3.954	0.395	32031
13	259	644	893	16.912	1.691	31093
13	261	645	892	0.919	0.092	31149
13	263	654	890	5.993	0.599	32595
13	265	660	889	3.954	0.395	36062
13	267	664	888	2.680	0.268	35452
13	269	665	885	2.055	0.206	35555
13	271	667	874	7.267	0.727	32917
13	273	664	863	7.411	0.741	33639
13	275	648	845	15.654	1.565	33792
13	277	642	839	5.515	0.552	31390
13	279	627	828	12.090	1.209	31863
13	281	615	820	9.374	0.937	32698
13	283	599	808	13.000	1.300	31902
13	285	587	801	9.030	0.903	31967
13	287	563	789	17.441	1.744	33231
13	289	557	785	4.687	0.469	34893
14	129	1008	899	-1.000	-1.000	30204
14	131	1007	899	0.650	0.065	30734
14	133	1001	899	3.900	0.390	30868
14	135	990	898	7.179	0.718	32860
14	137	985	898	3.250	0.325	31041
14	139	974	896	7.267	0.727	31046
14	141	959	894	9.836	0.984	31348
14	143	939	891	13.145	1.315	30840
14	145	919	890	13.016	1.302	31984
14	147	907	890	7.800	0.780	31374
14	149	906	890	0.650	0.065	31749
14	151	908	889	1.453	0.145	31478
14	153	907	889	0.650	0.065	30629
14	155	900	881	6.909	0.691	31837
14	157	892	875	6.500	0.650	30719
14	159	890	875	1.300	0.130	31176
14	161	887	875	1.950	0.195	31062
14	163	887	876	0.650	0.065	31311
14	165	884	876	1.950	0.195	31939
14	167	880	879	3.250	0.325	31475
14	169	875	892	9.053	0.905	33280
14	171	872	899	4.950	0.495	24827
14	173	872	899	0.000	0.000	25246
14	175	882	898	6.532	0.653	29997
14	177	912	889	20.358	2.036	31249
14	179	932	885	13.257	1.326	33718
14	181	949	881	11.351	1.135	32672
14	183	956	879	4.732	0.473	33078
14	185	974	874	12.143	1.214	31586
14	187	980	872	4.111	0.411	31361
14	189	987	867	5.591	0.559	31579
14	191	985	848	12.418	1.242	31545
14	193	975	835	10.661	1.066	27926
14	195	966	825	8.745	0.874	31697
14	197	961	815	7.267	0.727	30470
14	199	958	808	4.950	0.495	31916
14	201	958	807	0.650	0.065	31464
14	203	958	807	0.000	0.000	32690
14	205	958	807	0.000	0.000	32307
14	207	958	801	3.900	0.390	29346
14	209	983	811	17.501	1.750	28578
14	211	988	814	3.790	0.379	30244
14	213	990	815	1.453	0.145	30204
14	215	992	818	2.344	0.234	30784
14	217	992	818	0.000	0.000	28436
14	219	994	820	1.838	0.184	29098
14	221	999	826	5.077	0.508	29463
14	223	1002	829	2.758	0.276	29920
14	225	1002	829	0.000	0.000	30128
14	227	1002	829	0.000	0.000	31416
14	229	1002	829	0.000	0.000	29852
14	231	1006	824	4.162	0.416	29998
14	233	1006	824	0.000	0.000	30766
14	235	1006	821	1.950	0.195	30965
14	237	1007	813	5.240	0.524	29868
14	239	1009	803	6.629	0.663	30234
14	241	1009	799	2.600	0.260	26903
14	243	1009	793	3.900	0.390	30518
14	245	1009	789	2.600	0.260	31755
14	247	1007	787	1.838	0.184	30621
14	249	1002	784	3.790	0.379	29842
14	251	997	782	3.500	0.350	30800
14	253	994	781	2.055	0.206	29986
14	255	991	778	2.758	0.276	34171
14	257	988	775	2.758	0.276	33816
14	259	981	772	4.950	0.495	29031
14	261	973	768	5.814	0.581	31694
14	263	926	763	30.722	3.072	30876
14	265	913	762	8.475	0.847	30639
14	267	904	762	5.850	0.585	32602
14	269	897	762	4.550	0.455	32361
14	271	896	762	0.650	0.065	32736
14	273	900	763	2.680	0.268	33307
14	275	917	770	11.950	1.195	32401
14	277	921	776	4.687	0.469	32289
14	279	925	781	4.162	0.416	32555
14	281	928	784	2.758	0.276	32079
14	283	933	776	6.132	0.613	32399
14	285	931	766	6.629	0.663	32743
14	287	927	756	7.001	0.700	32879
14	289	910	744	13.525	1.353	31151
15	167	1009	657	-1.000	-1.000	30530
15	169	1009	660	1.950	0.195	30051
15	171	1008	663	2.055	0.206	31443
15	173	997	661	7.267	0.727	32290
15	175	988	653	7.827	0.783	28037
15	177	988	653	0.000	0.000	32181
15	179	986	654	1.453	0.145	27850
15	181	979	665	8.475	0.847	25237
15	183	975	674	6.402	0.640	27138
15	185	970	686	8.450	0.845	28656
15	187	961	709	16.053	1.605	26371
15	189	957	724	10.090	1.009	32285
15	191	956	735	7.179	0.718	31868
15	193	955	749	9.123	0.912	30313
15	195	953	750	1.453	0.145	32559
15	197	941	750	7.800	0.780	31072
15	199	899	747	27.369	2.737	29780
15	201	887	751	8.222	0.822	26562
15	203	878	754	6.166	0.617	26591
15	205	871	763	7.411	0.741	30126
15	207	868	769	4.360	0.436	28618
15	209	866	772	2.344	0.234	24465
15	211	860	789	11.718	1.172	32131
15	213	860	794	3.250	0.325	32671
15	215	852	801	6.909	0.691	25977
15	217	826	810	17.883	1.788	35912
15	219	815	810	7.150	0.715	35292
15	221	797	808	11.772	1.177	32042
15	223	785	811	8.040	0.804	33049
15	225	777	812	5.240	0.524	32693
15	227	764	815	8.672	0.867	32241
15	229	755	815	5.850	0.585	31626
15	231	739	827	13.000	1.300	32191
15	233	728	834	8.475	0.847	30751
15	235	717	843	9.238	0.924	32158
15	237	705	851	9.374	0.937	33164
15	239	694	861	9.663	0.966	32798
15	241	684	867	7.580	0.758	33845
15	243	676	877	8.324	0.832	32910
15	245	672	895	11.985	1.199	33958
15	247	661	901	8.144	0.814	34292
15	249	640	909	14.607	1.461	31583
15	251	624	912	10.581	1.058	33293
15	253	605	910	12.418	1.242	35418
15	255	599	910	3.900	0.390	33133
15	257	580	919	13.665	1.367	32958
15	259	568	905	11.985	1.199	33304
15	261	568	906	0.650	0.065	33083
15	263	568	906	0.000	0.000	32310
15	265	568	907	0.650	0.065	32980
15	267	563	907	3.250	0.325	33463
15	269	560	907	1.950	0.195	33958
15	271	543	899	12.212	1.221	32976
15	273	541	899	1.300	0.130	33586
15	275	539	898	1.453	0.145	33245
15	277	538	898	0.650	0.065	33285
15	279	555	900	11.126	1.113	33886
15	281	572	899	11.069	1.107	33437
15	283	579	896	4.950	0.495	24654
15	285	573	897	3.954	0.395	27091
15	287	566	901	5.240	0.524	30951
15	289	554	886	12.486	1.249	32764
16	163	958	559	-1.000	-1.000	30150
16	165	953	556	3.790	0.379	35174
16	167	937	556	10.400	1.040	31053
16	169	934	556	1.950	0.195	32865
16	171	929	556	3.250	0.325	30626
16	173	929	556	0.000	0.000	31221
16	175	929	556	0.000	0.000	32278
16	177	926	556	1.950	0.195	31786
16	179	922	558	2.907	0.291	30918
16	181	921	558	0.650	0.065	30737
16	183	920	553	3.314	0.331	31272
16	185	920	544	5.850	0.585	32665
16	187	918	566	14.359	1.436	34328
16	189	912	581	10.501	1.050	32032
16	191	909	593	8.040	0.804	32592
16	193	906	602	6.166	0.617	33299
16	195	902	608	4.687	0.469	33615
16	197	897	613	4.596	0.460	31367
16	199	896	616	2.055	0.206	30908
16	201	895	617	0.919	0.092	30353
16	203	893	620	2.344	0.234	29171
16	205	889	625	4.162	0.416	31879
16	207	891	649	15.654	1.565	31562
16	209	894	656	4.950	0.495	24796
16	211	899	663	5.591	0.559	31705
16	213	904	670	5.591	0.559	32199
16	215	904	673	1.950	0.195	31379
16	217	904	673	0.000	0.000	31270
16	219	904	673	0.000	0.000	32690
16	221	901	678	3.790	0.379	32261
16	223	894	698	13.773	1.377	32768
16	225	887	724	17.501	1.750	32080
16	227	884	743	12.503	1.250	29291
16	229	883	752	5.886	0.589	34779
16	231	881	757	3.500	0.350	37112
16	233	874	767	7.934	0.793	36134
16	235	868	773	5.515	0.552	37575
16	237	868	773	0.000	0.000	30995
16	239	867	774	0.919	0.092	38226
16	241	851	784	12.264	1.226	32933
16	243	844	786	4.732	0.473	33547
16	245	859	775	12.090	1.209	34830
16	247	877	758	16.093	1.609	34365
16	249	884	742	11.351	1.135	29056
16	251	884	735	4.550	0.455	27365
16	253	879	744	6.692	0.669	27355
16	255	875	759	10.090	1.009	32640
16	257	869	773	9.900	0.990	29712
16	259	860	785	9.750	0.975	34747
16	261	849	797	10.581	1.058	33649
16	263	832	799	11.126	1.113	35382
16	265	818	801	9.192	0.919	35834
16	267	798	805	13.257	1.326	31790
16	269	792	807	4.111	0.411	27272
16	271	778	816	10.818	1.082	31939
16	273	765	826	10.661	1.066	33799
16	275	758	831	5.591	0.559	31353
16	277	747	834	7.411	0.741	36341
16	279	737	837	6.786	0.679	35599
16	281	725	837	7.800	0.780	34154
16	283	703	833	14.534	1.453	34737
16	285	690	825	9.922	0.992	34853
16	287	673	811	14.314	1.431	32294
16	289	660	799	11.499	1.150	33646
17	95	1015	241	-1.000	-1.000	32693
17	97	1013	236	3.500	0.350	32166
17	99	1009	235	2.680	0.268	30952
17	101	998	235	7.150	0.715	29894
17	103	988	237	6.629	0.663	29365
17	105	970	236	11.718	1.172	29456
17	107	955	233	9.943	0.994	29465
17	109	939	231	10.481	1.048	29518
17	111	922	226	11.518	1.152	27769
17	113	909	226	8.450	0.845	33364
17	115	903	226	3.900	0.390	34647
17	117	905	226	1.300	0.130	30333
17	119	912	226	4.550	0.455	32434
17	121	924	224	7.907	0.791	30108
17	123	937	215	10.277	1.028	28758
17	125	939	211	2.907	0.291	27337
17	127	932	199	9.030	0.903	30720
17	129	931	192	4.596	0.460	30213
17	131	934	176	10.581	1.058	28362
17	133	934	173	1.950	0.195	28411
17	135	964	197	24.972	2.497	24781
17	137	977	207	10.661	1.066	30305
17	139	979	220	8.549	0.855	30533
17	141	978	223	2.055	0.206	28013
17	143	976	225	1.838	0.184	27835
17	145	975	228	2.055	0.206	30981
17	147	971	233	4.162	0.416	28166
17	149	964	237	5.240	0.524	30117
17	151	956	245	7.354	0.735	32952
17	153	952	259	9.464	0.946	31829
17	155	926	292	27.307	2.731	31590
17	157	925	294	1.453	0.145	28280
17	159	925	292	1.300	0.130	32556
17	161	924	284	5.240	0.524	34516
17	163	910	276	10.481	1.048	31387
17	165	906	272	3.677	0.368	27998
17	167	893	268	8.841	0.884	24565
17	169	892	268	0.650	0.065	29709
17	171	885	261	6.435	0.643	28567
17	173	855	266	19.768	1.977	29608
17	175	842	268	8.549	0.855	30176
17	177	835	269	4.596	0.460	30396
17	179	825	277	8.324	0.832	29939
17	181	813	282	8.450	0.845	31673
17	183	809	282	2.600	0.260	31638
17	185	801	279	5.553	0.555	30418
17	187	801	280	0.650	0.065	30538
17	189	803	292	7.907	0.791	29360
17	191	803	306	9.100	0.910	29825
17	193	809	319	9.306	0.931	30767
17	195	813	324	4.162	0.416	31340
17	197	816	331	4.950	0.495	28846
17	199	818	334	2.344	0.234	31266
17	201	821	346	8.040	0.804	30802
17	203	821	349	1.950	0.195	29276
17	205	825	355	4.687	0.469	28396
17	207	830	365	7.267	0.727	31546
17	209	832	374	5.993	0.599	32887
17	211	838	367	5.993	0.599	31197
17	213	830	350	12.212	1.221	28919
17	215	816	337	12.418	1.242	24880
17	217	818	329	5.360	0.536	32236
17	219	818	326	1.950	0.195	31106
17	221	818	326	0.000	0.000	34583
17	223	817	316	6.532	0.653	30568
17	225	814	305	7.411	0.741	29431
17	227	809	297	6.132	0.613	30186
17	229	806	292	3.790	0.379	29436
17	231	806	292	0.000	0.000	29655
17	233	806	292	0.000	0.000	31517
17	235	809	297	3.790	0.379	30861
17	237	805	302	4.162	0.416	53799
17	239	799	303	3.954	0.395	32901
17	241	764	288	24.751	2.475	43388
17	243	760	284	3.677	0.368	33588
17	245	757	282	2.344	0.234	40420
17	247	757	282	0.000	0.000	27959
17	249	751	280	4.111	0.411	17681
17	251	749	281	1.453	0.145	19889
17	253	748	284	2.055	0.206	33790
17	255	747	282	1.453	0.145	33631
17	257	745	276	4.111	0.411	33304
17	259	735	264	10.153	1.015	33239
17	261	721	249	13.337	1.334	33670
17	263	705	235	13.819	1.382	32868
17	265	690	217	15.230	1.523	35028
17	267	684	210	5.993	0.599	33011
17	269	670	194	13.819	1.382	31414
17	271	662	188	6.500	0.650	31550
17	273	649	181	9.597	0.960	31105
17	275	634	175	10.501	1.050	32354
17	277	614	170	13.400	1.340	33828
17	279	604	170	6.500	0.650	32672
17	281	600	170	2.600	0.260	34096
17	283	596	173	3.250	0.325	33549
17	285	595	176	2.055	0.206	33406
17	287	595	182	3.900	0.390	32842
17	289	597	182	1.300	0.130	32724
18	147	995	544	-1.000	-1.000	28503
18	149	993	542	1.838	0.184	28222
18	151	983	541	6.532	0.653	34313
18	153	964	531	13.956	1.396	33356
18	155	953	518	11.069	1.107	32969
18	157	936	495	18.590	1.859	31227
18	159	923	479	13.400	1.340	28217
18	161	919	474	4.162	0.416	27764
18	163	916	470	3.250	0.325	27159
18	165	911	468	3.500	0.350	23343
18	167	901	461	7.934	0.793	27334
18	169	894	458	4.950	0.495	26414
18	171	886	454	5.814	0.581	24832
18	173	880	452	4.111	0.411	26560
18	175	874	450	4.111	0.411	29222
18	177	869	450	3.250	0.325	36100
18	179	852	448	11.126	1.113	37941
18	181	839	446	8.549	0.855	36925
18	183	836	446	1.950	0.195	37561
18	185	823	446	8.450	0.845	29959
18	187	818	448	3.500	0.350	27786
18	189	815	451	2.758	0.276	34263
18	191	815	451	0.000	0.000	38802
18	193	815	451	0.000	0.000	35285
18	195	812	454	2.758	0.276	37985
18	197	789	466	16.862	1.686	21101
18	199	786	468	2.344	0.234	21238
18	201	781	472	4.162	0.416	24851
18	203	776	475	3.790	0.379	24921
18	205	765	480	7.854	0.785	30896
18	207	762	482	2.344	0.234	27741
18	209	761	482	0.650	0.065	29092
18	211	761	482	0.000	0.000	32668
18	213	761	482	0.000	0.000	31893
18	215	754	488	5.993	0.599	33198
18	217	754	492	2.600	0.260	28094
18	219	752	504	7.907	0.791	31494
18	221	752	508	2.600	0.260	28444
18	223	751	516	5.240	0.524	31724
18	225	746	526	7.267	0.727	32607
18	227	743	531	3.790	0.379	31470
18	229	737	539	6.500	0.650	30861
18	231	734	542	2.758	0.276	32193
18	233	726	545	5.553	0.555	38134
18	235	715	547	7.267	0.727	31114
18	237	700	549	9.836	0.984	37615
18	239	695	549	3.250	0.325	34534
18	241	702	553	5.240	0.524	33575
18	243	721	561	13.400	1.340	33251
18	245	727	565	4.687	0.469	33544
18	247	739	579	11.985	1.199	22973
18	249	745	591	8.720	0.872	26174
18	251	750	607	10.896	1.090	31812
18	253	752	611	2.907	0.291	29880
18	255	755	620	6.166	0.617	31132
18	257	757	627	4.732	0.473	32985
18	259	760	635	5.553	0.555	33011
18	261	762	637	1.838	0.184	33314
18	263	753	616	14.850	1.485	33121
18	265	732	586	23.802	2.380	33648
18	267	718	550	25.107	2.511	33175
18	269	708	529	15.118	1.512	33690
18	271	707	528	0.919	0.092	33213
18	273	708	534	3.954	0.395	24686
18	275	708	534	0.000	0.000	32821
18	277	705	532	2.344	0.234	32087
18	279	705	532	0.000	0.000	25760
18	281	703	530	1.838	0.184	30830
18	283	700	525	3.790	0.379	33423
18	285	692	511	10.481	1.048	34150
18	287	687	504	5.591	0.559	32366
18	289	679	496	7.354	0.735	33538
19	161	976	441	-1.000	-1.000	29895
19	163	980	449	5.814	0.581	26466
19	165	980	453	2.600	0.260	33369
19	167	980	457	2.600	0.260	33606
19	169	980	459	1.300	0.130	31276
19	171	979	459	0.650	0.065	30605
19	173	976	462	2.758	0.276	31977
19	175	966	476	11.183	1.118	29329
19	177	960	484	6.500	0.650	39041
19	179	959	486	1.453	0.145	37196
19	181	959	486	0.000	0.000	33554
19	183	958	478	5.240	0.524	40615
19	185	955	471	4.950	0.495	23013
19	187	955	472	0.650	0.065	27080
19	189	954	472	0.650	0.065	14783
19	191	954	472	0.000	0.000	25023
19	193	953	475	2.055	0.206	23285
19	195	950	482	4.950	0.495	15427
19	197	949	487	3.314	0.331	27008
19	199	947	491	2.907	0.291	33116
19	201	944	505	9.306	0.931	31075
19	203	941	507	2.344	0.234	32175
19	205	931	511	7.001	0.700	33547
19	207	928	511	1.950	0.195	33811
19	209	928	512	0.650	0.065	33341
19	211	925	495	11.220	1.122	25183
19	213	922	493	2.344	0.234	34859
19	215	920	489	2.907	0.291	27555
19	217	923	486	2.758	0.276	28267
19	219	940	493	11.950	1.195	30282
19	221	950	501	8.324	0.832	33083
19	223	962	511	10.153	1.015	33918
19	225	974	522	10.581	1.058	34886
19	227	977	524	2.344	0.234	36240
19	229	981	533	6.402	0.640	34115
19	231	984	540	4.950	0.495	34223
19	233	988	551	7.608	0.761	33839
19	235	991	561	6.786	0.679	32150
19	237	991	564	1.950	0.195	32830
19	239	991	561	1.950	0.195	32852
19	241	977	539	16.950	1.695	32952
19	243	966	523	12.620	1.262	31408
19	245	958	509	10.481	1.048	15475
19	247	956	501	5.360	0.536	38571
19	249	964	516	11.050	1.105	29788
19	251	950	500	13.819	1.382	33315
19	253	932	488	14.061	1.406	28629
19	255	909	482	15.450	1.545	26601
19	257	886	478	15.174	1.517	23171
19	259	864	473	14.664	1.466	29852
19	261	831	459	23.300	2.330	33202
19	263	807	450	16.660	1.666	34137
19	265	790	442	12.212	1.221	33571
19	267	770	429	15.505	1.550	33161
19	269	767	428	2.055	0.206	33477
19	271	752	423	10.277	1.028	32379
19	273	723	420	18.950	1.895	33259
19	275	710	418	8.549	0.855	32601
19	277	700	419	6.532	0.653	33190
19	279	681	420	12.367	1.237	33827
19	281	672	418	5.993	0.599	33464
19	283	655	414	11.351	1.135	32676
19	285	630	405	17.270	1.727	34494
19	287	617	392	11.950	1.195	32634
19	289	596	373	18.407	1.841	33710
20	121	859	22	-1.000	-1.000	32596
20	123	834	26	16.456	1.646	33738
20	125	834	26	0.000	0.000	34982
20	127	830	37	7.608	0.761	35561
20	129	825	43	5.077	0.508	32532
20	131	821	59	10.720	1.072	33833
20	133	825	109	32.603	3.260	32869
20	135	827	120	7.267	0.727	27462
20	137	836	150	20.358	2.036	34240
20	139	844	180	20.181	2.018	35027
20	141	842	218	24.734	2.473	32503
20	143	834	248	20.181	2.018	38790
20	145	826	276	18.928	1.893	30844
20	147	826	296	13.000	1.300	30283
20	149	830	312	10.720	1.072	31729
20	151	843	312	8.450	0.845	39790
20	153	845	307	3.500	0.350	29430
20	155	845	307	0.000	0.000	38726
20	157	829	312	10.896	1.090	30315
20	159	825	312	2.600	0.260	32567
20	161	823	309	2.344	0.234	33142
20	163	830	303	5.993	0.599	33585
20	165	853	307	15.174	1.517	32928
20	167	874	306	13.665	1.367	31556
20	169	903	304	18.894	1.889	31729
20	171	905	301	2.344	0.234	30485
20	173	918	290	11.069	1.107	28030
20	175	928	299	8.745	0.874	29680
20	177	945	287	13.525	1.353	30990
20	179	967	257	24.181	2.418	31805
20	181	981	237	15.868	1.587	30345
20	183	992	221	12.620	1.262	34545
20	185	989	196	16.366	1.637	32915
20	187	979	167	19.939	1.994	31924
20	189	978	158	5.886	0.589	34657
20	191	972	148	7.580	0.758	31082
20	193	964	134	10.481	1.048	30658
20	195	964	108	16.900	1.690	29216
20	197	967	88	13.145	1.315	27874
20	199	970	77	7.411	0.741	31100
20	201	957	95	14.432	1.443	32297
20	203	928	109	20.931	2.093	32906
20	205	911	111	11.126	1.113	34392
20	207	901	113	6.629	0.663	33416
20	209	896	115	3.500	0.350	29993
20	211	887	103	9.750	0.975	27768
20	213	884	100	2.758	0.276	32542
20	215	881	92	5.553	0.555	32478
20	217	884	71	13.788	1.379	29175
20	219	882	65	4.111	0.411	25204
20	221	877	57	6.132	0.613	27931
20	223	875	53	2.907	0.291	29269
20	225	868	56	4.950	0.495	28648
20	227	864	61	4.162	0.416	28695
20	229	860	63	2.907	0.291	27448
20	231	857	63	1.950	0.195	27710
20	233	851	62	3.954	0.395	30380
20	235	847	64	2.907	0.291	31020
20	237	845	67	2.344	0.234	32551
20	239	843	64	2.344	0.234	35292
20	241	840	59	3.790	0.379	33435
20	243	837	46	8.672	0.867	31303
20	245	831	40	5.515	0.552	33054
20	247	824	38	4.732	0.473	34435
20	249	816	33	6.132	0.613	34186
20	251	808	30	5.553	0.555	34510
20	253	808	30	0.000	0.000	33706
20	255	809	30	0.650	0.065	33810
20	257	812	37	4.950	0.495	33409
20	259	813	40	2.055	0.206	33951
20	261	810	46	4.360	0.436	33544
20	263	811	62	10.420	1.042	33485
20	265	806	67	4.596	0.460	33707
20	267	800	75	6.500	0.650	34119
20	269	788	92	13.525	1.353	29950
20	271	786	95	2.344	0.234	36082
20	273	783	95	1.950	0.195	34205
20	275	779	97	2.907	0.291	34092
20	277	774	99	3.500	0.350	35493
20	279	766	103	5.814	0.581	33024
20	281	765	103	0.650	0.065	29908
20	283	763	103	1.300	0.130	25745
20	285	758	100	3.790	0.379	34312
20	287	754	98	2.907	0.291	34470
20	289	753	98	0.650	0.065	34045
21	203	1014	305	-1.000	-1.000	28470
21	205	1014	305	0.000	0.000	31857
21	207	1011	305	1.950	0.195	33924
21	209	1009	305	1.300	0.130	33651
21	211	1008	305	0.650	0.065	33816
21	213	1001	303	4.732	0.473	33808
21	215	992	301	5.993	0.599	32547
21	217	990	300	1.453	0.145	31863
21	219	987	292	5.553	0.555	33301
21	221	977	288	7.001	0.700	34045
21	223	967	288	6.500	0.650	33435
21	225	960	289	4.596	0.460	34285
21	227	954	291	4.111	0.411	32395
21	229	942	291	7.800	0.780	33215
21	231	926	295	10.720	1.072	35518
21	233	902	301	16.080	1.608	32564
21	235	902	301	0.000	0.000	32415
21	237	902	294	4.550	0.455	32308
21	239	898	291	3.250	0.325	32790
21	241	890	291	5.200	0.520	33176
21	243	883	287	5.240	0.524	34849
21	245	877	285	4.111	0.411	37806
21	247	870	284	4.596	0.460	34559
21	249	867	283	2.055	0.206	29039
21	251	863	283	2.600	0.260	34282
21	253	860	283	1.950	0.195	33454
21	255	857	283	1.950	0.195	33597
21	257	857	283	0.000	0.000	34190
21	259	854	283	1.950	0.195	35616
21	261	849	282	3.314	0.331	34290
21	263	843	282	3.900	0.390	34003
21	265	838	279	3.790	0.379	33851
21	267	831	274	5.591	0.559	34100
21	269	831	274	0.000	0.000	34025
21	271	835	276	2.907	0.291	33653
21	273	854	278	12.418	1.242	33270
21	275	888	281	22.185	2.219	33113
21	277	903	280	9.771	0.977	33334
21	279	917	278	9.192	0.919	29038
21	281	941	275	15.721	1.572	29197
21	283	942	275	0.650	0.065	27599
21	285	943	275	0.650	0.065	26420
21	287	938	270	4.596	0.460	29742
21	289	932	267	4.360	0.436	28866
22	219	1014	240	-1.000	-1.000	28584
22	221	1014	240	0.000	0.000	31933
22	223	1012	239	1.453	0.145	32437
22	225	1012	239	0.000	0.000	31930
22	227	1009	240	2.055	0.206	28852
22	229	1001	244	5.814	0.581	33230
22	231	1001	244	0.000	0.000	33231
22	233	1001	244	0.000	0.000	31556
22	235	1004	234	6.786	0.679	17828
22	237	1009	228	5.077	0.508	25736
22	239	1008	234	3.954	0.395	20023
22	241	1003	236	3.500	0.350	18557
22	243	993	239	6.786	0.679	33234
22	245	987	241	4.111	0.411	33570
22	247	987	241	0.000	0.000	33749
22	249	991	240	2.680	0.268	34240
22	251	1000	229	9.238	0.924	23299
22	253	1002	221	5.360	0.536	29718
22	255	1003	217	2.680	0.268	33741
22	257	1006	215	2.344	0.234	35744
22	259	1007	213	1.453	0.145	33352
22	261	1007	220	4.550	0.455	15093
22	263	1007	227	4.550	0.455	17916
22	265	1001	236	7.031	0.703	11183
22	267	997	240	3.677	0.368	31623
22	269	992	244	4.162	0.416	32811
22	271	988	246	2.907	0.291	32693
22	273	981	252	5.993	0.599	33352
22	275	975	256	4.687	0.469	32683
22	277	969	260	4.687	0.469	33014
22	279	962	265	5.591	0.559	32443
22	281	956	269	4.687	0.469	34858
22	283	952	271	2.907	0.291	36626
22	285	950	272	1.453	0.145	33628
22	287	940	270	6.629	0.663	29790
22	289	937	269	2.055	0.206	27967
23	247	1018	111	-1.000	-1.000	31142
23	249	1016	109	1.838	0.184	32273
23	251	1003	114	9.053	0.905	29738
23	253	997	124	7.580	0.758	28775
23	255	993	128	3.677	0.368	28642
23	257	980	137	10.277	1.028	28084
23	259	977	141	3.250	0.325	30405
23	261	974	146	3.790	0.379	30178
23	263	967	152	5.993	0.599	29298
23	265	964	156	3.250	0.325	30081
23	267	959	161	4.596	0.460	30156
23	269	953	169	6.500	0.650	32721
23	271	947	173	4.687	0.469	33825
23	273	933	181	10.481	1.048	31952
23	275	924	185	6.402	0.640	34275
23	277	913	189	7.608	0.761	34022
23	279	905	190	5.240	0.524	37069
23	281	900	191	3.314	0.331	35299
23	283	895	193	3.500	0.350	34297
23	285	887	195	5.360	0.536	33662
23	287	881	197	4.111	0.411	32837
23	289	871	198	6.532	0.653	33560
24	137	1015	29	-1.000	-1.000	32708
24	139	1015	29	0.000	0.000	33110
24	141	1007	30	5.240	0.524	33473
24	143	1002	31	3.314	0.331	32512
24	145	991	34	7.411	0.741	32787
24	147	980	35	7.179	0.718	32582
24	149	973	36	4.596	0.460	32423
24	151	964	38	5.993	0.599	37035
24	153	955	40	5.993	0.599	34892
24	155	948	41	4.596	0.460	33242
24	157	934	41	9.100	0.910	36304
24	159	916	39	11.772	1.177	33678
24	161	886	41	19.543	1.954	31723
24	163	872	44	9.306	0.931	29025
24	165	857	47	9.943	0.994	39916
24	167	839	49	11.772	1.177	30815
24	169	827	50	7.827	0.783	25540
24	171	824	50	1.950	0.195	30498
24	173	824	50	0.000	0.000	33230
24	175	824	44	3.900	0.390	32127
24	177	825	38	3.954	0.395	33238
24	179	825	33	3.250	0.325	33529
24	181	825	28	3.250	0.325	32647
24	183	825	19	5.850	0.585	33426
24	185	825	12	4.550	0.455	33191
24	187	825	11	0.650	0.065	33399
24	189	825	7	2.600	0.260	33317
24	191	825	2	3.250	0.325	33581
25	205	1020	581	-1.000	-1.000	32374
25	207	1020	581	0.000	0.000	32200
25	209	1015	581	3.250	0.325	32099
25	211	1015	582	0.650	0.065	32749
25	213	1014	582	0.650	0.065	32138
25	215	1010	584	2.907	0.291	32043
25	217	997	587	8.672	0.867	32497
25	219	997	588	0.650	0.065	32218
25	221	992	589	3.314	0.331	32146
25	223	990	589	1.300	0.130	32112
25	225	978	595	8.720	0.872	31667
25	227	973	596	3.314	0.331	32847
25	229	968	598	3.500	0.350	32159
25	231	966	599	1.453	0.145	32231
25	233	961	600	3.314	0.331	32233
25	235	956	600	3.250	0.325	32224
25	237	955	600	0.650	0.065	32241
25	239	952	601	2.055	0.206	32067
25	241	947	601	3.250	0.325	32509
25	243	944	601	1.950	0.195	31889
25	245	944	601	0.000	0.000	32098
25	247	944	601	0.000	0.000	32204
25	249	939	600	3.314	0.331	32210
25	251	943	597	3.250	0.325	32104
25	253	956	592	9.053	0.905	32486
25	255	959	591	2.055	0.206	32617
25	257	969	586	7.267	0.727	32536
25	259	973	582	3.677	0.368	32498
25	261	978	577	4.596	0.460	32205
25	263	983	572	4.596	0.460	32600
25	265	985	569	2.344	0.234	31932
25	267	989	561	5.814	0.581	32574
25	269	991	558	2.344	0.234	31989
25	271	992	554	2.680	0.268	31980
25	273	994	548	4.111	0.411	33121
25	275	994	544	2.600	0.260	32575
25	277	994	539	3.250	0.325	32803
25	279	994	539	0.000	0.000	32838
25	281	986	547	7.354	0.735	33218
25	283	979	554	6.435	0.643	32590
25	285	967	564	10.153	1.015	32479
25	287	956	569	7.854	0.785	32669
25	289	949	573	5.240	0.524	33038
