# Supplementary material for: The Arp2/3 complex is required for in situ haptotactic response of microglia to iC3b
Source: EMBO Rep. 2026 Feb 27;27(7):1666–95. doi: 10.1038/s44319-026-00720-9 (PMC13076747; doi:10.1038/s44319-026-00720-9)
Supplement: Supplementary file 15 — Source data Fig. 3 [file 44319_2026_720_MOESM15_ESM.zip › Figure 3/3B-F/README.txt]

Compiled results for each experimental N can be found in the 'raw results' excel sheet.

Note that the well 1 away and well 2 toward FMIx values were multipled by -1 in order to put them in the same frame of reference as the well 1 toward and well 2 away, since the gradient frame of reference was different depending on which side of the center (source, iC3b) well they were on.

After this correction, all away values were combined and all toward values were combined for each N.
