# Supplementary material for: The Arp2/3 complex is required for in situ haptotactic response of microglia to iC3b
Source: EMBO Rep. 2026 Feb 27;27(7):1666–95. doi: 10.1038/s44319-026-00720-9 (PMC13076747; doi:10.1038/s44319-026-00720-9)
Supplement: Supplementary file 15 — Source data Fig. 3 [file 44319_2026_720_MOESM15_ESM.zip › Figure 3/3H-L/25.01.26 BV2 iC3b hapto CK666 raw results.xlsx]

## Sheet: Velocity
Well 1 away			Well 1 towards			Well 2 towards			Well 2 away
Track Number	Velocity [µm/min]		Track Number	Velocity [µm/min]		Track Number	Velocity [µm/min]		Track Number	Velocity [µm/min]
1	0.45		1	1.43		1	1.44		1	1.04
2	0.63		2	0.5		2	0.67		2	0.76
3	0.86		3	1.1		3	0.96		3	1.09
4	0.51		4	1.29		4	0.94		4	0.89
5	0.78		5	1.12		5	0.83		5	0.78
6	0.96		6	0.84		6	1.11		6	0.72
7	0.91		7	1.12		7	1		7	1.03
8	0.93		8	0.56		8	0.78		8	0.87
9	0.91		9	1.06		9	0.98		9	1.2
10	1.04		10	1.33		10	0.62		10	0.96
11	0.52		11	0.68		11	0.92		11	1.14
12	0.84		12	1.24		12	1.4		12	1.17
13	1.04		13	0.83		13	0.93		13	0.82
14	0.82		14	0.79		14	0.52		14	1.07
15	0.75		15	0.89		15	0.89		15	0.97
16	0.91		16	0.89		16	1.14		16	0.9
17	0.85		17	1.21		17	1.13		17	0.67
18	1.14		18	0.76		18	1.15		18	1.23
19	1.01		19	1.06		19	1.1		19	1.46
20	0.89		20	0.94					20	1.29
21	0.92		21	0.58					21	1.31
22	1.24		22	1.32					22	0.89
23	0.81		23	1.05					23	0.96
24	1.13
25	0.83
26	0.59
27	0.31
28	0.56

## Sheet: Distance
Well 1 away					Well 1 towards					Well 2 towards					Well 2 away
Track Number	Accumulated distance [µm]	Euclidean distance [µm]			Track Number	Accumulated distance [µm]	Euclidean distance [µm]			Track Number	Accumulated distance [µm]	Euclidean distance [µm]			Track Number	Accumulated distance [µm]	Euclidean distance [µm]
1	272.64	160.48			1	1045.38	341.35			1	360.16	267.11			1	322.25	229.5
2	416.81	373.05			2	266.67	114.93			2	214.92	52.79			2	537.4	386.54
3	438.52	329.95			3	462.36	341.22			3	201.9	171.45			3	403.68	300.31
4	243.57	44.2			4	581.11	74.14			4	814.34	143.32			4	302.53	175.58
5	289.83	257.93			5	291.19	176.78			5	216.16	115.71			5	209.54	156.11
6	249.09	61.2			6	927.23	522.93			6	523.48	439.94			6	129.54	127.91
7	217.29	209.3			7	973.56	603.66			7	301.16	140.25			7	341.51	188.99
8	759.15	468.25			8	426.76	349.97			8	327.79	231.09			8	191.32	185.6
9	777.62	491.13			9	730.05	471.71			9	254.24	228.33			9	914.02	491.32
10	829.94	321.91			10	760.2	394.58			10	627.5	426.62			10	441.3	321.94
11	412.52	285.1			11	239.44	83.3			11	824.82	325.53			11	443.7	298.99
12	547.55	439.62			12	794.37	347.94			12	349.92	315.9			12	385.26	306.85
13	683.91	468.28			13	533.63	502.98			13	558.02	146.36			13	262	135.76
14	516.32	225.85			14	510.53	340.12			14	320.27	28.73			14	365.24	312.12
15	419.88	193.05			15	976.61	525.83			15	373.51	168.43			15	204.69	196.51
16	1037.46	484.39			16	436.97	283.17			16	342.61	334.87			16	188.76	180.93
17	313.23	186.41			17	494.39	158.05			17	803.66	217.21			17	161.7	152.78
18	1030.43	396.28			18	256.74	63.06			18	172.45	158.66			18	430.59	290.71
19	505.15	177.7			19	404.69	369.24			19	176.45	164.03			19	495.05	321.75
20	463.39	130.92			20	374.48	260.03								20	1305.11	692.6
21	440.46	91.68			21	227.28	214.64								21	1271.47	349.2
22	545.13	492.95			22	450.35	124.57								22	410.91	62.21
23	590.37	388.39			23	336.74	275.07								23	221.25	137.15
24	632.09	529.75
25	632.66	235.27
26	366.36	222.45
27	111.84	86
28	179.41	159.86

## Sheet: FMI
Well 1 away								Well 1 towards						Well 2 towards								Well 2 away
Track Number	x FMI	y FMI	Endpoint X Value	Endpoint Y Value		x*-1		Track Number	x FMI	y FMI	Endpoint X Value	Endpoint Y Value		Track Number	x FMI	y FMI	Endpoint X Value	Endpoint Y Value		x*-1		Track Number	x FMI	y FMI	Endpoint X Value	Endpoint Y Value
1	-0.43	0.4	-116.997	109.847		0.43		1	0.14	0.3	145.596	308.742		1	-0.36	0.65	-129.997	233.344		0.36		1	0.66	0.28	211.245	89.698
2	-0.78	0.44	-325.642	181.995		0.78		2	0.28	-0.33	73.448	-88.398		2	-0.24	0.02	-52.649	3.9		0.24		2	0.51	-0.51	274.943	-271.693
3	-0.35	0.67	-151.446	293.143		0.35		3	0.63	-0.38	291.843	-176.796		3	-0.66	0.53	-133.247	107.897		0.66		3	0.74	-0.01	300.292	-3.25
4	0	-0.18	-0.65	-44.199		0		4	0.13	0	74.098	2.6		4	-0.17	-0.05	-138.447	-37.049		0.17		4	0.41	0.41	122.847	125.447
5	-0.78	-0.42	-227.494	-121.547		0.78		5	0.57	0.2	167.046	57.849		5	-0.54	-0.01	-115.697	-1.95		0.54		5	0.67	-0.33	140.396	-68.248
6	-0.13	-0.21	-31.199	-52.649		0.13		6	0.51	-0.24	475.138	-218.395		6	-0.68	0.5	-354.891	259.993		0.68		6	0.89	0.43	115.047	55.899
7	-0.42	0.86	-92.298	187.845		0.42		7	0.6	-0.17	581.735	-161.196		7	-0.26	0.39	-77.348	116.997		0.26		7	0.38	0.4	129.347	137.797
8	-0.61	-0.08	-464.738	-57.199		0.61		8	0.8	0.18	341.891	74.748		8	-0.7	0.1	-228.794	32.499		0.7		8	0.96	-0.13	183.945	-24.699
9	-0.51	-0.37	-399.74	-285.343		0.51		9	0.6	0.24	439.389	171.596		9	-0.89	-0.08	-227.494	-19.5		0.89		9	0.51	-0.18	463.438	-163.146
10	-0.3	0.25	-248.944	204.095		0.3		10	0.42	0.31	319.142	232.044		10	-0.47	0.49	-295.093	308.092		0.47		10	0.73	0.05	321.092	23.399
11	-0.68	0.11	-281.443	45.499		0.68		11	0.14	-0.32	32.499	-76.698		11	-0.23	-0.32	-192.395	-262.593		0.23		11	0.66	-0.15	291.843	-64.998
12	-0.7	0.4	-381.54	218.395		0.7		12	0.24	-0.37	190.445	-291.193		12	-0.62	0.66	-216.445	230.094		0.62		12	0.47	0.65	179.396	248.944
13	-0.68	-0.08	-465.388	-51.999		0.68		13	0.9	-0.27	481.638	-144.946		13	-0.01	0.26	-5.85	146.246		0.01		13	0.05	-0.52	12.35	-135.197
14	0.02	0.44	11.7	225.544		-0.02		14	0.67	-0.02	339.941	-11.05		14	-0.07	-0.05	-22.749	-17.55		0.07		14	0.51	0.69	186.545	250.244
15	0	0.46	1.3	193.045		0		15	0.39	-0.38	376.341	-367.241		15	-0.44	0.1	-164.446	36.399		0.44		15	0.85	-0.44	174.846	-89.698
16	-0.28	0.38	-287.293	389.99		0.28		16	0.48	-0.43	211.895	-187.845		16	-0.97	0.14	-331.492	47.449		0.97		16	0.89	-0.35	168.346	-66.298
17	0.07	0.59	20.799	185.245		-0.07		17	-0.01	-0.32	-5.85	-157.946		17	0.01	-0.27	7.15	-217.095		-0.01		17	0.58	-0.74	94.248	-120.247
18	-0.2	0.33	-204.745	339.292		0.2		18	0.06	-0.24	15.6	-61.098		18	-0.89	0.25	-152.746	42.899		0.89		18	0.67	-0.02	290.543	-9.75
19	-0.23	0.26	-118.297	132.597		0.23		19	0.91	-0.01	369.191	-5.85		19	-0.88	-0.3	-155.346	-52.649		0.88		19	0.01	-0.65	2.6	-321.742
20	-0.28	0.06	-128.047	27.299		0.28		20	0.66	-0.21	247.644	-79.298										20	0.18	-0.5	239.194	-649.984
21	-0.21	-0.01	-91.648	-2.6		0.21		21	0.67	-0.67	152.096	-151.446										21	0.07	-0.27	87.748	-337.992
22	-0.7	0.57	-382.19	311.342		0.7		22	0.2	-0.19	89.698	-86.448										22	0.13	-0.07	55.249	-28.599
23	-0.44	-0.49	-260.643	-287.943		0.44		23	0.82	0.03	274.943	8.45										23	0.62	0	137.147	-0.65
24	0.01	0.84	3.25	529.737		-0.01
25	-0.28	-0.24	-180.045	-151.446		0.28
26	-0.47	0.39	-170.946	142.346		0.47
27	-0.42	0.65	-46.799	72.148		0.42
28	-0.35	-0.82	-63.048	-146.896		0.35

## Sheet: Directionality
Well 1 away					Well 1 towards					Well 2 towards					Well 2 away
Track Number	Directionality	Endpoint X Value	Endpoint Y Value		Track Number	Directionality	Endpoint X Value	Endpoint Y Value		Track Number	Directionality	Endpoint X Value	Endpoint Y Value		Track Number	Directionality	Endpoint X Value	Endpoint Y Value
1	0.589	-116.997	109.847		1	0.327	145.596	308.742		1	0.742	-129.997	233.344		1	0.712	211.245	89.698
2	0.895	-325.642	181.995		2	0.431	73.448	-88.398		2	0.246	-52.649	3.9		2	0.719	274.943	-271.693
3	0.752	-151.446	293.143		3	0.738	291.843	-176.796		3	0.849	-133.247	107.897		3	0.744	300.292	-3.25
4	0.181	-0.65	-44.199		4	0.128	74.098	2.6		4	0.176	-138.447	-37.049		4	0.58	122.847	125.447
5	0.89	-227.494	-121.547		5	0.607	167.046	57.849		5	0.535	-115.697	-1.95		5	0.745	140.396	-68.248
6	0.246	-31.199	-52.649		6	0.564	475.138	-218.395		6	0.84	-354.891	259.993		6	0.987	115.047	55.899
7	0.963	-92.298	187.845		7	0.62	581.735	-161.196		7	0.466	-77.348	116.997		7	0.553	129.347	137.797
8	0.617	-464.738	-57.199		8	0.82	341.891	74.748		8	0.705	-228.794	32.499		8	0.97	183.945	-24.699
9	0.632	-399.74	-285.343		9	0.646	439.389	171.596		9	0.898	-227.494	-19.5		9	0.538	463.438	-163.146
10	0.388	-248.944	204.095		10	0.519	319.142	232.044		10	0.68	-295.093	308.092		10	0.73	321.092	23.399
11	0.691	-281.443	45.499		11	0.348	32.499	-76.698		11	0.395	-192.395	-262.593		11	0.674	291.843	-64.998
12	0.803	-381.54	218.395		12	0.438	190.445	-291.193		12	0.903	-216.445	230.094		12	0.796	179.396	248.944
13	0.685	-465.388	-51.999		13	0.943	481.638	-144.946		13	0.262	-5.85	146.246		13	0.518	12.35	-135.197
14	0.437	11.7	225.544		14	0.666	339.941	-11.05		14	0.09	-22.749	-17.55		14	0.855	186.545	250.244
15	0.46	1.3	193.045		15	0.538	376.341	-367.241		15	0.451	-164.446	36.399		15	0.96	174.846	-89.698
16	0.467	-287.293	389.99		16	0.648	211.895	-187.845		16	0.977	-331.492	47.449		16	0.959	168.346	-66.298
17	0.595	20.799	185.245		17	0.32	-5.85	-157.946		17	0.27	7.15	-217.095		17	0.945	94.248	-120.247
18	0.385	-204.745	339.292		18	0.246	15.6	-61.098		18	0.92	-152.746	42.899		18	0.675	290.543	-9.75
19	0.352	-118.297	132.597		19	0.912	369.191	-5.85		19	0.93	-155.346	-52.649		19	0.65	2.6	-321.742
20	0.283	-128.047	27.299		20	0.694	247.644	-79.298							20	0.531	239.194	-649.984
21	0.208	-91.648	-2.6		21	0.944	152.096	-151.446							21	0.275	87.748	-337.992
22	0.904	-382.19	311.342		22	0.277	89.698	-86.448							22	0.151	55.249	-28.599
23	0.658	-260.643	-287.943		23	0.817	274.943	8.45							23	0.62	137.147	-0.65
24	0.838	3.25	529.737
25	0.372	-180.045	-151.446
26	0.607	-170.946	142.346
27	0.769	-46.799	72.148
28	0.891	-63.048	-146.896
