# Supplementary material for: The Arp2/3 complex is required for in situ haptotactic response of microglia to iC3b
Source: EMBO Rep. 2026 Feb 27;27(7):1666–95. doi: 10.1038/s44319-026-00720-9 (PMC13076747; doi:10.1038/s44319-026-00720-9)
Supplement: Supplementary file 15 — Source data Fig. 3 [file 44319_2026_720_MOESM15_ESM.zip › Figure 3/3H-L/25.01.26 BV2 iC3b hapto CK666 well 1 away tracks 1688.txt]

	Track n�	Slice n�	X	Y	Distance	Velocity	Pixel Value
1	1	167	1004	735	-1	-1	31135
2	1	169	1011	740	5.591	0.559	28698
3	1	171	1012	740	0.65	0.065	33087
4	1	173	1007	740	3.25	0.325	32580
5	1	175	1007	740	0	0	32614
6	1	177	1010	741	2.055	0.206	32583
7	1	179	1012	735	4.111	0.411	32308
8	1	181	1012	730	3.25	0.325	32727
9	1	183	1012	724	3.9	0.39	32873
10	1	185	1012	715	5.85	0.585	32574
11	1	187	1012	715	0	0	32501
12	1	189	1011	712	2.055	0.206	32124
13	1	191	1011	707	3.25	0.325	33008
14	1	193	1011	707	0	0	32551
15	1	195	1003	712	6.132	0.613	32134
16	1	197	998	715	3.79	0.379	32780
17	1	199	996	717	1.838	0.184	32943
18	1	201	994	721	2.907	0.291	32711
19	1	203	984	726	7.267	0.727	32032
20	1	205	982	727	1.453	0.145	32400
21	1	207	981	729	1.453	0.145	32488
22	1	209	984	733	3.25	0.325	32545
23	1	211	979	735	3.5	0.35	32056
24	1	213	966	739	8.841	0.884	32165
25	1	215	958	741	5.36	0.536	32242
26	1	217	953	743	3.5	0.35	32552
27	1	219	950	745	2.344	0.234	32433
28	1	221	942	749	5.814	0.581	32470
29	1	223	920	753	14.534	1.453	32880
30	1	225	918	754	1.453	0.145	33101
31	1	227	892	756	16.95	1.695	33107
32	1	229	879	754	8.549	0.855	32606
33	1	231	878	754	0.65	0.065	32450
34	1	233	872	745	7.031	0.703	32812
35	1	235	870	739	4.111	0.411	32743
36	1	237	863	725	10.174	1.017	33003
37	1	239	862	718	4.596	0.46	32837
38	1	241	859	708	6.786	0.679	32576
39	1	243	859	703	3.25	0.325	32848
40	1	245	858	694	5.886	0.589	33096
41	1	247	855	678	10.581	1.058	32895
42	1	249	854	675	2.055	0.206	33145
43	1	251	854	675	0	0	33215
44	1	253	851	661	9.306	0.931	33233
45	1	255	851	655	3.9	0.39	32967
46	1	257	849	647	5.36	0.536	33200
47	1	259	849	642	3.25	0.325	32840
48	1	261	847	638	2.907	0.291	33235
49	1	263	847	636	1.3	0.13	33572
50	1	265	845	629	4.732	0.473	33066
51	1	267	839	625	4.687	0.469	33266
52	1	269	831	622	5.553	0.555	32714
53	1	271	826	619	3.79	0.379	33154
54	1	273	826	617	1.3	0.13	33417
55	1	275	820	612	5.077	0.508	33014
56	1	277	816	608	3.677	0.368	33866
57	1	279	813	601	4.95	0.495	33318
58	1	281	812	590	7.179	0.718	33700
59	1	283	815	586	3.25	0.325	33571
60	1	285	818	577	6.166	0.617	33020
61	1	287	822	568	6.402	0.64	33323
62	1	289	824	566	1.838	0.184	33080
63	2	157	988	1010	-1	-1	30411
64	2	159	988	1010	0	0	32804
65	2	161	981	1010	4.55	0.455	24859
66	2	163	977	1011	2.68	0.268	26068
67	2	165	974	1011	1.95	0.195	24489
68	2	167	970	1011	2.6	0.26	31374
69	2	169	965	1012	3.314	0.331	32349
70	2	171	954	1011	7.179	0.718	31651
71	2	173	935	1011	12.35	1.235	36647
72	2	175	928	1011	4.55	0.455	35035
73	2	177	917	1011	7.15	0.715	36767
74	2	179	913	1011	2.6	0.26	32392
75	2	181	905	1011	5.2	0.52	29274
76	2	183	895	1011	6.5	0.65	34678
77	2	185	888	1011	4.55	0.455	32366
78	2	187	872	1009	10.481	1.048	33094
79	2	189	865	1009	4.55	0.455	32703
80	2	191	846	1007	12.418	1.242	32581
81	2	193	834	1004	8.04	0.804	32471
82	2	195	826	1002	5.36	0.536	32733
83	2	197	818	1001	5.24	0.524	32589
84	2	199	797	996	14.031	1.403	32757
85	2	201	784	993	8.672	0.867	32612
86	2	203	774	992	6.532	0.653	32811
87	2	205	762	991	7.827	0.783	32923
88	2	207	758	991	2.6	0.26	32379
89	2	209	745	991	8.45	0.845	32593
90	2	211	731	989	9.192	0.919	32664
91	2	213	719	985	8.222	0.822	32742
92	2	215	712	984	4.596	0.46	32865
93	2	217	701	981	7.411	0.741	33122
94	2	219	690	978	7.411	0.741	32879
95	2	221	676	973	9.663	0.966	32635
96	2	223	668	971	5.36	0.536	32668
97	2	225	662	971	3.9	0.39	32563
98	2	227	655	966	5.591	0.559	32556
99	2	229	637	960	12.333	1.233	33068
100	2	231	632	957	3.79	0.379	32801
101	2	233	625	952	5.591	0.559	32979
102	2	235	622	947	3.79	0.379	32873
103	2	237	618	943	3.677	0.368	32736
104	2	239	608	931	10.153	1.015	32746
105	2	241	597	916	12.09	1.209	32963
106	2	243	587	897	13.956	1.396	33309
107	2	245	578	877	14.255	1.426	32957
108	2	247	573	863	9.663	0.966	32988
109	2	249	566	844	13.161	1.316	33094
110	2	251	553	822	16.61	1.661	33202
111	2	253	550	809	8.672	0.867	32999
112	2	255	549	802	4.596	0.46	33627
113	2	257	546	794	5.553	0.555	33075
114	2	259	542	787	5.24	0.524	33429
115	2	261	540	783	2.907	0.291	33331
116	2	263	538	781	1.838	0.184	33602
117	2	265	534	776	4.162	0.416	33550
118	2	267	532	772	2.907	0.291	33070
119	2	269	530	766	4.111	0.411	33441
120	2	271	526	760	4.687	0.469	33151
121	2	273	521	754	5.077	0.508	33459
122	2	275	514	748	5.993	0.599	33469
123	2	277	510	746	2.907	0.291	33620
124	2	279	505	743	3.79	0.379	33841
125	2	281	501	741	2.907	0.291	34053
126	2	283	494	737	5.24	0.524	33559
127	2	285	492	735	1.838	0.184	33151
128	2	287	490	733	1.838	0.184	33766
129	2	289	487	730	2.758	0.276	33023
130	3	165	1001	454	-1	-1	32884
131	3	167	1008	453	4.596	0.46	30784
132	3	169	1003	453	3.25	0.325	36457
133	3	171	996	453	4.55	0.455	33059
134	3	173	994	452	1.453	0.145	33111
135	3	175	982	449	8.04	0.804	33852
136	3	177	972	447	6.629	0.663	32554
137	3	179	955	446	11.069	1.107	32827
138	3	181	943	446	7.8	0.78	33615
139	3	183	929	446	9.1	0.91	33471
140	3	185	914	447	9.771	0.977	32992
141	3	187	897	445	11.126	1.113	33183
142	3	189	881	442	10.581	1.058	33033
143	3	191	862	438	12.62	1.262	33540
144	3	193	831	425	21.85	2.185	33046
145	3	195	820	409	12.62	1.262	32618
146	3	197	814	401	6.5	0.65	33089
147	3	199	809	390	7.854	0.785	33106
148	3	201	808	375	9.771	0.977	33923
149	3	203	805	357	11.861	1.186	33179
150	3	205	801	345	8.222	0.822	33694
151	3	207	800	337	5.24	0.524	33440
152	3	209	799	332	3.314	0.331	33573
153	3	211	798	325	4.596	0.46	33589
154	3	213	796	319	4.111	0.411	34093
155	3	215	785	305	11.573	1.157	33912
156	3	217	778	296	7.411	0.741	33477
157	3	219	774	287	6.402	0.64	33405
158	3	221	765	267	14.255	1.426	33542
159	3	223	759	250	11.718	1.172	33448
160	3	225	754	235	10.277	1.028	34305
161	3	227	746	211	16.443	1.644	33644
162	3	229	742	202	6.402	0.64	34247
163	3	231	734	182	14.001	1.4	33972
164	3	233	728	165	11.718	1.172	34299
165	3	235	728	157	5.2	0.52	33913
166	3	237	731	148	6.166	0.617	33977
167	3	239	740	135	10.277	1.028	33899
168	3	241	749	126	8.273	0.827	34407
169	3	243	761	113	11.499	1.15	34137
170	3	245	769	105	7.354	0.735	33784
171	3	247	778	111	7.031	0.703	33690
172	3	249	781	95	10.581	1.058	33730
173	3	251	783	81	9.192	0.919	34217
174	3	253	785	69	7.907	0.791	33817
175	3	255	789	53	10.72	1.072	34415
176	3	257	791	34	12.418	1.242	33966
177	3	259	785	25	7.031	0.703	34063
178	3	261	778	17	6.909	0.691	33816
179	3	263	775	12	3.79	0.379	33835
180	3	265	769	5	5.993	0.599	34271
181	3	267	768	3	1.453	0.145	34130
182	4	193	1005	551	-1	-1	31522
183	4	195	1005	551	0	0	29769
184	4	197	991	551	9.1	0.91	35936
185	4	199	988	551	1.95	0.195	32788
186	4	201	988	551	0	0	33069
187	4	203	992	557	4.687	0.469	32994
188	4	205	994	561	2.907	0.291	33778
189	4	207	997	564	2.758	0.276	35468
190	4	209	999	570	4.111	0.411	28205
191	4	211	1000	571	0.919	0.092	30775
192	4	213	1003	573	2.344	0.234	26457
193	4	215	995	574	5.24	0.524	30384
194	4	217	985	578	7.001	0.7	31056
195	4	219	973	575	8.04	0.804	32901
196	4	221	970	573	2.344	0.234	28712
197	4	223	962	569	5.814	0.581	32369
198	4	225	953	566	6.166	0.617	32839
199	4	227	933	562	13.257	1.326	33605
200	4	229	927	561	3.954	0.395	36224
201	4	231	919	560	5.24	0.524	33729
202	4	233	915	559	2.68	0.268	39767
203	4	235	905	555	7.001	0.7	33566
204	4	237	902	553	2.344	0.234	31906
205	4	239	901	553	0.65	0.065	30105
206	4	241	900	552	0.919	0.092	32823
207	4	243	889	548	7.608	0.761	32678
208	4	245	878	550	7.267	0.727	35413
209	4	247	873	551	3.314	0.331	38108
210	4	249	873	551	0	0	33199
211	4	251	852	548	13.788	1.379	22687
212	4	253	851	548	0.65	0.065	27159
213	4	255	851	548	0	0	29671
214	4	257	857	550	4.111	0.411	34548
215	4	259	865	554	5.814	0.581	31580
216	4	261	880	562	11.05	1.105	28889
217	4	263	901	570	14.607	1.461	34417
218	4	265	919	580	13.384	1.338	33334
219	4	267	928	584	6.402	0.64	32008
220	4	269	934	585	3.954	0.395	29597
221	4	271	942	588	5.553	0.555	28982
222	4	273	944	588	1.3	0.13	35084
223	4	275	952	590	5.36	0.536	36174
224	4	277	963	596	8.144	0.814	31713
225	4	279	970	598	4.732	0.473	32823
226	4	281	978	599	5.24	0.524	30816
227	4	283	987	604	6.692	0.669	32848
228	4	285	995	609	6.132	0.613	32792
229	4	287	1001	613	4.687	0.469	32527
230	4	289	1004	619	4.36	0.436	33784
231	5	215	1001	202	-1	-1	30574
232	5	217	1002	203	0.919	0.092	25825
233	5	219	997	203	3.25	0.325	24483
234	5	221	988	202	5.886	0.589	27442
235	5	223	985	201	2.055	0.206	29519
236	5	225	984	201	0.65	0.065	41639
237	5	227	978	201	3.9	0.39	32235
238	5	229	967	201	7.15	0.715	32501
239	5	231	960	201	4.55	0.455	31701
240	5	233	955	201	3.25	0.325	31341
241	5	235	938	203	11.126	1.113	31499
242	5	237	933	203	3.25	0.325	31694
243	5	239	917	203	10.4	1.04	32641
244	5	241	903	203	9.1	0.91	32816
245	5	243	867	201	23.435	2.344	32161
246	5	245	854	201	8.45	0.845	29961
247	5	247	844	201	6.5	0.65	31632
248	5	249	840	201	2.6	0.26	32559
249	5	251	824	202	10.42	1.042	35034
250	5	253	808	207	10.896	1.09	28437
251	5	255	798	211	7.001	0.7	30218
252	5	257	791	215	5.24	0.524	33574
253	5	259	774	223	12.212	1.221	33478
254	5	261	769	226	3.79	0.379	34365
255	5	263	751	243	16.093	1.609	40893
256	5	265	735	257	13.819	1.382	33627
257	5	267	711	279	21.162	2.116	33869
258	5	269	704	286	6.435	0.643	33448
259	5	271	697	296	7.934	0.793	33697
260	5	273	686	307	10.111	1.011	33654
261	5	275	681	314	5.591	0.559	34102
262	5	277	677	323	6.402	0.64	34435
263	5	279	674	330	4.95	0.495	33640
264	5	281	668	341	8.144	0.814	34185
265	5	283	664	349	5.814	0.581	33842
266	5	285	658	368	12.951	1.295	34136
267	5	287	656	373	3.5	0.35	34116
268	5	289	651	389	10.896	1.09	33974
269	6	237	1012	253	-1	-1	32488
270	6	239	1009	259	4.36	0.436	30217
271	6	241	1008	271	7.827	0.783	39963
272	6	243	1008	271	0	0	32964
273	6	245	1008	271	0	0	32890
274	6	247	1013	247	15.935	1.593	36315
275	6	249	1016	228	12.503	1.25	32378
276	6	251	1016	211	11.05	1.105	33106
277	6	253	1015	194	11.069	1.107	32784
278	6	255	1012	172	14.432	1.443	33456
279	6	257	1011	164	5.24	0.524	31721
280	6	259	1005	152	8.72	0.872	32737
281	6	261	1003	144	5.36	0.536	32669
282	6	263	1003	136	5.2	0.52	22308
283	6	265	1001	133	2.344	0.234	20708
284	6	267	1001	158	16.25	1.625	26952
285	6	269	995	191	21.801	2.18	30232
286	6	271	990	241	32.661	3.266	30729
287	6	273	990	262	13.65	1.365	33120
288	6	275	990	279	11.05	1.105	34370
289	6	277	990	293	9.1	0.91	31076
290	6	279	989	303	6.532	0.653	31925
291	6	281	987	313	6.629	0.663	34457
292	6	283	987	320	4.55	0.455	33658
293	6	285	985	331	7.267	0.727	37220
294	6	287	982	336	3.79	0.379	33181
295	6	289	964	334	11.772	1.177	29404
296	7	241	1007	934	-1	-1	32105
297	7	243	1007	934	0	0	31511
298	7	245	1002	933	3.314	0.331	31715
299	7	247	997	933	3.25	0.325	27781
300	7	249	995	932	1.453	0.145	29112
301	7	251	985	920	10.153	1.015	28092
302	7	253	970	905	13.788	1.379	31990
303	7	255	966	886	12.62	1.262	25122
304	7	257	957	868	13.081	1.308	30330
305	7	259	937	846	19.325	1.933	32357
306	7	261	931	835	8.144	0.814	30143
307	7	263	920	814	15.409	1.541	24429
308	7	265	904	783	22.675	2.268	32250
309	7	267	900	771	8.222	0.822	30033
310	7	269	895	756	10.277	1.028	28258
311	7	271	889	735	14.196	1.42	31878
312	7	273	884	722	9.053	0.905	34776
313	7	275	882	714	5.36	0.536	28364
314	7	277	876	701	9.306	0.931	28295
315	7	279	876	697	2.6	0.26	26682
316	7	281	875	682	9.771	0.977	24467
317	7	283	874	674	5.24	0.524	24538
318	7	285	873	665	5.886	0.589	33720
319	7	287	873	662	1.95	0.195	32702
320	7	289	865	645	12.212	1.221	37266
321	8	59	1007	929	-1	-1	35781
322	8	61	993	921	10.481	1.048	34540
323	8	63	989	919	2.907	0.291	29794
324	8	65	985	918	2.68	0.268	36084
325	8	67	977	923	6.132	0.613	36337
326	8	69	969	928	6.132	0.613	36162
327	8	71	961	931	5.553	0.555	36484
328	8	73	948	937	9.306	0.931	36122
329	8	75	933	950	12.902	1.29	39403
330	8	77	932	952	1.453	0.145	35808
331	8	79	935	948	3.25	0.325	36498
332	8	81	946	921	18.95	1.895	29489
333	8	83	948	910	7.267	0.727	35670
334	8	85	956	903	6.909	0.691	36017
335	8	87	938	923	17.489	1.749	34307
336	8	89	931	932	7.411	0.741	34723
337	8	91	921	950	13.384	1.338	35565
338	8	93	913	964	10.481	1.048	35731
339	8	95	898	978	13.337	1.334	35879
340	8	97	879	996	17.012	1.701	34633
341	8	99	861	1014	16.546	1.655	33810
342	8	101	856	1018	4.162	0.416	31959
343	8	103	847	1025	7.411	0.741	0
344	8	105	830	1021	11.351	1.135	33879
345	8	107	825	1020	3.314	0.331	34455
346	8	109	818	1020	4.55	0.455	31591
347	8	111	810	1020	5.2	0.52	34353
348	8	113	786	1020	15.6	1.56	38617
349	8	115	756	1017	19.597	1.96	34231
350	8	117	731	1018	16.263	1.626	32726
351	8	119	700	1017	20.16	2.016	33883
352	8	121	685	1016	9.771	0.977	34072
353	8	123	662	1011	15.299	1.53	33716
354	8	125	642	1010	13.016	1.302	31554
355	8	127	612	1007	19.597	1.96	32629
356	8	129	594	1004	11.861	1.186	32879
357	8	131	582	1005	7.827	0.783	33603
358	8	133	560	1003	14.359	1.436	33864
359	8	135	521	993	26.169	2.617	26487
360	8	137	503	985	12.803	1.28	25876
361	8	139	488	978	10.759	1.076	26780
362	8	141	465	967	16.571	1.657	28971
363	8	143	452	961	9.306	0.931	34795
364	8	145	438	957	9.464	0.946	34251
365	8	147	417	950	14.388	1.439	37421
366	8	149	380	933	26.466	2.647	36156
367	8	151	362	919	14.822	1.482	30473
368	8	153	337	897	21.646	2.165	33783
369	8	155	330	886	8.475	0.847	33832
370	8	157	321	876	8.745	0.874	33162
371	8	159	308	864	11.499	1.15	33085
372	8	161	304	856	5.814	0.581	33449
373	8	163	302	850	4.111	0.411	33833
374	8	165	301	853	2.055	0.206	33276
375	8	167	321	885	24.528	2.453	33129
376	8	169	339	903	16.546	1.655	32715
377	8	171	367	931	25.738	2.574	32866
378	8	173	374	940	7.411	0.741	32946
379	8	175	387	970	21.252	2.125	32837
380	8	177	374	984	12.418	1.242	32847
381	8	179	363	991	8.475	0.847	33072
382	8	181	355	996	6.132	0.613	32219
383	8	183	347	1002	6.5	0.65	30794
384	8	185	337	1007	7.267	0.727	32990
385	8	187	331	1009	4.111	0.411	29776
386	8	189	322	1010	5.886	0.589	32402
387	8	191	316	1010	3.9	0.39	38422
388	8	193	316	1010	0	0	33380
389	8	195	315	1010	0.65	0.065	32478
390	8	197	315	1010	0	0	32868
391	8	199	307	1010	5.2	0.52	33359
392	8	201	304	1010	1.95	0.195	33070
393	8	203	300	1012	2.907	0.291	32922
394	8	205	296	1015	3.25	0.325	33190
395	8	207	294	1016	1.453	0.145	32640
396	8	209	294	1016	0	0	33272
397	8	211	293	1017	0.919	0.092	32363
398	8	213	292	1017	0.65	0.065	32617
399	8	215	292	1017	0	0	32724
400	8	217	292	1017	0	0	32933
401	8	219	292	1017	0	0	33111
402	8	221	292	1017	0	0	32510
403	8	223	292	1017	0	0	32759
404	9	95	1005	582	-1	-1	34738
405	9	97	1004	583	0.919	0.092	36011
406	9	99	989	587	10.09	1.009	34618
407	9	101	986	588	2.055	0.206	29191
408	9	103	985	590	1.453	0.145	37855
409	9	105	971	604	12.869	1.287	34462
410	9	107	970	602	1.453	0.145	34939
411	9	109	955	592	11.718	1.172	34284
412	9	111	918	581	25.09	2.509	34209
413	9	113	876	561	30.236	3.024	33228
414	9	115	862	552	10.818	1.082	34268
415	9	117	849	545	9.597	0.96	34935
416	9	119	833	538	11.351	1.135	35744
417	9	121	813	531	13.773	1.377	33688
418	9	123	786	524	18.13	1.813	34381
419	9	125	770	517	11.351	1.135	31213
420	9	127	763	515	4.732	0.473	32979
421	9	129	739	508	16.25	1.625	31970
422	9	131	736	507	2.055	0.206	33144
423	9	133	729	507	4.55	0.455	30995
424	9	135	712	510	11.22	1.122	31473
425	9	137	701	508	7.267	0.727	32689
426	9	139	681	503	13.4	1.34	33333
427	9	141	665	501	10.481	1.048	34020
428	9	143	652	492	10.277	1.028	32300
429	9	145	636	491	10.42	1.042	32674
430	9	147	621	484	10.759	1.076	33856
431	9	149	620	483	0.919	0.092	33854
432	9	151	616	475	5.814	0.581	33728
433	9	153	616	462	8.45	0.845	20377
434	9	155	617	454	5.24	0.524	34231
435	9	157	598	454	12.35	1.235	31442
436	9	159	595	453	2.055	0.206	32923
437	9	161	559	454	23.408	2.341	29161
438	9	163	557	453	1.453	0.145	40307
439	9	165	545	454	7.827	0.783	40313
440	9	167	537	455	5.24	0.524	30685
441	9	169	518	458	12.503	1.25	37693
442	9	171	506	459	7.827	0.783	28924
443	9	173	488	464	12.143	1.214	29914
444	9	175	468	474	14.534	1.453	32998
445	9	177	456	484	10.153	1.015	36392
446	9	179	451	492	6.132	0.613	31811
447	9	181	445	499	5.993	0.599	22870
448	9	183	439	509	7.58	0.758	23177
449	9	185	430	531	15.45	1.545	29014
450	9	187	421	556	17.27	1.727	37569
451	9	189	412	576	14.255	1.426	36165
452	9	191	410	581	3.5	0.35	34025
453	9	193	408	585	2.907	0.291	33765
454	9	195	408	586	0.65	0.065	33412
455	9	197	406	591	3.5	0.35	33321
456	9	199	400	606	10.501	1.05	33775
457	9	201	395	624	12.143	1.214	33975
458	9	203	393	631	4.732	0.473	33687
459	9	205	389	649	11.985	1.199	33645
460	9	207	384	659	7.267	0.727	33356
461	9	209	381	666	4.95	0.495	33335
462	9	211	375	676	7.58	0.758	33704
463	9	213	369	692	11.107	1.111	32810
464	9	215	365	710	11.985	1.199	33651
465	9	217	365	723	8.45	0.845	33707
466	9	219	366	738	9.771	0.977	33370
467	9	221	365	761	14.964	1.496	33421
468	9	223	364	779	11.718	1.172	34060
469	9	225	364	792	8.45	0.845	33250
470	9	227	365	812	13.016	1.302	33577
471	9	229	365	832	13	1.3	33352
472	9	231	372	851	13.161	1.316	33406
473	9	233	389	885	24.708	2.471	33409
474	9	235	392	897	8.04	0.804	33093
475	9	237	399	911	10.174	1.017	34781
476	9	239	405	925	9.9	0.99	33198
477	9	241	409	933	5.814	0.581	33414
478	9	243	415	948	10.501	1.05	33370
479	9	245	420	960	8.45	0.845	32910
480	9	247	419	976	10.42	1.042	33322
481	9	249	414	987	7.854	0.785	33302
482	9	251	410	996	6.402	0.64	32895
483	9	253	406	1001	4.162	0.416	33345
484	9	255	402	1007	4.687	0.469	33298
485	9	257	396	1012	5.077	0.508	33471
486	9	259	393	1015	2.758	0.276	33388
487	9	261	392	1017	1.453	0.145	33073
488	9	263	391	1018	0.919	0.092	33086
489	9	265	390	1021	2.055	0.206	32863
490	10	129	1012	943	-1	-1	35297
491	10	131	1012	943	0	0	37294
492	10	133	1011	943	0.65	0.065	38327
493	10	135	994	946	11.22	1.122	40453
494	10	137	980	950	9.464	0.946	35964
495	10	139	978	950	1.3	0.13	35658
496	10	141	945	938	22.824	2.282	35970
497	10	143	931	935	9.306	0.931	35853
498	10	145	894	933	24.085	2.408	35917
499	10	147	876	930	11.861	1.186	34959
500	10	149	846	926	19.672	1.967	34726
501	10	151	841	922	4.162	0.416	35321
502	10	153	826	912	11.718	1.172	34314
503	10	155	820	902	7.58	0.758	34711
504	10	157	814	895	5.993	0.599	49503
505	10	159	815	883	7.827	0.783	33683
506	10	161	804	855	19.554	1.955	35651
507	10	163	801	837	11.861	1.186	37448
508	10	165	802	833	2.68	0.268	33581
509	10	167	803	828	3.314	0.331	33605
510	10	169	808	822	5.077	0.508	33861
511	10	171	811	819	2.758	0.276	34186
512	10	173	829	793	20.554	2.055	34168
513	10	175	829	788	3.25	0.325	36656
514	10	177	826	775	8.672	0.867	34517
515	10	179	826	770	3.25	0.325	34196
516	10	181	827	777	4.596	0.46	33928
517	10	183	825	822	29.278	2.928	19580
518	10	185	835	836	11.183	1.118	34380
519	10	187	845	837	6.532	0.653	34762
520	10	189	839	832	5.077	0.508	34044
521	10	191	828	828	7.608	0.761	34712
522	10	193	772	821	36.682	3.668	32877
523	10	195	750	818	14.432	1.443	34738
524	10	197	744	817	3.954	0.395	35301
525	10	199	728	814	10.581	1.058	34748
526	10	201	728	814	0	0	34964
527	10	203	723	814	3.25	0.325	34270
528	10	205	718	815	3.314	0.331	34673
529	10	207	714	815	2.6	0.26	34646
530	10	209	704	816	6.532	0.653	34557
531	10	211	697	817	4.596	0.46	34473
532	10	213	683	835	14.822	1.482	34439
533	10	215	675	859	16.443	1.644	34502
534	10	217	669	876	11.718	1.172	35439
535	10	219	665	886	7.001	0.7	34966
536	10	221	657	904	12.803	1.28	34460
537	10	223	648	927	16.053	1.605	35115
538	10	225	647	936	5.886	0.589	35469
539	10	227	660	952	13.4	1.34	35784
540	10	229	673	967	12.902	1.29	38634
541	10	231	693	979	15.16	1.516	36042
542	10	233	706	988	10.277	1.028	36225
543	10	235	711	995	5.591	0.559	36314
544	10	237	708	1000	3.79	0.379	35863
545	10	239	683	998	16.302	1.63	35651
546	10	241	669	978	15.868	1.587	26101
547	10	243	669	933	29.249	2.925	35774
548	10	245	668	905	18.211	1.821	35700
549	10	247	667	879	16.912	1.691	35713
550	10	249	668	847	20.81	2.081	35376
551	10	251	666	826	13.711	1.371	35678
552	10	253	665	801	16.263	1.626	35399
553	10	255	663	786	9.836	0.984	42920
554	10	257	661	786	1.3	0.13	33905
555	10	259	658	783	2.758	0.276	35567
556	10	261	658	769	9.1	0.91	35161
557	10	263	658	734	22.749	2.275	35262
558	10	265	656	709	16.302	1.63	34970
559	10	267	656	709	0	0	34792
560	10	269	656	699	6.5	0.65	35411
561	10	271	657	686	8.475	0.847	35283
562	10	273	659	678	5.36	0.536	34555
563	10	275	659	670	5.2	0.52	35584
564	10	277	660	664	3.954	0.395	34855
565	10	279	661	668	2.68	0.268	34979
566	10	281	668	691	15.627	1.563	34952
567	10	283	667	685	3.954	0.395	34576
568	10	285	644	655	24.571	2.457	35423
569	10	287	636	639	11.627	1.163	35167
570	10	289	629	629	7.934	0.793	34621
571	11	129	1011	224	-1	-1	32931
572	11	131	1011	224	0	0	33190
573	11	133	1008	224	1.95	0.195	30448
574	11	135	1007	224	0.65	0.065	32463
575	11	137	1003	227	3.25	0.325	33804
576	11	139	1001	228	1.453	0.145	32245
577	11	141	995	230	4.111	0.411	33423
578	11	143	985	232	6.629	0.663	32310
579	11	145	981	232	2.6	0.26	31426
580	11	147	972	232	5.85	0.585	31748
581	11	149	963	234	5.993	0.599	31250
582	11	151	953	236	6.629	0.663	30649
583	11	153	946	236	4.55	0.455	32329
584	11	155	937	237	5.886	0.589	29280
585	11	157	932	237	3.25	0.325	30110
586	11	159	916	229	11.627	1.163	28024
587	11	161	904	226	8.04	0.804	25682
588	11	163	896	221	6.132	0.613	31673
589	11	165	880	220	10.42	1.042	35290
590	11	167	874	218	4.111	0.411	32498
591	11	169	865	209	8.273	0.827	30404
592	11	171	860	203	5.077	0.508	30867
593	11	173	849	192	10.111	1.011	30225
594	11	175	849	192	0	0	28160
595	11	177	843	177	10.501	1.05	30637
596	11	179	842	177	0.65	0.065	29915
597	11	181	840	173	2.907	0.291	33718
598	11	183	832	167	6.5	0.65	29424
599	11	185	827	161	5.077	0.508	30523
600	11	187	822	158	3.79	0.379	20383
601	11	189	820	156	1.838	0.184	29925
602	11	191	818	153	2.344	0.234	33835
603	11	193	817	152	0.919	0.092	34080
604	11	195	814	151	2.055	0.206	34776
605	11	197	811	149	2.344	0.234	33673
606	11	199	778	144	21.694	2.169	34107
607	11	201	772	142	4.111	0.411	34247
608	11	203	767	140	3.5	0.35	33998
609	11	205	760	131	7.411	0.741	33952
610	11	207	754	120	8.144	0.814	33917
611	11	209	748	108	8.72	0.872	34558
612	11	211	741	98	7.934	0.793	34583
613	11	213	734	89	7.411	0.741	34782
614	11	215	722	71	14.061	1.406	34791
615	11	217	720	68	2.344	0.234	34361
616	11	219	717	65	2.758	0.276	34478
617	11	221	713	62	3.25	0.325	34332
618	11	223	708	56	5.077	0.508	34281
619	11	225	703	51	4.596	0.46	34538
620	11	227	699	46	4.162	0.416	34684
621	11	229	693	41	5.077	0.508	33964
622	11	231	690	38	2.758	0.276	33961
623	11	233	686	35	3.25	0.325	33949
624	11	235	677	30	6.692	0.669	33983
625	11	237	673	27	3.25	0.325	34362
626	11	239	670	22	3.79	0.379	34530
627	11	241	666	15	5.24	0.524	34675
628	11	243	666	16	0.65	0.065	34083
629	11	245	641	11	16.571	1.657	34405
630	11	247	641	12	0.65	0.065	34444
631	11	249	641	28	10.4	1.04	34448
632	11	251	639	35	4.732	0.473	34179
633	11	253	636	40	3.79	0.379	34053
634	11	255	632	53	8.841	0.884	34771
635	11	257	632	55	1.3	0.13	34813
636	11	259	631	57	1.453	0.145	35025
637	11	261	631	62	3.25	0.325	34835
638	11	263	629	68	4.111	0.411	34031
639	11	265	623	79	8.144	0.814	34492
640	11	267	617	91	8.72	0.872	35024
641	11	269	612	101	7.267	0.727	35026
642	11	271	602	117	12.264	1.226	34744
643	11	273	599	123	4.36	0.436	34610
644	11	275	596	128	3.79	0.379	35520
645	11	277	589	138	7.934	0.793	34975
646	11	279	587	138	1.3	0.13	35234
647	11	281	584	144	4.36	0.436	34443
648	11	283	581	147	2.758	0.276	34289
649	11	285	580	148	0.919	0.092	34826
650	11	287	578	152	2.907	0.291	34648
651	11	289	578	154	1.3	0.13	34685
652	12	151	1005	342	-1	-1	34372
653	12	153	1005	345	1.95	0.195	34301
654	12	155	999	345	3.9	0.39	30758
655	12	157	998	345	0.65	0.065	40795
656	12	159	990	343	5.36	0.536	37631
657	12	161	979	336	8.475	0.847	33245
658	12	163	965	335	9.123	0.912	37185
659	12	165	950	336	9.771	0.977	34871
660	12	167	925	339	16.366	1.637	33858
661	12	169	883	338	27.307	2.731	29144
662	12	171	876	339	4.596	0.46	33593
663	12	173	858	349	13.384	1.338	31069
664	12	175	841	359	12.82	1.282	31230
665	12	177	824	365	11.718	1.172	30133
666	12	179	799	373	17.061	1.706	32696
667	12	181	795	377	3.677	0.368	32857
668	12	183	794	377	0.65	0.065	37858
669	12	185	746	385	31.63	3.163	33208
670	12	187	736	387	6.629	0.663	36308
671	12	189	731	386	3.314	0.331	29502
672	12	191	698	393	21.927	2.193	33600
673	12	193	673	388	16.571	1.657	34011
674	12	195	671	389	1.453	0.145	33391
675	12	197	671	389	0	0	34023
676	12	199	662	388	5.886	0.589	33924
677	12	201	656	387	3.954	0.395	33517
678	12	203	652	387	2.6	0.26	33910
679	12	205	639	386	8.475	0.847	34012
680	12	207	631	386	5.2	0.52	33499
681	12	209	619	384	7.907	0.791	33938
682	12	211	611	371	9.922	0.992	34130
683	12	213	601	354	12.82	1.282	33518
684	12	215	592	334	14.255	1.426	34074
685	12	217	587	323	7.854	0.785	33608
686	12	219	580	313	7.934	0.793	34259
687	12	221	567	296	13.91	1.391	33935
688	12	223	559	281	11.05	1.105	33802
689	12	225	553	269	8.72	0.872	34129
690	12	227	548	260	6.692	0.669	34390
691	12	229	537	240	14.836	1.484	35143
692	12	231	531	227	9.306	0.931	34480
693	12	233	527	219	5.814	0.581	34661
694	12	235	517	205	11.183	1.118	34778
695	12	237	511	194	8.144	0.814	34957
696	12	239	508	189	3.79	0.379	34770
697	12	241	503	181	6.132	0.613	34206
698	12	243	494	173	7.827	0.783	34811
699	12	245	486	159	10.481	1.048	34688
700	12	247	485	154	3.314	0.331	34506
701	12	249	478	136	12.553	1.255	34452
702	12	251	475	132	3.25	0.325	34400
703	12	253	470	120	8.45	0.845	34844
704	12	255	467	112	5.553	0.555	35524
705	12	257	454	100	11.499	1.15	35043
706	12	259	448	78	14.822	1.482	33584
707	12	261	447	76	1.453	0.145	27264
708	12	263	445	69	4.732	0.473	32212
709	12	265	442	59	6.786	0.679	34290
710	12	267	439	49	6.786	0.679	34511
711	12	269	436	38	7.411	0.741	34889
712	12	271	425	15	16.571	1.657	34306
713	12	273	420	6	6.692	0.669	34566
714	12	275	419	3	2.055	0.206	34492
715	12	277	418	3	0.65	0.065	34817
716	12	279	418	4	0.65	0.065	34786
717	12	281	418	6	1.3	0.13	34568
718	13	157	1010	320	-1	-1	32536
719	13	159	1010	320	0	0	31513
720	13	161	1010	321	0.65	0.065	30201
721	13	163	1005	321	3.25	0.325	35828
722	13	165	995	320	6.532	0.653	34334
723	13	167	978	319	11.069	1.107	37860
724	13	169	972	319	3.9	0.39	34253
725	13	171	955	317	11.126	1.113	33973
726	13	173	915	306	26.965	2.696	33349
727	13	175	899	302	10.72	1.072	38492
728	13	177	894	301	3.314	0.331	33809
729	13	179	884	300	6.532	0.653	33922
730	13	181	869	306	10.501	1.05	33161
731	13	183	858	313	8.475	0.847	33575
732	13	185	850	321	7.354	0.735	34701
733	13	187	830	334	15.505	1.55	33933
734	13	189	818	342	9.374	0.937	32951
735	13	191	801	354	13.525	1.353	33727
736	13	193	796	358	4.162	0.416	33985
737	13	195	787	365	7.411	0.741	33437
738	13	197	772	377	12.486	1.249	33911
739	13	199	769	379	2.344	0.234	33745
740	13	201	762	382	4.95	0.495	34016
741	13	203	744	387	12.143	1.214	33684
742	13	205	729	390	9.943	0.994	33845
743	13	207	713	393	10.581	1.058	33817
744	13	209	703	393	6.5	0.65	33647
745	13	211	697	389	4.687	0.469	33615
746	13	213	688	388	5.886	0.589	33867
747	13	215	678	396	8.324	0.832	33461
748	13	217	668	417	15.118	1.512	33235
749	13	219	664	431	9.464	0.946	33077
750	13	221	657	446	10.759	1.076	33719
751	13	223	652	460	9.663	0.966	33521
752	13	225	650	468	5.36	0.536	34416
753	13	227	645	487	12.77	1.277	33535
754	13	229	640	503	10.896	1.09	28450
755	13	231	636	515	8.222	0.822	33481
756	13	233	627	536	14.85	1.485	34128
757	13	235	614	559	17.172	1.717	33983
758	13	237	599	590	22.384	2.238	33593
759	13	239	593	603	9.306	0.931	33695
760	13	241	587	618	10.501	1.05	34302
761	13	243	576	630	10.581	1.058	33945
762	13	245	568	631	5.24	0.524	34280
763	13	247	550	631	11.7	1.17	33477
764	13	249	532	629	11.772	1.177	33880
765	13	251	510	625	14.534	1.453	33394
766	13	253	493	621	11.351	1.135	33635
767	13	255	475	618	11.861	1.186	34022
768	13	257	456	612	12.951	1.295	33842
769	13	259	441	595	14.736	1.474	33992
770	13	261	434	576	13.161	1.316	34406
771	13	263	430	554	14.534	1.453	33831
772	13	265	431	526	18.211	1.821	34001
773	13	267	426	490	23.624	2.362	33792
774	13	269	419	467	15.627	1.563	34134
775	13	271	415	456	7.608	0.761	33835
776	13	273	412	449	4.95	0.495	33575
777	13	275	406	437	8.72	0.872	33985
778	13	277	391	430	10.759	1.076	34217
779	13	279	369	416	16.95	1.695	34745
780	13	281	360	412	6.402	0.64	34274
781	13	283	351	408	6.402	0.64	34196
782	13	285	331	403	13.4	1.34	33975
783	13	287	306	400	16.366	1.637	33994
784	13	289	294	400	7.8	0.78	33605
785	14	163	954	900	-1	-1	31838
786	14	165	953	901	0.919	0.092	30868
787	14	167	947	900	3.954	0.395	35017
788	14	169	936	896	7.608	0.761	35526
789	14	171	923	889	9.597	0.96	35596
790	14	173	897	873	19.843	1.984	35011
791	14	175	882	869	10.09	1.009	34703
792	14	177	862	865	13.257	1.326	34587
793	14	179	853	861	6.402	0.64	35180
794	14	181	823	855	19.886	1.989	32123
795	14	183	816	855	4.55	0.455	34375
796	14	185	806	853	6.629	0.663	34223
797	14	187	789	849	11.351	1.135	34351
798	14	189	768	845	13.895	1.39	33630
799	14	191	766	839	4.111	0.411	34197
800	14	193	766	826	8.45	0.845	34189
801	14	195	757	820	7.031	0.703	34614
802	14	197	756	810	6.532	0.653	34608
803	14	199	760	787	15.174	1.517	34827
804	14	201	764	760	17.741	1.774	35183
805	14	203	767	732	18.304	1.83	34807
806	14	205	767	720	7.8	0.78	35141
807	14	207	767	709	7.15	0.715	34988
808	14	209	769	689	13.065	1.306	34592
809	14	211	769	670	12.35	1.235	35091
810	14	213	769	662	5.2	0.52	35491
811	14	215	767	650	7.907	0.791	35018
812	14	217	767	642	5.2	0.52	35181
813	14	219	765	631	7.267	0.727	34548
814	14	221	764	625	3.954	0.395	34879
815	14	223	763	613	7.827	0.783	34789
816	14	225	763	611	1.3	0.13	34570
817	14	227	763	601	6.5	0.65	40324
818	14	229	762	591	6.532	0.653	35249
819	14	231	762	574	11.05	1.105	34291
820	14	233	762	571	1.95	0.195	34831
821	14	235	767	564	5.591	0.559	33958
822	14	237	768	560	2.68	0.268	34981
823	14	239	764	547	8.841	0.884	34628
824	14	241	761	516	20.244	2.024	34678
825	14	243	764	507	6.166	0.617	34196
826	14	245	770	497	7.58	0.758	34296
827	14	247	772	495	1.838	0.184	34129
828	14	249	777	490	4.596	0.46	29035
829	14	251	781	486	3.677	0.368	33493
830	14	253	783	477	5.993	0.599	37012
831	14	255	784	472	3.314	0.331	28611
832	14	257	786	471	1.453	0.145	33204
833	14	259	800	478	10.174	1.017	30719
834	14	261	821	483	14.031	1.403	31382
835	14	263	842	487	13.895	1.39	33540
836	14	265	854	496	9.75	0.975	29367
837	14	267	868	503	10.174	1.017	35358
838	14	269	876	509	6.5	0.65	32247
839	14	271	890	519	11.183	1.118	33977
840	14	273	896	523	4.687	0.469	34488
841	14	275	907	530	8.475	0.847	38712
842	14	277	919	533	8.04	0.804	36874
843	14	279	932	537	8.841	0.884	37266
844	14	281	954	545	15.216	1.522	36169
845	14	283	955	545	0.65	0.065	36528
846	14	285	957	545	1.3	0.13	34563
847	14	287	965	549	5.814	0.581	36989
848	14	289	972	553	5.24	0.524	37889
849	15	177	1017	326	-1	-1	30259
850	15	179	1016	326	0.65	0.065	34011
851	15	181	1011	320	5.077	0.508	33201
852	15	183	1007	315	4.162	0.416	33724
853	15	185	1001	296	12.951	1.295	33708
854	15	187	997	274	14.534	1.453	33766
855	15	189	991	251	15.45	1.545	33414
856	15	191	986	233	12.143	1.214	33089
857	15	193	973	235	8.549	0.855	32418
858	15	195	972	235	0.65	0.065	32659
859	15	197	960	235	7.8	0.78	32920
860	15	199	955	230	4.596	0.46	32933
861	15	201	946	220	8.745	0.874	33020
862	15	203	969	218	15.006	1.501	32221
863	15	205	971	220	1.838	0.184	31515
864	15	207	978	226	5.993	0.599	34214
865	15	209	981	228	2.344	0.234	33551
866	15	211	992	201	18.95	1.895	33318
867	15	213	997	187	9.663	0.966	34014
868	15	215	1000	177	6.786	0.679	33556
869	15	217	1002	168	5.993	0.599	34292
870	15	219	1003	157	7.179	0.718	34318
871	15	221	1009	158	3.954	0.395	34086
872	15	223	1015	166	6.5	0.65	33901
873	15	225	1017	169	2.344	0.234	34344
874	15	227	1017	170	0.65	0.065	33401
875	15	229	1014	181	7.411	0.741	34041
876	15	231	1013	186	3.314	0.331	34487
877	15	233	1003	175	9.663	0.966	34431
878	15	235	982	168	14.388	1.439	33466
879	15	237	972	165	6.786	0.679	38112
880	15	239	962	157	8.324	0.832	34093
881	15	241	944	142	15.23	1.523	48344
882	15	243	922	125	18.071	1.807	36345
883	15	245	912	118	7.934	0.793	30584
884	15	247	898	112	9.9	0.99	33174
885	15	249	890	106	6.5	0.65	30729
886	15	251	882	95	8.841	0.884	28604
887	15	253	878	92	3.25	0.325	33262
888	15	255	884	97	5.077	0.508	33447
889	15	257	903	88	13.665	1.367	34017
890	15	259	915	80	9.374	0.937	31911
891	15	261	925	68	10.153	1.015	29125
892	15	263	933	56	9.374	0.937	31524
893	15	265	949	43	13.4	1.34	31075
894	15	267	959	36	7.934	0.793	33255
895	15	269	970	29	8.475	0.847	27919
896	15	271	979	24	6.692	0.669	34725
897	15	273	984	21	3.79	0.379	38305
898	15	275	993	18	6.166	0.617	33017
899	15	277	995	17	1.453	0.145	33064
900	15	279	998	15	2.344	0.234	25369
901	15	281	1003	13	3.5	0.35	27372
902	15	283	1013	16	6.786	0.679	34926
903	15	285	1015	18	1.838	0.184	26561
904	15	287	1018	23	3.79	0.379	37092
905	15	289	1019	29	3.954	0.395	35165
906	16	61	1010	816	-1	-1	36826
907	16	63	1010	816	0	0	36230
908	16	65	1010	816	0	0	36548
909	16	67	1010	805	7.15	0.715	36724
910	16	69	1007	800	3.79	0.379	35522
911	16	71	998	789	9.238	0.924	32145
912	16	73	986	763	18.613	1.861	31567
913	16	75	978	758	6.132	0.613	33883
914	16	77	969	755	6.166	0.617	35929
915	16	79	969	755	0	0	35999
916	16	81	998	780	24.887	2.489	36994
917	16	83	996	778	1.838	0.184	33061
918	16	85	989	771	6.435	0.643	26438
919	16	87	982	757	10.174	1.017	21148
920	16	89	976	736	14.196	1.42	33654
921	16	91	972	709	17.741	1.774	28805
922	16	93	968	671	24.836	2.484	36678
923	16	95	969	659	7.827	0.783	34831
924	16	97	967	646	8.549	0.855	31285
925	16	99	963	627	12.62	1.262	28344
926	16	101	959	599	18.384	1.838	36970
927	16	103	951	578	14.607	1.461	38255
928	16	105	946	568	7.267	0.727	41354
929	16	107	941	559	6.692	0.669	38348
930	16	109	933	542	12.212	1.221	33594
931	16	111	931	536	4.111	0.411	26986
932	16	113	927	527	6.402	0.64	36161
933	16	115	924	518	6.166	0.617	36678
934	16	117	916	516	5.36	0.536	36048
935	16	119	900	524	11.627	1.163	38533
936	16	121	887	532	9.922	0.992	29145
937	16	123	860	543	18.95	1.895	29891
938	16	125	851	547	6.402	0.64	35047
939	16	127	846	549	3.5	0.35	34203
940	16	129	850	549	2.6	0.26	37678
941	16	131	895	538	30.11	3.011	36126
942	16	133	946	530	33.555	3.355	25919
943	16	135	952	534	4.687	0.469	27743
944	16	137	959	540	5.993	0.599	32753
945	16	139	960	545	3.314	0.331	32728
946	16	141	966	552	5.993	0.599	27572
947	16	143	966	552	0	0	25298
948	16	145	947	533	17.465	1.747	24787
949	16	147	926	515	17.978	1.798	39300
950	16	149	909	494	17.562	1.756	36196
951	16	151	888	469	21.222	2.122	36333
952	16	153	874	449	15.868	1.587	37401
953	16	155	860	435	12.869	1.287	30803
954	16	157	853	430	5.591	0.559	32651
955	16	159	852	429	0.919	0.092	33095
956	16	161	841	423	8.144	0.814	24179
957	16	163	828	413	10.661	1.066	29103
958	16	165	816	405	9.374	0.937	32691
959	16	167	812	401	3.677	0.368	31924
960	16	169	809	400	2.055	0.206	36874
961	16	171	821	410	10.153	1.015	37346
962	16	173	836	425	13.788	1.379	35547
963	16	175	856	442	17.061	1.706	35388
964	16	177	866	446	7.001	0.7	20138
965	16	179	870	450	3.677	0.368	28732
966	16	181	864	472	14.822	1.482	35776
967	16	183	882	472	11.7	1.17	36468
968	16	185	885	466	4.36	0.436	39122
969	16	187	883	450	10.481	1.048	41493
970	16	189	873	439	9.663	0.966	33004
971	16	191	860	431	9.922	0.992	36181
972	16	193	813	422	31.104	3.11	36289
973	16	195	787	422	16.9	1.69	35638
974	16	197	772	418	10.09	1.009	36398
975	16	199	769	417	2.055	0.206	36127
976	16	201	763	396	14.196	1.42	36503
977	16	203	759	389	5.24	0.524	36456
978	16	205	757	387	1.838	0.184	35799
979	16	207	748	379	7.827	0.783	37030
980	16	209	742	374	5.077	0.508	36395
981	16	211	734	366	7.354	0.735	36654
982	16	213	725	358	7.827	0.783	36888
983	16	215	714	345	11.069	1.107	36926
984	16	217	707	336	7.411	0.741	37000
985	16	219	698	328	7.827	0.783	37048
986	16	221	689	321	7.411	0.741	36611
987	16	223	685	317	3.677	0.368	37844
988	16	225	681	312	4.162	0.416	35405
989	16	227	677	305	5.24	0.524	38350
990	16	229	663	298	10.174	1.017	34455
991	16	231	659	295	3.25	0.325	32983
992	16	233	662	305	6.786	0.679	37004
993	16	235	663	312	4.596	0.46	36948
994	16	237	665	331	12.418	1.242	37294
995	16	239	666	337	3.954	0.395	36837
996	16	241	670	349	8.222	0.822	36506
997	16	243	671	355	3.954	0.395	37307
998	16	245	673	372	11.126	1.113	36977
999	16	247	674	382	6.532	0.653	33649
1000	16	249	676	388	4.111	0.411	39186
1001	16	251	677	393	3.314	0.331	36484
1002	16	253	679	400	4.732	0.473	36620
1003	16	255	679	403	1.95	0.195	36332
1004	16	257	679	403	0	0	37997
1005	16	259	672	393	7.934	0.793	36634
1006	16	261	660	374	14.607	1.461	41181
1007	16	263	649	358	12.62	1.262	37032
1008	16	265	639	343	11.718	1.172	37231
1009	16	267	628	330	11.069	1.107	37414
1010	16	269	621	319	8.475	0.847	37375
1011	16	271	616	308	7.854	0.785	37506
1012	16	273	606	292	12.264	1.226	37341
1013	16	275	600	278	9.9	0.99	37657
1014	16	277	594	264	9.9	0.99	36830
1015	16	279	591	257	4.95	0.495	37189
1016	16	281	586	247	7.267	0.727	37143
1017	16	283	580	234	9.306	0.931	37998
1018	16	285	577	228	4.36	0.436	37878
1019	16	287	572	221	5.591	0.559	37189
1020	16	289	568	216	4.162	0.416	37632
1021	17	101	987	443	-1	-1	41414
1022	17	103	986	442	0.919	0.092	41083
1023	17	105	980	414	18.613	1.861	30302
1024	17	107	980	395	12.35	1.235	27163
1025	17	109	982	372	15.006	1.501	43098
1026	17	111	983	355	11.069	1.107	36807
1027	17	113	980	330	16.366	1.637	37083
1028	17	115	981	320	6.532	0.653	36407
1029	17	117	977	308	8.222	0.822	36060
1030	17	119	977	280	18.2	1.82	36163
1031	17	121	979	276	2.907	0.291	33163
1032	17	123	982	263	8.672	0.867	40495
1033	17	125	983	256	4.596	0.46	41277
1034	17	127	986	247	6.166	0.617	36965
1035	17	129	986	235	7.8	0.78	46705
1036	17	131	987	227	5.24	0.524	36377
1037	17	133	987	218	5.85	0.585	35559
1038	17	135	985	204	9.192	0.919	36885
1039	17	137	983	192	7.907	0.791	36360
1040	17	139	963	173	17.931	1.793	35512
1041	17	141	972	152	14.85	1.485	36033
1042	17	143	980	117	23.336	2.334	26594
1043	17	145	984	101	10.72	1.072	36598
1044	17	147	984	101	0	0	36855
1045	17	149	991	112	8.475	0.847	36937
1046	17	151	997	120	6.5	0.65	40156
1047	17	153	1002	129	6.692	0.669	35129
1048	17	155	1005	138	6.166	0.617	36256
1049	17	157	1007	145	4.732	0.473	36147
1050	17	159	1008	153	5.24	0.524	36964
1051	17	161	1011	162	6.166	0.617	36321
1052	17	163	1011	164	1.3	0.13	36243
1053	17	165	1011	142	14.3	1.43	36629
1054	17	167	1013	135	4.732	0.473	36493
1055	17	169	1015	135	1.3	0.13	36435
1056	17	171	1016	142	4.596	0.46	37045
1057	17	173	1018	151	5.993	0.599	36469
1058	17	175	1019	158	4.596	0.46	36571
1059	18	109	1004	681	-1	-1	34550
1060	18	111	1005	676	3.314	0.331	36182
1061	18	113	1002	668	5.553	0.555	36199
1062	18	115	992	659	8.745	0.874	35961
1063	18	117	975	639	17.061	1.706	36231
1064	18	119	968	631	6.909	0.691	36306
1065	18	121	949	595	26.458	2.646	36886
1066	18	123	946	585	6.786	0.679	36824
1067	18	125	935	563	15.987	1.599	36428
1068	18	127	909	558	17.209	1.721	36301
1069	18	129	889	568	14.534	1.453	36605
1070	18	131	865	572	15.815	1.581	36398
1071	18	133	847	577	12.143	1.214	34152
1072	18	135	835	573	8.222	0.822	33929
1073	18	137	805	553	23.435	2.344	41222
1074	18	139	788	549	11.351	1.135	33165
1075	18	141	758	529	23.435	2.344	36385
1076	18	143	751	511	12.553	1.255	36296
1077	18	145	744	466	29.601	2.96	29422
1078	18	147	731	442	17.741	1.774	37480
1079	18	149	724	441	4.596	0.46	36620
1080	18	151	688	437	23.543	2.354	36540
1081	18	153	682	437	3.9	0.39	34745
1082	18	155	679	450	8.672	0.867	32772
1083	18	157	679	449	0.65	0.065	36343
1084	18	159	678	407	27.307	2.731	34490
1085	18	161	671	386	14.388	1.439	35218
1086	18	163	667	356	19.672	1.967	42188
1087	18	165	667	345	7.15	0.715	36032
1088	18	167	667	330	9.75	0.975	32778
1089	18	169	669	324	4.111	0.411	35396
1090	18	171	674	320	4.162	0.416	35943
1091	18	173	711	316	24.19	2.419	35881
1092	18	175	739	303	20.065	2.007	29347
1093	18	177	752	298	9.053	0.905	33627
1094	18	179	767	298	9.75	0.975	33654
1095	18	181	790	305	15.627	1.563	36846
1096	18	183	796	304	3.954	0.395	36568
1097	18	185	806	288	12.264	1.226	37444
1098	18	187	813	274	10.174	1.017	33966
1099	18	189	842	246	26.202	2.62	35710
1100	18	191	855	231	12.902	1.29	37299
1101	18	193	866	218	11.069	1.107	39357
1102	18	195	867	217	0.919	0.092	37390
1103	18	197	872	234	11.518	1.152	44165
1104	18	199	872	238	2.6	0.26	35522
1105	18	201	879	256	12.553	1.255	36581
1106	18	203	881	267	7.267	0.727	28954
1107	18	205	883	277	6.629	0.663	33206
1108	18	207	889	283	5.515	0.552	36358
1109	18	209	900	290	8.475	0.847	35312
1110	18	211	895	287	3.79	0.379	33103
1111	18	213	869	265	22.138	2.214	36334
1112	18	215	847	244	19.768	1.977	36532
1113	18	217	840	237	6.435	0.643	36679
1114	18	219	827	230	9.597	0.96	36993
1115	18	221	812	223	10.759	1.076	37047
1116	18	223	801	214	9.238	0.924	36728
1117	18	225	776	198	19.293	1.929	37131
1118	18	227	767	187	9.238	0.924	37297
1119	18	229	750	161	20.191	2.019	38071
1120	18	231	744	154	5.993	0.599	37674
1121	18	233	730	131	17.501	1.75	38352
1122	18	235	718	114	13.525	1.353	37550
1123	18	237	703	101	12.902	1.29	37752
1124	18	239	692	96	7.854	0.785	37350
1125	18	241	682	90	7.58	0.758	37978
1126	18	243	672	86	7.001	0.7	38151
1127	18	245	659	81	9.053	0.905	37686
1128	18	247	653	84	4.36	0.436	37536
1129	18	249	648	87	3.79	0.379	38298
1130	18	251	633	84	9.943	0.994	37981
1131	18	253	621	78	8.72	0.872	37796
1132	18	255	606	67	12.09	1.209	37599
1133	18	257	590	58	11.932	1.193	37050
1134	18	259	578	55	8.04	0.804	36626
1135	18	261	565	49	9.306	0.931	36020
1136	18	263	554	45	7.608	0.761	36394
1137	18	265	552	47	1.838	0.184	36474
1138	18	267	562	78	21.172	2.117	36489
1139	18	269	565	93	9.943	0.994	36863
1140	18	271	563	95	1.838	0.184	32201
1141	18	273	570	96	4.596	0.46	40301
1142	18	275	580	102	7.58	0.758	42738
1143	18	277	593	110	9.922	0.992	37916
1144	18	279	613	121	14.836	1.484	29290
1145	18	281	630	127	11.718	1.172	38228
1146	18	283	653	137	16.302	1.63	37947
1147	18	285	670	145	12.212	1.221	37718
1148	18	287	680	152	7.934	0.793	39275
1149	18	289	689	159	7.411	0.741	39644
1150	19	189	1003	371	-1	-1	32997
1151	19	191	1003	370	0.65	0.065	36955
1152	19	193	961	352	29.701	2.97	36376
1153	19	195	951	352	6.5	0.65	35969
1154	19	197	938	348	8.841	0.884	36553
1155	19	199	923	340	11.05	1.105	35516
1156	19	201	910	328	11.499	1.15	36644
1157	19	203	891	307	18.407	1.841	36180
1158	19	205	880	286	15.409	1.541	36295
1159	19	207	874	272	9.9	0.99	31037
1160	19	209	866	240	21.44	2.144	38573
1161	19	211	861	219	14.031	1.403	38492
1162	19	213	855	194	16.711	1.671	37188
1163	19	215	852	176	11.861	1.186	37273
1164	19	217	851	171	3.314	0.331	36673
1165	19	219	847	164	5.24	0.524	37575
1166	19	221	842	154	7.267	0.727	37844
1167	19	223	842	155	0.65	0.065	37126
1168	19	225	860	211	38.233	3.823	41063
1169	19	227	862	222	7.267	0.727	43652
1170	19	229	862	241	12.35	1.235	38184
1171	19	231	864	263	14.359	1.436	36832
1172	19	233	866	281	11.772	1.177	36747
1173	19	235	869	305	15.721	1.572	37201
1174	19	237	869	305	0	0	36539
1175	19	239	871	326	13.711	1.371	37295
1176	19	241	873	349	15.006	1.501	37177
1177	19	243	875	361	7.907	0.791	37526
1178	19	245	878	370	6.166	0.617	37238
1179	19	247	880	376	4.111	0.411	37147
1180	19	249	883	383	4.95	0.495	36847
1181	19	251	885	387	2.907	0.291	36600
1182	19	253	879	375	8.72	0.872	37360
1183	19	255	870	358	12.503	1.25	36702
1184	19	257	864	332	17.344	1.734	37513
1185	19	259	860	308	15.815	1.581	31279
1186	19	261	863	271	24.128	2.413	36945
1187	19	263	861	250	13.711	1.371	37064
1188	19	265	861	241	5.85	0.585	36883
1189	19	267	861	234	4.55	0.455	36661
1190	19	269	862	228	3.954	0.395	35079
1191	19	271	862	224	2.6	0.26	39383
1192	19	273	862	214	6.5	0.65	37188
1193	19	275	860	208	4.111	0.411	37034
1194	19	277	859	205	2.055	0.206	37059
1195	19	279	859	204	0.65	0.065	37119
1196	19	281	859	204	0	0	37453
1197	19	283	856	197	4.95	0.495	37338
1198	19	285	840	190	11.351	1.135	37414
1199	19	287	832	179	8.841	0.884	33937
1200	19	289	821	167	10.581	1.058	42240
1201	20	185	993	369	-1	-1	35100
1202	20	187	993	369	0	0	36188
1203	20	189	991	365	2.907	0.291	24139
1204	20	191	989	362	2.344	0.234	36446
1205	20	193	967	355	15.006	1.501	36494
1206	20	195	953	354	9.123	0.912	35786
1207	20	197	946	353	4.596	0.46	36342
1208	20	199	921	346	16.875	1.687	36281
1209	20	201	909	341	8.45	0.845	36202
1210	20	203	898	334	8.475	0.847	36195
1211	20	205	893	330	4.162	0.416	36559
1212	20	207	882	317	11.069	1.107	36592
1213	20	209	859	297	19.811	1.981	33733
1214	20	211	855	292	4.162	0.416	36966
1215	20	213	847	279	9.922	0.992	37073
1216	20	215	838	262	12.503	1.25	32090
1217	20	217	827	239	16.571	1.657	36827
1218	20	219	826	229	6.532	0.653	36833
1219	20	221	825	226	2.055	0.206	36756
1220	20	223	827	241	9.836	0.984	36559
1221	20	225	838	286	30.11	3.011	36709
1222	20	227	843	303	11.518	1.152	36417
1223	20	229	847	321	11.985	1.199	36269
1224	20	231	848	330	5.886	0.589	36623
1225	20	233	851	341	7.411	0.741	36808
1226	20	235	853	348	4.732	0.473	37569
1227	20	237	854	352	2.68	0.268	37020
1228	20	239	854	354	1.3	0.13	36559
1229	20	241	856	367	8.549	0.855	37117
1230	20	243	858	380	8.549	0.855	37180
1231	20	245	860	387	4.732	0.473	37228
1232	20	247	861	393	3.954	0.395	36617
1233	20	249	861	401	5.2	0.52	36930
1234	20	251	863	406	3.5	0.35	36245
1235	20	253	864	415	5.886	0.589	37181
1236	20	255	865	418	2.055	0.206	37274
1237	20	257	865	418	0	0	37052
1238	20	259	849	360	39.107	3.911	36839
1239	20	261	845	335	16.456	1.646	36726
1240	20	263	843	309	16.95	1.695	37474
1241	20	265	841	288	13.711	1.371	37167
1242	20	267	840	276	7.827	0.783	40213
1243	20	269	839	267	5.886	0.589	35989
1244	20	271	835	276	6.402	0.64	35932
1245	20	273	834	295	12.367	1.237	36411
1246	20	275	831	321	17.012	1.701	36649
1247	20	277	830	331	6.532	0.653	36907
1248	20	279	828	337	4.111	0.411	37050
1249	20	281	825	350	8.672	0.867	36768
1250	20	283	824	351	0.919	0.092	37315
1251	20	285	822	352	1.453	0.145	37293
1252	20	287	816	348	4.687	0.469	37656
1253	20	289	796	327	18.85	1.885	37043
1254	21	193	1005	654	-1	-1	30401
1255	21	195	1006	653	0.919	0.092	36247
1256	21	197	997	652	5.886	0.589	36376
1257	21	199	992	652	3.25	0.325	35926
1258	21	201	987	653	3.314	0.331	35733
1259	21	203	984	654	2.055	0.206	35952
1260	21	205	979	655	3.314	0.331	33763
1261	21	207	967	657	7.907	0.791	34704
1262	21	209	963	658	2.68	0.268	35695
1263	21	211	951	662	8.222	0.822	35536
1264	21	213	943	667	6.132	0.613	35319
1265	21	215	921	675	15.216	1.522	41910
1266	21	217	911	680	7.267	0.727	37114
1267	21	219	897	685	9.663	0.966	33650
1268	21	221	884	685	8.45	0.845	35857
1269	21	223	881	685	1.95	0.195	36194
1270	21	225	891	674	9.663	0.966	35850
1271	21	227	903	662	11.031	1.103	36160
1272	21	229	915	651	10.581	1.058	35827
1273	21	231	925	641	9.192	0.919	32242
1274	21	233	934	633	7.827	0.783	37831
1275	21	235	937	626	4.95	0.495	37842
1276	21	237	943	615	8.144	0.814	35688
1277	21	239	945	608	4.732	0.473	34489
1278	21	241	948	600	5.553	0.555	35768
1279	21	243	948	599	0.65	0.065	36083
1280	21	245	944	602	3.25	0.325	38518
1281	21	247	944	602	0	0	35526
1282	21	249	929	629	20.076	2.008	35069
1283	21	251	911	664	25.582	2.558	33397
1284	21	253	894	687	18.59	1.859	29650
1285	21	255	880	703	13.819	1.382	33638
1286	21	257	870	711	8.324	0.832	32864
1287	21	259	858	716	8.45	0.845	36114
1288	21	261	846	720	8.222	0.822	35833
1289	21	263	838	722	5.36	0.536	36385
1290	21	265	824	727	9.663	0.966	36161
1291	21	267	786	735	25.241	2.524	36309
1292	21	269	754	739	20.961	2.096	36541
1293	21	271	739	740	9.771	0.977	37162
1294	21	273	736	741	2.055	0.206	36796
1295	21	275	753	726	14.736	1.474	36557
1296	21	277	771	717	13.081	1.308	36800
1297	21	279	794	711	15.45	1.545	37488
1298	21	281	817	705	15.45	1.545	36773
1299	21	283	833	696	11.932	1.193	35958
1300	21	285	849	678	15.654	1.565	36374
1301	21	287	861	662	13	1.3	28641
1302	21	289	864	658	3.25	0.325	31699
1303	22	201	985	525	-1	-1	34542
1304	22	203	978	520	5.591	0.559	35228
1305	22	205	975	516	3.25	0.325	36117
1306	22	207	968	498	12.553	1.255	36944
1307	22	209	958	491	7.934	0.793	36438
1308	22	211	944	481	11.183	1.118	36876
1309	22	213	931	473	9.922	0.992	36675
1310	22	215	929	471	1.838	0.184	37432
1311	22	217	921	458	9.922	0.992	33878
1312	22	219	912	443	11.37	1.137	32720
1313	22	221	896	424	16.145	1.615	37553
1314	22	223	884	408	13	1.3	36712
1315	22	225	872	385	16.862	1.686	36565
1316	22	227	852	361	20.306	2.031	36467
1317	22	229	838	344	14.314	1.431	36663
1318	22	231	817	326	17.978	1.798	35437
1319	22	233	809	310	11.627	1.163	36668
1320	22	235	796	288	16.61	1.661	35410
1321	22	237	789	272	11.351	1.135	40695
1322	22	239	785	226	30.012	3.001	36742
1323	22	241	784	214	7.827	0.783	40576
1324	22	243	775	180	22.861	2.286	35931
1325	22	245	769	170	7.58	0.758	41729
1326	22	247	761	158	9.374	0.937	44797
1327	22	249	747	146	11.985	1.199	36551
1328	22	251	735	133	11.499	1.15	40666
1329	22	253	730	126	5.591	0.559	36106
1330	22	255	726	119	5.24	0.524	44093
1331	22	257	717	114	6.692	0.669	35899
1332	22	259	713	114	2.6	0.26	38592
1333	22	261	700	117	8.672	0.867	38590
1334	22	263	678	115	14.359	1.436	38563
1335	22	265	640	104	25.713	2.571	37404
1336	22	267	621	99	12.77	1.277	38967
1337	22	269	597	96	15.721	1.572	39752
1338	22	271	584	92	8.841	0.884	36341
1339	22	273	566	84	12.803	1.28	38398
1340	22	275	557	78	7.031	0.703	35519
1341	22	277	533	73	15.935	1.593	33952
1342	22	279	517	70	10.581	1.058	39556
1343	22	281	497	65	13.4	1.34	32577
1344	22	283	477	59	13.572	1.357	33731
1345	22	285	437	52	26.394	2.639	32688
1346	22	287	417	48	13.257	1.326	30785
1347	22	289	397	46	13.065	1.306	36031
1348	23	73	1010	578	-1	-1	36207
1349	23	75	1017	579	4.596	0.46	34080
1350	23	77	1014	579	1.95	0.195	35896
1351	23	79	1001	578	8.475	0.847	40973
1352	23	81	991	578	6.5	0.65	33673
1353	23	83	982	576	5.993	0.599	35741
1354	23	85	969	570	9.306	0.931	35745
1355	23	87	944	564	16.711	1.671	36004
1356	23	89	933	561	7.411	0.741	31797
1357	23	91	932	565	2.68	0.268	29945
1358	23	93	929	566	2.055	0.206	38915
1359	23	95	922	574	6.909	0.691	36214
1360	23	97	907	596	17.307	1.731	35589
1361	23	99	897	614	13.384	1.338	36558
1362	23	101	888	628	10.818	1.082	35923
1363	23	103	873	633	10.277	1.028	36183
1364	23	105	865	637	5.814	0.581	38311
1365	23	107	863	637	1.3	0.13	36268
1366	23	109	863	638	0.65	0.065	35944
1367	23	111	856	641	4.95	0.495	36453
1368	23	113	848	637	5.814	0.581	36197
1369	23	115	832	613	18.748	1.875	35982
1370	23	117	790	585	32.81	3.281	35842
1371	23	119	769	586	13.665	1.367	36149
1372	23	121	756	585	8.475	0.847	36316
1373	23	123	742	581	9.464	0.946	47029
1374	23	125	732	580	6.532	0.653	30491
1375	23	127	731	579	0.919	0.092	38513
1376	23	129	730	577	1.453	0.145	34792
1377	23	131	730	573	2.6	0.26	35465
1378	23	133	735	575	3.5	0.35	35567
1379	23	135	738	575	1.95	0.195	34835
1380	23	137	739	580	3.314	0.331	34750
1381	23	139	739	582	1.3	0.13	35683
1382	23	141	729	605	16.302	1.63	35972
1383	23	143	726	633	18.304	1.83	35409
1384	23	145	740	688	36.889	3.689	36768
1385	23	147	744	696	5.814	0.581	42206
1386	23	149	751	713	11.95	1.195	35326
1387	23	151	751	716	1.95	0.195	35410
1388	23	153	753	721	3.5	0.35	33302
1389	23	155	765	751	21.002	2.1	30805
1390	23	157	768	767	10.581	1.058	32358
1391	23	159	781	784	13.91	1.391	36599
1392	23	161	784	795	7.411	0.741	48162
1393	23	163	784	798	1.95	0.195	42871
1394	23	165	778	808	7.58	0.758	34795
1395	23	167	778	809	0.65	0.065	34967
1396	23	169	768	814	7.267	0.727	35249
1397	23	171	757	821	8.475	0.847	35168
1398	23	173	747	834	10.661	1.066	35133
1399	23	175	739	848	10.481	1.048	34959
1400	23	177	733	858	7.58	0.758	35041
1401	23	179	717	879	17.16	1.716	40072
1402	23	181	708	898	13.665	1.367	35768
1403	23	183	701	906	6.909	0.691	30471
1404	23	185	697	909	3.25	0.325	33799
1405	23	187	683	927	14.822	1.482	36912
1406	23	189	676	939	9.03	0.903	31933
1407	23	191	673	962	15.076	1.508	34834
1408	23	193	668	968	5.077	0.508	34642
1409	23	195	658	967	6.532	0.653	34822
1410	23	197	654	973	4.687	0.469	35000
1411	23	199	649	983	7.267	0.727	34610
1412	23	201	646	990	4.95	0.495	34610
1413	23	203	636	997	7.934	0.793	34143
1414	23	205	630	1003	5.515	0.552	34575
1415	23	207	627	1007	3.25	0.325	34786
1416	23	209	625	1010	2.344	0.234	34285
1417	23	211	623	1011	1.453	0.145	34369
1418	23	213	617	1016	5.077	0.508	34350
1419	23	215	611	1018	4.111	0.411	34848
1420	23	217	610	1020	1.453	0.145	34249
1421	23	219	609	1021	0.919	0.092	34280
1422	24	133	1008	842	-1	-1	32976
1423	24	135	1008	842	0	0	32555
1424	24	137	1004	842	2.6	0.26	37236
1425	24	139	996	833	7.827	0.783	34235
1426	24	141	986	808	17.501	1.75	34126
1427	24	143	978	771	24.605	2.461	34229
1428	24	145	965	749	16.61	1.661	28174
1429	24	147	964	726	14.964	1.496	33769
1430	24	149	974	704	15.708	1.571	28523
1431	24	151	972	682	14.359	1.436	30688
1432	24	153	973	644	24.708	2.471	35375
1433	24	155	975	602	27.33	2.733	24293
1434	24	157	975	579	14.95	1.495	38584
1435	24	159	978	541	24.776	2.478	35513
1436	24	161	978	531	6.5	0.65	35830
1437	24	163	976	529	1.838	0.184	34993
1438	24	165	957	541	14.607	1.461	36046
1439	24	167	946	534	8.475	0.847	35496
1440	24	169	940	529	5.077	0.508	35770
1441	24	171	923	517	13.525	1.353	36049
1442	24	173	921	516	1.453	0.145	36105
1443	24	175	913	500	11.627	1.163	36476
1444	24	177	897	474	19.843	1.984	36332
1445	24	179	873	430	32.577	3.258	36695
1446	24	181	864	415	11.37	1.137	36261
1447	24	183	855	401	10.818	1.082	35460
1448	24	185	847	384	12.212	1.221	48403
1449	24	187	842	369	10.277	1.028	35790
1450	24	189	845	361	5.553	0.555	25477
1451	24	191	869	330	25.482	2.548	34301
1452	24	193	872	290	26.072	2.607	36370
1453	24	195	867	291	3.314	0.331	36969
1454	24	197	868	268	14.964	1.496	35970
1455	24	199	872	255	8.841	0.884	36047
1456	24	201	877	243	8.45	0.845	35644
1457	24	203	884	229	10.174	1.017	36764
1458	24	205	894	213	12.264	1.226	35950
1459	24	207	909	193	16.25	1.625	35574
1460	24	209	917	183	8.324	0.832	34906
1461	24	211	923	174	7.031	0.703	35604
1462	24	213	927	167	5.24	0.524	35219
1463	24	215	933	159	6.5	0.65	34909
1464	24	217	945	149	10.153	1.015	35214
1465	24	219	957	141	9.374	0.937	35179
1466	24	221	967	129	10.153	1.015	34955
1467	24	223	974	121	6.909	0.691	34978
1468	24	225	983	114	7.411	0.741	34695
1469	24	227	993	102	10.153	1.015	35378
1470	24	229	999	93	7.031	0.703	36450
1471	24	231	1007	81	9.374	0.937	34925
1472	24	233	1011	77	3.677	0.368	36669
1473	24	235	1013	73	2.907	0.291	36053
1474	24	237	1016	64	6.166	0.617	36045
1475	24	239	1015	58	3.954	0.395	36234
1476	24	241	1015	45	8.45	0.845	36206
1477	24	243	1013	29	10.481	1.048	36096
1478	24	245	1013	27	1.3	0.13	36688
1479	25	137	1010	354	-1	-1	35538
1480	25	139	1010	362	5.2	0.52	37095
1481	25	141	1004	364	4.111	0.411	37696
1482	25	143	997	364	4.55	0.455	36979
1483	25	145	994	364	1.95	0.195	35782
1484	25	147	981	367	8.672	0.867	32937
1485	25	149	967	373	9.9	0.99	40940
1486	25	151	959	376	5.553	0.555	36388
1487	25	153	942	386	12.82	1.282	37581
1488	25	155	927	395	11.37	1.137	39287
1489	25	157	911	406	12.62	1.262	37412
1490	25	159	896	418	12.486	1.249	37491
1491	25	161	884	427	9.75	0.975	43146
1492	25	163	869	435	11.05	1.105	36192
1493	25	165	852	453	16.093	1.609	32764
1494	25	167	841	471	13.711	1.371	29005
1495	25	169	841	472	0.65	0.065	26764
1496	25	171	842	489	11.069	1.107	35694
1497	25	173	848	507	12.333	1.233	36329
1498	25	175	852	523	10.72	1.072	35364
1499	25	177	859	552	19.391	1.939	37402
1500	25	179	859	567	9.75	0.975	35489
1501	25	181	858	569	1.453	0.145	41654
1502	25	183	847	587	13.711	1.371	38762
1503	25	185	833	616	20.931	2.093	34888
1504	25	187	830	632	10.581	1.058	36717
1505	25	189	831	635	2.055	0.206	38904
1506	25	191	835	638	3.25	0.325	35505
1507	25	193	847	636	7.907	0.791	35460
1508	25	195	847	638	1.3	0.13	35088
1509	25	197	850	642	3.25	0.325	35226
1510	25	199	859	642	5.85	0.585	35404
1511	25	201	876	643	11.069	1.107	35371
1512	25	203	878	643	1.3	0.13	34780
1513	25	205	893	630	12.902	1.29	35405
1514	25	207	898	628	3.5	0.35	34954
1515	25	209	908	623	7.267	0.727	34722
1516	25	211	918	616	7.934	0.793	34946
1517	25	213	922	612	3.677	0.368	34645
1518	25	215	925	609	2.758	0.276	33000
1519	25	217	925	607	1.3	0.13	34392
1520	25	219	928	593	9.306	0.931	34795
1521	25	221	927	579	9.123	0.912	35232
1522	25	223	928	569	6.532	0.653	34638
1523	25	225	931	556	8.672	0.867	35792
1524	25	227	936	546	7.267	0.727	35410
1525	25	229	936	540	3.9	0.39	35476
1526	25	231	934	535	3.5	0.35	35117
1527	25	233	933	529	3.954	0.395	35230
1528	25	235	933	525	2.6	0.26	35605
1529	25	237	929	551	17.098	1.71	35087
1530	25	239	929	557	3.9	0.39	34854
1531	25	241	938	558	5.886	0.589	34971
1532	25	243	949	558	7.15	0.715	35206
1533	25	245	905	591	35.749	3.575	35478
1534	25	247	898	596	5.591	0.559	35285
1535	25	249	889	603	7.411	0.741	35051
1536	25	251	873	611	11.627	1.163	34702
1537	25	253	856	617	11.718	1.172	34977
1538	25	255	824	618	20.81	2.081	34064
1539	25	257	818	618	3.9	0.39	39023
1540	25	259	815	618	1.95	0.195	35095
1541	25	261	808	613	5.591	0.559	35313
1542	25	263	800	604	7.827	0.783	36446
1543	25	265	787	598	9.306	0.931	34604
1544	25	267	775	597	7.827	0.783	31866
1545	25	269	768	597	4.55	0.455	35379
1546	25	271	751	592	11.518	1.152	35565
1547	25	273	741	592	6.5	0.65	35231
1548	25	275	735	590	4.111	0.411	34964
1549	25	277	733	586	2.907	0.291	35964
1550	25	279	730	582	3.25	0.325	35215
1551	25	281	734	582	2.6	0.26	36082
1552	25	283	752	585	11.861	1.186	35093
1553	25	285	766	589	9.464	0.946	35033
1554	25	287	774	590	5.24	0.524	35263
1555	25	289	733	587	26.721	2.672	35345
1556	26	165	1009	385	-1	-1	34149
1557	26	167	1009	385	0	0	35599
1558	26	169	997	373	11.031	1.103	33050
1559	26	171	989	373	5.2	0.52	35277
1560	26	173	983	372	3.954	0.395	30277
1561	26	175	976	366	5.993	0.599	38007
1562	26	177	959	358	12.212	1.221	34113
1563	26	179	948	352	8.144	0.814	31444
1564	26	181	940	345	6.909	0.691	34636
1565	26	183	933	340	5.591	0.559	34654
1566	26	185	921	326	11.985	1.199	33411
1567	26	187	917	321	4.162	0.416	32116
1568	26	189	915	314	4.732	0.473	32586
1569	26	191	911	303	7.608	0.761	35698
1570	26	193	891	293	14.534	1.453	35678
1571	26	195	878	291	8.549	0.855	35805
1572	26	197	870	285	6.5	0.65	36769
1573	26	199	861	276	8.273	0.827	36485
1574	26	201	856	271	4.596	0.46	35836
1575	26	203	849	263	6.909	0.691	35853
1576	26	205	840	252	9.238	0.924	36372
1577	26	207	827	238	12.418	1.242	36313
1578	26	209	822	231	5.591	0.559	36831
1579	26	211	813	222	8.273	0.827	36349
1580	26	213	809	219	3.25	0.325	36007
1581	26	215	792	206	13.91	1.391	36640
1582	26	217	789	204	2.344	0.234	36974
1583	26	219	783	194	7.58	0.758	36702
1584	26	221	775	181	9.922	0.992	41299
1585	26	223	773	179	1.838	0.184	34673
1586	26	225	770	173	4.36	0.436	34663
1587	26	227	767	165	5.553	0.555	27460
1588	26	229	766	160	3.314	0.331	37113
1589	26	231	764	154	4.111	0.411	36672
1590	26	233	761	147	4.95	0.495	36815
1591	26	235	760	140	4.596	0.46	36941
1592	26	237	758	135	3.5	0.35	36761
1593	26	239	757	121	9.123	0.912	36660
1594	26	241	757	116	3.25	0.325	36864
1595	26	243	756	112	2.68	0.268	37108
1596	26	245	756	118	3.9	0.39	36896
1597	26	247	769	153	24.268	2.427	37083
1598	26	249	772	162	6.166	0.617	36173
1599	26	251	773	164	1.453	0.145	36478
1600	26	253	773	164	0	0	36625
1601	26	255	769	155	6.402	0.64	37330
1602	26	257	769	155	0	0	36740
1603	26	259	766	175	13.145	1.315	36727
1604	26	261	761	163	8.45	0.845	36918
1605	26	263	755	155	6.5	0.65	36981
1606	26	265	755	155	0	0	37131
1607	26	267	753	151	2.907	0.291	36809
1608	26	269	749	142	6.402	0.64	36483
1609	26	271	747	139	2.344	0.234	37154
1610	26	273	747	138	0.65	0.065	37106
1611	26	275	746	135	2.055	0.206	36636
1612	26	277	745	136	0.919	0.092	36539
1613	26	279	748	150	9.306	0.931	36830
1614	26	281	748	155	3.25	0.325	37245
1615	26	283	749	165	6.532	0.653	36501
1616	26	285	748	169	2.68	0.268	36992
1617	26	287	748	169	0	0	37178
1618	26	289	746	166	2.344	0.234	36740
1619	27	169	1014	133	-1	-1	36470
1620	27	171	1012	130	2.344	0.234	33546
1621	27	173	1010	126	2.907	0.291	34636
1622	27	175	1007	121	3.79	0.379	35088
1623	27	177	1005	117	2.907	0.291	31354
1624	27	179	1003	109	5.36	0.536	34611
1625	27	181	1000	102	4.95	0.495	35344
1626	27	183	999	98	2.68	0.268	30752
1627	27	185	997	94	2.907	0.291	35607
1628	27	187	995	87	4.732	0.473	35266
1629	27	189	993	81	4.111	0.411	35655
1630	27	191	992	77	2.68	0.268	35771
1631	27	193	989	71	4.36	0.436	35598
1632	27	195	984	68	3.79	0.379	35158
1633	27	197	980	64	3.677	0.368	36126
1634	27	199	976	57	5.24	0.524	35657
1635	27	201	972	50	5.24	0.524	36522
1636	27	203	967	39	7.854	0.785	36030
1637	27	205	964	33	4.36	0.436	35900
1638	27	207	963	30	2.055	0.206	35826
1639	27	209	960	25	3.79	0.379	35647
1640	27	211	958	22	2.344	0.234	36391
1641	27	213	956	18	2.907	0.291	36003
1642	27	215	953	13	3.79	0.379	35487
1643	27	217	949	9	3.677	0.368	36475
1644	27	219	947	7	1.838	0.184	36058
1645	27	221	944	4	2.758	0.276	36253
1646	27	223	942	3	1.453	0.145	36287
1647	27	225	941	3	0.65	0.065	36263
1648	27	227	941	3	0	0	36043
1649	27	229	940	5	1.453	0.145	34076
1650	27	231	940	11	3.9	0.39	31694
1651	27	233	940	13	1.3	0.13	40865
1652	27	235	941	17	2.68	0.268	36498
1653	27	237	942	20	2.055	0.206	36148
1654	27	239	942	21	0.65	0.065	36657
1655	27	241	942	22	0.65	0.065	36254
1656	28	195	991	796	-1	-1	34662
1657	28	197	990	795	0.919	0.092	34300
1658	28	199	979	799	7.608	0.761	33715
1659	28	201	975	800	2.68	0.268	34250
1660	28	203	961	802	9.192	0.919	34030
1661	28	205	947	806	9.464	0.946	34042
1662	28	207	942	808	3.5	0.35	33907
1663	28	209	939	811	2.758	0.276	33784
1664	28	211	930	819	7.827	0.783	33949
1665	28	213	929	829	6.532	0.653	34214
1666	28	215	929	845	10.4	1.04	34586
1667	28	217	926	861	10.581	1.058	33807
1668	28	219	924	873	7.907	0.791	33949
1669	28	221	925	883	6.532	0.653	33596
1670	28	223	925	897	9.1	0.91	33795
1671	28	225	925	905	5.2	0.52	34279
1672	28	227	924	916	7.179	0.718	34480
1673	28	229	919	937	14.031	1.403	34359
1674	28	231	915	949	8.222	0.822	34601
1675	28	233	914	953	2.68	0.268	34206
1676	28	235	908	969	11.107	1.111	34905
1677	28	237	906	976	4.732	0.473	34326
1678	28	239	904	984	5.36	0.536	34734
1679	28	241	903	989	3.314	0.331	34078
1680	28	243	900	996	4.95	0.495	34210
1681	28	245	898	1002	4.111	0.411	33901
1682	28	247	896	1012	6.629	0.663	34326
1683	28	249	896	1016	2.6	0.26	34810
1684	28	251	896	1017	0.65	0.065	34801
1685	28	253	896	1019	1.3	0.13	35046
1686	28	255	894	1022	2.344	0.234	34302
1687	28	257	894	1022	0	0	33595
1688	28	259	894	1022	0	0	33913
