# Supplementary material for: The Arp2/3 complex is required for in situ haptotactic response of microglia to iC3b
Source: EMBO Rep. 2026 Feb 27;27(7):1666–95. doi: 10.1038/s44319-026-00720-9 (PMC13076747; doi:10.1038/s44319-026-00720-9)
Supplement: Supplementary file 15 — Source data Fig. 3 [file 44319_2026_720_MOESM15_ESM.zip › Figure 3/3H-L/25.01.26 BV2 iC3b hapto CK666 well 1 away tracks.csv]

Track n�	Slice n�	X	Y	Distance	Velocity	Pixel Value
1	167	1004	735	-1.000	-1.000	31135
1	169	1011	740	5.591	0.559	28698
1	171	1012	740	0.650	0.065	33087
1	173	1007	740	3.250	0.325	32580
1	175	1007	740	0.000	0.000	32614
1	177	1010	741	2.055	0.206	32583
1	179	1012	735	4.111	0.411	32308
1	181	1012	730	3.250	0.325	32727
1	183	1012	724	3.900	0.390	32873
1	185	1012	715	5.850	0.585	32574
1	187	1012	715	0.000	0.000	32501
1	189	1011	712	2.055	0.206	32124
1	191	1011	707	3.250	0.325	33008
1	193	1011	707	0.000	0.000	32551
1	195	1003	712	6.132	0.613	32134
1	197	998	715	3.790	0.379	32780
1	199	996	717	1.838	0.184	32943
1	201	994	721	2.907	0.291	32711
1	203	984	726	7.267	0.727	32032
1	205	982	727	1.453	0.145	32400
1	207	981	729	1.453	0.145	32488
1	209	984	733	3.250	0.325	32545
1	211	979	735	3.500	0.350	32056
1	213	966	739	8.841	0.884	32165
1	215	958	741	5.360	0.536	32242
1	217	953	743	3.500	0.350	32552
1	219	950	745	2.344	0.234	32433
1	221	942	749	5.814	0.581	32470
1	223	920	753	14.534	1.453	32880
1	225	918	754	1.453	0.145	33101
1	227	892	756	16.950	1.695	33107
1	229	879	754	8.549	0.855	32606
1	231	878	754	0.650	0.065	32450
1	233	872	745	7.031	0.703	32812
1	235	870	739	4.111	0.411	32743
1	237	863	725	10.174	1.017	33003
1	239	862	718	4.596	0.460	32837
1	241	859	708	6.786	0.679	32576
1	243	859	703	3.250	0.325	32848
1	245	858	694	5.886	0.589	33096
1	247	855	678	10.581	1.058	32895
1	249	854	675	2.055	0.206	33145
1	251	854	675	0.000	0.000	33215
1	253	851	661	9.306	0.931	33233
1	255	851	655	3.900	0.390	32967
1	257	849	647	5.360	0.536	33200
1	259	849	642	3.250	0.325	32840
1	261	847	638	2.907	0.291	33235
1	263	847	636	1.300	0.130	33572
1	265	845	629	4.732	0.473	33066
1	267	839	625	4.687	0.469	33266
1	269	831	622	5.553	0.555	32714
1	271	826	619	3.790	0.379	33154
1	273	826	617	1.300	0.130	33417
1	275	820	612	5.077	0.508	33014
1	277	816	608	3.677	0.368	33866
1	279	813	601	4.950	0.495	33318
1	281	812	590	7.179	0.718	33700
1	283	815	586	3.250	0.325	33571
1	285	818	577	6.166	0.617	33020
1	287	822	568	6.402	0.640	33323
1	289	824	566	1.838	0.184	33080
2	157	988	1010	-1.000	-1.000	30411
2	159	988	1010	0.000	0.000	32804
2	161	981	1010	4.550	0.455	24859
2	163	977	1011	2.680	0.268	26068
2	165	974	1011	1.950	0.195	24489
2	167	970	1011	2.600	0.260	31374
2	169	965	1012	3.314	0.331	32349
2	171	954	1011	7.179	0.718	31651
2	173	935	1011	12.350	1.235	36647
2	175	928	1011	4.550	0.455	35035
2	177	917	1011	7.150	0.715	36767
2	179	913	1011	2.600	0.260	32392
2	181	905	1011	5.200	0.520	29274
2	183	895	1011	6.500	0.650	34678
2	185	888	1011	4.550	0.455	32366
2	187	872	1009	10.481	1.048	33094
2	189	865	1009	4.550	0.455	32703
2	191	846	1007	12.418	1.242	32581
2	193	834	1004	8.040	0.804	32471
2	195	826	1002	5.360	0.536	32733
2	197	818	1001	5.240	0.524	32589
2	199	797	996	14.031	1.403	32757
2	201	784	993	8.672	0.867	32612
2	203	774	992	6.532	0.653	32811
2	205	762	991	7.827	0.783	32923
2	207	758	991	2.600	0.260	32379
2	209	745	991	8.450	0.845	32593
2	211	731	989	9.192	0.919	32664
2	213	719	985	8.222	0.822	32742
2	215	712	984	4.596	0.460	32865
2	217	701	981	7.411	0.741	33122
2	219	690	978	7.411	0.741	32879
2	221	676	973	9.663	0.966	32635
2	223	668	971	5.360	0.536	32668
2	225	662	971	3.900	0.390	32563
2	227	655	966	5.591	0.559	32556
2	229	637	960	12.333	1.233	33068
2	231	632	957	3.790	0.379	32801
2	233	625	952	5.591	0.559	32979
2	235	622	947	3.790	0.379	32873
2	237	618	943	3.677	0.368	32736
2	239	608	931	10.153	1.015	32746
2	241	597	916	12.090	1.209	32963
2	243	587	897	13.956	1.396	33309
2	245	578	877	14.255	1.426	32957
2	247	573	863	9.663	0.966	32988
2	249	566	844	13.161	1.316	33094
2	251	553	822	16.610	1.661	33202
2	253	550	809	8.672	0.867	32999
2	255	549	802	4.596	0.460	33627
2	257	546	794	5.553	0.555	33075
2	259	542	787	5.240	0.524	33429
2	261	540	783	2.907	0.291	33331
2	263	538	781	1.838	0.184	33602
2	265	534	776	4.162	0.416	33550
2	267	532	772	2.907	0.291	33070
2	269	530	766	4.111	0.411	33441
2	271	526	760	4.687	0.469	33151
2	273	521	754	5.077	0.508	33459
2	275	514	748	5.993	0.599	33469
2	277	510	746	2.907	0.291	33620
2	279	505	743	3.790	0.379	33841
2	281	501	741	2.907	0.291	34053
2	283	494	737	5.240	0.524	33559
2	285	492	735	1.838	0.184	33151
2	287	490	733	1.838	0.184	33766
2	289	487	730	2.758	0.276	33023
3	165	1001	454	-1.000	-1.000	32884
3	167	1008	453	4.596	0.460	30784
3	169	1003	453	3.250	0.325	36457
3	171	996	453	4.550	0.455	33059
3	173	994	452	1.453	0.145	33111
3	175	982	449	8.040	0.804	33852
3	177	972	447	6.629	0.663	32554
3	179	955	446	11.069	1.107	32827
3	181	943	446	7.800	0.780	33615
3	183	929	446	9.100	0.910	33471
3	185	914	447	9.771	0.977	32992
3	187	897	445	11.126	1.113	33183
3	189	881	442	10.581	1.058	33033
3	191	862	438	12.620	1.262	33540
3	193	831	425	21.850	2.185	33046
3	195	820	409	12.620	1.262	32618
3	197	814	401	6.500	0.650	33089
3	199	809	390	7.854	0.785	33106
3	201	808	375	9.771	0.977	33923
3	203	805	357	11.861	1.186	33179
3	205	801	345	8.222	0.822	33694
3	207	800	337	5.240	0.524	33440
3	209	799	332	3.314	0.331	33573
3	211	798	325	4.596	0.460	33589
3	213	796	319	4.111	0.411	34093
3	215	785	305	11.573	1.157	33912
3	217	778	296	7.411	0.741	33477
3	219	774	287	6.402	0.640	33405
3	221	765	267	14.255	1.426	33542
3	223	759	250	11.718	1.172	33448
3	225	754	235	10.277	1.028	34305
3	227	746	211	16.443	1.644	33644
3	229	742	202	6.402	0.640	34247
3	231	734	182	14.001	1.400	33972
3	233	728	165	11.718	1.172	34299
3	235	728	157	5.200	0.520	33913
3	237	731	148	6.166	0.617	33977
3	239	740	135	10.277	1.028	33899
3	241	749	126	8.273	0.827	34407
3	243	761	113	11.499	1.150	34137
3	245	769	105	7.354	0.735	33784
3	247	778	111	7.031	0.703	33690
3	249	781	95	10.581	1.058	33730
3	251	783	81	9.192	0.919	34217
3	253	785	69	7.907	0.791	33817
3	255	789	53	10.720	1.072	34415
3	257	791	34	12.418	1.242	33966
3	259	785	25	7.031	0.703	34063
3	261	778	17	6.909	0.691	33816
3	263	775	12	3.790	0.379	33835
3	265	769	5	5.993	0.599	34271
3	267	768	3	1.453	0.145	34130
4	193	1005	551	-1.000	-1.000	31522
4	195	1005	551	0.000	0.000	29769
4	197	991	551	9.100	0.910	35936
4	199	988	551	1.950	0.195	32788
4	201	988	551	0.000	0.000	33069
4	203	992	557	4.687	0.469	32994
4	205	994	561	2.907	0.291	33778
4	207	997	564	2.758	0.276	35468
4	209	999	570	4.111	0.411	28205
4	211	1000	571	0.919	0.092	30775
4	213	1003	573	2.344	0.234	26457
4	215	995	574	5.240	0.524	30384
4	217	985	578	7.001	0.700	31056
4	219	973	575	8.040	0.804	32901
4	221	970	573	2.344	0.234	28712
4	223	962	569	5.814	0.581	32369
4	225	953	566	6.166	0.617	32839
4	227	933	562	13.257	1.326	33605
4	229	927	561	3.954	0.395	36224
4	231	919	560	5.240	0.524	33729
4	233	915	559	2.680	0.268	39767
4	235	905	555	7.001	0.700	33566
4	237	902	553	2.344	0.234	31906
4	239	901	553	0.650	0.065	30105
4	241	900	552	0.919	0.092	32823
4	243	889	548	7.608	0.761	32678
4	245	878	550	7.267	0.727	35413
4	247	873	551	3.314	0.331	38108
4	249	873	551	0.000	0.000	33199
4	251	852	548	13.788	1.379	22687
4	253	851	548	0.650	0.065	27159
4	255	851	548	0.000	0.000	29671
4	257	857	550	4.111	0.411	34548
4	259	865	554	5.814	0.581	31580
4	261	880	562	11.050	1.105	28889
4	263	901	570	14.607	1.461	34417
4	265	919	580	13.384	1.338	33334
4	267	928	584	6.402	0.640	32008
4	269	934	585	3.954	0.395	29597
4	271	942	588	5.553	0.555	28982
4	273	944	588	1.300	0.130	35084
4	275	952	590	5.360	0.536	36174
4	277	963	596	8.144	0.814	31713
4	279	970	598	4.732	0.473	32823
4	281	978	599	5.240	0.524	30816
4	283	987	604	6.692	0.669	32848
4	285	995	609	6.132	0.613	32792
4	287	1001	613	4.687	0.469	32527
4	289	1004	619	4.360	0.436	33784
5	215	1001	202	-1.000	-1.000	30574
5	217	1002	203	0.919	0.092	25825
5	219	997	203	3.250	0.325	24483
5	221	988	202	5.886	0.589	27442
5	223	985	201	2.055	0.206	29519
5	225	984	201	0.650	0.065	41639
5	227	978	201	3.900	0.390	32235
5	229	967	201	7.150	0.715	32501
5	231	960	201	4.550	0.455	31701
5	233	955	201	3.250	0.325	31341
5	235	938	203	11.126	1.113	31499
5	237	933	203	3.250	0.325	31694
5	239	917	203	10.400	1.040	32641
5	241	903	203	9.100	0.910	32816
5	243	867	201	23.435	2.344	32161
5	245	854	201	8.450	0.845	29961
5	247	844	201	6.500	0.650	31632
5	249	840	201	2.600	0.260	32559
5	251	824	202	10.420	1.042	35034
5	253	808	207	10.896	1.090	28437
5	255	798	211	7.001	0.700	30218
5	257	791	215	5.240	0.524	33574
5	259	774	223	12.212	1.221	33478
5	261	769	226	3.790	0.379	34365
5	263	751	243	16.093	1.609	40893
5	265	735	257	13.819	1.382	33627
5	267	711	279	21.162	2.116	33869
5	269	704	286	6.435	0.643	33448
5	271	697	296	7.934	0.793	33697
5	273	686	307	10.111	1.011	33654
5	275	681	314	5.591	0.559	34102
5	277	677	323	6.402	0.640	34435
5	279	674	330	4.950	0.495	33640
5	281	668	341	8.144	0.814	34185
5	283	664	349	5.814	0.581	33842
5	285	658	368	12.951	1.295	34136
5	287	656	373	3.500	0.350	34116
5	289	651	389	10.896	1.090	33974
6	237	1012	253	-1.000	-1.000	32488
6	239	1009	259	4.360	0.436	30217
6	241	1008	271	7.827	0.783	39963
6	243	1008	271	0.000	0.000	32964
6	245	1008	271	0.000	0.000	32890
6	247	1013	247	15.935	1.593	36315
6	249	1016	228	12.503	1.250	32378
6	251	1016	211	11.050	1.105	33106
6	253	1015	194	11.069	1.107	32784
6	255	1012	172	14.432	1.443	33456
6	257	1011	164	5.240	0.524	31721
6	259	1005	152	8.720	0.872	32737
6	261	1003	144	5.360	0.536	32669
6	263	1003	136	5.200	0.520	22308
6	265	1001	133	2.344	0.234	20708
6	267	1001	158	16.250	1.625	26952
6	269	995	191	21.801	2.180	30232
6	271	990	241	32.661	3.266	30729
6	273	990	262	13.650	1.365	33120
6	275	990	279	11.050	1.105	34370
6	277	990	293	9.100	0.910	31076
6	279	989	303	6.532	0.653	31925
6	281	987	313	6.629	0.663	34457
6	283	987	320	4.550	0.455	33658
6	285	985	331	7.267	0.727	37220
6	287	982	336	3.790	0.379	33181
6	289	964	334	11.772	1.177	29404
7	241	1007	934	-1.000	-1.000	32105
7	243	1007	934	0.000	0.000	31511
7	245	1002	933	3.314	0.331	31715
7	247	997	933	3.250	0.325	27781
7	249	995	932	1.453	0.145	29112
7	251	985	920	10.153	1.015	28092
7	253	970	905	13.788	1.379	31990
7	255	966	886	12.620	1.262	25122
7	257	957	868	13.081	1.308	30330
7	259	937	846	19.325	1.933	32357
7	261	931	835	8.144	0.814	30143
7	263	920	814	15.409	1.541	24429
7	265	904	783	22.675	2.268	32250
7	267	900	771	8.222	0.822	30033
7	269	895	756	10.277	1.028	28258
7	271	889	735	14.196	1.420	31878
7	273	884	722	9.053	0.905	34776
7	275	882	714	5.360	0.536	28364
7	277	876	701	9.306	0.931	28295
7	279	876	697	2.600	0.260	26682
7	281	875	682	9.771	0.977	24467
7	283	874	674	5.240	0.524	24538
7	285	873	665	5.886	0.589	33720
7	287	873	662	1.950	0.195	32702
7	289	865	645	12.212	1.221	37266
8	59	1007	929	-1.000	-1.000	35781
8	61	993	921	10.481	1.048	34540
8	63	989	919	2.907	0.291	29794
8	65	985	918	2.680	0.268	36084
8	67	977	923	6.132	0.613	36337
8	69	969	928	6.132	0.613	36162
8	71	961	931	5.553	0.555	36484
8	73	948	937	9.306	0.931	36122
8	75	933	950	12.902	1.290	39403
8	77	932	952	1.453	0.145	35808
8	79	935	948	3.250	0.325	36498
8	81	946	921	18.950	1.895	29489
8	83	948	910	7.267	0.727	35670
8	85	956	903	6.909	0.691	36017
8	87	938	923	17.489	1.749	34307
8	89	931	932	7.411	0.741	34723
8	91	921	950	13.384	1.338	35565
8	93	913	964	10.481	1.048	35731
8	95	898	978	13.337	1.334	35879
8	97	879	996	17.012	1.701	34633
8	99	861	1014	16.546	1.655	33810
8	101	856	1018	4.162	0.416	31959
8	103	847	1025	7.411	0.741	0
8	105	830	1021	11.351	1.135	33879
8	107	825	1020	3.314	0.331	34455
8	109	818	1020	4.550	0.455	31591
8	111	810	1020	5.200	0.520	34353
8	113	786	1020	15.600	1.560	38617
8	115	756	1017	19.597	1.960	34231
8	117	731	1018	16.263	1.626	32726
8	119	700	1017	20.160	2.016	33883
8	121	685	1016	9.771	0.977	34072
8	123	662	1011	15.299	1.530	33716
8	125	642	1010	13.016	1.302	31554
8	127	612	1007	19.597	1.960	32629
8	129	594	1004	11.861	1.186	32879
8	131	582	1005	7.827	0.783	33603
8	133	560	1003	14.359	1.436	33864
8	135	521	993	26.169	2.617	26487
8	137	503	985	12.803	1.280	25876
8	139	488	978	10.759	1.076	26780
8	141	465	967	16.571	1.657	28971
8	143	452	961	9.306	0.931	34795
8	145	438	957	9.464	0.946	34251
8	147	417	950	14.388	1.439	37421
8	149	380	933	26.466	2.647	36156
8	151	362	919	14.822	1.482	30473
8	153	337	897	21.646	2.165	33783
8	155	330	886	8.475	0.847	33832
8	157	321	876	8.745	0.874	33162
8	159	308	864	11.499	1.150	33085
8	161	304	856	5.814	0.581	33449
8	163	302	850	4.111	0.411	33833
8	165	301	853	2.055	0.206	33276
8	167	321	885	24.528	2.453	33129
8	169	339	903	16.546	1.655	32715
8	171	367	931	25.738	2.574	32866
8	173	374	940	7.411	0.741	32946
8	175	387	970	21.252	2.125	32837
8	177	374	984	12.418	1.242	32847
8	179	363	991	8.475	0.847	33072
8	181	355	996	6.132	0.613	32219
8	183	347	1002	6.500	0.650	30794
8	185	337	1007	7.267	0.727	32990
8	187	331	1009	4.111	0.411	29776
8	189	322	1010	5.886	0.589	32402
8	191	316	1010	3.900	0.390	38422
8	193	316	1010	0.000	0.000	33380
8	195	315	1010	0.650	0.065	32478
8	197	315	1010	0.000	0.000	32868
8	199	307	1010	5.200	0.520	33359
8	201	304	1010	1.950	0.195	33070
8	203	300	1012	2.907	0.291	32922
8	205	296	1015	3.250	0.325	33190
8	207	294	1016	1.453	0.145	32640
8	209	294	1016	0.000	0.000	33272
8	211	293	1017	0.919	0.092	32363
8	213	292	1017	0.650	0.065	32617
8	215	292	1017	0.000	0.000	32724
8	217	292	1017	0.000	0.000	32933
8	219	292	1017	0.000	0.000	33111
8	221	292	1017	0.000	0.000	32510
8	223	292	1017	0.000	0.000	32759
9	95	1005	582	-1.000	-1.000	34738
9	97	1004	583	0.919	0.092	36011
9	99	989	587	10.090	1.009	34618
9	101	986	588	2.055	0.206	29191
9	103	985	590	1.453	0.145	37855
9	105	971	604	12.869	1.287	34462
9	107	970	602	1.453	0.145	34939
9	109	955	592	11.718	1.172	34284
9	111	918	581	25.090	2.509	34209
9	113	876	561	30.236	3.024	33228
9	115	862	552	10.818	1.082	34268
9	117	849	545	9.597	0.960	34935
9	119	833	538	11.351	1.135	35744
9	121	813	531	13.773	1.377	33688
9	123	786	524	18.130	1.813	34381
9	125	770	517	11.351	1.135	31213
9	127	763	515	4.732	0.473	32979
9	129	739	508	16.250	1.625	31970
9	131	736	507	2.055	0.206	33144
9	133	729	507	4.550	0.455	30995
9	135	712	510	11.220	1.122	31473
9	137	701	508	7.267	0.727	32689
9	139	681	503	13.400	1.340	33333
9	141	665	501	10.481	1.048	34020
9	143	652	492	10.277	1.028	32300
9	145	636	491	10.420	1.042	32674
9	147	621	484	10.759	1.076	33856
9	149	620	483	0.919	0.092	33854
9	151	616	475	5.814	0.581	33728
9	153	616	462	8.450	0.845	20377
9	155	617	454	5.240	0.524	34231
9	157	598	454	12.350	1.235	31442
9	159	595	453	2.055	0.206	32923
9	161	559	454	23.408	2.341	29161
9	163	557	453	1.453	0.145	40307
9	165	545	454	7.827	0.783	40313
9	167	537	455	5.240	0.524	30685
9	169	518	458	12.503	1.250	37693
9	171	506	459	7.827	0.783	28924
9	173	488	464	12.143	1.214	29914
9	175	468	474	14.534	1.453	32998
9	177	456	484	10.153	1.015	36392
9	179	451	492	6.132	0.613	31811
9	181	445	499	5.993	0.599	22870
9	183	439	509	7.580	0.758	23177
9	185	430	531	15.450	1.545	29014
9	187	421	556	17.270	1.727	37569
9	189	412	576	14.255	1.426	36165
9	191	410	581	3.500	0.350	34025
9	193	408	585	2.907	0.291	33765
9	195	408	586	0.650	0.065	33412
9	197	406	591	3.500	0.350	33321
9	199	400	606	10.501	1.050	33775
9	201	395	624	12.143	1.214	33975
9	203	393	631	4.732	0.473	33687
9	205	389	649	11.985	1.199	33645
9	207	384	659	7.267	0.727	33356
9	209	381	666	4.950	0.495	33335
9	211	375	676	7.580	0.758	33704
9	213	369	692	11.107	1.111	32810
9	215	365	710	11.985	1.199	33651
9	217	365	723	8.450	0.845	33707
9	219	366	738	9.771	0.977	33370
9	221	365	761	14.964	1.496	33421
9	223	364	779	11.718	1.172	34060
9	225	364	792	8.450	0.845	33250
9	227	365	812	13.016	1.302	33577
9	229	365	832	13.000	1.300	33352
9	231	372	851	13.161	1.316	33406
9	233	389	885	24.708	2.471	33409
9	235	392	897	8.040	0.804	33093
9	237	399	911	10.174	1.017	34781
9	239	405	925	9.900	0.990	33198
9	241	409	933	5.814	0.581	33414
9	243	415	948	10.501	1.050	33370
9	245	420	960	8.450	0.845	32910
9	247	419	976	10.420	1.042	33322
9	249	414	987	7.854	0.785	33302
9	251	410	996	6.402	0.640	32895
9	253	406	1001	4.162	0.416	33345
9	255	402	1007	4.687	0.469	33298
9	257	396	1012	5.077	0.508	33471
9	259	393	1015	2.758	0.276	33388
9	261	392	1017	1.453	0.145	33073
9	263	391	1018	0.919	0.092	33086
9	265	390	1021	2.055	0.206	32863
10	129	1012	943	-1.000	-1.000	35297
10	131	1012	943	0.000	0.000	37294
10	133	1011	943	0.650	0.065	38327
10	135	994	946	11.220	1.122	40453
10	137	980	950	9.464	0.946	35964
10	139	978	950	1.300	0.130	35658
10	141	945	938	22.824	2.282	35970
10	143	931	935	9.306	0.931	35853
10	145	894	933	24.085	2.408	35917
10	147	876	930	11.861	1.186	34959
10	149	846	926	19.672	1.967	34726
10	151	841	922	4.162	0.416	35321
10	153	826	912	11.718	1.172	34314
10	155	820	902	7.580	0.758	34711
10	157	814	895	5.993	0.599	49503
10	159	815	883	7.827	0.783	33683
10	161	804	855	19.554	1.955	35651
10	163	801	837	11.861	1.186	37448
10	165	802	833	2.680	0.268	33581
10	167	803	828	3.314	0.331	33605
10	169	808	822	5.077	0.508	33861
10	171	811	819	2.758	0.276	34186
10	173	829	793	20.554	2.055	34168
10	175	829	788	3.250	0.325	36656
10	177	826	775	8.672	0.867	34517
10	179	826	770	3.250	0.325	34196
10	181	827	777	4.596	0.460	33928
10	183	825	822	29.278	2.928	19580
10	185	835	836	11.183	1.118	34380
10	187	845	837	6.532	0.653	34762
10	189	839	832	5.077	0.508	34044
10	191	828	828	7.608	0.761	34712
10	193	772	821	36.682	3.668	32877
10	195	750	818	14.432	1.443	34738
10	197	744	817	3.954	0.395	35301
10	199	728	814	10.581	1.058	34748
10	201	728	814	0.000	0.000	34964
10	203	723	814	3.250	0.325	34270
10	205	718	815	3.314	0.331	34673
10	207	714	815	2.600	0.260	34646
10	209	704	816	6.532	0.653	34557
10	211	697	817	4.596	0.460	34473
10	213	683	835	14.822	1.482	34439
10	215	675	859	16.443	1.644	34502
10	217	669	876	11.718	1.172	35439
10	219	665	886	7.001	0.700	34966
10	221	657	904	12.803	1.280	34460
10	223	648	927	16.053	1.605	35115
10	225	647	936	5.886	0.589	35469
10	227	660	952	13.400	1.340	35784
10	229	673	967	12.902	1.290	38634
10	231	693	979	15.160	1.516	36042
10	233	706	988	10.277	1.028	36225
10	235	711	995	5.591	0.559	36314
10	237	708	1000	3.790	0.379	35863
10	239	683	998	16.302	1.630	35651
10	241	669	978	15.868	1.587	26101
10	243	669	933	29.249	2.925	35774
10	245	668	905	18.211	1.821	35700
10	247	667	879	16.912	1.691	35713
10	249	668	847	20.810	2.081	35376
10	251	666	826	13.711	1.371	35678
10	253	665	801	16.263	1.626	35399
10	255	663	786	9.836	0.984	42920
10	257	661	786	1.300	0.130	33905
10	259	658	783	2.758	0.276	35567
10	261	658	769	9.100	0.910	35161
10	263	658	734	22.749	2.275	35262
10	265	656	709	16.302	1.630	34970
10	267	656	709	0.000	0.000	34792
10	269	656	699	6.500	0.650	35411
10	271	657	686	8.475	0.847	35283
10	273	659	678	5.360	0.536	34555
10	275	659	670	5.200	0.520	35584
10	277	660	664	3.954	0.395	34855
10	279	661	668	2.680	0.268	34979
10	281	668	691	15.627	1.563	34952
10	283	667	685	3.954	0.395	34576
10	285	644	655	24.571	2.457	35423
10	287	636	639	11.627	1.163	35167
10	289	629	629	7.934	0.793	34621
11	129	1011	224	-1.000	-1.000	32931
11	131	1011	224	0.000	0.000	33190
11	133	1008	224	1.950	0.195	30448
11	135	1007	224	0.650	0.065	32463
11	137	1003	227	3.250	0.325	33804
11	139	1001	228	1.453	0.145	32245
11	141	995	230	4.111	0.411	33423
11	143	985	232	6.629	0.663	32310
11	145	981	232	2.600	0.260	31426
11	147	972	232	5.850	0.585	31748
11	149	963	234	5.993	0.599	31250
11	151	953	236	6.629	0.663	30649
11	153	946	236	4.550	0.455	32329
11	155	937	237	5.886	0.589	29280
11	157	932	237	3.250	0.325	30110
11	159	916	229	11.627	1.163	28024
11	161	904	226	8.040	0.804	25682
11	163	896	221	6.132	0.613	31673
11	165	880	220	10.420	1.042	35290
11	167	874	218	4.111	0.411	32498
11	169	865	209	8.273	0.827	30404
11	171	860	203	5.077	0.508	30867
11	173	849	192	10.111	1.011	30225
11	175	849	192	0.000	0.000	28160
11	177	843	177	10.501	1.050	30637
11	179	842	177	0.650	0.065	29915
11	181	840	173	2.907	0.291	33718
11	183	832	167	6.500	0.650	29424
11	185	827	161	5.077	0.508	30523
11	187	822	158	3.790	0.379	20383
11	189	820	156	1.838	0.184	29925
11	191	818	153	2.344	0.234	33835
11	193	817	152	0.919	0.092	34080
11	195	814	151	2.055	0.206	34776
11	197	811	149	2.344	0.234	33673
11	199	778	144	21.694	2.169	34107
11	201	772	142	4.111	0.411	34247
11	203	767	140	3.500	0.350	33998
11	205	760	131	7.411	0.741	33952
11	207	754	120	8.144	0.814	33917
11	209	748	108	8.720	0.872	34558
11	211	741	98	7.934	0.793	34583
11	213	734	89	7.411	0.741	34782
11	215	722	71	14.061	1.406	34791
11	217	720	68	2.344	0.234	34361
11	219	717	65	2.758	0.276	34478
11	221	713	62	3.250	0.325	34332
11	223	708	56	5.077	0.508	34281
11	225	703	51	4.596	0.460	34538
11	227	699	46	4.162	0.416	34684
11	229	693	41	5.077	0.508	33964
11	231	690	38	2.758	0.276	33961
11	233	686	35	3.250	0.325	33949
11	235	677	30	6.692	0.669	33983
11	237	673	27	3.250	0.325	34362
11	239	670	22	3.790	0.379	34530
11	241	666	15	5.240	0.524	34675
11	243	666	16	0.650	0.065	34083
11	245	641	11	16.571	1.657	34405
11	247	641	12	0.650	0.065	34444
11	249	641	28	10.400	1.040	34448
11	251	639	35	4.732	0.473	34179
11	253	636	40	3.790	0.379	34053
11	255	632	53	8.841	0.884	34771
11	257	632	55	1.300	0.130	34813
11	259	631	57	1.453	0.145	35025
11	261	631	62	3.250	0.325	34835
11	263	629	68	4.111	0.411	34031
11	265	623	79	8.144	0.814	34492
11	267	617	91	8.720	0.872	35024
11	269	612	101	7.267	0.727	35026
11	271	602	117	12.264	1.226	34744
11	273	599	123	4.360	0.436	34610
11	275	596	128	3.790	0.379	35520
11	277	589	138	7.934	0.793	34975
11	279	587	138	1.300	0.130	35234
11	281	584	144	4.360	0.436	34443
11	283	581	147	2.758	0.276	34289
11	285	580	148	0.919	0.092	34826
11	287	578	152	2.907	0.291	34648
11	289	578	154	1.300	0.130	34685
12	151	1005	342	-1.000	-1.000	34372
12	153	1005	345	1.950	0.195	34301
12	155	999	345	3.900	0.390	30758
12	157	998	345	0.650	0.065	40795
12	159	990	343	5.360	0.536	37631
12	161	979	336	8.475	0.847	33245
12	163	965	335	9.123	0.912	37185
12	165	950	336	9.771	0.977	34871
12	167	925	339	16.366	1.637	33858
12	169	883	338	27.307	2.731	29144
12	171	876	339	4.596	0.460	33593
12	173	858	349	13.384	1.338	31069
12	175	841	359	12.820	1.282	31230
12	177	824	365	11.718	1.172	30133
12	179	799	373	17.061	1.706	32696
12	181	795	377	3.677	0.368	32857
12	183	794	377	0.650	0.065	37858
12	185	746	385	31.630	3.163	33208
12	187	736	387	6.629	0.663	36308
12	189	731	386	3.314	0.331	29502
12	191	698	393	21.927	2.193	33600
12	193	673	388	16.571	1.657	34011
12	195	671	389	1.453	0.145	33391
12	197	671	389	0.000	0.000	34023
12	199	662	388	5.886	0.589	33924
12	201	656	387	3.954	0.395	33517
12	203	652	387	2.600	0.260	33910
12	205	639	386	8.475	0.847	34012
12	207	631	386	5.200	0.520	33499
12	209	619	384	7.907	0.791	33938
12	211	611	371	9.922	0.992	34130
12	213	601	354	12.820	1.282	33518
12	215	592	334	14.255	1.426	34074
12	217	587	323	7.854	0.785	33608
12	219	580	313	7.934	0.793	34259
12	221	567	296	13.910	1.391	33935
12	223	559	281	11.050	1.105	33802
12	225	553	269	8.720	0.872	34129
12	227	548	260	6.692	0.669	34390
12	229	537	240	14.836	1.484	35143
12	231	531	227	9.306	0.931	34480
12	233	527	219	5.814	0.581	34661
12	235	517	205	11.183	1.118	34778
12	237	511	194	8.144	0.814	34957
12	239	508	189	3.790	0.379	34770
12	241	503	181	6.132	0.613	34206
12	243	494	173	7.827	0.783	34811
12	245	486	159	10.481	1.048	34688
12	247	485	154	3.314	0.331	34506
12	249	478	136	12.553	1.255	34452
12	251	475	132	3.250	0.325	34400
12	253	470	120	8.450	0.845	34844
12	255	467	112	5.553	0.555	35524
12	257	454	100	11.499	1.150	35043
12	259	448	78	14.822	1.482	33584
12	261	447	76	1.453	0.145	27264
12	263	445	69	4.732	0.473	32212
12	265	442	59	6.786	0.679	34290
12	267	439	49	6.786	0.679	34511
12	269	436	38	7.411	0.741	34889
12	271	425	15	16.571	1.657	34306
12	273	420	6	6.692	0.669	34566
12	275	419	3	2.055	0.206	34492
12	277	418	3	0.650	0.065	34817
12	279	418	4	0.650	0.065	34786
12	281	418	6	1.300	0.130	34568
13	157	1010	320	-1.000	-1.000	32536
13	159	1010	320	0.000	0.000	31513
13	161	1010	321	0.650	0.065	30201
13	163	1005	321	3.250	0.325	35828
13	165	995	320	6.532	0.653	34334
13	167	978	319	11.069	1.107	37860
13	169	972	319	3.900	0.390	34253
13	171	955	317	11.126	1.113	33973
13	173	915	306	26.965	2.696	33349
13	175	899	302	10.720	1.072	38492
13	177	894	301	3.314	0.331	33809
13	179	884	300	6.532	0.653	33922
13	181	869	306	10.501	1.050	33161
13	183	858	313	8.475	0.847	33575
13	185	850	321	7.354	0.735	34701
13	187	830	334	15.505	1.550	33933
13	189	818	342	9.374	0.937	32951
13	191	801	354	13.525	1.353	33727
13	193	796	358	4.162	0.416	33985
13	195	787	365	7.411	0.741	33437
13	197	772	377	12.486	1.249	33911
13	199	769	379	2.344	0.234	33745
13	201	762	382	4.950	0.495	34016
13	203	744	387	12.143	1.214	33684
13	205	729	390	9.943	0.994	33845
13	207	713	393	10.581	1.058	33817
13	209	703	393	6.500	0.650	33647
13	211	697	389	4.687	0.469	33615
13	213	688	388	5.886	0.589	33867
13	215	678	396	8.324	0.832	33461
13	217	668	417	15.118	1.512	33235
13	219	664	431	9.464	0.946	33077
13	221	657	446	10.759	1.076	33719
13	223	652	460	9.663	0.966	33521
13	225	650	468	5.360	0.536	34416
13	227	645	487	12.770	1.277	33535
13	229	640	503	10.896	1.090	28450
13	231	636	515	8.222	0.822	33481
13	233	627	536	14.850	1.485	34128
13	235	614	559	17.172	1.717	33983
13	237	599	590	22.384	2.238	33593
13	239	593	603	9.306	0.931	33695
13	241	587	618	10.501	1.050	34302
13	243	576	630	10.581	1.058	33945
13	245	568	631	5.240	0.524	34280
13	247	550	631	11.700	1.170	33477
13	249	532	629	11.772	1.177	33880
13	251	510	625	14.534	1.453	33394
13	253	493	621	11.351	1.135	33635
13	255	475	618	11.861	1.186	34022
13	257	456	612	12.951	1.295	33842
13	259	441	595	14.736	1.474	33992
13	261	434	576	13.161	1.316	34406
13	263	430	554	14.534	1.453	33831
13	265	431	526	18.211	1.821	34001
13	267	426	490	23.624	2.362	33792
13	269	419	467	15.627	1.563	34134
13	271	415	456	7.608	0.761	33835
13	273	412	449	4.950	0.495	33575
13	275	406	437	8.720	0.872	33985
13	277	391	430	10.759	1.076	34217
13	279	369	416	16.950	1.695	34745
13	281	360	412	6.402	0.640	34274
13	283	351	408	6.402	0.640	34196
13	285	331	403	13.400	1.340	33975
13	287	306	400	16.366	1.637	33994
13	289	294	400	7.800	0.780	33605
14	163	954	900	-1.000	-1.000	31838
14	165	953	901	0.919	0.092	30868
14	167	947	900	3.954	0.395	35017
14	169	936	896	7.608	0.761	35526
14	171	923	889	9.597	0.960	35596
14	173	897	873	19.843	1.984	35011
14	175	882	869	10.090	1.009	34703
14	177	862	865	13.257	1.326	34587
14	179	853	861	6.402	0.640	35180
14	181	823	855	19.886	1.989	32123
14	183	816	855	4.550	0.455	34375
14	185	806	853	6.629	0.663	34223
14	187	789	849	11.351	1.135	34351
14	189	768	845	13.895	1.390	33630
14	191	766	839	4.111	0.411	34197
14	193	766	826	8.450	0.845	34189
14	195	757	820	7.031	0.703	34614
14	197	756	810	6.532	0.653	34608
14	199	760	787	15.174	1.517	34827
14	201	764	760	17.741	1.774	35183
14	203	767	732	18.304	1.830	34807
14	205	767	720	7.800	0.780	35141
14	207	767	709	7.150	0.715	34988
14	209	769	689	13.065	1.306	34592
14	211	769	670	12.350	1.235	35091
14	213	769	662	5.200	0.520	35491
14	215	767	650	7.907	0.791	35018
14	217	767	642	5.200	0.520	35181
14	219	765	631	7.267	0.727	34548
14	221	764	625	3.954	0.395	34879
14	223	763	613	7.827	0.783	34789
14	225	763	611	1.300	0.130	34570
14	227	763	601	6.500	0.650	40324
14	229	762	591	6.532	0.653	35249
14	231	762	574	11.050	1.105	34291
14	233	762	571	1.950	0.195	34831
14	235	767	564	5.591	0.559	33958
14	237	768	560	2.680	0.268	34981
14	239	764	547	8.841	0.884	34628
14	241	761	516	20.244	2.024	34678
14	243	764	507	6.166	0.617	34196
14	245	770	497	7.580	0.758	34296
14	247	772	495	1.838	0.184	34129
14	249	777	490	4.596	0.460	29035
14	251	781	486	3.677	0.368	33493
14	253	783	477	5.993	0.599	37012
14	255	784	472	3.314	0.331	28611
14	257	786	471	1.453	0.145	33204
14	259	800	478	10.174	1.017	30719
14	261	821	483	14.031	1.403	31382
14	263	842	487	13.895	1.390	33540
14	265	854	496	9.750	0.975	29367
14	267	868	503	10.174	1.017	35358
14	269	876	509	6.500	0.650	32247
14	271	890	519	11.183	1.118	33977
14	273	896	523	4.687	0.469	34488
14	275	907	530	8.475	0.847	38712
14	277	919	533	8.040	0.804	36874
14	279	932	537	8.841	0.884	37266
14	281	954	545	15.216	1.522	36169
14	283	955	545	0.650	0.065	36528
14	285	957	545	1.300	0.130	34563
14	287	965	549	5.814	0.581	36989
14	289	972	553	5.240	0.524	37889
15	177	1017	326	-1.000	-1.000	30259
15	179	1016	326	0.650	0.065	34011
15	181	1011	320	5.077	0.508	33201
15	183	1007	315	4.162	0.416	33724
15	185	1001	296	12.951	1.295	33708
15	187	997	274	14.534	1.453	33766
15	189	991	251	15.450	1.545	33414
15	191	986	233	12.143	1.214	33089
15	193	973	235	8.549	0.855	32418
15	195	972	235	0.650	0.065	32659
15	197	960	235	7.800	0.780	32920
15	199	955	230	4.596	0.460	32933
15	201	946	220	8.745	0.874	33020
15	203	969	218	15.006	1.501	32221
15	205	971	220	1.838	0.184	31515
15	207	978	226	5.993	0.599	34214
15	209	981	228	2.344	0.234	33551
15	211	992	201	18.950	1.895	33318
15	213	997	187	9.663	0.966	34014
15	215	1000	177	6.786	0.679	33556
15	217	1002	168	5.993	0.599	34292
15	219	1003	157	7.179	0.718	34318
15	221	1009	158	3.954	0.395	34086
15	223	1015	166	6.500	0.650	33901
15	225	1017	169	2.344	0.234	34344
15	227	1017	170	0.650	0.065	33401
15	229	1014	181	7.411	0.741	34041
15	231	1013	186	3.314	0.331	34487
15	233	1003	175	9.663	0.966	34431
15	235	982	168	14.388	1.439	33466
15	237	972	165	6.786	0.679	38112
15	239	962	157	8.324	0.832	34093
15	241	944	142	15.230	1.523	48344
15	243	922	125	18.071	1.807	36345
15	245	912	118	7.934	0.793	30584
15	247	898	112	9.900	0.990	33174
15	249	890	106	6.500	0.650	30729
15	251	882	95	8.841	0.884	28604
15	253	878	92	3.250	0.325	33262
15	255	884	97	5.077	0.508	33447
15	257	903	88	13.665	1.367	34017
15	259	915	80	9.374	0.937	31911
15	261	925	68	10.153	1.015	29125
15	263	933	56	9.374	0.937	31524
15	265	949	43	13.400	1.340	31075
15	267	959	36	7.934	0.793	33255
15	269	970	29	8.475	0.847	27919
15	271	979	24	6.692	0.669	34725
15	273	984	21	3.790	0.379	38305
15	275	993	18	6.166	0.617	33017
15	277	995	17	1.453	0.145	33064
15	279	998	15	2.344	0.234	25369
15	281	1003	13	3.500	0.350	27372
15	283	1013	16	6.786	0.679	34926
15	285	1015	18	1.838	0.184	26561
15	287	1018	23	3.790	0.379	37092
15	289	1019	29	3.954	0.395	35165
16	61	1010	816	-1.000	-1.000	36826
16	63	1010	816	0.000	0.000	36230
16	65	1010	816	0.000	0.000	36548
16	67	1010	805	7.150	0.715	36724
16	69	1007	800	3.790	0.379	35522
16	71	998	789	9.238	0.924	32145
16	73	986	763	18.613	1.861	31567
16	75	978	758	6.132	0.613	33883
16	77	969	755	6.166	0.617	35929
16	79	969	755	0.000	0.000	35999
16	81	998	780	24.887	2.489	36994
16	83	996	778	1.838	0.184	33061
16	85	989	771	6.435	0.643	26438
16	87	982	757	10.174	1.017	21148
16	89	976	736	14.196	1.420	33654
16	91	972	709	17.741	1.774	28805
16	93	968	671	24.836	2.484	36678
16	95	969	659	7.827	0.783	34831
16	97	967	646	8.549	0.855	31285
16	99	963	627	12.620	1.262	28344
16	101	959	599	18.384	1.838	36970
16	103	951	578	14.607	1.461	38255
16	105	946	568	7.267	0.727	41354
16	107	941	559	6.692	0.669	38348
16	109	933	542	12.212	1.221	33594
16	111	931	536	4.111	0.411	26986
16	113	927	527	6.402	0.640	36161
16	115	924	518	6.166	0.617	36678
16	117	916	516	5.360	0.536	36048
16	119	900	524	11.627	1.163	38533
16	121	887	532	9.922	0.992	29145
16	123	860	543	18.950	1.895	29891
16	125	851	547	6.402	0.640	35047
16	127	846	549	3.500	0.350	34203
16	129	850	549	2.600	0.260	37678
16	131	895	538	30.110	3.011	36126
16	133	946	530	33.555	3.355	25919
16	135	952	534	4.687	0.469	27743
16	137	959	540	5.993	0.599	32753
16	139	960	545	3.314	0.331	32728
16	141	966	552	5.993	0.599	27572
16	143	966	552	0.000	0.000	25298
16	145	947	533	17.465	1.747	24787
16	147	926	515	17.978	1.798	39300
16	149	909	494	17.562	1.756	36196
16	151	888	469	21.222	2.122	36333
16	153	874	449	15.868	1.587	37401
16	155	860	435	12.869	1.287	30803
16	157	853	430	5.591	0.559	32651
16	159	852	429	0.919	0.092	33095
16	161	841	423	8.144	0.814	24179
16	163	828	413	10.661	1.066	29103
16	165	816	405	9.374	0.937	32691
16	167	812	401	3.677	0.368	31924
16	169	809	400	2.055	0.206	36874
16	171	821	410	10.153	1.015	37346
16	173	836	425	13.788	1.379	35547
16	175	856	442	17.061	1.706	35388
16	177	866	446	7.001	0.700	20138
16	179	870	450	3.677	0.368	28732
16	181	864	472	14.822	1.482	35776
16	183	882	472	11.700	1.170	36468
16	185	885	466	4.360	0.436	39122
16	187	883	450	10.481	1.048	41493
16	189	873	439	9.663	0.966	33004
16	191	860	431	9.922	0.992	36181
16	193	813	422	31.104	3.110	36289
16	195	787	422	16.900	1.690	35638
16	197	772	418	10.090	1.009	36398
16	199	769	417	2.055	0.206	36127
16	201	763	396	14.196	1.420	36503
16	203	759	389	5.240	0.524	36456
16	205	757	387	1.838	0.184	35799
16	207	748	379	7.827	0.783	37030
16	209	742	374	5.077	0.508	36395
16	211	734	366	7.354	0.735	36654
16	213	725	358	7.827	0.783	36888
16	215	714	345	11.069	1.107	36926
16	217	707	336	7.411	0.741	37000
16	219	698	328	7.827	0.783	37048
16	221	689	321	7.411	0.741	36611
16	223	685	317	3.677	0.368	37844
16	225	681	312	4.162	0.416	35405
16	227	677	305	5.240	0.524	38350
16	229	663	298	10.174	1.017	34455
16	231	659	295	3.250	0.325	32983
16	233	662	305	6.786	0.679	37004
16	235	663	312	4.596	0.460	36948
16	237	665	331	12.418	1.242	37294
16	239	666	337	3.954	0.395	36837
16	241	670	349	8.222	0.822	36506
16	243	671	355	3.954	0.395	37307
16	245	673	372	11.126	1.113	36977
16	247	674	382	6.532	0.653	33649
16	249	676	388	4.111	0.411	39186
16	251	677	393	3.314	0.331	36484
16	253	679	400	4.732	0.473	36620
16	255	679	403	1.950	0.195	36332
16	257	679	403	0.000	0.000	37997
16	259	672	393	7.934	0.793	36634
16	261	660	374	14.607	1.461	41181
16	263	649	358	12.620	1.262	37032
16	265	639	343	11.718	1.172	37231
16	267	628	330	11.069	1.107	37414
16	269	621	319	8.475	0.847	37375
16	271	616	308	7.854	0.785	37506
16	273	606	292	12.264	1.226	37341
16	275	600	278	9.900	0.990	37657
16	277	594	264	9.900	0.990	36830
16	279	591	257	4.950	0.495	37189
16	281	586	247	7.267	0.727	37143
16	283	580	234	9.306	0.931	37998
16	285	577	228	4.360	0.436	37878
16	287	572	221	5.591	0.559	37189
16	289	568	216	4.162	0.416	37632
17	101	987	443	-1.000	-1.000	41414
17	103	986	442	0.919	0.092	41083
17	105	980	414	18.613	1.861	30302
17	107	980	395	12.350	1.235	27163
17	109	982	372	15.006	1.501	43098
17	111	983	355	11.069	1.107	36807
17	113	980	330	16.366	1.637	37083
17	115	981	320	6.532	0.653	36407
17	117	977	308	8.222	0.822	36060
17	119	977	280	18.200	1.820	36163
17	121	979	276	2.907	0.291	33163
17	123	982	263	8.672	0.867	40495
17	125	983	256	4.596	0.460	41277
17	127	986	247	6.166	0.617	36965
17	129	986	235	7.800	0.780	46705
17	131	987	227	5.240	0.524	36377
17	133	987	218	5.850	0.585	35559
17	135	985	204	9.192	0.919	36885
17	137	983	192	7.907	0.791	36360
17	139	963	173	17.931	1.793	35512
17	141	972	152	14.850	1.485	36033
17	143	980	117	23.336	2.334	26594
17	145	984	101	10.720	1.072	36598
17	147	984	101	0.000	0.000	36855
17	149	991	112	8.475	0.847	36937
17	151	997	120	6.500	0.650	40156
17	153	1002	129	6.692	0.669	35129
17	155	1005	138	6.166	0.617	36256
17	157	1007	145	4.732	0.473	36147
17	159	1008	153	5.240	0.524	36964
17	161	1011	162	6.166	0.617	36321
17	163	1011	164	1.300	0.130	36243
17	165	1011	142	14.300	1.430	36629
17	167	1013	135	4.732	0.473	36493
17	169	1015	135	1.300	0.130	36435
17	171	1016	142	4.596	0.460	37045
17	173	1018	151	5.993	0.599	36469
17	175	1019	158	4.596	0.460	36571
18	109	1004	681	-1.000	-1.000	34550
18	111	1005	676	3.314	0.331	36182
18	113	1002	668	5.553	0.555	36199
18	115	992	659	8.745	0.874	35961
18	117	975	639	17.061	1.706	36231
18	119	968	631	6.909	0.691	36306
18	121	949	595	26.458	2.646	36886
18	123	946	585	6.786	0.679	36824
18	125	935	563	15.987	1.599	36428
18	127	909	558	17.209	1.721	36301
18	129	889	568	14.534	1.453	36605
18	131	865	572	15.815	1.581	36398
18	133	847	577	12.143	1.214	34152
18	135	835	573	8.222	0.822	33929
18	137	805	553	23.435	2.344	41222
18	139	788	549	11.351	1.135	33165
18	141	758	529	23.435	2.344	36385
18	143	751	511	12.553	1.255	36296
18	145	744	466	29.601	2.960	29422
18	147	731	442	17.741	1.774	37480
18	149	724	441	4.596	0.460	36620
18	151	688	437	23.543	2.354	36540
18	153	682	437	3.900	0.390	34745
18	155	679	450	8.672	0.867	32772
18	157	679	449	0.650	0.065	36343
18	159	678	407	27.307	2.731	34490
18	161	671	386	14.388	1.439	35218
18	163	667	356	19.672	1.967	42188
18	165	667	345	7.150	0.715	36032
18	167	667	330	9.750	0.975	32778
18	169	669	324	4.111	0.411	35396
18	171	674	320	4.162	0.416	35943
18	173	711	316	24.190	2.419	35881
18	175	739	303	20.065	2.007	29347
18	177	752	298	9.053	0.905	33627
18	179	767	298	9.750	0.975	33654
18	181	790	305	15.627	1.563	36846
18	183	796	304	3.954	0.395	36568
18	185	806	288	12.264	1.226	37444
18	187	813	274	10.174	1.017	33966
18	189	842	246	26.202	2.620	35710
18	191	855	231	12.902	1.290	37299
18	193	866	218	11.069	1.107	39357
18	195	867	217	0.919	0.092	37390
18	197	872	234	11.518	1.152	44165
18	199	872	238	2.600	0.260	35522
18	201	879	256	12.553	1.255	36581
18	203	881	267	7.267	0.727	28954
18	205	883	277	6.629	0.663	33206
18	207	889	283	5.515	0.552	36358
18	209	900	290	8.475	0.847	35312
18	211	895	287	3.790	0.379	33103
18	213	869	265	22.138	2.214	36334
18	215	847	244	19.768	1.977	36532
18	217	840	237	6.435	0.643	36679
18	219	827	230	9.597	0.960	36993
18	221	812	223	10.759	1.076	37047
18	223	801	214	9.238	0.924	36728
18	225	776	198	19.293	1.929	37131
18	227	767	187	9.238	0.924	37297
18	229	750	161	20.191	2.019	38071
18	231	744	154	5.993	0.599	37674
18	233	730	131	17.501	1.750	38352
18	235	718	114	13.525	1.353	37550
18	237	703	101	12.902	1.290	37752
18	239	692	96	7.854	0.785	37350
18	241	682	90	7.580	0.758	37978
18	243	672	86	7.001	0.700	38151
18	245	659	81	9.053	0.905	37686
18	247	653	84	4.360	0.436	37536
18	249	648	87	3.790	0.379	38298
18	251	633	84	9.943	0.994	37981
18	253	621	78	8.720	0.872	37796
18	255	606	67	12.090	1.209	37599
18	257	590	58	11.932	1.193	37050
18	259	578	55	8.040	0.804	36626
18	261	565	49	9.306	0.931	36020
18	263	554	45	7.608	0.761	36394
18	265	552	47	1.838	0.184	36474
18	267	562	78	21.172	2.117	36489
18	269	565	93	9.943	0.994	36863
18	271	563	95	1.838	0.184	32201
18	273	570	96	4.596	0.460	40301
18	275	580	102	7.580	0.758	42738
18	277	593	110	9.922	0.992	37916
18	279	613	121	14.836	1.484	29290
18	281	630	127	11.718	1.172	38228
18	283	653	137	16.302	1.630	37947
18	285	670	145	12.212	1.221	37718
18	287	680	152	7.934	0.793	39275
18	289	689	159	7.411	0.741	39644
19	189	1003	371	-1.000	-1.000	32997
19	191	1003	370	0.650	0.065	36955
19	193	961	352	29.701	2.970	36376
19	195	951	352	6.500	0.650	35969
19	197	938	348	8.841	0.884	36553
19	199	923	340	11.050	1.105	35516
19	201	910	328	11.499	1.150	36644
19	203	891	307	18.407	1.841	36180
19	205	880	286	15.409	1.541	36295
19	207	874	272	9.900	0.990	31037
19	209	866	240	21.440	2.144	38573
19	211	861	219	14.031	1.403	38492
19	213	855	194	16.711	1.671	37188
19	215	852	176	11.861	1.186	37273
19	217	851	171	3.314	0.331	36673
19	219	847	164	5.240	0.524	37575
19	221	842	154	7.267	0.727	37844
19	223	842	155	0.650	0.065	37126
19	225	860	211	38.233	3.823	41063
19	227	862	222	7.267	0.727	43652
19	229	862	241	12.350	1.235	38184
19	231	864	263	14.359	1.436	36832
19	233	866	281	11.772	1.177	36747
19	235	869	305	15.721	1.572	37201
19	237	869	305	0.000	0.000	36539
19	239	871	326	13.711	1.371	37295
19	241	873	349	15.006	1.501	37177
19	243	875	361	7.907	0.791	37526
19	245	878	370	6.166	0.617	37238
19	247	880	376	4.111	0.411	37147
19	249	883	383	4.950	0.495	36847
19	251	885	387	2.907	0.291	36600
19	253	879	375	8.720	0.872	37360
19	255	870	358	12.503	1.250	36702
19	257	864	332	17.344	1.734	37513
19	259	860	308	15.815	1.581	31279
19	261	863	271	24.128	2.413	36945
19	263	861	250	13.711	1.371	37064
19	265	861	241	5.850	0.585	36883
19	267	861	234	4.550	0.455	36661
19	269	862	228	3.954	0.395	35079
19	271	862	224	2.600	0.260	39383
19	273	862	214	6.500	0.650	37188
19	275	860	208	4.111	0.411	37034
19	277	859	205	2.055	0.206	37059
19	279	859	204	0.650	0.065	37119
19	281	859	204	0.000	0.000	37453
19	283	856	197	4.950	0.495	37338
19	285	840	190	11.351	1.135	37414
19	287	832	179	8.841	0.884	33937
19	289	821	167	10.581	1.058	42240
20	185	993	369	-1.000	-1.000	35100
20	187	993	369	0.000	0.000	36188
20	189	991	365	2.907	0.291	24139
20	191	989	362	2.344	0.234	36446
20	193	967	355	15.006	1.501	36494
20	195	953	354	9.123	0.912	35786
20	197	946	353	4.596	0.460	36342
20	199	921	346	16.875	1.687	36281
20	201	909	341	8.450	0.845	36202
20	203	898	334	8.475	0.847	36195
20	205	893	330	4.162	0.416	36559
20	207	882	317	11.069	1.107	36592
20	209	859	297	19.811	1.981	33733
20	211	855	292	4.162	0.416	36966
20	213	847	279	9.922	0.992	37073
20	215	838	262	12.503	1.250	32090
20	217	827	239	16.571	1.657	36827
20	219	826	229	6.532	0.653	36833
20	221	825	226	2.055	0.206	36756
20	223	827	241	9.836	0.984	36559
20	225	838	286	30.110	3.011	36709
20	227	843	303	11.518	1.152	36417
20	229	847	321	11.985	1.199	36269
20	231	848	330	5.886	0.589	36623
20	233	851	341	7.411	0.741	36808
20	235	853	348	4.732	0.473	37569
20	237	854	352	2.680	0.268	37020
20	239	854	354	1.300	0.130	36559
20	241	856	367	8.549	0.855	37117
20	243	858	380	8.549	0.855	37180
20	245	860	387	4.732	0.473	37228
20	247	861	393	3.954	0.395	36617
20	249	861	401	5.200	0.520	36930
20	251	863	406	3.500	0.350	36245
20	253	864	415	5.886	0.589	37181
20	255	865	418	2.055	0.206	37274
20	257	865	418	0.000	0.000	37052
20	259	849	360	39.107	3.911	36839
20	261	845	335	16.456	1.646	36726
20	263	843	309	16.950	1.695	37474
20	265	841	288	13.711	1.371	37167
20	267	840	276	7.827	0.783	40213
20	269	839	267	5.886	0.589	35989
20	271	835	276	6.402	0.640	35932
20	273	834	295	12.367	1.237	36411
20	275	831	321	17.012	1.701	36649
20	277	830	331	6.532	0.653	36907
20	279	828	337	4.111	0.411	37050
20	281	825	350	8.672	0.867	36768
20	283	824	351	0.919	0.092	37315
20	285	822	352	1.453	0.145	37293
20	287	816	348	4.687	0.469	37656
20	289	796	327	18.850	1.885	37043
21	193	1005	654	-1.000	-1.000	30401
21	195	1006	653	0.919	0.092	36247
21	197	997	652	5.886	0.589	36376
21	199	992	652	3.250	0.325	35926
21	201	987	653	3.314	0.331	35733
21	203	984	654	2.055	0.206	35952
21	205	979	655	3.314	0.331	33763
21	207	967	657	7.907	0.791	34704
21	209	963	658	2.680	0.268	35695
21	211	951	662	8.222	0.822	35536
21	213	943	667	6.132	0.613	35319
21	215	921	675	15.216	1.522	41910
21	217	911	680	7.267	0.727	37114
21	219	897	685	9.663	0.966	33650
21	221	884	685	8.450	0.845	35857
21	223	881	685	1.950	0.195	36194
21	225	891	674	9.663	0.966	35850
21	227	903	662	11.031	1.103	36160
21	229	915	651	10.581	1.058	35827
21	231	925	641	9.192	0.919	32242
21	233	934	633	7.827	0.783	37831
21	235	937	626	4.950	0.495	37842
21	237	943	615	8.144	0.814	35688
21	239	945	608	4.732	0.473	34489
21	241	948	600	5.553	0.555	35768
21	243	948	599	0.650	0.065	36083
21	245	944	602	3.250	0.325	38518
21	247	944	602	0.000	0.000	35526
21	249	929	629	20.076	2.008	35069
21	251	911	664	25.582	2.558	33397
21	253	894	687	18.590	1.859	29650
21	255	880	703	13.819	1.382	33638
21	257	870	711	8.324	0.832	32864
21	259	858	716	8.450	0.845	36114
21	261	846	720	8.222	0.822	35833
21	263	838	722	5.360	0.536	36385
21	265	824	727	9.663	0.966	36161
21	267	786	735	25.241	2.524	36309
21	269	754	739	20.961	2.096	36541
21	271	739	740	9.771	0.977	37162
21	273	736	741	2.055	0.206	36796
21	275	753	726	14.736	1.474	36557
21	277	771	717	13.081	1.308	36800
21	279	794	711	15.450	1.545	37488
21	281	817	705	15.450	1.545	36773
21	283	833	696	11.932	1.193	35958
21	285	849	678	15.654	1.565	36374
21	287	861	662	13.000	1.300	28641
21	289	864	658	3.250	0.325	31699
22	201	985	525	-1.000	-1.000	34542
22	203	978	520	5.591	0.559	35228
22	205	975	516	3.250	0.325	36117
22	207	968	498	12.553	1.255	36944
22	209	958	491	7.934	0.793	36438
22	211	944	481	11.183	1.118	36876
22	213	931	473	9.922	0.992	36675
22	215	929	471	1.838	0.184	37432
22	217	921	458	9.922	0.992	33878
22	219	912	443	11.370	1.137	32720
22	221	896	424	16.145	1.615	37553
22	223	884	408	13.000	1.300	36712
22	225	872	385	16.862	1.686	36565
22	227	852	361	20.306	2.031	36467
22	229	838	344	14.314	1.431	36663
22	231	817	326	17.978	1.798	35437
22	233	809	310	11.627	1.163	36668
22	235	796	288	16.610	1.661	35410
22	237	789	272	11.351	1.135	40695
22	239	785	226	30.012	3.001	36742
22	241	784	214	7.827	0.783	40576
22	243	775	180	22.861	2.286	35931
22	245	769	170	7.580	0.758	41729
22	247	761	158	9.374	0.937	44797
22	249	747	146	11.985	1.199	36551
22	251	735	133	11.499	1.150	40666
22	253	730	126	5.591	0.559	36106
22	255	726	119	5.240	0.524	44093
22	257	717	114	6.692	0.669	35899
22	259	713	114	2.600	0.260	38592
22	261	700	117	8.672	0.867	38590
22	263	678	115	14.359	1.436	38563
22	265	640	104	25.713	2.571	37404
22	267	621	99	12.770	1.277	38967
22	269	597	96	15.721	1.572	39752
22	271	584	92	8.841	0.884	36341
22	273	566	84	12.803	1.280	38398
22	275	557	78	7.031	0.703	35519
22	277	533	73	15.935	1.593	33952
22	279	517	70	10.581	1.058	39556
22	281	497	65	13.400	1.340	32577
22	283	477	59	13.572	1.357	33731
22	285	437	52	26.394	2.639	32688
22	287	417	48	13.257	1.326	30785
22	289	397	46	13.065	1.306	36031
23	73	1010	578	-1.000	-1.000	36207
23	75	1017	579	4.596	0.460	34080
23	77	1014	579	1.950	0.195	35896
23	79	1001	578	8.475	0.847	40973
23	81	991	578	6.500	0.650	33673
23	83	982	576	5.993	0.599	35741
23	85	969	570	9.306	0.931	35745
23	87	944	564	16.711	1.671	36004
23	89	933	561	7.411	0.741	31797
23	91	932	565	2.680	0.268	29945
23	93	929	566	2.055	0.206	38915
23	95	922	574	6.909	0.691	36214
23	97	907	596	17.307	1.731	35589
23	99	897	614	13.384	1.338	36558
23	101	888	628	10.818	1.082	35923
23	103	873	633	10.277	1.028	36183
23	105	865	637	5.814	0.581	38311
23	107	863	637	1.300	0.130	36268
23	109	863	638	0.650	0.065	35944
23	111	856	641	4.950	0.495	36453
23	113	848	637	5.814	0.581	36197
23	115	832	613	18.748	1.875	35982
23	117	790	585	32.810	3.281	35842
23	119	769	586	13.665	1.367	36149
23	121	756	585	8.475	0.847	36316
23	123	742	581	9.464	0.946	47029
23	125	732	580	6.532	0.653	30491
23	127	731	579	0.919	0.092	38513
23	129	730	577	1.453	0.145	34792
23	131	730	573	2.600	0.260	35465
23	133	735	575	3.500	0.350	35567
23	135	738	575	1.950	0.195	34835
23	137	739	580	3.314	0.331	34750
23	139	739	582	1.300	0.130	35683
23	141	729	605	16.302	1.630	35972
23	143	726	633	18.304	1.830	35409
23	145	740	688	36.889	3.689	36768
23	147	744	696	5.814	0.581	42206
23	149	751	713	11.950	1.195	35326
23	151	751	716	1.950	0.195	35410
23	153	753	721	3.500	0.350	33302
23	155	765	751	21.002	2.100	30805
23	157	768	767	10.581	1.058	32358
23	159	781	784	13.910	1.391	36599
23	161	784	795	7.411	0.741	48162
23	163	784	798	1.950	0.195	42871
23	165	778	808	7.580	0.758	34795
23	167	778	809	0.650	0.065	34967
23	169	768	814	7.267	0.727	35249
23	171	757	821	8.475	0.847	35168
23	173	747	834	10.661	1.066	35133
23	175	739	848	10.481	1.048	34959
23	177	733	858	7.580	0.758	35041
23	179	717	879	17.160	1.716	40072
23	181	708	898	13.665	1.367	35768
23	183	701	906	6.909	0.691	30471
23	185	697	909	3.250	0.325	33799
23	187	683	927	14.822	1.482	36912
23	189	676	939	9.030	0.903	31933
23	191	673	962	15.076	1.508	34834
23	193	668	968	5.077	0.508	34642
23	195	658	967	6.532	0.653	34822
23	197	654	973	4.687	0.469	35000
23	199	649	983	7.267	0.727	34610
23	201	646	990	4.950	0.495	34610
23	203	636	997	7.934	0.793	34143
23	205	630	1003	5.515	0.552	34575
23	207	627	1007	3.250	0.325	34786
23	209	625	1010	2.344	0.234	34285
23	211	623	1011	1.453	0.145	34369
23	213	617	1016	5.077	0.508	34350
23	215	611	1018	4.111	0.411	34848
23	217	610	1020	1.453	0.145	34249
23	219	609	1021	0.919	0.092	34280
24	133	1008	842	-1.000	-1.000	32976
24	135	1008	842	0.000	0.000	32555
24	137	1004	842	2.600	0.260	37236
24	139	996	833	7.827	0.783	34235
24	141	986	808	17.501	1.750	34126
24	143	978	771	24.605	2.461	34229
24	145	965	749	16.610	1.661	28174
24	147	964	726	14.964	1.496	33769
24	149	974	704	15.708	1.571	28523
24	151	972	682	14.359	1.436	30688
24	153	973	644	24.708	2.471	35375
24	155	975	602	27.330	2.733	24293
24	157	975	579	14.950	1.495	38584
24	159	978	541	24.776	2.478	35513
24	161	978	531	6.500	0.650	35830
24	163	976	529	1.838	0.184	34993
24	165	957	541	14.607	1.461	36046
24	167	946	534	8.475	0.847	35496
24	169	940	529	5.077	0.508	35770
24	171	923	517	13.525	1.353	36049
24	173	921	516	1.453	0.145	36105
24	175	913	500	11.627	1.163	36476
24	177	897	474	19.843	1.984	36332
24	179	873	430	32.577	3.258	36695
24	181	864	415	11.370	1.137	36261
24	183	855	401	10.818	1.082	35460
24	185	847	384	12.212	1.221	48403
24	187	842	369	10.277	1.028	35790
24	189	845	361	5.553	0.555	25477
24	191	869	330	25.482	2.548	34301
24	193	872	290	26.072	2.607	36370
24	195	867	291	3.314	0.331	36969
24	197	868	268	14.964	1.496	35970
24	199	872	255	8.841	0.884	36047
24	201	877	243	8.450	0.845	35644
24	203	884	229	10.174	1.017	36764
24	205	894	213	12.264	1.226	35950
24	207	909	193	16.250	1.625	35574
24	209	917	183	8.324	0.832	34906
24	211	923	174	7.031	0.703	35604
24	213	927	167	5.240	0.524	35219
24	215	933	159	6.500	0.650	34909
24	217	945	149	10.153	1.015	35214
24	219	957	141	9.374	0.937	35179
24	221	967	129	10.153	1.015	34955
24	223	974	121	6.909	0.691	34978
24	225	983	114	7.411	0.741	34695
24	227	993	102	10.153	1.015	35378
24	229	999	93	7.031	0.703	36450
24	231	1007	81	9.374	0.937	34925
24	233	1011	77	3.677	0.368	36669
24	235	1013	73	2.907	0.291	36053
24	237	1016	64	6.166	0.617	36045
24	239	1015	58	3.954	0.395	36234
24	241	1015	45	8.450	0.845	36206
24	243	1013	29	10.481	1.048	36096
24	245	1013	27	1.300	0.130	36688
25	137	1010	354	-1.000	-1.000	35538
25	139	1010	362	5.200	0.520	37095
25	141	1004	364	4.111	0.411	37696
25	143	997	364	4.550	0.455	36979
25	145	994	364	1.950	0.195	35782
25	147	981	367	8.672	0.867	32937
25	149	967	373	9.900	0.990	40940
25	151	959	376	5.553	0.555	36388
25	153	942	386	12.820	1.282	37581
25	155	927	395	11.370	1.137	39287
25	157	911	406	12.620	1.262	37412
25	159	896	418	12.486	1.249	37491
25	161	884	427	9.750	0.975	43146
25	163	869	435	11.050	1.105	36192
25	165	852	453	16.093	1.609	32764
25	167	841	471	13.711	1.371	29005
25	169	841	472	0.650	0.065	26764
25	171	842	489	11.069	1.107	35694
25	173	848	507	12.333	1.233	36329
25	175	852	523	10.720	1.072	35364
25	177	859	552	19.391	1.939	37402
25	179	859	567	9.750	0.975	35489
25	181	858	569	1.453	0.145	41654
25	183	847	587	13.711	1.371	38762
25	185	833	616	20.931	2.093	34888
25	187	830	632	10.581	1.058	36717
25	189	831	635	2.055	0.206	38904
25	191	835	638	3.250	0.325	35505
25	193	847	636	7.907	0.791	35460
25	195	847	638	1.300	0.130	35088
25	197	850	642	3.250	0.325	35226
25	199	859	642	5.850	0.585	35404
25	201	876	643	11.069	1.107	35371
25	203	878	643	1.300	0.130	34780
25	205	893	630	12.902	1.290	35405
25	207	898	628	3.500	0.350	34954
25	209	908	623	7.267	0.727	34722
25	211	918	616	7.934	0.793	34946
25	213	922	612	3.677	0.368	34645
25	215	925	609	2.758	0.276	33000
25	217	925	607	1.300	0.130	34392
25	219	928	593	9.306	0.931	34795
25	221	927	579	9.123	0.912	35232
25	223	928	569	6.532	0.653	34638
25	225	931	556	8.672	0.867	35792
25	227	936	546	7.267	0.727	35410
25	229	936	540	3.900	0.390	35476
25	231	934	535	3.500	0.350	35117
25	233	933	529	3.954	0.395	35230
25	235	933	525	2.600	0.260	35605
25	237	929	551	17.098	1.710	35087
25	239	929	557	3.900	0.390	34854
25	241	938	558	5.886	0.589	34971
25	243	949	558	7.150	0.715	35206
25	245	905	591	35.749	3.575	35478
25	247	898	596	5.591	0.559	35285
25	249	889	603	7.411	0.741	35051
25	251	873	611	11.627	1.163	34702
25	253	856	617	11.718	1.172	34977
25	255	824	618	20.810	2.081	34064
25	257	818	618	3.900	0.390	39023
25	259	815	618	1.950	0.195	35095
25	261	808	613	5.591	0.559	35313
25	263	800	604	7.827	0.783	36446
25	265	787	598	9.306	0.931	34604
25	267	775	597	7.827	0.783	31866
25	269	768	597	4.550	0.455	35379
25	271	751	592	11.518	1.152	35565
25	273	741	592	6.500	0.650	35231
25	275	735	590	4.111	0.411	34964
25	277	733	586	2.907	0.291	35964
25	279	730	582	3.250	0.325	35215
25	281	734	582	2.600	0.260	36082
25	283	752	585	11.861	1.186	35093
25	285	766	589	9.464	0.946	35033
25	287	774	590	5.240	0.524	35263
25	289	733	587	26.721	2.672	35345
26	165	1009	385	-1.000	-1.000	34149
26	167	1009	385	0.000	0.000	35599
26	169	997	373	11.031	1.103	33050
26	171	989	373	5.200	0.520	35277
26	173	983	372	3.954	0.395	30277
26	175	976	366	5.993	0.599	38007
26	177	959	358	12.212	1.221	34113
26	179	948	352	8.144	0.814	31444
26	181	940	345	6.909	0.691	34636
26	183	933	340	5.591	0.559	34654
26	185	921	326	11.985	1.199	33411
26	187	917	321	4.162	0.416	32116
26	189	915	314	4.732	0.473	32586
26	191	911	303	7.608	0.761	35698
26	193	891	293	14.534	1.453	35678
26	195	878	291	8.549	0.855	35805
26	197	870	285	6.500	0.650	36769
26	199	861	276	8.273	0.827	36485
26	201	856	271	4.596	0.460	35836
26	203	849	263	6.909	0.691	35853
26	205	840	252	9.238	0.924	36372
26	207	827	238	12.418	1.242	36313
26	209	822	231	5.591	0.559	36831
26	211	813	222	8.273	0.827	36349
26	213	809	219	3.250	0.325	36007
26	215	792	206	13.910	1.391	36640
26	217	789	204	2.344	0.234	36974
26	219	783	194	7.580	0.758	36702
26	221	775	181	9.922	0.992	41299
26	223	773	179	1.838	0.184	34673
26	225	770	173	4.360	0.436	34663
26	227	767	165	5.553	0.555	27460
26	229	766	160	3.314	0.331	37113
26	231	764	154	4.111	0.411	36672
26	233	761	147	4.950	0.495	36815
26	235	760	140	4.596	0.460	36941
26	237	758	135	3.500	0.350	36761
26	239	757	121	9.123	0.912	36660
26	241	757	116	3.250	0.325	36864
26	243	756	112	2.680	0.268	37108
26	245	756	118	3.900	0.390	36896
26	247	769	153	24.268	2.427	37083
26	249	772	162	6.166	0.617	36173
26	251	773	164	1.453	0.145	36478
26	253	773	164	0.000	0.000	36625
26	255	769	155	6.402	0.640	37330
26	257	769	155	0.000	0.000	36740
26	259	766	175	13.145	1.315	36727
26	261	761	163	8.450	0.845	36918
26	263	755	155	6.500	0.650	36981
26	265	755	155	0.000	0.000	37131
26	267	753	151	2.907	0.291	36809
26	269	749	142	6.402	0.640	36483
26	271	747	139	2.344	0.234	37154
26	273	747	138	0.650	0.065	37106
26	275	746	135	2.055	0.206	36636
26	277	745	136	0.919	0.092	36539
26	279	748	150	9.306	0.931	36830
26	281	748	155	3.250	0.325	37245
26	283	749	165	6.532	0.653	36501
26	285	748	169	2.680	0.268	36992
26	287	748	169	0.000	0.000	37178
26	289	746	166	2.344	0.234	36740
27	169	1014	133	-1.000	-1.000	36470
27	171	1012	130	2.344	0.234	33546
27	173	1010	126	2.907	0.291	34636
27	175	1007	121	3.790	0.379	35088
27	177	1005	117	2.907	0.291	31354
27	179	1003	109	5.360	0.536	34611
27	181	1000	102	4.950	0.495	35344
27	183	999	98	2.680	0.268	30752
27	185	997	94	2.907	0.291	35607
27	187	995	87	4.732	0.473	35266
27	189	993	81	4.111	0.411	35655
27	191	992	77	2.680	0.268	35771
27	193	989	71	4.360	0.436	35598
27	195	984	68	3.790	0.379	35158
27	197	980	64	3.677	0.368	36126
27	199	976	57	5.240	0.524	35657
27	201	972	50	5.240	0.524	36522
27	203	967	39	7.854	0.785	36030
27	205	964	33	4.360	0.436	35900
27	207	963	30	2.055	0.206	35826
27	209	960	25	3.790	0.379	35647
27	211	958	22	2.344	0.234	36391
27	213	956	18	2.907	0.291	36003
27	215	953	13	3.790	0.379	35487
27	217	949	9	3.677	0.368	36475
27	219	947	7	1.838	0.184	36058
27	221	944	4	2.758	0.276	36253
27	223	942	3	1.453	0.145	36287
27	225	941	3	0.650	0.065	36263
27	227	941	3	0.000	0.000	36043
27	229	940	5	1.453	0.145	34076
27	231	940	11	3.900	0.390	31694
27	233	940	13	1.300	0.130	40865
27	235	941	17	2.680	0.268	36498
27	237	942	20	2.055	0.206	36148
27	239	942	21	0.650	0.065	36657
27	241	942	22	0.650	0.065	36254
28	195	991	796	-1.000	-1.000	34662
28	197	990	795	0.919	0.092	34300
28	199	979	799	7.608	0.761	33715
28	201	975	800	2.680	0.268	34250
28	203	961	802	9.192	0.919	34030
28	205	947	806	9.464	0.946	34042
28	207	942	808	3.500	0.350	33907
28	209	939	811	2.758	0.276	33784
28	211	930	819	7.827	0.783	33949
28	213	929	829	6.532	0.653	34214
28	215	929	845	10.400	1.040	34586
28	217	926	861	10.581	1.058	33807
28	219	924	873	7.907	0.791	33949
28	221	925	883	6.532	0.653	33596
28	223	925	897	9.100	0.910	33795
28	225	925	905	5.200	0.520	34279
28	227	924	916	7.179	0.718	34480
28	229	919	937	14.031	1.403	34359
28	231	915	949	8.222	0.822	34601
28	233	914	953	2.680	0.268	34206
28	235	908	969	11.107	1.111	34905
28	237	906	976	4.732	0.473	34326
28	239	904	984	5.360	0.536	34734
28	241	903	989	3.314	0.331	34078
28	243	900	996	4.950	0.495	34210
28	245	898	1002	4.111	0.411	33901
28	247	896	1012	6.629	0.663	34326
28	249	896	1016	2.600	0.260	34810
28	251	896	1017	0.650	0.065	34801
28	253	896	1019	1.300	0.130	35046
28	255	894	1022	2.344	0.234	34302
28	257	894	1022	0.000	0.000	33595
28	259	894	1022	0.000	0.000	33913
