# Supplementary material for: The Arp2/3 complex is required for in situ haptotactic response of microglia to iC3b
Source: EMBO Rep. 2026 Feb 27;27(7):1666–95. doi: 10.1038/s44319-026-00720-9 (PMC13076747; doi:10.1038/s44319-026-00720-9)
Supplement: Supplementary file 15 — Source data Fig. 3 [file 44319_2026_720_MOESM15_ESM.zip › Figure 3/3H-L/25.01.26 BV2 iC3b hapto CK666 well 1 toward tracks 1306.txt]

	Track n�	Slice n�	X	Y	Distance	Velocity	Pixel Value
1	1	143	65	981	-1	-1	25062
2	1	145	65	981	0	0	31395
3	1	147	68	978	2.758	0.276	32149
4	1	149	71	945	21.538	2.154	33945
5	1	151	90	930	15.734	1.573	32478
6	1	153	88	889	26.681	2.668	31619
7	1	155	88	882	4.55	0.455	33830
8	1	157	93	871	7.854	0.785	37645
9	1	159	106	857	12.418	1.242	32526
10	1	161	117	847	9.663	0.966	32933
11	1	163	163	828	32.349	3.235	37388
12	1	165	168	827	3.314	0.331	32553
13	1	167	172	831	3.677	0.368	36998
14	1	169	168	847	10.72	1.072	32631
15	1	171	169	859	7.827	0.783	32080
16	1	173	161	828	20.81	2.081	32866
17	1	175	135	772	40.131	4.013	32886
18	1	177	112	741	25.09	2.509	32447
19	1	179	93	720	18.407	1.841	23366
20	1	181	88	712	6.132	0.613	33075
21	1	183	140	703	34.302	3.43	32775
22	1	185	161	691	15.721	1.572	19588
23	1	187	170	676	11.37	1.137	34046
24	1	189	168	670	4.111	0.411	32913
25	1	191	164	670	2.6	0.26	33157
26	1	193	151	685	12.902	1.29	35703
27	1	195	151	685	0	0	32973
28	1	197	146	665	13.4	1.34	33121
29	1	199	138	617	31.63	3.163	32958
30	1	201	138	561	36.399	3.64	33395
31	1	203	133	536	16.571	1.657	33038
32	1	205	123	514	15.708	1.571	33447
33	1	207	120	497	11.22	1.122	33423
34	1	209	109	480	13.161	1.316	36069
35	1	211	101	473	6.909	0.691	37204
36	1	213	90	468	7.854	0.785	39187
37	1	215	74	456	13	1.3	34107
38	1	217	63	448	8.841	0.884	34215
39	1	219	57	444	4.687	0.469	35538
40	1	221	50	439	5.591	0.559	32022
41	1	223	46	437	2.907	0.291	33496
42	1	225	53	443	5.993	0.599	33130
43	1	227	71	465	18.476	1.848	31372
44	1	229	82	473	8.841	0.884	33658
45	1	231	105	489	18.211	1.821	33071
46	1	233	114	499	8.745	0.874	33502
47	1	235	142	534	29.133	2.913	33427
48	1	237	177	568	31.716	3.172	33608
49	1	239	194	585	15.627	1.563	33338
50	1	241	210	591	11.107	1.111	33038
51	1	243	236	593	16.95	1.695	33026
52	1	245	236	595	1.3	0.13	33125
53	1	247	222	648	35.631	3.563	36105
54	1	249	222	655	4.55	0.455	29981
55	1	251	226	687	20.961	2.096	33717
56	1	253	229	697	6.786	0.679	30787
57	1	255	230	714	11.069	1.107	33167
58	1	257	231	715	0.919	0.092	35233
59	1	259	210	708	14.388	1.439	38955
60	1	261	196	705	9.306	0.931	32747
61	1	263	173	692	17.172	1.717	29672
62	1	265	162	675	13.161	1.316	28039
63	1	267	151	657	13.711	1.371	32847
64	1	269	129	620	27.98	2.798	39440
65	1	271	115	602	14.822	1.482	26696
66	1	273	102	583	14.964	1.496	23014
67	1	275	108	574	7.031	0.703	33402
68	1	277	130	573	14.314	1.431	41107
69	1	279	135	574	3.314	0.331	33222
70	1	281	149	565	10.818	1.082	36308
71	1	283	195	546	32.349	3.235	42623
72	1	285	247	534	34.687	3.469	33504
73	1	287	268	520	16.405	1.64	33655
74	1	289	289	506	16.405	1.64	33737
75	2	183	10	874	-1	-1	34986
76	2	185	10	874	0	0	26569
77	2	187	23	869	9.053	0.905	23931
78	2	189	42	867	12.418	1.242	30475
79	2	191	58	864	10.581	1.058	35634
80	2	193	64	862	4.111	0.411	27964
81	2	195	64	862	0	0	28809
82	2	197	81	867	11.518	1.152	28856
83	2	199	85	871	3.677	0.368	33201
84	2	201	88	878	4.95	0.495	35207
85	2	203	93	895	11.518	1.152	36760
86	2	205	96	907	8.04	0.804	28406
87	2	207	98	915	5.36	0.536	28809
88	2	209	99	916	0.919	0.092	29629
89	2	211	102	920	3.25	0.325	27381
90	2	213	106	923	3.25	0.325	32786
91	2	215	108	926	2.344	0.234	27147
92	2	217	110	928	1.838	0.184	30961
93	2	219	113	930	2.344	0.234	35135
94	2	221	102	941	10.111	1.011	29977
95	2	223	103	941	0.65	0.065	32090
96	2	225	110	940	4.596	0.46	34762
97	2	227	114	939	2.68	0.268	34657
98	2	229	119	938	3.314	0.331	35639
99	2	231	118	938	0.65	0.065	35086
100	2	233	110	938	5.2	0.52	31504
101	2	235	90	946	14.001	1.4	32771
102	2	237	75	958	12.486	1.249	29078
103	2	239	73	965	4.732	0.473	33135
104	2	241	68	976	7.854	0.785	28903
105	2	243	68	975	0.65	0.065	29470
106	2	245	97	955	22.898	2.29	34553
107	2	247	107	948	7.934	0.793	36341
108	2	249	108	947	0.919	0.092	32772
109	2	251	105	941	4.36	0.436	25276
110	2	253	103	940	1.453	0.145	28123
111	2	255	103	939	0.65	0.065	31255
112	2	257	108	945	5.077	0.508	35593
113	2	259	109	948	2.055	0.206	34322
114	2	261	109	949	0.65	0.065	33487
115	2	263	108	963	9.123	0.912	33793
116	2	265	101	984	14.388	1.439	32954
117	2	267	101	999	9.75	0.975	27045
118	2	269	101	1002	1.95	0.195	31803
119	2	271	104	1005	2.758	0.276	30573
120	2	273	106	1006	1.453	0.145	25712
121	2	275	109	1008	2.344	0.234	27445
122	2	277	113	1010	2.907	0.291	17119
123	2	279	117	1012	2.907	0.291	22563
124	2	281	123	1015	4.36	0.436	24334
125	2	283	125	1017	1.838	0.184	29948
126	2	285	125	1017	0	0	38631
127	2	287	125	1015	1.3	0.13	37462
128	2	289	123	1010	3.5	0.35	38015
129	3	205	8	341	-1	-1	33725
130	3	207	9	341	0.65	0.065	30366
131	3	209	21	340	7.827	0.783	32778
132	3	211	27	340	3.9	0.39	33577
133	3	213	49	341	14.314	1.431	34989
134	3	215	60	342	7.179	0.718	38066
135	3	217	98	343	24.708	2.471	33305
136	3	219	116	342	11.718	1.172	34134
137	3	221	132	343	10.42	1.042	34244
138	3	223	153	340	13.788	1.379	33554
139	3	225	176	340	14.95	1.495	34032
140	3	227	204	335	18.487	1.849	31371
141	3	229	222	333	11.772	1.177	35428
142	3	231	246	333	15.6	1.56	33278
143	3	233	257	337	7.608	0.761	33901
144	3	235	273	345	11.627	1.163	34378
145	3	237	282	351	7.031	0.703	34147
146	3	239	295	372	16.053	1.605	35598
147	3	241	308	385	11.95	1.195	36886
148	3	243	322	400	13.337	1.334	36951
149	3	245	344	423	20.687	2.069	33680
150	3	247	357	431	9.922	0.992	32812
151	3	249	373	443	13	1.3	33883
152	3	251	383	449	7.58	0.758	33779
153	3	253	399	457	11.627	1.163	30708
154	3	255	412	462	9.053	0.905	33375
155	3	257	421	466	6.402	0.64	34113
156	3	259	444	482	18.211	1.821	30820
157	3	261	451	487	5.591	0.559	34696
158	3	263	458	494	6.435	0.643	33235
159	3	265	463	502	6.132	0.613	33739
160	3	267	463	502	0	0	33554
161	3	269	449	500	9.192	0.919	33913
162	3	271	440	501	5.886	0.589	32890
163	3	273	422	501	11.7	1.17	33254
164	3	275	405	510	12.503	1.25	32604
165	3	277	398	523	9.597	0.96	33774
166	3	279	397	550	17.562	1.756	33865
167	3	281	397	558	5.2	0.52	35453
168	3	283	410	570	11.499	1.15	30407
169	3	285	419	579	8.273	0.827	33740
170	3	287	445	606	24.364	2.436	32902
171	3	289	457	613	9.03	0.903	32768
172	4	199	1	562	-1	-1	33698
173	4	201	4	562	1.95	0.195	34127
174	4	203	5	562	0.65	0.065	35038
175	4	205	13	557	6.132	0.613	32190
176	4	207	21	554	5.553	0.555	34861
177	4	209	30	552	5.993	0.599	33805
178	4	211	41	549	7.411	0.741	33593
179	4	213	53	549	7.8	0.78	33079
180	4	215	63	556	7.934	0.793	33282
181	4	217	74	569	11.069	1.107	33895
182	4	219	89	579	11.718	1.172	34049
183	4	221	111	593	16.95	1.695	34223
184	4	223	127	602	11.932	1.193	33942
185	4	225	142	612	11.718	1.172	32162
186	4	227	170	628	20.961	2.096	33450
187	4	229	181	634	8.144	0.814	33855
188	4	231	191	643	8.745	0.874	33114
189	4	233	204	655	11.499	1.15	33700
190	4	235	214	667	10.153	1.015	32562
191	4	237	224	687	14.534	1.453	33018
192	4	239	226	712	16.302	1.63	32888
193	4	241	227	725	8.475	0.847	32983
194	4	243	209	735	13.384	1.338	32917
195	4	245	191	752	16.093	1.609	33804
196	4	247	181	764	10.153	1.015	32665
197	4	249	177	794	19.672	1.967	38189
198	4	251	177	808	9.1	0.91	33952
199	4	253	179	822	9.192	0.919	33165
200	4	255	170	835	10.277	1.028	32727
201	4	257	150	837	13.065	1.306	32718
202	4	259	129	843	14.196	1.42	33124
203	4	261	106	854	16.571	1.657	36839
204	4	263	101	856	3.5	0.35	36492
205	4	265	100	860	2.68	0.268	32848
206	4	267	87	863	8.672	0.867	33013
207	4	269	79	856	6.909	0.691	33008
208	4	271	67	833	16.862	1.686	33420
209	4	273	40	793	31.368	3.137	27153
210	4	275	34	767	17.344	1.734	39949
211	4	277	32	723	28.629	2.863	39815
212	4	279	32	702	13.65	1.365	34381
213	4	281	36	661	26.776	2.678	35832
214	4	283	39	640	13.788	1.379	28083
215	4	285	54	612	20.647	2.065	26989
216	4	287	75	594	17.978	1.798	33965
217	4	289	115	558	34.979	3.498	33974
218	5	237	9	444	-1	-1	33791
219	5	239	9	444	0	0	38030
220	5	241	9	444	0	0	33021
221	5	243	9	444	0	0	43508
222	5	245	10	444	0.65	0.065	30734
223	5	247	16	450	5.515	0.552	32922
224	5	249	25	460	8.745	0.874	33878
225	5	251	48	485	22.08	2.208	31737
226	5	253	55	493	6.909	0.691	36373
227	5	255	61	497	4.687	0.469	37155
228	5	257	64	502	3.79	0.379	34510
229	5	259	58	513	8.144	0.814	34212
230	5	261	50	526	9.922	0.992	43913
231	5	263	41	538	9.75	0.975	35044
232	5	265	38	544	4.36	0.436	36990
233	5	267	38	544	0	0	39424
234	5	269	106	498	53.362	5.336	34730
235	5	271	134	483	20.647	2.065	38971
236	5	273	148	470	12.418	1.242	33548
237	5	275	165	428	29.451	2.945	36740
238	5	277	172	405	15.627	1.563	32280
239	5	279	192	383	19.325	1.933	32894
240	5	281	207	369	13.337	1.334	34385
241	5	283	232	352	19.651	1.965	33400
242	5	285	249	356	11.351	1.135	33039
243	5	287	263	357	9.123	0.912	33838
244	5	289	266	355	2.344	0.234	33654
245	6	69	5	184	-1	-1	35275
246	6	71	24	176	13.4	1.34	36559
247	6	73	24	176	0	0	34105
248	6	75	28	174	2.907	0.291	32755
249	6	77	36	168	6.5	0.65	41989
250	6	79	58	151	18.071	1.807	36567
251	6	81	66	143	7.354	0.735	36773
252	6	83	83	124	16.571	1.657	35821
253	6	85	94	111	11.069	1.107	34329
254	6	87	105	103	8.841	0.884	34451
255	6	89	110	101	3.5	0.35	30847
256	6	91	124	104	9.306	0.931	30081
257	6	93	147	103	14.964	1.496	37679
258	6	95	163	102	10.42	1.042	34421
259	6	97	164	101	0.919	0.092	34385
260	6	99	161	88	8.672	0.867	34358
261	6	101	169	73	11.05	1.105	33973
262	6	103	183	55	14.822	1.482	33996
263	6	105	188	47	6.132	0.613	34272
264	6	107	191	38	6.166	0.617	34406
265	6	109	197	28	7.58	0.758	34211
266	6	111	207	19	8.745	0.874	34426
267	6	113	219	13	8.72	0.872	34774
268	6	115	223	11	2.907	0.291	33992
269	6	117	238	3	11.05	1.105	34302
270	6	119	243	2	3.314	0.331	34659
271	6	121	249	3	3.954	0.395	34535
272	6	123	256	3	4.55	0.455	34005
273	6	125	257	3	0.65	0.065	34355
274	6	127	251	6	4.36	0.436	32535
275	6	129	246	18	8.45	0.845	35361
276	6	131	253	37	13.161	1.316	34824
277	6	133	261	43	6.5	0.65	33996
278	6	135	283	52	15.45	1.545	36445
279	6	137	299	56	10.72	1.072	34080
280	6	139	280	73	16.571	1.657	34471
281	6	141	260	101	22.365	2.237	34485
282	6	143	256	130	19.028	1.903	33236
283	6	145	283	138	18.304	1.83	30214
284	6	147	320	157	27.035	2.703	34547
285	6	149	337	162	11.518	1.152	34611
286	6	151	382	150	30.271	3.027	33957
287	6	153	413	125	25.885	2.589	36413
288	6	155	457	131	28.864	2.886	34495
289	6	157	471	148	14.314	1.431	35152
290	6	159	490	165	16.571	1.657	37389
291	6	161	510	181	16.648	1.665	29301
292	6	163	570	213	44.199	4.42	35221
293	6	165	584	239	19.194	1.919	33446
294	6	167	591	250	8.475	0.847	33457
295	6	169	592	252	1.453	0.145	33221
296	6	171	593	267	9.771	0.977	33057
297	6	173	591	283	10.481	1.048	33561
298	6	175	584	289	5.993	0.599	32126
299	6	177	585	293	2.68	0.268	30697
300	6	179	589	301	5.814	0.581	33219
301	6	181	588	314	8.475	0.847	33349
302	6	183	585	321	4.95	0.495	33429
303	6	185	594	312	8.273	0.827	33551
304	6	187	601	305	6.435	0.643	33733
305	6	189	608	302	4.95	0.495	33170
306	6	191	609	302	0.65	0.065	33037
307	6	193	617	302	5.2	0.52	33295
308	6	195	612	313	7.854	0.785	33169
309	6	197	610	318	3.5	0.35	33077
310	6	199	604	336	12.333	1.233	33232
311	6	201	604	339	1.95	0.195	33109
312	6	203	606	340	1.453	0.145	33474
313	6	205	617	334	8.144	0.814	33802
314	6	207	620	334	1.95	0.195	33017
315	6	209	613	345	8.475	0.847	33059
316	6	211	612	349	2.68	0.268	33520
317	6	213	610	356	4.732	0.473	33479
318	6	215	610	356	0	0	32698
319	6	217	610	356	0	0	33553
320	6	219	605	359	3.79	0.379	33163
321	6	221	601	359	2.6	0.26	33617
322	6	223	594	371	9.03	0.903	32878
323	6	225	579	401	21.801	2.18	35554
324	6	227	579	405	2.6	0.26	32943
325	6	229	577	416	7.267	0.727	29914
326	6	231	579	420	2.907	0.291	29404
327	6	233	585	424	4.687	0.469	27845
328	6	235	585	424	0	0	27504
329	6	237	585	418	3.9	0.39	35564
330	6	239	585	415	1.95	0.195	32901
331	6	241	583	430	9.836	0.984	32383
332	6	243	581	436	4.111	0.411	31741
333	6	245	583	440	2.907	0.291	27935
334	6	247	584	440	0.65	0.065	32692
335	6	249	584	440	0	0	33844
336	6	251	585	439	0.919	0.092	29832
337	6	253	592	439	4.55	0.455	33011
338	6	255	595	444	3.79	0.379	33540
339	6	257	604	452	7.827	0.783	34657
340	6	259	611	460	6.909	0.691	33317
341	6	261	620	469	8.273	0.827	34269
342	6	263	626	475	5.515	0.552	32444
343	6	265	637	486	10.111	1.011	27156
344	6	267	652	492	10.501	1.05	34452
345	6	269	664	502	10.153	1.015	36156
346	6	271	668	505	3.25	0.325	34458
347	6	273	674	509	4.687	0.469	31284
348	6	275	683	514	6.692	0.669	33539
349	6	277	689	516	4.111	0.411	32034
350	6	279	694	517	3.314	0.331	33947
351	6	281	701	518	4.596	0.46	32945
352	6	283	706	523	4.596	0.46	33087
353	6	285	710	527	3.677	0.368	32890
354	6	287	723	523	8.841	0.884	25802
355	6	289	736	520	8.672	0.867	33854
356	7	115	12	174	-1	-1	33811
357	7	117	12	174	0	0	32897
358	7	119	12	170	2.6	0.26	33456
359	7	121	14	163	4.732	0.473	44387
360	7	123	16	158	3.5	0.35	33541
361	7	125	17	154	2.68	0.268	33607
362	7	127	18	148	3.954	0.395	32603
363	7	129	21	141	4.95	0.495	41049
364	7	131	23	137	2.907	0.291	41559
365	7	133	28	132	4.596	0.46	33890
366	7	135	30	128	2.907	0.291	38375
367	7	137	30	128	0	0	38815
368	7	139	31	147	12.367	1.237	33803
369	7	141	30	170	14.964	1.496	34780
370	7	143	30	176	3.9	0.39	36936
371	7	145	30	187	7.15	0.715	33657
372	7	147	30	187	0	0	34351
373	7	149	30	175	7.8	0.78	34258
374	7	151	31	161	9.123	0.912	34138
375	7	153	32	150	7.179	0.718	33577
376	7	155	36	139	7.608	0.761	34148
377	7	157	45	121	13.081	1.308	34576
378	7	159	56	102	14.27	1.427	32400
379	7	161	68	85	13.525	1.353	38244
380	7	163	75	75	7.934	0.793	39308
381	7	165	95	47	22.365	2.237	36981
382	7	167	106	36	10.111	1.011	37628
383	7	169	108	34	1.838	0.184	31852
384	7	171	120	32	7.907	0.791	35161
385	7	173	157	32	24.049	2.405	30797
386	7	175	163	30	4.111	0.411	37070
387	7	177	182	28	12.418	1.242	35682
388	7	179	218	40	24.665	2.467	33197
389	7	181	225	41	4.596	0.46	35583
390	7	183	238	41	8.45	0.845	33620
391	7	185	264	42	16.912	1.691	35222
392	7	187	283	48	12.951	1.295	38053
393	7	189	322	55	25.754	2.575	39162
394	7	191	347	64	17.27	1.727	36644
395	7	193	363	72	11.627	1.163	37851
396	7	195	386	83	16.571	1.657	35142
397	7	197	407	95	15.721	1.572	34639
398	7	199	424	110	14.736	1.474	30762
399	7	201	440	122	13	1.3	32943
400	7	203	465	139	19.651	1.965	34449
401	7	205	485	146	13.773	1.377	33953
402	7	207	514	155	19.736	1.974	29687
403	7	209	547	159	21.606	2.161	33852
404	7	211	572	178	20.41	2.041	32815
405	7	213	595	193	17.848	1.785	33460
406	7	215	619	212	19.896	1.99	33458
407	7	217	633	227	13.337	1.334	33168
408	7	219	655	238	15.987	1.599	33284
409	7	221	684	248	19.939	1.994	33178
410	7	223	705	255	14.388	1.439	33044
411	7	225	731	258	17.012	1.701	33234
412	7	227	753	261	14.432	1.443	34328
413	7	229	766	275	12.418	1.242	33613
414	7	231	779	301	18.894	1.889	33379
415	7	233	785	315	9.9	0.99	33034
416	7	235	818	352	32.225	3.223	34427
417	7	237	829	359	8.475	0.847	35636
418	7	239	837	364	6.132	0.613	33948
419	7	241	843	372	6.5	0.65	32248
420	7	243	855	390	14.061	1.406	32963
421	7	245	858	394	3.25	0.325	32396
422	7	247	869	410	12.62	1.262	32810
423	7	249	872	411	2.055	0.206	32806
424	7	251	889	421	12.82	1.282	32725
425	7	253	893	430	6.402	0.64	33222
426	7	255	898	440	7.267	0.727	32211
427	7	257	906	443	5.553	0.555	32120
428	7	259	933	445	17.598	1.76	33922
429	7	261	948	448	9.943	0.994	34322
430	7	263	952	451	3.25	0.325	31706
431	7	265	957	453	3.5	0.35	32085
432	7	267	965	456	5.553	0.555	36625
433	7	269	975	462	7.58	0.758	33247
434	7	271	988	486	17.741	1.774	33003
435	7	273	995	493	6.435	0.643	33097
436	7	275	1001	500	5.993	0.599	33294
437	7	277	1006	502	3.5	0.35	32963
438	7	279	1011	503	3.314	0.331	32728
439	7	281	991	487	16.648	1.665	32497
440	7	283	944	453	37.705	3.77	33076
441	7	285	929	439	13.337	1.334	32930
442	7	287	915	429	11.183	1.118	32584
443	7	289	907	422	6.909	0.691	32680
444	8	137	16	342	-1	-1	37578
445	8	139	17	343	0.919	0.092	33785
446	8	141	23	345	4.111	0.411	35203
447	8	143	32	345	5.85	0.585	38062
448	8	145	41	344	5.886	0.589	35936
449	8	147	47	342	4.111	0.411	30445
450	8	149	57	340	6.629	0.663	42169
451	8	151	78	333	14.388	1.439	34608
452	8	153	89	333	7.15	0.715	38020
453	8	155	99	333	6.5	0.65	36006
454	8	157	115	332	10.42	1.042	34096
455	8	159	126	330	7.267	0.727	33395
456	8	161	138	325	8.45	0.845	34664
457	8	163	144	322	4.36	0.436	33980
458	8	165	156	318	8.222	0.822	34847
459	8	167	167	317	7.179	0.718	39387
460	8	169	178	318	7.179	0.718	34039
461	8	171	186	316	5.36	0.536	34022
462	8	173	204	300	15.654	1.565	33637
463	8	175	211	293	6.435	0.643	33302
464	8	177	221	283	9.192	0.919	33616
465	8	179	228	275	6.909	0.691	34106
466	8	181	233	268	5.591	0.559	33347
467	8	183	236	259	6.166	0.617	34451
468	8	185	240	244	10.09	1.009	33488
469	8	187	241	244	0.65	0.065	29389
470	8	189	250	239	6.692	0.669	32609
471	8	191	265	234	10.277	1.028	34209
472	8	193	278	231	8.672	0.867	36701
473	8	195	290	236	8.45	0.845	35110
474	8	197	290	237	0.65	0.065	34695
475	8	199	291	238	0.919	0.092	33072
476	8	201	298	236	4.732	0.473	33580
477	8	203	311	235	8.475	0.847	33858
478	8	205	317	233	4.111	0.411	33321
479	8	207	319	227	4.111	0.411	30615
480	8	209	319	224	1.95	0.195	32763
481	8	211	311	234	8.324	0.832	32199
482	8	213	311	234	0	0	35543
483	8	215	312	234	0.65	0.065	34415
484	8	217	312	234	0	0	36401
485	8	219	308	237	3.25	0.325	33014
486	8	221	299	241	6.402	0.64	32755
487	8	223	299	241	0	0	33313
488	8	225	296	242	2.055	0.206	32806
489	8	227	292	243	2.68	0.268	33807
490	8	229	312	241	13.065	1.306	34374
491	8	231	340	239	18.246	1.825	33956
492	8	233	361	235	13.895	1.39	34213
493	8	235	373	231	8.222	0.822	34109
494	8	237	379	229	4.111	0.411	33880
495	8	239	381	227	1.838	0.184	33926
496	8	241	384	227	1.95	0.195	32214
497	8	243	388	228	2.68	0.268	35009
498	8	245	395	228	4.55	0.455	32885
499	8	247	404	228	5.85	0.585	34905
500	8	249	405	228	0.65	0.065	33754
501	8	251	407	226	1.838	0.184	33663
502	8	253	413	221	5.077	0.508	34864
503	8	255	417	219	2.907	0.291	33657
504	8	257	417	219	0	0	34439
505	8	259	420	219	1.95	0.195	38686
506	8	261	431	220	7.179	0.718	37827
507	8	263	441	223	6.786	0.679	33812
508	8	265	445	227	3.677	0.368	34459
509	8	267	459	230	9.306	0.931	33524
510	8	269	464	230	3.25	0.325	33563
511	8	271	473	231	5.886	0.589	33661
512	8	273	475	233	1.838	0.184	33755
513	8	275	479	235	2.907	0.291	34060
514	8	277	491	236	7.827	0.783	34146
515	8	279	497	235	3.954	0.395	36608
516	8	281	515	235	11.7	1.17	34058
517	8	283	520	235	3.25	0.325	34121
518	8	285	527	232	4.95	0.495	33905
519	8	287	536	230	5.993	0.599	33803
520	8	289	542	227	4.36	0.436	33872
521	9	151	20	430	-1	-1	36639
522	9	153	21	429	0.919	0.092	33633
523	9	155	25	423	4.687	0.469	36599
524	9	157	31	420	4.36	0.436	32909
525	9	159	56	400	20.81	2.081	33509
526	9	161	59	389	7.411	0.741	33536
527	9	163	41	348	29.104	2.91	32494
528	9	165	43	336	7.907	0.791	36386
529	9	167	49	320	11.107	1.111	31438
530	9	169	59	296	16.9	1.69	38054
531	9	171	85	256	31.009	3.101	35908
532	9	173	87	242	9.192	0.919	33176
533	9	175	96	230	9.75	0.975	33182
534	9	177	115	237	13.161	1.316	33707
535	9	179	119	253	10.72	1.072	32366
536	9	181	129	264	9.663	0.966	30040
537	9	183	140	267	7.411	0.741	23071
538	9	185	154	270	9.306	0.931	38341
539	9	187	168	271	9.123	0.912	37949
540	9	189	181	267	8.841	0.884	33884
541	9	191	205	257	16.9	1.69	32833
542	9	193	230	242	18.95	1.895	36536
543	9	195	242	238	8.222	0.822	32660
544	9	197	265	223	17.848	1.785	33438
545	9	199	282	217	11.718	1.172	32976
546	9	201	291	216	5.886	0.589	33512
547	9	203	308	212	11.351	1.135	33248
548	9	205	322	210	9.192	0.919	34293
549	9	207	340	220	13.384	1.338	30497
550	9	209	360	238	17.489	1.749	33730
551	9	211	385	248	17.501	1.75	38741
552	9	213	393	253	6.132	0.613	34024
553	9	215	394	247	3.954	0.395	34578
554	9	217	399	224	15.299	1.53	33421
555	9	219	408	210	10.818	1.082	33455
556	9	221	425	192	16.093	1.609	33690
557	9	223	430	180	8.45	0.845	33831
558	9	225	436	172	6.5	0.65	36271
559	9	227	448	171	7.827	0.783	33278
560	9	229	479	172	20.16	2.016	34052
561	9	231	497	172	11.7	1.17	34407
562	9	233	521	180	16.443	1.644	32660
563	9	235	536	182	9.836	0.984	34543
564	9	237	547	182	7.15	0.715	34204
565	9	239	561	179	9.306	0.931	36393
566	9	241	578	183	11.351	1.135	33335
567	9	243	599	184	13.665	1.367	33783
568	9	245	616	188	11.351	1.135	33779
569	9	247	622	197	7.031	0.703	34493
570	9	249	623	215	11.718	1.172	34201
571	9	251	623	235	13	1.3	33766
572	9	253	624	238	2.055	0.206	32750
573	9	255	629	238	3.25	0.325	34551
574	9	257	638	228	8.745	0.874	34697
575	9	259	659	211	17.562	1.756	33962
576	9	261	680	197	16.405	1.64	34341
577	9	263	702	186	15.987	1.599	33919
578	9	265	701	182	2.68	0.268	33370
579	9	267	705	168	9.464	0.946	33395
580	9	269	709	167	2.68	0.268	33503
581	9	271	713	162	4.162	0.416	33527
582	9	273	715	187	16.302	1.63	33587
583	9	275	716	196	5.886	0.589	33117
584	9	277	720	198	2.907	0.291	33514
585	9	279	714	183	10.501	1.05	33854
586	9	281	704	162	15.118	1.512	34804
587	9	283	702	167	3.5	0.35	35211
588	9	285	701	169	1.453	0.145	34099
589	9	287	701	169	0	0	33764
590	9	289	696	166	3.79	0.379	33756
591	10	143	31	369	-1	-1	35484
592	10	145	31	369	0	0	32662
593	10	147	45	371	9.192	0.919	24855
594	10	149	51	372	3.954	0.395	32931
595	10	151	84	375	21.538	2.154	33058
596	10	153	115	391	22.675	2.268	30029
597	10	155	112	410	12.503	1.25	26866
598	10	157	106	432	14.822	1.482	36177
599	10	159	103	442	6.786	0.679	33298
600	10	161	145	413	33.175	3.317	27371
601	10	163	198	391	37.299	3.73	32685
602	10	165	215	389	11.126	1.113	33028
603	10	167	234	376	14.964	1.496	33525
604	10	169	243	399	16.053	1.605	33295
605	10	171	252	428	19.736	1.974	33115
606	10	173	254	448	13.065	1.306	36257
607	10	175	273	473	20.41	2.041	30428
608	10	177	293	475	13.065	1.306	34502
609	10	179	320	479	17.741	1.774	33771
610	10	181	338	462	16.093	1.609	33372
611	10	183	346	446	11.627	1.163	33135
612	10	185	348	405	26.681	2.668	39108
613	10	187	358	394	9.663	0.966	38755
614	10	189	373	379	13.788	1.379	30490
615	10	191	396	344	27.222	2.722	31914
616	10	193	397	328	10.42	1.042	23542
617	10	195	403	307	14.196	1.42	36756
618	10	197	418	270	25.951	2.595	35368
619	10	199	423	251	12.77	1.277	39182
620	10	201	431	237	10.481	1.048	33484
621	10	203	442	211	18.35	1.835	34963
622	10	205	454	205	8.72	0.872	15937
623	10	207	481	203	17.598	1.76	34689
624	10	209	501	200	13.145	1.315	34527
625	10	211	515	201	9.123	0.912	33449
626	10	213	505	199	6.629	0.663	33853
627	10	215	481	160	29.765	2.976	38963
628	10	217	456	127	26.91	2.691	18274
629	10	219	446	111	12.264	1.226	33475
630	10	221	437	103	7.827	0.783	31722
631	10	223	423	91	11.985	1.199	31775
632	10	225	410	80	11.069	1.107	29514
633	10	227	410	59	13.65	1.365	31544
634	10	229	412	42	11.126	1.113	21395
635	10	231	422	32	9.192	0.919	19506
636	10	233	435	21	11.069	1.107	23355
637	10	235	439	15	4.687	0.469	26494
638	10	237	442	11	3.25	0.325	40019
639	10	239	444	8	2.344	0.234	41820
640	10	241	448	7	2.68	0.268	34389
641	10	243	453	5	3.5	0.35	34244
642	10	245	468	4	9.771	0.977	34220
643	10	247	482	5	9.123	0.912	34248
644	10	249	483	5	0.65	0.065	33859
645	10	251	473	5	6.5	0.65	33507
646	10	253	483	6	6.532	0.653	34449
647	10	255	504	11	14.031	1.403	34205
648	10	257	522	12	11.718	1.172	34372
649	11	141	30	901	-1	-1	37438
650	11	143	27	903	2.344	0.234	38636
651	11	145	32	919	10.896	1.09	38894
652	11	147	35	926	4.95	0.495	32846
653	11	149	35	924	1.3	0.13	33364
654	11	151	24	903	15.409	1.541	34688
655	11	153	20	887	10.72	1.072	37892
656	11	155	16	863	15.815	1.581	32587
657	11	157	16	842	13.65	1.365	32728
658	11	159	13	831	7.411	0.741	32526
659	11	161	13	828	1.95	0.195	33037
660	11	163	12	835	4.596	0.46	32979
661	11	165	13	846	7.179	0.718	32375
662	11	167	17	869	15.174	1.517	32607
663	11	169	22	897	18.487	1.849	33105
664	11	171	23	911	9.123	0.912	35711
665	11	173	25	928	11.126	1.113	30453
666	11	175	33	944	11.627	1.163	32469
667	11	177	42	960	11.932	1.193	32708
668	11	179	44	965	3.5	0.35	31142
669	11	181	48	971	4.687	0.469	31211
670	11	183	52	976	4.162	0.416	33180
671	11	185	56	982	4.687	0.469	35833
672	11	187	61	996	9.663	0.966	36074
673	11	189	63	1002	4.111	0.411	36535
674	11	191	65	1010	5.36	0.536	31006
675	11	193	66	1011	0.919	0.092	33502
676	11	195	68	1008	2.344	0.234	39364
677	11	197	65	997	7.411	0.741	46000
678	11	199	70	1005	6.132	0.613	34430
679	11	201	71	1009	2.68	0.268	34094
680	11	203	74	1015	4.36	0.436	35430
681	11	205	78	1020	4.162	0.416	36453
682	11	207	78	1020	0	0	32321
683	11	209	79	1020	0.65	0.065	37031
684	11	211	80	1019	0.919	0.092	32096
685	12	137	34	574	-1	-1	32693
686	12	139	36	574	1.3	0.13	35642
687	12	141	48	580	8.72	0.872	32618
688	12	143	58	584	7.001	0.7	33621
689	12	145	76	587	11.861	1.186	32846
690	12	147	84	585	5.36	0.536	32772
691	12	149	91	579	5.993	0.599	32671
692	12	151	113	592	16.61	1.661	32882
693	12	153	124	611	14.27	1.427	33304
694	12	155	137	621	10.661	1.066	32773
695	12	157	157	651	23.435	2.344	34534
696	12	159	180	692	30.556	3.056	43157
697	12	161	194	708	13.819	1.382	33156
698	12	163	211	720	13.525	1.353	34506
699	12	165	223	727	9.03	0.903	35758
700	12	167	242	731	12.62	1.262	35802
701	12	169	253	734	7.411	0.741	32400
702	12	171	268	744	11.718	1.172	32587
703	12	173	272	745	2.68	0.268	32135
704	12	175	295	737	15.828	1.583	32838
705	12	177	314	735	12.418	1.242	32645
706	12	179	329	732	9.943	0.994	32879
707	12	181	350	721	15.409	1.541	33212
708	12	183	372	710	15.987	1.599	33105
709	12	185	392	704	13.572	1.357	33423
710	12	187	401	702	5.993	0.599	32427
711	12	189	417	703	10.42	1.042	32698
712	12	191	424	704	4.596	0.46	32899
713	12	193	448	686	19.5	1.95	32856
714	12	195	447	681	3.314	0.331	33153
715	12	197	398	695	33.124	3.312	33023
716	12	199	386	700	8.45	0.845	33009
717	12	201	339	724	34.302	3.43	32699
718	12	203	267	750	49.757	4.976	32082
719	12	205	247	761	14.836	1.484	32733
720	12	207	226	774	16.053	1.605	36547
721	12	209	217	784	8.745	0.874	20640
722	12	211	217	791	4.55	0.455	32101
723	12	213	213	819	18.384	1.838	41308
724	12	215	214	828	5.886	0.589	35519
725	12	217	213	843	9.771	0.977	34453
726	12	219	211	843	1.3	0.13	23339
727	12	221	192	826	16.571	1.657	32078
728	12	223	181	822	7.608	0.761	32639
729	12	225	156	815	16.875	1.687	34282
730	12	227	148	811	5.814	0.581	35222
731	12	229	148	814	1.95	0.195	39779
732	12	231	166	835	17.978	1.798	31897
733	12	233	189	855	19.811	1.981	32223
734	12	235	231	887	34.32	3.432	32525
735	12	237	261	905	22.74	2.274	32426
736	12	239	274	910	9.053	0.905	32209
737	12	241	294	916	13.572	1.357	30307
738	12	243	311	935	16.571	1.657	37306
739	12	245	311	953	11.7	1.17	27901
740	12	247	316	969	10.896	1.09	35314
741	12	249	328	987	14.061	1.406	32385
742	12	251	333	1005	12.143	1.214	20044
743	12	253	336	1011	4.36	0.436	29273
744	12	255	338	1012	1.453	0.145	31510
745	12	257	340	1014	1.838	0.184	32305
746	12	259	332	1008	6.5	0.65	32297
747	12	261	328	1015	5.24	0.524	35304
748	12	263	327	1021	3.954	0.395	37397
749	12	265	327	1022	0.65	0.065	37958
750	13	161	29	527	-1	-1	33088
751	13	163	33	531	3.677	0.368	33410
752	13	165	43	536	7.267	0.727	33311
753	13	167	55	543	9.03	0.903	33017
754	13	169	72	548	11.518	1.152	34011
755	13	171	84	559	10.581	1.058	36019
756	13	173	97	566	9.597	0.96	34460
757	13	175	109	570	8.222	0.822	32313
758	13	177	120	577	8.475	0.847	31741
759	13	179	130	581	7.001	0.7	33283
760	13	181	143	585	8.841	0.884	33524
761	13	183	160	592	11.95	1.195	31506
762	13	185	176	596	10.72	1.072	34282
763	13	187	195	599	12.503	1.25	33327
764	13	189	205	605	7.58	0.758	33170
765	13	191	217	625	15.16	1.516	36251
766	13	193	219	627	1.838	0.184	35021
767	13	195	227	641	10.481	1.048	33266
768	13	197	233	645	4.687	0.469	33209
769	13	199	238	646	3.314	0.331	34091
770	13	201	245	646	4.55	0.455	34551
771	13	203	263	644	11.772	1.177	35378
772	13	205	275	650	8.72	0.872	33755
773	13	207	279	658	5.814	0.581	33213
774	13	209	287	671	9.922	0.992	33831
775	13	211	291	673	2.907	0.291	32867
776	13	213	304	673	8.45	0.845	40398
777	13	215	316	673	7.8	0.78	33472
778	13	217	329	676	8.672	0.867	32546
779	13	219	342	680	8.841	0.884	32223
780	13	221	371	685	19.128	1.913	33621
781	13	223	385	687	9.192	0.919	32673
782	13	225	404	693	12.951	1.295	33618
783	13	227	418	697	9.464	0.946	33240
784	13	229	424	699	4.111	0.411	34233
785	13	231	439	702	9.943	0.994	31829
786	13	233	459	700	13.065	1.306	34787
787	13	235	473	703	9.306	0.931	32505
788	13	237	483	708	7.267	0.727	31912
789	13	239	496	718	10.661	1.066	32868
790	13	241	500	723	4.162	0.416	34871
791	13	243	508	726	5.553	0.555	32433
792	13	245	517	729	6.166	0.617	32760
793	13	247	531	731	9.192	0.919	32810
794	13	249	546	729	9.836	0.984	32367
795	13	251	563	724	11.518	1.152	32709
796	13	253	576	719	9.053	0.905	36238
797	13	255	586	717	6.629	0.663	32547
798	13	257	593	716	4.596	0.46	32352
799	13	259	604	716	7.15	0.715	33062
800	13	261	617	718	8.549	0.855	30364
801	13	263	627	718	6.5	0.65	33308
802	13	265	641	718	9.1	0.91	34833
803	13	267	650	718	5.85	0.585	32743
804	13	269	663	720	8.549	0.855	32806
805	13	271	672	725	6.692	0.669	33087
806	13	273	675	730	3.79	0.379	33285
807	13	275	689	736	9.9	0.99	32994
808	13	277	694	741	4.596	0.46	33150
809	13	279	696	743	1.838	0.184	33232
810	13	281	711	748	10.277	1.028	33074
811	13	283	725	753	9.663	0.966	31895
812	13	285	740	754	9.771	0.977	32202
813	13	287	747	754	4.55	0.455	32824
814	13	289	770	750	15.174	1.517	32672
815	14	159	24	457	-1	-1	33233
816	14	161	41	465	12.212	1.221	33180
817	14	163	51	465	6.5	0.65	33528
818	14	165	55	463	2.907	0.291	33476
819	14	167	63	461	5.36	0.536	33067
820	14	169	74	461	7.15	0.715	32752
821	14	171	84	461	6.5	0.65	34866
822	14	173	90	461	3.9	0.39	33383
823	14	175	107	462	11.069	1.107	34208
824	14	177	121	464	9.192	0.919	33556
825	14	179	129	466	5.36	0.536	33403
826	14	181	145	466	10.4	1.04	33194
827	14	183	154	466	5.85	0.585	33516
828	14	185	166	471	8.45	0.845	33633
829	14	187	171	475	4.162	0.416	32705
830	14	189	180	477	5.993	0.599	34443
831	14	191	189	480	6.166	0.617	33269
832	14	193	201	482	7.907	0.791	33056
833	14	195	209	486	5.814	0.581	33422
834	14	197	216	491	5.591	0.559	33155
835	14	199	221	497	5.077	0.508	33354
836	14	201	225	501	3.677	0.368	33842
837	14	203	231	502	3.954	0.395	33474
838	14	205	236	502	3.25	0.325	33609
839	14	207	249	504	8.549	0.855	33103
840	14	209	250	504	0.65	0.065	33247
841	14	211	248	504	1.3	0.13	33308
842	14	213	245	504	1.95	0.195	33267
843	14	215	232	501	8.672	0.867	33942
844	14	217	226	500	3.954	0.395	33970
845	14	219	205	495	14.031	1.403	33373
846	14	221	205	495	0	0	31775
847	14	223	214	496	5.886	0.589	32614
848	14	225	233	498	12.418	1.242	37960
849	14	227	243	500	6.629	0.663	33094
850	14	229	249	501	3.954	0.395	33355
851	14	231	263	502	9.123	0.912	34975
852	14	233	277	507	9.663	0.966	33534
853	14	235	287	514	7.934	0.793	33235
854	14	237	290	519	3.79	0.379	33630
855	14	239	296	526	5.993	0.599	33484
856	14	241	299	528	2.344	0.234	33287
857	14	243	317	531	11.861	1.186	33637
858	14	245	317	531	0	0	33031
859	14	247	305	533	7.907	0.791	32961
860	14	249	286	530	12.503	1.25	33668
861	14	251	263	524	15.45	1.545	33758
862	14	253	253	520	7.001	0.7	33401
863	14	255	261	520	5.2	0.52	33163
864	14	257	296	523	22.833	2.283	33108
865	14	259	314	525	11.772	1.177	33559
866	14	261	333	527	12.418	1.242	33012
867	14	263	347	528	9.123	0.912	33616
868	14	265	367	528	13	1.3	33697
869	14	267	371	528	2.6	0.26	33337
870	14	269	379	532	5.814	0.581	33769
871	14	271	386	534	4.732	0.473	33287
872	14	273	404	538	11.985	1.199	33312
873	14	275	418	538	9.1	0.91	32892
874	14	277	435	532	11.718	1.172	33073
875	14	279	454	523	13.665	1.367	33297
876	14	281	478	512	17.16	1.716	33658
877	14	283	492	504	10.481	1.048	34012
878	14	285	507	494	11.718	1.172	33553
879	14	287	530	480	17.501	1.75	31578
880	14	289	547	474	11.718	1.172	33607
881	15	69	12	253	-1	-1	34427
882	15	71	14	262	5.993	0.599	31752
883	15	73	20	265	4.36	0.436	35080
884	15	75	24	269	3.677	0.368	34938
885	15	77	32	281	9.374	0.937	33583
886	15	79	40	290	7.827	0.783	33516
887	15	81	43	307	11.22	1.122	34211
888	15	83	43	317	6.5	0.65	32868
889	15	85	43	343	16.9	1.69	33473
890	15	87	39	360	11.351	1.135	33470
891	15	89	40	385	16.263	1.626	33759
892	15	91	49	405	14.255	1.426	32052
893	15	93	58	420	11.37	1.137	32865
894	15	95	60	422	1.838	0.184	33406
895	15	97	60	422	0	0	33517
896	15	99	64	422	2.6	0.26	33758
897	15	101	75	423	7.179	0.718	32956
898	15	103	83	422	5.24	0.524	33557
899	15	105	102	431	13.665	1.367	33726
900	15	107	114	439	9.374	0.937	33767
901	15	109	120	439	3.9	0.39	33310
902	15	111	127	439	4.55	0.455	35217
903	15	113	119	434	6.132	0.613	32934
904	15	115	92	417	20.738	2.074	34451
905	15	117	84	411	6.5	0.65	32861
906	15	119	74	402	8.745	0.874	33361
907	15	121	65	393	8.273	0.827	31961
908	15	123	54	385	8.841	0.884	37709
909	15	125	45	383	5.993	0.599	35990
910	15	127	62	383	11.05	1.105	42416
911	15	129	80	377	12.333	1.233	33935
912	15	131	70	384	7.934	0.793	40460
913	15	133	63	384	4.55	0.455	37124
914	15	135	63	384	0	0	39651
915	15	137	69	388	4.687	0.469	33561
916	15	139	76	392	5.24	0.524	33313
917	15	141	74	399	4.732	0.473	35432
918	15	143	78	404	4.162	0.416	33062
919	15	145	90	407	8.04	0.804	33592
920	15	147	103	415	9.922	0.992	33277
921	15	149	122	427	14.607	1.461	34322
922	15	151	129	432	5.591	0.559	33764
923	15	153	129	437	3.25	0.325	35214
924	15	155	131	444	4.732	0.473	32124
925	15	157	134	446	2.344	0.234	33629
926	15	159	140	451	5.077	0.508	37247
927	15	161	142	452	1.453	0.145	34010
928	15	163	147	453	3.314	0.331	33787
929	15	165	155	453	5.2	0.52	33437
930	15	167	158	456	2.758	0.276	33698
931	15	169	164	459	4.36	0.436	33612
932	15	171	169	460	3.314	0.331	33276
933	15	173	170	461	0.919	0.092	33804
934	15	175	174	456	4.162	0.416	33337
935	15	177	174	456	0	0	33300
936	15	179	183	444	9.75	0.975	33947
937	15	181	181	446	1.838	0.184	33185
938	15	183	180	447	0.919	0.092	33153
939	15	185	176	446	2.68	0.268	33394
940	15	187	171	456	7.267	0.727	33172
941	15	189	171	464	5.2	0.52	33285
942	15	191	174	472	5.553	0.555	32527
943	15	193	174	472	0	0	33048
944	15	195	177	474	2.344	0.234	32660
945	15	197	179	480	4.111	0.411	32188
946	15	199	180	488	5.24	0.524	33677
947	15	201	181	500	7.827	0.783	33208
948	15	203	180	507	4.596	0.46	32985
949	15	205	178	520	8.549	0.855	32996
950	15	207	178	528	5.2	0.52	32751
951	15	209	179	537	5.886	0.589	40246
952	15	211	183	551	9.464	0.946	33113
953	15	213	185	554	2.344	0.234	33509
954	15	215	187	574	13.065	1.306	38423
955	15	217	189	578	2.907	0.291	34984
956	15	219	194	587	6.692	0.669	33247
957	15	221	206	599	11.031	1.103	33207
958	15	223	226	626	21.84	2.184	30638
959	15	225	238	646	15.16	1.516	33020
960	15	227	251	666	15.505	1.55	32776
961	15	229	258	681	10.759	1.076	33561
962	15	231	271	691	10.661	1.066	33215
963	15	233	312	702	27.592	2.759	31858
964	15	235	328	710	11.627	1.163	28402
965	15	237	338	722	10.153	1.015	32692
966	15	239	362	726	15.815	1.581	36736
967	15	241	392	740	21.518	2.152	33144
968	15	243	417	739	16.263	1.626	33414
969	15	245	434	718	17.562	1.756	33085
970	15	247	418	686	23.255	2.325	32306
971	15	249	402	673	13.4	1.34	32593
972	15	251	392	667	7.58	0.758	32581
973	15	253	379	658	10.277	1.028	38652
974	15	255	372	637	14.388	1.439	32963
975	15	257	365	616	14.388	1.439	33012
976	15	259	364	613	2.055	0.206	33664
977	15	261	368	635	14.534	1.453	32943
978	15	263	388	665	23.435	2.344	32827
979	15	265	408	689	20.306	2.031	33125
980	15	267	422	704	13.337	1.334	31292
981	15	269	443	721	17.562	1.756	32930
982	15	271	469	733	18.613	1.861	32173
983	15	273	501	748	22.971	2.297	28245
984	15	275	517	759	12.62	1.262	31048
985	15	277	533	767	11.627	1.163	34002
986	15	279	553	775	14.001	1.4	33036
987	15	281	568	783	11.05	1.105	32273
988	15	283	576	798	11.05	1.105	32406
989	15	285	578	806	5.36	0.536	33006
990	15	287	581	809	2.758	0.276	33220
991	15	289	591	818	8.745	0.874	32209
992	16	127	24	731	-1	-1	33071
993	16	129	21	731	1.95	0.195	35448
994	16	131	17	730	2.68	0.268	33977
995	16	133	16	737	4.596	0.46	34824
996	16	135	21	740	3.79	0.379	32383
997	16	137	28	742	4.732	0.473	36283
998	16	139	39	748	8.144	0.814	29969
999	16	141	55	756	11.627	1.163	36120
1000	16	143	66	767	10.111	1.011	31676
1001	16	145	78	787	15.16	1.516	36490
1002	16	147	79	800	8.475	0.847	33158
1003	16	149	77	814	9.192	0.919	32515
1004	16	151	73	824	7.001	0.7	33802
1005	16	153	73	828	2.6	0.26	30403
1006	16	155	80	839	8.475	0.847	34287
1007	16	157	86	882	28.22	2.822	32972
1008	16	159	84	904	14.359	1.436	36996
1009	16	161	85	929	16.263	1.626	33394
1010	16	163	85	943	9.1	0.91	32152
1011	16	165	83	944	1.453	0.145	31953
1012	16	167	81	946	1.838	0.184	32184
1013	16	169	80	942	2.68	0.268	32636
1014	16	171	84	936	4.687	0.469	30339
1015	16	173	98	934	9.192	0.919	32406
1016	16	175	101	936	2.344	0.234	32185
1017	16	177	111	936	6.5	0.65	32494
1018	16	179	110	931	3.314	0.331	36194
1019	16	181	126	926	10.896	1.09	32805
1020	16	183	139	924	8.549	0.855	32476
1021	16	185	157	906	16.546	1.655	32767
1022	16	187	174	900	11.718	1.172	34281
1023	16	189	183	898	5.993	0.599	30242
1024	16	191	204	903	14.031	1.403	18779
1025	16	193	219	904	9.771	0.977	33972
1026	16	195	241	893	15.987	1.599	32478
1027	16	197	260	896	12.503	1.25	32617
1028	16	199	275	904	11.05	1.105	34127
1029	16	201	291	913	11.932	1.193	28299
1030	16	203	306	918	10.277	1.028	31533
1031	16	205	331	918	16.25	1.625	32340
1032	16	207	347	933	14.255	1.426	34052
1033	16	209	349	936	2.344	0.234	31748
1034	16	211	358	954	13.081	1.308	32227
1035	16	213	364	957	4.36	0.436	33021
1036	16	215	359	987	19.768	1.977	31354
1037	16	217	357	991	2.907	0.291	31894
1038	16	219	345	1008	13.525	1.353	33796
1039	16	221	345	1019	7.15	0.715	32538
1040	16	223	347	1016	2.344	0.234	32173
1041	16	225	350	1020	3.25	0.325	31771
1042	17	175	11	468	-1	-1	32713
1043	17	177	16	472	4.162	0.416	42100
1044	17	179	19	473	2.055	0.206	38043
1045	17	181	32	481	9.922	0.992	38056
1046	17	183	49	496	14.736	1.474	35159
1047	17	185	54	502	5.077	0.508	39383
1048	17	187	83	518	21.528	2.153	38524
1049	17	189	114	524	20.523	2.052	32551
1050	17	191	132	527	11.861	1.186	33326
1051	17	193	153	532	14.031	1.403	33887
1052	17	195	195	543	28.22	2.822	37930
1053	17	197	216	556	16.053	1.605	33499
1054	17	199	224	576	14.001	1.4	40368
1055	17	201	233	613	24.751	2.475	38215
1056	17	203	239	624	8.144	0.814	34057
1057	17	205	243	651	17.741	1.774	32974
1058	17	207	233	665	11.183	1.118	33033
1059	17	209	215	693	21.636	2.164	34416
1060	17	211	211	714	13.895	1.39	30072
1061	17	213	211	724	6.5	0.65	31192
1062	17	215	220	738	10.818	1.082	33209
1063	17	217	227	743	5.591	0.559	32869
1064	17	219	229	744	1.453	0.145	33023
1065	17	221	225	739	4.162	0.416	32980
1066	17	223	215	726	10.661	1.066	32989
1067	17	225	231	729	10.581	1.058	33367
1068	17	227	246	732	9.943	0.994	31603
1069	17	229	251	733	3.314	0.331	33809
1070	17	231	198	721	35.321	3.532	32063
1071	17	233	160	715	25.005	2.501	33475
1072	17	235	138	714	14.314	1.431	35037
1073	17	237	120	716	11.772	1.177	33419
1074	17	239	103	722	11.718	1.172	33770
1075	17	241	69	724	22.138	2.214	36465
1076	17	243	59	725	6.532	0.653	34404
1077	17	245	50	726	5.886	0.589	32901
1078	17	247	35	730	10.09	1.009	33160
1079	17	249	20	730	9.75	0.975	33198
1080	17	251	7	725	9.053	0.905	33574
1081	17	253	5	722	2.344	0.234	33913
1082	17	255	1	715	5.24	0.524	33232
1083	17	257	2	711	2.68	0.268	33509
1084	18	195	16	346	-1	-1	25855
1085	18	197	17	346	0.65	0.065	38923
1086	18	199	21	346	2.6	0.26	34544
1087	18	201	25	346	2.6	0.26	35235
1088	18	203	36	370	17.16	1.716	35666
1089	18	205	36	392	14.3	1.43	26494
1090	18	207	42	418	17.344	1.734	28128
1091	18	209	44	432	9.192	0.919	33280
1092	18	211	54	448	12.264	1.226	33039
1093	18	213	67	450	8.549	0.855	33285
1094	18	215	81	458	10.481	1.048	33333
1095	18	217	95	470	11.985	1.199	30675
1096	18	219	99	475	4.162	0.416	35940
1097	18	221	92	465	7.934	0.793	30094
1098	18	223	72	437	22.365	2.237	37735
1099	18	225	60	412	18.025	1.802	43379
1100	18	227	51	396	11.932	1.193	37035
1101	18	229	44	389	6.435	0.643	33566
1102	18	231	41	387	2.344	0.234	33115
1103	18	233	42	387	0.65	0.065	35119
1104	18	235	50	393	6.5	0.65	31620
1105	18	237	54	394	2.68	0.268	29189
1106	18	239	50	414	13.257	1.326	36678
1107	18	241	45	420	5.077	0.508	34494
1108	18	243	29	423	10.581	1.058	34352
1109	18	245	25	424	2.68	0.268	32980
1110	18	247	17	425	5.24	0.524	33232
1111	18	249	11	425	3.9	0.39	33215
1112	18	251	10	425	0.65	0.065	33211
1113	18	253	10	432	4.55	0.455	33382
1114	18	255	19	437	6.692	0.669	33309
1115	18	257	28	440	6.166	0.617	33829
1116	18	259	30	440	1.3	0.13	33565
1117	18	261	35	440	3.25	0.325	32891
1118	18	263	40	440	3.25	0.325	33352
1119	19	213	22	300	-1	-1	33349
1120	19	215	30	298	5.36	0.536	31388
1121	19	217	35	301	3.79	0.379	29013
1122	19	219	38	304	2.758	0.276	33191
1123	19	221	65	331	24.819	2.482	21941
1124	19	223	77	343	11.031	1.103	31060
1125	19	225	94	356	13.91	1.391	32455
1126	19	227	100	359	4.36	0.436	37238
1127	19	229	115	363	10.09	1.009	32368
1128	19	231	138	368	15.299	1.53	36527
1129	19	233	139	371	2.055	0.206	37188
1130	19	235	147	368	5.553	0.555	35689
1131	19	237	172	355	18.315	1.832	34373
1132	19	239	179	352	4.95	0.495	34562
1133	19	241	191	349	8.04	0.804	33703
1134	19	243	224	340	22.233	2.223	34105
1135	19	245	249	335	16.571	1.657	36587
1136	19	247	272	329	15.45	1.545	34390
1137	19	249	278	326	4.36	0.436	34897
1138	19	251	290	318	9.374	0.937	33930
1139	19	253	310	301	17.061	1.706	34824
1140	19	255	323	289	11.499	1.15	35357
1141	19	257	333	282	7.934	0.793	33455
1142	19	259	353	278	13.257	1.326	32465
1143	19	261	375	281	14.432	1.443	33951
1144	19	263	387	284	8.04	0.804	34064
1145	19	265	395	285	5.24	0.524	31638
1146	19	267	403	288	5.553	0.555	37364
1147	19	269	413	288	6.5	0.65	35213
1148	19	271	437	292	15.815	1.581	34751
1149	19	273	455	293	11.718	1.172	34081
1150	19	275	482	293	17.55	1.755	33157
1151	19	277	514	297	20.961	2.096	30700
1152	19	279	534	301	13.257	1.326	35399
1153	19	281	546	302	7.827	0.783	33960
1154	19	283	557	305	7.411	0.741	33874
1155	19	285	565	309	5.814	0.581	33229
1156	19	287	572	311	4.732	0.473	33514
1157	19	289	590	309	11.772	1.177	34185
1158	20	209	21	76	-1	-1	33851
1159	20	211	24	82	4.36	0.436	37865
1160	20	213	28	92	7.001	0.7	31684
1161	20	215	29	96	2.68	0.268	42335
1162	20	217	33	104	5.814	0.581	35794
1163	20	219	34	107	2.055	0.206	33114
1164	20	221	34	108	0.65	0.065	33140
1165	20	223	26	72	23.97	2.397	32778
1166	20	225	23	56	10.581	1.058	33228
1167	20	227	35	42	11.985	1.199	34376
1168	20	229	66	42	20.149	2.015	31003
1169	20	231	93	45	17.658	1.766	33507
1170	20	233	113	45	13	1.3	34218
1171	20	235	119	45	3.9	0.39	34006
1172	20	237	113	40	5.077	0.508	34066
1173	20	239	121	38	5.36	0.536	33967
1174	20	241	133	45	9.03	0.903	34298
1175	20	243	145	60	12.486	1.249	34038
1176	20	245	157	80	15.16	1.516	34137
1177	20	247	162	107	17.848	1.785	34236
1178	20	249	166	140	21.606	2.161	33695
1179	20	251	184	145	12.143	1.214	33935
1180	20	253	195	146	7.179	0.718	33702
1181	20	255	207	145	7.827	0.783	34149
1182	20	257	232	140	16.571	1.657	33915
1183	20	259	239	141	4.596	0.46	33822
1184	20	261	259	140	13.016	1.302	34121
1185	20	263	272	141	8.475	0.847	34149
1186	20	265	292	145	13.257	1.326	33942
1187	20	267	308	148	10.581	1.058	34570
1188	20	269	316	152	5.814	0.581	35018
1189	20	271	326	155	6.786	0.679	34940
1190	20	273	349	160	15.299	1.53	34511
1191	20	275	368	173	14.964	1.496	34446
1192	20	277	376	178	6.132	0.613	30439
1193	20	279	388	188	10.153	1.015	32555
1194	20	281	394	193	5.077	0.508	27663
1195	20	283	397	195	2.344	0.234	28290
1196	20	285	400	196	2.055	0.206	33795
1197	20	287	402	198	1.838	0.184	34185
1198	20	289	402	198	0	0	34184
1199	21	211	254	15	-1	-1	37625
1200	21	213	264	21	7.58	0.758	34119
1201	21	215	270	24	4.36	0.436	34365
1202	21	217	279	28	6.402	0.64	34202
1203	21	219	280	33	3.314	0.331	33932
1204	21	221	282	44	7.267	0.727	33833
1205	21	223	286	63	12.62	1.262	33165
1206	21	225	292	74	8.144	0.814	36366
1207	21	227	299	85	8.475	0.847	33972
1208	21	229	306	96	8.475	0.847	32156
1209	21	231	312	102	5.515	0.552	34211
1210	21	233	328	116	13.819	1.382	34568
1211	21	235	341	124	9.922	0.992	31056
1212	21	237	354	132	9.922	0.992	34318
1213	21	239	362	140	7.354	0.735	33852
1214	21	241	365	143	2.758	0.276	33814
1215	21	243	374	149	7.031	0.703	34591
1216	21	245	385	153	7.608	0.761	33844
1217	21	247	387	154	1.453	0.145	34307
1218	21	249	404	155	11.069	1.107	34143
1219	21	251	407	161	4.36	0.436	34328
1220	21	253	410	167	4.36	0.436	34274
1221	21	255	418	170	5.553	0.555	34436
1222	21	257	420	171	1.453	0.145	33817
1223	21	259	429	182	9.238	0.924	35000
1224	21	261	437	189	6.909	0.691	34626
1225	21	263	438	190	0.919	0.092	34164
1226	21	265	442	193	3.25	0.325	33838
1227	21	267	447	196	3.79	0.379	33835
1228	21	269	454	200	5.24	0.524	34172
1229	21	271	458	202	2.907	0.291	33904
1230	21	273	462	208	4.687	0.469	34953
1231	21	275	465	210	2.344	0.234	34350
1232	21	277	469	216	4.687	0.469	34069
1233	21	279	475	223	5.993	0.599	33984
1234	21	281	480	230	5.591	0.559	33923
1235	21	283	483	237	4.95	0.495	33854
1236	21	285	486	243	4.36	0.436	33774
1237	21	287	487	247	2.68	0.268	34317
1238	21	289	488	248	0.919	0.092	34884
1239	22	221	343	36	-1	-1	31178
1240	22	223	350	57	14.388	1.439	32589
1241	22	225	350	57	0	0	27935
1242	22	227	336	75	14.822	1.482	35602
1243	22	229	318	96	17.978	1.798	35377
1244	22	231	309	103	7.411	0.741	35261
1245	22	233	295	120	14.314	1.431	33567
1246	22	235	281	134	12.869	1.287	34643
1247	22	237	263	148	14.822	1.482	31958
1248	22	239	244	165	16.571	1.657	34679
1249	22	241	223	189	20.728	2.073	33791
1250	22	243	192	205	22.675	2.268	34366
1251	22	245	173	218	14.964	1.496	33526
1252	22	247	162	224	8.144	0.814	33977
1253	22	249	149	230	9.306	0.931	34392
1254	22	251	199	227	32.558	3.256	32671
1255	22	253	218	235	13.4	1.34	29405
1256	22	255	233	235	9.75	0.975	35927
1257	22	257	268	233	22.787	2.279	35958
1258	22	259	309	239	26.933	2.693	33642
1259	22	261	328	242	12.503	1.25	33814
1260	22	263	350	253	15.987	1.599	33695
1261	22	265	362	259	8.72	0.872	33918
1262	22	267	374	268	9.75	0.975	33901
1263	22	269	381	272	5.24	0.524	33762
1264	22	271	386	276	4.162	0.416	34762
1265	22	273	387	277	0.919	0.092	33739
1266	22	275	394	277	4.55	0.455	33987
1267	22	277	415	256	19.304	1.93	33943
1268	22	279	440	236	20.81	2.081	33991
1269	22	281	446	230	5.515	0.552	33580
1270	22	283	448	209	13.711	1.371	34908
1271	22	285	455	191	12.553	1.255	34517
1272	22	287	472	175	15.174	1.517	34457
1273	22	289	481	169	7.031	0.703	38467
1274	23	225	9	183	-1	-1	33092
1275	23	227	9	183	0	0	33095
1276	23	229	11	184	1.453	0.145	33239
1277	23	231	20	185	5.886	0.589	34072
1278	23	233	25	185	3.25	0.325	31205
1279	23	235	29	183	2.907	0.291	36100
1280	23	237	47	171	14.061	1.406	34746
1281	23	239	44	172	2.055	0.206	35163
1282	23	241	44	173	0.65	0.065	35434
1283	23	243	45	173	0.65	0.065	34118
1284	23	245	36	175	5.993	0.599	34118
1285	23	247	31	174	3.314	0.331	35085
1286	23	249	40	175	5.886	0.589	34267
1287	23	251	57	174	11.069	1.107	33928
1288	23	253	73	177	10.581	1.058	34041
1289	23	255	80	182	5.591	0.559	34355
1290	23	257	90	189	7.934	0.793	33860
1291	23	259	94	195	4.687	0.469	34800
1292	23	261	103	205	8.745	0.874	37623
1293	23	263	118	211	10.501	1.05	39264
1294	23	265	123	211	3.25	0.325	33783
1295	23	267	136	206	9.053	0.905	34382
1296	23	269	152	189	15.174	1.517	33758
1297	23	271	170	164	20.023	2.002	33839
1298	23	273	183	146	14.432	1.443	33576
1299	23	275	208	132	18.624	1.862	33579
1300	23	277	278	127	45.615	4.561	36261
1301	23	279	301	126	14.964	1.496	37446
1302	23	281	318	133	11.95	1.195	35981
1303	23	283	352	145	23.435	2.344	29581
1304	23	285	376	158	17.741	1.774	33672
1305	23	287	407	166	20.81	2.081	34319
1306	23	289	432	170	16.456	1.646	34386
