# Supplementary material for: The Arp2/3 complex is required for in situ haptotactic response of microglia to iC3b
Source: EMBO Rep. 2026 Feb 27;27(7):1666–95. doi: 10.1038/s44319-026-00720-9 (PMC13076747; doi:10.1038/s44319-026-00720-9)
Supplement: Supplementary file 15 — Source data Fig. 3 [file 44319_2026_720_MOESM15_ESM.zip › Figure 3/3H-L/25.01.26 BV2 iC3b hapto CK666 well 1 toward tracks.csv]

Track n�	Slice n�	X	Y	Distance	Velocity	Pixel Value
1	143	65	981	-1.000	-1.000	25062
1	145	65	981	0.000	0.000	31395
1	147	68	978	2.758	0.276	32149
1	149	71	945	21.538	2.154	33945
1	151	90	930	15.734	1.573	32478
1	153	88	889	26.681	2.668	31619
1	155	88	882	4.550	0.455	33830
1	157	93	871	7.854	0.785	37645
1	159	106	857	12.418	1.242	32526
1	161	117	847	9.663	0.966	32933
1	163	163	828	32.349	3.235	37388
1	165	168	827	3.314	0.331	32553
1	167	172	831	3.677	0.368	36998
1	169	168	847	10.720	1.072	32631
1	171	169	859	7.827	0.783	32080
1	173	161	828	20.810	2.081	32866
1	175	135	772	40.131	4.013	32886
1	177	112	741	25.090	2.509	32447
1	179	93	720	18.407	1.841	23366
1	181	88	712	6.132	0.613	33075
1	183	140	703	34.302	3.430	32775
1	185	161	691	15.721	1.572	19588
1	187	170	676	11.370	1.137	34046
1	189	168	670	4.111	0.411	32913
1	191	164	670	2.600	0.260	33157
1	193	151	685	12.902	1.290	35703
1	195	151	685	0.000	0.000	32973
1	197	146	665	13.400	1.340	33121
1	199	138	617	31.630	3.163	32958
1	201	138	561	36.399	3.640	33395
1	203	133	536	16.571	1.657	33038
1	205	123	514	15.708	1.571	33447
1	207	120	497	11.220	1.122	33423
1	209	109	480	13.161	1.316	36069
1	211	101	473	6.909	0.691	37204
1	213	90	468	7.854	0.785	39187
1	215	74	456	13.000	1.300	34107
1	217	63	448	8.841	0.884	34215
1	219	57	444	4.687	0.469	35538
1	221	50	439	5.591	0.559	32022
1	223	46	437	2.907	0.291	33496
1	225	53	443	5.993	0.599	33130
1	227	71	465	18.476	1.848	31372
1	229	82	473	8.841	0.884	33658
1	231	105	489	18.211	1.821	33071
1	233	114	499	8.745	0.874	33502
1	235	142	534	29.133	2.913	33427
1	237	177	568	31.716	3.172	33608
1	239	194	585	15.627	1.563	33338
1	241	210	591	11.107	1.111	33038
1	243	236	593	16.950	1.695	33026
1	245	236	595	1.300	0.130	33125
1	247	222	648	35.631	3.563	36105
1	249	222	655	4.550	0.455	29981
1	251	226	687	20.961	2.096	33717
1	253	229	697	6.786	0.679	30787
1	255	230	714	11.069	1.107	33167
1	257	231	715	0.919	0.092	35233
1	259	210	708	14.388	1.439	38955
1	261	196	705	9.306	0.931	32747
1	263	173	692	17.172	1.717	29672
1	265	162	675	13.161	1.316	28039
1	267	151	657	13.711	1.371	32847
1	269	129	620	27.980	2.798	39440
1	271	115	602	14.822	1.482	26696
1	273	102	583	14.964	1.496	23014
1	275	108	574	7.031	0.703	33402
1	277	130	573	14.314	1.431	41107
1	279	135	574	3.314	0.331	33222
1	281	149	565	10.818	1.082	36308
1	283	195	546	32.349	3.235	42623
1	285	247	534	34.687	3.469	33504
1	287	268	520	16.405	1.640	33655
1	289	289	506	16.405	1.640	33737
2	183	10	874	-1.000	-1.000	34986
2	185	10	874	0.000	0.000	26569
2	187	23	869	9.053	0.905	23931
2	189	42	867	12.418	1.242	30475
2	191	58	864	10.581	1.058	35634
2	193	64	862	4.111	0.411	27964
2	195	64	862	0.000	0.000	28809
2	197	81	867	11.518	1.152	28856
2	199	85	871	3.677	0.368	33201
2	201	88	878	4.950	0.495	35207
2	203	93	895	11.518	1.152	36760
2	205	96	907	8.040	0.804	28406
2	207	98	915	5.360	0.536	28809
2	209	99	916	0.919	0.092	29629
2	211	102	920	3.250	0.325	27381
2	213	106	923	3.250	0.325	32786
2	215	108	926	2.344	0.234	27147
2	217	110	928	1.838	0.184	30961
2	219	113	930	2.344	0.234	35135
2	221	102	941	10.111	1.011	29977
2	223	103	941	0.650	0.065	32090
2	225	110	940	4.596	0.460	34762
2	227	114	939	2.680	0.268	34657
2	229	119	938	3.314	0.331	35639
2	231	118	938	0.650	0.065	35086
2	233	110	938	5.200	0.520	31504
2	235	90	946	14.001	1.400	32771
2	237	75	958	12.486	1.249	29078
2	239	73	965	4.732	0.473	33135
2	241	68	976	7.854	0.785	28903
2	243	68	975	0.650	0.065	29470
2	245	97	955	22.898	2.290	34553
2	247	107	948	7.934	0.793	36341
2	249	108	947	0.919	0.092	32772
2	251	105	941	4.360	0.436	25276
2	253	103	940	1.453	0.145	28123
2	255	103	939	0.650	0.065	31255
2	257	108	945	5.077	0.508	35593
2	259	109	948	2.055	0.206	34322
2	261	109	949	0.650	0.065	33487
2	263	108	963	9.123	0.912	33793
2	265	101	984	14.388	1.439	32954
2	267	101	999	9.750	0.975	27045
2	269	101	1002	1.950	0.195	31803
2	271	104	1005	2.758	0.276	30573
2	273	106	1006	1.453	0.145	25712
2	275	109	1008	2.344	0.234	27445
2	277	113	1010	2.907	0.291	17119
2	279	117	1012	2.907	0.291	22563
2	281	123	1015	4.360	0.436	24334
2	283	125	1017	1.838	0.184	29948
2	285	125	1017	0.000	0.000	38631
2	287	125	1015	1.300	0.130	37462
2	289	123	1010	3.500	0.350	38015
3	205	8	341	-1.000	-1.000	33725
3	207	9	341	0.650	0.065	30366
3	209	21	340	7.827	0.783	32778
3	211	27	340	3.900	0.390	33577
3	213	49	341	14.314	1.431	34989
3	215	60	342	7.179	0.718	38066
3	217	98	343	24.708	2.471	33305
3	219	116	342	11.718	1.172	34134
3	221	132	343	10.420	1.042	34244
3	223	153	340	13.788	1.379	33554
3	225	176	340	14.950	1.495	34032
3	227	204	335	18.487	1.849	31371
3	229	222	333	11.772	1.177	35428
3	231	246	333	15.600	1.560	33278
3	233	257	337	7.608	0.761	33901
3	235	273	345	11.627	1.163	34378
3	237	282	351	7.031	0.703	34147
3	239	295	372	16.053	1.605	35598
3	241	308	385	11.950	1.195	36886
3	243	322	400	13.337	1.334	36951
3	245	344	423	20.687	2.069	33680
3	247	357	431	9.922	0.992	32812
3	249	373	443	13.000	1.300	33883
3	251	383	449	7.580	0.758	33779
3	253	399	457	11.627	1.163	30708
3	255	412	462	9.053	0.905	33375
3	257	421	466	6.402	0.640	34113
3	259	444	482	18.211	1.821	30820
3	261	451	487	5.591	0.559	34696
3	263	458	494	6.435	0.643	33235
3	265	463	502	6.132	0.613	33739
3	267	463	502	0.000	0.000	33554
3	269	449	500	9.192	0.919	33913
3	271	440	501	5.886	0.589	32890
3	273	422	501	11.700	1.170	33254
3	275	405	510	12.503	1.250	32604
3	277	398	523	9.597	0.960	33774
3	279	397	550	17.562	1.756	33865
3	281	397	558	5.200	0.520	35453
3	283	410	570	11.499	1.150	30407
3	285	419	579	8.273	0.827	33740
3	287	445	606	24.364	2.436	32902
3	289	457	613	9.030	0.903	32768
4	199	1	562	-1.000	-1.000	33698
4	201	4	562	1.950	0.195	34127
4	203	5	562	0.650	0.065	35038
4	205	13	557	6.132	0.613	32190
4	207	21	554	5.553	0.555	34861
4	209	30	552	5.993	0.599	33805
4	211	41	549	7.411	0.741	33593
4	213	53	549	7.800	0.780	33079
4	215	63	556	7.934	0.793	33282
4	217	74	569	11.069	1.107	33895
4	219	89	579	11.718	1.172	34049
4	221	111	593	16.950	1.695	34223
4	223	127	602	11.932	1.193	33942
4	225	142	612	11.718	1.172	32162
4	227	170	628	20.961	2.096	33450
4	229	181	634	8.144	0.814	33855
4	231	191	643	8.745	0.874	33114
4	233	204	655	11.499	1.150	33700
4	235	214	667	10.153	1.015	32562
4	237	224	687	14.534	1.453	33018
4	239	226	712	16.302	1.630	32888
4	241	227	725	8.475	0.847	32983
4	243	209	735	13.384	1.338	32917
4	245	191	752	16.093	1.609	33804
4	247	181	764	10.153	1.015	32665
4	249	177	794	19.672	1.967	38189
4	251	177	808	9.100	0.910	33952
4	253	179	822	9.192	0.919	33165
4	255	170	835	10.277	1.028	32727
4	257	150	837	13.065	1.306	32718
4	259	129	843	14.196	1.420	33124
4	261	106	854	16.571	1.657	36839
4	263	101	856	3.500	0.350	36492
4	265	100	860	2.680	0.268	32848
4	267	87	863	8.672	0.867	33013
4	269	79	856	6.909	0.691	33008
4	271	67	833	16.862	1.686	33420
4	273	40	793	31.368	3.137	27153
4	275	34	767	17.344	1.734	39949
4	277	32	723	28.629	2.863	39815
4	279	32	702	13.650	1.365	34381
4	281	36	661	26.776	2.678	35832
4	283	39	640	13.788	1.379	28083
4	285	54	612	20.647	2.065	26989
4	287	75	594	17.978	1.798	33965
4	289	115	558	34.979	3.498	33974
5	237	9	444	-1.000	-1.000	33791
5	239	9	444	0.000	0.000	38030
5	241	9	444	0.000	0.000	33021
5	243	9	444	0.000	0.000	43508
5	245	10	444	0.650	0.065	30734
5	247	16	450	5.515	0.552	32922
5	249	25	460	8.745	0.874	33878
5	251	48	485	22.080	2.208	31737
5	253	55	493	6.909	0.691	36373
5	255	61	497	4.687	0.469	37155
5	257	64	502	3.790	0.379	34510
5	259	58	513	8.144	0.814	34212
5	261	50	526	9.922	0.992	43913
5	263	41	538	9.750	0.975	35044
5	265	38	544	4.360	0.436	36990
5	267	38	544	0.000	0.000	39424
5	269	106	498	53.362	5.336	34730
5	271	134	483	20.647	2.065	38971
5	273	148	470	12.418	1.242	33548
5	275	165	428	29.451	2.945	36740
5	277	172	405	15.627	1.563	32280
5	279	192	383	19.325	1.933	32894
5	281	207	369	13.337	1.334	34385
5	283	232	352	19.651	1.965	33400
5	285	249	356	11.351	1.135	33039
5	287	263	357	9.123	0.912	33838
5	289	266	355	2.344	0.234	33654
6	69	5	184	-1.000	-1.000	35275
6	71	24	176	13.400	1.340	36559
6	73	24	176	0.000	0.000	34105
6	75	28	174	2.907	0.291	32755
6	77	36	168	6.500	0.650	41989
6	79	58	151	18.071	1.807	36567
6	81	66	143	7.354	0.735	36773
6	83	83	124	16.571	1.657	35821
6	85	94	111	11.069	1.107	34329
6	87	105	103	8.841	0.884	34451
6	89	110	101	3.500	0.350	30847
6	91	124	104	9.306	0.931	30081
6	93	147	103	14.964	1.496	37679
6	95	163	102	10.420	1.042	34421
6	97	164	101	0.919	0.092	34385
6	99	161	88	8.672	0.867	34358
6	101	169	73	11.050	1.105	33973
6	103	183	55	14.822	1.482	33996
6	105	188	47	6.132	0.613	34272
6	107	191	38	6.166	0.617	34406
6	109	197	28	7.580	0.758	34211
6	111	207	19	8.745	0.874	34426
6	113	219	13	8.720	0.872	34774
6	115	223	11	2.907	0.291	33992
6	117	238	3	11.050	1.105	34302
6	119	243	2	3.314	0.331	34659
6	121	249	3	3.954	0.395	34535
6	123	256	3	4.550	0.455	34005
6	125	257	3	0.650	0.065	34355
6	127	251	6	4.360	0.436	32535
6	129	246	18	8.450	0.845	35361
6	131	253	37	13.161	1.316	34824
6	133	261	43	6.500	0.650	33996
6	135	283	52	15.450	1.545	36445
6	137	299	56	10.720	1.072	34080
6	139	280	73	16.571	1.657	34471
6	141	260	101	22.365	2.237	34485
6	143	256	130	19.028	1.903	33236
6	145	283	138	18.304	1.830	30214
6	147	320	157	27.035	2.703	34547
6	149	337	162	11.518	1.152	34611
6	151	382	150	30.271	3.027	33957
6	153	413	125	25.885	2.589	36413
6	155	457	131	28.864	2.886	34495
6	157	471	148	14.314	1.431	35152
6	159	490	165	16.571	1.657	37389
6	161	510	181	16.648	1.665	29301
6	163	570	213	44.199	4.420	35221
6	165	584	239	19.194	1.919	33446
6	167	591	250	8.475	0.847	33457
6	169	592	252	1.453	0.145	33221
6	171	593	267	9.771	0.977	33057
6	173	591	283	10.481	1.048	33561
6	175	584	289	5.993	0.599	32126
6	177	585	293	2.680	0.268	30697
6	179	589	301	5.814	0.581	33219
6	181	588	314	8.475	0.847	33349
6	183	585	321	4.950	0.495	33429
6	185	594	312	8.273	0.827	33551
6	187	601	305	6.435	0.643	33733
6	189	608	302	4.950	0.495	33170
6	191	609	302	0.650	0.065	33037
6	193	617	302	5.200	0.520	33295
6	195	612	313	7.854	0.785	33169
6	197	610	318	3.500	0.350	33077
6	199	604	336	12.333	1.233	33232
6	201	604	339	1.950	0.195	33109
6	203	606	340	1.453	0.145	33474
6	205	617	334	8.144	0.814	33802
6	207	620	334	1.950	0.195	33017
6	209	613	345	8.475	0.847	33059
6	211	612	349	2.680	0.268	33520
6	213	610	356	4.732	0.473	33479
6	215	610	356	0.000	0.000	32698
6	217	610	356	0.000	0.000	33553
6	219	605	359	3.790	0.379	33163
6	221	601	359	2.600	0.260	33617
6	223	594	371	9.030	0.903	32878
6	225	579	401	21.801	2.180	35554
6	227	579	405	2.600	0.260	32943
6	229	577	416	7.267	0.727	29914
6	231	579	420	2.907	0.291	29404
6	233	585	424	4.687	0.469	27845
6	235	585	424	0.000	0.000	27504
6	237	585	418	3.900	0.390	35564
6	239	585	415	1.950	0.195	32901
6	241	583	430	9.836	0.984	32383
6	243	581	436	4.111	0.411	31741
6	245	583	440	2.907	0.291	27935
6	247	584	440	0.650	0.065	32692
6	249	584	440	0.000	0.000	33844
6	251	585	439	0.919	0.092	29832
6	253	592	439	4.550	0.455	33011
6	255	595	444	3.790	0.379	33540
6	257	604	452	7.827	0.783	34657
6	259	611	460	6.909	0.691	33317
6	261	620	469	8.273	0.827	34269
6	263	626	475	5.515	0.552	32444
6	265	637	486	10.111	1.011	27156
6	267	652	492	10.501	1.050	34452
6	269	664	502	10.153	1.015	36156
6	271	668	505	3.250	0.325	34458
6	273	674	509	4.687	0.469	31284
6	275	683	514	6.692	0.669	33539
6	277	689	516	4.111	0.411	32034
6	279	694	517	3.314	0.331	33947
6	281	701	518	4.596	0.460	32945
6	283	706	523	4.596	0.460	33087
6	285	710	527	3.677	0.368	32890
6	287	723	523	8.841	0.884	25802
6	289	736	520	8.672	0.867	33854
7	115	12	174	-1.000	-1.000	33811
7	117	12	174	0.000	0.000	32897
7	119	12	170	2.600	0.260	33456
7	121	14	163	4.732	0.473	44387
7	123	16	158	3.500	0.350	33541
7	125	17	154	2.680	0.268	33607
7	127	18	148	3.954	0.395	32603
7	129	21	141	4.950	0.495	41049
7	131	23	137	2.907	0.291	41559
7	133	28	132	4.596	0.460	33890
7	135	30	128	2.907	0.291	38375
7	137	30	128	0.000	0.000	38815
7	139	31	147	12.367	1.237	33803
7	141	30	170	14.964	1.496	34780
7	143	30	176	3.900	0.390	36936
7	145	30	187	7.150	0.715	33657
7	147	30	187	0.000	0.000	34351
7	149	30	175	7.800	0.780	34258
7	151	31	161	9.123	0.912	34138
7	153	32	150	7.179	0.718	33577
7	155	36	139	7.608	0.761	34148
7	157	45	121	13.081	1.308	34576
7	159	56	102	14.270	1.427	32400
7	161	68	85	13.525	1.353	38244
7	163	75	75	7.934	0.793	39308
7	165	95	47	22.365	2.237	36981
7	167	106	36	10.111	1.011	37628
7	169	108	34	1.838	0.184	31852
7	171	120	32	7.907	0.791	35161
7	173	157	32	24.049	2.405	30797
7	175	163	30	4.111	0.411	37070
7	177	182	28	12.418	1.242	35682
7	179	218	40	24.665	2.467	33197
7	181	225	41	4.596	0.460	35583
7	183	238	41	8.450	0.845	33620
7	185	264	42	16.912	1.691	35222
7	187	283	48	12.951	1.295	38053
7	189	322	55	25.754	2.575	39162
7	191	347	64	17.270	1.727	36644
7	193	363	72	11.627	1.163	37851
7	195	386	83	16.571	1.657	35142
7	197	407	95	15.721	1.572	34639
7	199	424	110	14.736	1.474	30762
7	201	440	122	13.000	1.300	32943
7	203	465	139	19.651	1.965	34449
7	205	485	146	13.773	1.377	33953
7	207	514	155	19.736	1.974	29687
7	209	547	159	21.606	2.161	33852
7	211	572	178	20.410	2.041	32815
7	213	595	193	17.848	1.785	33460
7	215	619	212	19.896	1.990	33458
7	217	633	227	13.337	1.334	33168
7	219	655	238	15.987	1.599	33284
7	221	684	248	19.939	1.994	33178
7	223	705	255	14.388	1.439	33044
7	225	731	258	17.012	1.701	33234
7	227	753	261	14.432	1.443	34328
7	229	766	275	12.418	1.242	33613
7	231	779	301	18.894	1.889	33379
7	233	785	315	9.900	0.990	33034
7	235	818	352	32.225	3.223	34427
7	237	829	359	8.475	0.847	35636
7	239	837	364	6.132	0.613	33948
7	241	843	372	6.500	0.650	32248
7	243	855	390	14.061	1.406	32963
7	245	858	394	3.250	0.325	32396
7	247	869	410	12.620	1.262	32810
7	249	872	411	2.055	0.206	32806
7	251	889	421	12.820	1.282	32725
7	253	893	430	6.402	0.640	33222
7	255	898	440	7.267	0.727	32211
7	257	906	443	5.553	0.555	32120
7	259	933	445	17.598	1.760	33922
7	261	948	448	9.943	0.994	34322
7	263	952	451	3.250	0.325	31706
7	265	957	453	3.500	0.350	32085
7	267	965	456	5.553	0.555	36625
7	269	975	462	7.580	0.758	33247
7	271	988	486	17.741	1.774	33003
7	273	995	493	6.435	0.643	33097
7	275	1001	500	5.993	0.599	33294
7	277	1006	502	3.500	0.350	32963
7	279	1011	503	3.314	0.331	32728
7	281	991	487	16.648	1.665	32497
7	283	944	453	37.705	3.770	33076
7	285	929	439	13.337	1.334	32930
7	287	915	429	11.183	1.118	32584
7	289	907	422	6.909	0.691	32680
8	137	16	342	-1.000	-1.000	37578
8	139	17	343	0.919	0.092	33785
8	141	23	345	4.111	0.411	35203
8	143	32	345	5.850	0.585	38062
8	145	41	344	5.886	0.589	35936
8	147	47	342	4.111	0.411	30445
8	149	57	340	6.629	0.663	42169
8	151	78	333	14.388	1.439	34608
8	153	89	333	7.150	0.715	38020
8	155	99	333	6.500	0.650	36006
8	157	115	332	10.420	1.042	34096
8	159	126	330	7.267	0.727	33395
8	161	138	325	8.450	0.845	34664
8	163	144	322	4.360	0.436	33980
8	165	156	318	8.222	0.822	34847
8	167	167	317	7.179	0.718	39387
8	169	178	318	7.179	0.718	34039
8	171	186	316	5.360	0.536	34022
8	173	204	300	15.654	1.565	33637
8	175	211	293	6.435	0.643	33302
8	177	221	283	9.192	0.919	33616
8	179	228	275	6.909	0.691	34106
8	181	233	268	5.591	0.559	33347
8	183	236	259	6.166	0.617	34451
8	185	240	244	10.090	1.009	33488
8	187	241	244	0.650	0.065	29389
8	189	250	239	6.692	0.669	32609
8	191	265	234	10.277	1.028	34209
8	193	278	231	8.672	0.867	36701
8	195	290	236	8.450	0.845	35110
8	197	290	237	0.650	0.065	34695
8	199	291	238	0.919	0.092	33072
8	201	298	236	4.732	0.473	33580
8	203	311	235	8.475	0.847	33858
8	205	317	233	4.111	0.411	33321
8	207	319	227	4.111	0.411	30615
8	209	319	224	1.950	0.195	32763
8	211	311	234	8.324	0.832	32199
8	213	311	234	0.000	0.000	35543
8	215	312	234	0.650	0.065	34415
8	217	312	234	0.000	0.000	36401
8	219	308	237	3.250	0.325	33014
8	221	299	241	6.402	0.640	32755
8	223	299	241	0.000	0.000	33313
8	225	296	242	2.055	0.206	32806
8	227	292	243	2.680	0.268	33807
8	229	312	241	13.065	1.306	34374
8	231	340	239	18.246	1.825	33956
8	233	361	235	13.895	1.390	34213
8	235	373	231	8.222	0.822	34109
8	237	379	229	4.111	0.411	33880
8	239	381	227	1.838	0.184	33926
8	241	384	227	1.950	0.195	32214
8	243	388	228	2.680	0.268	35009
8	245	395	228	4.550	0.455	32885
8	247	404	228	5.850	0.585	34905
8	249	405	228	0.650	0.065	33754
8	251	407	226	1.838	0.184	33663
8	253	413	221	5.077	0.508	34864
8	255	417	219	2.907	0.291	33657
8	257	417	219	0.000	0.000	34439
8	259	420	219	1.950	0.195	38686
8	261	431	220	7.179	0.718	37827
8	263	441	223	6.786	0.679	33812
8	265	445	227	3.677	0.368	34459
8	267	459	230	9.306	0.931	33524
8	269	464	230	3.250	0.325	33563
8	271	473	231	5.886	0.589	33661
8	273	475	233	1.838	0.184	33755
8	275	479	235	2.907	0.291	34060
8	277	491	236	7.827	0.783	34146
8	279	497	235	3.954	0.395	36608
8	281	515	235	11.700	1.170	34058
8	283	520	235	3.250	0.325	34121
8	285	527	232	4.950	0.495	33905
8	287	536	230	5.993	0.599	33803
8	289	542	227	4.360	0.436	33872
9	151	20	430	-1.000	-1.000	36639
9	153	21	429	0.919	0.092	33633
9	155	25	423	4.687	0.469	36599
9	157	31	420	4.360	0.436	32909
9	159	56	400	20.810	2.081	33509
9	161	59	389	7.411	0.741	33536
9	163	41	348	29.104	2.910	32494
9	165	43	336	7.907	0.791	36386
9	167	49	320	11.107	1.111	31438
9	169	59	296	16.900	1.690	38054
9	171	85	256	31.009	3.101	35908
9	173	87	242	9.192	0.919	33176
9	175	96	230	9.750	0.975	33182
9	177	115	237	13.161	1.316	33707
9	179	119	253	10.720	1.072	32366
9	181	129	264	9.663	0.966	30040
9	183	140	267	7.411	0.741	23071
9	185	154	270	9.306	0.931	38341
9	187	168	271	9.123	0.912	37949
9	189	181	267	8.841	0.884	33884
9	191	205	257	16.900	1.690	32833
9	193	230	242	18.950	1.895	36536
9	195	242	238	8.222	0.822	32660
9	197	265	223	17.848	1.785	33438
9	199	282	217	11.718	1.172	32976
9	201	291	216	5.886	0.589	33512
9	203	308	212	11.351	1.135	33248
9	205	322	210	9.192	0.919	34293
9	207	340	220	13.384	1.338	30497
9	209	360	238	17.489	1.749	33730
9	211	385	248	17.501	1.750	38741
9	213	393	253	6.132	0.613	34024
9	215	394	247	3.954	0.395	34578
9	217	399	224	15.299	1.530	33421
9	219	408	210	10.818	1.082	33455
9	221	425	192	16.093	1.609	33690
9	223	430	180	8.450	0.845	33831
9	225	436	172	6.500	0.650	36271
9	227	448	171	7.827	0.783	33278
9	229	479	172	20.160	2.016	34052
9	231	497	172	11.700	1.170	34407
9	233	521	180	16.443	1.644	32660
9	235	536	182	9.836	0.984	34543
9	237	547	182	7.150	0.715	34204
9	239	561	179	9.306	0.931	36393
9	241	578	183	11.351	1.135	33335
9	243	599	184	13.665	1.367	33783
9	245	616	188	11.351	1.135	33779
9	247	622	197	7.031	0.703	34493
9	249	623	215	11.718	1.172	34201
9	251	623	235	13.000	1.300	33766
9	253	624	238	2.055	0.206	32750
9	255	629	238	3.250	0.325	34551
9	257	638	228	8.745	0.874	34697
9	259	659	211	17.562	1.756	33962
9	261	680	197	16.405	1.640	34341
9	263	702	186	15.987	1.599	33919
9	265	701	182	2.680	0.268	33370
9	267	705	168	9.464	0.946	33395
9	269	709	167	2.680	0.268	33503
9	271	713	162	4.162	0.416	33527
9	273	715	187	16.302	1.630	33587
9	275	716	196	5.886	0.589	33117
9	277	720	198	2.907	0.291	33514
9	279	714	183	10.501	1.050	33854
9	281	704	162	15.118	1.512	34804
9	283	702	167	3.500	0.350	35211
9	285	701	169	1.453	0.145	34099
9	287	701	169	0.000	0.000	33764
9	289	696	166	3.790	0.379	33756
10	143	31	369	-1.000	-1.000	35484
10	145	31	369	0.000	0.000	32662
10	147	45	371	9.192	0.919	24855
10	149	51	372	3.954	0.395	32931
10	151	84	375	21.538	2.154	33058
10	153	115	391	22.675	2.268	30029
10	155	112	410	12.503	1.250	26866
10	157	106	432	14.822	1.482	36177
10	159	103	442	6.786	0.679	33298
10	161	145	413	33.175	3.317	27371
10	163	198	391	37.299	3.730	32685
10	165	215	389	11.126	1.113	33028
10	167	234	376	14.964	1.496	33525
10	169	243	399	16.053	1.605	33295
10	171	252	428	19.736	1.974	33115
10	173	254	448	13.065	1.306	36257
10	175	273	473	20.410	2.041	30428
10	177	293	475	13.065	1.306	34502
10	179	320	479	17.741	1.774	33771
10	181	338	462	16.093	1.609	33372
10	183	346	446	11.627	1.163	33135
10	185	348	405	26.681	2.668	39108
10	187	358	394	9.663	0.966	38755
10	189	373	379	13.788	1.379	30490
10	191	396	344	27.222	2.722	31914
10	193	397	328	10.420	1.042	23542
10	195	403	307	14.196	1.420	36756
10	197	418	270	25.951	2.595	35368
10	199	423	251	12.770	1.277	39182
10	201	431	237	10.481	1.048	33484
10	203	442	211	18.350	1.835	34963
10	205	454	205	8.720	0.872	15937
10	207	481	203	17.598	1.760	34689
10	209	501	200	13.145	1.315	34527
10	211	515	201	9.123	0.912	33449
10	213	505	199	6.629	0.663	33853
10	215	481	160	29.765	2.976	38963
10	217	456	127	26.910	2.691	18274
10	219	446	111	12.264	1.226	33475
10	221	437	103	7.827	0.783	31722
10	223	423	91	11.985	1.199	31775
10	225	410	80	11.069	1.107	29514
10	227	410	59	13.650	1.365	31544
10	229	412	42	11.126	1.113	21395
10	231	422	32	9.192	0.919	19506
10	233	435	21	11.069	1.107	23355
10	235	439	15	4.687	0.469	26494
10	237	442	11	3.250	0.325	40019
10	239	444	8	2.344	0.234	41820
10	241	448	7	2.680	0.268	34389
10	243	453	5	3.500	0.350	34244
10	245	468	4	9.771	0.977	34220
10	247	482	5	9.123	0.912	34248
10	249	483	5	0.650	0.065	33859
10	251	473	5	6.500	0.650	33507
10	253	483	6	6.532	0.653	34449
10	255	504	11	14.031	1.403	34205
10	257	522	12	11.718	1.172	34372
11	141	30	901	-1.000	-1.000	37438
11	143	27	903	2.344	0.234	38636
11	145	32	919	10.896	1.090	38894
11	147	35	926	4.950	0.495	32846
11	149	35	924	1.300	0.130	33364
11	151	24	903	15.409	1.541	34688
11	153	20	887	10.720	1.072	37892
11	155	16	863	15.815	1.581	32587
11	157	16	842	13.650	1.365	32728
11	159	13	831	7.411	0.741	32526
11	161	13	828	1.950	0.195	33037
11	163	12	835	4.596	0.460	32979
11	165	13	846	7.179	0.718	32375
11	167	17	869	15.174	1.517	32607
11	169	22	897	18.487	1.849	33105
11	171	23	911	9.123	0.912	35711
11	173	25	928	11.126	1.113	30453
11	175	33	944	11.627	1.163	32469
11	177	42	960	11.932	1.193	32708
11	179	44	965	3.500	0.350	31142
11	181	48	971	4.687	0.469	31211
11	183	52	976	4.162	0.416	33180
11	185	56	982	4.687	0.469	35833
11	187	61	996	9.663	0.966	36074
11	189	63	1002	4.111	0.411	36535
11	191	65	1010	5.360	0.536	31006
11	193	66	1011	0.919	0.092	33502
11	195	68	1008	2.344	0.234	39364
11	197	65	997	7.411	0.741	46000
11	199	70	1005	6.132	0.613	34430
11	201	71	1009	2.680	0.268	34094
11	203	74	1015	4.360	0.436	35430
11	205	78	1020	4.162	0.416	36453
11	207	78	1020	0.000	0.000	32321
11	209	79	1020	0.650	0.065	37031
11	211	80	1019	0.919	0.092	32096
12	137	34	574	-1.000	-1.000	32693
12	139	36	574	1.300	0.130	35642
12	141	48	580	8.720	0.872	32618
12	143	58	584	7.001	0.700	33621
12	145	76	587	11.861	1.186	32846
12	147	84	585	5.360	0.536	32772
12	149	91	579	5.993	0.599	32671
12	151	113	592	16.610	1.661	32882
12	153	124	611	14.270	1.427	33304
12	155	137	621	10.661	1.066	32773
12	157	157	651	23.435	2.344	34534
12	159	180	692	30.556	3.056	43157
12	161	194	708	13.819	1.382	33156
12	163	211	720	13.525	1.353	34506
12	165	223	727	9.030	0.903	35758
12	167	242	731	12.620	1.262	35802
12	169	253	734	7.411	0.741	32400
12	171	268	744	11.718	1.172	32587
12	173	272	745	2.680	0.268	32135
12	175	295	737	15.828	1.583	32838
12	177	314	735	12.418	1.242	32645
12	179	329	732	9.943	0.994	32879
12	181	350	721	15.409	1.541	33212
12	183	372	710	15.987	1.599	33105
12	185	392	704	13.572	1.357	33423
12	187	401	702	5.993	0.599	32427
12	189	417	703	10.420	1.042	32698
12	191	424	704	4.596	0.460	32899
12	193	448	686	19.500	1.950	32856
12	195	447	681	3.314	0.331	33153
12	197	398	695	33.124	3.312	33023
12	199	386	700	8.450	0.845	33009
12	201	339	724	34.302	3.430	32699
12	203	267	750	49.757	4.976	32082
12	205	247	761	14.836	1.484	32733
12	207	226	774	16.053	1.605	36547
12	209	217	784	8.745	0.874	20640
12	211	217	791	4.550	0.455	32101
12	213	213	819	18.384	1.838	41308
12	215	214	828	5.886	0.589	35519
12	217	213	843	9.771	0.977	34453
12	219	211	843	1.300	0.130	23339
12	221	192	826	16.571	1.657	32078
12	223	181	822	7.608	0.761	32639
12	225	156	815	16.875	1.687	34282
12	227	148	811	5.814	0.581	35222
12	229	148	814	1.950	0.195	39779
12	231	166	835	17.978	1.798	31897
12	233	189	855	19.811	1.981	32223
12	235	231	887	34.320	3.432	32525
12	237	261	905	22.740	2.274	32426
12	239	274	910	9.053	0.905	32209
12	241	294	916	13.572	1.357	30307
12	243	311	935	16.571	1.657	37306
12	245	311	953	11.700	1.170	27901
12	247	316	969	10.896	1.090	35314
12	249	328	987	14.061	1.406	32385
12	251	333	1005	12.143	1.214	20044
12	253	336	1011	4.360	0.436	29273
12	255	338	1012	1.453	0.145	31510
12	257	340	1014	1.838	0.184	32305
12	259	332	1008	6.500	0.650	32297
12	261	328	1015	5.240	0.524	35304
12	263	327	1021	3.954	0.395	37397
12	265	327	1022	0.650	0.065	37958
13	161	29	527	-1.000	-1.000	33088
13	163	33	531	3.677	0.368	33410
13	165	43	536	7.267	0.727	33311
13	167	55	543	9.030	0.903	33017
13	169	72	548	11.518	1.152	34011
13	171	84	559	10.581	1.058	36019
13	173	97	566	9.597	0.960	34460
13	175	109	570	8.222	0.822	32313
13	177	120	577	8.475	0.847	31741
13	179	130	581	7.001	0.700	33283
13	181	143	585	8.841	0.884	33524
13	183	160	592	11.950	1.195	31506
13	185	176	596	10.720	1.072	34282
13	187	195	599	12.503	1.250	33327
13	189	205	605	7.580	0.758	33170
13	191	217	625	15.160	1.516	36251
13	193	219	627	1.838	0.184	35021
13	195	227	641	10.481	1.048	33266
13	197	233	645	4.687	0.469	33209
13	199	238	646	3.314	0.331	34091
13	201	245	646	4.550	0.455	34551
13	203	263	644	11.772	1.177	35378
13	205	275	650	8.720	0.872	33755
13	207	279	658	5.814	0.581	33213
13	209	287	671	9.922	0.992	33831
13	211	291	673	2.907	0.291	32867
13	213	304	673	8.450	0.845	40398
13	215	316	673	7.800	0.780	33472
13	217	329	676	8.672	0.867	32546
13	219	342	680	8.841	0.884	32223
13	221	371	685	19.128	1.913	33621
13	223	385	687	9.192	0.919	32673
13	225	404	693	12.951	1.295	33618
13	227	418	697	9.464	0.946	33240
13	229	424	699	4.111	0.411	34233
13	231	439	702	9.943	0.994	31829
13	233	459	700	13.065	1.306	34787
13	235	473	703	9.306	0.931	32505
13	237	483	708	7.267	0.727	31912
13	239	496	718	10.661	1.066	32868
13	241	500	723	4.162	0.416	34871
13	243	508	726	5.553	0.555	32433
13	245	517	729	6.166	0.617	32760
13	247	531	731	9.192	0.919	32810
13	249	546	729	9.836	0.984	32367
13	251	563	724	11.518	1.152	32709
13	253	576	719	9.053	0.905	36238
13	255	586	717	6.629	0.663	32547
13	257	593	716	4.596	0.460	32352
13	259	604	716	7.150	0.715	33062
13	261	617	718	8.549	0.855	30364
13	263	627	718	6.500	0.650	33308
13	265	641	718	9.100	0.910	34833
13	267	650	718	5.850	0.585	32743
13	269	663	720	8.549	0.855	32806
13	271	672	725	6.692	0.669	33087
13	273	675	730	3.790	0.379	33285
13	275	689	736	9.900	0.990	32994
13	277	694	741	4.596	0.460	33150
13	279	696	743	1.838	0.184	33232
13	281	711	748	10.277	1.028	33074
13	283	725	753	9.663	0.966	31895
13	285	740	754	9.771	0.977	32202
13	287	747	754	4.550	0.455	32824
13	289	770	750	15.174	1.517	32672
14	159	24	457	-1.000	-1.000	33233
14	161	41	465	12.212	1.221	33180
14	163	51	465	6.500	0.650	33528
14	165	55	463	2.907	0.291	33476
14	167	63	461	5.360	0.536	33067
14	169	74	461	7.150	0.715	32752
14	171	84	461	6.500	0.650	34866
14	173	90	461	3.900	0.390	33383
14	175	107	462	11.069	1.107	34208
14	177	121	464	9.192	0.919	33556
14	179	129	466	5.360	0.536	33403
14	181	145	466	10.400	1.040	33194
14	183	154	466	5.850	0.585	33516
14	185	166	471	8.450	0.845	33633
14	187	171	475	4.162	0.416	32705
14	189	180	477	5.993	0.599	34443
14	191	189	480	6.166	0.617	33269
14	193	201	482	7.907	0.791	33056
14	195	209	486	5.814	0.581	33422
14	197	216	491	5.591	0.559	33155
14	199	221	497	5.077	0.508	33354
14	201	225	501	3.677	0.368	33842
14	203	231	502	3.954	0.395	33474
14	205	236	502	3.250	0.325	33609
14	207	249	504	8.549	0.855	33103
14	209	250	504	0.650	0.065	33247
14	211	248	504	1.300	0.130	33308
14	213	245	504	1.950	0.195	33267
14	215	232	501	8.672	0.867	33942
14	217	226	500	3.954	0.395	33970
14	219	205	495	14.031	1.403	33373
14	221	205	495	0.000	0.000	31775
14	223	214	496	5.886	0.589	32614
14	225	233	498	12.418	1.242	37960
14	227	243	500	6.629	0.663	33094
14	229	249	501	3.954	0.395	33355
14	231	263	502	9.123	0.912	34975
14	233	277	507	9.663	0.966	33534
14	235	287	514	7.934	0.793	33235
14	237	290	519	3.790	0.379	33630
14	239	296	526	5.993	0.599	33484
14	241	299	528	2.344	0.234	33287
14	243	317	531	11.861	1.186	33637
14	245	317	531	0.000	0.000	33031
14	247	305	533	7.907	0.791	32961
14	249	286	530	12.503	1.250	33668
14	251	263	524	15.450	1.545	33758
14	253	253	520	7.001	0.700	33401
14	255	261	520	5.200	0.520	33163
14	257	296	523	22.833	2.283	33108
14	259	314	525	11.772	1.177	33559
14	261	333	527	12.418	1.242	33012
14	263	347	528	9.123	0.912	33616
14	265	367	528	13.000	1.300	33697
14	267	371	528	2.600	0.260	33337
14	269	379	532	5.814	0.581	33769
14	271	386	534	4.732	0.473	33287
14	273	404	538	11.985	1.199	33312
14	275	418	538	9.100	0.910	32892
14	277	435	532	11.718	1.172	33073
14	279	454	523	13.665	1.367	33297
14	281	478	512	17.160	1.716	33658
14	283	492	504	10.481	1.048	34012
14	285	507	494	11.718	1.172	33553
14	287	530	480	17.501	1.750	31578
14	289	547	474	11.718	1.172	33607
15	69	12	253	-1.000	-1.000	34427
15	71	14	262	5.993	0.599	31752
15	73	20	265	4.360	0.436	35080
15	75	24	269	3.677	0.368	34938
15	77	32	281	9.374	0.937	33583
15	79	40	290	7.827	0.783	33516
15	81	43	307	11.220	1.122	34211
15	83	43	317	6.500	0.650	32868
15	85	43	343	16.900	1.690	33473
15	87	39	360	11.351	1.135	33470
15	89	40	385	16.263	1.626	33759
15	91	49	405	14.255	1.426	32052
15	93	58	420	11.370	1.137	32865
15	95	60	422	1.838	0.184	33406
15	97	60	422	0.000	0.000	33517
15	99	64	422	2.600	0.260	33758
15	101	75	423	7.179	0.718	32956
15	103	83	422	5.240	0.524	33557
15	105	102	431	13.665	1.367	33726
15	107	114	439	9.374	0.937	33767
15	109	120	439	3.900	0.390	33310
15	111	127	439	4.550	0.455	35217
15	113	119	434	6.132	0.613	32934
15	115	92	417	20.738	2.074	34451
15	117	84	411	6.500	0.650	32861
15	119	74	402	8.745	0.874	33361
15	121	65	393	8.273	0.827	31961
15	123	54	385	8.841	0.884	37709
15	125	45	383	5.993	0.599	35990
15	127	62	383	11.050	1.105	42416
15	129	80	377	12.333	1.233	33935
15	131	70	384	7.934	0.793	40460
15	133	63	384	4.550	0.455	37124
15	135	63	384	0.000	0.000	39651
15	137	69	388	4.687	0.469	33561
15	139	76	392	5.240	0.524	33313
15	141	74	399	4.732	0.473	35432
15	143	78	404	4.162	0.416	33062
15	145	90	407	8.040	0.804	33592
15	147	103	415	9.922	0.992	33277
15	149	122	427	14.607	1.461	34322
15	151	129	432	5.591	0.559	33764
15	153	129	437	3.250	0.325	35214
15	155	131	444	4.732	0.473	32124
15	157	134	446	2.344	0.234	33629
15	159	140	451	5.077	0.508	37247
15	161	142	452	1.453	0.145	34010
15	163	147	453	3.314	0.331	33787
15	165	155	453	5.200	0.520	33437
15	167	158	456	2.758	0.276	33698
15	169	164	459	4.360	0.436	33612
15	171	169	460	3.314	0.331	33276
15	173	170	461	0.919	0.092	33804
15	175	174	456	4.162	0.416	33337
15	177	174	456	0.000	0.000	33300
15	179	183	444	9.750	0.975	33947
15	181	181	446	1.838	0.184	33185
15	183	180	447	0.919	0.092	33153
15	185	176	446	2.680	0.268	33394
15	187	171	456	7.267	0.727	33172
15	189	171	464	5.200	0.520	33285
15	191	174	472	5.553	0.555	32527
15	193	174	472	0.000	0.000	33048
15	195	177	474	2.344	0.234	32660
15	197	179	480	4.111	0.411	32188
15	199	180	488	5.240	0.524	33677
15	201	181	500	7.827	0.783	33208
15	203	180	507	4.596	0.460	32985
15	205	178	520	8.549	0.855	32996
15	207	178	528	5.200	0.520	32751
15	209	179	537	5.886	0.589	40246
15	211	183	551	9.464	0.946	33113
15	213	185	554	2.344	0.234	33509
15	215	187	574	13.065	1.306	38423
15	217	189	578	2.907	0.291	34984
15	219	194	587	6.692	0.669	33247
15	221	206	599	11.031	1.103	33207
15	223	226	626	21.840	2.184	30638
15	225	238	646	15.160	1.516	33020
15	227	251	666	15.505	1.550	32776
15	229	258	681	10.759	1.076	33561
15	231	271	691	10.661	1.066	33215
15	233	312	702	27.592	2.759	31858
15	235	328	710	11.627	1.163	28402
15	237	338	722	10.153	1.015	32692
15	239	362	726	15.815	1.581	36736
15	241	392	740	21.518	2.152	33144
15	243	417	739	16.263	1.626	33414
15	245	434	718	17.562	1.756	33085
15	247	418	686	23.255	2.325	32306
15	249	402	673	13.400	1.340	32593
15	251	392	667	7.580	0.758	32581
15	253	379	658	10.277	1.028	38652
15	255	372	637	14.388	1.439	32963
15	257	365	616	14.388	1.439	33012
15	259	364	613	2.055	0.206	33664
15	261	368	635	14.534	1.453	32943
15	263	388	665	23.435	2.344	32827
15	265	408	689	20.306	2.031	33125
15	267	422	704	13.337	1.334	31292
15	269	443	721	17.562	1.756	32930
15	271	469	733	18.613	1.861	32173
15	273	501	748	22.971	2.297	28245
15	275	517	759	12.620	1.262	31048
15	277	533	767	11.627	1.163	34002
15	279	553	775	14.001	1.400	33036
15	281	568	783	11.050	1.105	32273
15	283	576	798	11.050	1.105	32406
15	285	578	806	5.360	0.536	33006
15	287	581	809	2.758	0.276	33220
15	289	591	818	8.745	0.874	32209
16	127	24	731	-1.000	-1.000	33071
16	129	21	731	1.950	0.195	35448
16	131	17	730	2.680	0.268	33977
16	133	16	737	4.596	0.460	34824
16	135	21	740	3.790	0.379	32383
16	137	28	742	4.732	0.473	36283
16	139	39	748	8.144	0.814	29969
16	141	55	756	11.627	1.163	36120
16	143	66	767	10.111	1.011	31676
16	145	78	787	15.160	1.516	36490
16	147	79	800	8.475	0.847	33158
16	149	77	814	9.192	0.919	32515
16	151	73	824	7.001	0.700	33802
16	153	73	828	2.600	0.260	30403
16	155	80	839	8.475	0.847	34287
16	157	86	882	28.220	2.822	32972
16	159	84	904	14.359	1.436	36996
16	161	85	929	16.263	1.626	33394
16	163	85	943	9.100	0.910	32152
16	165	83	944	1.453	0.145	31953
16	167	81	946	1.838	0.184	32184
16	169	80	942	2.680	0.268	32636
16	171	84	936	4.687	0.469	30339
16	173	98	934	9.192	0.919	32406
16	175	101	936	2.344	0.234	32185
16	177	111	936	6.500	0.650	32494
16	179	110	931	3.314	0.331	36194
16	181	126	926	10.896	1.090	32805
16	183	139	924	8.549	0.855	32476
16	185	157	906	16.546	1.655	32767
16	187	174	900	11.718	1.172	34281
16	189	183	898	5.993	0.599	30242
16	191	204	903	14.031	1.403	18779
16	193	219	904	9.771	0.977	33972
16	195	241	893	15.987	1.599	32478
16	197	260	896	12.503	1.250	32617
16	199	275	904	11.050	1.105	34127
16	201	291	913	11.932	1.193	28299
16	203	306	918	10.277	1.028	31533
16	205	331	918	16.250	1.625	32340
16	207	347	933	14.255	1.426	34052
16	209	349	936	2.344	0.234	31748
16	211	358	954	13.081	1.308	32227
16	213	364	957	4.360	0.436	33021
16	215	359	987	19.768	1.977	31354
16	217	357	991	2.907	0.291	31894
16	219	345	1008	13.525	1.353	33796
16	221	345	1019	7.150	0.715	32538
16	223	347	1016	2.344	0.234	32173
16	225	350	1020	3.250	0.325	31771
17	175	11	468	-1.000	-1.000	32713
17	177	16	472	4.162	0.416	42100
17	179	19	473	2.055	0.206	38043
17	181	32	481	9.922	0.992	38056
17	183	49	496	14.736	1.474	35159
17	185	54	502	5.077	0.508	39383
17	187	83	518	21.528	2.153	38524
17	189	114	524	20.523	2.052	32551
17	191	132	527	11.861	1.186	33326
17	193	153	532	14.031	1.403	33887
17	195	195	543	28.220	2.822	37930
17	197	216	556	16.053	1.605	33499
17	199	224	576	14.001	1.400	40368
17	201	233	613	24.751	2.475	38215
17	203	239	624	8.144	0.814	34057
17	205	243	651	17.741	1.774	32974
17	207	233	665	11.183	1.118	33033
17	209	215	693	21.636	2.164	34416
17	211	211	714	13.895	1.390	30072
17	213	211	724	6.500	0.650	31192
17	215	220	738	10.818	1.082	33209
17	217	227	743	5.591	0.559	32869
17	219	229	744	1.453	0.145	33023
17	221	225	739	4.162	0.416	32980
17	223	215	726	10.661	1.066	32989
17	225	231	729	10.581	1.058	33367
17	227	246	732	9.943	0.994	31603
17	229	251	733	3.314	0.331	33809
17	231	198	721	35.321	3.532	32063
17	233	160	715	25.005	2.501	33475
17	235	138	714	14.314	1.431	35037
17	237	120	716	11.772	1.177	33419
17	239	103	722	11.718	1.172	33770
17	241	69	724	22.138	2.214	36465
17	243	59	725	6.532	0.653	34404
17	245	50	726	5.886	0.589	32901
17	247	35	730	10.090	1.009	33160
17	249	20	730	9.750	0.975	33198
17	251	7	725	9.053	0.905	33574
17	253	5	722	2.344	0.234	33913
17	255	1	715	5.240	0.524	33232
17	257	2	711	2.680	0.268	33509
18	195	16	346	-1.000	-1.000	25855
18	197	17	346	0.650	0.065	38923
18	199	21	346	2.600	0.260	34544
18	201	25	346	2.600	0.260	35235
18	203	36	370	17.160	1.716	35666
18	205	36	392	14.300	1.430	26494
18	207	42	418	17.344	1.734	28128
18	209	44	432	9.192	0.919	33280
18	211	54	448	12.264	1.226	33039
18	213	67	450	8.549	0.855	33285
18	215	81	458	10.481	1.048	33333
18	217	95	470	11.985	1.199	30675
18	219	99	475	4.162	0.416	35940
18	221	92	465	7.934	0.793	30094
18	223	72	437	22.365	2.237	37735
18	225	60	412	18.025	1.802	43379
18	227	51	396	11.932	1.193	37035
18	229	44	389	6.435	0.643	33566
18	231	41	387	2.344	0.234	33115
18	233	42	387	0.650	0.065	35119
18	235	50	393	6.500	0.650	31620
18	237	54	394	2.680	0.268	29189
18	239	50	414	13.257	1.326	36678
18	241	45	420	5.077	0.508	34494
18	243	29	423	10.581	1.058	34352
18	245	25	424	2.680	0.268	32980
18	247	17	425	5.240	0.524	33232
18	249	11	425	3.900	0.390	33215
18	251	10	425	0.650	0.065	33211
18	253	10	432	4.550	0.455	33382
18	255	19	437	6.692	0.669	33309
18	257	28	440	6.166	0.617	33829
18	259	30	440	1.300	0.130	33565
18	261	35	440	3.250	0.325	32891
18	263	40	440	3.250	0.325	33352
19	213	22	300	-1.000	-1.000	33349
19	215	30	298	5.360	0.536	31388
19	217	35	301	3.790	0.379	29013
19	219	38	304	2.758	0.276	33191
19	221	65	331	24.819	2.482	21941
19	223	77	343	11.031	1.103	31060
19	225	94	356	13.910	1.391	32455
19	227	100	359	4.360	0.436	37238
19	229	115	363	10.090	1.009	32368
19	231	138	368	15.299	1.530	36527
19	233	139	371	2.055	0.206	37188
19	235	147	368	5.553	0.555	35689
19	237	172	355	18.315	1.832	34373
19	239	179	352	4.950	0.495	34562
19	241	191	349	8.040	0.804	33703
19	243	224	340	22.233	2.223	34105
19	245	249	335	16.571	1.657	36587
19	247	272	329	15.450	1.545	34390
19	249	278	326	4.360	0.436	34897
19	251	290	318	9.374	0.937	33930
19	253	310	301	17.061	1.706	34824
19	255	323	289	11.499	1.150	35357
19	257	333	282	7.934	0.793	33455
19	259	353	278	13.257	1.326	32465
19	261	375	281	14.432	1.443	33951
19	263	387	284	8.040	0.804	34064
19	265	395	285	5.240	0.524	31638
19	267	403	288	5.553	0.555	37364
19	269	413	288	6.500	0.650	35213
19	271	437	292	15.815	1.581	34751
19	273	455	293	11.718	1.172	34081
19	275	482	293	17.550	1.755	33157
19	277	514	297	20.961	2.096	30700
19	279	534	301	13.257	1.326	35399
19	281	546	302	7.827	0.783	33960
19	283	557	305	7.411	0.741	33874
19	285	565	309	5.814	0.581	33229
19	287	572	311	4.732	0.473	33514
19	289	590	309	11.772	1.177	34185
20	209	21	76	-1.000	-1.000	33851
20	211	24	82	4.360	0.436	37865
20	213	28	92	7.001	0.700	31684
20	215	29	96	2.680	0.268	42335
20	217	33	104	5.814	0.581	35794
20	219	34	107	2.055	0.206	33114
20	221	34	108	0.650	0.065	33140
20	223	26	72	23.970	2.397	32778
20	225	23	56	10.581	1.058	33228
20	227	35	42	11.985	1.199	34376
20	229	66	42	20.149	2.015	31003
20	231	93	45	17.658	1.766	33507
20	233	113	45	13.000	1.300	34218
20	235	119	45	3.900	0.390	34006
20	237	113	40	5.077	0.508	34066
20	239	121	38	5.360	0.536	33967
20	241	133	45	9.030	0.903	34298
20	243	145	60	12.486	1.249	34038
20	245	157	80	15.160	1.516	34137
20	247	162	107	17.848	1.785	34236
20	249	166	140	21.606	2.161	33695
20	251	184	145	12.143	1.214	33935
20	253	195	146	7.179	0.718	33702
20	255	207	145	7.827	0.783	34149
20	257	232	140	16.571	1.657	33915
20	259	239	141	4.596	0.460	33822
20	261	259	140	13.016	1.302	34121
20	263	272	141	8.475	0.847	34149
20	265	292	145	13.257	1.326	33942
20	267	308	148	10.581	1.058	34570
20	269	316	152	5.814	0.581	35018
20	271	326	155	6.786	0.679	34940
20	273	349	160	15.299	1.530	34511
20	275	368	173	14.964	1.496	34446
20	277	376	178	6.132	0.613	30439
20	279	388	188	10.153	1.015	32555
20	281	394	193	5.077	0.508	27663
20	283	397	195	2.344	0.234	28290
20	285	400	196	2.055	0.206	33795
20	287	402	198	1.838	0.184	34185
20	289	402	198	0.000	0.000	34184
21	211	254	15	-1.000	-1.000	37625
21	213	264	21	7.580	0.758	34119
21	215	270	24	4.360	0.436	34365
21	217	279	28	6.402	0.640	34202
21	219	280	33	3.314	0.331	33932
21	221	282	44	7.267	0.727	33833
21	223	286	63	12.620	1.262	33165
21	225	292	74	8.144	0.814	36366
21	227	299	85	8.475	0.847	33972
21	229	306	96	8.475	0.847	32156
21	231	312	102	5.515	0.552	34211
21	233	328	116	13.819	1.382	34568
21	235	341	124	9.922	0.992	31056
21	237	354	132	9.922	0.992	34318
21	239	362	140	7.354	0.735	33852
21	241	365	143	2.758	0.276	33814
21	243	374	149	7.031	0.703	34591
21	245	385	153	7.608	0.761	33844
21	247	387	154	1.453	0.145	34307
21	249	404	155	11.069	1.107	34143
21	251	407	161	4.360	0.436	34328
21	253	410	167	4.360	0.436	34274
21	255	418	170	5.553	0.555	34436
21	257	420	171	1.453	0.145	33817
21	259	429	182	9.238	0.924	35000
21	261	437	189	6.909	0.691	34626
21	263	438	190	0.919	0.092	34164
21	265	442	193	3.250	0.325	33838
21	267	447	196	3.790	0.379	33835
21	269	454	200	5.240	0.524	34172
21	271	458	202	2.907	0.291	33904
21	273	462	208	4.687	0.469	34953
21	275	465	210	2.344	0.234	34350
21	277	469	216	4.687	0.469	34069
21	279	475	223	5.993	0.599	33984
21	281	480	230	5.591	0.559	33923
21	283	483	237	4.950	0.495	33854
21	285	486	243	4.360	0.436	33774
21	287	487	247	2.680	0.268	34317
21	289	488	248	0.919	0.092	34884
22	221	343	36	-1.000	-1.000	31178
22	223	350	57	14.388	1.439	32589
22	225	350	57	0.000	0.000	27935
22	227	336	75	14.822	1.482	35602
22	229	318	96	17.978	1.798	35377
22	231	309	103	7.411	0.741	35261
22	233	295	120	14.314	1.431	33567
22	235	281	134	12.869	1.287	34643
22	237	263	148	14.822	1.482	31958
22	239	244	165	16.571	1.657	34679
22	241	223	189	20.728	2.073	33791
22	243	192	205	22.675	2.268	34366
22	245	173	218	14.964	1.496	33526
22	247	162	224	8.144	0.814	33977
22	249	149	230	9.306	0.931	34392
22	251	199	227	32.558	3.256	32671
22	253	218	235	13.400	1.340	29405
22	255	233	235	9.750	0.975	35927
22	257	268	233	22.787	2.279	35958
22	259	309	239	26.933	2.693	33642
22	261	328	242	12.503	1.250	33814
22	263	350	253	15.987	1.599	33695
22	265	362	259	8.720	0.872	33918
22	267	374	268	9.750	0.975	33901
22	269	381	272	5.240	0.524	33762
22	271	386	276	4.162	0.416	34762
22	273	387	277	0.919	0.092	33739
22	275	394	277	4.550	0.455	33987
22	277	415	256	19.304	1.930	33943
22	279	440	236	20.810	2.081	33991
22	281	446	230	5.515	0.552	33580
22	283	448	209	13.711	1.371	34908
22	285	455	191	12.553	1.255	34517
22	287	472	175	15.174	1.517	34457
22	289	481	169	7.031	0.703	38467
23	225	9	183	-1.000	-1.000	33092
23	227	9	183	0.000	0.000	33095
23	229	11	184	1.453	0.145	33239
23	231	20	185	5.886	0.589	34072
23	233	25	185	3.250	0.325	31205
23	235	29	183	2.907	0.291	36100
23	237	47	171	14.061	1.406	34746
23	239	44	172	2.055	0.206	35163
23	241	44	173	0.650	0.065	35434
23	243	45	173	0.650	0.065	34118
23	245	36	175	5.993	0.599	34118
23	247	31	174	3.314	0.331	35085
23	249	40	175	5.886	0.589	34267
23	251	57	174	11.069	1.107	33928
23	253	73	177	10.581	1.058	34041
23	255	80	182	5.591	0.559	34355
23	257	90	189	7.934	0.793	33860
23	259	94	195	4.687	0.469	34800
23	261	103	205	8.745	0.874	37623
23	263	118	211	10.501	1.050	39264
23	265	123	211	3.250	0.325	33783
23	267	136	206	9.053	0.905	34382
23	269	152	189	15.174	1.517	33758
23	271	170	164	20.023	2.002	33839
23	273	183	146	14.432	1.443	33576
23	275	208	132	18.624	1.862	33579
23	277	278	127	45.615	4.561	36261
23	279	301	126	14.964	1.496	37446
23	281	318	133	11.950	1.195	35981
23	283	352	145	23.435	2.344	29581
23	285	376	158	17.741	1.774	33672
23	287	407	166	20.810	2.081	34319
23	289	432	170	16.456	1.646	34386
