# Supplementary material for: The Arp2/3 complex is required for in situ haptotactic response of microglia to iC3b
Source: EMBO Rep. 2026 Feb 27;27(7):1666–95. doi: 10.1038/s44319-026-00720-9 (PMC13076747; doi:10.1038/s44319-026-00720-9)
Supplement: Supplementary file 15 — Source data Fig. 3 [file 44319_2026_720_MOESM15_ESM.zip › Figure 3/3H-L/25.01.26 BV2 iC3b hapto CK666 well 2 away tracks 958.txt]

	Track n�	Slice n�	X	Y	Distance	Velocity	Pixel Value
1	1	227	13	741	-1	-1	38672
2	1	229	25	734	9.03	0.903	36680
3	1	231	25	734	0	0	36928
4	1	233	27	735	1.453	0.145	38024
5	1	235	34	741	5.993	0.599	36559
6	1	237	44	760	13.956	1.396	35120
7	1	239	55	774	11.573	1.157	36624
8	1	241	62	777	4.95	0.495	36368
9	1	243	81	777	12.35	1.235	35281
10	1	245	88	775	4.732	0.473	35130
11	1	247	94	774	3.954	0.395	36720
12	1	249	105	775	7.179	0.718	37578
13	1	251	119	767	10.481	1.048	36128
14	1	253	134	759	11.05	1.105	37505
15	1	255	139	751	6.132	0.613	36395
16	1	257	137	739	7.907	0.791	40247
17	1	259	139	724	9.836	0.984	42553
18	1	261	142	708	10.581	1.058	35890
19	1	263	144	689	12.418	1.242	43195
20	1	265	151	670	13.161	1.316	37250
21	1	267	159	650	14.001	1.4	36687
22	1	269	162	628	14.432	1.443	39669
23	1	271	165	608	13.145	1.315	39483
24	1	273	164	596	7.827	0.783	38228
25	1	275	171	590	5.993	0.599	34443
26	1	277	207	587	23.481	2.348	37741
27	1	279	221	585	9.192	0.919	37182
28	1	281	230	590	6.692	0.669	37833
29	1	283	252	594	14.534	1.453	36479
30	1	285	282	598	19.672	1.967	36522
31	1	287	304	600	14.359	1.436	37849
32	1	289	338	603	22.185	2.219	36934
33	2	147	21	455	-1	-1	37820
34	2	149	30	447	7.827	0.783	35595
35	2	151	30	447	0	0	37537
36	2	153	32	446	1.453	0.145	41578
37	2	155	47	437	11.37	1.137	37073
38	2	157	55	435	5.36	0.536	39020
39	2	159	62	434	4.596	0.46	35229
40	2	161	68	435	3.954	0.395	37615
41	2	163	78	437	6.629	0.663	38252
42	2	165	86	441	5.814	0.581	38596
43	2	167	104	447	12.333	1.233	35769
44	2	169	141	463	26.202	2.62	36338
45	2	171	158	470	11.95	1.195	37278
46	2	173	175	473	11.22	1.122	37169
47	2	175	189	474	9.123	0.912	36864
48	2	177	196	473	4.596	0.46	35429
49	2	179	203	471	4.732	0.473	34852
50	2	181	206	478	4.95	0.495	35315
51	2	183	206	479	0.65	0.065	35533
52	2	185	201	479	3.25	0.325	35701
53	2	187	206	465	9.663	0.966	48661
54	2	189	210	455	7.001	0.7	43490
55	2	191	213	451	3.25	0.325	40283
56	2	193	213	462	7.15	0.715	36858
57	2	195	210	471	6.166	0.617	38701
58	2	197	210	475	2.6	0.26	35895
59	2	199	210	475	0	0	32964
60	2	201	212	462	8.549	0.855	35257
61	2	203	212	450	7.8	0.78	31315
62	2	205	212	441	5.85	0.585	31253
63	2	207	223	448	8.475	0.847	33713
64	2	209	233	455	7.934	0.793	35727
65	2	211	241	458	5.553	0.555	36093
66	2	213	253	467	9.75	0.975	36108
67	2	215	261	474	6.909	0.691	36860
68	2	217	269	479	6.132	0.613	34707
69	2	219	273	482	3.25	0.325	35511
70	2	221	282	489	7.411	0.741	34547
71	2	223	290	494	6.132	0.613	33403
72	2	225	305	504	11.718	1.172	31836
73	2	227	318	515	11.069	1.107	37625
74	2	229	324	524	7.031	0.703	32266
75	2	231	348	574	36.049	3.605	35618
76	2	233	349	572	1.453	0.145	35485
77	2	235	361	588	13	1.3	35116
78	2	237	366	591	3.79	0.379	34196
79	2	239	372	593	4.111	0.411	33394
80	2	241	381	598	6.692	0.669	35284
81	2	243	389	606	7.354	0.735	36977
82	2	245	393	610	3.677	0.368	36496
83	2	247	394	618	5.24	0.524	36287
84	2	249	394	627	5.85	0.585	36472
85	2	251	394	629	1.3	0.13	37399
86	2	253	396	636	4.732	0.473	37361
87	2	255	398	647	7.267	0.727	35490
88	2	257	398	661	9.1	0.91	34655
89	2	259	398	667	3.9	0.39	35334
90	2	261	399	676	5.886	0.589	34090
91	2	263	400	682	3.954	0.395	30892
92	2	265	407	707	16.875	1.687	29304
93	2	267	417	729	15.708	1.571	38249
94	2	269	421	745	10.72	1.072	38026
95	2	271	427	773	18.613	1.861	36704
96	2	273	429	782	5.993	0.599	38032
97	2	275	431	790	5.36	0.536	34699
98	2	277	435	806	10.72	1.072	34856
99	2	279	433	826	13.065	1.306	34840
100	2	281	435	845	12.418	1.242	34993
101	2	283	438	854	6.166	0.617	36547
102	2	285	439	860	3.954	0.395	39409
103	2	287	441	866	4.111	0.411	37705
104	2	289	444	873	4.95	0.495	36374
105	3	215	13	297	-1	-1	32787
106	3	217	16	298	2.055	0.206	32136
107	3	219	25	303	6.692	0.669	35739
108	3	221	38	306	8.672	0.867	36996
109	3	223	60	312	14.822	1.482	36267
110	3	225	74	316	9.464	0.946	23901
111	3	227	103	322	19.249	1.925	34571
112	3	229	121	325	11.861	1.186	36407
113	3	231	149	327	18.246	1.825	35980
114	3	233	196	335	30.989	3.099	36114
115	3	235	210	340	9.663	0.966	35598
116	3	237	240	355	21.801	2.18	31274
117	3	239	265	363	17.061	1.706	35068
118	3	241	266	363	0.65	0.065	35053
119	3	243	259	363	4.55	0.455	35637
120	3	245	242	363	11.05	1.105	32512
121	3	247	244	362	1.453	0.145	30003
122	3	249	256	352	10.153	1.015	28469
123	3	251	263	330	15.006	1.501	40212
124	3	253	264	316	9.123	0.912	32687
125	3	255	268	306	7.001	0.7	33772
126	3	257	273	301	4.596	0.46	28894
127	3	259	275	303	1.838	0.184	28404
128	3	261	270	328	16.571	1.657	35999
129	3	263	278	342	10.481	1.048	26254
130	3	265	305	350	18.304	1.83	34178
131	3	267	316	352	7.267	0.727	34981
132	3	269	320	353	2.68	0.268	35520
133	3	271	321	353	0.65	0.065	33346
134	3	273	331	348	7.267	0.727	35825
135	3	275	345	347	9.123	0.912	35964
136	3	277	355	335	10.153	1.015	43180
137	3	279	363	320	11.05	1.105	30304
138	3	281	373	315	7.267	0.727	32004
139	3	283	405	310	21.052	2.105	30270
140	3	285	428	307	15.076	1.508	31423
141	3	287	457	303	19.028	1.903	37068
142	3	289	475	302	11.718	1.172	35887
143	4	221	18	954	-1	-1	33654
144	4	223	18	954	0	0	36409
145	4	225	33	941	12.902	1.29	37806
146	4	227	40	937	5.24	0.524	34302
147	4	229	47	921	11.351	1.135	36634
148	4	231	55	913	7.354	0.735	36980
149	4	233	59	908	4.162	0.416	34820
150	4	235	71	893	12.486	1.249	33848
151	4	237	79	881	9.374	0.937	35342
152	4	239	81	876	3.5	0.35	38150
153	4	241	100	847	22.535	2.253	35316
154	4	243	123	831	18.211	1.821	36516
155	4	245	133	831	6.5	0.65	37088
156	4	247	162	823	19.554	1.955	39071
157	4	249	168	822	3.954	0.395	37539
158	4	251	183	818	10.09	1.009	35163
159	4	253	188	815	3.79	0.379	34897
160	4	255	192	813	2.907	0.291	33076
161	4	257	202	820	7.934	0.793	35903
162	4	259	206	831	7.608	0.761	34487
163	4	261	211	829	3.5	0.35	34996
164	4	263	215	826	3.25	0.325	34994
165	4	265	195	797	22.898	2.29	36324
166	4	267	181	776	16.405	1.64	34340
167	4	269	182	760	10.42	1.042	34331
168	4	271	176	738	14.822	1.482	35777
169	4	273	175	727	7.179	0.718	34647
170	4	275	170	715	8.45	0.845	35945
171	4	277	170	712	1.95	0.195	35823
172	4	279	168	719	4.732	0.473	40147
173	4	281	166	723	2.907	0.291	24813
174	4	283	169	727	3.25	0.325	35443
175	4	285	180	735	8.841	0.884	35159
176	4	287	193	750	12.902	1.29	35218
177	4	289	207	761	11.573	1.157	37620
178	5	235	21	67	-1	-1	35740
179	5	237	27	73	5.515	0.552	38135
180	5	239	34	83	7.934	0.793	40099
181	5	241	38	87	3.677	0.368	37700
182	5	243	47	96	8.273	0.827	39672
183	5	245	61	116	15.868	1.587	40970
184	5	247	73	126	10.153	1.015	39039
185	5	249	85	144	14.061	1.406	39389
186	5	251	90	152	6.132	0.613	41578
187	5	253	94	154	2.907	0.291	37316
188	5	255	104	168	11.183	1.118	38055
189	5	257	103	193	16.263	1.626	36145
190	5	259	107	203	7.001	0.7	36004
191	5	261	114	212	7.411	0.741	36941
192	5	263	117	213	2.055	0.206	37073
193	5	265	118	213	0.65	0.065	37087
194	5	267	118	213	0	0	36831
195	5	269	134	190	18.211	1.821	37043
196	5	271	146	182	9.374	0.937	37464
197	5	273	150	180	2.907	0.291	36389
198	5	275	154	177	3.25	0.325	36823
199	5	277	163	173	6.402	0.64	37351
200	5	279	176	166	9.597	0.96	36895
201	5	281	177	166	0.65	0.065	36936
202	5	283	188	166	7.15	0.715	36725
203	5	285	224	166	23.399	2.34	36302
204	5	287	232	168	5.36	0.536	36412
205	5	289	237	172	4.162	0.416	36671
206	6	253	13	96	-1	-1	37150
207	6	255	15	96	1.3	0.13	38007
208	6	257	19	93	3.25	0.325	38098
209	6	259	23	91	2.907	0.291	36879
210	6	261	31	84	6.909	0.691	39429
211	6	263	39	79	6.132	0.613	40748
212	6	265	52	73	9.306	0.931	37466
213	6	267	65	70	8.672	0.867	36393
214	6	269	86	65	14.031	1.403	34354
215	6	271	102	60	10.896	1.09	34625
216	6	273	115	55	9.053	0.905	47774
217	6	275	122	49	5.993	0.599	30247
218	6	277	140	40	13.081	1.308	43968
219	6	279	152	34	8.72	0.872	37818
220	6	281	161	28	7.031	0.703	38621
221	6	283	170	22	7.031	0.703	44072
222	6	285	176	18	4.687	0.469	37311
223	6	287	183	15	4.95	0.495	37581
224	6	289	190	10	5.591	0.559	32188
225	7	223	15	971	-1	-1	34556
226	7	225	19	969	2.907	0.291	40828
227	7	227	31	955	11.985	1.199	37006
228	7	229	40	941	10.818	1.082	35613
229	7	231	51	923	13.711	1.371	37134
230	7	233	51	901	14.3	1.43	31800
231	7	235	57	882	12.951	1.295	37369
232	7	237	67	869	10.661	1.066	31358
233	7	239	76	861	7.827	0.783	39326
234	7	241	102	843	20.554	2.055	34683
235	7	243	135	827	23.838	2.384	35715
236	7	245	153	822	12.143	1.214	36091
237	7	247	175	816	14.822	1.482	34885
238	7	249	187	812	8.222	0.822	35371
239	7	251	191	811	2.68	0.268	35224
240	7	253	219	808	18.304	1.83	35116
241	7	255	216	822	9.306	0.931	35082
242	7	257	213	837	9.943	0.994	34631
243	7	259	213	841	2.6	0.26	35805
244	7	261	214	841	0.65	0.065	35091
245	7	263	217	833	5.553	0.555	35382
246	7	265	197	814	17.931	1.793	35027
247	7	267	192	795	12.77	1.277	35136
248	7	269	193	768	17.562	1.756	36518
249	7	271	188	732	23.624	2.362	37172
250	7	273	185	729	2.758	0.276	37709
251	7	275	181	722	5.24	0.524	35328
252	7	277	179	716	4.111	0.411	35612
253	7	279	173	721	5.077	0.508	36128
254	7	281	173	724	1.95	0.195	41278
255	7	283	179	736	8.72	0.872	32917
256	7	285	184	740	4.162	0.416	34913
257	7	287	202	746	12.333	1.233	35191
258	7	289	214	759	11.499	1.15	35590
259	8	245	18	973	-1	-1	34270
260	8	247	24	973	3.9	0.39	32612
261	8	249	35	970	7.411	0.741	34582
262	8	251	45	970	6.5	0.65	34987
263	8	253	60	972	9.836	0.984	34177
264	8	255	73	981	10.277	1.028	35170
265	8	257	88	990	11.37	1.137	35277
266	8	259	97	995	6.692	0.669	34757
267	8	261	116	1002	13.161	1.316	34929
268	8	263	133	1005	11.22	1.122	33907
269	8	265	150	1009	11.351	1.135	35499
270	8	267	165	1011	9.836	0.984	35900
271	8	269	193	1013	18.246	1.825	34384
272	8	271	219	1013	16.9	1.69	34508
273	8	273	225	1013	3.9	0.39	34877
274	8	275	232	1010	4.95	0.495	35298
275	8	277	248	1006	10.72	1.072	34733
276	8	279	251	1005	2.055	0.206	34929
277	8	281	262	1006	7.179	0.718	35430
278	8	283	273	1009	7.411	0.741	34171
279	8	285	283	1011	6.629	0.663	34754
280	8	287	292	1012	5.886	0.589	34855
281	8	289	301	1011	5.886	0.589	34265
282	9	137	9	707	-1	-1	32457
283	9	139	20	678	20.16	2.016	41163
284	9	141	20	678	0	0	33288
285	9	143	26	662	11.107	1.111	38236
286	9	145	29	646	10.581	1.058	40115
287	9	147	32	627	12.503	1.25	34356
288	9	149	40	601	17.681	1.768	40019
289	9	151	50	585	12.264	1.226	37859
290	9	153	62	558	19.205	1.92	35718
291	9	155	65	535	15.076	1.508	35839
292	9	157	64	517	11.718	1.172	35585
293	9	159	62	495	14.359	1.436	35684
294	9	161	64	483	7.907	0.791	35534
295	9	163	73	466	12.503	1.25	35632
296	9	165	84	455	10.111	1.011	37077
297	9	167	98	443	11.985	1.199	37388
298	9	169	114	430	13.4	1.34	35843
299	9	171	132	443	14.432	1.443	35946
300	9	173	144	456	11.499	1.15	36281
301	9	175	155	470	11.573	1.157	36008
302	9	177	164	483	10.277	1.028	35658
303	9	179	169	501	12.143	1.214	35260
304	9	181	170	522	13.665	1.367	34799
305	9	183	166	542	13.257	1.326	35979
306	9	185	166	574	20.799	2.08	33794
307	9	187	169	584	6.786	0.679	35006
308	9	189	177	593	7.827	0.783	32163
309	9	191	190	609	13.4	1.34	37340
310	9	193	195	624	10.277	1.028	34293
311	9	195	196	627	2.055	0.206	35963
312	9	197	199	631	3.25	0.325	36519
313	9	199	210	632	7.179	0.718	35645
314	9	201	226	636	10.72	1.072	35536
315	9	203	231	641	4.596	0.46	35672
316	9	205	230	668	17.562	1.756	36060
317	9	207	237	690	15.006	1.501	35298
318	9	209	243	689	3.954	0.395	34552
319	9	211	254	690	7.179	0.718	34960
320	9	213	273	679	14.27	1.427	35283
321	9	215	289	669	12.264	1.226	37224
322	9	217	313	664	15.935	1.593	35510
323	9	219	330	661	11.22	1.122	33173
324	9	221	340	670	8.745	0.874	34264
325	9	223	350	672	6.629	0.663	34797
326	9	225	381	665	20.657	2.066	34951
327	9	227	397	663	10.481	1.048	35780
328	9	229	412	662	9.771	0.977	34207
329	9	231	425	665	8.672	0.867	34922
330	9	233	439	666	9.123	0.912	33866
331	9	235	467	672	18.613	1.861	36651
332	9	237	486	669	12.503	1.25	36579
333	9	239	511	668	16.263	1.626	36085
334	9	241	527	669	10.42	1.042	35642
335	9	243	551	674	15.935	1.593	35877
336	9	245	574	682	15.828	1.583	36833
337	9	247	592	684	11.772	1.177	37167
338	9	249	603	683	7.179	0.718	35846
339	9	251	613	685	6.629	0.663	35655
340	9	253	623	683	6.629	0.663	35796
341	9	255	632	679	6.402	0.64	35711
342	9	257	633	679	0.65	0.065	36249
343	9	259	635	681	1.838	0.184	35802
344	9	261	625	703	15.708	1.571	35685
345	9	263	624	711	5.24	0.524	35844
346	9	265	619	743	21.052	2.105	41592
347	9	267	621	785	27.33	2.733	48030
348	9	269	622	831	29.906	2.991	40409
349	9	271	622	849	11.7	1.17	36965
350	9	273	613	878	19.736	1.974	35928
351	9	275	612	897	12.367	1.237	35373
352	9	277	611	915	11.718	1.172	33754
353	9	279	614	928	8.672	0.867	33263
354	9	281	622	935	6.909	0.691	32798
355	9	283	636	943	10.481	1.048	33649
356	9	285	658	948	14.664	1.466	34218
357	9	287	683	951	16.366	1.637	34093
358	9	289	722	958	25.754	2.575	34865
359	10	197	16	550	-1	-1	35464
360	10	199	16	551	0.65	0.065	39089
361	10	201	19	544	4.95	0.495	40209
362	10	203	23	532	8.222	0.822	35122
363	10	205	25	524	5.36	0.536	36868
364	10	207	29	501	15.174	1.517	34152
365	10	209	31	481	13.065	1.306	31359
366	10	211	41	454	18.715	1.871	25811
367	10	213	53	437	13.525	1.353	28928
368	10	215	68	421	14.255	1.426	35036
369	10	217	71	416	3.79	0.379	31118
370	10	219	76	402	9.663	0.966	36739
371	10	221	82	392	7.58	0.758	34291
372	10	223	101	376	16.145	1.615	34008
373	10	225	117	372	10.72	1.072	36169
374	10	227	143	366	17.344	1.734	28927
375	10	229	152	366	5.85	0.585	36106
376	10	231	158	368	4.111	0.411	35601
377	10	233	162	375	5.24	0.524	35515
378	10	235	162	397	14.3	1.43	34414
379	10	237	172	409	10.153	1.015	37579
380	10	239	185	411	8.549	0.855	38009
381	10	241	198	416	9.053	0.905	29321
382	10	243	221	420	15.174	1.517	36113
383	10	245	235	427	10.174	1.017	34806
384	10	247	251	435	11.627	1.163	33868
385	10	249	264	441	9.306	0.931	37398
386	10	251	273	444	6.166	0.617	35494
387	10	253	285	451	9.03	0.903	33842
388	10	255	293	456	6.132	0.613	36511
389	10	257	308	466	11.718	1.172	37906
390	10	259	321	483	13.91	1.391	35583
391	10	261	328	493	7.934	0.793	32838
392	10	263	351	498	15.299	1.53	34425
393	10	265	364	502	8.841	0.884	34941
394	10	267	365	502	0.65	0.065	34538
395	10	269	375	506	7.001	0.7	36251
396	10	271	396	509	13.788	1.379	33970
397	10	273	426	509	19.5	1.95	34814
398	10	275	442	512	10.581	1.058	34614
399	10	277	449	516	5.24	0.524	37890
400	10	279	453	518	2.907	0.291	35201
401	10	281	467	521	9.306	0.931	35166
402	10	283	473	523	4.111	0.411	37084
403	10	285	492	523	12.35	1.235	36809
404	10	287	505	521	8.549	0.855	34896
405	10	289	510	514	5.591	0.559	35559
406	11	211	10	468	-1	-1	36507
407	11	213	15	445	15.299	1.53	36815
408	11	215	20	447	3.5	0.35	35567
409	11	217	23	447	1.95	0.195	35774
410	11	219	35	442	8.45	0.845	33372
411	11	221	48	440	8.549	0.855	34549
412	11	223	52	439	2.68	0.268	36088
413	11	225	60	437	5.36	0.536	37012
414	11	227	77	437	11.05	1.105	36982
415	11	229	89	438	7.827	0.783	36398
416	11	231	100	440	7.267	0.727	35842
417	11	233	119	442	12.418	1.242	38837
418	11	235	133	444	9.192	0.919	36091
419	11	237	148	448	10.09	1.009	37662
420	11	239	157	451	6.166	0.617	33658
421	11	241	165	454	5.553	0.555	28691
422	11	243	168	454	1.95	0.195	36384
423	11	245	180	463	9.75	0.975	36758
424	11	247	193	483	15.505	1.55	31888
425	11	249	210	494	13.161	1.316	34431
426	11	251	254	518	32.577	3.258	34982
427	11	253	280	540	22.138	2.214	34957
428	11	255	301	563	20.244	2.024	37194
429	11	257	318	591	21.291	2.129	36687
430	11	259	328	613	15.708	1.571	37398
431	11	261	336	632	13.4	1.34	36778
432	11	263	345	646	10.818	1.082	34935
433	11	265	359	655	10.818	1.082	39218
434	11	267	369	659	7.001	0.7	34957
435	11	269	341	624	29.133	2.913	35153
436	11	271	338	596	18.304	1.83	34906
437	11	273	344	588	6.5	0.65	35429
438	11	275	367	573	17.848	1.785	34763
439	11	277	387	565	14.001	1.4	38893
440	11	279	412	558	16.875	1.687	33329
441	11	281	434	563	14.664	1.466	35267
442	11	283	444	565	6.629	0.663	38585
443	11	285	449	565	3.25	0.325	34470
444	11	287	459	568	6.786	0.679	34831
445	11	289	459	568	0	0	32580
446	12	223	22	661	-1	-1	37113
447	12	225	22	661	0	0	42520
448	12	227	22	661	0	0	32126
449	12	229	26	659	2.907	0.291	36515
450	12	231	31	654	4.596	0.46	35217
451	12	233	42	644	9.663	0.966	32791
452	12	235	53	629	12.09	1.209	28696
453	12	237	75	602	22.638	2.264	33876
454	12	239	87	586	13	1.3	32521
455	12	241	115	561	24.398	2.44	38449
456	12	243	120	555	5.077	0.508	40238
457	12	245	129	546	8.273	0.827	33190
458	12	247	153	525	20.728	2.073	33753
459	12	249	159	523	4.111	0.411	33768
460	12	251	176	515	12.212	1.221	34383
461	12	253	201	508	16.875	1.687	35498
462	12	255	213	504	8.222	0.822	44934
463	12	257	227	498	9.9	0.99	49182
464	12	259	238	493	7.854	0.785	35898
465	12	261	256	486	12.553	1.255	33940
466	12	263	263	482	5.24	0.524	36440
467	12	265	278	477	10.277	1.028	38585
468	12	267	298	472	13.4	1.34	35593
469	12	269	299	470	1.453	0.145	37174
470	12	271	274	486	19.293	1.929	35647
471	12	273	270	474	8.222	0.822	35402
472	12	275	272	453	13.711	1.371	35102
473	12	277	296	388	45.037	4.504	38044
474	12	279	306	360	19.325	1.933	36373
475	12	281	309	336	15.721	1.572	45204
476	12	283	308	321	9.771	0.977	49576
477	12	285	302	298	15.45	1.545	39714
478	12	287	300	289	5.993	0.599	32662
479	12	289	298	278	7.267	0.727	35254
480	13	225	34	286	-1	-1	35065
481	13	227	45	295	9.238	0.924	36695
482	13	229	56	302	8.475	0.847	36808
483	13	231	70	311	10.818	1.082	37850
484	13	233	84	324	12.418	1.242	37700
485	13	235	91	330	5.993	0.599	40420
486	13	237	94	333	2.758	0.276	36324
487	13	239	94	350	11.05	1.105	36652
488	13	241	80	383	23.3	2.33	43766
489	13	243	75	406	15.299	1.53	44079
490	13	245	71	432	17.098	1.71	37372
491	13	247	71	446	9.1	0.91	34303
492	13	249	70	453	4.596	0.46	35398
493	13	251	69	475	14.314	1.431	35855
494	13	253	69	476	0.65	0.065	36011
495	13	255	73	483	5.24	0.524	35582
496	13	257	77	493	7.001	0.7	31302
497	13	259	75	492	1.453	0.145	32402
498	13	261	63	480	11.031	1.103	35624
499	13	263	59	472	5.814	0.581	38777
500	13	265	58	469	2.055	0.206	38377
501	13	267	58	472	1.95	0.195	35536
502	13	269	60	475	2.344	0.234	40776
503	13	271	49	479	7.608	0.761	35584
504	13	273	40	481	5.993	0.599	35457
505	13	275	26	485	9.464	0.946	36849
506	13	277	15	488	7.411	0.741	34430
507	13	279	9	488	3.9	0.39	35420
508	13	281	3	485	4.36	0.436	36419
509	13	283	3	479	3.9	0.39	36091
510	13	285	20	473	11.718	1.172	28982
511	13	287	42	484	15.987	1.599	37354
512	13	289	53	494	9.663	0.966	39269
513	14	221	14	658	-1	-1	36022
514	14	223	16	658	1.3	0.13	34429
515	14	225	26	655	6.786	0.679	45895
516	14	227	31	653	3.5	0.35	35804
517	14	229	31	653	0	0	35136
518	14	231	31	648	3.25	0.325	37901
519	14	233	36	641	5.591	0.559	22636
520	14	235	47	632	9.238	0.924	33441
521	14	237	55	624	7.354	0.735	26707
522	14	239	93	588	34.023	3.402	29796
523	14	241	96	582	4.36	0.436	29681
524	14	243	110	560	16.95	1.695	31321
525	14	245	129	539	18.407	1.841	35100
526	14	247	144	531	11.05	1.105	31095
527	14	249	174	521	20.554	2.055	35749
528	14	251	190	517	10.72	1.072	35728
529	14	253	205	509	11.05	1.105	35665
530	14	255	217	502	9.03	0.903	44291
531	14	257	227	496	7.58	0.758	37507
532	14	259	241	489	10.174	1.017	35777
533	14	261	253	483	8.72	0.872	35298
534	14	263	260	481	4.732	0.473	36063
535	14	265	265	480	3.314	0.331	33402
536	14	267	274	478	5.993	0.599	35738
537	14	269	277	477	2.055	0.206	33907
538	14	271	298	445	24.878	2.488	35622
539	14	273	304	417	18.613	1.861	35387
540	14	275	296	405	9.374	0.937	38891
541	14	277	296	391	9.1	0.91	36882
542	14	279	297	354	24.058	2.406	30297
543	14	281	288	356	5.993	0.599	26990
544	14	283	304	332	18.748	1.875	39894
545	14	285	306	301	20.191	2.019	46774
546	14	287	304	283	11.772	1.177	45228
547	14	289	301	273	6.786	0.679	32001
548	15	247	15	49	-1	-1	36691
549	15	249	19	53	3.677	0.368	30101
550	15	251	32	60	9.597	0.96	35869
551	15	253	45	66	9.306	0.931	35784
552	15	255	54	70	6.402	0.64	36236
553	15	257	70	81	12.62	1.262	38406
554	15	259	81	93	10.581	1.058	36532
555	15	261	91	98	7.267	0.727	35905
556	15	263	100	102	6.402	0.64	40948
557	15	265	123	107	15.299	1.53	39743
558	15	267	148	111	16.456	1.646	36688
559	15	269	171	112	14.964	1.496	37916
560	15	271	191	112	13	1.3	38241
561	15	273	197	114	4.111	0.411	37827
562	15	275	205	116	5.36	0.536	33535
563	15	277	216	121	7.854	0.785	36397
564	15	279	228	131	10.153	1.015	37596
565	15	281	235	137	5.993	0.599	36808
566	15	283	248	148	11.069	1.107	36768
567	15	285	261	160	11.499	1.15	35408
568	15	287	271	173	10.661	1.066	37334
569	15	289	284	187	12.418	1.242	39658
570	16	247	33	18	-1	-1	35911
571	16	249	42	22	6.402	0.64	36554
572	16	251	49	26	5.24	0.524	34673
573	16	253	72	37	16.571	1.657	36333
574	16	255	80	44	6.909	0.691	37005
575	16	257	94	57	12.418	1.242	36217
576	16	259	104	64	7.934	0.793	38682
577	16	261	120	71	11.351	1.135	36729
578	16	263	129	73	5.993	0.599	38088
579	16	265	149	80	13.773	1.377	38639
580	16	267	183	88	22.703	2.27	38631
581	16	269	195	89	7.827	0.783	32898
582	16	271	206	89	7.15	0.715	41443
583	16	273	211	87	3.5	0.35	37077
584	16	275	226	81	10.501	1.05	35634
585	16	277	233	82	4.596	0.46	36540
586	16	279	240	85	4.95	0.495	35816
587	16	281	256	96	12.62	1.262	37334
588	16	283	265	100	6.402	0.64	38060
589	16	285	280	110	11.718	1.172	38395
590	16	287	286	116	5.515	0.552	39840
591	16	289	292	120	4.687	0.469	37323
592	17	241	17	279	-1	-1	40849
593	17	243	24	288	7.411	0.741	37857
594	17	245	37	302	12.418	1.242	39042
595	17	247	45	311	7.827	0.783	38288
596	17	249	50	316	4.596	0.46	42577
597	17	251	56	324	6.5	0.65	35653
598	17	253	62	332	6.5	0.65	37013
599	17	255	70	341	7.827	0.783	36287
600	17	257	75	348	5.591	0.559	37447
601	17	259	73	345	2.344	0.234	36108
602	17	261	75	352	4.732	0.473	36750
603	17	263	83	359	6.909	0.691	33799
604	17	265	98	370	12.09	1.209	37566
605	17	267	108	378	8.324	0.832	36329
606	17	269	117	384	7.031	0.703	37208
607	17	271	129	394	10.153	1.015	35504
608	17	273	137	404	8.324	0.832	35520
609	17	275	139	412	5.36	0.536	35890
610	17	277	142	420	5.553	0.555	36031
611	17	279	149	435	10.759	1.076	35260
612	17	281	150	437	1.453	0.145	35336
613	17	283	150	442	3.25	0.325	36011
614	17	285	151	449	4.596	0.46	35626
615	17	287	155	456	5.24	0.524	36118
616	17	289	162	464	6.909	0.691	36305
617	18	219	17	552	-1	-1	35677
618	18	221	19	547	3.5	0.35	35450
619	18	223	32	535	11.499	1.15	36042
620	18	225	48	521	13.819	1.382	35357
621	18	227	61	507	12.418	1.242	35686
622	18	229	66	502	4.596	0.46	35330
623	18	231	73	496	5.993	0.599	35525
624	18	233	86	480	13.4	1.34	35248
625	18	235	107	465	16.774	1.677	36481
626	18	237	126	456	13.665	1.367	24079
627	18	239	147	450	14.196	1.42	29757
628	18	241	167	450	13	1.3	35595
629	18	243	192	459	17.27	1.727	34993
630	18	245	206	471	11.985	1.199	35728
631	18	247	223	495	19.117	1.912	37618
632	18	249	236	509	12.418	1.242	29573
633	18	251	261	531	21.646	2.165	31798
634	18	253	282	552	19.304	1.93	29262
635	18	255	296	575	17.501	1.75	32515
636	18	257	314	611	26.161	2.616	34383
637	18	259	321	621	7.934	0.793	34706
638	18	261	334	640	14.964	1.496	34712
639	18	263	346	658	14.061	1.406	34812
640	18	265	351	664	5.077	0.508	35207
641	18	267	357	668	4.687	0.469	35218
642	18	269	365	672	5.814	0.581	34773
643	18	271	370	674	3.5	0.35	34555
644	18	273	370	646	18.2	1.82	35697
645	18	275	385	604	28.988	2.899	35304
646	18	277	393	597	6.909	0.691	35333
647	18	279	400	591	5.993	0.599	35697
648	18	281	423	573	18.984	1.898	35442
649	18	283	440	568	11.518	1.152	32307
650	18	285	454	568	9.1	0.91	33742
651	18	287	457	567	2.055	0.206	34831
652	18	289	464	567	4.55	0.455	33831
653	19	79	19	32	-1	-1	37310
654	19	81	14	45	9.053	0.905	32956
655	19	83	24	55	9.192	0.919	34165
656	19	85	38	75	15.868	1.587	35586
657	19	87	51	97	16.61	1.661	32547
658	19	89	57	107	7.58	0.758	27917
659	19	91	60	118	7.411	0.741	33639
660	19	93	63	149	20.244	2.024	31971
661	19	95	75	176	19.205	1.92	36092
662	19	97	85	201	17.501	1.75	38450
663	19	99	89	224	15.174	1.517	37060
664	19	101	103	275	34.375	3.438	35352
665	19	103	106	283	5.553	0.555	33122
666	19	105	123	308	19.651	1.965	35070
667	19	107	132	325	12.503	1.25	35473
668	19	109	172	370	39.134	3.913	35862
669	19	111	172	370	0	0	36338
670	19	113	174	364	4.111	0.411	35702
671	19	115	183	349	11.37	1.137	35522
672	19	117	179	359	7.001	0.7	35853
673	19	119	128	349	33.78	3.378	34463
674	19	121	95	357	22.071	2.207	35396
675	19	123	77	360	11.861	1.186	34231
676	19	125	64	356	8.841	0.884	35839
677	19	127	59	349	5.591	0.559	40695
678	19	129	56	334	9.943	0.994	34119
679	19	131	49	385	33.46	3.346	34493
680	19	133	49	408	14.95	1.495	34852
681	19	135	51	458	32.525	3.253	36760
682	19	137	50	479	13.665	1.367	39390
683	19	139	40	509	20.554	2.055	33875
684	19	141	37	512	2.758	0.276	34336
685	19	143	27	522	9.192	0.919	33995
686	19	145	23	526	3.677	0.368	34016
687	19	147	23	527	0.65	0.065	34441
688	20	83	225	22	-1	-1	30996
689	20	85	225	23	0.65	0.065	30386
690	20	87	227	26	2.344	0.234	33723
691	20	89	227	26	0	0	33434
692	20	91	228	28	1.453	0.145	39099
693	20	93	248	46	17.489	1.749	34548
694	20	95	256	53	6.909	0.691	35319
695	20	97	267	61	8.841	0.884	33727
696	20	99	282	62	9.771	0.977	34022
697	20	101	317	75	24.268	2.427	33615
698	20	103	342	93	20.023	2.002	30083
699	20	105	357	105	12.486	1.249	37803
700	20	107	369	113	9.374	0.937	38301
701	20	109	381	128	12.486	1.249	36290
702	20	111	381	128	0	0	35923
703	20	113	391	125	6.786	0.679	36622
704	20	115	434	111	29.393	2.939	35998
705	20	117	454	97	15.868	1.587	45057
706	20	119	475	84	16.053	1.605	39598
707	20	121	497	76	15.216	1.522	35458
708	20	123	511	83	10.174	1.017	35583
709	20	125	526	103	16.25	1.625	35888
710	20	127	523	134	20.244	2.024	36739
711	20	129	526	163	18.95	1.895	35914
712	20	131	530	189	17.098	1.71	36421
713	20	133	533	236	30.611	3.061	36046
714	20	135	541	264	18.928	1.893	36324
715	20	137	544	287	15.076	1.508	35945
716	20	139	522	319	25.241	2.524	35935
717	20	141	516	335	11.107	1.111	36797
718	20	143	514	341	4.111	0.411	35330
719	20	145	508	353	8.72	0.872	36076
720	20	147	511	366	8.672	0.867	35949
721	20	149	538	413	35.231	3.523	36960
722	20	151	538	440	17.55	1.755	38436
723	20	153	528	453	10.661	1.066	36756
724	20	155	510	472	17.012	1.701	36385
725	20	157	501	476	6.402	0.64	36554
726	20	159	473	458	21.636	2.164	37552
727	20	161	458	479	16.774	1.677	37263
728	20	163	436	505	22.138	2.214	35671
729	20	165	430	511	5.515	0.552	36314
730	20	167	424	530	12.951	1.295	33510
731	20	169	423	534	2.68	0.268	34048
732	20	171	433	581	31.233	3.123	38295
733	20	173	433	588	4.55	0.455	37293
734	20	175	431	610	14.359	1.436	35683
735	20	177	438	623	9.597	0.96	33081
736	20	179	462	636	17.741	1.774	29639
737	20	181	479	644	12.212	1.221	29741
738	20	183	507	661	21.291	2.129	35944
739	20	185	523	670	11.932	1.193	29675
740	20	187	524	670	0.65	0.065	35689
741	20	189	547	670	14.95	1.495	41206
742	20	191	533	689	15.34	1.534	34778
743	20	193	488	719	35.153	3.515	46831
744	20	195	474	729	11.183	1.118	36478
745	20	197	453	751	19.768	1.977	39767
746	20	199	426	756	17.848	1.785	30250
747	20	201	406	772	16.648	1.665	36112
748	20	203	391	785	12.902	1.29	35468
749	20	205	390	785	0.65	0.065	34912
750	20	207	398	779	6.5	0.65	35005
751	20	209	402	771	5.814	0.581	30016
752	20	211	408	765	5.515	0.552	32353
753	20	213	423	758	10.759	1.076	31450
754	20	215	429	753	5.077	0.508	34015
755	20	217	430	752	0.919	0.092	27898
756	20	219	453	735	18.59	1.859	34810
757	20	221	459	732	4.36	0.436	30476
758	20	223	470	727	7.854	0.785	34170
759	20	225	474	726	2.68	0.268	34209
760	20	227	486	721	8.45	0.845	34761
761	20	229	486	720	0.65	0.065	34506
762	20	231	483	714	4.36	0.436	34615
763	20	233	431	736	36.7	3.67	34799
764	20	235	398	731	21.694	2.169	34698
765	20	237	385	728	8.672	0.867	34507
766	20	239	360	728	16.25	1.625	39146
767	20	241	355	730	3.5	0.35	37512
768	20	243	351	753	15.174	1.517	36443
769	20	245	353	778	16.302	1.63	29738
770	20	247	354	800	14.314	1.431	35151
771	20	249	364	816	12.264	1.226	48761
772	20	251	373	880	42.008	4.201	38597
773	20	253	378	889	6.692	0.669	43698
774	20	255	403	944	39.269	3.927	34484
775	20	257	404	946	1.453	0.145	34596
776	20	259	404	947	0.65	0.065	35909
777	20	261	408	955	5.814	0.581	28016
778	20	263	422	963	10.481	1.048	31972
779	20	265	450	977	20.348	2.035	36920
780	20	267	477	985	18.304	1.83	34391
781	20	269	506	987	18.894	1.889	36323
782	20	271	521	989	9.836	0.984	36004
783	20	273	543	995	14.822	1.482	34404
784	20	275	549	998	4.36	0.436	35031
785	20	277	565	1011	13.4	1.34	34402
786	20	279	569	1018	5.24	0.524	34227
787	20	281	572	1019	2.055	0.206	34838
788	20	283	582	1022	6.786	0.679	34340
789	20	285	593	1022	7.15	0.715	34189
790	21	95	16	271	-1	-1	39988
791	21	97	16	271	0	0	43151
792	21	99	32	267	10.72	1.072	37308
793	21	101	33	267	0.65	0.065	36430
794	21	103	34	267	0.65	0.065	34983
795	21	105	43	267	5.85	0.585	35197
796	21	107	48	267	3.25	0.325	33352
797	21	109	56	267	5.2	0.52	42175
798	21	111	65	266	5.886	0.589	41879
799	21	113	68	265	2.055	0.206	34467
800	21	115	81	261	8.841	0.884	34968
801	21	117	81	261	0	0	35042
802	21	119	87	258	4.36	0.436	35639
803	21	121	87	258	0	0	35127
804	21	123	81	258	3.9	0.39	35235
805	21	125	53	262	18.384	1.838	33292
806	21	127	43	265	6.786	0.679	35628
807	21	129	36	267	4.732	0.473	30560
808	21	131	36	267	0	0	34078
809	21	133	43	266	4.596	0.46	32477
810	21	135	57	264	9.192	0.919	32412
811	21	137	79	260	14.534	1.453	45168
812	21	139	92	254	9.306	0.931	49186
813	21	141	117	247	16.875	1.687	33660
814	21	143	118	247	0.65	0.065	36699
815	21	145	118	247	0	0	36074
816	21	147	122	251	3.677	0.368	36175
817	21	149	124	252	1.453	0.145	35635
818	21	151	98	263	18.35	1.835	35477
819	21	153	79	274	14.27	1.427	34934
820	21	155	53	298	22.999	2.3	35212
821	21	157	22	344	36.055	3.606	30234
822	21	159	21	364	13.016	1.302	36598
823	21	161	32	386	15.987	1.599	35002
824	21	163	36	397	7.608	0.761	35325
825	21	165	36	396	0.65	0.065	35667
826	21	167	29	382	10.174	1.017	34606
827	21	169	24	362	13.4	1.34	34908
828	21	171	26	343	12.418	1.242	34585
829	21	173	36	318	17.501	1.75	35820
830	21	175	56	295	19.811	1.981	34979
831	21	177	85	277	22.185	2.219	39806
832	21	179	101	261	14.707	1.471	41893
833	21	181	119	242	17.012	1.701	37037
834	21	183	132	224	14.432	1.443	37041
835	21	185	128	248	15.815	1.581	47007
836	21	187	128	251	1.95	0.195	37447
837	21	189	136	266	11.05	1.105	33644
838	21	191	138	277	7.267	0.727	32990
839	21	193	151	306	20.657	2.066	32959
840	21	195	156	316	7.267	0.727	38309
841	21	197	161	330	9.663	0.966	35864
842	21	199	174	369	26.721	2.672	35565
843	21	201	176	377	5.36	0.536	35382
844	21	203	176	394	11.05	1.105	36332
845	21	205	149	413	21.459	2.146	35158
846	21	207	123	426	18.894	1.889	34062
847	21	209	124	385	26.657	2.666	41405
848	21	211	126	367	11.772	1.177	39621
849	21	213	121	358	6.692	0.669	36526
850	21	215	127	396	25.005	2.501	34312
851	21	217	133	440	28.864	2.886	36735
852	21	219	136	478	24.776	2.478	34724
853	21	221	131	515	24.268	2.427	35292
854	21	223	135	562	30.66	3.066	34627
855	21	225	145	592	20.554	2.055	37195
856	21	227	145	599	4.55	0.455	35609
857	21	229	158	602	8.672	0.867	35126
858	21	231	205	594	30.989	3.099	35748
859	21	233	259	592	35.123	3.512	35439
860	21	235	276	591	11.069	1.107	29445
861	21	237	277	591	0.65	0.065	35169
862	21	239	280	585	4.36	0.436	38873
863	21	241	287	594	7.411	0.741	33416
864	21	243	304	605	13.161	1.316	36196
865	21	245	319	609	10.09	1.009	30911
866	21	247	326	609	4.55	0.455	35022
867	21	249	273	604	34.602	3.46	36372
868	21	251	243	601	19.597	1.96	36301
869	21	253	210	598	21.538	2.154	35173
870	21	255	172	595	24.776	2.478	35651
871	21	257	111	580	40.83	4.083	35417
872	21	259	80	576	20.317	2.032	35125
873	21	261	61	570	12.951	1.295	43975
874	21	263	56	567	3.79	0.379	54639
875	21	265	56	567	0	0	35700
876	21	267	44	603	24.665	2.467	34631
877	21	269	25	651	33.555	3.355	36882
878	21	271	29	663	8.222	0.822	38065
879	21	273	30	674	7.179	0.718	38658
880	21	275	38	695	14.607	1.461	35200
881	21	277	67	721	25.316	2.532	36807
882	21	279	88	729	14.607	1.461	36536
883	21	281	90	734	3.5	0.35	35955
884	21	283	100	744	9.192	0.919	36406
885	21	285	105	777	21.694	2.169	34875
886	21	287	115	782	7.267	0.727	34356
887	21	289	151	791	24.12	2.412	34654
888	22	197	16	296	-1	-1	40220
889	22	199	16	296	0	0	31293
890	22	201	23	286	7.934	0.793	33686
891	22	203	39	270	14.707	1.471	31938
892	22	205	30	249	14.85	1.485	28507
893	22	207	27	240	6.166	0.617	29087
894	22	209	25	233	4.732	0.473	29674
895	22	211	24	232	0.919	0.092	29191
896	22	213	25	220	7.827	0.783	30892
897	22	215	19	214	5.515	0.552	31444
898	22	217	13	201	9.306	0.931	31388
899	22	219	15	186	9.836	0.984	32473
900	22	221	15	173	8.45	0.845	29268
901	22	223	16	164	5.886	0.589	29704
902	22	225	16	164	0	0	34691
903	22	227	16	164	0	0	40117
904	22	229	16	149	9.75	0.975	35811
905	22	231	18	131	11.772	1.177	34249
906	22	233	20	93	24.734	2.473	33506
907	22	235	22	81	7.907	0.791	41538
908	22	237	25	76	3.79	0.379	38674
909	22	239	35	111	23.66	2.366	39270
910	22	241	36	121	6.532	0.653	42335
911	22	243	36	137	10.4	1.04	33759
912	22	245	32	153	10.72	1.072	32476
913	22	247	25	174	14.388	1.439	32315
914	22	249	20	207	21.694	2.169	27899
915	22	251	20	220	8.45	0.845	29508
916	22	253	20	227	4.55	0.455	29449
917	22	255	30	231	7.001	0.7	28833
918	22	257	39	234	6.166	0.617	18712
919	22	259	42	240	4.36	0.436	26361
920	22	261	43	247	4.596	0.46	37521
921	22	263	42	253	3.954	0.395	30853
922	22	265	32	275	15.708	1.571	44537
923	22	267	29	286	7.411	0.741	32931
924	22	269	25	308	14.534	1.453	34872
925	22	271	18	326	12.553	1.255	35830
926	22	273	10	354	18.928	1.893	35005
927	22	275	10	354	0	0	43446
928	22	277	11	354	0.65	0.065	29547
929	22	279	31	350	13.257	1.326	38719
930	22	281	49	349	11.718	1.172	36547
931	22	283	70	351	13.711	1.371	35386
932	22	285	85	349	9.836	0.984	35118
933	22	287	93	343	6.5	0.65	34224
934	22	289	101	340	5.553	0.555	34635
935	23	243	339	14	-1	-1	41227
936	23	245	340	34	13.016	1.302	36844
937	23	247	346	43	7.031	0.703	32991
938	23	249	353	51	6.909	0.691	36210
939	23	251	373	77	21.321	2.132	36546
940	23	253	397	103	22.999	2.3	33214
941	23	255	425	113	19.325	1.933	37530
942	23	257	430	113	3.25	0.325	36866
943	23	259	452	103	15.708	1.571	36862
944	23	261	471	91	14.607	1.461	36639
945	23	263	489	78	14.432	1.443	36564
946	23	265	515	59	20.931	2.093	35901
947	23	267	523	54	6.132	0.613	36132
948	23	269	534	39	12.09	1.209	35457
949	23	271	531	18	13.788	1.379	36078
950	23	273	530	10	5.24	0.524	36020
951	23	275	530	6	2.6	0.26	35270
952	23	277	529	1	3.314	0.331	32827
953	23	279	529	0	0.65	0.065	35578
954	23	281	530	1	0.919	0.092	35712
955	23	283	533	6	3.79	0.379	36143
956	23	285	539	9	4.36	0.436	36306
957	23	287	549	12	6.786	0.679	35686
958	23	289	550	15	2.055	0.206	35531
