# Supplementary material for: The Arp2/3 complex is required for in situ haptotactic response of microglia to iC3b
Source: EMBO Rep. 2026 Feb 27;27(7):1666–95. doi: 10.1038/s44319-026-00720-9 (PMC13076747; doi:10.1038/s44319-026-00720-9)
Supplement: Supplementary file 15 — Source data Fig. 3 [file 44319_2026_720_MOESM15_ESM.zip › Figure 3/3H-L/25.01.26 BV2 iC3b hapto CK666 well 2 away tracks.csv]

Track n�	Slice n�	X	Y	Distance	Velocity	Pixel Value
1	227	13	741	-1.000	-1.000	38672
1	229	25	734	9.030	0.903	36680
1	231	25	734	0.000	0.000	36928
1	233	27	735	1.453	0.145	38024
1	235	34	741	5.993	0.599	36559
1	237	44	760	13.956	1.396	35120
1	239	55	774	11.573	1.157	36624
1	241	62	777	4.950	0.495	36368
1	243	81	777	12.350	1.235	35281
1	245	88	775	4.732	0.473	35130
1	247	94	774	3.954	0.395	36720
1	249	105	775	7.179	0.718	37578
1	251	119	767	10.481	1.048	36128
1	253	134	759	11.050	1.105	37505
1	255	139	751	6.132	0.613	36395
1	257	137	739	7.907	0.791	40247
1	259	139	724	9.836	0.984	42553
1	261	142	708	10.581	1.058	35890
1	263	144	689	12.418	1.242	43195
1	265	151	670	13.161	1.316	37250
1	267	159	650	14.001	1.400	36687
1	269	162	628	14.432	1.443	39669
1	271	165	608	13.145	1.315	39483
1	273	164	596	7.827	0.783	38228
1	275	171	590	5.993	0.599	34443
1	277	207	587	23.481	2.348	37741
1	279	221	585	9.192	0.919	37182
1	281	230	590	6.692	0.669	37833
1	283	252	594	14.534	1.453	36479
1	285	282	598	19.672	1.967	36522
1	287	304	600	14.359	1.436	37849
1	289	338	603	22.185	2.219	36934
2	147	21	455	-1.000	-1.000	37820
2	149	30	447	7.827	0.783	35595
2	151	30	447	0.000	0.000	37537
2	153	32	446	1.453	0.145	41578
2	155	47	437	11.370	1.137	37073
2	157	55	435	5.360	0.536	39020
2	159	62	434	4.596	0.460	35229
2	161	68	435	3.954	0.395	37615
2	163	78	437	6.629	0.663	38252
2	165	86	441	5.814	0.581	38596
2	167	104	447	12.333	1.233	35769
2	169	141	463	26.202	2.620	36338
2	171	158	470	11.950	1.195	37278
2	173	175	473	11.220	1.122	37169
2	175	189	474	9.123	0.912	36864
2	177	196	473	4.596	0.460	35429
2	179	203	471	4.732	0.473	34852
2	181	206	478	4.950	0.495	35315
2	183	206	479	0.650	0.065	35533
2	185	201	479	3.250	0.325	35701
2	187	206	465	9.663	0.966	48661
2	189	210	455	7.001	0.700	43490
2	191	213	451	3.250	0.325	40283
2	193	213	462	7.150	0.715	36858
2	195	210	471	6.166	0.617	38701
2	197	210	475	2.600	0.260	35895
2	199	210	475	0.000	0.000	32964
2	201	212	462	8.549	0.855	35257
2	203	212	450	7.800	0.780	31315
2	205	212	441	5.850	0.585	31253
2	207	223	448	8.475	0.847	33713
2	209	233	455	7.934	0.793	35727
2	211	241	458	5.553	0.555	36093
2	213	253	467	9.750	0.975	36108
2	215	261	474	6.909	0.691	36860
2	217	269	479	6.132	0.613	34707
2	219	273	482	3.250	0.325	35511
2	221	282	489	7.411	0.741	34547
2	223	290	494	6.132	0.613	33403
2	225	305	504	11.718	1.172	31836
2	227	318	515	11.069	1.107	37625
2	229	324	524	7.031	0.703	32266
2	231	348	574	36.049	3.605	35618
2	233	349	572	1.453	0.145	35485
2	235	361	588	13.000	1.300	35116
2	237	366	591	3.790	0.379	34196
2	239	372	593	4.111	0.411	33394
2	241	381	598	6.692	0.669	35284
2	243	389	606	7.354	0.735	36977
2	245	393	610	3.677	0.368	36496
2	247	394	618	5.240	0.524	36287
2	249	394	627	5.850	0.585	36472
2	251	394	629	1.300	0.130	37399
2	253	396	636	4.732	0.473	37361
2	255	398	647	7.267	0.727	35490
2	257	398	661	9.100	0.910	34655
2	259	398	667	3.900	0.390	35334
2	261	399	676	5.886	0.589	34090
2	263	400	682	3.954	0.395	30892
2	265	407	707	16.875	1.687	29304
2	267	417	729	15.708	1.571	38249
2	269	421	745	10.720	1.072	38026
2	271	427	773	18.613	1.861	36704
2	273	429	782	5.993	0.599	38032
2	275	431	790	5.360	0.536	34699
2	277	435	806	10.720	1.072	34856
2	279	433	826	13.065	1.306	34840
2	281	435	845	12.418	1.242	34993
2	283	438	854	6.166	0.617	36547
2	285	439	860	3.954	0.395	39409
2	287	441	866	4.111	0.411	37705
2	289	444	873	4.950	0.495	36374
3	215	13	297	-1.000	-1.000	32787
3	217	16	298	2.055	0.206	32136
3	219	25	303	6.692	0.669	35739
3	221	38	306	8.672	0.867	36996
3	223	60	312	14.822	1.482	36267
3	225	74	316	9.464	0.946	23901
3	227	103	322	19.249	1.925	34571
3	229	121	325	11.861	1.186	36407
3	231	149	327	18.246	1.825	35980
3	233	196	335	30.989	3.099	36114
3	235	210	340	9.663	0.966	35598
3	237	240	355	21.801	2.180	31274
3	239	265	363	17.061	1.706	35068
3	241	266	363	0.650	0.065	35053
3	243	259	363	4.550	0.455	35637
3	245	242	363	11.050	1.105	32512
3	247	244	362	1.453	0.145	30003
3	249	256	352	10.153	1.015	28469
3	251	263	330	15.006	1.501	40212
3	253	264	316	9.123	0.912	32687
3	255	268	306	7.001	0.700	33772
3	257	273	301	4.596	0.460	28894
3	259	275	303	1.838	0.184	28404
3	261	270	328	16.571	1.657	35999
3	263	278	342	10.481	1.048	26254
3	265	305	350	18.304	1.830	34178
3	267	316	352	7.267	0.727	34981
3	269	320	353	2.680	0.268	35520
3	271	321	353	0.650	0.065	33346
3	273	331	348	7.267	0.727	35825
3	275	345	347	9.123	0.912	35964
3	277	355	335	10.153	1.015	43180
3	279	363	320	11.050	1.105	30304
3	281	373	315	7.267	0.727	32004
3	283	405	310	21.052	2.105	30270
3	285	428	307	15.076	1.508	31423
3	287	457	303	19.028	1.903	37068
3	289	475	302	11.718	1.172	35887
4	221	18	954	-1.000	-1.000	33654
4	223	18	954	0.000	0.000	36409
4	225	33	941	12.902	1.290	37806
4	227	40	937	5.240	0.524	34302
4	229	47	921	11.351	1.135	36634
4	231	55	913	7.354	0.735	36980
4	233	59	908	4.162	0.416	34820
4	235	71	893	12.486	1.249	33848
4	237	79	881	9.374	0.937	35342
4	239	81	876	3.500	0.350	38150
4	241	100	847	22.535	2.253	35316
4	243	123	831	18.211	1.821	36516
4	245	133	831	6.500	0.650	37088
4	247	162	823	19.554	1.955	39071
4	249	168	822	3.954	0.395	37539
4	251	183	818	10.090	1.009	35163
4	253	188	815	3.790	0.379	34897
4	255	192	813	2.907	0.291	33076
4	257	202	820	7.934	0.793	35903
4	259	206	831	7.608	0.761	34487
4	261	211	829	3.500	0.350	34996
4	263	215	826	3.250	0.325	34994
4	265	195	797	22.898	2.290	36324
4	267	181	776	16.405	1.640	34340
4	269	182	760	10.420	1.042	34331
4	271	176	738	14.822	1.482	35777
4	273	175	727	7.179	0.718	34647
4	275	170	715	8.450	0.845	35945
4	277	170	712	1.950	0.195	35823
4	279	168	719	4.732	0.473	40147
4	281	166	723	2.907	0.291	24813
4	283	169	727	3.250	0.325	35443
4	285	180	735	8.841	0.884	35159
4	287	193	750	12.902	1.290	35218
4	289	207	761	11.573	1.157	37620
5	235	21	67	-1.000	-1.000	35740
5	237	27	73	5.515	0.552	38135
5	239	34	83	7.934	0.793	40099
5	241	38	87	3.677	0.368	37700
5	243	47	96	8.273	0.827	39672
5	245	61	116	15.868	1.587	40970
5	247	73	126	10.153	1.015	39039
5	249	85	144	14.061	1.406	39389
5	251	90	152	6.132	0.613	41578
5	253	94	154	2.907	0.291	37316
5	255	104	168	11.183	1.118	38055
5	257	103	193	16.263	1.626	36145
5	259	107	203	7.001	0.700	36004
5	261	114	212	7.411	0.741	36941
5	263	117	213	2.055	0.206	37073
5	265	118	213	0.650	0.065	37087
5	267	118	213	0.000	0.000	36831
5	269	134	190	18.211	1.821	37043
5	271	146	182	9.374	0.937	37464
5	273	150	180	2.907	0.291	36389
5	275	154	177	3.250	0.325	36823
5	277	163	173	6.402	0.640	37351
5	279	176	166	9.597	0.960	36895
5	281	177	166	0.650	0.065	36936
5	283	188	166	7.150	0.715	36725
5	285	224	166	23.399	2.340	36302
5	287	232	168	5.360	0.536	36412
5	289	237	172	4.162	0.416	36671
6	253	13	96	-1.000	-1.000	37150
6	255	15	96	1.300	0.130	38007
6	257	19	93	3.250	0.325	38098
6	259	23	91	2.907	0.291	36879
6	261	31	84	6.909	0.691	39429
6	263	39	79	6.132	0.613	40748
6	265	52	73	9.306	0.931	37466
6	267	65	70	8.672	0.867	36393
6	269	86	65	14.031	1.403	34354
6	271	102	60	10.896	1.090	34625
6	273	115	55	9.053	0.905	47774
6	275	122	49	5.993	0.599	30247
6	277	140	40	13.081	1.308	43968
6	279	152	34	8.720	0.872	37818
6	281	161	28	7.031	0.703	38621
6	283	170	22	7.031	0.703	44072
6	285	176	18	4.687	0.469	37311
6	287	183	15	4.950	0.495	37581
6	289	190	10	5.591	0.559	32188
7	223	15	971	-1.000	-1.000	34556
7	225	19	969	2.907	0.291	40828
7	227	31	955	11.985	1.199	37006
7	229	40	941	10.818	1.082	35613
7	231	51	923	13.711	1.371	37134
7	233	51	901	14.300	1.430	31800
7	235	57	882	12.951	1.295	37369
7	237	67	869	10.661	1.066	31358
7	239	76	861	7.827	0.783	39326
7	241	102	843	20.554	2.055	34683
7	243	135	827	23.838	2.384	35715
7	245	153	822	12.143	1.214	36091
7	247	175	816	14.822	1.482	34885
7	249	187	812	8.222	0.822	35371
7	251	191	811	2.680	0.268	35224
7	253	219	808	18.304	1.830	35116
7	255	216	822	9.306	0.931	35082
7	257	213	837	9.943	0.994	34631
7	259	213	841	2.600	0.260	35805
7	261	214	841	0.650	0.065	35091
7	263	217	833	5.553	0.555	35382
7	265	197	814	17.931	1.793	35027
7	267	192	795	12.770	1.277	35136
7	269	193	768	17.562	1.756	36518
7	271	188	732	23.624	2.362	37172
7	273	185	729	2.758	0.276	37709
7	275	181	722	5.240	0.524	35328
7	277	179	716	4.111	0.411	35612
7	279	173	721	5.077	0.508	36128
7	281	173	724	1.950	0.195	41278
7	283	179	736	8.720	0.872	32917
7	285	184	740	4.162	0.416	34913
7	287	202	746	12.333	1.233	35191
7	289	214	759	11.499	1.150	35590
8	245	18	973	-1.000	-1.000	34270
8	247	24	973	3.900	0.390	32612
8	249	35	970	7.411	0.741	34582
8	251	45	970	6.500	0.650	34987
8	253	60	972	9.836	0.984	34177
8	255	73	981	10.277	1.028	35170
8	257	88	990	11.370	1.137	35277
8	259	97	995	6.692	0.669	34757
8	261	116	1002	13.161	1.316	34929
8	263	133	1005	11.220	1.122	33907
8	265	150	1009	11.351	1.135	35499
8	267	165	1011	9.836	0.984	35900
8	269	193	1013	18.246	1.825	34384
8	271	219	1013	16.900	1.690	34508
8	273	225	1013	3.900	0.390	34877
8	275	232	1010	4.950	0.495	35298
8	277	248	1006	10.720	1.072	34733
8	279	251	1005	2.055	0.206	34929
8	281	262	1006	7.179	0.718	35430
8	283	273	1009	7.411	0.741	34171
8	285	283	1011	6.629	0.663	34754
8	287	292	1012	5.886	0.589	34855
8	289	301	1011	5.886	0.589	34265
9	137	9	707	-1.000	-1.000	32457
9	139	20	678	20.160	2.016	41163
9	141	20	678	0.000	0.000	33288
9	143	26	662	11.107	1.111	38236
9	145	29	646	10.581	1.058	40115
9	147	32	627	12.503	1.250	34356
9	149	40	601	17.681	1.768	40019
9	151	50	585	12.264	1.226	37859
9	153	62	558	19.205	1.920	35718
9	155	65	535	15.076	1.508	35839
9	157	64	517	11.718	1.172	35585
9	159	62	495	14.359	1.436	35684
9	161	64	483	7.907	0.791	35534
9	163	73	466	12.503	1.250	35632
9	165	84	455	10.111	1.011	37077
9	167	98	443	11.985	1.199	37388
9	169	114	430	13.400	1.340	35843
9	171	132	443	14.432	1.443	35946
9	173	144	456	11.499	1.150	36281
9	175	155	470	11.573	1.157	36008
9	177	164	483	10.277	1.028	35658
9	179	169	501	12.143	1.214	35260
9	181	170	522	13.665	1.367	34799
9	183	166	542	13.257	1.326	35979
9	185	166	574	20.799	2.080	33794
9	187	169	584	6.786	0.679	35006
9	189	177	593	7.827	0.783	32163
9	191	190	609	13.400	1.340	37340
9	193	195	624	10.277	1.028	34293
9	195	196	627	2.055	0.206	35963
9	197	199	631	3.250	0.325	36519
9	199	210	632	7.179	0.718	35645
9	201	226	636	10.720	1.072	35536
9	203	231	641	4.596	0.460	35672
9	205	230	668	17.562	1.756	36060
9	207	237	690	15.006	1.501	35298
9	209	243	689	3.954	0.395	34552
9	211	254	690	7.179	0.718	34960
9	213	273	679	14.270	1.427	35283
9	215	289	669	12.264	1.226	37224
9	217	313	664	15.935	1.593	35510
9	219	330	661	11.220	1.122	33173
9	221	340	670	8.745	0.874	34264
9	223	350	672	6.629	0.663	34797
9	225	381	665	20.657	2.066	34951
9	227	397	663	10.481	1.048	35780
9	229	412	662	9.771	0.977	34207
9	231	425	665	8.672	0.867	34922
9	233	439	666	9.123	0.912	33866
9	235	467	672	18.613	1.861	36651
9	237	486	669	12.503	1.250	36579
9	239	511	668	16.263	1.626	36085
9	241	527	669	10.420	1.042	35642
9	243	551	674	15.935	1.593	35877
9	245	574	682	15.828	1.583	36833
9	247	592	684	11.772	1.177	37167
9	249	603	683	7.179	0.718	35846
9	251	613	685	6.629	0.663	35655
9	253	623	683	6.629	0.663	35796
9	255	632	679	6.402	0.640	35711
9	257	633	679	0.650	0.065	36249
9	259	635	681	1.838	0.184	35802
9	261	625	703	15.708	1.571	35685
9	263	624	711	5.240	0.524	35844
9	265	619	743	21.052	2.105	41592
9	267	621	785	27.330	2.733	48030
9	269	622	831	29.906	2.991	40409
9	271	622	849	11.700	1.170	36965
9	273	613	878	19.736	1.974	35928
9	275	612	897	12.367	1.237	35373
9	277	611	915	11.718	1.172	33754
9	279	614	928	8.672	0.867	33263
9	281	622	935	6.909	0.691	32798
9	283	636	943	10.481	1.048	33649
9	285	658	948	14.664	1.466	34218
9	287	683	951	16.366	1.637	34093
9	289	722	958	25.754	2.575	34865
10	197	16	550	-1.000	-1.000	35464
10	199	16	551	0.650	0.065	39089
10	201	19	544	4.950	0.495	40209
10	203	23	532	8.222	0.822	35122
10	205	25	524	5.360	0.536	36868
10	207	29	501	15.174	1.517	34152
10	209	31	481	13.065	1.306	31359
10	211	41	454	18.715	1.871	25811
10	213	53	437	13.525	1.353	28928
10	215	68	421	14.255	1.426	35036
10	217	71	416	3.790	0.379	31118
10	219	76	402	9.663	0.966	36739
10	221	82	392	7.580	0.758	34291
10	223	101	376	16.145	1.615	34008
10	225	117	372	10.720	1.072	36169
10	227	143	366	17.344	1.734	28927
10	229	152	366	5.850	0.585	36106
10	231	158	368	4.111	0.411	35601
10	233	162	375	5.240	0.524	35515
10	235	162	397	14.300	1.430	34414
10	237	172	409	10.153	1.015	37579
10	239	185	411	8.549	0.855	38009
10	241	198	416	9.053	0.905	29321
10	243	221	420	15.174	1.517	36113
10	245	235	427	10.174	1.017	34806
10	247	251	435	11.627	1.163	33868
10	249	264	441	9.306	0.931	37398
10	251	273	444	6.166	0.617	35494
10	253	285	451	9.030	0.903	33842
10	255	293	456	6.132	0.613	36511
10	257	308	466	11.718	1.172	37906
10	259	321	483	13.910	1.391	35583
10	261	328	493	7.934	0.793	32838
10	263	351	498	15.299	1.530	34425
10	265	364	502	8.841	0.884	34941
10	267	365	502	0.650	0.065	34538
10	269	375	506	7.001	0.700	36251
10	271	396	509	13.788	1.379	33970
10	273	426	509	19.500	1.950	34814
10	275	442	512	10.581	1.058	34614
10	277	449	516	5.240	0.524	37890
10	279	453	518	2.907	0.291	35201
10	281	467	521	9.306	0.931	35166
10	283	473	523	4.111	0.411	37084
10	285	492	523	12.350	1.235	36809
10	287	505	521	8.549	0.855	34896
10	289	510	514	5.591	0.559	35559
11	211	10	468	-1.000	-1.000	36507
11	213	15	445	15.299	1.530	36815
11	215	20	447	3.500	0.350	35567
11	217	23	447	1.950	0.195	35774
11	219	35	442	8.450	0.845	33372
11	221	48	440	8.549	0.855	34549
11	223	52	439	2.680	0.268	36088
11	225	60	437	5.360	0.536	37012
11	227	77	437	11.050	1.105	36982
11	229	89	438	7.827	0.783	36398
11	231	100	440	7.267	0.727	35842
11	233	119	442	12.418	1.242	38837
11	235	133	444	9.192	0.919	36091
11	237	148	448	10.090	1.009	37662
11	239	157	451	6.166	0.617	33658
11	241	165	454	5.553	0.555	28691
11	243	168	454	1.950	0.195	36384
11	245	180	463	9.750	0.975	36758
11	247	193	483	15.505	1.550	31888
11	249	210	494	13.161	1.316	34431
11	251	254	518	32.577	3.258	34982
11	253	280	540	22.138	2.214	34957
11	255	301	563	20.244	2.024	37194
11	257	318	591	21.291	2.129	36687
11	259	328	613	15.708	1.571	37398
11	261	336	632	13.400	1.340	36778
11	263	345	646	10.818	1.082	34935
11	265	359	655	10.818	1.082	39218
11	267	369	659	7.001	0.700	34957
11	269	341	624	29.133	2.913	35153
11	271	338	596	18.304	1.830	34906
11	273	344	588	6.500	0.650	35429
11	275	367	573	17.848	1.785	34763
11	277	387	565	14.001	1.400	38893
11	279	412	558	16.875	1.687	33329
11	281	434	563	14.664	1.466	35267
11	283	444	565	6.629	0.663	38585
11	285	449	565	3.250	0.325	34470
11	287	459	568	6.786	0.679	34831
11	289	459	568	0.000	0.000	32580
12	223	22	661	-1.000	-1.000	37113
12	225	22	661	0.000	0.000	42520
12	227	22	661	0.000	0.000	32126
12	229	26	659	2.907	0.291	36515
12	231	31	654	4.596	0.460	35217
12	233	42	644	9.663	0.966	32791
12	235	53	629	12.090	1.209	28696
12	237	75	602	22.638	2.264	33876
12	239	87	586	13.000	1.300	32521
12	241	115	561	24.398	2.440	38449
12	243	120	555	5.077	0.508	40238
12	245	129	546	8.273	0.827	33190
12	247	153	525	20.728	2.073	33753
12	249	159	523	4.111	0.411	33768
12	251	176	515	12.212	1.221	34383
12	253	201	508	16.875	1.687	35498
12	255	213	504	8.222	0.822	44934
12	257	227	498	9.900	0.990	49182
12	259	238	493	7.854	0.785	35898
12	261	256	486	12.553	1.255	33940
12	263	263	482	5.240	0.524	36440
12	265	278	477	10.277	1.028	38585
12	267	298	472	13.400	1.340	35593
12	269	299	470	1.453	0.145	37174
12	271	274	486	19.293	1.929	35647
12	273	270	474	8.222	0.822	35402
12	275	272	453	13.711	1.371	35102
12	277	296	388	45.037	4.504	38044
12	279	306	360	19.325	1.933	36373
12	281	309	336	15.721	1.572	45204
12	283	308	321	9.771	0.977	49576
12	285	302	298	15.450	1.545	39714
12	287	300	289	5.993	0.599	32662
12	289	298	278	7.267	0.727	35254
13	225	34	286	-1.000	-1.000	35065
13	227	45	295	9.238	0.924	36695
13	229	56	302	8.475	0.847	36808
13	231	70	311	10.818	1.082	37850
13	233	84	324	12.418	1.242	37700
13	235	91	330	5.993	0.599	40420
13	237	94	333	2.758	0.276	36324
13	239	94	350	11.050	1.105	36652
13	241	80	383	23.300	2.330	43766
13	243	75	406	15.299	1.530	44079
13	245	71	432	17.098	1.710	37372
13	247	71	446	9.100	0.910	34303
13	249	70	453	4.596	0.460	35398
13	251	69	475	14.314	1.431	35855
13	253	69	476	0.650	0.065	36011
13	255	73	483	5.240	0.524	35582
13	257	77	493	7.001	0.700	31302
13	259	75	492	1.453	0.145	32402
13	261	63	480	11.031	1.103	35624
13	263	59	472	5.814	0.581	38777
13	265	58	469	2.055	0.206	38377
13	267	58	472	1.950	0.195	35536
13	269	60	475	2.344	0.234	40776
13	271	49	479	7.608	0.761	35584
13	273	40	481	5.993	0.599	35457
13	275	26	485	9.464	0.946	36849
13	277	15	488	7.411	0.741	34430
13	279	9	488	3.900	0.390	35420
13	281	3	485	4.360	0.436	36419
13	283	3	479	3.900	0.390	36091
13	285	20	473	11.718	1.172	28982
13	287	42	484	15.987	1.599	37354
13	289	53	494	9.663	0.966	39269
14	221	14	658	-1.000	-1.000	36022
14	223	16	658	1.300	0.130	34429
14	225	26	655	6.786	0.679	45895
14	227	31	653	3.500	0.350	35804
14	229	31	653	0.000	0.000	35136
14	231	31	648	3.250	0.325	37901
14	233	36	641	5.591	0.559	22636
14	235	47	632	9.238	0.924	33441
14	237	55	624	7.354	0.735	26707
14	239	93	588	34.023	3.402	29796
14	241	96	582	4.360	0.436	29681
14	243	110	560	16.950	1.695	31321
14	245	129	539	18.407	1.841	35100
14	247	144	531	11.050	1.105	31095
14	249	174	521	20.554	2.055	35749
14	251	190	517	10.720	1.072	35728
14	253	205	509	11.050	1.105	35665
14	255	217	502	9.030	0.903	44291
14	257	227	496	7.580	0.758	37507
14	259	241	489	10.174	1.017	35777
14	261	253	483	8.720	0.872	35298
14	263	260	481	4.732	0.473	36063
14	265	265	480	3.314	0.331	33402
14	267	274	478	5.993	0.599	35738
14	269	277	477	2.055	0.206	33907
14	271	298	445	24.878	2.488	35622
14	273	304	417	18.613	1.861	35387
14	275	296	405	9.374	0.937	38891
14	277	296	391	9.100	0.910	36882
14	279	297	354	24.058	2.406	30297
14	281	288	356	5.993	0.599	26990
14	283	304	332	18.748	1.875	39894
14	285	306	301	20.191	2.019	46774
14	287	304	283	11.772	1.177	45228
14	289	301	273	6.786	0.679	32001
15	247	15	49	-1.000	-1.000	36691
15	249	19	53	3.677	0.368	30101
15	251	32	60	9.597	0.960	35869
15	253	45	66	9.306	0.931	35784
15	255	54	70	6.402	0.640	36236
15	257	70	81	12.620	1.262	38406
15	259	81	93	10.581	1.058	36532
15	261	91	98	7.267	0.727	35905
15	263	100	102	6.402	0.640	40948
15	265	123	107	15.299	1.530	39743
15	267	148	111	16.456	1.646	36688
15	269	171	112	14.964	1.496	37916
15	271	191	112	13.000	1.300	38241
15	273	197	114	4.111	0.411	37827
15	275	205	116	5.360	0.536	33535
15	277	216	121	7.854	0.785	36397
15	279	228	131	10.153	1.015	37596
15	281	235	137	5.993	0.599	36808
15	283	248	148	11.069	1.107	36768
15	285	261	160	11.499	1.150	35408
15	287	271	173	10.661	1.066	37334
15	289	284	187	12.418	1.242	39658
16	247	33	18	-1.000	-1.000	35911
16	249	42	22	6.402	0.640	36554
16	251	49	26	5.240	0.524	34673
16	253	72	37	16.571	1.657	36333
16	255	80	44	6.909	0.691	37005
16	257	94	57	12.418	1.242	36217
16	259	104	64	7.934	0.793	38682
16	261	120	71	11.351	1.135	36729
16	263	129	73	5.993	0.599	38088
16	265	149	80	13.773	1.377	38639
16	267	183	88	22.703	2.270	38631
16	269	195	89	7.827	0.783	32898
16	271	206	89	7.150	0.715	41443
16	273	211	87	3.500	0.350	37077
16	275	226	81	10.501	1.050	35634
16	277	233	82	4.596	0.460	36540
16	279	240	85	4.950	0.495	35816
16	281	256	96	12.620	1.262	37334
16	283	265	100	6.402	0.640	38060
16	285	280	110	11.718	1.172	38395
16	287	286	116	5.515	0.552	39840
16	289	292	120	4.687	0.469	37323
17	241	17	279	-1.000	-1.000	40849
17	243	24	288	7.411	0.741	37857
17	245	37	302	12.418	1.242	39042
17	247	45	311	7.827	0.783	38288
17	249	50	316	4.596	0.460	42577
17	251	56	324	6.500	0.650	35653
17	253	62	332	6.500	0.650	37013
17	255	70	341	7.827	0.783	36287
17	257	75	348	5.591	0.559	37447
17	259	73	345	2.344	0.234	36108
17	261	75	352	4.732	0.473	36750
17	263	83	359	6.909	0.691	33799
17	265	98	370	12.090	1.209	37566
17	267	108	378	8.324	0.832	36329
17	269	117	384	7.031	0.703	37208
17	271	129	394	10.153	1.015	35504
17	273	137	404	8.324	0.832	35520
17	275	139	412	5.360	0.536	35890
17	277	142	420	5.553	0.555	36031
17	279	149	435	10.759	1.076	35260
17	281	150	437	1.453	0.145	35336
17	283	150	442	3.250	0.325	36011
17	285	151	449	4.596	0.460	35626
17	287	155	456	5.240	0.524	36118
17	289	162	464	6.909	0.691	36305
18	219	17	552	-1.000	-1.000	35677
18	221	19	547	3.500	0.350	35450
18	223	32	535	11.499	1.150	36042
18	225	48	521	13.819	1.382	35357
18	227	61	507	12.418	1.242	35686
18	229	66	502	4.596	0.460	35330
18	231	73	496	5.993	0.599	35525
18	233	86	480	13.400	1.340	35248
18	235	107	465	16.774	1.677	36481
18	237	126	456	13.665	1.367	24079
18	239	147	450	14.196	1.420	29757
18	241	167	450	13.000	1.300	35595
18	243	192	459	17.270	1.727	34993
18	245	206	471	11.985	1.199	35728
18	247	223	495	19.117	1.912	37618
18	249	236	509	12.418	1.242	29573
18	251	261	531	21.646	2.165	31798
18	253	282	552	19.304	1.930	29262
18	255	296	575	17.501	1.750	32515
18	257	314	611	26.161	2.616	34383
18	259	321	621	7.934	0.793	34706
18	261	334	640	14.964	1.496	34712
18	263	346	658	14.061	1.406	34812
18	265	351	664	5.077	0.508	35207
18	267	357	668	4.687	0.469	35218
18	269	365	672	5.814	0.581	34773
18	271	370	674	3.500	0.350	34555
18	273	370	646	18.200	1.820	35697
18	275	385	604	28.988	2.899	35304
18	277	393	597	6.909	0.691	35333
18	279	400	591	5.993	0.599	35697
18	281	423	573	18.984	1.898	35442
18	283	440	568	11.518	1.152	32307
18	285	454	568	9.100	0.910	33742
18	287	457	567	2.055	0.206	34831
18	289	464	567	4.550	0.455	33831
19	79	19	32	-1.000	-1.000	37310
19	81	14	45	9.053	0.905	32956
19	83	24	55	9.192	0.919	34165
19	85	38	75	15.868	1.587	35586
19	87	51	97	16.610	1.661	32547
19	89	57	107	7.580	0.758	27917
19	91	60	118	7.411	0.741	33639
19	93	63	149	20.244	2.024	31971
19	95	75	176	19.205	1.920	36092
19	97	85	201	17.501	1.750	38450
19	99	89	224	15.174	1.517	37060
19	101	103	275	34.375	3.438	35352
19	103	106	283	5.553	0.555	33122
19	105	123	308	19.651	1.965	35070
19	107	132	325	12.503	1.250	35473
19	109	172	370	39.134	3.913	35862
19	111	172	370	0.000	0.000	36338
19	113	174	364	4.111	0.411	35702
19	115	183	349	11.370	1.137	35522
19	117	179	359	7.001	0.700	35853
19	119	128	349	33.780	3.378	34463
19	121	95	357	22.071	2.207	35396
19	123	77	360	11.861	1.186	34231
19	125	64	356	8.841	0.884	35839
19	127	59	349	5.591	0.559	40695
19	129	56	334	9.943	0.994	34119
19	131	49	385	33.460	3.346	34493
19	133	49	408	14.950	1.495	34852
19	135	51	458	32.525	3.253	36760
19	137	50	479	13.665	1.367	39390
19	139	40	509	20.554	2.055	33875
19	141	37	512	2.758	0.276	34336
19	143	27	522	9.192	0.919	33995
19	145	23	526	3.677	0.368	34016
19	147	23	527	0.650	0.065	34441
20	83	225	22	-1.000	-1.000	30996
20	85	225	23	0.650	0.065	30386
20	87	227	26	2.344	0.234	33723
20	89	227	26	0.000	0.000	33434
20	91	228	28	1.453	0.145	39099
20	93	248	46	17.489	1.749	34548
20	95	256	53	6.909	0.691	35319
20	97	267	61	8.841	0.884	33727
20	99	282	62	9.771	0.977	34022
20	101	317	75	24.268	2.427	33615
20	103	342	93	20.023	2.002	30083
20	105	357	105	12.486	1.249	37803
20	107	369	113	9.374	0.937	38301
20	109	381	128	12.486	1.249	36290
20	111	381	128	0.000	0.000	35923
20	113	391	125	6.786	0.679	36622
20	115	434	111	29.393	2.939	35998
20	117	454	97	15.868	1.587	45057
20	119	475	84	16.053	1.605	39598
20	121	497	76	15.216	1.522	35458
20	123	511	83	10.174	1.017	35583
20	125	526	103	16.250	1.625	35888
20	127	523	134	20.244	2.024	36739
20	129	526	163	18.950	1.895	35914
20	131	530	189	17.098	1.710	36421
20	133	533	236	30.611	3.061	36046
20	135	541	264	18.928	1.893	36324
20	137	544	287	15.076	1.508	35945
20	139	522	319	25.241	2.524	35935
20	141	516	335	11.107	1.111	36797
20	143	514	341	4.111	0.411	35330
20	145	508	353	8.720	0.872	36076
20	147	511	366	8.672	0.867	35949
20	149	538	413	35.231	3.523	36960
20	151	538	440	17.550	1.755	38436
20	153	528	453	10.661	1.066	36756
20	155	510	472	17.012	1.701	36385
20	157	501	476	6.402	0.640	36554
20	159	473	458	21.636	2.164	37552
20	161	458	479	16.774	1.677	37263
20	163	436	505	22.138	2.214	35671
20	165	430	511	5.515	0.552	36314
20	167	424	530	12.951	1.295	33510
20	169	423	534	2.680	0.268	34048
20	171	433	581	31.233	3.123	38295
20	173	433	588	4.550	0.455	37293
20	175	431	610	14.359	1.436	35683
20	177	438	623	9.597	0.960	33081
20	179	462	636	17.741	1.774	29639
20	181	479	644	12.212	1.221	29741
20	183	507	661	21.291	2.129	35944
20	185	523	670	11.932	1.193	29675
20	187	524	670	0.650	0.065	35689
20	189	547	670	14.950	1.495	41206
20	191	533	689	15.340	1.534	34778
20	193	488	719	35.153	3.515	46831
20	195	474	729	11.183	1.118	36478
20	197	453	751	19.768	1.977	39767
20	199	426	756	17.848	1.785	30250
20	201	406	772	16.648	1.665	36112
20	203	391	785	12.902	1.290	35468
20	205	390	785	0.650	0.065	34912
20	207	398	779	6.500	0.650	35005
20	209	402	771	5.814	0.581	30016
20	211	408	765	5.515	0.552	32353
20	213	423	758	10.759	1.076	31450
20	215	429	753	5.077	0.508	34015
20	217	430	752	0.919	0.092	27898
20	219	453	735	18.590	1.859	34810
20	221	459	732	4.360	0.436	30476
20	223	470	727	7.854	0.785	34170
20	225	474	726	2.680	0.268	34209
20	227	486	721	8.450	0.845	34761
20	229	486	720	0.650	0.065	34506
20	231	483	714	4.360	0.436	34615
20	233	431	736	36.700	3.670	34799
20	235	398	731	21.694	2.169	34698
20	237	385	728	8.672	0.867	34507
20	239	360	728	16.250	1.625	39146
20	241	355	730	3.500	0.350	37512
20	243	351	753	15.174	1.517	36443
20	245	353	778	16.302	1.630	29738
20	247	354	800	14.314	1.431	35151
20	249	364	816	12.264	1.226	48761
20	251	373	880	42.008	4.201	38597
20	253	378	889	6.692	0.669	43698
20	255	403	944	39.269	3.927	34484
20	257	404	946	1.453	0.145	34596
20	259	404	947	0.650	0.065	35909
20	261	408	955	5.814	0.581	28016
20	263	422	963	10.481	1.048	31972
20	265	450	977	20.348	2.035	36920
20	267	477	985	18.304	1.830	34391
20	269	506	987	18.894	1.889	36323
20	271	521	989	9.836	0.984	36004
20	273	543	995	14.822	1.482	34404
20	275	549	998	4.360	0.436	35031
20	277	565	1011	13.400	1.340	34402
20	279	569	1018	5.240	0.524	34227
20	281	572	1019	2.055	0.206	34838
20	283	582	1022	6.786	0.679	34340
20	285	593	1022	7.150	0.715	34189
21	95	16	271	-1.000	-1.000	39988
21	97	16	271	0.000	0.000	43151
21	99	32	267	10.720	1.072	37308
21	101	33	267	0.650	0.065	36430
21	103	34	267	0.650	0.065	34983
21	105	43	267	5.850	0.585	35197
21	107	48	267	3.250	0.325	33352
21	109	56	267	5.200	0.520	42175
21	111	65	266	5.886	0.589	41879
21	113	68	265	2.055	0.206	34467
21	115	81	261	8.841	0.884	34968
21	117	81	261	0.000	0.000	35042
21	119	87	258	4.360	0.436	35639
21	121	87	258	0.000	0.000	35127
21	123	81	258	3.900	0.390	35235
21	125	53	262	18.384	1.838	33292
21	127	43	265	6.786	0.679	35628
21	129	36	267	4.732	0.473	30560
21	131	36	267	0.000	0.000	34078
21	133	43	266	4.596	0.460	32477
21	135	57	264	9.192	0.919	32412
21	137	79	260	14.534	1.453	45168
21	139	92	254	9.306	0.931	49186
21	141	117	247	16.875	1.687	33660
21	143	118	247	0.650	0.065	36699
21	145	118	247	0.000	0.000	36074
21	147	122	251	3.677	0.368	36175
21	149	124	252	1.453	0.145	35635
21	151	98	263	18.350	1.835	35477
21	153	79	274	14.270	1.427	34934
21	155	53	298	22.999	2.300	35212
21	157	22	344	36.055	3.606	30234
21	159	21	364	13.016	1.302	36598
21	161	32	386	15.987	1.599	35002
21	163	36	397	7.608	0.761	35325
21	165	36	396	0.650	0.065	35667
21	167	29	382	10.174	1.017	34606
21	169	24	362	13.400	1.340	34908
21	171	26	343	12.418	1.242	34585
21	173	36	318	17.501	1.750	35820
21	175	56	295	19.811	1.981	34979
21	177	85	277	22.185	2.219	39806
21	179	101	261	14.707	1.471	41893
21	181	119	242	17.012	1.701	37037
21	183	132	224	14.432	1.443	37041
21	185	128	248	15.815	1.581	47007
21	187	128	251	1.950	0.195	37447
21	189	136	266	11.050	1.105	33644
21	191	138	277	7.267	0.727	32990
21	193	151	306	20.657	2.066	32959
21	195	156	316	7.267	0.727	38309
21	197	161	330	9.663	0.966	35864
21	199	174	369	26.721	2.672	35565
21	201	176	377	5.360	0.536	35382
21	203	176	394	11.050	1.105	36332
21	205	149	413	21.459	2.146	35158
21	207	123	426	18.894	1.889	34062
21	209	124	385	26.657	2.666	41405
21	211	126	367	11.772	1.177	39621
21	213	121	358	6.692	0.669	36526
21	215	127	396	25.005	2.501	34312
21	217	133	440	28.864	2.886	36735
21	219	136	478	24.776	2.478	34724
21	221	131	515	24.268	2.427	35292
21	223	135	562	30.660	3.066	34627
21	225	145	592	20.554	2.055	37195
21	227	145	599	4.550	0.455	35609
21	229	158	602	8.672	0.867	35126
21	231	205	594	30.989	3.099	35748
21	233	259	592	35.123	3.512	35439
21	235	276	591	11.069	1.107	29445
21	237	277	591	0.650	0.065	35169
21	239	280	585	4.360	0.436	38873
21	241	287	594	7.411	0.741	33416
21	243	304	605	13.161	1.316	36196
21	245	319	609	10.090	1.009	30911
21	247	326	609	4.550	0.455	35022
21	249	273	604	34.602	3.460	36372
21	251	243	601	19.597	1.960	36301
21	253	210	598	21.538	2.154	35173
21	255	172	595	24.776	2.478	35651
21	257	111	580	40.830	4.083	35417
21	259	80	576	20.317	2.032	35125
21	261	61	570	12.951	1.295	43975
21	263	56	567	3.790	0.379	54639
21	265	56	567	0.000	0.000	35700
21	267	44	603	24.665	2.467	34631
21	269	25	651	33.555	3.355	36882
21	271	29	663	8.222	0.822	38065
21	273	30	674	7.179	0.718	38658
21	275	38	695	14.607	1.461	35200
21	277	67	721	25.316	2.532	36807
21	279	88	729	14.607	1.461	36536
21	281	90	734	3.500	0.350	35955
21	283	100	744	9.192	0.919	36406
21	285	105	777	21.694	2.169	34875
21	287	115	782	7.267	0.727	34356
21	289	151	791	24.120	2.412	34654
22	197	16	296	-1.000	-1.000	40220
22	199	16	296	0.000	0.000	31293
22	201	23	286	7.934	0.793	33686
22	203	39	270	14.707	1.471	31938
22	205	30	249	14.850	1.485	28507
22	207	27	240	6.166	0.617	29087
22	209	25	233	4.732	0.473	29674
22	211	24	232	0.919	0.092	29191
22	213	25	220	7.827	0.783	30892
22	215	19	214	5.515	0.552	31444
22	217	13	201	9.306	0.931	31388
22	219	15	186	9.836	0.984	32473
22	221	15	173	8.450	0.845	29268
22	223	16	164	5.886	0.589	29704
22	225	16	164	0.000	0.000	34691
22	227	16	164	0.000	0.000	40117
22	229	16	149	9.750	0.975	35811
22	231	18	131	11.772	1.177	34249
22	233	20	93	24.734	2.473	33506
22	235	22	81	7.907	0.791	41538
22	237	25	76	3.790	0.379	38674
22	239	35	111	23.660	2.366	39270
22	241	36	121	6.532	0.653	42335
22	243	36	137	10.400	1.040	33759
22	245	32	153	10.720	1.072	32476
22	247	25	174	14.388	1.439	32315
22	249	20	207	21.694	2.169	27899
22	251	20	220	8.450	0.845	29508
22	253	20	227	4.550	0.455	29449
22	255	30	231	7.001	0.700	28833
22	257	39	234	6.166	0.617	18712
22	259	42	240	4.360	0.436	26361
22	261	43	247	4.596	0.460	37521
22	263	42	253	3.954	0.395	30853
22	265	32	275	15.708	1.571	44537
22	267	29	286	7.411	0.741	32931
22	269	25	308	14.534	1.453	34872
22	271	18	326	12.553	1.255	35830
22	273	10	354	18.928	1.893	35005
22	275	10	354	0.000	0.000	43446
22	277	11	354	0.650	0.065	29547
22	279	31	350	13.257	1.326	38719
22	281	49	349	11.718	1.172	36547
22	283	70	351	13.711	1.371	35386
22	285	85	349	9.836	0.984	35118
22	287	93	343	6.500	0.650	34224
22	289	101	340	5.553	0.555	34635
23	243	339	14	-1.000	-1.000	41227
23	245	340	34	13.016	1.302	36844
23	247	346	43	7.031	0.703	32991
23	249	353	51	6.909	0.691	36210
23	251	373	77	21.321	2.132	36546
23	253	397	103	22.999	2.300	33214
23	255	425	113	19.325	1.933	37530
23	257	430	113	3.250	0.325	36866
23	259	452	103	15.708	1.571	36862
23	261	471	91	14.607	1.461	36639
23	263	489	78	14.432	1.443	36564
23	265	515	59	20.931	2.093	35901
23	267	523	54	6.132	0.613	36132
23	269	534	39	12.090	1.209	35457
23	271	531	18	13.788	1.379	36078
23	273	530	10	5.240	0.524	36020
23	275	530	6	2.600	0.260	35270
23	277	529	1	3.314	0.331	32827
23	279	529	0	0.650	0.065	35578
23	281	530	1	0.919	0.092	35712
23	283	533	6	3.790	0.379	36143
23	285	539	9	4.360	0.436	36306
23	287	549	12	6.786	0.679	35686
23	289	550	15	2.055	0.206	35531
