# Supplementary material for: The Arp2/3 complex is required for in situ haptotactic response of microglia to iC3b
Source: EMBO Rep. 2026 Feb 27;27(7):1666–95. doi: 10.1038/s44319-026-00720-9 (PMC13076747; doi:10.1038/s44319-026-00720-9)
Supplement: Supplementary file 15 — Source data Fig. 3 [file 44319_2026_720_MOESM15_ESM.zip › Figure 3/3H-L/25.01.26 BV2 iC3b hapto CK666 well 2 toward tracks 867.txt]

	Track n�	Slice n�	X	Y	Distance	Velocity	Pixel Value
1	1	239	1005	684	-1	-1	30032
2	1	241	1019	686	9.192	0.919	28681
3	1	243	1019	685	0.65	0.065	27680
4	1	245	1012	675	7.934	0.793	29133
5	1	247	1005	652	15.627	1.563	19287
6	1	249	1002	632	13.145	1.315	23117
7	1	251	1003	622	6.532	0.653	24464
8	1	253	1002	603	12.367	1.237	25205
9	1	255	994	556	30.989	3.099	32735
10	1	257	974	477	52.969	5.297	32061
11	1	259	973	466	7.179	0.718	31104
12	1	261	967	453	9.306	0.931	29502
13	1	263	965	449	2.907	0.291	32704
14	1	265	939	465	19.843	1.984	31679
15	1	267	922	479	14.314	1.431	31038
16	1	269	906	487	11.627	1.163	32996
17	1	271	904	487	1.3	0.13	32644
18	1	273	897	457	20.023	2.002	32846
19	1	275	879	437	17.489	1.749	32982
20	1	277	847	414	25.615	2.561	33420
21	1	279	823	394	20.306	2.031	32700
22	1	281	810	383	11.069	1.107	33022
23	1	283	797	369	12.418	1.242	32483
24	1	285	786	359	9.663	0.966	33286
25	1	287	783	351	5.553	0.555	33302
26	1	289	805	325	22.138	2.214	33444
27	2	225	984	1014	-1	-1	31217
28	2	227	980	1015	2.68	0.268	31922
29	2	229	975	1017	3.5	0.35	31386
30	2	231	973	1017	1.3	0.13	31051
31	2	233	970	1017	1.95	0.195	29332
32	2	235	954	1016	10.42	1.042	30818
33	2	237	948	1014	4.111	0.411	30396
34	2	239	946	1009	3.5	0.35	31941
35	2	241	964	998	13.711	1.371	32502
36	2	243	960	989	6.402	0.64	33485
37	2	245	950	977	10.153	1.015	29813
38	2	247	932	957	17.489	1.749	31528
39	2	249	929	946	7.411	0.741	31920
40	2	251	924	940	5.077	0.508	30466
41	2	253	907	924	15.174	1.517	28166
42	2	255	892	910	13.337	1.334	31174
43	2	257	885	904	5.993	0.599	31624
44	2	259	877	894	8.324	0.832	31846
45	2	261	874	890	3.25	0.325	31985
46	2	263	874	890	0	0	31529
47	2	265	873	890	0.65	0.065	32242
48	2	267	876	893	2.758	0.276	32019
49	2	269	880	901	5.814	0.581	31841
50	2	271	883	912	7.411	0.741	32032
51	2	273	884	920	5.24	0.524	31989
52	2	275	883	937	11.069	1.107	31681
53	2	277	885	953	10.481	1.048	31522
54	2	279	890	964	7.854	0.785	32001
55	2	281	892	972	5.36	0.536	31652
56	2	283	894	977	3.5	0.35	32079
57	2	285	900	995	12.333	1.233	31449
58	2	287	901	999	2.68	0.268	31261
59	2	289	903	1008	5.993	0.599	31522
60	3	85	1003	188	-1	-1	34438
61	3	87	1008	188	3.25	0.325	34803
62	3	89	999	185	6.166	0.617	31809
63	3	91	986	185	8.45	0.845	31728
64	3	93	952	182	22.185	2.219	32028
65	3	95	931	176	14.196	1.42	31691
66	3	97	924	171	5.591	0.559	32121
67	3	99	899	151	20.81	2.081	32253
68	3	101	886	145	9.306	0.931	29362
69	3	103	867	135	13.956	1.396	25877
70	3	105	854	126	10.277	1.028	25354
71	3	107	832	114	16.289	1.629	31502
72	3	109	820	107	9.03	0.903	31967
73	3	111	811	97	8.745	0.874	32733
74	3	113	803	88	7.827	0.783	32958
75	3	115	795	76	9.374	0.937	33034
76	3	117	791	64	8.222	0.822	33057
77	3	119	791	50	9.1	0.91	32933
78	3	121	792	41	5.886	0.589	32700
79	3	123	793	33	5.24	0.524	33319
80	3	125	794	28	3.314	0.331	32758
81	3	127	798	22	4.687	0.469	32920
82	4	115	1008	729	-1	-1	29175
83	4	117	1008	729	0	0	28792
84	4	119	1004	733	3.677	0.368	28205
85	4	121	996	743	8.324	0.832	33542
86	4	123	980	764	17.16	1.716	26058
87	4	125	973	770	5.993	0.599	26270
88	4	127	971	770	1.3	0.13	30946
89	4	129	961	757	10.661	1.066	30719
90	4	131	955	738	12.951	1.295	31064
91	4	133	949	724	9.9	0.99	27840
92	4	135	942	710	10.174	1.017	25249
93	4	137	936	697	9.306	0.931	27728
94	4	139	930	689	6.5	0.65	28101
95	4	141	917	675	12.418	1.242	31558
96	4	143	908	658	12.503	1.25	31454
97	4	145	902	649	7.031	0.703	30960
98	4	147	897	638	7.854	0.785	30682
99	4	149	887	626	10.153	1.015	31391
100	4	151	878	612	10.818	1.082	31392
101	4	153	876	609	2.344	0.234	31474
102	4	155	874	597	7.907	0.791	31449
103	4	157	870	588	6.402	0.64	31050
104	4	159	870	588	0	0	31440
105	4	161	866	578	7.001	0.7	30779
106	4	163	862	570	5.814	0.581	31017
107	4	165	856	560	7.58	0.758	31455
108	4	167	854	558	1.838	0.184	31352
109	4	169	855	569	7.179	0.718	31795
110	4	171	851	589	13.257	1.326	31507
111	4	173	837	598	10.818	1.082	30987
112	4	175	817	604	13.572	1.357	24789
113	4	177	804	605	8.475	0.847	31458
114	4	179	781	590	17.848	1.785	30793
115	4	181	762	577	14.964	1.496	30987
116	4	183	753	571	7.031	0.703	31457
117	4	185	735	549	18.476	1.848	31753
118	4	187	722	529	15.505	1.55	31931
119	4	189	715	514	10.759	1.076	31940
120	4	191	701	502	11.985	1.199	31837
121	4	193	692	497	6.692	0.669	32105
122	4	195	678	489	10.481	1.048	31306
123	4	197	669	486	6.166	0.617	32001
124	4	199	649	475	14.836	1.484	31816
125	4	201	647	472	2.344	0.234	32431
126	4	203	647	461	7.15	0.715	32429
127	4	205	651	453	5.814	0.581	31882
128	4	207	641	441	10.153	1.015	32319
129	4	209	629	431	10.153	1.015	31738
130	4	211	616	419	11.499	1.15	32206
131	4	213	616	419	0	0	32472
132	4	215	651	454	32.173	3.217	32102
133	4	217	662	470	12.62	1.262	31940
134	4	219	680	489	17.012	1.701	36838
135	4	221	665	509	16.25	1.625	31924
136	4	223	662	520	7.411	0.741	31745
137	4	225	663	551	20.16	2.016	36019
138	4	227	646	578	20.738	2.074	31764
139	4	229	635	594	12.62	1.262	27596
140	4	231	629	604	7.58	0.758	31676
141	4	233	612	607	11.22	1.122	32568
142	4	235	599	606	8.475	0.847	31178
143	4	237	585	619	12.418	1.242	34207
144	4	239	580	625	5.077	0.508	33282
145	4	241	578	629	2.907	0.291	32649
146	4	243	570	636	6.909	0.691	32286
147	4	245	564	635	3.954	0.395	32181
148	4	247	564	635	0	0	31895
149	4	249	564	635	0	0	31895
150	4	251	572	647	9.374	0.937	31944
151	4	253	576	660	8.841	0.884	32256
152	4	255	581	664	4.162	0.416	31988
153	4	257	589	666	5.36	0.536	31954
154	4	259	596	665	4.596	0.46	31750
155	4	261	602	666	3.954	0.395	31364
156	4	263	620	674	12.803	1.28	31532
157	4	265	643	690	18.211	1.821	31888
158	4	267	658	697	10.759	1.076	31638
159	4	269	667	702	6.692	0.669	31804
160	4	271	671	702	2.6	0.26	32163
161	4	273	685	706	9.464	0.946	31412
162	4	275	693	711	6.132	0.613	22847
163	4	277	703	716	7.267	0.727	28452
164	4	279	721	728	14.061	1.406	30836
165	4	281	735	736	10.481	1.048	30614
166	4	283	749	745	10.818	1.082	27021
167	4	285	764	753	11.05	1.105	26705
168	4	287	784	774	18.85	1.885	29106
169	4	289	795	786	10.581	1.058	30813
170	5	175	1018	1002	-1	-1	27933
171	5	177	1015	1002	1.95	0.195	28016
172	5	179	1007	998	5.814	0.581	30495
173	5	181	996	987	10.111	1.011	30281
174	5	183	984	972	12.486	1.249	30169
175	5	185	963	956	17.16	1.716	30103
176	5	187	940	946	16.302	1.63	28348
177	5	189	912	938	18.928	1.893	26678
178	5	191	903	941	6.166	0.617	30451
179	5	193	898	952	7.854	0.785	30437
180	5	195	893	962	7.267	0.727	34597
181	5	197	881	972	10.153	1.015	30049
182	5	199	851	982	20.554	2.055	30293
183	5	201	823	985	18.304	1.83	28773
184	5	203	816	990	5.591	0.559	30293
185	5	205	811	1000	7.267	0.727	30230
186	5	207	814	1010	6.786	0.679	29624
187	5	209	821	1014	5.24	0.524	29969
188	5	211	831	1015	6.532	0.653	29908
189	5	213	842	1016	7.179	0.718	22273
190	5	215	842	1017	0.65	0.065	14881
191	5	217	841	1020	2.055	0.206	28224
192	5	219	849	1000	14.001	1.4	33923
193	5	221	849	999	0.65	0.065	29932
194	5	223	848	999	0.65	0.065	30219
195	5	225	843	1003	4.162	0.416	28638
196	5	227	840	1005	2.344	0.234	30644
197	6	195	1012	815	-1	-1	30522
198	6	197	1003	805	8.745	0.874	24583
199	6	199	978	795	17.501	1.75	30825
200	6	201	962	786	11.932	1.193	31714
201	6	203	933	775	20.16	2.016	30646
202	6	205	919	767	10.481	1.048	30959
203	6	207	902	750	15.627	1.563	31068
204	6	209	894	738	9.374	0.937	31443
205	6	211	885	728	8.745	0.874	28364
206	6	213	868	719	12.503	1.25	26826
207	6	215	851	712	11.95	1.195	30593
208	6	217	835	704	11.627	1.163	31216
209	6	219	826	697	7.411	0.741	30970
210	6	221	811	680	14.736	1.474	32468
211	6	223	806	675	4.596	0.46	30286
212	6	225	808	675	1.3	0.13	31584
213	6	227	806	676	1.453	0.145	33540
214	6	229	791	680	10.09	1.009	27673
215	6	231	779	677	8.04	0.804	33540
216	6	233	764	674	9.943	0.994	32035
217	6	235	751	673	8.475	0.847	30182
218	6	237	725	665	17.681	1.768	33145
219	6	239	709	659	11.107	1.111	28692
220	6	241	692	647	13.525	1.353	31601
221	6	243	676	629	15.654	1.565	31758
222	6	245	666	569	39.537	3.954	29586
223	6	247	664	568	1.453	0.145	31453
224	6	249	658	570	4.111	0.411	31953
225	6	251	633	588	20.023	2.002	31206
226	6	253	607	587	16.912	1.691	32371
227	6	255	600	582	5.591	0.559	32058
228	6	257	589	568	11.573	1.157	32285
229	6	259	571	535	24.433	2.443	32069
230	6	261	552	515	17.931	1.793	32818
231	6	263	544	505	8.324	0.832	32100
232	6	265	532	496	9.75	0.975	32012
233	6	267	503	473	24.058	2.406	32976
234	6	269	501	470	2.344	0.234	32465
235	6	271	479	454	17.681	1.768	33125
236	6	273	472	449	5.591	0.559	32767
237	6	275	455	438	13.161	1.316	31514
238	6	277	450	435	3.79	0.379	32813
239	6	279	447	435	1.95	0.195	32485
240	6	281	440	433	4.732	0.473	32937
241	6	283	437	431	2.344	0.234	33169
242	6	285	452	418	12.902	1.29	33287
243	6	287	463	410	8.841	0.884	33031
244	6	289	466	415	3.79	0.379	32589
245	7	225	1007	192	-1	-1	30239
246	7	227	1005	191	1.453	0.145	29937
247	7	229	998	189	4.732	0.473	33309
248	7	231	986	189	7.8	0.78	16506
249	7	233	967	203	15.34	1.534	23975
250	7	235	948	221	17.012	1.701	29716
251	7	237	943	222	3.314	0.331	36566
252	7	239	923	229	13.773	1.377	34302
253	7	241	912	230	7.179	0.718	29233
254	7	243	888	240	16.9	1.69	31843
255	7	245	873	256	14.255	1.426	32295
256	7	247	862	275	14.27	1.427	32065
257	7	249	861	277	1.453	0.145	32343
258	7	251	872	262	12.09	1.209	32410
259	7	253	879	231	20.657	2.066	32437
260	7	255	882	218	8.672	0.867	33437
261	7	257	889	205	9.597	0.96	32826
262	7	259	899	167	25.54	2.554	32371
263	7	261	907	137	20.181	2.018	26170
264	7	263	911	119	11.985	1.199	35601
265	7	265	912	103	10.42	1.042	28280
266	7	267	911	94	5.886	0.589	31900
267	7	269	909	80	9.192	0.919	31912
268	7	271	906	68	8.04	0.804	28386
269	7	273	903	49	12.503	1.25	26972
270	7	275	899	33	10.72	1.072	32506
271	7	277	899	25	5.2	0.52	29677
272	7	279	899	22	1.95	0.195	33814
273	7	281	892	21	4.596	0.46	32153
274	7	283	890	18	2.344	0.234	27718
275	7	285	888	12	4.111	0.411	32664
276	8	205	1015	222	-1	-1	22444
277	8	207	1014	222	0.65	0.065	25039
278	8	209	1010	220	2.907	0.291	32370
279	8	211	1005	213	5.591	0.559	27446
280	8	213	1000	212	3.314	0.331	32979
281	8	215	982	204	12.803	1.28	28390
282	8	217	966	199	10.896	1.09	22799
283	8	219	938	192	18.76	1.876	28305
284	8	221	924	185	10.174	1.017	32738
285	8	223	907	173	13.525	1.353	29399
286	8	225	891	159	13.819	1.382	31547
287	8	227	883	150	7.827	0.783	33105
288	8	229	878	143	5.591	0.559	32754
289	8	231	876	141	1.838	0.184	32319
290	8	233	867	131	8.745	0.874	32653
291	8	235	865	124	4.732	0.473	30312
292	8	237	845	119	13.4	1.34	29123
293	8	239	830	121	9.836	0.984	31675
294	8	241	807	121	14.95	1.495	34745
295	8	243	802	123	3.5	0.35	34802
296	8	245	800	124	1.453	0.145	32462
297	8	247	800	124	0	0	33341
298	8	249	812	115	9.75	0.975	35720
299	8	251	825	109	9.306	0.931	34671
300	8	253	820	109	3.25	0.325	37452
301	8	255	823	94	9.943	0.994	30857
302	8	257	826	85	6.166	0.617	34774
303	8	259	816	96	9.663	0.966	35847
304	8	261	805	107	10.111	1.011	32152
305	8	263	793	114	9.03	0.903	31574
306	8	265	781	128	11.985	1.199	31487
307	8	267	770	139	10.111	1.011	33042
308	8	269	760	142	6.786	0.679	33239
309	8	271	741	144	12.418	1.242	37304
310	8	273	723	149	12.143	1.214	35053
311	8	275	709	159	11.183	1.118	32769
312	8	277	700	162	6.166	0.617	33305
313	8	279	696	163	2.68	0.268	33394
314	8	281	679	168	11.518	1.152	32740
315	8	283	666	171	8.672	0.867	35355
316	8	285	663	171	1.95	0.195	32868
317	8	287	663	172	0.65	0.065	33601
318	8	289	663	172	0	0	33602
319	9	237	1009	203	-1	-1	31032
320	9	239	1009	203	0	0	30448
321	9	241	1007	205	1.838	0.184	31946
322	9	243	1000	205	4.55	0.455	29596
323	9	245	994	204	3.954	0.395	28464
324	9	247	980	204	9.1	0.91	31438
325	9	249	967	200	8.841	0.884	31214
326	9	251	946	195	14.031	1.403	29974
327	9	253	929	212	15.627	1.563	31275
328	9	255	919	216	7.001	0.7	30685
329	9	257	921	216	1.3	0.13	31504
330	9	259	921	215	0.65	0.065	31508
331	9	261	924	215	1.95	0.195	30893
332	9	263	915	217	5.993	0.599	28968
333	9	265	899	221	10.72	1.072	32233
334	9	267	874	221	16.25	1.625	32821
335	9	269	864	212	8.745	0.874	32290
336	9	271	831	199	23.054	2.305	33206
337	9	273	816	194	10.277	1.028	31567
338	9	275	801	190	10.09	1.009	32051
339	9	277	775	189	16.912	1.691	32336
340	9	279	762	191	8.549	0.855	31438
341	9	281	734	202	19.554	1.955	28677
342	9	283	721	219	13.91	1.391	33211
343	9	285	677	228	29.191	2.919	29923
344	9	287	668	231	6.166	0.617	31940
345	9	289	659	233	5.993	0.599	33335
346	10	87	1007	883	-1	-1	39612
347	10	89	1005	887	2.907	0.291	36989
348	10	91	1005	887	0	0	39679
349	10	93	996	886	5.886	0.589	38667
350	10	95	990	884	4.111	0.411	36464
351	10	97	988	883	1.453	0.145	36660
352	10	99	980	878	6.132	0.613	38961
353	10	101	972	874	5.814	0.581	37738
354	10	103	955	869	11.518	1.152	41856
355	10	105	933	864	14.664	1.466	30304
356	10	107	913	859	13.4	1.34	32903
357	10	109	903	856	6.786	0.679	33618
358	10	111	896	840	11.351	1.135	31387
359	10	113	887	821	13.665	1.367	29726
360	10	115	871	810	12.62	1.262	26995
361	10	117	861	807	6.786	0.679	29281
362	10	119	843	789	16.546	1.655	30031
363	10	121	835	784	6.132	0.613	24676
364	10	123	827	782	5.36	0.536	27360
365	10	125	823	779	3.25	0.325	24560
366	10	127	815	771	7.354	0.735	29855
367	10	129	808	764	6.435	0.643	34878
368	10	131	798	760	7.001	0.7	25074
369	10	133	788	755	7.267	0.727	29127
370	10	135	790	753	1.838	0.184	28271
371	10	137	795	748	4.596	0.46	30927
372	10	139	786	743	6.692	0.669	28926
373	10	141	777	742	5.886	0.589	28345
374	10	143	771	738	4.687	0.469	27793
375	10	145	764	730	6.909	0.691	27975
376	10	147	769	725	4.596	0.46	23827
377	10	149	776	732	6.435	0.643	28721
378	10	151	786	749	12.82	1.282	29205
379	10	153	789	751	2.344	0.234	29179
380	10	155	782	740	8.475	0.847	28497
381	10	157	772	729	9.663	0.966	26811
382	10	159	771	728	0.919	0.092	26786
383	10	161	771	728	0	0	29785
384	10	163	768	722	4.36	0.436	29191
385	10	165	767	720	1.453	0.145	28141
386	10	167	760	712	6.909	0.691	29983
387	10	169	752	707	6.132	0.613	30192
388	10	171	749	705	2.344	0.234	29913
389	10	173	740	698	7.411	0.741	29831
390	10	175	740	698	0	0	29328
391	10	177	737	683	9.943	0.994	29551
392	10	179	732	675	6.132	0.613	29700
393	10	181	732	673	1.3	0.13	29669
394	10	183	730	672	1.453	0.145	28261
395	10	185	730	672	0	0	27864
396	10	187	727	666	4.36	0.436	25715
397	10	189	721	660	5.515	0.552	29681
398	10	191	718	659	2.055	0.206	27101
399	10	193	715	659	1.95	0.195	29383
400	10	195	711	655	3.677	0.368	29814
401	10	197	706	648	5.591	0.559	25321
402	10	199	704	647	1.453	0.145	28250
403	10	201	699	640	5.591	0.559	22484
404	10	203	696	636	3.25	0.325	26573
405	10	205	689	638	4.732	0.473	26004
406	10	207	682	650	9.03	0.903	29582
407	10	209	679	655	3.79	0.379	29644
408	10	211	677	655	1.3	0.13	29867
409	10	213	678	652	2.055	0.206	29499
410	10	215	680	642	6.629	0.663	29684
411	10	217	684	637	4.162	0.416	21557
412	10	219	681	636	2.055	0.206	29577
413	10	221	678	618	11.861	1.186	29516
414	10	223	678	612	3.9	0.39	29255
415	10	225	677	608	2.68	0.268	30320
416	10	227	676	606	1.453	0.145	29938
417	10	229	673	604	2.344	0.234	29744
418	10	231	672	600	2.68	0.268	30150
419	10	233	672	597	1.95	0.195	29419
420	10	235	678	589	6.5	0.65	29415
421	10	237	680	588	1.453	0.145	29943
422	10	239	692	572	13	1.3	29506
423	10	241	700	558	10.481	1.048	30122
424	10	243	708	536	15.216	1.522	29593
425	10	245	714	515	14.196	1.42	26685
426	10	247	716	505	6.629	0.663	27630
427	10	249	712	493	8.222	0.822	31143
428	10	251	709	487	4.36	0.436	29247
429	10	253	700	474	10.277	1.028	29662
430	10	255	689	460	11.573	1.157	26431
431	10	257	682	450	7.934	0.793	28435
432	10	259	676	442	6.5	0.65	26570
433	10	261	670	433	7.031	0.703	26491
434	10	263	663	423	7.934	0.793	24606
435	10	265	659	418	4.162	0.416	24297
436	10	267	654	415	3.79	0.379	29602
437	10	269	652	424	5.993	0.599	29832
438	10	271	650	442	11.772	1.177	30088
439	10	273	645	452	7.267	0.727	29988
440	10	275	637	454	5.36	0.536	29886
441	10	277	627	454	6.5	0.65	29554
442	10	279	623	454	2.6	0.26	25283
443	10	281	601	442	16.289	1.629	29713
444	10	283	590	431	10.111	1.011	28669
445	10	285	578	419	11.031	1.103	24191
446	10	287	566	415	8.222	0.822	30097
447	10	289	553	409	9.306	0.931	31046
448	11	109	1004	276	-1	-1	25748
449	11	111	1000	280	3.677	0.368	27307
450	11	113	994	283	4.36	0.436	28603
451	11	115	987	290	6.435	0.643	15241
452	11	117	979	304	10.481	1.048	32820
453	11	119	964	324	16.25	1.625	29227
454	11	121	935	345	23.273	2.327	29451
455	11	123	922	361	13.4	1.34	24413
456	11	125	914	370	7.827	0.783	25503
457	11	127	908	387	11.718	1.172	27322
458	11	129	903	393	5.077	0.508	20533
459	11	131	895	402	7.827	0.783	28708
460	11	133	882	422	15.505	1.55	28710
461	11	135	877	434	8.45	0.845	26374
462	11	137	872	450	10.896	1.09	28853
463	11	139	865	466	11.351	1.135	28351
464	11	141	858	486	13.773	1.377	26027
465	11	143	854	496	7.001	0.7	24429
466	11	145	849	520	15.935	1.593	27930
467	11	147	847	540	13.065	1.306	27272
468	11	149	841	577	24.364	2.436	29615
469	11	151	837	595	11.985	1.199	30112
470	11	153	826	621	18.35	1.835	30089
471	11	155	817	632	9.238	0.924	32406
472	11	157	787	636	19.672	1.967	29260
473	11	159	764	637	14.964	1.496	29236
474	11	161	746	637	11.7	1.17	28687
475	11	163	722	623	18.06	1.806	28182
476	11	165	685	626	24.128	2.413	31151
477	11	167	675	626	6.5	0.65	29606
478	11	169	663	629	8.04	0.804	29231
479	11	171	657	630	3.954	0.395	27266
480	11	173	633	638	16.443	1.644	29141
481	11	175	623	642	7.001	0.7	28045
482	11	177	594	639	18.95	1.895	28172
483	11	179	576	636	11.861	1.186	31434
484	11	181	569	635	4.596	0.46	30117
485	11	183	561	630	6.132	0.613	29339
486	11	185	560	625	3.314	0.331	29747
487	11	187	556	616	6.402	0.64	21162
488	11	189	555	611	3.314	0.331	29765
489	11	191	555	588	14.95	1.495	14032
490	11	193	551	559	19.028	1.903	28575
491	11	195	538	534	18.315	1.832	28238
492	11	197	528	520	11.183	1.118	29809
493	11	199	514	506	12.869	1.287	29856
494	11	201	494	502	13.257	1.326	26859
495	11	203	487	498	5.24	0.524	20124
496	11	205	481	494	4.687	0.469	24890
497	11	207	478	485	6.166	0.617	28084
498	11	209	475	478	4.95	0.495	30520
499	11	211	472	476	2.344	0.234	30154
500	11	213	495	509	26.145	2.615	30168
501	11	215	500	515	5.077	0.508	18583
502	11	217	505	522	5.591	0.559	27186
503	11	219	508	526	3.25	0.325	32566
504	11	221	508	526	0	0	33245
505	11	223	507	528	1.453	0.145	28688
506	11	225	512	541	9.053	0.905	26685
507	11	227	514	547	4.111	0.411	23508
508	11	229	518	570	15.174	1.517	19964
509	11	231	520	574	2.907	0.291	11887
510	11	233	530	597	16.302	1.63	25591
511	11	235	533	600	2.758	0.276	17108
512	11	237	538	600	3.25	0.325	28035
513	11	239	545	598	4.732	0.473	29661
514	11	241	548	598	1.95	0.195	30203
515	11	243	550	598	1.3	0.13	30393
516	11	245	554	598	2.6	0.26	28369
517	11	247	559	601	3.79	0.379	32140
518	11	249	567	604	5.553	0.555	32249
519	11	251	571	605	2.68	0.268	27859
520	11	253	580	610	6.692	0.669	24276
521	11	255	582	610	1.3	0.13	29304
522	11	257	587	610	3.25	0.325	27708
523	11	259	579	604	6.5	0.65	29718
524	11	261	567	595	9.75	0.975	27620
525	11	263	569	591	2.907	0.291	27309
526	11	265	590	606	16.774	1.677	23452
527	11	267	610	613	13.773	1.377	27603
528	11	269	625	619	10.501	1.05	30883
529	11	271	629	620	2.68	0.268	27510
530	11	273	632	624	3.25	0.325	30877
531	11	275	636	627	3.25	0.325	27562
532	11	277	645	635	7.827	0.783	24028
533	11	279	652	641	5.993	0.599	25226
534	11	281	664	651	10.153	1.015	23332
535	11	283	673	658	7.411	0.741	22610
536	11	285	685	665	9.03	0.903	29696
537	11	287	694	671	7.031	0.703	28514
538	11	289	708	680	10.818	1.082	27832
539	12	239	956	1018	-1	-1	47508
540	12	241	954	1017	1.453	0.145	43613
541	12	243	943	1003	11.573	1.157	42214
542	12	245	938	997	5.077	0.508	39428
543	12	247	936	980	11.126	1.113	41980
544	12	249	939	966	9.306	0.931	37681
545	12	251	944	949	11.518	1.152	40100
546	12	253	939	923	17.209	1.721	39215
547	12	255	925	887	25.107	2.511	36086
548	12	257	915	873	11.183	1.118	26133
549	12	259	905	839	23.035	2.304	31187
550	12	261	897	822	12.212	1.221	31586
551	12	263	878	793	22.535	2.253	29513
552	12	265	869	783	8.745	0.874	35187
553	12	267	846	764	19.391	1.939	29184
554	12	269	830	751	13.4	1.34	30166
555	12	271	811	738	14.964	1.496	29363
556	12	273	773	723	26.554	2.655	30304
557	12	275	747	712	18.35	1.835	28020
558	12	277	735	704	9.374	0.937	28190
559	12	279	726	698	7.031	0.703	28424
560	12	281	710	690	11.627	1.163	21414
561	12	283	692	683	12.553	1.255	27427
562	12	285	659	674	22.233	2.223	27243
563	12	287	639	670	13.257	1.326	26610
564	12	289	623	664	11.107	1.111	28915
565	13	169	999	531	-1	-1	28215
566	13	171	992	535	5.24	0.524	30683
567	13	173	977	541	10.501	1.05	29897
568	13	175	960	547	11.718	1.172	30761
569	13	177	938	552	14.664	1.466	30976
570	13	179	928	555	6.786	0.679	29784
571	13	181	908	558	13.145	1.315	32940
572	13	183	879	563	19.128	1.913	28444
573	13	185	863	568	10.896	1.09	28386
574	13	187	820	575	28.317	2.832	32172
575	13	189	783	575	24.049	2.405	32561
576	13	191	760	577	15.006	1.501	30269
577	13	193	740	579	13.065	1.306	24232
578	13	195	727	583	8.841	0.884	29397
579	13	197	722	585	3.5	0.35	23005
580	13	199	722	585	0	0	24677
581	13	201	722	584	0.65	0.065	30040
582	13	203	732	565	13.956	1.396	32107
583	13	205	736	542	15.174	1.517	27229
584	13	207	731	515	17.848	1.785	32899
585	13	209	727	500	10.09	1.009	14519
586	13	211	726	484	10.42	1.042	29650
587	13	213	731	458	17.209	1.721	18352
588	13	215	736	434	15.935	1.593	27125
589	13	217	740	420	9.464	0.946	30994
590	13	219	742	413	4.732	0.473	28461
591	13	221	744	404	5.993	0.599	31189
592	13	223	744	402	1.3	0.13	31678
593	13	225	748	399	3.25	0.325	30035
594	13	227	748	398	0.65	0.065	29762
595	13	229	749	398	0.65	0.065	30931
596	13	231	749	398	0	0	23518
597	13	233	748	393	3.314	0.331	19234
598	13	235	753	354	25.557	2.556	28860
599	13	237	757	350	3.677	0.368	29823
600	13	239	763	336	9.9	0.99	28329
601	13	241	761	328	5.36	0.536	28822
602	13	243	761	320	5.2	0.52	29261
603	13	245	764	317	2.758	0.276	28101
604	13	247	766	315	1.838	0.184	29472
605	13	249	766	314	0.65	0.065	28573
606	13	251	766	316	1.3	0.13	29139
607	13	253	769	327	7.411	0.741	29649
608	13	255	776	332	5.591	0.559	30408
609	13	257	780	333	2.68	0.268	31409
610	13	259	789	331	5.993	0.599	31102
611	13	261	797	330	5.24	0.524	34691
612	13	263	787	328	6.629	0.663	29905
613	13	265	779	332	5.814	0.581	29788
614	13	267	779	333	0.65	0.065	27906
615	13	269	789	337	7.001	0.7	35292
616	13	271	804	345	11.05	1.105	31658
617	13	273	829	350	16.571	1.657	28396
618	13	275	854	353	16.366	1.637	30259
619	13	277	869	352	9.771	0.977	31316
620	13	279	888	351	12.367	1.237	32036
621	13	281	915	342	18.499	1.85	31465
622	13	283	935	338	13.257	1.326	28721
623	13	285	960	323	18.95	1.895	31838
624	13	287	978	314	13.081	1.308	31631
625	13	289	990	306	9.374	0.937	29721
626	14	165	1023	302	-1	-1	31071
627	14	167	1018	304	3.5	0.35	30705
628	14	169	1011	307	4.95	0.495	29970
629	14	171	1007	311	3.677	0.368	28455
630	14	173	1000	322	8.475	0.847	28068
631	14	175	997	327	3.79	0.379	31828
632	14	177	989	345	12.803	1.28	29016
633	14	179	981	351	6.5	0.65	26824
634	14	181	964	365	14.314	1.431	39190
635	14	183	954	376	9.663	0.966	31201
636	14	185	944	382	7.58	0.758	21122
637	14	187	944	382	0	0	27449
638	14	189	942	383	1.453	0.145	28784
639	14	191	940	384	1.453	0.145	28231
640	14	193	932	386	5.36	0.536	28724
641	14	195	920	388	7.907	0.791	28342
642	14	197	889	391	20.244	2.024	29018
643	14	199	877	391	7.8	0.78	28322
644	14	201	867	391	6.5	0.65	31122
645	14	203	858	391	5.85	0.585	28675
646	14	205	852	398	5.993	0.599	29003
647	14	207	845	411	9.597	0.96	29021
648	14	209	854	409	5.993	0.599	28672
649	14	211	906	392	35.56	3.556	28016
650	14	213	925	382	13.956	1.396	25783
651	14	215	943	370	14.061	1.406	33258
652	14	217	952	364	7.031	0.703	31696
653	14	219	960	361	5.553	0.555	34567
654	14	221	961	361	0.65	0.065	33352
655	14	223	959	365	2.907	0.291	34203
656	14	225	958	365	0.65	0.065	35059
657	14	227	958	365	0	0	30527
658	14	229	953	367	3.5	0.35	33481
659	14	231	949	368	2.68	0.268	35304
660	14	233	946	369	2.055	0.206	29583
661	14	235	945	369	0.65	0.065	28289
662	14	237	938	372	4.95	0.495	25173
663	14	239	937	373	0.919	0.092	34869
664	14	241	934	374	2.055	0.206	27695
665	14	243	933	376	1.453	0.145	34098
666	14	245	929	377	2.68	0.268	30427
667	14	247	924	379	3.5	0.35	28493
668	14	249	921	380	2.055	0.206	27146
669	14	251	921	380	0	0	25098
670	14	253	922	380	0.65	0.065	28929
671	14	255	926	380	2.6	0.26	33583
672	14	257	927	380	0.65	0.065	29031
673	14	259	925	382	1.838	0.184	29589
674	14	261	926	380	1.453	0.145	29705
675	14	263	927	379	0.919	0.092	28523
676	14	265	930	377	2.344	0.234	32150
677	14	267	932	375	1.838	0.184	30931
678	14	269	934	373	1.838	0.184	29541
679	14	271	937	370	2.758	0.276	32934
680	14	273	937	370	0	0	27493
681	14	275	939	370	1.3	0.13	25732
682	14	277	940	370	0.65	0.065	29407
683	14	279	948	365	6.132	0.613	31036
684	14	281	961	355	10.661	1.066	31061
685	14	283	975	341	12.869	1.287	26834
686	14	285	978	338	2.758	0.276	28907
687	14	287	986	331	6.909	0.691	32510
688	14	289	988	329	1.838	0.184	32109
689	15	205	1021	233	-1	-1	27731
690	15	207	1020	233	0.65	0.065	28942
691	15	209	1014	237	4.687	0.469	28809
692	15	211	1008	243	5.515	0.552	26995
693	15	213	1008	243	0	0	28596
694	15	215	1007	244	0.919	0.092	28515
695	15	217	998	247	6.166	0.617	28293
696	15	219	984	262	13.337	1.334	28491
697	15	221	977	278	11.351	1.135	28965
698	15	223	977	298	13	1.3	31557
699	15	225	978	326	18.211	1.821	32412
700	15	227	978	339	8.45	0.845	28727
701	15	229	975	337	2.344	0.234	29750
702	15	231	963	310	19.205	1.92	26049
703	15	233	946	289	17.562	1.756	28795
704	15	235	931	261	20.647	2.065	21790
705	15	237	926	235	17.209	1.721	27621
706	15	239	921	220	10.277	1.028	32223
707	15	241	918	205	9.943	0.994	28923
708	15	243	914	191	9.464	0.946	28398
709	15	245	906	180	8.841	0.884	29081
710	15	247	886	170	14.534	1.453	33793
711	15	249	874	162	9.374	0.937	30136
712	15	251	872	159	2.344	0.234	30340
713	15	253	868	153	4.687	0.469	29778
714	15	255	868	154	0.65	0.065	29788
715	15	257	870	158	2.907	0.291	29491
716	15	259	871	152	3.954	0.395	33752
717	15	261	871	141	7.15	0.715	32162
718	15	263	869	130	7.267	0.727	30431
719	15	265	875	117	9.306	0.931	30262
720	15	267	874	114	2.055	0.206	28929
721	15	269	867	111	4.95	0.495	30270
722	15	271	864	109	2.344	0.234	30620
723	15	273	865	123	9.123	0.912	29952
724	15	275	864	136	8.475	0.847	30193
725	15	277	864	151	9.75	0.975	30155
726	15	279	863	169	11.718	1.172	25905
727	15	281	856	177	6.909	0.691	30515
728	15	283	836	179	13.065	1.306	21825
729	15	285	821	184	10.277	1.028	26275
730	15	287	803	184	11.7	1.17	29642
731	15	289	768	177	23.2	2.32	18523
732	16	229	1010	211	-1	-1	27584
733	16	231	1008	211	1.3	0.13	27289
734	16	233	988	203	14.001	1.4	28395
735	16	235	976	200	8.04	0.804	29365
736	16	237	965	197	7.411	0.741	27647
737	16	239	938	196	17.562	1.756	27302
738	16	241	926	194	7.907	0.791	29322
739	16	243	916	188	7.58	0.758	28887
740	16	245	890	169	20.931	2.093	32773
741	16	247	856	153	24.424	2.442	25372
742	16	249	831	152	16.263	1.626	29506
743	16	251	812	158	12.951	1.295	35021
744	16	253	798	159	9.123	0.912	33755
745	16	255	782	159	10.4	1.04	33676
746	16	257	768	157	9.192	0.919	29615
747	16	259	739	151	19.249	1.925	30255
748	16	261	733	151	3.9	0.39	29835
749	16	263	713	151	13	1.3	30984
750	16	265	703	153	6.629	0.663	30508
751	16	267	692	153	7.15	0.715	30775
752	16	269	665	149	17.741	1.774	31467
753	16	271	641	143	16.08	1.608	32619
754	16	273	622	141	12.418	1.242	33533
755	16	275	598	140	15.613	1.561	31259
756	16	277	572	138	16.95	1.695	29059
757	16	279	561	138	7.15	0.715	28836
758	16	281	548	138	8.45	0.845	30005
759	16	283	547	138	0.65	0.065	30791
760	16	285	526	138	13.65	1.365	32592
761	16	287	512	138	9.1	0.91	35921
762	16	289	500	138	7.8	0.78	33772
763	17	147	1008	603	-1	-1	31409
764	17	149	994	602	9.123	0.912	30027
765	17	151	994	601	0.65	0.065	35636
766	17	153	982	606	8.45	0.845	27726
767	17	155	963	622	16.145	1.615	31561
768	17	157	947	632	12.264	1.226	27865
769	17	159	944	633	2.055	0.206	30639
770	17	161	929	639	10.501	1.05	28605
771	17	163	904	641	16.302	1.63	30833
772	17	165	927	688	34.011	3.401	21748
773	17	167	932	697	6.692	0.669	29005
774	17	169	938	720	15.45	1.545	15293
775	17	171	939	740	13.016	1.302	30017
776	17	173	954	726	13.337	1.334	30368
777	17	175	916	764	34.93	3.493	39544
778	17	177	913	773	6.166	0.617	36855
779	17	179	905	776	5.553	0.555	30268
780	17	181	903	779	2.344	0.234	35235
781	17	183	892	772	8.475	0.847	24422
782	17	185	892	772	0	0	22915
783	17	187	905	755	13.91	1.391	29896
784	17	189	898	751	5.24	0.524	30141
785	17	191	894	758	5.24	0.524	30089
786	17	193	882	783	18.025	1.802	29701
787	17	195	876	824	26.933	2.693	30100
788	17	197	871	828	4.162	0.416	31491
789	17	199	854	851	18.59	1.859	25922
790	17	201	843	913	40.928	4.093	29898
791	17	203	842	919	3.954	0.395	29867
792	17	205	845	910	6.166	0.617	29772
793	17	207	858	903	9.597	0.96	29543
794	17	209	880	907	14.534	1.453	27008
795	17	211	899	920	14.964	1.496	29209
796	17	213	910	926	8.144	0.814	30118
797	17	215	926	927	10.42	1.042	28591
798	17	217	918	940	9.922	0.992	33029
799	17	219	906	955	12.486	1.249	41501
800	17	221	890	962	11.351	1.135	26768
801	17	223	867	972	16.302	1.63	29556
802	17	225	860	980	6.909	0.691	30753
803	17	227	853	988	6.909	0.691	29536
804	17	229	846	995	6.435	0.643	26548
805	17	231	840	1002	5.993	0.599	27449
806	17	233	833	1010	6.909	0.691	31014
807	17	235	831	1012	1.838	0.184	31772
808	17	237	853	1011	14.314	1.431	27879
809	17	239	866	1008	8.672	0.867	32229
810	17	241	888	1007	14.314	1.431	29776
811	17	243	897	1002	6.692	0.669	27753
812	17	245	915	987	15.23	1.523	30267
813	17	247	920	969	12.143	1.214	23417
814	17	249	916	954	10.09	1.009	27866
815	17	251	896	918	26.768	2.677	27257
816	17	253	890	904	9.9	0.99	25321
817	17	255	887	899	3.79	0.379	24437
818	17	257	885	893	4.111	0.411	27143
819	17	259	893	910	12.212	1.221	30752
820	17	261	908	936	19.51	1.951	29832
821	17	263	924	961	19.293	1.929	22580
822	17	265	948	973	17.441	1.744	29823
823	17	267	962	969	9.464	0.946	30287
824	17	269	965	956	8.672	0.867	34737
825	17	271	983	946	13.384	1.338	34899
826	17	273	991	943	5.553	0.555	30882
827	17	275	975	948	10.896	1.09	28466
828	17	277	958	952	11.351	1.135	30157
829	17	279	956	954	1.838	0.184	30558
830	17	281	956	958	2.6	0.26	30770
831	17	283	983	946	19.205	1.92	24188
832	17	285	996	938	9.922	0.992	30214
833	17	287	1016	937	13.016	1.302	28083
834	17	289	1019	937	1.95	0.195	21908
835	18	259	1006	575	-1	-1	29493
836	18	261	1006	575	0	0	31519
837	18	263	996	573	6.629	0.663	31796
838	18	265	981	565	11.05	1.105	31160
839	18	267	977	559	4.687	0.469	28307
840	18	269	960	553	11.718	1.172	30321
841	18	271	946	552	9.123	0.912	31911
842	18	273	925	543	14.85	1.485	31989
843	18	275	914	529	11.573	1.157	31951
844	18	277	901	513	13.4	1.34	29954
845	18	279	868	493	25.081	2.508	29726
846	18	281	855	497	8.841	0.884	36602
847	18	283	841	500	9.306	0.931	34919
848	18	285	830	502	7.267	0.727	31900
849	18	287	803	509	18.13	1.813	30021
850	18	289	771	509	20.799	2.08	28282
851	19	257	1012	112	-1	-1	47327
852	19	259	1012	112	0	0	47401
853	19	261	999	118	9.306	0.931	48121
854	19	263	996	120	2.344	0.234	49990
855	19	265	983	121	8.475	0.847	51383
856	19	267	949	129	22.703	2.27	46378
857	19	269	921	138	19.117	1.912	41180
858	19	271	907	143	9.663	0.966	43888
859	19	273	880	141	17.598	1.76	41909
860	19	275	845	134	23.2	2.32	38588
861	19	277	824	135	13.665	1.367	22843
862	19	279	820	141	4.687	0.469	24247
863	19	281	813	149	6.909	0.691	37733
864	19	283	799	165	13.819	1.382	35949
865	19	285	787	177	11.031	1.103	35427
866	19	287	775	192	12.486	1.249	36159
867	19	289	773	193	1.453	0.145	36343
