# Supplementary material for: The Arp2/3 complex is required for in situ haptotactic response of microglia to iC3b
Source: EMBO Rep. 2026 Feb 27;27(7):1666–95. doi: 10.1038/s44319-026-00720-9 (PMC13076747; doi:10.1038/s44319-026-00720-9)
Supplement: Supplementary file 15 — Source data Fig. 3 [file 44319_2026_720_MOESM15_ESM.zip › Figure 3/3H-L/25.01.26 BV2 iC3b hapto CK666 well 2 toward tracks.csv]

Track n�	Slice n�	X	Y	Distance	Velocity	Pixel Value
1	239	1005	684	-1.000	-1.000	30032
1	241	1019	686	9.192	0.919	28681
1	243	1019	685	0.650	0.065	27680
1	245	1012	675	7.934	0.793	29133
1	247	1005	652	15.627	1.563	19287
1	249	1002	632	13.145	1.315	23117
1	251	1003	622	6.532	0.653	24464
1	253	1002	603	12.367	1.237	25205
1	255	994	556	30.989	3.099	32735
1	257	974	477	52.969	5.297	32061
1	259	973	466	7.179	0.718	31104
1	261	967	453	9.306	0.931	29502
1	263	965	449	2.907	0.291	32704
1	265	939	465	19.843	1.984	31679
1	267	922	479	14.314	1.431	31038
1	269	906	487	11.627	1.163	32996
1	271	904	487	1.300	0.130	32644
1	273	897	457	20.023	2.002	32846
1	275	879	437	17.489	1.749	32982
1	277	847	414	25.615	2.561	33420
1	279	823	394	20.306	2.031	32700
1	281	810	383	11.069	1.107	33022
1	283	797	369	12.418	1.242	32483
1	285	786	359	9.663	0.966	33286
1	287	783	351	5.553	0.555	33302
1	289	805	325	22.138	2.214	33444
2	225	984	1014	-1.000	-1.000	31217
2	227	980	1015	2.680	0.268	31922
2	229	975	1017	3.500	0.350	31386
2	231	973	1017	1.300	0.130	31051
2	233	970	1017	1.950	0.195	29332
2	235	954	1016	10.420	1.042	30818
2	237	948	1014	4.111	0.411	30396
2	239	946	1009	3.500	0.350	31941
2	241	964	998	13.711	1.371	32502
2	243	960	989	6.402	0.640	33485
2	245	950	977	10.153	1.015	29813
2	247	932	957	17.489	1.749	31528
2	249	929	946	7.411	0.741	31920
2	251	924	940	5.077	0.508	30466
2	253	907	924	15.174	1.517	28166
2	255	892	910	13.337	1.334	31174
2	257	885	904	5.993	0.599	31624
2	259	877	894	8.324	0.832	31846
2	261	874	890	3.250	0.325	31985
2	263	874	890	0.000	0.000	31529
2	265	873	890	0.650	0.065	32242
2	267	876	893	2.758	0.276	32019
2	269	880	901	5.814	0.581	31841
2	271	883	912	7.411	0.741	32032
2	273	884	920	5.240	0.524	31989
2	275	883	937	11.069	1.107	31681
2	277	885	953	10.481	1.048	31522
2	279	890	964	7.854	0.785	32001
2	281	892	972	5.360	0.536	31652
2	283	894	977	3.500	0.350	32079
2	285	900	995	12.333	1.233	31449
2	287	901	999	2.680	0.268	31261
2	289	903	1008	5.993	0.599	31522
3	85	1003	188	-1.000	-1.000	34438
3	87	1008	188	3.250	0.325	34803
3	89	999	185	6.166	0.617	31809
3	91	986	185	8.450	0.845	31728
3	93	952	182	22.185	2.219	32028
3	95	931	176	14.196	1.420	31691
3	97	924	171	5.591	0.559	32121
3	99	899	151	20.810	2.081	32253
3	101	886	145	9.306	0.931	29362
3	103	867	135	13.956	1.396	25877
3	105	854	126	10.277	1.028	25354
3	107	832	114	16.289	1.629	31502
3	109	820	107	9.030	0.903	31967
3	111	811	97	8.745	0.874	32733
3	113	803	88	7.827	0.783	32958
3	115	795	76	9.374	0.937	33034
3	117	791	64	8.222	0.822	33057
3	119	791	50	9.100	0.910	32933
3	121	792	41	5.886	0.589	32700
3	123	793	33	5.240	0.524	33319
3	125	794	28	3.314	0.331	32758
3	127	798	22	4.687	0.469	32920
4	115	1008	729	-1.000	-1.000	29175
4	117	1008	729	0.000	0.000	28792
4	119	1004	733	3.677	0.368	28205
4	121	996	743	8.324	0.832	33542
4	123	980	764	17.160	1.716	26058
4	125	973	770	5.993	0.599	26270
4	127	971	770	1.300	0.130	30946
4	129	961	757	10.661	1.066	30719
4	131	955	738	12.951	1.295	31064
4	133	949	724	9.900	0.990	27840
4	135	942	710	10.174	1.017	25249
4	137	936	697	9.306	0.931	27728
4	139	930	689	6.500	0.650	28101
4	141	917	675	12.418	1.242	31558
4	143	908	658	12.503	1.250	31454
4	145	902	649	7.031	0.703	30960
4	147	897	638	7.854	0.785	30682
4	149	887	626	10.153	1.015	31391
4	151	878	612	10.818	1.082	31392
4	153	876	609	2.344	0.234	31474
4	155	874	597	7.907	0.791	31449
4	157	870	588	6.402	0.640	31050
4	159	870	588	0.000	0.000	31440
4	161	866	578	7.001	0.700	30779
4	163	862	570	5.814	0.581	31017
4	165	856	560	7.580	0.758	31455
4	167	854	558	1.838	0.184	31352
4	169	855	569	7.179	0.718	31795
4	171	851	589	13.257	1.326	31507
4	173	837	598	10.818	1.082	30987
4	175	817	604	13.572	1.357	24789
4	177	804	605	8.475	0.847	31458
4	179	781	590	17.848	1.785	30793
4	181	762	577	14.964	1.496	30987
4	183	753	571	7.031	0.703	31457
4	185	735	549	18.476	1.848	31753
4	187	722	529	15.505	1.550	31931
4	189	715	514	10.759	1.076	31940
4	191	701	502	11.985	1.199	31837
4	193	692	497	6.692	0.669	32105
4	195	678	489	10.481	1.048	31306
4	197	669	486	6.166	0.617	32001
4	199	649	475	14.836	1.484	31816
4	201	647	472	2.344	0.234	32431
4	203	647	461	7.150	0.715	32429
4	205	651	453	5.814	0.581	31882
4	207	641	441	10.153	1.015	32319
4	209	629	431	10.153	1.015	31738
4	211	616	419	11.499	1.150	32206
4	213	616	419	0.000	0.000	32472
4	215	651	454	32.173	3.217	32102
4	217	662	470	12.620	1.262	31940
4	219	680	489	17.012	1.701	36838
4	221	665	509	16.250	1.625	31924
4	223	662	520	7.411	0.741	31745
4	225	663	551	20.160	2.016	36019
4	227	646	578	20.738	2.074	31764
4	229	635	594	12.620	1.262	27596
4	231	629	604	7.580	0.758	31676
4	233	612	607	11.220	1.122	32568
4	235	599	606	8.475	0.847	31178
4	237	585	619	12.418	1.242	34207
4	239	580	625	5.077	0.508	33282
4	241	578	629	2.907	0.291	32649
4	243	570	636	6.909	0.691	32286
4	245	564	635	3.954	0.395	32181
4	247	564	635	0.000	0.000	31895
4	249	564	635	0.000	0.000	31895
4	251	572	647	9.374	0.937	31944
4	253	576	660	8.841	0.884	32256
4	255	581	664	4.162	0.416	31988
4	257	589	666	5.360	0.536	31954
4	259	596	665	4.596	0.460	31750
4	261	602	666	3.954	0.395	31364
4	263	620	674	12.803	1.280	31532
4	265	643	690	18.211	1.821	31888
4	267	658	697	10.759	1.076	31638
4	269	667	702	6.692	0.669	31804
4	271	671	702	2.600	0.260	32163
4	273	685	706	9.464	0.946	31412
4	275	693	711	6.132	0.613	22847
4	277	703	716	7.267	0.727	28452
4	279	721	728	14.061	1.406	30836
4	281	735	736	10.481	1.048	30614
4	283	749	745	10.818	1.082	27021
4	285	764	753	11.050	1.105	26705
4	287	784	774	18.850	1.885	29106
4	289	795	786	10.581	1.058	30813
5	175	1018	1002	-1.000	-1.000	27933
5	177	1015	1002	1.950	0.195	28016
5	179	1007	998	5.814	0.581	30495
5	181	996	987	10.111	1.011	30281
5	183	984	972	12.486	1.249	30169
5	185	963	956	17.160	1.716	30103
5	187	940	946	16.302	1.630	28348
5	189	912	938	18.928	1.893	26678
5	191	903	941	6.166	0.617	30451
5	193	898	952	7.854	0.785	30437
5	195	893	962	7.267	0.727	34597
5	197	881	972	10.153	1.015	30049
5	199	851	982	20.554	2.055	30293
5	201	823	985	18.304	1.830	28773
5	203	816	990	5.591	0.559	30293
5	205	811	1000	7.267	0.727	30230
5	207	814	1010	6.786	0.679	29624
5	209	821	1014	5.240	0.524	29969
5	211	831	1015	6.532	0.653	29908
5	213	842	1016	7.179	0.718	22273
5	215	842	1017	0.650	0.065	14881
5	217	841	1020	2.055	0.206	28224
5	219	849	1000	14.001	1.400	33923
5	221	849	999	0.650	0.065	29932
5	223	848	999	0.650	0.065	30219
5	225	843	1003	4.162	0.416	28638
5	227	840	1005	2.344	0.234	30644
6	195	1012	815	-1.000	-1.000	30522
6	197	1003	805	8.745	0.874	24583
6	199	978	795	17.501	1.750	30825
6	201	962	786	11.932	1.193	31714
6	203	933	775	20.160	2.016	30646
6	205	919	767	10.481	1.048	30959
6	207	902	750	15.627	1.563	31068
6	209	894	738	9.374	0.937	31443
6	211	885	728	8.745	0.874	28364
6	213	868	719	12.503	1.250	26826
6	215	851	712	11.950	1.195	30593
6	217	835	704	11.627	1.163	31216
6	219	826	697	7.411	0.741	30970
6	221	811	680	14.736	1.474	32468
6	223	806	675	4.596	0.460	30286
6	225	808	675	1.300	0.130	31584
6	227	806	676	1.453	0.145	33540
6	229	791	680	10.090	1.009	27673
6	231	779	677	8.040	0.804	33540
6	233	764	674	9.943	0.994	32035
6	235	751	673	8.475	0.847	30182
6	237	725	665	17.681	1.768	33145
6	239	709	659	11.107	1.111	28692
6	241	692	647	13.525	1.353	31601
6	243	676	629	15.654	1.565	31758
6	245	666	569	39.537	3.954	29586
6	247	664	568	1.453	0.145	31453
6	249	658	570	4.111	0.411	31953
6	251	633	588	20.023	2.002	31206
6	253	607	587	16.912	1.691	32371
6	255	600	582	5.591	0.559	32058
6	257	589	568	11.573	1.157	32285
6	259	571	535	24.433	2.443	32069
6	261	552	515	17.931	1.793	32818
6	263	544	505	8.324	0.832	32100
6	265	532	496	9.750	0.975	32012
6	267	503	473	24.058	2.406	32976
6	269	501	470	2.344	0.234	32465
6	271	479	454	17.681	1.768	33125
6	273	472	449	5.591	0.559	32767
6	275	455	438	13.161	1.316	31514
6	277	450	435	3.790	0.379	32813
6	279	447	435	1.950	0.195	32485
6	281	440	433	4.732	0.473	32937
6	283	437	431	2.344	0.234	33169
6	285	452	418	12.902	1.290	33287
6	287	463	410	8.841	0.884	33031
6	289	466	415	3.790	0.379	32589
7	225	1007	192	-1.000	-1.000	30239
7	227	1005	191	1.453	0.145	29937
7	229	998	189	4.732	0.473	33309
7	231	986	189	7.800	0.780	16506
7	233	967	203	15.340	1.534	23975
7	235	948	221	17.012	1.701	29716
7	237	943	222	3.314	0.331	36566
7	239	923	229	13.773	1.377	34302
7	241	912	230	7.179	0.718	29233
7	243	888	240	16.900	1.690	31843
7	245	873	256	14.255	1.426	32295
7	247	862	275	14.270	1.427	32065
7	249	861	277	1.453	0.145	32343
7	251	872	262	12.090	1.209	32410
7	253	879	231	20.657	2.066	32437
7	255	882	218	8.672	0.867	33437
7	257	889	205	9.597	0.960	32826
7	259	899	167	25.540	2.554	32371
7	261	907	137	20.181	2.018	26170
7	263	911	119	11.985	1.199	35601
7	265	912	103	10.420	1.042	28280
7	267	911	94	5.886	0.589	31900
7	269	909	80	9.192	0.919	31912
7	271	906	68	8.040	0.804	28386
7	273	903	49	12.503	1.250	26972
7	275	899	33	10.720	1.072	32506
7	277	899	25	5.200	0.520	29677
7	279	899	22	1.950	0.195	33814
7	281	892	21	4.596	0.460	32153
7	283	890	18	2.344	0.234	27718
7	285	888	12	4.111	0.411	32664
8	205	1015	222	-1.000	-1.000	22444
8	207	1014	222	0.650	0.065	25039
8	209	1010	220	2.907	0.291	32370
8	211	1005	213	5.591	0.559	27446
8	213	1000	212	3.314	0.331	32979
8	215	982	204	12.803	1.280	28390
8	217	966	199	10.896	1.090	22799
8	219	938	192	18.760	1.876	28305
8	221	924	185	10.174	1.017	32738
8	223	907	173	13.525	1.353	29399
8	225	891	159	13.819	1.382	31547
8	227	883	150	7.827	0.783	33105
8	229	878	143	5.591	0.559	32754
8	231	876	141	1.838	0.184	32319
8	233	867	131	8.745	0.874	32653
8	235	865	124	4.732	0.473	30312
8	237	845	119	13.400	1.340	29123
8	239	830	121	9.836	0.984	31675
8	241	807	121	14.950	1.495	34745
8	243	802	123	3.500	0.350	34802
8	245	800	124	1.453	0.145	32462
8	247	800	124	0.000	0.000	33341
8	249	812	115	9.750	0.975	35720
8	251	825	109	9.306	0.931	34671
8	253	820	109	3.250	0.325	37452
8	255	823	94	9.943	0.994	30857
8	257	826	85	6.166	0.617	34774
8	259	816	96	9.663	0.966	35847
8	261	805	107	10.111	1.011	32152
8	263	793	114	9.030	0.903	31574
8	265	781	128	11.985	1.199	31487
8	267	770	139	10.111	1.011	33042
8	269	760	142	6.786	0.679	33239
8	271	741	144	12.418	1.242	37304
8	273	723	149	12.143	1.214	35053
8	275	709	159	11.183	1.118	32769
8	277	700	162	6.166	0.617	33305
8	279	696	163	2.680	0.268	33394
8	281	679	168	11.518	1.152	32740
8	283	666	171	8.672	0.867	35355
8	285	663	171	1.950	0.195	32868
8	287	663	172	0.650	0.065	33601
8	289	663	172	0.000	0.000	33602
9	237	1009	203	-1.000	-1.000	31032
9	239	1009	203	0.000	0.000	30448
9	241	1007	205	1.838	0.184	31946
9	243	1000	205	4.550	0.455	29596
9	245	994	204	3.954	0.395	28464
9	247	980	204	9.100	0.910	31438
9	249	967	200	8.841	0.884	31214
9	251	946	195	14.031	1.403	29974
9	253	929	212	15.627	1.563	31275
9	255	919	216	7.001	0.700	30685
9	257	921	216	1.300	0.130	31504
9	259	921	215	0.650	0.065	31508
9	261	924	215	1.950	0.195	30893
9	263	915	217	5.993	0.599	28968
9	265	899	221	10.720	1.072	32233
9	267	874	221	16.250	1.625	32821
9	269	864	212	8.745	0.874	32290
9	271	831	199	23.054	2.305	33206
9	273	816	194	10.277	1.028	31567
9	275	801	190	10.090	1.009	32051
9	277	775	189	16.912	1.691	32336
9	279	762	191	8.549	0.855	31438
9	281	734	202	19.554	1.955	28677
9	283	721	219	13.910	1.391	33211
9	285	677	228	29.191	2.919	29923
9	287	668	231	6.166	0.617	31940
9	289	659	233	5.993	0.599	33335
10	87	1007	883	-1.000	-1.000	39612
10	89	1005	887	2.907	0.291	36989
10	91	1005	887	0.000	0.000	39679
10	93	996	886	5.886	0.589	38667
10	95	990	884	4.111	0.411	36464
10	97	988	883	1.453	0.145	36660
10	99	980	878	6.132	0.613	38961
10	101	972	874	5.814	0.581	37738
10	103	955	869	11.518	1.152	41856
10	105	933	864	14.664	1.466	30304
10	107	913	859	13.400	1.340	32903
10	109	903	856	6.786	0.679	33618
10	111	896	840	11.351	1.135	31387
10	113	887	821	13.665	1.367	29726
10	115	871	810	12.620	1.262	26995
10	117	861	807	6.786	0.679	29281
10	119	843	789	16.546	1.655	30031
10	121	835	784	6.132	0.613	24676
10	123	827	782	5.360	0.536	27360
10	125	823	779	3.250	0.325	24560
10	127	815	771	7.354	0.735	29855
10	129	808	764	6.435	0.643	34878
10	131	798	760	7.001	0.700	25074
10	133	788	755	7.267	0.727	29127
10	135	790	753	1.838	0.184	28271
10	137	795	748	4.596	0.460	30927
10	139	786	743	6.692	0.669	28926
10	141	777	742	5.886	0.589	28345
10	143	771	738	4.687	0.469	27793
10	145	764	730	6.909	0.691	27975
10	147	769	725	4.596	0.460	23827
10	149	776	732	6.435	0.643	28721
10	151	786	749	12.820	1.282	29205
10	153	789	751	2.344	0.234	29179
10	155	782	740	8.475	0.847	28497
10	157	772	729	9.663	0.966	26811
10	159	771	728	0.919	0.092	26786
10	161	771	728	0.000	0.000	29785
10	163	768	722	4.360	0.436	29191
10	165	767	720	1.453	0.145	28141
10	167	760	712	6.909	0.691	29983
10	169	752	707	6.132	0.613	30192
10	171	749	705	2.344	0.234	29913
10	173	740	698	7.411	0.741	29831
10	175	740	698	0.000	0.000	29328
10	177	737	683	9.943	0.994	29551
10	179	732	675	6.132	0.613	29700
10	181	732	673	1.300	0.130	29669
10	183	730	672	1.453	0.145	28261
10	185	730	672	0.000	0.000	27864
10	187	727	666	4.360	0.436	25715
10	189	721	660	5.515	0.552	29681
10	191	718	659	2.055	0.206	27101
10	193	715	659	1.950	0.195	29383
10	195	711	655	3.677	0.368	29814
10	197	706	648	5.591	0.559	25321
10	199	704	647	1.453	0.145	28250
10	201	699	640	5.591	0.559	22484
10	203	696	636	3.250	0.325	26573
10	205	689	638	4.732	0.473	26004
10	207	682	650	9.030	0.903	29582
10	209	679	655	3.790	0.379	29644
10	211	677	655	1.300	0.130	29867
10	213	678	652	2.055	0.206	29499
10	215	680	642	6.629	0.663	29684
10	217	684	637	4.162	0.416	21557
10	219	681	636	2.055	0.206	29577
10	221	678	618	11.861	1.186	29516
10	223	678	612	3.900	0.390	29255
10	225	677	608	2.680	0.268	30320
10	227	676	606	1.453	0.145	29938
10	229	673	604	2.344	0.234	29744
10	231	672	600	2.680	0.268	30150
10	233	672	597	1.950	0.195	29419
10	235	678	589	6.500	0.650	29415
10	237	680	588	1.453	0.145	29943
10	239	692	572	13.000	1.300	29506
10	241	700	558	10.481	1.048	30122
10	243	708	536	15.216	1.522	29593
10	245	714	515	14.196	1.420	26685
10	247	716	505	6.629	0.663	27630
10	249	712	493	8.222	0.822	31143
10	251	709	487	4.360	0.436	29247
10	253	700	474	10.277	1.028	29662
10	255	689	460	11.573	1.157	26431
10	257	682	450	7.934	0.793	28435
10	259	676	442	6.500	0.650	26570
10	261	670	433	7.031	0.703	26491
10	263	663	423	7.934	0.793	24606
10	265	659	418	4.162	0.416	24297
10	267	654	415	3.790	0.379	29602
10	269	652	424	5.993	0.599	29832
10	271	650	442	11.772	1.177	30088
10	273	645	452	7.267	0.727	29988
10	275	637	454	5.360	0.536	29886
10	277	627	454	6.500	0.650	29554
10	279	623	454	2.600	0.260	25283
10	281	601	442	16.289	1.629	29713
10	283	590	431	10.111	1.011	28669
10	285	578	419	11.031	1.103	24191
10	287	566	415	8.222	0.822	30097
10	289	553	409	9.306	0.931	31046
11	109	1004	276	-1.000	-1.000	25748
11	111	1000	280	3.677	0.368	27307
11	113	994	283	4.360	0.436	28603
11	115	987	290	6.435	0.643	15241
11	117	979	304	10.481	1.048	32820
11	119	964	324	16.250	1.625	29227
11	121	935	345	23.273	2.327	29451
11	123	922	361	13.400	1.340	24413
11	125	914	370	7.827	0.783	25503
11	127	908	387	11.718	1.172	27322
11	129	903	393	5.077	0.508	20533
11	131	895	402	7.827	0.783	28708
11	133	882	422	15.505	1.550	28710
11	135	877	434	8.450	0.845	26374
11	137	872	450	10.896	1.090	28853
11	139	865	466	11.351	1.135	28351
11	141	858	486	13.773	1.377	26027
11	143	854	496	7.001	0.700	24429
11	145	849	520	15.935	1.593	27930
11	147	847	540	13.065	1.306	27272
11	149	841	577	24.364	2.436	29615
11	151	837	595	11.985	1.199	30112
11	153	826	621	18.350	1.835	30089
11	155	817	632	9.238	0.924	32406
11	157	787	636	19.672	1.967	29260
11	159	764	637	14.964	1.496	29236
11	161	746	637	11.700	1.170	28687
11	163	722	623	18.060	1.806	28182
11	165	685	626	24.128	2.413	31151
11	167	675	626	6.500	0.650	29606
11	169	663	629	8.040	0.804	29231
11	171	657	630	3.954	0.395	27266
11	173	633	638	16.443	1.644	29141
11	175	623	642	7.001	0.700	28045
11	177	594	639	18.950	1.895	28172
11	179	576	636	11.861	1.186	31434
11	181	569	635	4.596	0.460	30117
11	183	561	630	6.132	0.613	29339
11	185	560	625	3.314	0.331	29747
11	187	556	616	6.402	0.640	21162
11	189	555	611	3.314	0.331	29765
11	191	555	588	14.950	1.495	14032
11	193	551	559	19.028	1.903	28575
11	195	538	534	18.315	1.832	28238
11	197	528	520	11.183	1.118	29809
11	199	514	506	12.869	1.287	29856
11	201	494	502	13.257	1.326	26859
11	203	487	498	5.240	0.524	20124
11	205	481	494	4.687	0.469	24890
11	207	478	485	6.166	0.617	28084
11	209	475	478	4.950	0.495	30520
11	211	472	476	2.344	0.234	30154
11	213	495	509	26.145	2.615	30168
11	215	500	515	5.077	0.508	18583
11	217	505	522	5.591	0.559	27186
11	219	508	526	3.250	0.325	32566
11	221	508	526	0.000	0.000	33245
11	223	507	528	1.453	0.145	28688
11	225	512	541	9.053	0.905	26685
11	227	514	547	4.111	0.411	23508
11	229	518	570	15.174	1.517	19964
11	231	520	574	2.907	0.291	11887
11	233	530	597	16.302	1.630	25591
11	235	533	600	2.758	0.276	17108
11	237	538	600	3.250	0.325	28035
11	239	545	598	4.732	0.473	29661
11	241	548	598	1.950	0.195	30203
11	243	550	598	1.300	0.130	30393
11	245	554	598	2.600	0.260	28369
11	247	559	601	3.790	0.379	32140
11	249	567	604	5.553	0.555	32249
11	251	571	605	2.680	0.268	27859
11	253	580	610	6.692	0.669	24276
11	255	582	610	1.300	0.130	29304
11	257	587	610	3.250	0.325	27708
11	259	579	604	6.500	0.650	29718
11	261	567	595	9.750	0.975	27620
11	263	569	591	2.907	0.291	27309
11	265	590	606	16.774	1.677	23452
11	267	610	613	13.773	1.377	27603
11	269	625	619	10.501	1.050	30883
11	271	629	620	2.680	0.268	27510
11	273	632	624	3.250	0.325	30877
11	275	636	627	3.250	0.325	27562
11	277	645	635	7.827	0.783	24028
11	279	652	641	5.993	0.599	25226
11	281	664	651	10.153	1.015	23332
11	283	673	658	7.411	0.741	22610
11	285	685	665	9.030	0.903	29696
11	287	694	671	7.031	0.703	28514
11	289	708	680	10.818	1.082	27832
12	239	956	1018	-1.000	-1.000	47508
12	241	954	1017	1.453	0.145	43613
12	243	943	1003	11.573	1.157	42214
12	245	938	997	5.077	0.508	39428
12	247	936	980	11.126	1.113	41980
12	249	939	966	9.306	0.931	37681
12	251	944	949	11.518	1.152	40100
12	253	939	923	17.209	1.721	39215
12	255	925	887	25.107	2.511	36086
12	257	915	873	11.183	1.118	26133
12	259	905	839	23.035	2.304	31187
12	261	897	822	12.212	1.221	31586
12	263	878	793	22.535	2.253	29513
12	265	869	783	8.745	0.874	35187
12	267	846	764	19.391	1.939	29184
12	269	830	751	13.400	1.340	30166
12	271	811	738	14.964	1.496	29363
12	273	773	723	26.554	2.655	30304
12	275	747	712	18.350	1.835	28020
12	277	735	704	9.374	0.937	28190
12	279	726	698	7.031	0.703	28424
12	281	710	690	11.627	1.163	21414
12	283	692	683	12.553	1.255	27427
12	285	659	674	22.233	2.223	27243
12	287	639	670	13.257	1.326	26610
12	289	623	664	11.107	1.111	28915
13	169	999	531	-1.000	-1.000	28215
13	171	992	535	5.240	0.524	30683
13	173	977	541	10.501	1.050	29897
13	175	960	547	11.718	1.172	30761
13	177	938	552	14.664	1.466	30976
13	179	928	555	6.786	0.679	29784
13	181	908	558	13.145	1.315	32940
13	183	879	563	19.128	1.913	28444
13	185	863	568	10.896	1.090	28386
13	187	820	575	28.317	2.832	32172
13	189	783	575	24.049	2.405	32561
13	191	760	577	15.006	1.501	30269
13	193	740	579	13.065	1.306	24232
13	195	727	583	8.841	0.884	29397
13	197	722	585	3.500	0.350	23005
13	199	722	585	0.000	0.000	24677
13	201	722	584	0.650	0.065	30040
13	203	732	565	13.956	1.396	32107
13	205	736	542	15.174	1.517	27229
13	207	731	515	17.848	1.785	32899
13	209	727	500	10.090	1.009	14519
13	211	726	484	10.420	1.042	29650
13	213	731	458	17.209	1.721	18352
13	215	736	434	15.935	1.593	27125
13	217	740	420	9.464	0.946	30994
13	219	742	413	4.732	0.473	28461
13	221	744	404	5.993	0.599	31189
13	223	744	402	1.300	0.130	31678
13	225	748	399	3.250	0.325	30035
13	227	748	398	0.650	0.065	29762
13	229	749	398	0.650	0.065	30931
13	231	749	398	0.000	0.000	23518
13	233	748	393	3.314	0.331	19234
13	235	753	354	25.557	2.556	28860
13	237	757	350	3.677	0.368	29823
13	239	763	336	9.900	0.990	28329
13	241	761	328	5.360	0.536	28822
13	243	761	320	5.200	0.520	29261
13	245	764	317	2.758	0.276	28101
13	247	766	315	1.838	0.184	29472
13	249	766	314	0.650	0.065	28573
13	251	766	316	1.300	0.130	29139
13	253	769	327	7.411	0.741	29649
13	255	776	332	5.591	0.559	30408
13	257	780	333	2.680	0.268	31409
13	259	789	331	5.993	0.599	31102
13	261	797	330	5.240	0.524	34691
13	263	787	328	6.629	0.663	29905
13	265	779	332	5.814	0.581	29788
13	267	779	333	0.650	0.065	27906
13	269	789	337	7.001	0.700	35292
13	271	804	345	11.050	1.105	31658
13	273	829	350	16.571	1.657	28396
13	275	854	353	16.366	1.637	30259
13	277	869	352	9.771	0.977	31316
13	279	888	351	12.367	1.237	32036
13	281	915	342	18.499	1.850	31465
13	283	935	338	13.257	1.326	28721
13	285	960	323	18.950	1.895	31838
13	287	978	314	13.081	1.308	31631
13	289	990	306	9.374	0.937	29721
14	165	1023	302	-1.000	-1.000	31071
14	167	1018	304	3.500	0.350	30705
14	169	1011	307	4.950	0.495	29970
14	171	1007	311	3.677	0.368	28455
14	173	1000	322	8.475	0.847	28068
14	175	997	327	3.790	0.379	31828
14	177	989	345	12.803	1.280	29016
14	179	981	351	6.500	0.650	26824
14	181	964	365	14.314	1.431	39190
14	183	954	376	9.663	0.966	31201
14	185	944	382	7.580	0.758	21122
14	187	944	382	0.000	0.000	27449
14	189	942	383	1.453	0.145	28784
14	191	940	384	1.453	0.145	28231
14	193	932	386	5.360	0.536	28724
14	195	920	388	7.907	0.791	28342
14	197	889	391	20.244	2.024	29018
14	199	877	391	7.800	0.780	28322
14	201	867	391	6.500	0.650	31122
14	203	858	391	5.850	0.585	28675
14	205	852	398	5.993	0.599	29003
14	207	845	411	9.597	0.960	29021
14	209	854	409	5.993	0.599	28672
14	211	906	392	35.560	3.556	28016
14	213	925	382	13.956	1.396	25783
14	215	943	370	14.061	1.406	33258
14	217	952	364	7.031	0.703	31696
14	219	960	361	5.553	0.555	34567
14	221	961	361	0.650	0.065	33352
14	223	959	365	2.907	0.291	34203
14	225	958	365	0.650	0.065	35059
14	227	958	365	0.000	0.000	30527
14	229	953	367	3.500	0.350	33481
14	231	949	368	2.680	0.268	35304
14	233	946	369	2.055	0.206	29583
14	235	945	369	0.650	0.065	28289
14	237	938	372	4.950	0.495	25173
14	239	937	373	0.919	0.092	34869
14	241	934	374	2.055	0.206	27695
14	243	933	376	1.453	0.145	34098
14	245	929	377	2.680	0.268	30427
14	247	924	379	3.500	0.350	28493
14	249	921	380	2.055	0.206	27146
14	251	921	380	0.000	0.000	25098
14	253	922	380	0.650	0.065	28929
14	255	926	380	2.600	0.260	33583
14	257	927	380	0.650	0.065	29031
14	259	925	382	1.838	0.184	29589
14	261	926	380	1.453	0.145	29705
14	263	927	379	0.919	0.092	28523
14	265	930	377	2.344	0.234	32150
14	267	932	375	1.838	0.184	30931
14	269	934	373	1.838	0.184	29541
14	271	937	370	2.758	0.276	32934
14	273	937	370	0.000	0.000	27493
14	275	939	370	1.300	0.130	25732
14	277	940	370	0.650	0.065	29407
14	279	948	365	6.132	0.613	31036
14	281	961	355	10.661	1.066	31061
14	283	975	341	12.869	1.287	26834
14	285	978	338	2.758	0.276	28907
14	287	986	331	6.909	0.691	32510
14	289	988	329	1.838	0.184	32109
15	205	1021	233	-1.000	-1.000	27731
15	207	1020	233	0.650	0.065	28942
15	209	1014	237	4.687	0.469	28809
15	211	1008	243	5.515	0.552	26995
15	213	1008	243	0.000	0.000	28596
15	215	1007	244	0.919	0.092	28515
15	217	998	247	6.166	0.617	28293
15	219	984	262	13.337	1.334	28491
15	221	977	278	11.351	1.135	28965
15	223	977	298	13.000	1.300	31557
15	225	978	326	18.211	1.821	32412
15	227	978	339	8.450	0.845	28727
15	229	975	337	2.344	0.234	29750
15	231	963	310	19.205	1.920	26049
15	233	946	289	17.562	1.756	28795
15	235	931	261	20.647	2.065	21790
15	237	926	235	17.209	1.721	27621
15	239	921	220	10.277	1.028	32223
15	241	918	205	9.943	0.994	28923
15	243	914	191	9.464	0.946	28398
15	245	906	180	8.841	0.884	29081
15	247	886	170	14.534	1.453	33793
15	249	874	162	9.374	0.937	30136
15	251	872	159	2.344	0.234	30340
15	253	868	153	4.687	0.469	29778
15	255	868	154	0.650	0.065	29788
15	257	870	158	2.907	0.291	29491
15	259	871	152	3.954	0.395	33752
15	261	871	141	7.150	0.715	32162
15	263	869	130	7.267	0.727	30431
15	265	875	117	9.306	0.931	30262
15	267	874	114	2.055	0.206	28929
15	269	867	111	4.950	0.495	30270
15	271	864	109	2.344	0.234	30620
15	273	865	123	9.123	0.912	29952
15	275	864	136	8.475	0.847	30193
15	277	864	151	9.750	0.975	30155
15	279	863	169	11.718	1.172	25905
15	281	856	177	6.909	0.691	30515
15	283	836	179	13.065	1.306	21825
15	285	821	184	10.277	1.028	26275
15	287	803	184	11.700	1.170	29642
15	289	768	177	23.200	2.320	18523
16	229	1010	211	-1.000	-1.000	27584
16	231	1008	211	1.300	0.130	27289
16	233	988	203	14.001	1.400	28395
16	235	976	200	8.040	0.804	29365
16	237	965	197	7.411	0.741	27647
16	239	938	196	17.562	1.756	27302
16	241	926	194	7.907	0.791	29322
16	243	916	188	7.580	0.758	28887
16	245	890	169	20.931	2.093	32773
16	247	856	153	24.424	2.442	25372
16	249	831	152	16.263	1.626	29506
16	251	812	158	12.951	1.295	35021
16	253	798	159	9.123	0.912	33755
16	255	782	159	10.400	1.040	33676
16	257	768	157	9.192	0.919	29615
16	259	739	151	19.249	1.925	30255
16	261	733	151	3.900	0.390	29835
16	263	713	151	13.000	1.300	30984
16	265	703	153	6.629	0.663	30508
16	267	692	153	7.150	0.715	30775
16	269	665	149	17.741	1.774	31467
16	271	641	143	16.080	1.608	32619
16	273	622	141	12.418	1.242	33533
16	275	598	140	15.613	1.561	31259
16	277	572	138	16.950	1.695	29059
16	279	561	138	7.150	0.715	28836
16	281	548	138	8.450	0.845	30005
16	283	547	138	0.650	0.065	30791
16	285	526	138	13.650	1.365	32592
16	287	512	138	9.100	0.910	35921
16	289	500	138	7.800	0.780	33772
17	147	1008	603	-1.000	-1.000	31409
17	149	994	602	9.123	0.912	30027
17	151	994	601	0.650	0.065	35636
17	153	982	606	8.450	0.845	27726
17	155	963	622	16.145	1.615	31561
17	157	947	632	12.264	1.226	27865
17	159	944	633	2.055	0.206	30639
17	161	929	639	10.501	1.050	28605
17	163	904	641	16.302	1.630	30833
17	165	927	688	34.011	3.401	21748
17	167	932	697	6.692	0.669	29005
17	169	938	720	15.450	1.545	15293
17	171	939	740	13.016	1.302	30017
17	173	954	726	13.337	1.334	30368
17	175	916	764	34.930	3.493	39544
17	177	913	773	6.166	0.617	36855
17	179	905	776	5.553	0.555	30268
17	181	903	779	2.344	0.234	35235
17	183	892	772	8.475	0.847	24422
17	185	892	772	0.000	0.000	22915
17	187	905	755	13.910	1.391	29896
17	189	898	751	5.240	0.524	30141
17	191	894	758	5.240	0.524	30089
17	193	882	783	18.025	1.802	29701
17	195	876	824	26.933	2.693	30100
17	197	871	828	4.162	0.416	31491
17	199	854	851	18.590	1.859	25922
17	201	843	913	40.928	4.093	29898
17	203	842	919	3.954	0.395	29867
17	205	845	910	6.166	0.617	29772
17	207	858	903	9.597	0.960	29543
17	209	880	907	14.534	1.453	27008
17	211	899	920	14.964	1.496	29209
17	213	910	926	8.144	0.814	30118
17	215	926	927	10.420	1.042	28591
17	217	918	940	9.922	0.992	33029
17	219	906	955	12.486	1.249	41501
17	221	890	962	11.351	1.135	26768
17	223	867	972	16.302	1.630	29556
17	225	860	980	6.909	0.691	30753
17	227	853	988	6.909	0.691	29536
17	229	846	995	6.435	0.643	26548
17	231	840	1002	5.993	0.599	27449
17	233	833	1010	6.909	0.691	31014
17	235	831	1012	1.838	0.184	31772
17	237	853	1011	14.314	1.431	27879
17	239	866	1008	8.672	0.867	32229
17	241	888	1007	14.314	1.431	29776
17	243	897	1002	6.692	0.669	27753
17	245	915	987	15.230	1.523	30267
17	247	920	969	12.143	1.214	23417
17	249	916	954	10.090	1.009	27866
17	251	896	918	26.768	2.677	27257
17	253	890	904	9.900	0.990	25321
17	255	887	899	3.790	0.379	24437
17	257	885	893	4.111	0.411	27143
17	259	893	910	12.212	1.221	30752
17	261	908	936	19.510	1.951	29832
17	263	924	961	19.293	1.929	22580
17	265	948	973	17.441	1.744	29823
17	267	962	969	9.464	0.946	30287
17	269	965	956	8.672	0.867	34737
17	271	983	946	13.384	1.338	34899
17	273	991	943	5.553	0.555	30882
17	275	975	948	10.896	1.090	28466
17	277	958	952	11.351	1.135	30157
17	279	956	954	1.838	0.184	30558
17	281	956	958	2.600	0.260	30770
17	283	983	946	19.205	1.920	24188
17	285	996	938	9.922	0.992	30214
17	287	1016	937	13.016	1.302	28083
17	289	1019	937	1.950	0.195	21908
18	259	1006	575	-1.000	-1.000	29493
18	261	1006	575	0.000	0.000	31519
18	263	996	573	6.629	0.663	31796
18	265	981	565	11.050	1.105	31160
18	267	977	559	4.687	0.469	28307
18	269	960	553	11.718	1.172	30321
18	271	946	552	9.123	0.912	31911
18	273	925	543	14.850	1.485	31989
18	275	914	529	11.573	1.157	31951
18	277	901	513	13.400	1.340	29954
18	279	868	493	25.081	2.508	29726
18	281	855	497	8.841	0.884	36602
18	283	841	500	9.306	0.931	34919
18	285	830	502	7.267	0.727	31900
18	287	803	509	18.130	1.813	30021
18	289	771	509	20.799	2.080	28282
19	257	1012	112	-1.000	-1.000	47327
19	259	1012	112	0.000	0.000	47401
19	261	999	118	9.306	0.931	48121
19	263	996	120	2.344	0.234	49990
19	265	983	121	8.475	0.847	51383
19	267	949	129	22.703	2.270	46378
19	269	921	138	19.117	1.912	41180
19	271	907	143	9.663	0.966	43888
19	273	880	141	17.598	1.760	41909
19	275	845	134	23.200	2.320	38588
19	277	824	135	13.665	1.367	22843
19	279	820	141	4.687	0.469	24247
19	281	813	149	6.909	0.691	37733
19	283	799	165	13.819	1.382	35949
19	285	787	177	11.031	1.103	35427
19	287	775	192	12.486	1.249	36159
19	289	773	193	1.453	0.145	36343
