# Supplementary material for: The Arp2/3 complex is required for in situ haptotactic response of microglia to iC3b
Source: EMBO Rep. 2026 Feb 27;27(7):1666–95. doi: 10.1038/s44319-026-00720-9 (PMC13076747; doi:10.1038/s44319-026-00720-9)
Supplement: Supplementary file 15 — Source data Fig. 3 [file 44319_2026_720_MOESM15_ESM.zip › Figure 3/3H-L/25.02.08 BV2 iC3b hapto CK666 raw results.xlsx]

## Sheet: Velocity
Well 1 away			Well 1 towards			Well 2 towards			Well 2 away
Track Number	Velocity [µm/min]		Track Number	Velocity [µm/min]		Track Number	Velocity [µm/min]		Track Number	Velocity [µm/min]
1	0.74		1	0.7		1	0.59		1	0.54
2	0.77		2	0.63		2	0.58		2	0.44
3	0.48		3	0.65		3	0.33		3	0.41
4	0.39		4	0.44		4	0.54		4	0.39
5	0.67		5	0.34		5	0.36		5	0.48
6	0.4		6	0.58		6	0.46		6	0.45
7	0.48		7	0.39		7	0.41		7	0.56
8	0.36		8	0.45		8	0.63		8	0.44
9	0.51		9	0.37		9	0.37		9	0.61
10	0.17		10	0.26		10	0.36		10	0.71
11	0.81		11	0.69		11	0.58		11	0.92
12	0.55		12	0.64					12	0.63
13	0.48		13	0.52					13	0.62
14	0.9		14	0.37					14	0.49
15	0.77		15	0.46					15	0.59
16	0.54		16	0.35					16	0.38
17	0.69		17	0.55					17	0.5
18	0.76		18	0.75
19	0.39		19	0.54
20	0.57		20	0.49
21	0.56		21	0.38
22	0.38		22	0.82
23	0.7		23	0.45
24	0.42		24	0.74

## Sheet: Distance
Well 1 away					Well 1 towards					Well 2 towards					Well 2 away
Track Number	Accumulated distance [µm]	Euclidean distance [µm]			Track Number	Accumulated distance [µm]	Euclidean distance [µm]			Track Number	Accumulated distance [µm]	Euclidean distance [µm]			Track Number	Accumulated distance [µm]	Euclidean distance [µm]
1	415.83	364.19			1	421.94	201.01			1	366.59	250.57			1	288.32	210.13
2	285.01	201.65			2	376.15	238.08			2	320.27	313.99			2	213.26	167.13
3	187.42	158.48			3	202.53	11.99			3	147.18	101.32			3	199.7	160.04
4	109.25	106.71			4	185.96	161.62			4	189.42	187.48			4	163.52	133.38
5	181.17	173.73			5	110.24	0.65			5	89.43	84.69			5	193.95	188.29
6	147.01	124.8			6	87.39	85.6			6	287.94	159.15			6	139.13	120.25
7	257.52	175.43			7	470.19	244.19			7	251.13	219.07			7	78.24	77.74
8	180.44	51.75			8	170.87	116.43			8	297.67	260.89			8	104.51	102.23
9	253.53	244.41			9	322.13	66.64			9	155.85	139.17			9	490.17	370.67
10	43.1	6.17			10	79.29	8.22			10	43.62	42.39			10	467.27	151.51
11	341.76	275.63			11	481.5	395.92			11	52.44	50.59			11	543.26	226.18
12	181.03	174.07			12	267.49	205.4								12	377.94	253.78
13	125.88	118.6			13	444.65	357.84								13	327.43	75.3
14	637.5	79.76			14	279.52	218.77								14	187.12	179.31
15	321.89	144.3			15	329.64	307.81								15	259.76	253.18
16	217.58	111.46			16	106.38	76.23								16	178.65	55.25
17	412.98	363.18			17	281.73	122.34								17	50.2	49.74
18	440.5	172.25			18	499.57	110.05
19	218.79	80.16			19	335.02	236.22
20	220.89	209.74			20	271.45	74.77
21	185.49	133.77			21	194.05	68.95
22	147.83	10.15			22	362.24	179.74
23	48.9	47.89			23	231.71	64.36
24	29.29	29.2			24	154.57	135.06

## Sheet: FMI
Well 1 away								Well 1 towards						Well 2 towards								Well 2 away
Track Number	x FMI	y FMI	Endpoint X Value	Endpoint Y Value		x*-1		Track Number	x FMI	y FMI	Endpoint X Value	Endpoint Y Value		Track Number	x FMI	y FMI	Endpoint X Value	Endpoint Y Value		x*-1		Track Number	x FMI	y FMI	Endpoint X Value	Endpoint Y Value
1	-0.44	0.75	-184.595	313.942		0.44		1	0.29	0.38	123.497	158.596		1	-0.61	-0.3	-224.244	-111.797		0.61		1	0.69	0.25	197.595	71.498
2	-0.03	0.71	-7.8	201.495		0.03		2	0.29	0.56	108.547	211.895		2	-0.98	0.02	-313.942	5.2		0.98		2	0.39	-0.68	83.198	-144.946
3	-0.77	-0.36	-143.646	-66.948		0.77		3	-0.04	-0.04	-9.1	-7.8		3	-0.52	-0.45	-76.048	-66.948		0.52		3	0.79	0.11	158.596	21.449
4	-0.86	-0.46	-94.248	-50.049		0.86		4	0.53	-0.69	99.448	-127.397		4	-0.99	-0.05	-187.195	-10.4		0.99		4	0.76	0.3	124.147	48.749
5	-0.67	0.68	-122.197	123.497		0.67		5	0	-0.01	0	-0.65		5	-0.89	0.31	-79.948	27.949		0.89		5	0.56	-0.79	109.197	-153.396
6	-0.64	0.56	-93.598	82.548		0.64		6	0.95	-0.23	83.198	-20.15		6	-0.55	0.07	-157.946	19.5		0.55		6	0	0.86	0.65	120.247
7	-0.64	-0.24	-164.446	-61.099		0.64		7	0.17	-0.49	77.998	-231.394		7	-0.87	-0.01	-219.044	-3.25		0.87		7	0.99	-0.1	77.348	-7.8
8	0.06	0.28	10.4	50.699		-0.06		8	-0.08	-0.68	-13	-115.697		8	-0.29	-0.83	-87.748	-245.694		0.29		8	0.94	0.27	98.148	28.599
9	-0.95	0.17	-240.494	43.549		0.95		9	0.15	-0.15	47.449	-46.799		9	-0.89	-0.03	-139.097	-4.55		0.89		9	0.73	0.19	358.141	95.548
10	-0.14	0.05	-5.85	1.95		0.14		10	0.1	-0.03	7.8	-2.6		10	-0.57	-0.79	-24.699	-34.449		0.57		10	0.28	-0.17	128.697	-79.948
11	-0.38	0.71	-128.697	243.744		0.38		11	0.21	0.79	103.347	382.19		11	-0.66	-0.71	-34.449	-37.049		0.66		11	0.36	-0.21	194.345	-115.697
12	-0.95	-0.16	-171.596	-29.249		0.95		12	0.76	-0.14	202.145	-36.399										12	0.6	0.29	228.144	111.147
13	-0.85	0.41	-106.597	51.999		0.85		13	0.5	-0.63	220.994	-281.443										13	-0.03	-0.23	-9.1	-74.748
14	-0.04	-0.12	-24.049	-76.048		0.04		14	0.77	0.14	215.145	39.649										14	0.95	-0.11	178.096	-20.799
15	-0.45	0	-144.296	0.65		0.45		15	0.32	-0.88	105.297	-289.243										15	-0.05	-0.97	-13	-252.844
16	-0.32	-0.4	-69.548	-87.098		0.32		16	-0.05	-0.71	-5.2	-76.048										16	0.19	-0.25	33.149	-44.199
17	-0.88	0.05	-362.691	18.849		0.88		17	0.42	-0.1	118.947	-28.599										17	0.12	-0.98	5.85	-49.399
18	-0.37	0.12	-163.796	53.299		0.37		18	0.11	0.19	54.599	95.548
19	-0.24	0.28	-52.649	60.448		0.24		19	0.42	-0.57	139.747	-190.445
20	-0.72	-0.62	-159.246	-136.497		0.72		20	0.28	-0.01	74.748	-1.95
21	-0.4	-0.6	-73.448	-111.797		0.4		21	0.36	0.01	68.898	2.6
22	-0.05	0.04	-7.8	6.5		0.05		22	0.41	-0.27	150.146	-98.797
23	-0.93	-0.31	-45.499	-14.95		0.93		23	0.28	-0.01	64.348	-1.3
24	0.29	-0.95	8.45	-27.949		-0.29		24	0.82	-0.29	127.397	-44.849

## Sheet: Directionality
Well 1 away					Well 1 towards					Well 2 towards					Well 2 away
Track Number	Directionality	Endpoint X Value	Endpoint Y Value		Track Number	Directionality	Endpoint X Value	Endpoint Y Value		Track Number	Directionality	Endpoint X Value	Endpoint Y Value		Track Number	Directionality	Endpoint X Value	Endpoint Y Value
1	0.876	-184.595	313.942		1	0.476	123.497	158.596		1	0.684	-224.244	-111.797		1	0.729	197.595	71.498
2	0.708	-7.8	201.495		2	0.633	108.547	211.895		2	0.98	-313.942	5.2		2	0.784	83.198	-144.946
3	0.846	-143.646	-66.948		3	0.059	-9.1	-7.8		3	0.688	-76.048	-66.948		3	0.801	158.596	21.449
4	0.977	-94.248	-50.049		4	0.869	99.448	-127.397		4	0.99	-187.195	-10.4		4	0.816	124.147	48.749
5	0.959	-122.197	123.497		5	0.006	0	-0.65		5	0.947	-79.948	27.949		5	0.971	109.197	-153.396
6	0.849	-93.598	82.548		6	0.98	83.198	-20.15		6	0.553	-157.946	19.5		6	0.864	0.65	120.247
7	0.681	-164.446	-61.099		7	0.519	77.998	-231.394		7	0.872	-219.044	-3.25		7	0.994	77.348	-7.8
8	0.287	10.4	50.699		8	0.681	-13	-115.697		8	0.876	-87.748	-245.694		8	0.978	98.148	28.599
9	0.964	-240.494	43.549		9	0.207	47.449	-46.799		9	0.893	-139.097	-4.55		9	0.756	358.141	95.548
10	0.143	-5.85	1.95		10	0.104	7.8	-2.6		10	0.972	-24.699	-34.449		10	0.324	128.697	-79.948
11	0.807	-128.697	243.744		11	0.822	103.347	382.19		11	0.965	-34.449	-37.049		11	0.416	194.345	-115.697
12	0.962	-171.596	-29.249		12	0.768	202.145	-36.399							12	0.671	228.144	111.147
13	0.942	-106.597	51.999		13	0.805	220.994	-281.443							13	0.23	-9.1	-74.748
14	0.125	-24.049	-76.048		14	0.783	215.145	39.649							14	0.958	178.096	-20.799
15	0.448	-144.296	0.65		15	0.934	105.297	-289.243							15	0.975	-13	-252.844
16	0.512	-69.548	-87.098		16	0.717	-5.2	-76.048							16	0.309	33.149	-44.199
17	0.879	-362.691	18.849		17	0.434	118.947	-28.599							17	0.991	5.85	-49.399
18	0.391	-163.796	53.299		18	0.22	54.599	95.548
19	0.366	-52.649	60.448		19	0.705	139.747	-190.445
20	0.95	-159.246	-136.497		20	0.275	74.748	-1.95
21	0.721	-73.448	-111.797		21	0.355	68.898	2.6
22	0.069	-7.8	6.5		22	0.496	150.146	-98.797
23	0.979	-45.499	-14.95		23	0.278	64.348	-1.3
24	0.997	8.45	-27.949		24	0.874	127.397	-44.849
