# Supplementary material for: The Arp2/3 complex is required for in situ haptotactic response of microglia to iC3b
Source: EMBO Rep. 2026 Feb 27;27(7):1666–95. doi: 10.1038/s44319-026-00720-9 (PMC13076747; doi:10.1038/s44319-026-00720-9)
Supplement: Supplementary file 15 — Source data Fig. 3 [file 44319_2026_720_MOESM15_ESM.zip › Figure 3/3H-L/25.02.08 BV2 iC3b hapto CK666 well 1 away tracks 981.txt]

	Track n�	Slice n�	X	Y	Distance	Velocity	Pixel Value
1	1	177	1009	791	-1	-1	30689
2	1	179	1011	790	1.453	0.145	28434
3	1	181	1009	790	1.3	0.13	30379
4	1	183	1001	789	5.24	0.524	29024
5	1	185	1000	789	0.65	0.065	29670
6	1	187	999	788	0.919	0.092	30902
7	1	189	996	786	2.344	0.234	32733
8	1	191	989	782	5.24	0.524	30981
9	1	193	982	778	5.24	0.524	29591
10	1	195	970	771	9.03	0.903	25337
11	1	197	960	766	7.267	0.727	27453
12	1	199	948	760	8.72	0.872	31997
13	1	201	931	751	12.503	1.25	34158
14	1	203	920	745	8.144	0.814	29408
15	1	205	907	741	8.841	0.884	30226
16	1	207	902	738	3.79	0.379	28831
17	1	209	880	727	15.987	1.599	32849
18	1	211	875	724	3.79	0.379	32636
19	1	213	873	720	2.907	0.291	32520
20	1	215	865	711	7.827	0.783	32451
21	1	217	855	703	8.324	0.832	33144
22	1	219	843	696	9.03	0.903	32393
23	1	221	832	690	8.144	0.814	31728
24	1	223	825	686	5.24	0.524	32330
25	1	225	812	681	9.053	0.905	34395
26	1	227	797	673	11.05	1.105	32529
27	1	229	781	665	11.627	1.163	31206
28	1	231	771	659	7.58	0.758	29290
29	1	233	766	657	3.5	0.35	29377
30	1	235	763	654	2.758	0.276	31851
31	1	237	760	636	11.861	1.186	32356
32	1	239	760	616	13	1.3	32496
33	1	241	760	606	6.5	0.65	31842
34	1	243	760	592	9.1	0.91	32614
35	1	245	758	577	9.836	0.984	31628
36	1	247	754	558	12.62	1.262	32460
37	1	249	751	540	11.861	1.186	30398
38	1	251	747	512	18.384	1.838	31412
39	1	253	744	496	10.581	1.058	31344
40	1	255	744	490	3.9	0.39	31051
41	1	257	738	473	11.718	1.172	31694
42	1	259	737	467	3.954	0.395	33357
43	1	261	733	453	9.464	0.946	32857
44	1	263	728	436	11.518	1.152	31598
45	1	265	726	429	4.732	0.473	32180
46	1	267	724	414	9.836	0.984	32274
47	1	269	723	401	8.475	0.847	31490
48	1	271	721	389	7.907	0.791	32489
49	1	273	720	382	4.596	0.46	30120
50	1	275	720	378	2.6	0.26	30873
51	1	277	719	370	5.24	0.524	34073
52	1	279	719	358	7.8	0.78	33455
53	1	281	719	351	4.55	0.455	32790
54	1	283	720	339	7.827	0.783	34629
55	1	285	720	333	3.9	0.39	35053
56	1	287	725	308	16.571	1.657	36196
57	1	289	725	308	0	0	35003
58	2	215	1009	766	-1	-1	29334
59	2	217	1008	766	0.65	0.065	28483
60	2	219	1005	766	1.95	0.195	44271
61	2	221	999	762	4.687	0.469	30513
62	2	223	995	750	8.222	0.822	25494
63	2	225	997	744	4.111	0.411	26019
64	2	227	1004	727	11.95	1.195	27536
65	2	229	1005	720	4.596	0.46	27686
66	2	231	1009	701	12.62	1.262	30031
67	2	233	1002	675	17.501	1.75	30951
68	2	235	987	629	31.449	3.145	29759
69	2	237	983	606	15.174	1.517	32002
70	2	239	980	592	9.306	0.931	31017
71	2	241	978	574	11.772	1.177	31085
72	2	243	977	560	9.123	0.912	30514
73	2	245	975	537	15.006	1.501	31874
74	2	247	973	509	18.246	1.825	31760
75	2	249	974	487	14.314	1.431	32840
76	2	251	974	463	15.6	1.56	33271
77	2	253	975	452	7.179	0.718	33422
78	2	255	977	449	2.344	0.234	31030
79	2	257	986	433	11.932	1.193	33249
80	2	259	995	428	6.692	0.669	33936
81	2	261	1017	426	14.359	1.436	33848
82	2	263	1022	425	3.314	0.331	34609
83	2	265	1022	425	0	0	34104
84	2	267	1017	429	4.162	0.416	34018
85	2	269	1019	438	5.993	0.599	26961
86	2	271	1022	443	3.79	0.379	32201
87	2	273	1021	443	0.65	0.065	33210
88	2	275	1020	443	0.65	0.065	26452
89	2	277	1020	443	0	0	34284
90	2	279	1018	444	1.453	0.145	37893
91	2	281	1011	447	4.95	0.495	34180
92	2	283	1010	447	0.65	0.065	32874
93	2	285	1003	452	5.591	0.559	27962
94	2	287	1001	455	2.344	0.234	30301
95	2	289	997	456	2.68	0.268	32554
96	3	211	1015	825	-1	-1	31390
97	3	213	1014	825	0.65	0.065	29872
98	3	215	1007	825	4.55	0.455	31383
99	3	217	1001	825	3.9	0.39	32167
100	3	219	1001	825	0	0	32345
101	3	221	992	819	7.031	0.703	32347
102	3	223	971	796	20.244	2.024	30838
103	3	225	964	793	4.95	0.495	32770
104	3	227	960	792	2.68	0.268	30287
105	3	229	959	792	0.65	0.065	29463
106	3	231	956	796	3.25	0.325	30924
107	3	233	952	796	2.6	0.26	29072
108	3	235	945	798	4.732	0.473	28994
109	3	237	926	809	14.27	1.427	29737
110	3	239	920	811	4.111	0.411	30994
111	3	241	904	821	12.264	1.226	31117
112	3	243	895	829	7.827	0.783	31999
113	3	245	893	830	1.453	0.145	30931
114	3	247	884	836	7.031	0.703	31196
115	3	249	875	841	6.692	0.669	31211
116	3	251	866	848	7.411	0.741	29948
117	3	253	862	850	2.907	0.291	30400
118	3	255	860	852	1.838	0.184	31056
119	3	257	854	860	6.5	0.65	31570
120	3	259	850	864	3.677	0.368	30917
121	3	261	847	868	3.25	0.325	30969
122	3	263	840	876	6.909	0.691	30684
123	3	265	838	878	1.838	0.184	30687
124	3	267	834	885	5.24	0.524	28402
125	3	269	831	889	3.25	0.325	27312
126	3	271	825	896	5.993	0.599	29061
127	3	273	824	899	2.055	0.206	27998
128	3	275	822	901	1.838	0.184	27534
129	3	277	816	909	6.5	0.65	29620
130	3	279	814	911	1.838	0.184	33431
131	3	281	814	912	0.65	0.065	31871
132	3	283	804	922	9.192	0.919	31786
133	3	285	802	924	1.838	0.184	31869
134	3	287	800	925	1.453	0.145	32384
135	3	289	794	928	4.36	0.436	32074
136	4	233	1008	935	-1	-1	33687
137	4	235	1005	939	3.25	0.325	33260
138	4	237	1001	941	2.907	0.291	33779
139	4	239	993	948	6.909	0.691	34193
140	4	241	987	951	4.36	0.436	33004
141	4	243	985	951	1.3	0.13	29398
142	4	245	983	950	1.453	0.145	30464
143	4	247	974	956	7.031	0.703	29649
144	4	249	966	961	6.132	0.613	30767
145	4	251	961	964	3.79	0.379	29948
146	4	253	951	969	7.267	0.727	28805
147	4	255	944	972	4.95	0.495	28859
148	4	257	938	975	4.36	0.436	32003
149	4	259	931	979	5.24	0.524	30165
150	4	261	928	980	2.055	0.206	33790
151	4	263	914	991	11.573	1.157	30315
152	4	265	911	993	2.344	0.234	30895
153	4	267	907	995	2.907	0.291	30678
154	4	269	901	998	4.36	0.436	29148
155	4	271	897	1000	2.907	0.291	28057
156	4	273	893	1002	2.907	0.291	27663
157	4	275	887	1004	4.111	0.411	29059
158	4	277	885	1004	1.3	0.13	29591
159	4	279	878	1007	4.95	0.495	27782
160	4	281	874	1008	2.68	0.268	32844
161	4	283	873	1010	1.453	0.145	32359
162	4	285	870	1010	1.95	0.195	32394
163	4	287	868	1010	1.3	0.13	32386
164	4	289	863	1012	3.5	0.35	32075
165	5	235	1007	761	-1	-1	31766
166	5	237	1003	761	2.6	0.26	27137
167	5	239	996	760	4.596	0.46	32507
168	5	241	995	759	0.919	0.092	32344
169	5	243	985	755	7.001	0.7	31380
170	5	245	973	750	8.45	0.845	29996
171	5	247	963	745	7.267	0.727	29584
172	5	249	950	742	8.672	0.867	30355
173	5	251	948	740	1.838	0.184	30803
174	5	253	938	733	7.934	0.793	29878
175	5	255	925	722	11.069	1.107	30169
176	5	257	913	708	11.985	1.199	33672
177	5	259	905	698	8.324	0.832	29403
178	5	261	901	692	4.687	0.469	28703
179	5	263	896	682	7.267	0.727	28720
180	5	265	888	666	11.627	1.163	31329
181	5	267	881	655	8.475	0.847	32230
182	5	269	874	645	7.934	0.793	31221
183	5	271	868	635	7.58	0.758	32871
184	5	273	864	629	4.687	0.469	32784
185	5	275	861	622	4.95	0.495	32666
186	5	277	853	610	9.374	0.937	32905
187	5	279	846	604	5.993	0.599	34030
188	5	281	838	597	6.909	0.691	33574
189	5	283	828	586	9.663	0.966	32534
190	5	285	828	586	0	0	31683
191	5	287	823	578	6.132	0.613	32532
192	5	289	819	571	5.24	0.524	29513
193	6	163	1010	870	-1	-1	35757
194	6	165	1010	869	0.65	0.065	36792
195	6	167	1006	864	4.162	0.416	35958
196	6	169	1005	862	1.453	0.145	34857
197	6	171	1001	858	3.677	0.368	33491
198	6	173	999	857	1.453	0.145	38490
199	6	175	993	853	4.687	0.469	37914
200	6	177	983	847	7.58	0.758	37416
201	6	179	972	843	7.608	0.761	35288
202	6	181	962	837	7.58	0.758	40028
203	6	183	962	837	0	0	36171
204	6	185	959	835	2.344	0.234	38063
205	6	187	954	828	5.591	0.559	40205
206	6	189	946	822	6.5	0.65	38327
207	6	191	941	817	4.596	0.46	38391
208	6	193	938	814	2.758	0.276	37697
209	6	195	937	812	1.453	0.145	36056
210	6	197	930	806	5.993	0.599	34270
211	6	199	919	798	8.841	0.884	36157
212	6	201	913	793	5.077	0.508	35577
213	6	203	901	786	9.03	0.903	39218
214	6	205	898	782	3.25	0.325	36958
215	6	207	886	771	10.581	1.058	36369
216	6	209	882	769	2.907	0.291	30596
217	6	211	878	764	4.162	0.416	32476
218	6	213	875	759	3.79	0.379	31937
219	6	215	873	756	2.344	0.234	32590
220	6	217	868	752	4.162	0.416	35245
221	6	219	863	747	4.596	0.46	32812
222	6	221	860	743	3.25	0.325	38855
223	6	223	859	739	2.68	0.268	38235
224	6	225	865	747	6.5	0.65	38422
225	6	227	865	747	0	0	38672
226	6	229	865	747	0	0	38422
227	6	231	862	742	3.79	0.379	38182
228	6	233	862	742	0	0	38714
229	6	235	861	742	0.65	0.065	38460
230	6	237	866	743	3.314	0.331	38492
231	7	181	1007	917	-1	-1	35967
232	7	183	1006	916	0.919	0.092	38295
233	7	185	1002	915	2.68	0.268	37694
234	7	187	1002	915	0	0	38391
235	7	189	1000	911	2.907	0.291	31180
236	7	191	996	907	3.677	0.368	30265
237	7	193	990	900	5.993	0.599	28070
238	7	195	987	895	3.79	0.379	29437
239	7	197	985	894	1.453	0.145	34212
240	7	199	985	893	0.65	0.065	35518
241	7	201	993	901	7.354	0.735	35756
242	7	203	998	902	3.314	0.331	34099
243	7	205	1006	909	6.909	0.691	36398
244	7	207	1010	913	3.677	0.368	36062
245	7	209	1014	918	4.162	0.416	38076
246	7	211	1017	920	2.344	0.234	38560
247	7	213	1018	923	2.055	0.206	38801
248	7	215	1019	925	1.453	0.145	38449
249	7	217	1020	927	1.453	0.145	37636
250	7	219	1021	930	2.055	0.206	37397
251	7	221	1021	930	0	0	37257
252	7	223	1021	930	0	0	37432
253	7	225	1021	930	0	0	37645
254	7	227	1020	929	0.919	0.092	36814
255	7	229	1018	926	2.344	0.234	36646
256	7	231	1016	922	2.907	0.291	36948
257	7	233	1015	919	2.055	0.206	34283
258	7	235	1013	918	1.453	0.145	38385
259	7	237	1011	918	1.3	0.13	37759
260	7	239	1006	915	3.79	0.379	36470
261	7	241	1004	915	1.3	0.13	35258
262	7	243	997	918	4.95	0.495	37768
263	7	245	997	918	0	0	38360
264	7	247	997	918	0	0	34613
265	7	249	995	927	5.993	0.599	36873
266	7	251	994	929	1.453	0.145	36010
267	7	253	989	933	4.162	0.416	38105
268	7	255	977	938	8.45	0.845	36002
269	7	257	976	939	0.919	0.092	33485
270	7	259	970	942	4.36	0.436	36074
271	7	261	962	948	6.5	0.65	30410
272	7	263	949	957	10.277	1.028	33450
273	7	265	943	961	4.687	0.469	37017
274	7	267	926	972	13.161	1.316	34274
275	7	269	922	975	3.25	0.325	37257
276	7	271	906	984	11.932	1.193	30131
277	7	273	893	993	10.277	1.028	32700
278	7	275	887	996	4.36	0.436	30314
279	7	277	857	1011	21.801	2.18	34339
280	7	279	844	1016	9.053	0.905	36628
281	7	281	826	1019	11.861	1.186	34300
282	7	283	788	1014	24.912	2.491	35822
283	7	285	783	1013	3.314	0.331	33201
284	7	287	767	1011	10.481	1.048	30136
285	7	289	754	1011	8.45	0.845	33918
286	8	189	996	990	-1	-1	36200
287	8	191	990	999	7.031	0.703	36450
288	8	193	990	1000	0.65	0.065	36298
289	8	195	986	1016	10.72	1.072	37929
290	8	197	986	1017	0.65	0.065	37632
291	8	199	983	1018	2.055	0.206	39439
292	8	201	963	1021	13.145	1.315	36436
293	8	203	959	1022	2.68	0.268	31519
294	8	205	951	1022	5.2	0.52	38805
295	8	207	942	1022	5.85	0.585	38114
296	8	209	937	1022	3.25	0.325	38977
297	8	211	935	1022	1.3	0.13	40584
298	8	213	926	1021	5.886	0.589	38595
299	8	215	922	1021	2.6	0.26	36724
300	8	217	917	1019	3.5	0.35	34514
301	8	219	914	1016	2.758	0.276	34635
302	8	221	911	1014	2.344	0.234	39968
303	8	223	910	1014	0.65	0.065	39724
304	8	225	915	1012	3.5	0.35	38387
305	8	227	924	1009	6.166	0.617	35385
306	8	229	926	1007	1.838	0.184	36777
307	8	231	929	1004	2.758	0.276	40773
308	8	233	932	1003	2.055	0.206	33557
309	8	235	937	1000	3.79	0.379	35550
310	8	237	947	995	7.267	0.727	36784
311	8	239	954	991	5.24	0.524	38819
312	8	241	958	987	3.677	0.368	35801
313	8	243	960	982	3.5	0.35	40988
314	8	245	958	982	1.3	0.13	39832
315	8	247	952	980	4.111	0.411	35343
316	8	249	951	979	0.919	0.092	33740
317	8	251	953	976	2.344	0.234	37950
318	8	253	953	973	1.95	0.195	34784
319	8	255	951	969	2.907	0.291	35907
320	8	257	951	964	3.25	0.325	40083
321	8	259	952	963	0.919	0.092	43741
322	8	261	957	954	6.692	0.669	34544
323	8	263	957	954	0	0	46145
324	8	265	964	952	4.732	0.473	36381
325	8	267	970	949	4.36	0.436	33136
326	8	269	973	946	2.758	0.276	31522
327	8	271	976	944	2.344	0.234	31468
328	8	273	979	940	3.25	0.325	35307
329	8	275	981	938	1.838	0.184	36693
330	8	277	984	934	3.25	0.325	32508
331	8	279	989	929	4.596	0.46	35376
332	8	281	991	926	2.344	0.234	34552
333	8	283	996	922	4.162	0.416	30906
334	8	285	1000	920	2.907	0.291	32772
335	8	287	1003	917	2.758	0.276	32099
336	8	289	1012	912	6.692	0.669	31223
337	9	189	1022	278	-1	-1	38736
338	9	191	1006	280	10.481	1.048	38522
339	9	193	1005	280	0.65	0.065	38751
340	9	195	1003	280	1.3	0.13	39158
341	9	197	1001	280	1.3	0.13	38781
342	9	199	993	282	5.36	0.536	38014
343	9	201	977	285	10.581	1.058	39216
344	9	203	972	283	3.5	0.35	38359
345	9	205	958	282	9.123	0.912	37037
346	9	207	953	282	3.25	0.325	39351
347	9	209	946	280	4.732	0.473	38269
348	9	211	940	278	4.111	0.411	37047
349	9	213	928	274	8.222	0.822	36859
350	9	215	921	274	4.55	0.455	32241
351	9	217	917	274	2.6	0.26	32340
352	9	219	911	272	4.111	0.411	35727
353	9	221	899	271	7.827	0.783	34685
354	9	223	892	271	4.55	0.455	35655
355	9	225	880	271	7.8	0.78	35461
356	9	227	868	273	7.907	0.791	36170
357	9	229	853	279	10.501	1.05	37615
358	9	231	848	277	3.5	0.35	38248
359	9	233	844	275	2.907	0.291	34495
360	9	235	836	273	5.36	0.536	36050
361	9	237	823	271	8.549	0.855	36382
362	9	239	815	269	5.36	0.536	37504
363	9	241	808	269	4.55	0.455	38585
364	9	243	805	267	2.344	0.234	38237
365	9	245	794	259	8.841	0.884	37899
366	9	247	794	259	0	0	38086
367	9	249	793	258	0.919	0.092	39629
368	9	251	789	252	4.687	0.469	36416
369	9	253	780	247	6.692	0.669	36553
370	9	255	777	245	2.344	0.234	36051
371	9	257	776	245	0.65	0.065	36816
372	9	259	766	241	7.001	0.7	36675
373	9	261	764	239	1.838	0.184	36378
374	9	263	755	238	5.886	0.589	37663
375	9	265	749	235	4.36	0.436	36863
376	9	267	745	235	2.6	0.26	38618
377	9	269	725	228	13.773	1.377	37190
378	9	271	721	227	2.68	0.268	37149
379	9	273	703	224	11.861	1.186	35934
380	9	275	702	224	0.65	0.065	36028
381	9	277	697	224	3.25	0.325	36430
382	9	279	678	218	12.951	1.295	36440
383	9	281	678	218	0	0	35355
384	9	283	677	218	0.65	0.065	35912
385	9	285	652	211	16.875	1.687	35272
386	9	287	652	211	0	0	35457
387	9	289	652	211	0	0	35422
388	10	193	1021	522	-1	-1	35989
389	10	195	1017	522	2.6	0.26	32488
390	10	197	1015	522	1.3	0.13	31923
391	10	199	1005	521	6.532	0.653	29769
392	10	201	1003	521	1.3	0.13	29718
393	10	203	1003	521	0	0	31156
394	10	205	1002	521	0.65	0.065	31646
395	10	207	999	521	1.95	0.195	32772
396	10	209	999	521	0	0	32844
397	10	211	995	519	2.907	0.291	33080
398	10	213	993	519	1.3	0.13	33325
399	10	215	997	519	2.6	0.26	32780
400	10	217	1002	519	3.25	0.325	31392
401	10	219	1007	519	3.25	0.325	29139
402	10	221	1013	520	3.954	0.395	31374
403	10	223	1016	520	1.95	0.195	30786
404	10	225	1018	520	1.3	0.13	33159
405	10	227	1018	520	0	0	30703
406	10	229	1017	520	0.65	0.065	33097
407	10	231	1016	520	0.65	0.065	33393
408	10	233	1014	520	1.3	0.13	31756
409	10	235	1010	518	2.907	0.291	33373
410	10	237	1010	518	0	0	33022
411	10	239	1010	518	0	0	33615
412	10	241	1009	518	0.65	0.065	33879
413	10	243	1010	518	0.65	0.065	33650
414	10	245	1012	519	1.453	0.145	33521
415	11	205	1012	719	-1	-1	37600
416	11	207	1011	717	1.453	0.145	37907
417	11	209	1005	712	5.077	0.508	38154
418	11	211	999	704	6.5	0.65	37520
419	11	213	991	694	8.324	0.832	38008
420	11	215	988	684	6.786	0.679	38906
421	11	217	982	677	5.993	0.599	39276
422	11	219	977	660	11.518	1.152	38503
423	11	221	974	648	8.04	0.804	36868
424	11	223	971	645	2.758	0.276	35967
425	11	225	965	629	11.107	1.111	32325
426	11	227	961	609	13.257	1.326	27779
427	11	229	961	603	3.9	0.39	28353
428	11	231	962	595	5.24	0.524	29686
429	11	233	965	579	10.581	1.058	31015
430	11	235	969	562	11.351	1.135	32114
431	11	237	973	548	9.464	0.946	33325
432	11	239	971	540	5.36	0.536	34356
433	11	241	969	514	16.95	1.695	39307
434	11	243	964	497	11.518	1.152	39494
435	11	245	959	479	12.143	1.214	40627
436	11	247	956	472	4.95	0.495	39924
437	11	249	950	458	9.9	0.99	38275
438	11	251	942	441	12.212	1.221	39752
439	11	253	935	406	23.2	2.32	41417
440	11	255	933	400	4.111	0.411	43228
441	11	257	928	385	10.277	1.028	42720
442	11	259	923	365	13.4	1.34	39971
443	11	261	920	354	7.411	0.741	40192
444	11	263	919	345	5.886	0.589	35616
445	11	265	916	331	9.306	0.931	33146
446	11	267	914	328	2.344	0.234	39579
447	11	269	904	319	8.745	0.874	33782
448	11	271	900	317	2.907	0.291	34153
449	11	273	897	316	2.055	0.206	37288
450	11	275	894	316	1.95	0.195	37494
451	11	277	890	318	2.907	0.291	29401
452	11	279	879	322	7.608	0.761	31360
453	11	281	875	323	2.68	0.268	38899
454	11	283	840	329	23.081	2.308	32280
455	11	285	840	329	0	0	37924
456	11	287	828	336	9.03	0.903	41141
457	11	289	814	344	10.481	1.048	44113
458	12	223	1010	304	-1	-1	33940
459	12	225	1005	302	3.5	0.35	35856
460	12	227	1002	300	2.344	0.234	34265
461	12	229	997	298	3.5	0.35	33564
462	12	231	993	297	2.68	0.268	36999
463	12	233	987	296	3.954	0.395	37647
464	12	235	983	296	2.6	0.26	35592
465	12	237	977	294	4.111	0.411	35233
466	12	239	958	298	12.62	1.262	35277
467	12	241	953	300	3.5	0.35	33880
468	12	243	942	303	7.411	0.741	35778
469	12	245	932	305	6.629	0.663	35077
470	12	247	930	306	1.453	0.145	38275
471	12	249	913	303	11.22	1.122	36209
472	12	251	899	300	9.306	0.931	36062
473	12	253	893	304	4.687	0.469	35627
474	12	255	882	308	7.608	0.761	36347
475	12	257	870	315	9.03	0.903	39234
476	12	259	854	317	10.481	1.048	36688
477	12	261	848	318	3.954	0.395	35759
478	12	263	842	320	4.111	0.411	30833
479	12	265	834	321	5.24	0.524	32039
480	12	267	818	325	10.72	1.072	30487
481	12	269	809	330	6.692	0.669	35786
482	12	271	798	335	7.854	0.785	42346
483	12	273	786	337	7.907	0.791	34668
484	12	275	784	337	1.3	0.13	36668
485	12	277	780	337	2.6	0.26	36923
486	12	279	772	337	5.2	0.52	35258
487	12	281	767	338	3.314	0.331	30745
488	12	283	764	340	2.344	0.234	28554
489	12	285	756	343	5.553	0.555	31074
490	12	287	750	346	4.36	0.436	35893
491	12	289	746	349	3.25	0.325	36795
492	13	237	1004	287	-1	-1	40282
493	13	239	1006	280	4.732	0.473	39764
494	13	241	1005	275	3.314	0.331	38552
495	13	243	997	268	6.909	0.691	37752
496	13	245	992	265	3.79	0.379	35460
497	13	247	989	264	2.055	0.206	41466
498	13	249	986	264	1.95	0.195	37545
499	13	251	980	262	4.111	0.411	38154
500	13	253	974	259	4.36	0.436	38544
501	13	255	966	254	6.132	0.613	39004
502	13	257	960	252	4.111	0.411	39052
503	13	259	953	248	5.24	0.524	37568
504	13	261	941	242	8.72	0.872	38118
505	13	263	927	235	10.174	1.017	42165
506	13	265	914	232	8.672	0.867	36548
507	13	267	912	230	1.838	0.184	36656
508	13	269	905	229	4.596	0.46	36466
509	13	271	898	226	4.95	0.495	34230
510	13	273	893	223	3.79	0.379	37733
511	13	275	890	221	2.344	0.234	38095
512	13	277	876	215	9.9	0.99	37663
513	13	279	872	214	2.68	0.268	38911
514	13	281	868	213	2.68	0.268	38575
515	13	283	860	212	5.24	0.524	33548
516	13	285	857	210	2.344	0.234	32445
517	13	287	842	207	9.943	0.994	38126
518	13	289	840	207	1.3	0.13	36077
519	14	147	1012	225	-1	-1	36056
520	14	149	1010	226	1.453	0.145	38475
521	14	151	1004	228	4.111	0.411	38140
522	14	153	1004	228	0	0	37889
523	14	155	1005	240	7.827	0.783	38177
524	14	157	1006	242	1.453	0.145	38220
525	14	159	1012	262	13.572	1.357	37674
526	14	161	1013	265	2.055	0.206	37587
527	14	163	1007	282	11.718	1.172	38243
528	14	165	1001	300	12.333	1.233	38406
529	14	167	993	318	12.803	1.28	38457
530	14	169	989	327	6.402	0.64	40200
531	14	171	983	332	5.077	0.508	37062
532	14	173	971	339	9.03	0.903	35247
533	14	175	961	347	8.324	0.832	35956
534	14	177	956	363	10.896	1.09	41836
535	14	179	950	383	13.572	1.357	38835
536	14	181	928	426	31.395	3.139	41112
537	14	183	923	436	7.267	0.727	37663
538	14	185	921	453	11.126	1.113	37623
539	14	187	930	470	12.503	1.25	38380
540	14	189	944	500	21.518	2.152	35833
541	14	191	946	522	14.359	1.436	37097
542	14	193	948	533	7.267	0.727	37663
543	14	195	951	543	6.786	0.679	40674
544	14	197	947	555	8.222	0.822	38855
545	14	199	944	564	6.166	0.617	39484
546	14	201	940	586	14.534	1.453	36150
547	14	203	937	598	8.04	0.804	37290
548	14	205	933	620	14.534	1.453	36571
549	14	207	932	629	5.886	0.589	38083
550	14	209	927	640	7.854	0.785	41673
551	14	211	920	654	10.174	1.017	37032
552	14	213	916	660	4.687	0.469	37441
553	14	215	912	662	2.907	0.291	37365
554	14	217	883	665	18.95	1.895	36986
555	14	219	864	667	12.418	1.242	43751
556	14	221	852	671	8.222	0.822	43753
557	14	223	835	676	11.518	1.152	37238
558	14	225	817	676	11.7	1.17	39468
559	14	227	808	676	5.85	0.585	41767
560	14	229	808	675	0.65	0.065	44228
561	14	231	812	621	35.195	3.52	43557
562	14	233	814	606	9.836	0.984	44812
563	14	235	813	586	13.016	1.302	37397
564	14	237	814	580	3.954	0.395	35999
565	14	239	818	566	9.464	0.946	37397
566	14	241	827	551	11.37	1.137	34829
567	14	243	831	541	7.001	0.7	35508
568	14	245	840	531	8.745	0.874	34809
569	14	247	845	526	4.596	0.46	36475
570	14	249	850	519	5.591	0.559	36058
571	14	251	861	511	8.841	0.884	35500
572	14	253	866	507	4.162	0.416	36374
573	14	255	876	495	10.153	1.015	37695
574	14	257	884	484	8.841	0.884	38261
575	14	259	892	469	11.05	1.105	37710
576	14	261	893	461	5.24	0.524	38291
577	14	263	894	457	2.68	0.268	41110
578	14	265	899	443	9.663	0.966	36917
579	14	267	901	442	1.453	0.145	37473
580	14	269	913	432	10.153	1.015	38904
581	14	271	916	426	4.36	0.436	36848
582	14	273	919	422	3.25	0.325	38412
583	14	275	924	414	6.132	0.613	36982
584	14	277	928	408	4.687	0.469	38038
585	14	279	932	402	4.687	0.469	36141
586	14	281	939	391	8.475	0.847	36287
587	14	283	946	378	9.597	0.96	36429
588	14	285	953	371	6.435	0.643	37906
589	14	287	971	349	18.476	1.848	38250
590	14	289	975	342	5.24	0.524	38429
591	15	153	846	6	-1	-1	39682
592	15	155	849	3	2.758	0.276	39939
593	15	157	853	15	8.222	0.822	39516
594	15	159	861	18	5.553	0.555	39724
595	15	161	867	22	4.687	0.469	34739
596	15	163	880	31	10.277	1.028	35861
597	15	165	883	37	4.36	0.436	47191
598	15	167	883	47	6.5	0.65	47521
599	15	169	883	60	8.45	0.845	39966
600	15	171	884	85	16.263	1.626	35353
601	15	173	884	88	1.95	0.195	49118
602	15	175	870	120	22.703	2.27	39028
603	15	177	863	121	4.596	0.46	38931
604	15	179	845	131	13.384	1.338	38913
605	15	181	829	147	14.707	1.471	39766
606	15	183	816	155	9.922	0.992	39310
607	15	185	795	158	13.788	1.379	38931
608	15	187	781	162	9.464	0.946	39397
609	15	189	772	162	5.85	0.585	40059
610	15	191	757	167	10.277	1.028	39740
611	15	193	752	172	4.596	0.46	39353
612	15	195	749	167	3.79	0.379	39175
613	15	197	730	144	19.391	1.939	38779
614	15	199	715	132	12.486	1.249	38270
615	15	201	693	117	17.307	1.731	38335
616	15	203	688	112	4.596	0.46	39412
617	15	205	676	100	11.031	1.103	39367
618	15	207	664	90	10.153	1.015	41361
619	15	209	650	78	11.985	1.199	37826
620	15	211	643	68	7.934	0.793	35674
621	15	213	638	64	4.162	0.416	34802
622	15	215	633	57	5.591	0.559	33506
623	15	217	631	51	4.111	0.411	37061
624	15	219	626	41	7.267	0.727	38023
625	15	221	626	31	6.5	0.65	37950
626	15	223	627	27	2.68	0.268	37148
627	15	225	627	22	3.25	0.325	35071
628	15	227	627	19	1.95	0.195	36907
629	15	229	626	15	2.68	0.268	37843
630	15	231	626	13	1.3	0.13	38855
631	15	233	625	8	3.314	0.331	38557
632	15	235	624	6	1.453	0.145	37295
633	15	237	624	5	0.65	0.065	37096
634	16	151	1003	372	-1	-1	30873
635	16	153	1000	374	2.344	0.234	37726
636	16	155	994	377	4.36	0.436	37720
637	16	157	987	382	5.591	0.559	35963
638	16	159	983	384	2.907	0.291	39934
639	16	161	979	388	3.677	0.368	40430
640	16	163	973	397	7.031	0.703	30105
641	16	165	962	412	12.09	1.209	38894
642	16	167	954	421	7.827	0.783	35882
643	16	169	937	445	19.117	1.912	36563
644	16	171	921	481	25.606	2.561	36709
645	16	173	919	497	10.481	1.048	37215
646	16	175	921	506	5.993	0.599	42212
647	16	177	922	519	8.475	0.847	37427
648	16	179	917	528	6.692	0.669	37779
649	16	181	910	540	9.03	0.903	37949
650	16	183	907	546	4.36	0.436	37521
651	16	185	907	546	0	0	40265
652	16	187	888	564	17.012	1.701	37925
653	16	189	888	565	0.65	0.065	37832
654	16	191	885	565	1.95	0.195	38294
655	16	193	883	558	4.732	0.473	37947
656	16	195	883	553	3.25	0.325	38172
657	16	197	883	553	0	0	37961
658	16	199	879	556	3.25	0.325	38108
659	16	201	879	556	0	0	38071
660	16	203	886	550	5.993	0.599	38057
661	16	205	894	543	6.909	0.691	37749
662	16	207	899	535	6.132	0.613	40138
663	16	209	906	527	6.909	0.691	30747
664	16	211	908	522	3.5	0.35	43891
665	16	213	907	522	0.65	0.065	40234
666	16	215	903	521	2.68	0.268	33714
667	16	217	903	520	0.65	0.065	32647
668	16	219	902	520	0.65	0.065	36161
669	16	221	902	520	0	0	34797
670	16	223	902	520	0	0	34334
671	16	225	902	520	0	0	34193
672	16	227	910	513	6.909	0.691	28953
673	16	229	910	513	0	0	27686
674	16	231	896	506	10.174	1.017	37459
675	17	169	996	893	-1	-1	36031
676	17	171	994	897	2.907	0.291	38921
677	17	173	992	904	4.732	0.473	35924
678	17	175	988	909	4.162	0.416	38243
679	17	177	987	911	1.453	0.145	35811
680	17	179	982	922	7.854	0.785	32088
681	17	181	980	924	1.838	0.184	33296
682	17	183	968	943	14.607	1.461	34961
683	17	185	965	947	3.25	0.325	37658
684	17	187	952	960	11.95	1.195	34470
685	17	189	942	969	8.745	0.874	34944
686	17	191	936	973	4.687	0.469	35486
687	17	193	932	977	3.677	0.368	37882
688	17	195	924	981	5.814	0.581	36910
689	17	197	917	986	5.591	0.559	34553
690	17	199	911	988	4.111	0.411	34909
691	17	201	890	983	14.031	1.403	36216
692	17	203	890	983	0	0	36185
693	17	205	878	973	10.153	1.015	36770
694	17	207	867	961	10.581	1.058	37378
695	17	209	855	954	9.03	0.903	38387
696	17	211	846	951	6.166	0.617	38226
697	17	213	833	945	9.306	0.931	35638
698	17	215	824	944	5.886	0.589	33249
699	17	217	815	944	5.85	0.585	34061
700	17	219	800	945	9.771	0.977	36467
701	17	221	783	944	11.069	1.107	35190
702	17	223	776	943	4.596	0.46	36568
703	17	225	758	944	11.718	1.172	36293
704	17	227	751	943	4.596	0.46	33683
705	17	229	742	943	5.85	0.585	36008
706	17	231	730	942	7.827	0.783	36522
707	17	233	711	942	12.35	1.235	35847
708	17	235	704	942	4.55	0.455	35839
709	17	237	680	937	15.935	1.593	40774
710	17	239	667	929	9.922	0.992	38566
711	17	241	641	909	21.321	2.132	32420
712	17	243	634	906	4.95	0.495	33166
713	17	245	625	903	6.166	0.617	37675
714	17	247	617	900	5.553	0.555	35807
715	17	249	611	897	4.36	0.436	37292
716	17	251	606	898	3.314	0.331	36210
717	17	253	590	894	10.72	1.072	37625
718	17	255	576	894	9.1	0.91	37189
719	17	257	570	894	3.9	0.39	35954
720	17	259	551	893	12.367	1.237	35739
721	17	261	548	893	1.95	0.195	31753
722	17	263	546	893	1.3	0.13	31272
723	17	265	540	890	4.36	0.436	36428
724	17	267	528	888	7.907	0.791	35223
725	17	269	524	886	2.907	0.291	37250
726	17	271	508	884	10.481	1.048	37532
727	17	273	507	883	0.919	0.092	36457
728	17	275	496	879	7.608	0.761	34845
729	17	277	492	877	2.907	0.291	35801
730	17	279	480	874	8.04	0.804	37101
731	17	281	470	873	6.532	0.653	35211
732	17	283	464	872	3.954	0.395	33706
733	17	285	458	870	4.111	0.411	34184
734	17	287	439	865	12.77	1.277	35541
735	17	289	438	864	0.919	0.092	35871
736	18	173	1013	203	-1	-1	35436
737	18	175	1009	197	4.687	0.469	34846
738	18	177	1003	183	9.9	0.99	34991
739	18	179	997	169	9.9	0.99	37690
740	18	181	991	158	8.144	0.814	38989
741	18	183	986	151	5.591	0.559	34785
742	18	185	979	134	11.95	1.195	35496
743	18	187	975	123	7.608	0.761	36055
744	18	189	975	119	2.6	0.26	35538
745	18	191	975	101	11.7	1.17	35390
746	18	193	973	92	5.993	0.599	38752
747	18	195	971	88	2.907	0.291	39193
748	18	197	956	77	12.09	1.209	39693
749	18	199	939	75	11.126	1.113	41149
750	18	201	915	73	15.654	1.565	37883
751	18	203	879	67	23.722	2.372	39504
752	18	205	874	67	3.25	0.325	39272
753	18	207	874	67	0	0	38396
754	18	209	870	62	4.162	0.416	38430
755	18	211	865	59	3.79	0.379	35565
756	18	213	853	53	8.72	0.872	36214
757	18	215	850	51	2.344	0.234	35909
758	18	217	841	44	7.411	0.741	38741
759	18	219	837	42	2.907	0.291	39804
760	18	221	847	65	16.302	1.63	38784
761	18	223	847	71	3.9	0.39	39273
762	18	225	849	90	12.418	1.242	40164
763	18	227	850	89	0.919	0.092	39164
764	18	229	868	65	19.5	1.95	34454
765	18	231	877	53	9.75	0.975	31767
766	18	233	876	58	3.314	0.331	34037
767	18	235	850	68	18.106	1.811	34717
768	18	237	825	79	17.753	1.775	38585
769	18	239	813	88	9.75	0.975	41608
770	18	241	809	97	6.402	0.64	39757
771	18	243	850	77	29.651	2.965	36192
772	18	245	858	70	6.909	0.691	36394
773	18	247	863	62	6.132	0.613	31499
774	18	249	859	64	2.907	0.291	34441
775	18	251	855	70	4.687	0.469	33591
776	18	253	846	94	16.66	1.666	41082
777	18	255	840	101	5.993	0.599	42003
778	18	257	831	109	7.827	0.783	38745
779	18	259	826	112	3.79	0.379	36097
780	18	261	826	112	0	0	32692
781	18	263	826	112	0	0	36356
782	18	265	828	111	1.453	0.145	36036
783	18	267	831	100	7.411	0.741	36483
784	18	269	829	94	4.111	0.411	34555
785	18	271	816	94	8.45	0.845	37452
786	18	273	811	97	3.79	0.379	36758
787	18	275	800	101	7.608	0.761	37468
788	18	277	793	104	4.95	0.495	36736
789	18	279	777	110	11.107	1.111	40275
790	18	281	773	113	3.25	0.325	41873
791	18	283	770	116	2.758	0.276	32659
792	18	285	765	119	3.79	0.379	32007
793	18	287	762	121	2.344	0.234	42064
794	18	289	761	121	0.65	0.065	41354
795	19	177	1010	293	-1	-1	37334
796	19	179	998	291	7.907	0.791	36675
797	19	181	994	290	2.68	0.268	38308
798	19	183	991	288	2.344	0.234	37854
799	19	185	981	278	9.192	0.919	38087
800	19	187	977	272	4.687	0.469	38578
801	19	189	971	256	11.107	1.111	37987
802	19	191	963	247	7.827	0.783	36731
803	19	193	953	239	8.324	0.832	34182
804	19	195	943	231	8.324	0.832	36486
805	19	197	939	226	4.162	0.416	35149
806	19	199	933	219	5.993	0.599	36804
807	19	201	925	210	7.827	0.783	38386
808	19	203	921	206	3.677	0.368	36059
809	19	205	915	200	5.515	0.552	37581
810	19	207	906	192	7.827	0.783	32747
811	19	209	902	188	3.677	0.368	36521
812	19	211	896	184	4.687	0.469	38264
813	19	213	895	182	1.453	0.145	38500
814	19	215	893	177	3.5	0.35	38301
815	19	217	893	177	0	0	38632
816	19	219	895	181	2.907	0.291	38963
817	19	221	901	183	4.111	0.411	37293
818	19	223	902	184	0.919	0.092	36292
819	19	225	899	181	2.758	0.276	36353
820	19	227	891	177	5.814	0.581	38514
821	19	229	889	175	1.838	0.184	38673
822	19	231	891	173	1.838	0.184	38972
823	19	233	899	179	6.5	0.65	38199
824	19	235	909	189	9.192	0.919	33685
825	19	237	915	191	4.111	0.411	34184
826	19	239	916	192	0.919	0.092	31630
827	19	241	922	195	4.36	0.436	33112
828	19	243	928	199	4.687	0.469	38067
829	19	245	928	200	0.65	0.065	36444
830	19	247	932	205	4.162	0.416	37470
831	19	249	932	207	1.3	0.13	32727
832	19	251	931	207	0.65	0.065	30572
833	19	253	925	205	4.111	0.411	28164
834	19	255	924	205	0.65	0.065	28114
835	19	257	916	202	5.553	0.555	36900
836	19	259	916	202	0	0	36499
837	19	261	917	202	0.65	0.065	36194
838	19	263	921	203	2.68	0.268	32202
839	19	265	927	211	6.5	0.65	32596
840	19	267	930	213	2.344	0.234	35020
841	19	269	931	218	3.314	0.331	37715
842	19	271	933	218	1.3	0.13	35505
843	19	273	934	218	0.65	0.065	34882
844	19	275	938	219	2.68	0.268	34261
845	19	277	943	222	3.79	0.379	30249
846	19	279	939	217	4.162	0.416	30678
847	19	281	937	214	2.344	0.234	31735
848	19	283	936	212	1.453	0.145	34880
849	19	285	935	208	2.68	0.268	36811
850	19	287	932	204	3.25	0.325	37873
851	19	289	929	200	3.25	0.325	36321
852	20	211	1000	30	-1	-1	43685
853	20	213	989	41	10.111	1.011	39372
854	20	215	989	41	0	0	39080
855	20	217	969	48	13.773	1.377	38576
856	20	219	963	50	4.111	0.411	38502
857	20	221	956	53	4.95	0.495	38916
858	20	223	948	56	5.553	0.555	38043
859	20	225	941	56	4.55	0.455	37898
860	20	227	925	64	11.627	1.163	37537
861	20	229	919	67	4.36	0.436	37697
862	20	231	912	72	5.591	0.559	38494
863	20	233	908	74	2.907	0.291	42119
864	20	235	888	87	15.505	1.55	37818
865	20	237	882	91	4.687	0.469	40765
866	20	239	869	105	12.418	1.242	39162
867	20	241	861	114	7.827	0.783	38918
868	20	243	851	122	8.324	0.832	39340
869	20	245	844	126	5.24	0.524	39448
870	20	247	832	132	8.72	0.872	39497
871	20	249	827	134	3.5	0.35	39557
872	20	251	823	136	2.907	0.291	40071
873	20	253	819	139	3.25	0.325	39542
874	20	255	816	142	2.758	0.276	38906
875	20	257	811	147	4.596	0.46	39422
876	20	259	809	149	1.838	0.184	35195
877	20	261	805	153	3.677	0.368	39625
878	20	263	803	156	2.344	0.234	37831
879	20	265	796	164	6.909	0.691	39403
880	20	267	794	166	1.838	0.184	39475
881	20	269	791	169	2.758	0.276	35102
882	20	271	788	174	3.79	0.379	37296
883	20	273	785	178	3.25	0.325	42986
884	20	275	782	182	3.25	0.325	35819
885	20	277	776	187	5.077	0.508	35740
886	20	279	769	193	5.993	0.599	37484
887	20	281	767	195	1.838	0.184	34601
888	20	283	760	205	7.934	0.793	39469
889	20	285	757	215	6.786	0.679	37512
890	20	287	755	229	9.192	0.919	38377
891	20	289	755	240	7.15	0.715	40268
892	21	223	1012	850	-1	-1	31743
893	21	225	1000	855	8.45	0.845	40016
894	21	227	998	856	1.453	0.145	34935
895	21	229	991	861	5.591	0.559	35602
896	21	231	982	866	6.692	0.669	39374
897	21	233	971	870	7.608	0.761	33744
898	21	235	958	874	8.841	0.884	36661
899	21	237	939	874	12.35	1.235	36199
900	21	239	924	872	9.836	0.984	36404
901	21	241	912	872	7.8	0.78	36776
902	21	243	911	872	0.65	0.065	36504
903	21	245	910	871	0.919	0.092	36060
904	21	247	907	867	3.25	0.325	37422
905	21	249	906	864	2.055	0.206	36714
906	21	251	905	864	0.65	0.065	36110
907	21	253	898	864	4.55	0.455	37428
908	21	255	901	868	3.25	0.325	36970
909	21	257	904	893	16.366	1.637	36850
910	21	259	901	906	8.672	0.867	36316
911	21	261	900	919	8.475	0.847	36556
912	21	263	900	936	11.05	1.105	39377
913	21	265	899	942	3.954	0.395	36350
914	21	267	899	963	13.65	1.365	35942
915	21	269	900	969	3.954	0.395	36408
916	21	271	904	986	11.351	1.135	36304
917	21	273	904	987	0.65	0.065	36431
918	21	275	904	988	0.65	0.065	36008
919	21	277	904	999	7.15	0.715	35568
920	21	279	903	1008	5.886	0.589	35825
921	21	281	903	1011	1.95	0.195	36071
922	21	283	902	1016	3.314	0.331	35491
923	21	285	900	1020	2.907	0.291	35842
924	21	287	900	1021	0.65	0.065	35680
925	21	289	899	1022	0.919	0.092	36417
926	22	211	1015	618	-1	-1	36643
927	22	213	1008	623	5.591	0.559	36780
928	22	215	994	630	10.174	1.017	41370
929	22	217	994	630	0	0	38713
930	22	219	993	630	0.65	0.065	39133
931	22	221	981	629	7.827	0.783	40214
932	22	223	969	630	7.827	0.783	34582
933	22	225	963	632	4.111	0.411	36159
934	22	227	957	633	3.954	0.395	35940
935	22	229	956	632	0.919	0.092	36104
936	22	231	959	629	2.758	0.276	33336
937	22	233	952	633	5.24	0.524	36251
938	22	235	949	636	2.758	0.276	36273
939	22	237	944	637	3.314	0.331	35980
940	22	239	927	631	11.718	1.172	36244
941	22	241	927	631	0	0	36067
942	22	243	931	631	2.6	0.26	35908
943	22	245	931	630	0.65	0.065	36275
944	22	247	939	628	5.36	0.536	36324
945	22	249	941	628	1.3	0.13	36377
946	22	251	935	623	5.077	0.508	36470
947	22	253	936	616	4.596	0.46	36144
948	22	255	944	618	5.36	0.536	36110
949	22	257	947	619	2.055	0.206	36421
950	22	259	952	619	3.25	0.325	36393
951	22	261	956	618	2.68	0.268	35989
952	22	263	962	617	3.954	0.395	36266
953	22	265	973	615	7.267	0.727	36407
954	22	267	982	612	6.166	0.617	38421
955	22	269	984	611	1.453	0.145	37331
956	22	271	996	610	7.827	0.783	36553
957	22	273	997	609	0.919	0.092	36416
958	22	275	1002	608	3.314	0.331	34993
959	22	277	1003	608	0.65	0.065	29368
960	22	279	1009	606	4.111	0.411	28032
961	22	281	1013	605	2.68	0.268	28311
962	22	283	1015	604	1.453	0.145	28624
963	22	285	1015	604	0	0	28865
964	22	287	1010	605	3.314	0.331	32501
965	22	289	1003	608	4.95	0.495	32558
966	23	275	1018	749	-1	-1	35688
967	23	277	1011	756	6.435	0.643	35120
968	23	279	1011	756	0	0	34596
969	23	281	1004	756	4.55	0.455	35423
970	23	283	988	760	10.72	1.072	35054
971	23	285	974	764	9.464	0.946	34633
972	23	287	964	766	6.629	0.663	36065
973	23	289	948	772	11.107	1.111	35650
974	24	275	899	2	-1	-1	37272
975	24	277	899	2	0	0	38775
976	24	279	899	2	0	0	32202
977	24	281	900	8	3.954	0.395	34808
978	24	283	903	16	5.553	0.555	39351
979	24	285	906	27	7.411	0.741	37764
980	24	287	911	40	9.053	0.905	36539
981	24	289	912	45	3.314	0.331	35080
