# Supplementary material for: The Arp2/3 complex is required for in situ haptotactic response of microglia to iC3b
Source: EMBO Rep. 2026 Feb 27;27(7):1666–95. doi: 10.1038/s44319-026-00720-9 (PMC13076747; doi:10.1038/s44319-026-00720-9)
Supplement: Supplementary file 15 — Source data Fig. 3 [file 44319_2026_720_MOESM15_ESM.zip › Figure 3/3H-L/25.02.08 BV2 iC3b hapto CK666 well 1 away tracks.csv]

Track n�	Slice n�	X	Y	Distance	Velocity	Pixel Value
1	177	1009	791	-1.000	-1.000	30689
1	179	1011	790	1.453	0.145	28434
1	181	1009	790	1.300	0.130	30379
1	183	1001	789	5.240	0.524	29024
1	185	1000	789	0.650	0.065	29670
1	187	999	788	0.919	0.092	30902
1	189	996	786	2.344	0.234	32733
1	191	989	782	5.240	0.524	30981
1	193	982	778	5.240	0.524	29591
1	195	970	771	9.030	0.903	25337
1	197	960	766	7.267	0.727	27453
1	199	948	760	8.720	0.872	31997
1	201	931	751	12.503	1.250	34158
1	203	920	745	8.144	0.814	29408
1	205	907	741	8.841	0.884	30226
1	207	902	738	3.790	0.379	28831
1	209	880	727	15.987	1.599	32849
1	211	875	724	3.790	0.379	32636
1	213	873	720	2.907	0.291	32520
1	215	865	711	7.827	0.783	32451
1	217	855	703	8.324	0.832	33144
1	219	843	696	9.030	0.903	32393
1	221	832	690	8.144	0.814	31728
1	223	825	686	5.240	0.524	32330
1	225	812	681	9.053	0.905	34395
1	227	797	673	11.050	1.105	32529
1	229	781	665	11.627	1.163	31206
1	231	771	659	7.580	0.758	29290
1	233	766	657	3.500	0.350	29377
1	235	763	654	2.758	0.276	31851
1	237	760	636	11.861	1.186	32356
1	239	760	616	13.000	1.300	32496
1	241	760	606	6.500	0.650	31842
1	243	760	592	9.100	0.910	32614
1	245	758	577	9.836	0.984	31628
1	247	754	558	12.620	1.262	32460
1	249	751	540	11.861	1.186	30398
1	251	747	512	18.384	1.838	31412
1	253	744	496	10.581	1.058	31344
1	255	744	490	3.900	0.390	31051
1	257	738	473	11.718	1.172	31694
1	259	737	467	3.954	0.395	33357
1	261	733	453	9.464	0.946	32857
1	263	728	436	11.518	1.152	31598
1	265	726	429	4.732	0.473	32180
1	267	724	414	9.836	0.984	32274
1	269	723	401	8.475	0.847	31490
1	271	721	389	7.907	0.791	32489
1	273	720	382	4.596	0.460	30120
1	275	720	378	2.600	0.260	30873
1	277	719	370	5.240	0.524	34073
1	279	719	358	7.800	0.780	33455
1	281	719	351	4.550	0.455	32790
1	283	720	339	7.827	0.783	34629
1	285	720	333	3.900	0.390	35053
1	287	725	308	16.571	1.657	36196
1	289	725	308	0.000	0.000	35003
2	215	1009	766	-1.000	-1.000	29334
2	217	1008	766	0.650	0.065	28483
2	219	1005	766	1.950	0.195	44271
2	221	999	762	4.687	0.469	30513
2	223	995	750	8.222	0.822	25494
2	225	997	744	4.111	0.411	26019
2	227	1004	727	11.950	1.195	27536
2	229	1005	720	4.596	0.460	27686
2	231	1009	701	12.620	1.262	30031
2	233	1002	675	17.501	1.750	30951
2	235	987	629	31.449	3.145	29759
2	237	983	606	15.174	1.517	32002
2	239	980	592	9.306	0.931	31017
2	241	978	574	11.772	1.177	31085
2	243	977	560	9.123	0.912	30514
2	245	975	537	15.006	1.501	31874
2	247	973	509	18.246	1.825	31760
2	249	974	487	14.314	1.431	32840
2	251	974	463	15.600	1.560	33271
2	253	975	452	7.179	0.718	33422
2	255	977	449	2.344	0.234	31030
2	257	986	433	11.932	1.193	33249
2	259	995	428	6.692	0.669	33936
2	261	1017	426	14.359	1.436	33848
2	263	1022	425	3.314	0.331	34609
2	265	1022	425	0.000	0.000	34104
2	267	1017	429	4.162	0.416	34018
2	269	1019	438	5.993	0.599	26961
2	271	1022	443	3.790	0.379	32201
2	273	1021	443	0.650	0.065	33210
2	275	1020	443	0.650	0.065	26452
2	277	1020	443	0.000	0.000	34284
2	279	1018	444	1.453	0.145	37893
2	281	1011	447	4.950	0.495	34180
2	283	1010	447	0.650	0.065	32874
2	285	1003	452	5.591	0.559	27962
2	287	1001	455	2.344	0.234	30301
2	289	997	456	2.680	0.268	32554
3	211	1015	825	-1.000	-1.000	31390
3	213	1014	825	0.650	0.065	29872
3	215	1007	825	4.550	0.455	31383
3	217	1001	825	3.900	0.390	32167
3	219	1001	825	0.000	0.000	32345
3	221	992	819	7.031	0.703	32347
3	223	971	796	20.244	2.024	30838
3	225	964	793	4.950	0.495	32770
3	227	960	792	2.680	0.268	30287
3	229	959	792	0.650	0.065	29463
3	231	956	796	3.250	0.325	30924
3	233	952	796	2.600	0.260	29072
3	235	945	798	4.732	0.473	28994
3	237	926	809	14.270	1.427	29737
3	239	920	811	4.111	0.411	30994
3	241	904	821	12.264	1.226	31117
3	243	895	829	7.827	0.783	31999
3	245	893	830	1.453	0.145	30931
3	247	884	836	7.031	0.703	31196
3	249	875	841	6.692	0.669	31211
3	251	866	848	7.411	0.741	29948
3	253	862	850	2.907	0.291	30400
3	255	860	852	1.838	0.184	31056
3	257	854	860	6.500	0.650	31570
3	259	850	864	3.677	0.368	30917
3	261	847	868	3.250	0.325	30969
3	263	840	876	6.909	0.691	30684
3	265	838	878	1.838	0.184	30687
3	267	834	885	5.240	0.524	28402
3	269	831	889	3.250	0.325	27312
3	271	825	896	5.993	0.599	29061
3	273	824	899	2.055	0.206	27998
3	275	822	901	1.838	0.184	27534
3	277	816	909	6.500	0.650	29620
3	279	814	911	1.838	0.184	33431
3	281	814	912	0.650	0.065	31871
3	283	804	922	9.192	0.919	31786
3	285	802	924	1.838	0.184	31869
3	287	800	925	1.453	0.145	32384
3	289	794	928	4.360	0.436	32074
4	233	1008	935	-1.000	-1.000	33687
4	235	1005	939	3.250	0.325	33260
4	237	1001	941	2.907	0.291	33779
4	239	993	948	6.909	0.691	34193
4	241	987	951	4.360	0.436	33004
4	243	985	951	1.300	0.130	29398
4	245	983	950	1.453	0.145	30464
4	247	974	956	7.031	0.703	29649
4	249	966	961	6.132	0.613	30767
4	251	961	964	3.790	0.379	29948
4	253	951	969	7.267	0.727	28805
4	255	944	972	4.950	0.495	28859
4	257	938	975	4.360	0.436	32003
4	259	931	979	5.240	0.524	30165
4	261	928	980	2.055	0.206	33790
4	263	914	991	11.573	1.157	30315
4	265	911	993	2.344	0.234	30895
4	267	907	995	2.907	0.291	30678
4	269	901	998	4.360	0.436	29148
4	271	897	1000	2.907	0.291	28057
4	273	893	1002	2.907	0.291	27663
4	275	887	1004	4.111	0.411	29059
4	277	885	1004	1.300	0.130	29591
4	279	878	1007	4.950	0.495	27782
4	281	874	1008	2.680	0.268	32844
4	283	873	1010	1.453	0.145	32359
4	285	870	1010	1.950	0.195	32394
4	287	868	1010	1.300	0.130	32386
4	289	863	1012	3.500	0.350	32075
5	235	1007	761	-1.000	-1.000	31766
5	237	1003	761	2.600	0.260	27137
5	239	996	760	4.596	0.460	32507
5	241	995	759	0.919	0.092	32344
5	243	985	755	7.001	0.700	31380
5	245	973	750	8.450	0.845	29996
5	247	963	745	7.267	0.727	29584
5	249	950	742	8.672	0.867	30355
5	251	948	740	1.838	0.184	30803
5	253	938	733	7.934	0.793	29878
5	255	925	722	11.069	1.107	30169
5	257	913	708	11.985	1.199	33672
5	259	905	698	8.324	0.832	29403
5	261	901	692	4.687	0.469	28703
5	263	896	682	7.267	0.727	28720
5	265	888	666	11.627	1.163	31329
5	267	881	655	8.475	0.847	32230
5	269	874	645	7.934	0.793	31221
5	271	868	635	7.580	0.758	32871
5	273	864	629	4.687	0.469	32784
5	275	861	622	4.950	0.495	32666
5	277	853	610	9.374	0.937	32905
5	279	846	604	5.993	0.599	34030
5	281	838	597	6.909	0.691	33574
5	283	828	586	9.663	0.966	32534
5	285	828	586	0.000	0.000	31683
5	287	823	578	6.132	0.613	32532
5	289	819	571	5.240	0.524	29513
6	163	1010	870	-1.000	-1.000	35757
6	165	1010	869	0.650	0.065	36792
6	167	1006	864	4.162	0.416	35958
6	169	1005	862	1.453	0.145	34857
6	171	1001	858	3.677	0.368	33491
6	173	999	857	1.453	0.145	38490
6	175	993	853	4.687	0.469	37914
6	177	983	847	7.580	0.758	37416
6	179	972	843	7.608	0.761	35288
6	181	962	837	7.580	0.758	40028
6	183	962	837	0.000	0.000	36171
6	185	959	835	2.344	0.234	38063
6	187	954	828	5.591	0.559	40205
6	189	946	822	6.500	0.650	38327
6	191	941	817	4.596	0.460	38391
6	193	938	814	2.758	0.276	37697
6	195	937	812	1.453	0.145	36056
6	197	930	806	5.993	0.599	34270
6	199	919	798	8.841	0.884	36157
6	201	913	793	5.077	0.508	35577
6	203	901	786	9.030	0.903	39218
6	205	898	782	3.250	0.325	36958
6	207	886	771	10.581	1.058	36369
6	209	882	769	2.907	0.291	30596
6	211	878	764	4.162	0.416	32476
6	213	875	759	3.790	0.379	31937
6	215	873	756	2.344	0.234	32590
6	217	868	752	4.162	0.416	35245
6	219	863	747	4.596	0.460	32812
6	221	860	743	3.250	0.325	38855
6	223	859	739	2.680	0.268	38235
6	225	865	747	6.500	0.650	38422
6	227	865	747	0.000	0.000	38672
6	229	865	747	0.000	0.000	38422
6	231	862	742	3.790	0.379	38182
6	233	862	742	0.000	0.000	38714
6	235	861	742	0.650	0.065	38460
6	237	866	743	3.314	0.331	38492
7	181	1007	917	-1.000	-1.000	35967
7	183	1006	916	0.919	0.092	38295
7	185	1002	915	2.680	0.268	37694
7	187	1002	915	0.000	0.000	38391
7	189	1000	911	2.907	0.291	31180
7	191	996	907	3.677	0.368	30265
7	193	990	900	5.993	0.599	28070
7	195	987	895	3.790	0.379	29437
7	197	985	894	1.453	0.145	34212
7	199	985	893	0.650	0.065	35518
7	201	993	901	7.354	0.735	35756
7	203	998	902	3.314	0.331	34099
7	205	1006	909	6.909	0.691	36398
7	207	1010	913	3.677	0.368	36062
7	209	1014	918	4.162	0.416	38076
7	211	1017	920	2.344	0.234	38560
7	213	1018	923	2.055	0.206	38801
7	215	1019	925	1.453	0.145	38449
7	217	1020	927	1.453	0.145	37636
7	219	1021	930	2.055	0.206	37397
7	221	1021	930	0.000	0.000	37257
7	223	1021	930	0.000	0.000	37432
7	225	1021	930	0.000	0.000	37645
7	227	1020	929	0.919	0.092	36814
7	229	1018	926	2.344	0.234	36646
7	231	1016	922	2.907	0.291	36948
7	233	1015	919	2.055	0.206	34283
7	235	1013	918	1.453	0.145	38385
7	237	1011	918	1.300	0.130	37759
7	239	1006	915	3.790	0.379	36470
7	241	1004	915	1.300	0.130	35258
7	243	997	918	4.950	0.495	37768
7	245	997	918	0.000	0.000	38360
7	247	997	918	0.000	0.000	34613
7	249	995	927	5.993	0.599	36873
7	251	994	929	1.453	0.145	36010
7	253	989	933	4.162	0.416	38105
7	255	977	938	8.450	0.845	36002
7	257	976	939	0.919	0.092	33485
7	259	970	942	4.360	0.436	36074
7	261	962	948	6.500	0.650	30410
7	263	949	957	10.277	1.028	33450
7	265	943	961	4.687	0.469	37017
7	267	926	972	13.161	1.316	34274
7	269	922	975	3.250	0.325	37257
7	271	906	984	11.932	1.193	30131
7	273	893	993	10.277	1.028	32700
7	275	887	996	4.360	0.436	30314
7	277	857	1011	21.801	2.180	34339
7	279	844	1016	9.053	0.905	36628
7	281	826	1019	11.861	1.186	34300
7	283	788	1014	24.912	2.491	35822
7	285	783	1013	3.314	0.331	33201
7	287	767	1011	10.481	1.048	30136
7	289	754	1011	8.450	0.845	33918
8	189	996	990	-1.000	-1.000	36200
8	191	990	999	7.031	0.703	36450
8	193	990	1000	0.650	0.065	36298
8	195	986	1016	10.720	1.072	37929
8	197	986	1017	0.650	0.065	37632
8	199	983	1018	2.055	0.206	39439
8	201	963	1021	13.145	1.315	36436
8	203	959	1022	2.680	0.268	31519
8	205	951	1022	5.200	0.520	38805
8	207	942	1022	5.850	0.585	38114
8	209	937	1022	3.250	0.325	38977
8	211	935	1022	1.300	0.130	40584
8	213	926	1021	5.886	0.589	38595
8	215	922	1021	2.600	0.260	36724
8	217	917	1019	3.500	0.350	34514
8	219	914	1016	2.758	0.276	34635
8	221	911	1014	2.344	0.234	39968
8	223	910	1014	0.650	0.065	39724
8	225	915	1012	3.500	0.350	38387
8	227	924	1009	6.166	0.617	35385
8	229	926	1007	1.838	0.184	36777
8	231	929	1004	2.758	0.276	40773
8	233	932	1003	2.055	0.206	33557
8	235	937	1000	3.790	0.379	35550
8	237	947	995	7.267	0.727	36784
8	239	954	991	5.240	0.524	38819
8	241	958	987	3.677	0.368	35801
8	243	960	982	3.500	0.350	40988
8	245	958	982	1.300	0.130	39832
8	247	952	980	4.111	0.411	35343
8	249	951	979	0.919	0.092	33740
8	251	953	976	2.344	0.234	37950
8	253	953	973	1.950	0.195	34784
8	255	951	969	2.907	0.291	35907
8	257	951	964	3.250	0.325	40083
8	259	952	963	0.919	0.092	43741
8	261	957	954	6.692	0.669	34544
8	263	957	954	0.000	0.000	46145
8	265	964	952	4.732	0.473	36381
8	267	970	949	4.360	0.436	33136
8	269	973	946	2.758	0.276	31522
8	271	976	944	2.344	0.234	31468
8	273	979	940	3.250	0.325	35307
8	275	981	938	1.838	0.184	36693
8	277	984	934	3.250	0.325	32508
8	279	989	929	4.596	0.460	35376
8	281	991	926	2.344	0.234	34552
8	283	996	922	4.162	0.416	30906
8	285	1000	920	2.907	0.291	32772
8	287	1003	917	2.758	0.276	32099
8	289	1012	912	6.692	0.669	31223
9	189	1022	278	-1.000	-1.000	38736
9	191	1006	280	10.481	1.048	38522
9	193	1005	280	0.650	0.065	38751
9	195	1003	280	1.300	0.130	39158
9	197	1001	280	1.300	0.130	38781
9	199	993	282	5.360	0.536	38014
9	201	977	285	10.581	1.058	39216
9	203	972	283	3.500	0.350	38359
9	205	958	282	9.123	0.912	37037
9	207	953	282	3.250	0.325	39351
9	209	946	280	4.732	0.473	38269
9	211	940	278	4.111	0.411	37047
9	213	928	274	8.222	0.822	36859
9	215	921	274	4.550	0.455	32241
9	217	917	274	2.600	0.260	32340
9	219	911	272	4.111	0.411	35727
9	221	899	271	7.827	0.783	34685
9	223	892	271	4.550	0.455	35655
9	225	880	271	7.800	0.780	35461
9	227	868	273	7.907	0.791	36170
9	229	853	279	10.501	1.050	37615
9	231	848	277	3.500	0.350	38248
9	233	844	275	2.907	0.291	34495
9	235	836	273	5.360	0.536	36050
9	237	823	271	8.549	0.855	36382
9	239	815	269	5.360	0.536	37504
9	241	808	269	4.550	0.455	38585
9	243	805	267	2.344	0.234	38237
9	245	794	259	8.841	0.884	37899
9	247	794	259	0.000	0.000	38086
9	249	793	258	0.919	0.092	39629
9	251	789	252	4.687	0.469	36416
9	253	780	247	6.692	0.669	36553
9	255	777	245	2.344	0.234	36051
9	257	776	245	0.650	0.065	36816
9	259	766	241	7.001	0.700	36675
9	261	764	239	1.838	0.184	36378
9	263	755	238	5.886	0.589	37663
9	265	749	235	4.360	0.436	36863
9	267	745	235	2.600	0.260	38618
9	269	725	228	13.773	1.377	37190
9	271	721	227	2.680	0.268	37149
9	273	703	224	11.861	1.186	35934
9	275	702	224	0.650	0.065	36028
9	277	697	224	3.250	0.325	36430
9	279	678	218	12.951	1.295	36440
9	281	678	218	0.000	0.000	35355
9	283	677	218	0.650	0.065	35912
9	285	652	211	16.875	1.687	35272
9	287	652	211	0.000	0.000	35457
9	289	652	211	0.000	0.000	35422
10	193	1021	522	-1.000	-1.000	35989
10	195	1017	522	2.600	0.260	32488
10	197	1015	522	1.300	0.130	31923
10	199	1005	521	6.532	0.653	29769
10	201	1003	521	1.300	0.130	29718
10	203	1003	521	0.000	0.000	31156
10	205	1002	521	0.650	0.065	31646
10	207	999	521	1.950	0.195	32772
10	209	999	521	0.000	0.000	32844
10	211	995	519	2.907	0.291	33080
10	213	993	519	1.300	0.130	33325
10	215	997	519	2.600	0.260	32780
10	217	1002	519	3.250	0.325	31392
10	219	1007	519	3.250	0.325	29139
10	221	1013	520	3.954	0.395	31374
10	223	1016	520	1.950	0.195	30786
10	225	1018	520	1.300	0.130	33159
10	227	1018	520	0.000	0.000	30703
10	229	1017	520	0.650	0.065	33097
10	231	1016	520	0.650	0.065	33393
10	233	1014	520	1.300	0.130	31756
10	235	1010	518	2.907	0.291	33373
10	237	1010	518	0.000	0.000	33022
10	239	1010	518	0.000	0.000	33615
10	241	1009	518	0.650	0.065	33879
10	243	1010	518	0.650	0.065	33650
10	245	1012	519	1.453	0.145	33521
11	205	1012	719	-1.000	-1.000	37600
11	207	1011	717	1.453	0.145	37907
11	209	1005	712	5.077	0.508	38154
11	211	999	704	6.500	0.650	37520
11	213	991	694	8.324	0.832	38008
11	215	988	684	6.786	0.679	38906
11	217	982	677	5.993	0.599	39276
11	219	977	660	11.518	1.152	38503
11	221	974	648	8.040	0.804	36868
11	223	971	645	2.758	0.276	35967
11	225	965	629	11.107	1.111	32325
11	227	961	609	13.257	1.326	27779
11	229	961	603	3.900	0.390	28353
11	231	962	595	5.240	0.524	29686
11	233	965	579	10.581	1.058	31015
11	235	969	562	11.351	1.135	32114
11	237	973	548	9.464	0.946	33325
11	239	971	540	5.360	0.536	34356
11	241	969	514	16.950	1.695	39307
11	243	964	497	11.518	1.152	39494
11	245	959	479	12.143	1.214	40627
11	247	956	472	4.950	0.495	39924
11	249	950	458	9.900	0.990	38275
11	251	942	441	12.212	1.221	39752
11	253	935	406	23.200	2.320	41417
11	255	933	400	4.111	0.411	43228
11	257	928	385	10.277	1.028	42720
11	259	923	365	13.400	1.340	39971
11	261	920	354	7.411	0.741	40192
11	263	919	345	5.886	0.589	35616
11	265	916	331	9.306	0.931	33146
11	267	914	328	2.344	0.234	39579
11	269	904	319	8.745	0.874	33782
11	271	900	317	2.907	0.291	34153
11	273	897	316	2.055	0.206	37288
11	275	894	316	1.950	0.195	37494
11	277	890	318	2.907	0.291	29401
11	279	879	322	7.608	0.761	31360
11	281	875	323	2.680	0.268	38899
11	283	840	329	23.081	2.308	32280
11	285	840	329	0.000	0.000	37924
11	287	828	336	9.030	0.903	41141
11	289	814	344	10.481	1.048	44113
12	223	1010	304	-1.000	-1.000	33940
12	225	1005	302	3.500	0.350	35856
12	227	1002	300	2.344	0.234	34265
12	229	997	298	3.500	0.350	33564
12	231	993	297	2.680	0.268	36999
12	233	987	296	3.954	0.395	37647
12	235	983	296	2.600	0.260	35592
12	237	977	294	4.111	0.411	35233
12	239	958	298	12.620	1.262	35277
12	241	953	300	3.500	0.350	33880
12	243	942	303	7.411	0.741	35778
12	245	932	305	6.629	0.663	35077
12	247	930	306	1.453	0.145	38275
12	249	913	303	11.220	1.122	36209
12	251	899	300	9.306	0.931	36062
12	253	893	304	4.687	0.469	35627
12	255	882	308	7.608	0.761	36347
12	257	870	315	9.030	0.903	39234
12	259	854	317	10.481	1.048	36688
12	261	848	318	3.954	0.395	35759
12	263	842	320	4.111	0.411	30833
12	265	834	321	5.240	0.524	32039
12	267	818	325	10.720	1.072	30487
12	269	809	330	6.692	0.669	35786
12	271	798	335	7.854	0.785	42346
12	273	786	337	7.907	0.791	34668
12	275	784	337	1.300	0.130	36668
12	277	780	337	2.600	0.260	36923
12	279	772	337	5.200	0.520	35258
12	281	767	338	3.314	0.331	30745
12	283	764	340	2.344	0.234	28554
12	285	756	343	5.553	0.555	31074
12	287	750	346	4.360	0.436	35893
12	289	746	349	3.250	0.325	36795
13	237	1004	287	-1.000	-1.000	40282
13	239	1006	280	4.732	0.473	39764
13	241	1005	275	3.314	0.331	38552
13	243	997	268	6.909	0.691	37752
13	245	992	265	3.790	0.379	35460
13	247	989	264	2.055	0.206	41466
13	249	986	264	1.950	0.195	37545
13	251	980	262	4.111	0.411	38154
13	253	974	259	4.360	0.436	38544
13	255	966	254	6.132	0.613	39004
13	257	960	252	4.111	0.411	39052
13	259	953	248	5.240	0.524	37568
13	261	941	242	8.720	0.872	38118
13	263	927	235	10.174	1.017	42165
13	265	914	232	8.672	0.867	36548
13	267	912	230	1.838	0.184	36656
13	269	905	229	4.596	0.460	36466
13	271	898	226	4.950	0.495	34230
13	273	893	223	3.790	0.379	37733
13	275	890	221	2.344	0.234	38095
13	277	876	215	9.900	0.990	37663
13	279	872	214	2.680	0.268	38911
13	281	868	213	2.680	0.268	38575
13	283	860	212	5.240	0.524	33548
13	285	857	210	2.344	0.234	32445
13	287	842	207	9.943	0.994	38126
13	289	840	207	1.300	0.130	36077
14	147	1012	225	-1.000	-1.000	36056
14	149	1010	226	1.453	0.145	38475
14	151	1004	228	4.111	0.411	38140
14	153	1004	228	0.000	0.000	37889
14	155	1005	240	7.827	0.783	38177
14	157	1006	242	1.453	0.145	38220
14	159	1012	262	13.572	1.357	37674
14	161	1013	265	2.055	0.206	37587
14	163	1007	282	11.718	1.172	38243
14	165	1001	300	12.333	1.233	38406
14	167	993	318	12.803	1.280	38457
14	169	989	327	6.402	0.640	40200
14	171	983	332	5.077	0.508	37062
14	173	971	339	9.030	0.903	35247
14	175	961	347	8.324	0.832	35956
14	177	956	363	10.896	1.090	41836
14	179	950	383	13.572	1.357	38835
14	181	928	426	31.395	3.139	41112
14	183	923	436	7.267	0.727	37663
14	185	921	453	11.126	1.113	37623
14	187	930	470	12.503	1.250	38380
14	189	944	500	21.518	2.152	35833
14	191	946	522	14.359	1.436	37097
14	193	948	533	7.267	0.727	37663
14	195	951	543	6.786	0.679	40674
14	197	947	555	8.222	0.822	38855
14	199	944	564	6.166	0.617	39484
14	201	940	586	14.534	1.453	36150
14	203	937	598	8.040	0.804	37290
14	205	933	620	14.534	1.453	36571
14	207	932	629	5.886	0.589	38083
14	209	927	640	7.854	0.785	41673
14	211	920	654	10.174	1.017	37032
14	213	916	660	4.687	0.469	37441
14	215	912	662	2.907	0.291	37365
14	217	883	665	18.950	1.895	36986
14	219	864	667	12.418	1.242	43751
14	221	852	671	8.222	0.822	43753
14	223	835	676	11.518	1.152	37238
14	225	817	676	11.700	1.170	39468
14	227	808	676	5.850	0.585	41767
14	229	808	675	0.650	0.065	44228
14	231	812	621	35.195	3.520	43557
14	233	814	606	9.836	0.984	44812
14	235	813	586	13.016	1.302	37397
14	237	814	580	3.954	0.395	35999
14	239	818	566	9.464	0.946	37397
14	241	827	551	11.370	1.137	34829
14	243	831	541	7.001	0.700	35508
14	245	840	531	8.745	0.874	34809
14	247	845	526	4.596	0.460	36475
14	249	850	519	5.591	0.559	36058
14	251	861	511	8.841	0.884	35500
14	253	866	507	4.162	0.416	36374
14	255	876	495	10.153	1.015	37695
14	257	884	484	8.841	0.884	38261
14	259	892	469	11.050	1.105	37710
14	261	893	461	5.240	0.524	38291
14	263	894	457	2.680	0.268	41110
14	265	899	443	9.663	0.966	36917
14	267	901	442	1.453	0.145	37473
14	269	913	432	10.153	1.015	38904
14	271	916	426	4.360	0.436	36848
14	273	919	422	3.250	0.325	38412
14	275	924	414	6.132	0.613	36982
14	277	928	408	4.687	0.469	38038
14	279	932	402	4.687	0.469	36141
14	281	939	391	8.475	0.847	36287
14	283	946	378	9.597	0.960	36429
14	285	953	371	6.435	0.643	37906
14	287	971	349	18.476	1.848	38250
14	289	975	342	5.240	0.524	38429
15	153	846	6	-1.000	-1.000	39682
15	155	849	3	2.758	0.276	39939
15	157	853	15	8.222	0.822	39516
15	159	861	18	5.553	0.555	39724
15	161	867	22	4.687	0.469	34739
15	163	880	31	10.277	1.028	35861
15	165	883	37	4.360	0.436	47191
15	167	883	47	6.500	0.650	47521
15	169	883	60	8.450	0.845	39966
15	171	884	85	16.263	1.626	35353
15	173	884	88	1.950	0.195	49118
15	175	870	120	22.703	2.270	39028
15	177	863	121	4.596	0.460	38931
15	179	845	131	13.384	1.338	38913
15	181	829	147	14.707	1.471	39766
15	183	816	155	9.922	0.992	39310
15	185	795	158	13.788	1.379	38931
15	187	781	162	9.464	0.946	39397
15	189	772	162	5.850	0.585	40059
15	191	757	167	10.277	1.028	39740
15	193	752	172	4.596	0.460	39353
15	195	749	167	3.790	0.379	39175
15	197	730	144	19.391	1.939	38779
15	199	715	132	12.486	1.249	38270
15	201	693	117	17.307	1.731	38335
15	203	688	112	4.596	0.460	39412
15	205	676	100	11.031	1.103	39367
15	207	664	90	10.153	1.015	41361
15	209	650	78	11.985	1.199	37826
15	211	643	68	7.934	0.793	35674
15	213	638	64	4.162	0.416	34802
15	215	633	57	5.591	0.559	33506
15	217	631	51	4.111	0.411	37061
15	219	626	41	7.267	0.727	38023
15	221	626	31	6.500	0.650	37950
15	223	627	27	2.680	0.268	37148
15	225	627	22	3.250	0.325	35071
15	227	627	19	1.950	0.195	36907
15	229	626	15	2.680	0.268	37843
15	231	626	13	1.300	0.130	38855
15	233	625	8	3.314	0.331	38557
15	235	624	6	1.453	0.145	37295
15	237	624	5	0.650	0.065	37096
16	151	1003	372	-1.000	-1.000	30873
16	153	1000	374	2.344	0.234	37726
16	155	994	377	4.360	0.436	37720
16	157	987	382	5.591	0.559	35963
16	159	983	384	2.907	0.291	39934
16	161	979	388	3.677	0.368	40430
16	163	973	397	7.031	0.703	30105
16	165	962	412	12.090	1.209	38894
16	167	954	421	7.827	0.783	35882
16	169	937	445	19.117	1.912	36563
16	171	921	481	25.606	2.561	36709
16	173	919	497	10.481	1.048	37215
16	175	921	506	5.993	0.599	42212
16	177	922	519	8.475	0.847	37427
16	179	917	528	6.692	0.669	37779
16	181	910	540	9.030	0.903	37949
16	183	907	546	4.360	0.436	37521
16	185	907	546	0.000	0.000	40265
16	187	888	564	17.012	1.701	37925
16	189	888	565	0.650	0.065	37832
16	191	885	565	1.950	0.195	38294
16	193	883	558	4.732	0.473	37947
16	195	883	553	3.250	0.325	38172
16	197	883	553	0.000	0.000	37961
16	199	879	556	3.250	0.325	38108
16	201	879	556	0.000	0.000	38071
16	203	886	550	5.993	0.599	38057
16	205	894	543	6.909	0.691	37749
16	207	899	535	6.132	0.613	40138
16	209	906	527	6.909	0.691	30747
16	211	908	522	3.500	0.350	43891
16	213	907	522	0.650	0.065	40234
16	215	903	521	2.680	0.268	33714
16	217	903	520	0.650	0.065	32647
16	219	902	520	0.650	0.065	36161
16	221	902	520	0.000	0.000	34797
16	223	902	520	0.000	0.000	34334
16	225	902	520	0.000	0.000	34193
16	227	910	513	6.909	0.691	28953
16	229	910	513	0.000	0.000	27686
16	231	896	506	10.174	1.017	37459
17	169	996	893	-1.000	-1.000	36031
17	171	994	897	2.907	0.291	38921
17	173	992	904	4.732	0.473	35924
17	175	988	909	4.162	0.416	38243
17	177	987	911	1.453	0.145	35811
17	179	982	922	7.854	0.785	32088
17	181	980	924	1.838	0.184	33296
17	183	968	943	14.607	1.461	34961
17	185	965	947	3.250	0.325	37658
17	187	952	960	11.950	1.195	34470
17	189	942	969	8.745	0.874	34944
17	191	936	973	4.687	0.469	35486
17	193	932	977	3.677	0.368	37882
17	195	924	981	5.814	0.581	36910
17	197	917	986	5.591	0.559	34553
17	199	911	988	4.111	0.411	34909
17	201	890	983	14.031	1.403	36216
17	203	890	983	0.000	0.000	36185
17	205	878	973	10.153	1.015	36770
17	207	867	961	10.581	1.058	37378
17	209	855	954	9.030	0.903	38387
17	211	846	951	6.166	0.617	38226
17	213	833	945	9.306	0.931	35638
17	215	824	944	5.886	0.589	33249
17	217	815	944	5.850	0.585	34061
17	219	800	945	9.771	0.977	36467
17	221	783	944	11.069	1.107	35190
17	223	776	943	4.596	0.460	36568
17	225	758	944	11.718	1.172	36293
17	227	751	943	4.596	0.460	33683
17	229	742	943	5.850	0.585	36008
17	231	730	942	7.827	0.783	36522
17	233	711	942	12.350	1.235	35847
17	235	704	942	4.550	0.455	35839
17	237	680	937	15.935	1.593	40774
17	239	667	929	9.922	0.992	38566
17	241	641	909	21.321	2.132	32420
17	243	634	906	4.950	0.495	33166
17	245	625	903	6.166	0.617	37675
17	247	617	900	5.553	0.555	35807
17	249	611	897	4.360	0.436	37292
17	251	606	898	3.314	0.331	36210
17	253	590	894	10.720	1.072	37625
17	255	576	894	9.100	0.910	37189
17	257	570	894	3.900	0.390	35954
17	259	551	893	12.367	1.237	35739
17	261	548	893	1.950	0.195	31753
17	263	546	893	1.300	0.130	31272
17	265	540	890	4.360	0.436	36428
17	267	528	888	7.907	0.791	35223
17	269	524	886	2.907	0.291	37250
17	271	508	884	10.481	1.048	37532
17	273	507	883	0.919	0.092	36457
17	275	496	879	7.608	0.761	34845
17	277	492	877	2.907	0.291	35801
17	279	480	874	8.040	0.804	37101
17	281	470	873	6.532	0.653	35211
17	283	464	872	3.954	0.395	33706
17	285	458	870	4.111	0.411	34184
17	287	439	865	12.770	1.277	35541
17	289	438	864	0.919	0.092	35871
18	173	1013	203	-1.000	-1.000	35436
18	175	1009	197	4.687	0.469	34846
18	177	1003	183	9.900	0.990	34991
18	179	997	169	9.900	0.990	37690
18	181	991	158	8.144	0.814	38989
18	183	986	151	5.591	0.559	34785
18	185	979	134	11.950	1.195	35496
18	187	975	123	7.608	0.761	36055
18	189	975	119	2.600	0.260	35538
18	191	975	101	11.700	1.170	35390
18	193	973	92	5.993	0.599	38752
18	195	971	88	2.907	0.291	39193
18	197	956	77	12.090	1.209	39693
18	199	939	75	11.126	1.113	41149
18	201	915	73	15.654	1.565	37883
18	203	879	67	23.722	2.372	39504
18	205	874	67	3.250	0.325	39272
18	207	874	67	0.000	0.000	38396
18	209	870	62	4.162	0.416	38430
18	211	865	59	3.790	0.379	35565
18	213	853	53	8.720	0.872	36214
18	215	850	51	2.344	0.234	35909
18	217	841	44	7.411	0.741	38741
18	219	837	42	2.907	0.291	39804
18	221	847	65	16.302	1.630	38784
18	223	847	71	3.900	0.390	39273
18	225	849	90	12.418	1.242	40164
18	227	850	89	0.919	0.092	39164
18	229	868	65	19.500	1.950	34454
18	231	877	53	9.750	0.975	31767
18	233	876	58	3.314	0.331	34037
18	235	850	68	18.106	1.811	34717
18	237	825	79	17.753	1.775	38585
18	239	813	88	9.750	0.975	41608
18	241	809	97	6.402	0.640	39757
18	243	850	77	29.651	2.965	36192
18	245	858	70	6.909	0.691	36394
18	247	863	62	6.132	0.613	31499
18	249	859	64	2.907	0.291	34441
18	251	855	70	4.687	0.469	33591
18	253	846	94	16.660	1.666	41082
18	255	840	101	5.993	0.599	42003
18	257	831	109	7.827	0.783	38745
18	259	826	112	3.790	0.379	36097
18	261	826	112	0.000	0.000	32692
18	263	826	112	0.000	0.000	36356
18	265	828	111	1.453	0.145	36036
18	267	831	100	7.411	0.741	36483
18	269	829	94	4.111	0.411	34555
18	271	816	94	8.450	0.845	37452
18	273	811	97	3.790	0.379	36758
18	275	800	101	7.608	0.761	37468
18	277	793	104	4.950	0.495	36736
18	279	777	110	11.107	1.111	40275
18	281	773	113	3.250	0.325	41873
18	283	770	116	2.758	0.276	32659
18	285	765	119	3.790	0.379	32007
18	287	762	121	2.344	0.234	42064
18	289	761	121	0.650	0.065	41354
19	177	1010	293	-1.000	-1.000	37334
19	179	998	291	7.907	0.791	36675
19	181	994	290	2.680	0.268	38308
19	183	991	288	2.344	0.234	37854
19	185	981	278	9.192	0.919	38087
19	187	977	272	4.687	0.469	38578
19	189	971	256	11.107	1.111	37987
19	191	963	247	7.827	0.783	36731
19	193	953	239	8.324	0.832	34182
19	195	943	231	8.324	0.832	36486
19	197	939	226	4.162	0.416	35149
19	199	933	219	5.993	0.599	36804
19	201	925	210	7.827	0.783	38386
19	203	921	206	3.677	0.368	36059
19	205	915	200	5.515	0.552	37581
19	207	906	192	7.827	0.783	32747
19	209	902	188	3.677	0.368	36521
19	211	896	184	4.687	0.469	38264
19	213	895	182	1.453	0.145	38500
19	215	893	177	3.500	0.350	38301
19	217	893	177	0.000	0.000	38632
19	219	895	181	2.907	0.291	38963
19	221	901	183	4.111	0.411	37293
19	223	902	184	0.919	0.092	36292
19	225	899	181	2.758	0.276	36353
19	227	891	177	5.814	0.581	38514
19	229	889	175	1.838	0.184	38673
19	231	891	173	1.838	0.184	38972
19	233	899	179	6.500	0.650	38199
19	235	909	189	9.192	0.919	33685
19	237	915	191	4.111	0.411	34184
19	239	916	192	0.919	0.092	31630
19	241	922	195	4.360	0.436	33112
19	243	928	199	4.687	0.469	38067
19	245	928	200	0.650	0.065	36444
19	247	932	205	4.162	0.416	37470
19	249	932	207	1.300	0.130	32727
19	251	931	207	0.650	0.065	30572
19	253	925	205	4.111	0.411	28164
19	255	924	205	0.650	0.065	28114
19	257	916	202	5.553	0.555	36900
19	259	916	202	0.000	0.000	36499
19	261	917	202	0.650	0.065	36194
19	263	921	203	2.680	0.268	32202
19	265	927	211	6.500	0.650	32596
19	267	930	213	2.344	0.234	35020
19	269	931	218	3.314	0.331	37715
19	271	933	218	1.300	0.130	35505
19	273	934	218	0.650	0.065	34882
19	275	938	219	2.680	0.268	34261
19	277	943	222	3.790	0.379	30249
19	279	939	217	4.162	0.416	30678
19	281	937	214	2.344	0.234	31735
19	283	936	212	1.453	0.145	34880
19	285	935	208	2.680	0.268	36811
19	287	932	204	3.250	0.325	37873
19	289	929	200	3.250	0.325	36321
20	211	1000	30	-1.000	-1.000	43685
20	213	989	41	10.111	1.011	39372
20	215	989	41	0.000	0.000	39080
20	217	969	48	13.773	1.377	38576
20	219	963	50	4.111	0.411	38502
20	221	956	53	4.950	0.495	38916
20	223	948	56	5.553	0.555	38043
20	225	941	56	4.550	0.455	37898
20	227	925	64	11.627	1.163	37537
20	229	919	67	4.360	0.436	37697
20	231	912	72	5.591	0.559	38494
20	233	908	74	2.907	0.291	42119
20	235	888	87	15.505	1.550	37818
20	237	882	91	4.687	0.469	40765
20	239	869	105	12.418	1.242	39162
20	241	861	114	7.827	0.783	38918
20	243	851	122	8.324	0.832	39340
20	245	844	126	5.240	0.524	39448
20	247	832	132	8.720	0.872	39497
20	249	827	134	3.500	0.350	39557
20	251	823	136	2.907	0.291	40071
20	253	819	139	3.250	0.325	39542
20	255	816	142	2.758	0.276	38906
20	257	811	147	4.596	0.460	39422
20	259	809	149	1.838	0.184	35195
20	261	805	153	3.677	0.368	39625
20	263	803	156	2.344	0.234	37831
20	265	796	164	6.909	0.691	39403
20	267	794	166	1.838	0.184	39475
20	269	791	169	2.758	0.276	35102
20	271	788	174	3.790	0.379	37296
20	273	785	178	3.250	0.325	42986
20	275	782	182	3.250	0.325	35819
20	277	776	187	5.077	0.508	35740
20	279	769	193	5.993	0.599	37484
20	281	767	195	1.838	0.184	34601
20	283	760	205	7.934	0.793	39469
20	285	757	215	6.786	0.679	37512
20	287	755	229	9.192	0.919	38377
20	289	755	240	7.150	0.715	40268
21	223	1012	850	-1.000	-1.000	31743
21	225	1000	855	8.450	0.845	40016
21	227	998	856	1.453	0.145	34935
21	229	991	861	5.591	0.559	35602
21	231	982	866	6.692	0.669	39374
21	233	971	870	7.608	0.761	33744
21	235	958	874	8.841	0.884	36661
21	237	939	874	12.350	1.235	36199
21	239	924	872	9.836	0.984	36404
21	241	912	872	7.800	0.780	36776
21	243	911	872	0.650	0.065	36504
21	245	910	871	0.919	0.092	36060
21	247	907	867	3.250	0.325	37422
21	249	906	864	2.055	0.206	36714
21	251	905	864	0.650	0.065	36110
21	253	898	864	4.550	0.455	37428
21	255	901	868	3.250	0.325	36970
21	257	904	893	16.366	1.637	36850
21	259	901	906	8.672	0.867	36316
21	261	900	919	8.475	0.847	36556
21	263	900	936	11.050	1.105	39377
21	265	899	942	3.954	0.395	36350
21	267	899	963	13.650	1.365	35942
21	269	900	969	3.954	0.395	36408
21	271	904	986	11.351	1.135	36304
21	273	904	987	0.650	0.065	36431
21	275	904	988	0.650	0.065	36008
21	277	904	999	7.150	0.715	35568
21	279	903	1008	5.886	0.589	35825
21	281	903	1011	1.950	0.195	36071
21	283	902	1016	3.314	0.331	35491
21	285	900	1020	2.907	0.291	35842
21	287	900	1021	0.650	0.065	35680
21	289	899	1022	0.919	0.092	36417
22	211	1015	618	-1.000	-1.000	36643
22	213	1008	623	5.591	0.559	36780
22	215	994	630	10.174	1.017	41370
22	217	994	630	0.000	0.000	38713
22	219	993	630	0.650	0.065	39133
22	221	981	629	7.827	0.783	40214
22	223	969	630	7.827	0.783	34582
22	225	963	632	4.111	0.411	36159
22	227	957	633	3.954	0.395	35940
22	229	956	632	0.919	0.092	36104
22	231	959	629	2.758	0.276	33336
22	233	952	633	5.240	0.524	36251
22	235	949	636	2.758	0.276	36273
22	237	944	637	3.314	0.331	35980
22	239	927	631	11.718	1.172	36244
22	241	927	631	0.000	0.000	36067
22	243	931	631	2.600	0.260	35908
22	245	931	630	0.650	0.065	36275
22	247	939	628	5.360	0.536	36324
22	249	941	628	1.300	0.130	36377
22	251	935	623	5.077	0.508	36470
22	253	936	616	4.596	0.460	36144
22	255	944	618	5.360	0.536	36110
22	257	947	619	2.055	0.206	36421
22	259	952	619	3.250	0.325	36393
22	261	956	618	2.680	0.268	35989
22	263	962	617	3.954	0.395	36266
22	265	973	615	7.267	0.727	36407
22	267	982	612	6.166	0.617	38421
22	269	984	611	1.453	0.145	37331
22	271	996	610	7.827	0.783	36553
22	273	997	609	0.919	0.092	36416
22	275	1002	608	3.314	0.331	34993
22	277	1003	608	0.650	0.065	29368
22	279	1009	606	4.111	0.411	28032
22	281	1013	605	2.680	0.268	28311
22	283	1015	604	1.453	0.145	28624
22	285	1015	604	0.000	0.000	28865
22	287	1010	605	3.314	0.331	32501
22	289	1003	608	4.950	0.495	32558
23	275	1018	749	-1.000	-1.000	35688
23	277	1011	756	6.435	0.643	35120
23	279	1011	756	0.000	0.000	34596
23	281	1004	756	4.550	0.455	35423
23	283	988	760	10.720	1.072	35054
23	285	974	764	9.464	0.946	34633
23	287	964	766	6.629	0.663	36065
23	289	948	772	11.107	1.111	35650
24	275	899	2	-1.000	-1.000	37272
24	277	899	2	0.000	0.000	38775
24	279	899	2	0.000	0.000	32202
24	281	900	8	3.954	0.395	34808
24	283	903	16	5.553	0.555	39351
24	285	906	27	7.411	0.741	37764
24	287	911	40	9.053	0.905	36539
24	289	912	45	3.314	0.331	35080
