# Supplementary material for: The Arp2/3 complex is required for in situ haptotactic response of microglia to iC3b
Source: EMBO Rep. 2026 Feb 27;27(7):1666–95. doi: 10.1038/s44319-026-00720-9 (PMC13076747; doi:10.1038/s44319-026-00720-9)
Supplement: Supplementary file 15 — Source data Fig. 3 [file 44319_2026_720_MOESM15_ESM.zip › Figure 3/3H-L/25.02.08 BV2 iC3b hapto CK666 well 1 toward tracks 1316.txt]

	Track n�	Slice n�	X	Y	Distance	Velocity	Pixel Value
1	1	169	14	787	-1	-1	30638
2	1	171	13	785	1.453	0.145	30618
3	1	173	18	782	3.79	0.379	30248
4	1	175	30	770	11.031	1.103	30641
5	1	177	41	760	9.663	0.966	31632
6	1	179	44	755	3.79	0.379	33452
7	1	181	47	745	6.786	0.679	29793
8	1	183	54	735	7.934	0.793	28788
9	1	185	61	731	5.24	0.524	30868
10	1	187	71	721	9.192	0.919	32364
11	1	189	76	716	4.596	0.46	35104
12	1	191	91	699	14.736	1.474	32117
13	1	193	91	699	0	0	32222
14	1	195	90	691	5.24	0.524	32485
15	1	197	91	680	7.179	0.718	31835
16	1	199	90	673	4.596	0.46	32339
17	1	201	92	666	4.732	0.473	31841
18	1	203	99	664	4.732	0.473	31802
19	1	205	111	674	10.153	1.015	32280
20	1	207	132	678	13.895	1.39	33027
21	1	209	154	681	14.432	1.443	32151
22	1	211	166	685	8.222	0.822	31601
23	1	213	181	690	10.277	1.028	31993
24	1	215	192	697	8.475	0.847	31249
25	1	217	198	699	4.111	0.411	32706
26	1	219	210	705	8.72	0.872	35091
27	1	221	221	716	10.111	1.011	34971
28	1	223	226	725	6.692	0.669	32066
29	1	225	228	735	6.629	0.663	33049
30	1	227	230	741	4.111	0.411	33192
31	1	229	234	751	7.001	0.7	32756
32	1	231	236	761	6.629	0.663	32515
33	1	233	236	772	7.15	0.715	35875
34	1	235	234	780	5.36	0.536	30872
35	1	237	234	788	5.2	0.52	29249
36	1	239	234	795	4.55	0.455	32266
37	1	241	234	799	2.6	0.26	32792
38	1	243	234	802	1.95	0.195	32063
39	1	245	234	802	0	0	31530
40	1	247	234	796	3.9	0.39	33130
41	1	249	228	752	28.864	2.886	33749
42	1	251	227	749	2.055	0.206	34510
43	1	253	227	745	2.6	0.26	34599
44	1	255	223	722	15.174	1.517	33525
45	1	257	220	706	10.581	1.058	32076
46	1	259	219	702	2.68	0.268	33012
47	1	261	217	688	9.192	0.919	33419
48	1	263	216	677	7.179	0.718	33296
49	1	265	210	650	17.978	1.798	31839
50	1	267	208	643	4.732	0.473	31359
51	1	269	207	636	4.596	0.46	30315
52	1	271	205	630	4.111	0.411	30795
53	1	273	204	620	6.532	0.653	31287
54	1	275	202	613	4.732	0.473	30635
55	1	277	199	600	8.672	0.867	30285
56	1	279	198	592	5.24	0.524	31653
57	1	281	198	587	3.25	0.325	32237
58	1	283	201	570	11.22	1.122	33427
59	1	285	202	562	5.24	0.524	35372
60	1	287	202	556	3.9	0.39	34062
61	1	289	204	543	8.549	0.855	31535
62	2	169	24	789	-1	-1	33817
63	2	171	27	789	1.95	0.195	31742
64	2	173	27	789	0	0	31883
65	2	175	28	787	1.453	0.145	31640
66	2	177	33	785	3.5	0.35	31630
67	2	179	33	784	0.65	0.065	32405
68	2	181	35	778	4.111	0.411	35705
69	2	183	36	776	1.453	0.145	32018
70	2	185	44	770	6.5	0.65	33153
71	2	187	56	760	10.153	1.015	35191
72	2	189	65	745	11.37	1.137	40253
73	2	191	75	724	15.118	1.512	31077
74	2	193	78	716	5.553	0.555	34257
75	2	195	80	696	13.065	1.306	32364
76	2	197	82	687	5.993	0.599	36177
77	2	199	84	676	7.267	0.727	34857
78	2	201	84	664	7.8	0.78	34630
79	2	203	86	649	9.836	0.984	26728
80	2	205	88	643	4.111	0.411	27463
81	2	207	89	638	3.314	0.331	31481
82	2	209	88	634	2.68	0.268	32107
83	2	211	87	634	0.65	0.065	32427
84	2	213	90	642	5.553	0.555	32415
85	2	215	91	643	0.919	0.092	32334
86	2	217	96	646	3.79	0.379	31482
87	2	219	103	652	5.993	0.599	31850
88	2	221	104	654	1.453	0.145	31094
89	2	223	110	660	5.515	0.552	32058
90	2	225	115	667	5.591	0.559	32339
91	2	227	122	672	5.591	0.559	32262
92	2	229	130	676	5.814	0.581	32125
93	2	231	144	681	9.663	0.966	32238
94	2	233	155	686	7.854	0.785	32305
95	2	235	168	694	9.922	0.992	31989
96	2	237	178	700	7.58	0.758	32050
97	2	239	184	706	5.515	0.552	32116
98	2	241	188	712	4.687	0.469	32630
99	2	243	192	720	5.814	0.581	31428
100	2	245	192	720	0	0	32106
101	2	247	192	705	9.75	0.975	32327
102	2	249	191	674	20.16	2.016	29848
103	2	251	188	645	18.95	1.895	28053
104	2	253	187	627	11.718	1.172	27023
105	2	255	185	616	7.267	0.727	28140
106	2	257	185	608	5.2	0.52	28553
107	2	259	184	596	7.827	0.783	31823
108	2	261	183	587	5.886	0.589	32758
109	2	263	182	560	17.562	1.756	32094
110	2	265	182	542	11.7	1.17	31083
111	2	267	181	533	5.886	0.589	32794
112	2	269	181	525	5.2	0.52	32179
113	2	271	180	518	4.596	0.46	32546
114	2	273	181	511	4.596	0.46	32733
115	2	275	181	503	5.2	0.52	32266
116	2	277	182	498	3.314	0.331	32185
117	2	279	183	494	2.68	0.268	32367
118	2	281	186	486	5.553	0.555	32330
119	2	283	188	476	6.629	0.663	32127
120	2	285	189	471	3.314	0.331	32183
121	2	287	191	464	4.732	0.473	31486
122	2	289	191	463	0.65	0.065	32238
123	3	183	16	339	-1	-1	32768
124	3	185	21	349	7.267	0.727	32984
125	3	187	25	353	3.677	0.368	33436
126	3	189	33	358	6.132	0.613	30823
127	3	191	42	365	7.411	0.741	33383
128	3	193	57	379	13.337	1.334	34873
129	3	195	70	393	12.418	1.242	33445
130	3	197	95	416	22.08	2.208	32671
131	3	199	100	422	5.077	0.508	31676
132	3	201	103	428	4.36	0.436	31871
133	3	203	106	435	4.95	0.495	32314
134	3	205	110	446	7.608	0.761	33173
135	3	207	112	450	2.907	0.291	32122
136	3	209	114	457	4.732	0.473	31884
137	3	211	114	457	0	0	31958
138	3	213	105	446	9.238	0.924	32083
139	3	215	100	441	4.596	0.46	32118
140	3	217	96	436	4.162	0.416	31956
141	3	219	86	425	9.663	0.966	33111
142	3	221	71	413	12.486	1.249	32415
143	3	223	60	404	9.238	0.924	32548
144	3	225	40	388	16.648	1.665	32151
145	3	227	32	379	7.827	0.783	32684
146	3	229	25	372	6.435	0.643	32658
147	3	231	17	365	6.909	0.691	33113
148	3	233	14	362	2.758	0.276	32190
149	3	235	11	360	2.344	0.234	32370
150	3	237	9	358	1.838	0.184	32807
151	3	239	5	354	3.677	0.368	33116
152	3	241	4	353	0.919	0.092	32923
153	3	243	2	351	1.838	0.184	33195
154	3	245	2	351	0	0	33009
155	4	205	17	523	-1	-1	32580
156	4	207	17	525	1.3	0.13	32637
157	4	209	17	533	5.2	0.52	34650
158	4	211	18	536	2.055	0.206	32993
159	4	213	21	543	4.95	0.495	33528
160	4	215	25	548	4.162	0.416	32407
161	4	217	38	569	16.053	1.605	31450
162	4	219	49	575	8.144	0.814	31226
163	4	221	54	581	5.077	0.508	35088
164	4	223	62	594	9.922	0.992	31977
165	4	225	66	596	2.907	0.291	32794
166	4	227	66	595	0.65	0.065	34392
167	4	229	65	595	0.65	0.065	32071
168	4	231	65	601	3.9	0.39	32750
169	4	233	66	609	5.24	0.524	36787
170	4	235	66	612	1.95	0.195	31056
171	4	237	66	612	0	0	32324
172	4	239	68	619	4.732	0.473	28346
173	4	241	70	623	2.907	0.291	29442
174	4	243	72	629	4.111	0.411	30082
175	4	245	76	638	6.402	0.64	29444
176	4	247	82	650	8.72	0.872	32307
177	4	249	83	652	1.453	0.145	33748
178	4	251	84	654	1.453	0.145	31071
179	4	253	88	660	4.687	0.469	32020
180	4	255	91	660	1.95	0.195	32408
181	4	257	101	674	11.183	1.118	32730
182	4	259	103	679	3.5	0.35	31937
183	4	261	107	681	2.907	0.291	31947
184	4	263	115	692	8.841	0.884	32533
185	4	265	120	692	3.25	0.325	32064
186	4	267	123	691	2.055	0.206	32297
187	4	269	126	683	5.553	0.555	32163
188	4	271	127	684	0.919	0.092	33287
189	4	273	130	691	4.95	0.495	32769
190	4	275	134	697	4.687	0.469	32831
191	4	277	139	704	5.591	0.559	31898
192	4	279	143	703	2.68	0.268	32186
193	4	281	145	708	3.5	0.35	31386
194	4	283	155	712	7.001	0.7	32111
195	4	285	162	715	4.95	0.495	32052
196	4	287	166	717	2.907	0.291	32322
197	4	289	170	719	2.907	0.291	31918
198	5	225	7	806	-1	-1	30490
199	5	227	14	809	4.95	0.495	30264
200	5	229	19	813	4.162	0.416	31385
201	5	231	30	815	7.267	0.727	33706
202	5	233	34	812	3.25	0.325	35589
203	5	235	38	809	3.25	0.325	38398
204	5	237	42	806	3.25	0.325	32930
205	5	239	52	805	6.532	0.653	32026
206	5	241	60	802	5.553	0.555	32772
207	5	243	66	800	4.111	0.411	33136
208	5	245	69	799	2.055	0.206	32730
209	5	247	72	798	2.055	0.206	34625
210	5	249	77	798	3.25	0.325	32082
211	5	251	80	800	2.344	0.234	32149
212	5	253	80	801	0.65	0.065	32058
213	5	255	69	802	7.179	0.718	32390
214	5	257	66	803	2.055	0.206	31557
215	5	259	55	805	7.267	0.727	31693
216	5	261	53	805	1.3	0.13	31719
217	5	263	40	806	8.475	0.847	31691
218	5	265	30	807	6.532	0.653	31531
219	5	267	18	806	7.827	0.783	35400
220	5	269	17	806	0.65	0.065	35334
221	5	271	16	806	0.65	0.065	35983
222	5	273	13	807	2.055	0.206	34470
223	5	275	10	808	2.055	0.206	33995
224	5	277	7	808	1.95	0.195	33617
225	5	279	5	808	1.3	0.13	32003
226	5	281	3	807	1.453	0.145	31919
227	5	283	3	807	0	0	31493
228	5	285	1	807	1.3	0.13	31701
229	5	287	0	808	0.919	0.092	31640
230	5	289	7	807	4.596	0.46	31687
231	6	259	12	899	-1	-1	34681
232	6	261	12	899	0	0	32436
233	6	263	18	900	3.954	0.395	32480
234	6	265	29	908	8.841	0.884	29967
235	6	267	42	912	8.841	0.884	27746
236	6	269	52	916	7.001	0.7	29644
237	6	271	75	923	15.627	1.563	32694
238	6	273	92	924	11.069	1.107	31462
239	6	275	110	923	11.718	1.172	31512
240	6	277	110	923	0	0	31899
241	6	279	113	924	2.055	0.206	30664
242	6	281	125	925	7.827	0.783	33279
243	6	283	127	926	1.453	0.145	32058
244	6	285	130	926	1.95	0.195	31545
245	6	287	139	930	6.402	0.64	31463
246	6	289	140	930	0.65	0.065	31599
247	7	45	9	608	-1	-1	31708
248	7	47	10	603	3.314	0.331	32383
249	7	49	23	603	8.45	0.845	32852
250	7	51	23	603	0	0	32538
251	7	53	24	600	2.055	0.206	32219
252	7	55	31	595	5.591	0.559	32213
253	7	57	38	592	4.95	0.495	31678
254	7	59	47	589	6.166	0.617	32680
255	7	61	50	588	2.055	0.206	33034
256	7	63	48	586	1.838	0.184	32919
257	7	65	36	586	7.8	0.78	33021
258	7	67	29	588	4.732	0.473	33724
259	7	69	16	590	8.549	0.855	29045
260	7	71	11	591	3.314	0.331	29124
261	7	73	6	591	3.25	0.325	30213
262	7	75	4	592	1.453	0.145	31155
263	7	77	2	593	1.453	0.145	30298
264	7	79	2	595	1.3	0.13	27716
265	7	81	3	596	0.919	0.092	33296
266	7	83	6	603	4.95	0.495	32424
267	7	85	11	607	4.162	0.416	33214
268	7	87	15	617	7.001	0.7	32793
269	7	89	16	625	5.24	0.524	33194
270	7	91	17	633	5.24	0.524	32765
271	7	93	19	642	5.993	0.599	32583
272	7	95	21	652	6.629	0.663	32576
273	7	97	24	662	6.786	0.679	32646
274	7	99	28	673	7.608	0.761	32822
275	7	101	34	691	12.333	1.233	37913
276	7	103	39	705	9.663	0.966	33795
277	7	105	45	715	7.58	0.758	31151
278	7	107	50	723	6.132	0.613	31242
279	7	109	57	737	10.174	1.017	32635
280	7	111	61	742	4.162	0.416	29558
281	7	113	69	755	9.922	0.992	30694
282	7	115	75	773	12.333	1.233	29865
283	7	117	79	781	5.814	0.581	31226
284	7	119	81	788	4.732	0.473	28595
285	7	121	84	799	7.411	0.741	27518
286	7	123	86	808	5.993	0.599	24626
287	7	125	89	821	8.672	0.867	30941
288	7	127	92	829	5.553	0.555	31820
289	7	129	94	839	6.629	0.663	32223
290	7	131	97	848	6.166	0.617	31625
291	7	133	98	855	4.596	0.46	32223
292	7	135	104	884	19.249	1.925	28433
293	7	137	104	885	0.65	0.065	29907
294	7	139	104	891	3.9	0.39	29752
295	7	141	105	903	7.827	0.783	30065
296	7	143	106	913	6.532	0.653	30418
297	7	145	109	936	15.076	1.508	28872
298	7	147	109	937	0.65	0.065	30669
299	7	149	112	955	11.861	1.186	29042
300	7	151	113	956	0.919	0.092	30324
301	7	153	113	966	6.5	0.65	31051
302	7	155	116	977	7.411	0.741	30064
303	7	157	119	987	6.786	0.679	30953
304	7	159	120	990	2.055	0.206	30713
305	7	161	124	998	5.814	0.581	31587
306	7	163	125	1004	3.954	0.395	30412
307	7	165	125	1006	1.3	0.13	31187
308	7	167	126	1009	2.055	0.206	31345
309	7	169	127	1012	2.055	0.206	30838
310	7	171	129	1014	1.838	0.184	30870
311	7	173	133	1018	3.677	0.368	30553
312	7	175	137	1021	3.25	0.325	30672
313	7	177	138	1022	0.919	0.092	30055
314	7	179	140	1023	1.453	0.145	30373
315	7	181	146	1021	4.111	0.411	24399
316	7	183	146	1021	0	0	20405
317	7	185	146	1021	0	0	28358
318	7	187	147	1021	0.65	0.065	28805
319	7	189	151	1021	2.6	0.26	28982
320	7	191	153	1021	1.3	0.13	25987
321	7	193	153	1021	0	0	27934
322	7	195	154	1018	2.055	0.206	25627
323	7	197	155	1018	0.65	0.065	35053
324	7	199	157	1016	1.838	0.184	30267
325	7	201	157	1014	1.3	0.13	31251
326	7	203	157	1014	0	0	28570
327	7	205	157	1014	0	0	31606
328	7	207	158	1014	0.65	0.065	27409
329	7	209	158	1019	3.25	0.325	33356
330	7	211	158	1020	0.65	0.065	32883
331	7	213	158	1020	0	0	35159
332	7	215	158	1017	1.95	0.195	32341
333	7	217	157	1015	1.453	0.145	31485
334	7	219	155	1010	3.5	0.35	29505
335	7	221	154	1006	2.68	0.268	25432
336	7	223	154	1005	0.65	0.065	27558
337	7	225	153	1004	0.919	0.092	29785
338	7	227	151	996	5.36	0.536	32942
339	7	229	151	995	0.65	0.065	33348
340	7	231	150	990	3.314	0.331	29284
341	7	233	148	984	4.111	0.411	33293
342	7	235	144	973	7.608	0.761	35779
343	7	237	144	973	0	0	34616
344	7	239	144	973	0	0	35214
345	7	241	144	970	1.95	0.195	32287
346	7	243	143	966	2.68	0.268	31097
347	7	245	140	965	2.055	0.206	32234
348	7	247	136	960	4.162	0.416	34722
349	7	249	136	960	0	0	32458
350	7	251	135	955	3.314	0.331	33852
351	7	253	135	952	1.95	0.195	31980
352	7	255	134	949	2.055	0.206	32644
353	7	257	134	945	2.6	0.26	31386
354	7	259	134	943	1.3	0.13	33283
355	7	261	132	939	2.907	0.291	37836
356	7	263	132	938	0.65	0.065	36275
357	7	265	132	938	0	0	36766
358	7	267	131	934	2.68	0.268	34382
359	7	269	128	931	2.758	0.276	35588
360	7	271	128	931	0	0	32666
361	7	273	126	931	1.3	0.13	34479
362	7	275	124	937	4.111	0.411	31127
363	7	277	124	939	1.3	0.13	29762
364	7	279	124	941	1.3	0.13	29538
365	7	281	124	948	4.55	0.455	27930
366	7	283	124	948	0	0	29274
367	7	285	128	960	8.222	0.822	27665
368	7	287	128	961	0.65	0.065	28854
369	7	289	129	964	2.055	0.206	27177
370	8	111	21	796	-1	-1	30623
371	8	113	21	796	0	0	30588
372	8	115	21	801	3.25	0.325	32398
373	8	117	25	809	5.814	0.581	33847
374	8	119	33	823	10.481	1.048	33010
375	8	121	38	832	6.692	0.669	34895
376	8	123	42	838	4.687	0.469	31616
377	8	125	54	849	10.581	1.058	34384
378	8	127	61	859	7.934	0.793	32022
379	8	129	65	865	4.687	0.469	31642
380	8	131	73	875	8.324	0.832	33002
381	8	133	76	881	4.36	0.436	33028
382	8	135	76	887	3.9	0.39	32776
383	8	137	76	897	6.5	0.65	32710
384	8	139	76	913	10.4	1.04	32835
385	8	141	76	921	5.2	0.52	33287
386	8	143	74	933	7.907	0.791	34056
387	8	145	70	937	3.677	0.368	34680
388	8	147	47	934	15.076	1.508	33058
389	8	149	43	935	2.68	0.268	31148
390	8	151	34	946	9.238	0.924	31946
391	8	153	27	954	6.909	0.691	30907
392	8	155	26	954	0.65	0.065	30343
393	8	157	22	964	7.001	0.7	33578
394	8	159	19	968	3.25	0.325	29343
395	8	161	15	972	3.677	0.368	39413
396	8	163	12	973	2.055	0.206	44127
397	8	165	11	974	0.919	0.092	38871
398	8	167	10	975	0.919	0.092	31179
399	8	169	6	977	2.907	0.291	31330
400	8	171	6	977	0	0	31118
401	8	173	5	978	0.919	0.092	30797
402	8	175	4	978	0.65	0.065	31837
403	8	177	2	979	1.453	0.145	26644
404	8	179	1	979	0.65	0.065	26696
405	8	181	0	982	2.055	0.206	27697
406	8	183	1	981	0.919	0.092	31339
407	8	185	1	974	4.55	0.455	32102
408	8	187	1	974	0	0	31639
409	9	117	9	941	-1	-1	30872
410	9	119	14	942	3.314	0.331	31006
411	9	121	20	943	3.954	0.395	29499
412	9	123	34	949	9.9	0.99	30944
413	9	125	37	952	2.758	0.276	31592
414	9	127	48	964	10.581	1.058	34558
415	9	129	54	970	5.515	0.552	30641
416	9	131	58	973	3.25	0.325	31870
417	9	133	64	981	6.5	0.65	32141
418	9	135	72	996	11.05	1.105	29331
419	9	137	73	1000	2.68	0.268	31658
420	9	139	76	1006	4.36	0.436	31184
421	9	141	79	1010	3.25	0.325	31105
422	9	143	85	1016	5.515	0.552	31496
423	9	145	86	1017	0.919	0.092	30407
424	9	147	86	1020	1.95	0.195	30694
425	9	149	86	1020	0	0	30551
426	9	151	83	1020	1.95	0.195	30105
427	9	153	79	1019	2.68	0.268	30372
428	9	155	74	1016	3.79	0.379	30507
429	9	157	69	1012	4.162	0.416	30043
430	9	159	66	1008	3.25	0.325	30037
431	9	161	63	1000	5.553	0.555	30410
432	9	163	65	992	5.36	0.536	40469
433	9	165	77	982	10.153	1.015	43254
434	9	167	88	970	10.581	1.058	38889
435	9	169	94	965	5.077	0.508	26499
436	9	171	96	955	6.629	0.663	33520
437	9	173	94	951	2.907	0.291	30920
438	9	175	92	947	2.907	0.291	36857
439	9	177	92	952	3.25	0.325	29100
440	9	179	92	953	0.65	0.065	31590
441	9	181	103	960	8.475	0.847	28273
442	9	183	108	962	3.5	0.35	30467
443	9	185	114	965	4.36	0.436	31018
444	9	187	120	972	5.993	0.599	26976
445	9	189	122	973	1.453	0.145	27198
446	9	191	129	982	7.411	0.741	30240
447	9	193	132	982	1.95	0.195	29719
448	9	195	137	987	4.596	0.46	27767
449	9	197	140	990	2.758	0.276	26822
450	9	199	141	990	0.65	0.065	22555
451	9	201	136	989	3.314	0.331	26289
452	9	203	136	989	0	0	26786
453	9	205	135	988	0.919	0.092	21046
454	9	207	133	983	3.5	0.35	26551
455	9	209	124	972	9.238	0.924	31330
456	9	211	113	965	8.475	0.847	28827
457	9	213	103	961	7.001	0.7	29617
458	9	215	95	958	5.553	0.555	31757
459	9	217	91	958	2.6	0.26	31199
460	9	219	91	957	0.65	0.065	27291
461	9	221	91	957	0	0	30709
462	9	223	90	952	3.314	0.331	33283
463	9	225	89	947	3.314	0.331	41295
464	9	227	89	944	1.95	0.195	35640
465	9	229	89	939	3.25	0.325	31595
466	9	231	84	945	5.077	0.508	37398
467	9	233	81	949	3.25	0.325	32131
468	9	235	79	960	7.267	0.727	31098
469	9	237	79	967	4.55	0.455	31415
470	9	239	79	975	5.2	0.52	34031
471	9	241	79	984	5.85	0.585	31003
472	9	243	80	988	2.68	0.268	34592
473	9	245	80	999	7.15	0.715	29378
474	9	247	80	1000	0.65	0.065	33361
475	9	249	80	1000	0	0	29863
476	9	251	81	1003	2.055	0.206	29084
477	9	253	83	1006	2.344	0.234	27561
478	9	255	87	1010	3.677	0.368	30827
479	9	257	89	1011	1.453	0.145	31112
480	9	259	92	1013	2.344	0.234	30390
481	9	261	95	1015	2.344	0.234	32713
482	9	263	95	1015	0	0	34514
483	9	265	97	1016	1.453	0.145	34208
484	9	267	97	1017	0.65	0.065	32390
485	9	269	99	1017	1.3	0.13	34157
486	9	271	105	1019	4.111	0.411	31019
487	9	273	105	1019	0	0	31304
488	9	275	102	1015	3.25	0.325	31879
489	9	277	98	1015	2.6	0.26	31441
490	9	279	94	1015	2.6	0.26	32421
491	9	281	93	1015	0.65	0.065	36502
492	9	283	89	1013	2.907	0.291	33923
493	9	285	86	1010	2.758	0.276	28305
494	9	287	84	1008	1.838	0.184	29371
495	9	289	82	1013	3.5	0.35	25289
496	10	143	1	421	-1	-1	27683
497	10	145	22	426	14.031	1.403	32097
498	10	147	25	429	2.758	0.276	31231
499	10	149	40	435	10.501	1.05	32629
500	10	151	41	436	0.919	0.092	34389
501	10	153	48	442	5.993	0.599	33157
502	10	155	48	442	0	0	33047
503	10	157	38	442	6.5	0.65	33165
504	10	159	36	442	1.3	0.13	33033
505	10	161	27	441	5.886	0.589	31897
506	10	163	25	440	1.453	0.145	32493
507	10	165	19	437	4.36	0.436	32463
508	10	167	13	433	4.687	0.469	31073
509	10	169	11	432	1.453	0.145	31689
510	10	171	11	431	0.65	0.065	31508
511	10	173	3	423	7.354	0.735	29418
512	10	175	3	423	0	0	32802
513	10	177	3	423	0	0	41188
514	10	179	3	423	0	0	46775
515	10	181	3	423	0	0	46846
516	10	183	3	423	0	0	47101
517	10	185	4	423	0.65	0.065	31681
518	10	187	7	423	1.95	0.195	32178
519	10	189	9	425	1.838	0.184	32084
520	10	191	11	427	1.838	0.184	32574
521	10	193	13	429	1.838	0.184	32804
522	10	195	13	429	0	0	32257
523	10	197	14	429	0.65	0.065	32468
524	10	199	14	429	0	0	33019
525	10	201	13	425	2.68	0.268	32763
526	10	203	13	425	0	0	32359
527	11	149	4	715	-1	-1	33496
528	11	151	5	715	0.65	0.065	29302
529	11	153	6	714	0.919	0.092	33793
530	11	155	7	714	0.65	0.065	33311
531	11	157	15	702	9.374	0.937	40397
532	11	159	22	695	6.435	0.643	32497
533	11	161	23	688	4.596	0.46	40859
534	11	163	25	681	4.732	0.473	33776
535	11	165	29	674	5.24	0.524	43323
536	11	167	33	662	8.222	0.822	38104
537	11	169	36	649	8.672	0.867	33370
538	11	171	37	634	9.771	0.977	35456
539	11	173	38	628	3.954	0.395	34849
540	11	175	40	615	8.549	0.855	33740
541	11	177	39	604	7.179	0.718	33544
542	11	179	34	592	8.45	0.845	33741
543	11	181	32	588	2.907	0.291	33156
544	11	183	30	579	5.993	0.599	31788
545	11	185	30	569	6.5	0.65	33752
546	11	187	30	563	3.9	0.39	36990
547	11	189	31	555	5.24	0.524	32457
548	11	191	32	544	7.179	0.718	32944
549	11	193	32	536	5.2	0.52	33061
550	11	195	38	522	9.9	0.99	32643
551	11	197	49	511	10.111	1.011	32531
552	11	199	69	495	16.648	1.665	32398
553	11	201	73	487	5.814	0.581	33097
554	11	203	81	469	12.803	1.28	32133
555	11	205	86	459	7.267	0.727	31497
556	11	207	89	452	4.95	0.495	34949
557	11	209	92	449	2.758	0.276	37646
558	11	211	97	446	3.79	0.379	38605
559	11	213	99	443	2.344	0.234	38359
560	11	215	102	439	3.25	0.325	34670
561	11	217	118	440	10.42	1.042	34513
562	11	219	135	441	11.069	1.107	27593
563	11	221	148	443	8.549	0.855	31930
564	11	223	157	443	5.85	0.585	28573
565	11	225	165	439	5.814	0.581	35511
566	11	227	177	422	13.525	1.353	34534
567	11	229	178	422	0.65	0.065	33142
568	11	231	183	416	5.077	0.508	33409
569	11	233	190	407	7.411	0.741	33232
570	11	235	195	395	8.45	0.845	32799
571	11	237	205	377	13.384	1.338	32461
572	11	239	206	373	2.68	0.268	36871
573	11	241	209	361	8.04	0.804	35176
574	11	243	211	346	9.836	0.984	36441
575	11	245	216	327	12.77	1.277	33000
576	11	247	217	321	3.954	0.395	35355
577	11	249	218	310	7.179	0.718	32768
578	11	251	217	299	7.179	0.718	35942
579	11	253	212	284	10.277	1.028	31341
580	11	255	212	270	9.1	0.91	30188
581	11	257	213	252	11.718	1.172	31005
582	11	259	216	244	5.553	0.555	31958
583	11	261	220	231	8.841	0.884	32598
584	11	263	229	213	13.081	1.308	38164
585	11	265	230	200	8.475	0.847	34135
586	11	267	231	192	5.24	0.524	26434
587	11	269	230	183	5.886	0.589	33669
588	11	271	227	183	1.95	0.195	33442
589	11	273	222	177	5.077	0.508	33596
590	11	275	215	169	6.909	0.691	33100
591	11	277	205	161	8.324	0.832	33090
592	11	279	199	156	5.077	0.508	33310
593	11	281	190	150	7.031	0.703	35556
594	11	283	184	145	5.077	0.508	31853
595	11	285	181	141	3.25	0.325	36632
596	11	287	165	128	13.4	1.34	33343
597	11	289	163	127	1.453	0.145	33112
598	12	205	12	674	-1	-1	27423
599	12	207	12	674	0	0	26259
600	12	209	12	674	0	0	24352
601	12	211	15	673	2.055	0.206	26519
602	12	213	20	672	3.314	0.331	34965
603	12	215	38	664	12.803	1.28	34058
604	12	217	56	655	13.081	1.308	32669
605	12	219	56	655	0	0	32492
606	12	221	59	653	2.344	0.234	32575
607	12	223	63	648	4.162	0.416	32624
608	12	225	63	648	0	0	32695
609	12	227	63	648	0	0	33011
610	12	229	72	654	7.031	0.703	32883
611	12	231	77	657	3.79	0.379	32799
612	12	233	84	667	7.934	0.793	34888
613	12	235	88	668	2.68	0.268	32905
614	12	237	95	666	4.732	0.473	32418
615	12	239	95	658	5.2	0.52	32599
616	12	241	82	666	9.922	0.992	33515
617	12	243	80	670	2.907	0.291	32490
618	12	245	75	681	7.854	0.785	30750
619	12	247	78	686	3.79	0.379	31959
620	12	249	88	691	7.267	0.727	31008
621	12	251	103	691	9.75	0.975	31736
622	12	253	112	689	5.993	0.599	32097
623	12	255	128	691	10.481	1.048	32046
624	12	257	151	692	14.964	1.496	32523
625	12	259	167	693	10.42	1.042	33584
626	12	261	184	694	11.069	1.107	33400
627	12	263	198	693	9.123	0.912	32810
628	12	265	209	692	7.179	0.718	32169
629	12	267	223	690	9.192	0.919	32726
630	12	269	234	697	8.475	0.847	32873
631	12	271	247	699	8.549	0.855	32740
632	12	273	259	701	7.907	0.791	32946
633	12	275	262	701	1.95	0.195	33439
634	12	277	283	697	13.895	1.39	32376
635	12	279	294	697	7.15	0.715	31649
636	12	281	296	697	1.3	0.13	32248
637	12	283	299	703	4.36	0.436	36733
638	12	285	301	712	5.993	0.599	31852
639	12	287	311	724	10.153	1.015	31540
640	12	289	323	730	8.72	0.872	31691
641	13	119	2	171	-1	-1	32946
642	13	121	17	170	9.771	0.977	31599
643	13	123	17	170	0	0	32950
644	13	125	28	176	8.144	0.814	34865
645	13	127	28	176	0	0	32300
646	13	129	28	176	0	0	34235
647	13	131	28	176	0	0	32669
648	13	133	32	184	5.814	0.581	33671
649	13	135	40	197	9.922	0.992	30898
650	13	137	46	207	7.58	0.758	32163
651	13	139	49	211	3.25	0.325	33237
652	13	141	54	221	7.267	0.727	32252
653	13	143	64	241	14.534	1.453	35585
654	13	145	64	241	0	0	31635
655	13	147	68	259	11.985	1.199	33498
656	13	149	72	273	9.464	0.946	32503
657	13	151	73	281	5.24	0.524	32661
658	13	153	74	282	0.919	0.092	32029
659	13	155	76	288	4.111	0.411	32312
660	13	157	89	282	9.306	0.931	32356
661	13	159	90	282	0.65	0.065	32747
662	13	161	92	281	1.453	0.145	32558
663	13	163	104	276	8.45	0.845	32285
664	13	165	116	271	8.45	0.845	33966
665	13	167	129	265	9.306	0.931	36564
666	13	169	138	262	6.166	0.617	31094
667	13	171	145	259	4.95	0.495	31944
668	13	173	147	259	1.3	0.13	31537
669	13	175	157	261	6.629	0.663	32745
670	13	177	172	259	9.836	0.984	30497
671	13	179	185	258	8.475	0.847	32837
672	13	181	191	257	3.954	0.395	30878
673	13	183	195	253	3.677	0.368	34215
674	13	185	195	253	0	0	35171
675	13	187	200	247	5.077	0.508	33353
676	13	189	205	254	5.591	0.559	35426
677	13	191	214	264	8.745	0.874	32736
678	13	193	229	279	13.788	1.379	28798
679	13	195	236	287	6.909	0.691	30659
680	13	197	243	297	7.934	0.793	29466
681	13	199	249	303	5.515	0.552	31946
682	13	201	259	314	9.663	0.966	31090
683	13	203	265	321	5.993	0.599	33387
684	13	205	268	331	6.786	0.679	34542
685	13	207	270	339	5.36	0.536	31797
686	13	209	272	351	7.907	0.791	35136
687	13	211	273	358	4.596	0.46	33712
688	13	213	275	364	4.111	0.411	33466
689	13	215	277	370	4.111	0.411	32744
690	13	217	279	375	3.5	0.35	31376
691	13	219	279	380	3.25	0.325	33411
692	13	221	280	391	7.179	0.718	32788
693	13	223	280	391	0	0	29715
694	13	225	281	397	3.954	0.395	27079
695	13	227	281	397	0	0	29278
696	13	229	285	404	5.24	0.524	32332
697	13	231	288	409	3.79	0.379	31504
698	13	233	290	422	8.549	0.855	30557
699	13	235	291	432	6.532	0.653	32042
700	13	237	292	439	4.596	0.46	32733
701	13	239	294	443	2.907	0.291	31667
702	13	241	300	450	5.993	0.599	33762
703	13	243	305	456	5.077	0.508	25337
704	13	245	309	461	4.162	0.416	29328
705	13	247	314	467	5.077	0.508	36245
706	13	249	316	476	5.993	0.599	35719
707	13	251	319	483	4.95	0.495	27624
708	13	253	320	491	5.24	0.524	30728
709	13	255	322	495	2.907	0.291	31361
710	13	257	323	498	2.055	0.206	29068
711	13	259	325	505	4.732	0.473	30376
712	13	261	328	511	4.36	0.436	31372
713	13	263	331	520	6.166	0.617	31417
714	13	265	337	533	9.306	0.931	35908
715	13	267	337	536	1.95	0.195	34149
716	13	269	339	553	11.126	1.113	37159
717	13	271	339	558	3.25	0.325	38517
718	13	273	339	569	7.15	0.715	31953
719	13	275	340	573	2.68	0.268	41972
720	13	277	340	576	1.95	0.195	27381
721	13	279	341	580	2.68	0.268	22665
722	13	281	342	585	3.314	0.331	35622
723	13	283	342	589	2.6	0.26	31651
724	13	285	342	592	1.95	0.195	35326
725	13	287	342	601	5.85	0.585	32164
726	13	289	342	604	1.95	0.195	31331
727	14	139	26	148	-1	-1	33349
728	14	141	33	153	5.591	0.559	34769
729	14	143	38	155	3.5	0.35	32607
730	14	145	39	156	0.919	0.092	32528
731	14	147	54	161	10.277	1.028	34258
732	14	149	67	166	9.053	0.905	36371
733	14	151	72	171	4.596	0.46	31032
734	14	153	80	185	10.481	1.048	31565
735	14	155	84	189	3.677	0.368	30623
736	14	157	91	197	6.909	0.691	34212
737	14	159	99	209	9.374	0.937	33064
738	14	161	100	209	0.65	0.065	33478
739	14	163	106	208	3.954	0.395	31457
740	14	165	112	207	3.954	0.395	34456
741	14	167	117	207	3.25	0.325	32208
742	14	169	128	203	7.608	0.761	34745
743	14	171	133	201	3.5	0.35	36802
744	14	173	139	200	3.954	0.395	34958
745	14	175	142	197	2.758	0.276	33947
746	14	177	146	193	3.677	0.368	35191
747	14	179	145	187	3.954	0.395	32945
748	14	181	145	187	0	0	33938
749	14	183	152	190	4.95	0.495	34215
750	14	185	165	188	8.549	0.855	36603
751	14	187	169	188	2.6	0.26	38450
752	14	189	173	186	2.907	0.291	32152
753	14	191	174	186	0.65	0.065	34314
754	14	193	179	183	3.79	0.379	33254
755	14	195	182	181	2.344	0.234	33566
756	14	197	185	179	2.344	0.234	32918
757	14	199	199	175	9.464	0.946	33425
758	14	201	202	175	1.95	0.195	35101
759	14	203	206	172	3.25	0.325	32179
760	14	205	206	172	0	0	32803
761	14	207	205	172	0.65	0.065	31791
762	14	209	204	172	0.65	0.065	33585
763	14	211	204	172	0	0	34134
764	14	213	211	168	5.24	0.524	33242
765	14	215	211	168	0	0	32544
766	14	217	224	160	9.922	0.992	32575
767	14	219	230	158	4.111	0.411	34485
768	14	221	243	150	9.922	0.992	33435
769	14	223	251	148	5.36	0.536	31663
770	14	225	256	149	3.314	0.331	33234
771	14	227	261	149	3.25	0.325	33517
772	14	229	262	146	2.055	0.206	32539
773	14	231	269	141	5.591	0.559	29540
774	14	233	272	138	2.758	0.276	31460
775	14	235	273	138	0.65	0.065	30008
776	14	237	287	132	9.9	0.99	32472
777	14	239	289	130	1.838	0.184	30159
778	14	241	290	126	2.68	0.268	33581
779	14	243	295	134	6.132	0.613	33401
780	14	245	303	133	5.24	0.524	29125
781	14	247	310	131	4.732	0.473	37701
782	14	249	314	125	4.687	0.469	33880
783	14	251	318	121	3.677	0.368	35028
784	14	253	321	118	2.758	0.276	34022
785	14	255	324	117	2.055	0.206	33571
786	14	257	325	115	1.453	0.145	33669
787	14	259	325	109	3.9	0.39	33388
788	14	261	325	109	0	0	35402
789	14	263	324	109	0.65	0.065	35535
790	14	265	324	109	0	0	36045
791	14	267	323	104	3.314	0.331	31870
792	14	269	323	102	1.3	0.13	31443
793	14	271	328	99	3.79	0.379	33446
794	14	273	328	99	0	0	30552
795	14	275	332	100	2.68	0.268	31924
796	14	277	339	101	4.596	0.46	32779
797	14	279	345	101	3.9	0.39	37455
798	14	281	345	101	0	0	38693
799	14	283	348	99	2.344	0.234	34957
800	14	285	348	98	0.65	0.065	39430
801	14	287	350	94	2.907	0.291	33238
802	14	289	357	87	6.435	0.643	32910
803	15	147	97	0	-1	-1	29818
804	15	149	101	6	4.687	0.469	31077
805	15	151	101	11	3.25	0.325	29024
806	15	153	102	17	3.954	0.395	29984
807	15	155	106	38	13.895	1.39	31647
808	15	157	107	41	2.055	0.206	31366
809	15	159	111	57	10.72	1.072	34210
810	15	161	111	60	1.95	0.195	33620
811	15	163	113	64	2.907	0.291	33496
812	15	165	128	87	17.848	1.785	29379
813	15	167	128	87	0	0	30482
814	15	169	136	103	11.627	1.163	29816
815	15	171	142	116	9.306	0.931	29973
816	15	173	147	120	4.162	0.416	32533
817	15	175	153	130	7.58	0.758	32350
818	15	177	167	152	16.95	1.695	31614
819	15	179	170	153	2.055	0.206	31700
820	15	181	172	160	4.732	0.473	32288
821	15	183	181	168	7.827	0.783	31894
822	15	185	184	177	6.166	0.617	33365
823	15	187	187	185	5.553	0.555	34762
824	15	189	196	203	13.081	1.308	26906
825	15	191	196	203	0	0	28481
826	15	193	199	203	1.95	0.195	30104
827	15	195	203	202	2.68	0.268	32695
828	15	197	204	209	4.596	0.46	38440
829	15	199	204	210	0.65	0.065	35826
830	15	201	204	219	5.85	0.585	33421
831	15	203	204	219	0	0	32941
832	15	205	200	222	3.25	0.325	34214
833	15	207	198	224	1.838	0.184	35766
834	15	209	195	228	3.25	0.325	25878
835	15	211	195	229	0.65	0.065	30548
836	15	213	192	237	5.553	0.555	31732
837	15	215	192	239	1.3	0.13	34334
838	15	217	193	243	2.68	0.268	33925
839	15	219	193	249	3.9	0.39	33962
840	15	221	193	262	8.45	0.845	30913
841	15	223	193	275	8.45	0.845	32257
842	15	225	193	282	4.55	0.455	32016
843	15	227	194	293	7.179	0.718	30172
844	15	229	196	300	4.732	0.473	22447
845	15	231	196	305	3.25	0.325	31071
846	15	233	197	310	3.314	0.331	27265
847	15	235	197	315	3.25	0.325	30460
848	15	237	199	326	7.267	0.727	27899
849	15	239	200	331	3.314	0.331	31264
850	15	241	203	342	7.411	0.741	31249
851	15	243	204	345	2.055	0.206	23795
852	15	245	208	360	10.09	1.009	32678
853	15	247	210	365	3.5	0.35	31808
854	15	249	214	377	8.222	0.822	28485
855	15	251	215	380	2.055	0.206	35582
856	15	253	216	386	3.954	0.395	35063
857	15	255	219	396	6.786	0.679	32148
858	15	257	220	399	2.055	0.206	32562
859	15	259	226	406	5.993	0.599	34128
860	15	261	226	407	0.65	0.065	34114
861	15	263	227	409	1.453	0.145	24478
862	15	265	230	416	4.95	0.495	32744
863	15	267	230	417	0.65	0.065	35102
864	15	269	231	418	0.919	0.092	32051
865	15	271	231	418	0	0	33456
866	15	273	234	419	2.055	0.206	32200
867	15	275	246	425	8.72	0.872	35017
868	15	277	251	431	5.077	0.508	29057
869	15	279	252	432	0.919	0.092	29003
870	15	281	254	433	1.453	0.145	29952
871	15	283	257	441	5.553	0.555	31458
872	15	285	257	441	0	0	32979
873	15	287	258	443	1.453	0.145	38413
874	15	289	259	445	1.453	0.145	32734
875	16	175	21	153	-1	-1	32295
876	16	177	22	154	0.919	0.092	29383
877	16	179	32	164	9.192	0.919	24661
878	16	181	40	168	5.814	0.581	33599
879	16	183	50	180	10.153	1.015	27712
880	16	185	50	189	5.85	0.585	25772
881	16	187	48	197	5.36	0.536	33673
882	16	189	46	205	5.36	0.536	34301
883	16	191	42	213	5.814	0.581	30302
884	16	193	37	222	6.692	0.669	33983
885	16	195	33	228	4.687	0.469	32039
886	16	197	28	236	6.132	0.613	30306
887	16	199	28	237	0.65	0.065	28349
888	16	201	22	243	5.515	0.552	35287
889	16	203	21	245	1.453	0.145	38528
890	16	205	18	247	2.344	0.234	30600
891	16	207	13	250	3.79	0.379	33674
892	16	209	8	253	3.79	0.379	32368
893	16	211	8	253	0	0	32995
894	16	213	4	257	3.677	0.368	32561
895	16	215	4	257	0	0	32451
896	16	217	4	257	0	0	32488
897	16	219	4	254	1.95	0.195	32377
898	16	221	3	252	1.453	0.145	32843
899	16	223	2	251	0.919	0.092	32706
900	16	225	4	253	1.838	0.184	32436
901	16	227	5	253	0.65	0.065	32538
902	16	229	9	260	5.24	0.524	32800
903	16	231	10	265	3.314	0.331	32772
904	16	233	12	269	2.907	0.291	32187
905	16	235	13	270	0.919	0.092	32793
906	17	187	17	292	-1	-1	33289
907	17	189	17	291	0.65	0.065	33169
908	17	191	21	288	3.25	0.325	32479
909	17	193	32	283	7.854	0.785	32875
910	17	195	37	281	3.5	0.35	32239
911	17	197	41	279	2.907	0.291	31358
912	17	199	71	268	20.769	2.077	32043
913	17	201	71	268	0	0	32007
914	17	203	75	266	2.907	0.291	32302
915	17	205	77	266	1.3	0.13	32989
916	17	207	88	275	9.238	0.924	33673
917	17	209	93	277	3.5	0.35	30786
918	17	211	103	273	7.001	0.7	33326
919	17	213	105	269	2.907	0.291	35177
920	17	215	105	261	5.2	0.52	33418
921	17	217	103	249	7.907	0.791	33374
922	17	219	98	243	5.077	0.508	32269
923	17	221	96	242	1.453	0.145	32160
924	17	223	87	226	11.932	1.193	27663
925	17	225	87	225	0.65	0.065	31448
926	17	227	87	221	2.6	0.26	32798
927	17	229	99	229	9.374	0.937	37210
928	17	231	112	237	9.922	0.992	36954
929	17	233	130	251	14.822	1.482	38631
930	17	235	145	264	12.902	1.29	34244
931	17	237	169	283	19.896	1.99	32606
932	17	239	170	287	2.68	0.268	31851
933	17	241	170	291	2.6	0.26	36570
934	17	243	172	302	7.267	0.727	32991
935	17	245	169	312	6.786	0.679	32822
936	17	247	166	317	3.79	0.379	32666
937	17	249	174	319	5.36	0.536	31518
938	17	251	182	326	6.909	0.691	32689
939	17	253	183	334	5.24	0.524	29255
940	17	255	183	346	7.8	0.78	35779
941	17	257	186	354	5.553	0.555	32062
942	17	259	188	363	5.993	0.599	31639
943	17	261	189	365	1.453	0.145	33128
944	17	263	191	371	4.111	0.411	35577
945	17	265	194	376	3.79	0.379	32392
946	17	267	196	380	2.907	0.291	32401
947	17	269	199	384	3.25	0.325	32691
948	17	271	201	387	2.344	0.234	32019
949	17	273	203	389	1.838	0.184	32586
950	17	275	203	389	0	0	32735
951	17	277	203	389	0	0	31998
952	17	279	203	388	0.65	0.065	32190
953	17	281	202	371	11.069	1.107	31308
954	17	283	202	365	3.9	0.39	29195
955	17	285	201	358	4.596	0.46	31087
956	17	287	200	345	8.475	0.847	32676
957	17	289	200	336	5.85	0.585	32832
958	18	155	8	600	-1	-1	30950
959	18	157	13	600	3.25	0.325	31359
960	18	159	17	600	2.6	0.26	31664
961	18	161	22	603	3.79	0.379	31379
962	18	163	28	609	5.515	0.552	37294
963	18	165	37	615	7.031	0.703	31228
964	18	167	38	615	0.65	0.065	31317
965	18	169	44	612	4.36	0.436	31320
966	18	171	55	652	26.965	2.696	29740
967	18	173	60	653	3.314	0.331	34732
968	18	175	85	677	22.525	2.253	29256
969	18	177	101	692	14.255	1.426	30840
970	18	179	108	693	4.596	0.46	31139
971	18	181	118	694	6.532	0.653	30831
972	18	183	99	684	13.956	1.396	30449
973	18	185	97	684	1.3	0.13	30984
974	18	187	93	681	3.25	0.325	31087
975	18	189	90	675	4.36	0.436	31572
976	18	191	94	657	11.985	1.199	32038
977	18	193	103	646	9.238	0.924	31132
978	18	195	133	634	21.002	2.1	30752
979	18	197	140	629	5.591	0.559	31176
980	18	199	148	623	6.5	0.65	31203
981	18	201	158	613	9.192	0.919	31473
982	18	203	162	609	3.677	0.368	33539
983	18	205	175	596	11.95	1.195	31603
984	18	207	176	594	1.453	0.145	31517
985	18	209	164	598	8.222	0.822	31774
986	18	211	155	600	5.993	0.599	32320
987	18	213	136	612	14.607	1.461	34935
988	18	215	134	612	1.3	0.13	29731
989	18	217	130	613	2.68	0.268	31161
990	18	219	123	616	4.95	0.495	34631
991	18	221	115	619	5.553	0.555	33975
992	18	223	96	620	12.367	1.237	31670
993	18	225	91	620	3.25	0.325	27146
994	18	227	89	621	1.453	0.145	27875
995	18	229	73	627	11.107	1.111	31210
996	18	231	64	631	6.402	0.64	30807
997	18	233	53	634	7.411	0.741	27137
998	18	235	48	638	4.162	0.416	27065
999	18	237	41	648	7.934	0.793	35486
1000	18	239	38	650	2.344	0.234	32195
1001	18	241	30	659	7.827	0.783	26791
1002	18	243	25	667	6.132	0.613	31842
1003	18	245	23	670	2.344	0.234	26875
1004	18	247	23	670	0	0	26661
1005	18	249	23	670	0	0	27432
1006	18	251	23	670	0	0	29870
1007	18	253	21	677	4.732	0.473	29149
1008	18	255	21	677	0	0	26545
1009	18	257	21	677	0	0	28199
1010	18	259	33	650	19.205	1.92	27390
1011	18	261	42	644	7.031	0.703	28050
1012	18	263	65	623	20.244	2.024	27394
1013	18	265	73	615	7.354	0.735	32881
1014	18	267	83	595	14.534	1.453	28039
1015	18	269	85	590	3.5	0.35	32003
1016	18	271	86	587	2.055	0.206	30591
1017	18	273	88	581	4.111	0.411	32594
1018	18	275	92	568	8.841	0.884	32132
1019	18	277	94	557	7.267	0.727	34100
1020	18	279	99	527	19.768	1.977	32592
1021	18	281	102	520	4.95	0.495	32385
1022	18	283	116	497	17.501	1.75	33190
1023	18	285	116	487	6.5	0.65	34007
1024	18	287	111	478	6.692	0.669	33350
1025	18	289	92	453	20.41	2.041	31529
1026	19	165	22	725	-1	-1	34461
1027	19	167	20	739	9.192	0.919	29747
1028	19	169	20	739	0	0	30456
1029	19	171	22	745	4.111	0.411	28872
1030	19	173	28	754	7.031	0.703	28749
1031	19	175	35	760	5.993	0.599	28213
1032	19	177	36	763	2.055	0.206	30922
1033	19	179	39	766	2.758	0.276	34310
1034	19	181	49	770	7.001	0.7	30447
1035	19	183	62	781	11.069	1.107	30929
1036	19	185	68	788	5.993	0.599	30853
1037	19	187	73	796	6.132	0.613	30895
1038	19	189	85	809	11.499	1.15	28465
1039	19	191	87	811	1.838	0.184	30210
1040	19	193	94	814	4.95	0.495	30493
1041	19	195	106	814	7.8	0.78	30377
1042	19	197	113	804	7.934	0.793	30728
1043	19	199	124	802	7.267	0.727	30322
1044	19	201	132	803	5.24	0.524	30603
1045	19	203	149	803	11.05	1.105	30138
1046	19	205	181	809	21.162	2.116	34062
1047	19	207	185	811	2.907	0.291	30243
1048	19	209	194	814	6.166	0.617	34912
1049	19	211	210	825	12.62	1.262	30238
1050	19	213	210	825	0	0	30451
1051	19	215	210	826	0.65	0.065	32371
1052	19	217	210	826	0	0	24470
1053	19	219	215	832	5.077	0.508	27399
1054	19	221	217	834	1.838	0.184	32311
1055	19	223	230	836	8.549	0.855	29242
1056	19	225	241	846	9.663	0.966	33332
1057	19	227	251	848	6.629	0.663	29664
1058	19	229	270	850	12.418	1.242	31921
1059	19	231	282	849	7.827	0.783	31040
1060	19	233	282	851	1.3	0.13	30587
1061	19	235	283	861	6.532	0.653	30975
1062	19	237	285	872	7.267	0.727	28546
1063	19	239	285	889	11.05	1.105	31836
1064	19	241	285	889	0	0	31165
1065	19	243	285	902	8.45	0.845	31904
1066	19	245	287	905	2.344	0.234	32541
1067	19	247	288	920	9.771	0.977	31645
1068	19	249	288	930	6.5	0.65	31284
1069	19	251	285	937	4.95	0.495	30581
1070	19	253	278	951	10.174	1.017	35097
1071	19	255	267	965	11.573	1.157	36757
1072	19	257	263	976	7.608	0.761	30899
1073	19	259	262	982	3.954	0.395	30534
1074	19	261	261	984	1.453	0.145	30844
1075	19	263	258	988	3.25	0.325	30365
1076	19	265	256	991	2.344	0.234	30729
1077	19	267	254	994	2.344	0.234	31060
1078	19	269	253	998	2.68	0.268	31075
1079	19	271	251	999	1.453	0.145	30647
1080	19	273	249	1003	2.907	0.291	30508
1081	19	275	249	1003	0	0	31636
1082	19	277	247	1005	1.838	0.184	35488
1083	19	279	243	1010	4.162	0.416	30273
1084	19	281	242	1011	0.919	0.092	31946
1085	19	283	241	1013	1.453	0.145	32173
1086	19	285	241	1014	0.65	0.065	30726
1087	19	287	238	1017	2.758	0.276	30033
1088	19	289	237	1018	0.919	0.092	30177
1089	20	179	62	701	-1	-1	29232
1090	20	181	74	704	8.04	0.804	33795
1091	20	183	87	706	8.549	0.855	28436
1092	20	185	90	706	1.95	0.195	32088
1093	20	187	99	706	5.85	0.585	28955
1094	20	189	108	706	5.85	0.585	33400
1095	20	191	118	707	6.532	0.653	28766
1096	20	193	133	700	10.759	1.076	28684
1097	20	195	135	700	1.3	0.13	28194
1098	20	197	143	698	5.36	0.536	34289
1099	20	199	153	698	6.5	0.65	32355
1100	20	201	155	698	1.3	0.13	34939
1101	20	203	156	697	0.919	0.092	32479
1102	20	205	157	698	0.919	0.092	31639
1103	20	207	163	700	4.111	0.411	27992
1104	20	209	165	701	1.453	0.145	29510
1105	20	211	174	705	6.402	0.64	31428
1106	20	213	174	705	0	0	32920
1107	20	215	174	705	0	0	31033
1108	20	217	175	704	0.919	0.092	32363
1109	20	219	155	699	13.4	1.34	26696
1110	20	221	153	699	1.3	0.13	25719
1111	20	223	143	700	6.532	0.653	23452
1112	20	225	137	702	4.111	0.411	30948
1113	20	227	133	702	2.6	0.26	35318
1114	20	229	132	702	0.65	0.065	35861
1115	20	231	121	698	7.608	0.761	27508
1116	20	233	123	698	1.3	0.13	27657
1117	20	235	131	697	5.24	0.524	24615
1118	20	237	140	696	5.886	0.589	25883
1119	20	239	157	696	11.05	1.105	33048
1120	20	241	164	697	4.596	0.46	22807
1121	20	243	173	699	5.993	0.599	28244
1122	20	245	183	691	8.324	0.832	30967
1123	20	247	187	692	2.68	0.268	31126
1124	20	249	187	692	0	0	31910
1125	20	251	187	692	0	0	31625
1126	20	253	187	692	0	0	31732
1127	20	255	188	692	0.65	0.065	31688
1128	20	257	197	696	6.402	0.64	31312
1129	20	259	202	697	3.314	0.331	30663
1130	20	261	212	700	6.786	0.679	25811
1131	20	263	219	702	4.732	0.473	23402
1132	20	265	229	704	6.629	0.663	33814
1133	20	267	241	707	8.04	0.804	31542
1134	20	269	243	707	1.3	0.13	34446
1135	20	271	251	708	5.24	0.524	31619
1136	20	273	254	708	1.95	0.195	32397
1137	20	275	258	708	2.6	0.26	33782
1138	20	277	260	708	1.3	0.13	31170
1139	20	279	268	707	5.24	0.524	34455
1140	20	281	243	707	16.25	1.625	33271
1141	20	283	222	707	13.65	1.365	32762
1142	20	285	208	706	9.123	0.912	33960
1143	20	287	180	705	18.211	1.821	33223
1144	20	289	177	704	2.055	0.206	36323
1145	21	187	27	690	-1	-1	33284
1146	21	189	42	688	9.836	0.984	33670
1147	21	191	73	687	20.16	2.016	31329
1148	21	193	74	686	0.919	0.092	31301
1149	21	195	74	683	1.95	0.195	31641
1150	21	197	81	678	5.591	0.559	34779
1151	21	199	85	677	2.68	0.268	35145
1152	21	201	97	671	8.72	0.872	30847
1153	21	203	89	666	6.132	0.613	32575
1154	21	205	89	666	0	0	34301
1155	21	207	90	666	0.65	0.065	33192
1156	21	209	98	666	5.2	0.52	34679
1157	21	211	104	667	3.954	0.395	33461
1158	21	213	117	667	8.45	0.845	33638
1159	21	215	118	667	0.65	0.065	31950
1160	21	217	120	667	1.3	0.13	31866
1161	21	219	120	668	0.65	0.065	31879
1162	21	221	109	668	7.15	0.715	28900
1163	21	223	109	668	0	0	29117
1164	21	225	106	668	1.95	0.195	32129
1165	21	227	106	668	0	0	32764
1166	21	229	107	670	1.453	0.145	28020
1167	21	231	110	671	2.055	0.206	25361
1168	21	233	119	673	5.993	0.599	26585
1169	21	235	119	673	0	0	24003
1170	21	237	123	675	2.907	0.291	23938
1171	21	239	122	675	0.65	0.065	21787
1172	21	241	112	677	6.629	0.663	35816
1173	21	243	101	674	7.411	0.741	28852
1174	21	245	101	674	0	0	23690
1175	21	247	98	674	1.95	0.195	25930
1176	21	249	94	674	2.6	0.26	23845
1177	21	251	77	662	13.525	1.353	30935
1178	21	253	77	662	0	0	31008
1179	21	255	72	664	3.5	0.35	31467
1180	21	257	72	664	0	0	31110
1181	21	259	68	674	7.001	0.7	29011
1182	21	261	68	674	0	0	29787
1183	21	263	65	675	2.055	0.206	28779
1184	21	265	64	675	0.65	0.065	26435
1185	21	267	61	675	1.95	0.195	27170
1186	21	269	61	675	0	0	29986
1187	21	271	68	677	4.732	0.473	26938
1188	21	273	85	680	11.22	1.122	33425
1189	21	275	93	681	5.24	0.524	35317
1190	21	277	99	682	3.954	0.395	33624
1191	21	279	106	684	4.732	0.473	31874
1192	21	281	111	683	3.314	0.331	32339
1193	21	283	122	683	7.15	0.715	28033
1194	21	285	132	686	6.786	0.679	30545
1195	21	287	133	686	0.65	0.065	32766
1196	21	289	133	686	0	0	28384
1197	22	201	4	789	-1	-1	30723
1198	22	203	10	795	5.515	0.552	38126
1199	22	205	12	799	2.907	0.291	31717
1200	22	207	12	799	0	0	39457
1201	22	209	12	799	0	0	32041
1202	22	211	12	799	0	0	30556
1203	22	213	26	800	9.123	0.912	30539
1204	22	215	36	802	6.629	0.663	42098
1205	22	217	45	806	6.402	0.64	36353
1206	22	219	56	819	11.069	1.107	31930
1207	22	221	59	821	2.344	0.234	31606
1208	22	223	69	815	7.58	0.758	31993
1209	22	225	81	809	8.72	0.872	30643
1210	22	227	90	802	7.411	0.741	30856
1211	22	229	97	790	9.03	0.903	35546
1212	22	231	103	782	6.5	0.65	33124
1213	22	233	129	770	18.613	1.861	36623
1214	22	235	146	761	12.503	1.25	34454
1215	22	237	169	750	16.571	1.657	32582
1216	22	239	194	740	17.501	1.75	34689
1217	22	241	213	733	13.161	1.316	34533
1218	22	243	233	731	13.065	1.306	30911
1219	22	245	237	730	2.68	0.268	30828
1220	22	247	243	729	3.954	0.395	30778
1221	22	249	242	732	2.055	0.206	30920
1222	22	251	239	733	2.055	0.206	30739
1223	22	253	193	749	31.656	3.166	31342
1224	22	255	193	750	0.65	0.065	31118
1225	22	257	189	754	3.677	0.368	31272
1226	22	259	184	761	5.591	0.559	30770
1227	22	261	190	775	9.9	0.99	31356
1228	22	263	199	781	7.031	0.703	31799
1229	22	265	206	786	5.591	0.559	34796
1230	22	267	216	792	7.58	0.758	31545
1231	22	269	209	806	10.174	1.017	30593
1232	22	271	199	822	12.264	1.226	30227
1233	22	273	196	834	8.04	0.804	34163
1234	22	275	197	845	7.179	0.718	34195
1235	22	277	201	860	10.09	1.009	30158
1236	22	279	206	876	10.896	1.09	28627
1237	22	281	213	900	16.25	1.625	32165
1238	22	283	222	915	11.37	1.137	29901
1239	22	285	227	924	6.692	0.669	29421
1240	22	287	232	934	7.267	0.727	28818
1241	22	289	235	941	4.95	0.495	28852
1242	23	185	18	13	-1	-1	31073
1243	23	187	15	13	1.95	0.195	32913
1244	23	189	14	21	5.24	0.524	33334
1245	23	191	14	26	3.25	0.325	33643
1246	23	193	16	32	4.111	0.411	31249
1247	23	195	16	37	3.25	0.325	31300
1248	23	197	17	48	7.179	0.718	30550
1249	23	199	17	48	0	0	30916
1250	23	201	19	44	2.907	0.291	31041
1251	23	203	22	40	3.25	0.325	30413
1252	23	205	37	34	10.501	1.05	31106
1253	23	207	46	31	6.166	0.617	31045
1254	23	209	67	27	13.895	1.39	31831
1255	23	211	67	27	0	0	31977
1256	23	213	75	29	5.36	0.536	32396
1257	23	215	82	32	4.95	0.495	32285
1258	23	217	93	41	9.238	0.924	33067
1259	23	219	96	44	2.758	0.276	33808
1260	23	221	100	49	4.162	0.416	33372
1261	23	223	108	55	6.5	0.65	32114
1262	23	225	116	69	10.481	1.048	31786
1263	23	227	126	81	10.153	1.015	33617
1264	23	229	129	85	3.25	0.325	27523
1265	23	231	133	96	7.608	0.761	32855
1266	23	233	136	103	4.95	0.495	35649
1267	23	235	141	111	6.132	0.613	29487
1268	23	237	142	113	1.453	0.145	31324
1269	23	239	144	117	2.907	0.291	30700
1270	23	241	146	122	3.5	0.35	33047
1271	23	243	147	124	1.453	0.145	32565
1272	23	245	148	127	2.055	0.206	32905
1273	23	247	149	131	2.68	0.268	32833
1274	23	249	149	132	0.65	0.065	33130
1275	23	251	149	132	0	0	33091
1276	23	253	149	128	2.6	0.26	33121
1277	23	255	148	125	2.055	0.206	33240
1278	23	257	148	123	1.3	0.13	33092
1279	23	259	144	116	5.24	0.524	33255
1280	23	261	142	112	2.907	0.291	32989
1281	23	263	141	109	2.055	0.206	32198
1282	23	265	140	103	3.954	0.395	30690
1283	23	267	137	95	5.553	0.555	31764
1284	23	269	134	88	4.95	0.495	25515
1285	23	271	131	80	5.553	0.555	30973
1286	23	273	128	64	10.581	1.058	36085
1287	23	275	123	52	8.45	0.845	35659
1288	23	277	122	46	3.954	0.395	37022
1289	23	279	120	33	8.549	0.855	32960
1290	23	281	119	31	1.453	0.145	33915
1291	23	283	118	26	3.314	0.331	31871
1292	23	285	118	26	0	0	32273
1293	23	287	118	17	5.85	0.585	32220
1294	23	289	117	15	1.453	0.145	26309
1295	24	247	10	60	-1	-1	30962
1296	24	249	10	60	0	0	31883
1297	24	251	13	60	1.95	0.195	31150
1298	24	253	30	58	11.126	1.113	28661
1299	24	255	39	57	5.886	0.589	32035
1300	24	257	39	57	0	0	28721
1301	24	259	58	55	12.418	1.242	30765
1302	24	261	69	55	7.15	0.715	30869
1303	24	263	90	52	13.788	1.379	32987
1304	24	265	93	48	3.25	0.325	33116
1305	24	267	106	46	8.549	0.855	32796
1306	24	269	109	44	2.344	0.234	32397
1307	24	271	118	57	10.277	1.028	31719
1308	24	273	128	64	7.934	0.793	36085
1309	24	275	141	70	9.306	0.931	31488
1310	24	277	146	71	3.314	0.331	32766
1311	24	279	154	71	5.2	0.52	32646
1312	24	281	166	77	8.72	0.872	34217
1313	24	283	174	81	5.814	0.581	33012
1314	24	285	184	98	12.82	1.282	35866
1315	24	287	196	116	14.061	1.406	31237
1316	24	289	206	129	10.661	1.066	36020
