# Supplementary material for: The Arp2/3 complex is required for in situ haptotactic response of microglia to iC3b
Source: EMBO Rep. 2026 Feb 27;27(7):1666–95. doi: 10.1038/s44319-026-00720-9 (PMC13076747; doi:10.1038/s44319-026-00720-9)
Supplement: Supplementary file 15 — Source data Fig. 3 [file 44319_2026_720_MOESM15_ESM.zip › Figure 3/3H-L/25.02.08 BV2 iC3b hapto CK666 well 1 toward tracks.csv]

Track n�	Slice n�	X	Y	Distance	Velocity	Pixel Value
1	169	14	787	-1.000	-1.000	30638
1	171	13	785	1.453	0.145	30618
1	173	18	782	3.790	0.379	30248
1	175	30	770	11.031	1.103	30641
1	177	41	760	9.663	0.966	31632
1	179	44	755	3.790	0.379	33452
1	181	47	745	6.786	0.679	29793
1	183	54	735	7.934	0.793	28788
1	185	61	731	5.240	0.524	30868
1	187	71	721	9.192	0.919	32364
1	189	76	716	4.596	0.460	35104
1	191	91	699	14.736	1.474	32117
1	193	91	699	0.000	0.000	32222
1	195	90	691	5.240	0.524	32485
1	197	91	680	7.179	0.718	31835
1	199	90	673	4.596	0.460	32339
1	201	92	666	4.732	0.473	31841
1	203	99	664	4.732	0.473	31802
1	205	111	674	10.153	1.015	32280
1	207	132	678	13.895	1.390	33027
1	209	154	681	14.432	1.443	32151
1	211	166	685	8.222	0.822	31601
1	213	181	690	10.277	1.028	31993
1	215	192	697	8.475	0.847	31249
1	217	198	699	4.111	0.411	32706
1	219	210	705	8.720	0.872	35091
1	221	221	716	10.111	1.011	34971
1	223	226	725	6.692	0.669	32066
1	225	228	735	6.629	0.663	33049
1	227	230	741	4.111	0.411	33192
1	229	234	751	7.001	0.700	32756
1	231	236	761	6.629	0.663	32515
1	233	236	772	7.150	0.715	35875
1	235	234	780	5.360	0.536	30872
1	237	234	788	5.200	0.520	29249
1	239	234	795	4.550	0.455	32266
1	241	234	799	2.600	0.260	32792
1	243	234	802	1.950	0.195	32063
1	245	234	802	0.000	0.000	31530
1	247	234	796	3.900	0.390	33130
1	249	228	752	28.864	2.886	33749
1	251	227	749	2.055	0.206	34510
1	253	227	745	2.600	0.260	34599
1	255	223	722	15.174	1.517	33525
1	257	220	706	10.581	1.058	32076
1	259	219	702	2.680	0.268	33012
1	261	217	688	9.192	0.919	33419
1	263	216	677	7.179	0.718	33296
1	265	210	650	17.978	1.798	31839
1	267	208	643	4.732	0.473	31359
1	269	207	636	4.596	0.460	30315
1	271	205	630	4.111	0.411	30795
1	273	204	620	6.532	0.653	31287
1	275	202	613	4.732	0.473	30635
1	277	199	600	8.672	0.867	30285
1	279	198	592	5.240	0.524	31653
1	281	198	587	3.250	0.325	32237
1	283	201	570	11.220	1.122	33427
1	285	202	562	5.240	0.524	35372
1	287	202	556	3.900	0.390	34062
1	289	204	543	8.549	0.855	31535
2	169	24	789	-1.000	-1.000	33817
2	171	27	789	1.950	0.195	31742
2	173	27	789	0.000	0.000	31883
2	175	28	787	1.453	0.145	31640
2	177	33	785	3.500	0.350	31630
2	179	33	784	0.650	0.065	32405
2	181	35	778	4.111	0.411	35705
2	183	36	776	1.453	0.145	32018
2	185	44	770	6.500	0.650	33153
2	187	56	760	10.153	1.015	35191
2	189	65	745	11.370	1.137	40253
2	191	75	724	15.118	1.512	31077
2	193	78	716	5.553	0.555	34257
2	195	80	696	13.065	1.306	32364
2	197	82	687	5.993	0.599	36177
2	199	84	676	7.267	0.727	34857
2	201	84	664	7.800	0.780	34630
2	203	86	649	9.836	0.984	26728
2	205	88	643	4.111	0.411	27463
2	207	89	638	3.314	0.331	31481
2	209	88	634	2.680	0.268	32107
2	211	87	634	0.650	0.065	32427
2	213	90	642	5.553	0.555	32415
2	215	91	643	0.919	0.092	32334
2	217	96	646	3.790	0.379	31482
2	219	103	652	5.993	0.599	31850
2	221	104	654	1.453	0.145	31094
2	223	110	660	5.515	0.552	32058
2	225	115	667	5.591	0.559	32339
2	227	122	672	5.591	0.559	32262
2	229	130	676	5.814	0.581	32125
2	231	144	681	9.663	0.966	32238
2	233	155	686	7.854	0.785	32305
2	235	168	694	9.922	0.992	31989
2	237	178	700	7.580	0.758	32050
2	239	184	706	5.515	0.552	32116
2	241	188	712	4.687	0.469	32630
2	243	192	720	5.814	0.581	31428
2	245	192	720	0.000	0.000	32106
2	247	192	705	9.750	0.975	32327
2	249	191	674	20.160	2.016	29848
2	251	188	645	18.950	1.895	28053
2	253	187	627	11.718	1.172	27023
2	255	185	616	7.267	0.727	28140
2	257	185	608	5.200	0.520	28553
2	259	184	596	7.827	0.783	31823
2	261	183	587	5.886	0.589	32758
2	263	182	560	17.562	1.756	32094
2	265	182	542	11.700	1.170	31083
2	267	181	533	5.886	0.589	32794
2	269	181	525	5.200	0.520	32179
2	271	180	518	4.596	0.460	32546
2	273	181	511	4.596	0.460	32733
2	275	181	503	5.200	0.520	32266
2	277	182	498	3.314	0.331	32185
2	279	183	494	2.680	0.268	32367
2	281	186	486	5.553	0.555	32330
2	283	188	476	6.629	0.663	32127
2	285	189	471	3.314	0.331	32183
2	287	191	464	4.732	0.473	31486
2	289	191	463	0.650	0.065	32238
3	183	16	339	-1.000	-1.000	32768
3	185	21	349	7.267	0.727	32984
3	187	25	353	3.677	0.368	33436
3	189	33	358	6.132	0.613	30823
3	191	42	365	7.411	0.741	33383
3	193	57	379	13.337	1.334	34873
3	195	70	393	12.418	1.242	33445
3	197	95	416	22.080	2.208	32671
3	199	100	422	5.077	0.508	31676
3	201	103	428	4.360	0.436	31871
3	203	106	435	4.950	0.495	32314
3	205	110	446	7.608	0.761	33173
3	207	112	450	2.907	0.291	32122
3	209	114	457	4.732	0.473	31884
3	211	114	457	0.000	0.000	31958
3	213	105	446	9.238	0.924	32083
3	215	100	441	4.596	0.460	32118
3	217	96	436	4.162	0.416	31956
3	219	86	425	9.663	0.966	33111
3	221	71	413	12.486	1.249	32415
3	223	60	404	9.238	0.924	32548
3	225	40	388	16.648	1.665	32151
3	227	32	379	7.827	0.783	32684
3	229	25	372	6.435	0.643	32658
3	231	17	365	6.909	0.691	33113
3	233	14	362	2.758	0.276	32190
3	235	11	360	2.344	0.234	32370
3	237	9	358	1.838	0.184	32807
3	239	5	354	3.677	0.368	33116
3	241	4	353	0.919	0.092	32923
3	243	2	351	1.838	0.184	33195
3	245	2	351	0.000	0.000	33009
4	205	17	523	-1.000	-1.000	32580
4	207	17	525	1.300	0.130	32637
4	209	17	533	5.200	0.520	34650
4	211	18	536	2.055	0.206	32993
4	213	21	543	4.950	0.495	33528
4	215	25	548	4.162	0.416	32407
4	217	38	569	16.053	1.605	31450
4	219	49	575	8.144	0.814	31226
4	221	54	581	5.077	0.508	35088
4	223	62	594	9.922	0.992	31977
4	225	66	596	2.907	0.291	32794
4	227	66	595	0.650	0.065	34392
4	229	65	595	0.650	0.065	32071
4	231	65	601	3.900	0.390	32750
4	233	66	609	5.240	0.524	36787
4	235	66	612	1.950	0.195	31056
4	237	66	612	0.000	0.000	32324
4	239	68	619	4.732	0.473	28346
4	241	70	623	2.907	0.291	29442
4	243	72	629	4.111	0.411	30082
4	245	76	638	6.402	0.640	29444
4	247	82	650	8.720	0.872	32307
4	249	83	652	1.453	0.145	33748
4	251	84	654	1.453	0.145	31071
4	253	88	660	4.687	0.469	32020
4	255	91	660	1.950	0.195	32408
4	257	101	674	11.183	1.118	32730
4	259	103	679	3.500	0.350	31937
4	261	107	681	2.907	0.291	31947
4	263	115	692	8.841	0.884	32533
4	265	120	692	3.250	0.325	32064
4	267	123	691	2.055	0.206	32297
4	269	126	683	5.553	0.555	32163
4	271	127	684	0.919	0.092	33287
4	273	130	691	4.950	0.495	32769
4	275	134	697	4.687	0.469	32831
4	277	139	704	5.591	0.559	31898
4	279	143	703	2.680	0.268	32186
4	281	145	708	3.500	0.350	31386
4	283	155	712	7.001	0.700	32111
4	285	162	715	4.950	0.495	32052
4	287	166	717	2.907	0.291	32322
4	289	170	719	2.907	0.291	31918
5	225	7	806	-1.000	-1.000	30490
5	227	14	809	4.950	0.495	30264
5	229	19	813	4.162	0.416	31385
5	231	30	815	7.267	0.727	33706
5	233	34	812	3.250	0.325	35589
5	235	38	809	3.250	0.325	38398
5	237	42	806	3.250	0.325	32930
5	239	52	805	6.532	0.653	32026
5	241	60	802	5.553	0.555	32772
5	243	66	800	4.111	0.411	33136
5	245	69	799	2.055	0.206	32730
5	247	72	798	2.055	0.206	34625
5	249	77	798	3.250	0.325	32082
5	251	80	800	2.344	0.234	32149
5	253	80	801	0.650	0.065	32058
5	255	69	802	7.179	0.718	32390
5	257	66	803	2.055	0.206	31557
5	259	55	805	7.267	0.727	31693
5	261	53	805	1.300	0.130	31719
5	263	40	806	8.475	0.847	31691
5	265	30	807	6.532	0.653	31531
5	267	18	806	7.827	0.783	35400
5	269	17	806	0.650	0.065	35334
5	271	16	806	0.650	0.065	35983
5	273	13	807	2.055	0.206	34470
5	275	10	808	2.055	0.206	33995
5	277	7	808	1.950	0.195	33617
5	279	5	808	1.300	0.130	32003
5	281	3	807	1.453	0.145	31919
5	283	3	807	0.000	0.000	31493
5	285	1	807	1.300	0.130	31701
5	287	0	808	0.919	0.092	31640
5	289	7	807	4.596	0.460	31687
6	259	12	899	-1.000	-1.000	34681
6	261	12	899	0.000	0.000	32436
6	263	18	900	3.954	0.395	32480
6	265	29	908	8.841	0.884	29967
6	267	42	912	8.841	0.884	27746
6	269	52	916	7.001	0.700	29644
6	271	75	923	15.627	1.563	32694
6	273	92	924	11.069	1.107	31462
6	275	110	923	11.718	1.172	31512
6	277	110	923	0.000	0.000	31899
6	279	113	924	2.055	0.206	30664
6	281	125	925	7.827	0.783	33279
6	283	127	926	1.453	0.145	32058
6	285	130	926	1.950	0.195	31545
6	287	139	930	6.402	0.640	31463
6	289	140	930	0.650	0.065	31599
7	45	9	608	-1.000	-1.000	31708
7	47	10	603	3.314	0.331	32383
7	49	23	603	8.450	0.845	32852
7	51	23	603	0.000	0.000	32538
7	53	24	600	2.055	0.206	32219
7	55	31	595	5.591	0.559	32213
7	57	38	592	4.950	0.495	31678
7	59	47	589	6.166	0.617	32680
7	61	50	588	2.055	0.206	33034
7	63	48	586	1.838	0.184	32919
7	65	36	586	7.800	0.780	33021
7	67	29	588	4.732	0.473	33724
7	69	16	590	8.549	0.855	29045
7	71	11	591	3.314	0.331	29124
7	73	6	591	3.250	0.325	30213
7	75	4	592	1.453	0.145	31155
7	77	2	593	1.453	0.145	30298
7	79	2	595	1.300	0.130	27716
7	81	3	596	0.919	0.092	33296
7	83	6	603	4.950	0.495	32424
7	85	11	607	4.162	0.416	33214
7	87	15	617	7.001	0.700	32793
7	89	16	625	5.240	0.524	33194
7	91	17	633	5.240	0.524	32765
7	93	19	642	5.993	0.599	32583
7	95	21	652	6.629	0.663	32576
7	97	24	662	6.786	0.679	32646
7	99	28	673	7.608	0.761	32822
7	101	34	691	12.333	1.233	37913
7	103	39	705	9.663	0.966	33795
7	105	45	715	7.580	0.758	31151
7	107	50	723	6.132	0.613	31242
7	109	57	737	10.174	1.017	32635
7	111	61	742	4.162	0.416	29558
7	113	69	755	9.922	0.992	30694
7	115	75	773	12.333	1.233	29865
7	117	79	781	5.814	0.581	31226
7	119	81	788	4.732	0.473	28595
7	121	84	799	7.411	0.741	27518
7	123	86	808	5.993	0.599	24626
7	125	89	821	8.672	0.867	30941
7	127	92	829	5.553	0.555	31820
7	129	94	839	6.629	0.663	32223
7	131	97	848	6.166	0.617	31625
7	133	98	855	4.596	0.460	32223
7	135	104	884	19.249	1.925	28433
7	137	104	885	0.650	0.065	29907
7	139	104	891	3.900	0.390	29752
7	141	105	903	7.827	0.783	30065
7	143	106	913	6.532	0.653	30418
7	145	109	936	15.076	1.508	28872
7	147	109	937	0.650	0.065	30669
7	149	112	955	11.861	1.186	29042
7	151	113	956	0.919	0.092	30324
7	153	113	966	6.500	0.650	31051
7	155	116	977	7.411	0.741	30064
7	157	119	987	6.786	0.679	30953
7	159	120	990	2.055	0.206	30713
7	161	124	998	5.814	0.581	31587
7	163	125	1004	3.954	0.395	30412
7	165	125	1006	1.300	0.130	31187
7	167	126	1009	2.055	0.206	31345
7	169	127	1012	2.055	0.206	30838
7	171	129	1014	1.838	0.184	30870
7	173	133	1018	3.677	0.368	30553
7	175	137	1021	3.250	0.325	30672
7	177	138	1022	0.919	0.092	30055
7	179	140	1023	1.453	0.145	30373
7	181	146	1021	4.111	0.411	24399
7	183	146	1021	0.000	0.000	20405
7	185	146	1021	0.000	0.000	28358
7	187	147	1021	0.650	0.065	28805
7	189	151	1021	2.600	0.260	28982
7	191	153	1021	1.300	0.130	25987
7	193	153	1021	0.000	0.000	27934
7	195	154	1018	2.055	0.206	25627
7	197	155	1018	0.650	0.065	35053
7	199	157	1016	1.838	0.184	30267
7	201	157	1014	1.300	0.130	31251
7	203	157	1014	0.000	0.000	28570
7	205	157	1014	0.000	0.000	31606
7	207	158	1014	0.650	0.065	27409
7	209	158	1019	3.250	0.325	33356
7	211	158	1020	0.650	0.065	32883
7	213	158	1020	0.000	0.000	35159
7	215	158	1017	1.950	0.195	32341
7	217	157	1015	1.453	0.145	31485
7	219	155	1010	3.500	0.350	29505
7	221	154	1006	2.680	0.268	25432
7	223	154	1005	0.650	0.065	27558
7	225	153	1004	0.919	0.092	29785
7	227	151	996	5.360	0.536	32942
7	229	151	995	0.650	0.065	33348
7	231	150	990	3.314	0.331	29284
7	233	148	984	4.111	0.411	33293
7	235	144	973	7.608	0.761	35779
7	237	144	973	0.000	0.000	34616
7	239	144	973	0.000	0.000	35214
7	241	144	970	1.950	0.195	32287
7	243	143	966	2.680	0.268	31097
7	245	140	965	2.055	0.206	32234
7	247	136	960	4.162	0.416	34722
7	249	136	960	0.000	0.000	32458
7	251	135	955	3.314	0.331	33852
7	253	135	952	1.950	0.195	31980
7	255	134	949	2.055	0.206	32644
7	257	134	945	2.600	0.260	31386
7	259	134	943	1.300	0.130	33283
7	261	132	939	2.907	0.291	37836
7	263	132	938	0.650	0.065	36275
7	265	132	938	0.000	0.000	36766
7	267	131	934	2.680	0.268	34382
7	269	128	931	2.758	0.276	35588
7	271	128	931	0.000	0.000	32666
7	273	126	931	1.300	0.130	34479
7	275	124	937	4.111	0.411	31127
7	277	124	939	1.300	0.130	29762
7	279	124	941	1.300	0.130	29538
7	281	124	948	4.550	0.455	27930
7	283	124	948	0.000	0.000	29274
7	285	128	960	8.222	0.822	27665
7	287	128	961	0.650	0.065	28854
7	289	129	964	2.055	0.206	27177
8	111	21	796	-1.000	-1.000	30623
8	113	21	796	0.000	0.000	30588
8	115	21	801	3.250	0.325	32398
8	117	25	809	5.814	0.581	33847
8	119	33	823	10.481	1.048	33010
8	121	38	832	6.692	0.669	34895
8	123	42	838	4.687	0.469	31616
8	125	54	849	10.581	1.058	34384
8	127	61	859	7.934	0.793	32022
8	129	65	865	4.687	0.469	31642
8	131	73	875	8.324	0.832	33002
8	133	76	881	4.360	0.436	33028
8	135	76	887	3.900	0.390	32776
8	137	76	897	6.500	0.650	32710
8	139	76	913	10.400	1.040	32835
8	141	76	921	5.200	0.520	33287
8	143	74	933	7.907	0.791	34056
8	145	70	937	3.677	0.368	34680
8	147	47	934	15.076	1.508	33058
8	149	43	935	2.680	0.268	31148
8	151	34	946	9.238	0.924	31946
8	153	27	954	6.909	0.691	30907
8	155	26	954	0.650	0.065	30343
8	157	22	964	7.001	0.700	33578
8	159	19	968	3.250	0.325	29343
8	161	15	972	3.677	0.368	39413
8	163	12	973	2.055	0.206	44127
8	165	11	974	0.919	0.092	38871
8	167	10	975	0.919	0.092	31179
8	169	6	977	2.907	0.291	31330
8	171	6	977	0.000	0.000	31118
8	173	5	978	0.919	0.092	30797
8	175	4	978	0.650	0.065	31837
8	177	2	979	1.453	0.145	26644
8	179	1	979	0.650	0.065	26696
8	181	0	982	2.055	0.206	27697
8	183	1	981	0.919	0.092	31339
8	185	1	974	4.550	0.455	32102
8	187	1	974	0.000	0.000	31639
9	117	9	941	-1.000	-1.000	30872
9	119	14	942	3.314	0.331	31006
9	121	20	943	3.954	0.395	29499
9	123	34	949	9.900	0.990	30944
9	125	37	952	2.758	0.276	31592
9	127	48	964	10.581	1.058	34558
9	129	54	970	5.515	0.552	30641
9	131	58	973	3.250	0.325	31870
9	133	64	981	6.500	0.650	32141
9	135	72	996	11.050	1.105	29331
9	137	73	1000	2.680	0.268	31658
9	139	76	1006	4.360	0.436	31184
9	141	79	1010	3.250	0.325	31105
9	143	85	1016	5.515	0.552	31496
9	145	86	1017	0.919	0.092	30407
9	147	86	1020	1.950	0.195	30694
9	149	86	1020	0.000	0.000	30551
9	151	83	1020	1.950	0.195	30105
9	153	79	1019	2.680	0.268	30372
9	155	74	1016	3.790	0.379	30507
9	157	69	1012	4.162	0.416	30043
9	159	66	1008	3.250	0.325	30037
9	161	63	1000	5.553	0.555	30410
9	163	65	992	5.360	0.536	40469
9	165	77	982	10.153	1.015	43254
9	167	88	970	10.581	1.058	38889
9	169	94	965	5.077	0.508	26499
9	171	96	955	6.629	0.663	33520
9	173	94	951	2.907	0.291	30920
9	175	92	947	2.907	0.291	36857
9	177	92	952	3.250	0.325	29100
9	179	92	953	0.650	0.065	31590
9	181	103	960	8.475	0.847	28273
9	183	108	962	3.500	0.350	30467
9	185	114	965	4.360	0.436	31018
9	187	120	972	5.993	0.599	26976
9	189	122	973	1.453	0.145	27198
9	191	129	982	7.411	0.741	30240
9	193	132	982	1.950	0.195	29719
9	195	137	987	4.596	0.460	27767
9	197	140	990	2.758	0.276	26822
9	199	141	990	0.650	0.065	22555
9	201	136	989	3.314	0.331	26289
9	203	136	989	0.000	0.000	26786
9	205	135	988	0.919	0.092	21046
9	207	133	983	3.500	0.350	26551
9	209	124	972	9.238	0.924	31330
9	211	113	965	8.475	0.847	28827
9	213	103	961	7.001	0.700	29617
9	215	95	958	5.553	0.555	31757
9	217	91	958	2.600	0.260	31199
9	219	91	957	0.650	0.065	27291
9	221	91	957	0.000	0.000	30709
9	223	90	952	3.314	0.331	33283
9	225	89	947	3.314	0.331	41295
9	227	89	944	1.950	0.195	35640
9	229	89	939	3.250	0.325	31595
9	231	84	945	5.077	0.508	37398
9	233	81	949	3.250	0.325	32131
9	235	79	960	7.267	0.727	31098
9	237	79	967	4.550	0.455	31415
9	239	79	975	5.200	0.520	34031
9	241	79	984	5.850	0.585	31003
9	243	80	988	2.680	0.268	34592
9	245	80	999	7.150	0.715	29378
9	247	80	1000	0.650	0.065	33361
9	249	80	1000	0.000	0.000	29863
9	251	81	1003	2.055	0.206	29084
9	253	83	1006	2.344	0.234	27561
9	255	87	1010	3.677	0.368	30827
9	257	89	1011	1.453	0.145	31112
9	259	92	1013	2.344	0.234	30390
9	261	95	1015	2.344	0.234	32713
9	263	95	1015	0.000	0.000	34514
9	265	97	1016	1.453	0.145	34208
9	267	97	1017	0.650	0.065	32390
9	269	99	1017	1.300	0.130	34157
9	271	105	1019	4.111	0.411	31019
9	273	105	1019	0.000	0.000	31304
9	275	102	1015	3.250	0.325	31879
9	277	98	1015	2.600	0.260	31441
9	279	94	1015	2.600	0.260	32421
9	281	93	1015	0.650	0.065	36502
9	283	89	1013	2.907	0.291	33923
9	285	86	1010	2.758	0.276	28305
9	287	84	1008	1.838	0.184	29371
9	289	82	1013	3.500	0.350	25289
10	143	1	421	-1.000	-1.000	27683
10	145	22	426	14.031	1.403	32097
10	147	25	429	2.758	0.276	31231
10	149	40	435	10.501	1.050	32629
10	151	41	436	0.919	0.092	34389
10	153	48	442	5.993	0.599	33157
10	155	48	442	0.000	0.000	33047
10	157	38	442	6.500	0.650	33165
10	159	36	442	1.300	0.130	33033
10	161	27	441	5.886	0.589	31897
10	163	25	440	1.453	0.145	32493
10	165	19	437	4.360	0.436	32463
10	167	13	433	4.687	0.469	31073
10	169	11	432	1.453	0.145	31689
10	171	11	431	0.650	0.065	31508
10	173	3	423	7.354	0.735	29418
10	175	3	423	0.000	0.000	32802
10	177	3	423	0.000	0.000	41188
10	179	3	423	0.000	0.000	46775
10	181	3	423	0.000	0.000	46846
10	183	3	423	0.000	0.000	47101
10	185	4	423	0.650	0.065	31681
10	187	7	423	1.950	0.195	32178
10	189	9	425	1.838	0.184	32084
10	191	11	427	1.838	0.184	32574
10	193	13	429	1.838	0.184	32804
10	195	13	429	0.000	0.000	32257
10	197	14	429	0.650	0.065	32468
10	199	14	429	0.000	0.000	33019
10	201	13	425	2.680	0.268	32763
10	203	13	425	0.000	0.000	32359
11	149	4	715	-1.000	-1.000	33496
11	151	5	715	0.650	0.065	29302
11	153	6	714	0.919	0.092	33793
11	155	7	714	0.650	0.065	33311
11	157	15	702	9.374	0.937	40397
11	159	22	695	6.435	0.643	32497
11	161	23	688	4.596	0.460	40859
11	163	25	681	4.732	0.473	33776
11	165	29	674	5.240	0.524	43323
11	167	33	662	8.222	0.822	38104
11	169	36	649	8.672	0.867	33370
11	171	37	634	9.771	0.977	35456
11	173	38	628	3.954	0.395	34849
11	175	40	615	8.549	0.855	33740
11	177	39	604	7.179	0.718	33544
11	179	34	592	8.450	0.845	33741
11	181	32	588	2.907	0.291	33156
11	183	30	579	5.993	0.599	31788
11	185	30	569	6.500	0.650	33752
11	187	30	563	3.900	0.390	36990
11	189	31	555	5.240	0.524	32457
11	191	32	544	7.179	0.718	32944
11	193	32	536	5.200	0.520	33061
11	195	38	522	9.900	0.990	32643
11	197	49	511	10.111	1.011	32531
11	199	69	495	16.648	1.665	32398
11	201	73	487	5.814	0.581	33097
11	203	81	469	12.803	1.280	32133
11	205	86	459	7.267	0.727	31497
11	207	89	452	4.950	0.495	34949
11	209	92	449	2.758	0.276	37646
11	211	97	446	3.790	0.379	38605
11	213	99	443	2.344	0.234	38359
11	215	102	439	3.250	0.325	34670
11	217	118	440	10.420	1.042	34513
11	219	135	441	11.069	1.107	27593
11	221	148	443	8.549	0.855	31930
11	223	157	443	5.850	0.585	28573
11	225	165	439	5.814	0.581	35511
11	227	177	422	13.525	1.353	34534
11	229	178	422	0.650	0.065	33142
11	231	183	416	5.077	0.508	33409
11	233	190	407	7.411	0.741	33232
11	235	195	395	8.450	0.845	32799
11	237	205	377	13.384	1.338	32461
11	239	206	373	2.680	0.268	36871
11	241	209	361	8.040	0.804	35176
11	243	211	346	9.836	0.984	36441
11	245	216	327	12.770	1.277	33000
11	247	217	321	3.954	0.395	35355
11	249	218	310	7.179	0.718	32768
11	251	217	299	7.179	0.718	35942
11	253	212	284	10.277	1.028	31341
11	255	212	270	9.100	0.910	30188
11	257	213	252	11.718	1.172	31005
11	259	216	244	5.553	0.555	31958
11	261	220	231	8.841	0.884	32598
11	263	229	213	13.081	1.308	38164
11	265	230	200	8.475	0.847	34135
11	267	231	192	5.240	0.524	26434
11	269	230	183	5.886	0.589	33669
11	271	227	183	1.950	0.195	33442
11	273	222	177	5.077	0.508	33596
11	275	215	169	6.909	0.691	33100
11	277	205	161	8.324	0.832	33090
11	279	199	156	5.077	0.508	33310
11	281	190	150	7.031	0.703	35556
11	283	184	145	5.077	0.508	31853
11	285	181	141	3.250	0.325	36632
11	287	165	128	13.400	1.340	33343
11	289	163	127	1.453	0.145	33112
12	205	12	674	-1.000	-1.000	27423
12	207	12	674	0.000	0.000	26259
12	209	12	674	0.000	0.000	24352
12	211	15	673	2.055	0.206	26519
12	213	20	672	3.314	0.331	34965
12	215	38	664	12.803	1.280	34058
12	217	56	655	13.081	1.308	32669
12	219	56	655	0.000	0.000	32492
12	221	59	653	2.344	0.234	32575
12	223	63	648	4.162	0.416	32624
12	225	63	648	0.000	0.000	32695
12	227	63	648	0.000	0.000	33011
12	229	72	654	7.031	0.703	32883
12	231	77	657	3.790	0.379	32799
12	233	84	667	7.934	0.793	34888
12	235	88	668	2.680	0.268	32905
12	237	95	666	4.732	0.473	32418
12	239	95	658	5.200	0.520	32599
12	241	82	666	9.922	0.992	33515
12	243	80	670	2.907	0.291	32490
12	245	75	681	7.854	0.785	30750
12	247	78	686	3.790	0.379	31959
12	249	88	691	7.267	0.727	31008
12	251	103	691	9.750	0.975	31736
12	253	112	689	5.993	0.599	32097
12	255	128	691	10.481	1.048	32046
12	257	151	692	14.964	1.496	32523
12	259	167	693	10.420	1.042	33584
12	261	184	694	11.069	1.107	33400
12	263	198	693	9.123	0.912	32810
12	265	209	692	7.179	0.718	32169
12	267	223	690	9.192	0.919	32726
12	269	234	697	8.475	0.847	32873
12	271	247	699	8.549	0.855	32740
12	273	259	701	7.907	0.791	32946
12	275	262	701	1.950	0.195	33439
12	277	283	697	13.895	1.390	32376
12	279	294	697	7.150	0.715	31649
12	281	296	697	1.300	0.130	32248
12	283	299	703	4.360	0.436	36733
12	285	301	712	5.993	0.599	31852
12	287	311	724	10.153	1.015	31540
12	289	323	730	8.720	0.872	31691
13	119	2	171	-1.000	-1.000	32946
13	121	17	170	9.771	0.977	31599
13	123	17	170	0.000	0.000	32950
13	125	28	176	8.144	0.814	34865
13	127	28	176	0.000	0.000	32300
13	129	28	176	0.000	0.000	34235
13	131	28	176	0.000	0.000	32669
13	133	32	184	5.814	0.581	33671
13	135	40	197	9.922	0.992	30898
13	137	46	207	7.580	0.758	32163
13	139	49	211	3.250	0.325	33237
13	141	54	221	7.267	0.727	32252
13	143	64	241	14.534	1.453	35585
13	145	64	241	0.000	0.000	31635
13	147	68	259	11.985	1.199	33498
13	149	72	273	9.464	0.946	32503
13	151	73	281	5.240	0.524	32661
13	153	74	282	0.919	0.092	32029
13	155	76	288	4.111	0.411	32312
13	157	89	282	9.306	0.931	32356
13	159	90	282	0.650	0.065	32747
13	161	92	281	1.453	0.145	32558
13	163	104	276	8.450	0.845	32285
13	165	116	271	8.450	0.845	33966
13	167	129	265	9.306	0.931	36564
13	169	138	262	6.166	0.617	31094
13	171	145	259	4.950	0.495	31944
13	173	147	259	1.300	0.130	31537
13	175	157	261	6.629	0.663	32745
13	177	172	259	9.836	0.984	30497
13	179	185	258	8.475	0.847	32837
13	181	191	257	3.954	0.395	30878
13	183	195	253	3.677	0.368	34215
13	185	195	253	0.000	0.000	35171
13	187	200	247	5.077	0.508	33353
13	189	205	254	5.591	0.559	35426
13	191	214	264	8.745	0.874	32736
13	193	229	279	13.788	1.379	28798
13	195	236	287	6.909	0.691	30659
13	197	243	297	7.934	0.793	29466
13	199	249	303	5.515	0.552	31946
13	201	259	314	9.663	0.966	31090
13	203	265	321	5.993	0.599	33387
13	205	268	331	6.786	0.679	34542
13	207	270	339	5.360	0.536	31797
13	209	272	351	7.907	0.791	35136
13	211	273	358	4.596	0.460	33712
13	213	275	364	4.111	0.411	33466
13	215	277	370	4.111	0.411	32744
13	217	279	375	3.500	0.350	31376
13	219	279	380	3.250	0.325	33411
13	221	280	391	7.179	0.718	32788
13	223	280	391	0.000	0.000	29715
13	225	281	397	3.954	0.395	27079
13	227	281	397	0.000	0.000	29278
13	229	285	404	5.240	0.524	32332
13	231	288	409	3.790	0.379	31504
13	233	290	422	8.549	0.855	30557
13	235	291	432	6.532	0.653	32042
13	237	292	439	4.596	0.460	32733
13	239	294	443	2.907	0.291	31667
13	241	300	450	5.993	0.599	33762
13	243	305	456	5.077	0.508	25337
13	245	309	461	4.162	0.416	29328
13	247	314	467	5.077	0.508	36245
13	249	316	476	5.993	0.599	35719
13	251	319	483	4.950	0.495	27624
13	253	320	491	5.240	0.524	30728
13	255	322	495	2.907	0.291	31361
13	257	323	498	2.055	0.206	29068
13	259	325	505	4.732	0.473	30376
13	261	328	511	4.360	0.436	31372
13	263	331	520	6.166	0.617	31417
13	265	337	533	9.306	0.931	35908
13	267	337	536	1.950	0.195	34149
13	269	339	553	11.126	1.113	37159
13	271	339	558	3.250	0.325	38517
13	273	339	569	7.150	0.715	31953
13	275	340	573	2.680	0.268	41972
13	277	340	576	1.950	0.195	27381
13	279	341	580	2.680	0.268	22665
13	281	342	585	3.314	0.331	35622
13	283	342	589	2.600	0.260	31651
13	285	342	592	1.950	0.195	35326
13	287	342	601	5.850	0.585	32164
13	289	342	604	1.950	0.195	31331
14	139	26	148	-1.000	-1.000	33349
14	141	33	153	5.591	0.559	34769
14	143	38	155	3.500	0.350	32607
14	145	39	156	0.919	0.092	32528
14	147	54	161	10.277	1.028	34258
14	149	67	166	9.053	0.905	36371
14	151	72	171	4.596	0.460	31032
14	153	80	185	10.481	1.048	31565
14	155	84	189	3.677	0.368	30623
14	157	91	197	6.909	0.691	34212
14	159	99	209	9.374	0.937	33064
14	161	100	209	0.650	0.065	33478
14	163	106	208	3.954	0.395	31457
14	165	112	207	3.954	0.395	34456
14	167	117	207	3.250	0.325	32208
14	169	128	203	7.608	0.761	34745
14	171	133	201	3.500	0.350	36802
14	173	139	200	3.954	0.395	34958
14	175	142	197	2.758	0.276	33947
14	177	146	193	3.677	0.368	35191
14	179	145	187	3.954	0.395	32945
14	181	145	187	0.000	0.000	33938
14	183	152	190	4.950	0.495	34215
14	185	165	188	8.549	0.855	36603
14	187	169	188	2.600	0.260	38450
14	189	173	186	2.907	0.291	32152
14	191	174	186	0.650	0.065	34314
14	193	179	183	3.790	0.379	33254
14	195	182	181	2.344	0.234	33566
14	197	185	179	2.344	0.234	32918
14	199	199	175	9.464	0.946	33425
14	201	202	175	1.950	0.195	35101
14	203	206	172	3.250	0.325	32179
14	205	206	172	0.000	0.000	32803
14	207	205	172	0.650	0.065	31791
14	209	204	172	0.650	0.065	33585
14	211	204	172	0.000	0.000	34134
14	213	211	168	5.240	0.524	33242
14	215	211	168	0.000	0.000	32544
14	217	224	160	9.922	0.992	32575
14	219	230	158	4.111	0.411	34485
14	221	243	150	9.922	0.992	33435
14	223	251	148	5.360	0.536	31663
14	225	256	149	3.314	0.331	33234
14	227	261	149	3.250	0.325	33517
14	229	262	146	2.055	0.206	32539
14	231	269	141	5.591	0.559	29540
14	233	272	138	2.758	0.276	31460
14	235	273	138	0.650	0.065	30008
14	237	287	132	9.900	0.990	32472
14	239	289	130	1.838	0.184	30159
14	241	290	126	2.680	0.268	33581
14	243	295	134	6.132	0.613	33401
14	245	303	133	5.240	0.524	29125
14	247	310	131	4.732	0.473	37701
14	249	314	125	4.687	0.469	33880
14	251	318	121	3.677	0.368	35028
14	253	321	118	2.758	0.276	34022
14	255	324	117	2.055	0.206	33571
14	257	325	115	1.453	0.145	33669
14	259	325	109	3.900	0.390	33388
14	261	325	109	0.000	0.000	35402
14	263	324	109	0.650	0.065	35535
14	265	324	109	0.000	0.000	36045
14	267	323	104	3.314	0.331	31870
14	269	323	102	1.300	0.130	31443
14	271	328	99	3.790	0.379	33446
14	273	328	99	0.000	0.000	30552
14	275	332	100	2.680	0.268	31924
14	277	339	101	4.596	0.460	32779
14	279	345	101	3.900	0.390	37455
14	281	345	101	0.000	0.000	38693
14	283	348	99	2.344	0.234	34957
14	285	348	98	0.650	0.065	39430
14	287	350	94	2.907	0.291	33238
14	289	357	87	6.435	0.643	32910
15	147	97	0	-1.000	-1.000	29818
15	149	101	6	4.687	0.469	31077
15	151	101	11	3.250	0.325	29024
15	153	102	17	3.954	0.395	29984
15	155	106	38	13.895	1.390	31647
15	157	107	41	2.055	0.206	31366
15	159	111	57	10.720	1.072	34210
15	161	111	60	1.950	0.195	33620
15	163	113	64	2.907	0.291	33496
15	165	128	87	17.848	1.785	29379
15	167	128	87	0.000	0.000	30482
15	169	136	103	11.627	1.163	29816
15	171	142	116	9.306	0.931	29973
15	173	147	120	4.162	0.416	32533
15	175	153	130	7.580	0.758	32350
15	177	167	152	16.950	1.695	31614
15	179	170	153	2.055	0.206	31700
15	181	172	160	4.732	0.473	32288
15	183	181	168	7.827	0.783	31894
15	185	184	177	6.166	0.617	33365
15	187	187	185	5.553	0.555	34762
15	189	196	203	13.081	1.308	26906
15	191	196	203	0.000	0.000	28481
15	193	199	203	1.950	0.195	30104
15	195	203	202	2.680	0.268	32695
15	197	204	209	4.596	0.460	38440
15	199	204	210	0.650	0.065	35826
15	201	204	219	5.850	0.585	33421
15	203	204	219	0.000	0.000	32941
15	205	200	222	3.250	0.325	34214
15	207	198	224	1.838	0.184	35766
15	209	195	228	3.250	0.325	25878
15	211	195	229	0.650	0.065	30548
15	213	192	237	5.553	0.555	31732
15	215	192	239	1.300	0.130	34334
15	217	193	243	2.680	0.268	33925
15	219	193	249	3.900	0.390	33962
15	221	193	262	8.450	0.845	30913
15	223	193	275	8.450	0.845	32257
15	225	193	282	4.550	0.455	32016
15	227	194	293	7.179	0.718	30172
15	229	196	300	4.732	0.473	22447
15	231	196	305	3.250	0.325	31071
15	233	197	310	3.314	0.331	27265
15	235	197	315	3.250	0.325	30460
15	237	199	326	7.267	0.727	27899
15	239	200	331	3.314	0.331	31264
15	241	203	342	7.411	0.741	31249
15	243	204	345	2.055	0.206	23795
15	245	208	360	10.090	1.009	32678
15	247	210	365	3.500	0.350	31808
15	249	214	377	8.222	0.822	28485
15	251	215	380	2.055	0.206	35582
15	253	216	386	3.954	0.395	35063
15	255	219	396	6.786	0.679	32148
15	257	220	399	2.055	0.206	32562
15	259	226	406	5.993	0.599	34128
15	261	226	407	0.650	0.065	34114
15	263	227	409	1.453	0.145	24478
15	265	230	416	4.950	0.495	32744
15	267	230	417	0.650	0.065	35102
15	269	231	418	0.919	0.092	32051
15	271	231	418	0.000	0.000	33456
15	273	234	419	2.055	0.206	32200
15	275	246	425	8.720	0.872	35017
15	277	251	431	5.077	0.508	29057
15	279	252	432	0.919	0.092	29003
15	281	254	433	1.453	0.145	29952
15	283	257	441	5.553	0.555	31458
15	285	257	441	0.000	0.000	32979
15	287	258	443	1.453	0.145	38413
15	289	259	445	1.453	0.145	32734
16	175	21	153	-1.000	-1.000	32295
16	177	22	154	0.919	0.092	29383
16	179	32	164	9.192	0.919	24661
16	181	40	168	5.814	0.581	33599
16	183	50	180	10.153	1.015	27712
16	185	50	189	5.850	0.585	25772
16	187	48	197	5.360	0.536	33673
16	189	46	205	5.360	0.536	34301
16	191	42	213	5.814	0.581	30302
16	193	37	222	6.692	0.669	33983
16	195	33	228	4.687	0.469	32039
16	197	28	236	6.132	0.613	30306
16	199	28	237	0.650	0.065	28349
16	201	22	243	5.515	0.552	35287
16	203	21	245	1.453	0.145	38528
16	205	18	247	2.344	0.234	30600
16	207	13	250	3.790	0.379	33674
16	209	8	253	3.790	0.379	32368
16	211	8	253	0.000	0.000	32995
16	213	4	257	3.677	0.368	32561
16	215	4	257	0.000	0.000	32451
16	217	4	257	0.000	0.000	32488
16	219	4	254	1.950	0.195	32377
16	221	3	252	1.453	0.145	32843
16	223	2	251	0.919	0.092	32706
16	225	4	253	1.838	0.184	32436
16	227	5	253	0.650	0.065	32538
16	229	9	260	5.240	0.524	32800
16	231	10	265	3.314	0.331	32772
16	233	12	269	2.907	0.291	32187
16	235	13	270	0.919	0.092	32793
17	187	17	292	-1.000	-1.000	33289
17	189	17	291	0.650	0.065	33169
17	191	21	288	3.250	0.325	32479
17	193	32	283	7.854	0.785	32875
17	195	37	281	3.500	0.350	32239
17	197	41	279	2.907	0.291	31358
17	199	71	268	20.769	2.077	32043
17	201	71	268	0.000	0.000	32007
17	203	75	266	2.907	0.291	32302
17	205	77	266	1.300	0.130	32989
17	207	88	275	9.238	0.924	33673
17	209	93	277	3.500	0.350	30786
17	211	103	273	7.001	0.700	33326
17	213	105	269	2.907	0.291	35177
17	215	105	261	5.200	0.520	33418
17	217	103	249	7.907	0.791	33374
17	219	98	243	5.077	0.508	32269
17	221	96	242	1.453	0.145	32160
17	223	87	226	11.932	1.193	27663
17	225	87	225	0.650	0.065	31448
17	227	87	221	2.600	0.260	32798
17	229	99	229	9.374	0.937	37210
17	231	112	237	9.922	0.992	36954
17	233	130	251	14.822	1.482	38631
17	235	145	264	12.902	1.290	34244
17	237	169	283	19.896	1.990	32606
17	239	170	287	2.680	0.268	31851
17	241	170	291	2.600	0.260	36570
17	243	172	302	7.267	0.727	32991
17	245	169	312	6.786	0.679	32822
17	247	166	317	3.790	0.379	32666
17	249	174	319	5.360	0.536	31518
17	251	182	326	6.909	0.691	32689
17	253	183	334	5.240	0.524	29255
17	255	183	346	7.800	0.780	35779
17	257	186	354	5.553	0.555	32062
17	259	188	363	5.993	0.599	31639
17	261	189	365	1.453	0.145	33128
17	263	191	371	4.111	0.411	35577
17	265	194	376	3.790	0.379	32392
17	267	196	380	2.907	0.291	32401
17	269	199	384	3.250	0.325	32691
17	271	201	387	2.344	0.234	32019
17	273	203	389	1.838	0.184	32586
17	275	203	389	0.000	0.000	32735
17	277	203	389	0.000	0.000	31998
17	279	203	388	0.650	0.065	32190
17	281	202	371	11.069	1.107	31308
17	283	202	365	3.900	0.390	29195
17	285	201	358	4.596	0.460	31087
17	287	200	345	8.475	0.847	32676
17	289	200	336	5.850	0.585	32832
18	155	8	600	-1.000	-1.000	30950
18	157	13	600	3.250	0.325	31359
18	159	17	600	2.600	0.260	31664
18	161	22	603	3.790	0.379	31379
18	163	28	609	5.515	0.552	37294
18	165	37	615	7.031	0.703	31228
18	167	38	615	0.650	0.065	31317
18	169	44	612	4.360	0.436	31320
18	171	55	652	26.965	2.696	29740
18	173	60	653	3.314	0.331	34732
18	175	85	677	22.525	2.253	29256
18	177	101	692	14.255	1.426	30840
18	179	108	693	4.596	0.460	31139
18	181	118	694	6.532	0.653	30831
18	183	99	684	13.956	1.396	30449
18	185	97	684	1.300	0.130	30984
18	187	93	681	3.250	0.325	31087
18	189	90	675	4.360	0.436	31572
18	191	94	657	11.985	1.199	32038
18	193	103	646	9.238	0.924	31132
18	195	133	634	21.002	2.100	30752
18	197	140	629	5.591	0.559	31176
18	199	148	623	6.500	0.650	31203
18	201	158	613	9.192	0.919	31473
18	203	162	609	3.677	0.368	33539
18	205	175	596	11.950	1.195	31603
18	207	176	594	1.453	0.145	31517
18	209	164	598	8.222	0.822	31774
18	211	155	600	5.993	0.599	32320
18	213	136	612	14.607	1.461	34935
18	215	134	612	1.300	0.130	29731
18	217	130	613	2.680	0.268	31161
18	219	123	616	4.950	0.495	34631
18	221	115	619	5.553	0.555	33975
18	223	96	620	12.367	1.237	31670
18	225	91	620	3.250	0.325	27146
18	227	89	621	1.453	0.145	27875
18	229	73	627	11.107	1.111	31210
18	231	64	631	6.402	0.640	30807
18	233	53	634	7.411	0.741	27137
18	235	48	638	4.162	0.416	27065
18	237	41	648	7.934	0.793	35486
18	239	38	650	2.344	0.234	32195
18	241	30	659	7.827	0.783	26791
18	243	25	667	6.132	0.613	31842
18	245	23	670	2.344	0.234	26875
18	247	23	670	0.000	0.000	26661
18	249	23	670	0.000	0.000	27432
18	251	23	670	0.000	0.000	29870
18	253	21	677	4.732	0.473	29149
18	255	21	677	0.000	0.000	26545
18	257	21	677	0.000	0.000	28199
18	259	33	650	19.205	1.920	27390
18	261	42	644	7.031	0.703	28050
18	263	65	623	20.244	2.024	27394
18	265	73	615	7.354	0.735	32881
18	267	83	595	14.534	1.453	28039
18	269	85	590	3.500	0.350	32003
18	271	86	587	2.055	0.206	30591
18	273	88	581	4.111	0.411	32594
18	275	92	568	8.841	0.884	32132
18	277	94	557	7.267	0.727	34100
18	279	99	527	19.768	1.977	32592
18	281	102	520	4.950	0.495	32385
18	283	116	497	17.501	1.750	33190
18	285	116	487	6.500	0.650	34007
18	287	111	478	6.692	0.669	33350
18	289	92	453	20.410	2.041	31529
19	165	22	725	-1.000	-1.000	34461
19	167	20	739	9.192	0.919	29747
19	169	20	739	0.000	0.000	30456
19	171	22	745	4.111	0.411	28872
19	173	28	754	7.031	0.703	28749
19	175	35	760	5.993	0.599	28213
19	177	36	763	2.055	0.206	30922
19	179	39	766	2.758	0.276	34310
19	181	49	770	7.001	0.700	30447
19	183	62	781	11.069	1.107	30929
19	185	68	788	5.993	0.599	30853
19	187	73	796	6.132	0.613	30895
19	189	85	809	11.499	1.150	28465
19	191	87	811	1.838	0.184	30210
19	193	94	814	4.950	0.495	30493
19	195	106	814	7.800	0.780	30377
19	197	113	804	7.934	0.793	30728
19	199	124	802	7.267	0.727	30322
19	201	132	803	5.240	0.524	30603
19	203	149	803	11.050	1.105	30138
19	205	181	809	21.162	2.116	34062
19	207	185	811	2.907	0.291	30243
19	209	194	814	6.166	0.617	34912
19	211	210	825	12.620	1.262	30238
19	213	210	825	0.000	0.000	30451
19	215	210	826	0.650	0.065	32371
19	217	210	826	0.000	0.000	24470
19	219	215	832	5.077	0.508	27399
19	221	217	834	1.838	0.184	32311
19	223	230	836	8.549	0.855	29242
19	225	241	846	9.663	0.966	33332
19	227	251	848	6.629	0.663	29664
19	229	270	850	12.418	1.242	31921
19	231	282	849	7.827	0.783	31040
19	233	282	851	1.300	0.130	30587
19	235	283	861	6.532	0.653	30975
19	237	285	872	7.267	0.727	28546
19	239	285	889	11.050	1.105	31836
19	241	285	889	0.000	0.000	31165
19	243	285	902	8.450	0.845	31904
19	245	287	905	2.344	0.234	32541
19	247	288	920	9.771	0.977	31645
19	249	288	930	6.500	0.650	31284
19	251	285	937	4.950	0.495	30581
19	253	278	951	10.174	1.017	35097
19	255	267	965	11.573	1.157	36757
19	257	263	976	7.608	0.761	30899
19	259	262	982	3.954	0.395	30534
19	261	261	984	1.453	0.145	30844
19	263	258	988	3.250	0.325	30365
19	265	256	991	2.344	0.234	30729
19	267	254	994	2.344	0.234	31060
19	269	253	998	2.680	0.268	31075
19	271	251	999	1.453	0.145	30647
19	273	249	1003	2.907	0.291	30508
19	275	249	1003	0.000	0.000	31636
19	277	247	1005	1.838	0.184	35488
19	279	243	1010	4.162	0.416	30273
19	281	242	1011	0.919	0.092	31946
19	283	241	1013	1.453	0.145	32173
19	285	241	1014	0.650	0.065	30726
19	287	238	1017	2.758	0.276	30033
19	289	237	1018	0.919	0.092	30177
20	179	62	701	-1.000	-1.000	29232
20	181	74	704	8.040	0.804	33795
20	183	87	706	8.549	0.855	28436
20	185	90	706	1.950	0.195	32088
20	187	99	706	5.850	0.585	28955
20	189	108	706	5.850	0.585	33400
20	191	118	707	6.532	0.653	28766
20	193	133	700	10.759	1.076	28684
20	195	135	700	1.300	0.130	28194
20	197	143	698	5.360	0.536	34289
20	199	153	698	6.500	0.650	32355
20	201	155	698	1.300	0.130	34939
20	203	156	697	0.919	0.092	32479
20	205	157	698	0.919	0.092	31639
20	207	163	700	4.111	0.411	27992
20	209	165	701	1.453	0.145	29510
20	211	174	705	6.402	0.640	31428
20	213	174	705	0.000	0.000	32920
20	215	174	705	0.000	0.000	31033
20	217	175	704	0.919	0.092	32363
20	219	155	699	13.400	1.340	26696
20	221	153	699	1.300	0.130	25719
20	223	143	700	6.532	0.653	23452
20	225	137	702	4.111	0.411	30948
20	227	133	702	2.600	0.260	35318
20	229	132	702	0.650	0.065	35861
20	231	121	698	7.608	0.761	27508
20	233	123	698	1.300	0.130	27657
20	235	131	697	5.240	0.524	24615
20	237	140	696	5.886	0.589	25883
20	239	157	696	11.050	1.105	33048
20	241	164	697	4.596	0.460	22807
20	243	173	699	5.993	0.599	28244
20	245	183	691	8.324	0.832	30967
20	247	187	692	2.680	0.268	31126
20	249	187	692	0.000	0.000	31910
20	251	187	692	0.000	0.000	31625
20	253	187	692	0.000	0.000	31732
20	255	188	692	0.650	0.065	31688
20	257	197	696	6.402	0.640	31312
20	259	202	697	3.314	0.331	30663
20	261	212	700	6.786	0.679	25811
20	263	219	702	4.732	0.473	23402
20	265	229	704	6.629	0.663	33814
20	267	241	707	8.040	0.804	31542
20	269	243	707	1.300	0.130	34446
20	271	251	708	5.240	0.524	31619
20	273	254	708	1.950	0.195	32397
20	275	258	708	2.600	0.260	33782
20	277	260	708	1.300	0.130	31170
20	279	268	707	5.240	0.524	34455
20	281	243	707	16.250	1.625	33271
20	283	222	707	13.650	1.365	32762
20	285	208	706	9.123	0.912	33960
20	287	180	705	18.211	1.821	33223
20	289	177	704	2.055	0.206	36323
21	187	27	690	-1.000	-1.000	33284
21	189	42	688	9.836	0.984	33670
21	191	73	687	20.160	2.016	31329
21	193	74	686	0.919	0.092	31301
21	195	74	683	1.950	0.195	31641
21	197	81	678	5.591	0.559	34779
21	199	85	677	2.680	0.268	35145
21	201	97	671	8.720	0.872	30847
21	203	89	666	6.132	0.613	32575
21	205	89	666	0.000	0.000	34301
21	207	90	666	0.650	0.065	33192
21	209	98	666	5.200	0.520	34679
21	211	104	667	3.954	0.395	33461
21	213	117	667	8.450	0.845	33638
21	215	118	667	0.650	0.065	31950
21	217	120	667	1.300	0.130	31866
21	219	120	668	0.650	0.065	31879
21	221	109	668	7.150	0.715	28900
21	223	109	668	0.000	0.000	29117
21	225	106	668	1.950	0.195	32129
21	227	106	668	0.000	0.000	32764
21	229	107	670	1.453	0.145	28020
21	231	110	671	2.055	0.206	25361
21	233	119	673	5.993	0.599	26585
21	235	119	673	0.000	0.000	24003
21	237	123	675	2.907	0.291	23938
21	239	122	675	0.650	0.065	21787
21	241	112	677	6.629	0.663	35816
21	243	101	674	7.411	0.741	28852
21	245	101	674	0.000	0.000	23690
21	247	98	674	1.950	0.195	25930
21	249	94	674	2.600	0.260	23845
21	251	77	662	13.525	1.353	30935
21	253	77	662	0.000	0.000	31008
21	255	72	664	3.500	0.350	31467
21	257	72	664	0.000	0.000	31110
21	259	68	674	7.001	0.700	29011
21	261	68	674	0.000	0.000	29787
21	263	65	675	2.055	0.206	28779
21	265	64	675	0.650	0.065	26435
21	267	61	675	1.950	0.195	27170
21	269	61	675	0.000	0.000	29986
21	271	68	677	4.732	0.473	26938
21	273	85	680	11.220	1.122	33425
21	275	93	681	5.240	0.524	35317
21	277	99	682	3.954	0.395	33624
21	279	106	684	4.732	0.473	31874
21	281	111	683	3.314	0.331	32339
21	283	122	683	7.150	0.715	28033
21	285	132	686	6.786	0.679	30545
21	287	133	686	0.650	0.065	32766
21	289	133	686	0.000	0.000	28384
22	201	4	789	-1.000	-1.000	30723
22	203	10	795	5.515	0.552	38126
22	205	12	799	2.907	0.291	31717
22	207	12	799	0.000	0.000	39457
22	209	12	799	0.000	0.000	32041
22	211	12	799	0.000	0.000	30556
22	213	26	800	9.123	0.912	30539
22	215	36	802	6.629	0.663	42098
22	217	45	806	6.402	0.640	36353
22	219	56	819	11.069	1.107	31930
22	221	59	821	2.344	0.234	31606
22	223	69	815	7.580	0.758	31993
22	225	81	809	8.720	0.872	30643
22	227	90	802	7.411	0.741	30856
22	229	97	790	9.030	0.903	35546
22	231	103	782	6.500	0.650	33124
22	233	129	770	18.613	1.861	36623
22	235	146	761	12.503	1.250	34454
22	237	169	750	16.571	1.657	32582
22	239	194	740	17.501	1.750	34689
22	241	213	733	13.161	1.316	34533
22	243	233	731	13.065	1.306	30911
22	245	237	730	2.680	0.268	30828
22	247	243	729	3.954	0.395	30778
22	249	242	732	2.055	0.206	30920
22	251	239	733	2.055	0.206	30739
22	253	193	749	31.656	3.166	31342
22	255	193	750	0.650	0.065	31118
22	257	189	754	3.677	0.368	31272
22	259	184	761	5.591	0.559	30770
22	261	190	775	9.900	0.990	31356
22	263	199	781	7.031	0.703	31799
22	265	206	786	5.591	0.559	34796
22	267	216	792	7.580	0.758	31545
22	269	209	806	10.174	1.017	30593
22	271	199	822	12.264	1.226	30227
22	273	196	834	8.040	0.804	34163
22	275	197	845	7.179	0.718	34195
22	277	201	860	10.090	1.009	30158
22	279	206	876	10.896	1.090	28627
22	281	213	900	16.250	1.625	32165
22	283	222	915	11.370	1.137	29901
22	285	227	924	6.692	0.669	29421
22	287	232	934	7.267	0.727	28818
22	289	235	941	4.950	0.495	28852
23	185	18	13	-1.000	-1.000	31073
23	187	15	13	1.950	0.195	32913
23	189	14	21	5.240	0.524	33334
23	191	14	26	3.250	0.325	33643
23	193	16	32	4.111	0.411	31249
23	195	16	37	3.250	0.325	31300
23	197	17	48	7.179	0.718	30550
23	199	17	48	0.000	0.000	30916
23	201	19	44	2.907	0.291	31041
23	203	22	40	3.250	0.325	30413
23	205	37	34	10.501	1.050	31106
23	207	46	31	6.166	0.617	31045
23	209	67	27	13.895	1.390	31831
23	211	67	27	0.000	0.000	31977
23	213	75	29	5.360	0.536	32396
23	215	82	32	4.950	0.495	32285
23	217	93	41	9.238	0.924	33067
23	219	96	44	2.758	0.276	33808
23	221	100	49	4.162	0.416	33372
23	223	108	55	6.500	0.650	32114
23	225	116	69	10.481	1.048	31786
23	227	126	81	10.153	1.015	33617
23	229	129	85	3.250	0.325	27523
23	231	133	96	7.608	0.761	32855
23	233	136	103	4.950	0.495	35649
23	235	141	111	6.132	0.613	29487
23	237	142	113	1.453	0.145	31324
23	239	144	117	2.907	0.291	30700
23	241	146	122	3.500	0.350	33047
23	243	147	124	1.453	0.145	32565
23	245	148	127	2.055	0.206	32905
23	247	149	131	2.680	0.268	32833
23	249	149	132	0.650	0.065	33130
23	251	149	132	0.000	0.000	33091
23	253	149	128	2.600	0.260	33121
23	255	148	125	2.055	0.206	33240
23	257	148	123	1.300	0.130	33092
23	259	144	116	5.240	0.524	33255
23	261	142	112	2.907	0.291	32989
23	263	141	109	2.055	0.206	32198
23	265	140	103	3.954	0.395	30690
23	267	137	95	5.553	0.555	31764
23	269	134	88	4.950	0.495	25515
23	271	131	80	5.553	0.555	30973
23	273	128	64	10.581	1.058	36085
23	275	123	52	8.450	0.845	35659
23	277	122	46	3.954	0.395	37022
23	279	120	33	8.549	0.855	32960
23	281	119	31	1.453	0.145	33915
23	283	118	26	3.314	0.331	31871
23	285	118	26	0.000	0.000	32273
23	287	118	17	5.850	0.585	32220
23	289	117	15	1.453	0.145	26309
24	247	10	60	-1.000	-1.000	30962
24	249	10	60	0.000	0.000	31883
24	251	13	60	1.950	0.195	31150
24	253	30	58	11.126	1.113	28661
24	255	39	57	5.886	0.589	32035
24	257	39	57	0.000	0.000	28721
24	259	58	55	12.418	1.242	30765
24	261	69	55	7.150	0.715	30869
24	263	90	52	13.788	1.379	32987
24	265	93	48	3.250	0.325	33116
24	267	106	46	8.549	0.855	32796
24	269	109	44	2.344	0.234	32397
24	271	118	57	10.277	1.028	31719
24	273	128	64	7.934	0.793	36085
24	275	141	70	9.306	0.931	31488
24	277	146	71	3.314	0.331	32766
24	279	154	71	5.200	0.520	32646
24	281	166	77	8.720	0.872	34217
24	283	174	81	5.814	0.581	33012
24	285	184	98	12.820	1.282	35866
24	287	196	116	14.061	1.406	31237
24	289	206	129	10.661	1.066	36020
