# Supplementary material for: The Arp2/3 complex is required for in situ haptotactic response of microglia to iC3b
Source: EMBO Rep. 2026 Feb 27;27(7):1666–95. doi: 10.1038/s44319-026-00720-9 (PMC13076747; doi:10.1038/s44319-026-00720-9)
Supplement: Supplementary file 15 — Source data Fig. 3 [file 44319_2026_720_MOESM15_ESM.zip › Figure 3/3H-L/25.02.08 BV2 iC3b hapto CK666 well 2 away tracks 776.txt]

	Track n�	Slice n�	X	Y	Distance	Velocity	Pixel Value
1	1	183	17	750	-1	-1	30173
2	1	185	18	745	3.314	0.331	25075
3	1	187	28	737	8.324	0.832	27626
4	1	189	31	730	4.95	0.495	27597
5	1	191	34	721	6.166	0.617	25731
6	1	193	38	712	6.402	0.64	25044
7	1	195	42	704	5.814	0.581	24004
8	1	197	46	698	4.687	0.469	25127
9	1	199	55	691	7.411	0.741	24600
10	1	201	58	688	2.758	0.276	24249
11	1	203	66	682	6.5	0.65	23957
12	1	205	75	674	7.827	0.783	25196
13	1	207	87	667	9.03	0.903	27250
14	1	209	102	657	11.718	1.172	26363
15	1	211	115	646	11.069	1.107	31658
16	1	213	122	636	7.934	0.793	30829
17	1	215	124	625	7.267	0.727	29473
18	1	217	122	611	9.192	0.919	28094
19	1	219	122	604	4.55	0.455	26134
20	1	221	123	595	5.886	0.589	26471
21	1	223	126	590	3.79	0.379	28275
22	1	225	133	582	6.909	0.691	28608
23	1	227	135	573	5.993	0.599	29024
24	1	229	137	568	3.5	0.35	30304
25	1	231	142	571	3.79	0.379	28895
26	1	233	156	575	9.464	0.946	27596
27	1	235	158	575	1.3	0.13	29738
28	1	237	160	575	1.3	0.13	30379
29	1	239	175	579	10.09	1.009	30348
30	1	241	181	582	4.36	0.436	28309
31	1	243	190	587	6.692	0.669	24023
32	1	245	198	592	6.132	0.613	23799
33	1	247	202	595	3.25	0.325	26232
34	1	249	211	600	6.692	0.669	26389
35	1	251	224	607	9.597	0.96	27393
36	1	253	232	613	6.5	0.65	28701
37	1	255	236	615	2.907	0.291	28578
38	1	257	243	616	4.596	0.46	29663
39	1	259	252	616	5.85	0.585	29113
40	1	261	258	615	3.954	0.395	28170
41	1	263	265	613	4.732	0.473	25360
42	1	265	273	615	5.36	0.536	24198
43	1	267	278	616	3.314	0.331	28267
44	1	269	280	616	1.3	0.13	26724
45	1	271	282	617	1.453	0.145	29861
46	1	273	287	616	3.314	0.331	26010
47	1	275	299	613	8.04	0.804	30192
48	1	277	301	615	1.838	0.184	28301
49	1	279	305	620	4.162	0.416	32366
50	1	281	310	624	4.162	0.416	26820
51	1	283	311	628	2.68	0.268	33363
52	1	285	317	632	4.687	0.469	27910
53	1	287	320	638	4.36	0.436	28027
54	1	289	321	640	1.453	0.145	28481
55	2	193	22	497	-1	-1	27340
56	2	195	23	498	0.919	0.092	27188
57	2	197	29	501	4.36	0.436	24053
58	2	199	36	505	5.24	0.524	22174
59	2	201	45	509	6.402	0.64	25256
60	2	203	48	510	2.055	0.206	26013
61	2	205	55	516	5.993	0.599	24473
62	2	207	78	535	19.391	1.939	28926
63	2	209	86	538	5.553	0.555	27286
64	2	211	91	542	4.162	0.416	27281
65	2	213	96	543	3.314	0.331	27592
66	2	215	114	534	13.081	1.308	25005
67	2	217	121	538	5.24	0.524	28067
68	2	219	129	540	5.36	0.536	27792
69	2	221	138	554	10.818	1.082	27512
70	2	223	139	554	0.65	0.065	27469
71	2	225	138	556	1.453	0.145	27931
72	2	227	143	567	7.854	0.785	28623
73	2	229	144	571	2.68	0.268	27138
74	2	231	148	572	2.68	0.268	28040
75	2	233	145	572	1.95	0.195	30946
76	2	235	144	587	9.771	0.977	25920
77	2	237	145	587	0.65	0.065	27252
78	2	239	146	585	1.453	0.145	24200
79	2	241	148	592	4.732	0.473	28355
80	2	243	148	593	0.65	0.065	26352
81	2	245	149	599	3.954	0.395	26824
82	2	247	149	604	3.25	0.325	33911
83	2	249	147	610	4.111	0.411	27926
84	2	251	145	613	2.344	0.234	27553
85	2	253	141	619	4.687	0.469	27069
86	2	255	139	623	2.907	0.291	27471
87	2	257	137	625	1.838	0.184	27396
88	2	259	136	629	2.68	0.268	27937
89	2	261	135	631	1.453	0.145	27338
90	2	263	134	635	2.68	0.268	25959
91	2	265	135	641	3.954	0.395	25630
92	2	267	138	646	3.79	0.379	28108
93	2	269	141	651	3.79	0.379	29156
94	2	271	144	662	7.411	0.741	29348
95	2	273	144	669	4.55	0.455	27127
96	2	275	145	678	5.886	0.589	27115
97	2	277	145	684	3.9	0.39	28781
98	2	279	146	692	5.24	0.524	26958
99	2	281	147	699	4.596	0.46	27192
100	2	283	148	703	2.68	0.268	26923
101	2	285	148	707	2.6	0.26	26637
102	2	287	149	714	4.596	0.46	26880
103	2	289	150	720	3.954	0.395	26919
104	3	191	12	256	-1	-1	28002
105	3	193	12	255	0.65	0.065	26815
106	3	195	12	255	0	0	28211
107	3	197	13	254	0.919	0.092	27185
108	3	199	13	253	0.65	0.065	27763
109	3	201	23	249	7.001	0.7	28858
110	3	203	25	249	1.3	0.13	28584
111	3	205	31	249	3.9	0.39	26025
112	3	207	49	250	11.718	1.172	26825
113	3	209	52	249	2.055	0.206	28086
114	3	211	69	248	11.069	1.107	27987
115	3	213	83	248	9.1	0.91	26025
116	3	215	98	245	9.943	0.994	29930
117	3	217	98	243	1.3	0.13	26907
118	3	219	102	240	3.25	0.325	31514
119	3	221	104	236	2.907	0.291	28902
120	3	223	110	229	5.993	0.599	29728
121	3	225	112	227	1.838	0.184	28497
122	3	227	124	232	8.45	0.845	29562
123	3	229	138	232	9.1	0.91	28903
124	3	231	143	234	3.5	0.35	29584
125	3	233	151	235	5.24	0.524	28902
126	3	235	162	236	7.179	0.718	29400
127	3	237	164	234	1.838	0.184	29472
128	3	239	173	229	6.692	0.669	30563
129	3	241	179	226	4.36	0.436	30467
130	3	243	187	222	5.814	0.581	28876
131	3	245	191	220	2.907	0.291	30068
132	3	247	205	215	9.663	0.966	29509
133	3	249	211	214	3.954	0.395	30149
134	3	251	218	210	5.24	0.524	29175
135	3	253	222	208	2.907	0.291	29577
136	3	255	227	202	5.077	0.508	29618
137	3	257	231	199	3.25	0.325	30024
138	3	259	236	201	3.5	0.35	30302
139	3	261	245	205	6.402	0.64	28913
140	3	263	258	206	8.475	0.847	30356
141	3	265	260	210	2.907	0.291	31809
142	3	267	262	213	2.344	0.234	30937
143	3	269	267	217	4.162	0.416	29406
144	3	271	267	217	0	0	29959
145	3	273	268	219	1.453	0.145	29648
146	3	275	270	221	1.838	0.184	29497
147	3	277	269	221	0.65	0.065	30013
148	3	279	267	221	1.3	0.13	29521
149	3	281	264	220	2.055	0.206	29629
150	3	283	262	220	1.3	0.13	30164
151	3	285	262	220	0	0	29831
152	3	287	260	220	1.3	0.13	30392
153	3	289	256	223	3.25	0.325	32328
154	4	205	16	202	-1	-1	29630
155	4	207	15	197	3.314	0.331	30618
156	4	209	15	197	0	0	28054
157	4	211	18	193	3.25	0.325	27448
158	4	213	26	185	7.354	0.735	24296
159	4	215	31	181	4.162	0.416	25583
160	4	217	42	174	8.475	0.847	26136
161	4	219	55	168	9.306	0.931	26802
162	4	221	70	161	10.759	1.076	27244
163	4	223	91	156	14.031	1.403	28764
164	4	225	97	155	3.954	0.395	28143
165	4	227	102	152	3.79	0.379	27295
166	4	229	108	148	4.687	0.469	31748
167	4	231	109	147	0.919	0.092	30564
168	4	233	108	147	0.65	0.065	30222
169	4	235	104	148	2.68	0.268	29267
170	4	237	103	148	0.65	0.065	29267
171	4	239	104	148	0.65	0.065	28088
172	4	241	104	148	0	0	32168
173	4	243	102	150	1.838	0.184	31840
174	4	245	101	150	0.65	0.065	27869
175	4	247	105	146	3.677	0.368	29320
176	4	249	110	143	3.79	0.379	24720
177	4	251	117	136	6.435	0.643	28338
178	4	253	125	132	5.814	0.581	28084
179	4	255	132	129	4.95	0.495	30117
180	4	257	144	125	8.222	0.822	30281
181	4	259	148	129	3.677	0.368	30754
182	4	261	155	133	5.24	0.524	29124
183	4	263	164	134	5.886	0.589	29199
184	4	265	171	136	4.732	0.473	25979
185	4	267	179	137	5.24	0.524	28049
186	4	269	187	138	5.24	0.524	29172
187	4	271	188	138	0.65	0.065	30539
188	4	273	190	141	2.344	0.234	31660
189	4	275	194	143	2.907	0.291	29952
190	4	277	194	143	0	0	29842
191	4	279	196	141	1.838	0.184	29419
192	4	281	199	137	3.25	0.325	29918
193	4	283	201	133	2.907	0.291	29787
194	4	285	203	130	2.344	0.234	30369
195	4	287	204	129	0.919	0.092	34228
196	4	289	207	127	2.344	0.234	32320
197	5	209	13	786	-1	-1	24348
198	5	211	14	786	0.65	0.065	26254
199	5	213	17	787	2.055	0.206	25832
200	5	215	18	791	2.68	0.268	26437
201	5	217	27	808	12.503	1.25	26699
202	5	219	28	810	1.453	0.145	26940
203	5	221	36	827	12.212	1.221	27601
204	5	223	41	837	7.267	0.727	28463
205	5	225	44	842	3.79	0.379	27443
206	5	227	50	850	6.5	0.65	24108
207	5	229	52	861	7.267	0.727	25722
208	5	231	55	867	4.36	0.436	25289
209	5	233	59	879	8.222	0.822	25700
210	5	235	60	879	0.65	0.065	25341
211	5	237	63	884	3.79	0.379	25888
212	5	239	68	894	7.267	0.727	26156
213	5	241	84	915	17.16	1.716	23392
214	5	243	86	919	2.907	0.291	25478
215	5	245	92	929	7.58	0.758	24147
216	5	247	106	945	13.819	1.382	23703
217	5	249	108	947	1.838	0.184	24423
218	5	251	117	954	7.411	0.741	24850
219	5	253	130	962	9.922	0.992	26437
220	5	255	137	968	5.993	0.599	26921
221	5	257	140	971	2.758	0.276	25539
222	5	259	145	978	5.591	0.559	25431
223	5	261	149	983	4.162	0.416	26118
224	5	263	153	986	3.25	0.325	25504
225	5	265	157	990	3.677	0.368	26089
226	5	267	164	996	5.993	0.599	27220
227	5	269	168	998	2.907	0.291	26496
228	5	271	171	1001	2.758	0.276	31041
229	5	273	172	1004	2.055	0.206	29558
230	5	275	175	1009	3.79	0.379	29492
231	5	277	175	1012	1.95	0.195	29438
232	5	279	176	1014	1.453	0.145	26988
233	5	281	177	1016	1.453	0.145	27234
234	5	283	177	1017	0.65	0.065	27375
235	5	285	178	1019	1.453	0.145	29853
236	5	287	178	1019	0	0	28901
237	5	289	181	1022	2.758	0.276	25671
238	6	225	7	999	-1	-1	24688
239	6	227	7	999	0	0	25151
240	6	229	7	999	0	0	25116
241	6	231	13	982	11.718	1.172	25426
242	6	233	16	976	4.36	0.436	26475
243	6	235	24	961	11.05	1.105	25085
244	6	237	27	951	6.786	0.679	26070
245	6	239	28	943	5.24	0.524	23759
246	6	241	36	926	12.212	1.221	25357
247	6	243	45	916	8.745	0.874	25724
248	6	245	49	911	4.162	0.416	25285
249	6	247	48	904	4.596	0.46	26130
250	6	249	43	899	4.596	0.46	26945
251	6	251	37	892	5.993	0.599	26309
252	6	253	30	882	7.934	0.793	27063
253	6	255	28	881	1.453	0.145	28520
254	6	257	21	871	7.934	0.793	26620
255	6	259	17	867	3.677	0.368	26409
256	6	261	13	862	4.162	0.416	25037
257	6	263	11	861	1.453	0.145	22973
258	6	265	8	857	3.25	0.325	26395
259	6	267	7	850	4.596	0.46	24632
260	6	269	5	843	4.732	0.473	26575
261	6	271	3	842	1.453	0.145	28477
262	6	273	3	839	1.95	0.195	26744
263	6	275	3	838	0.65	0.065	26205
264	6	277	3	832	3.9	0.39	24544
265	6	279	3	831	0.65	0.065	24974
266	6	281	5	824	4.732	0.473	21767
267	6	283	5	819	3.25	0.325	24431
268	6	285	5	818	0.65	0.065	26701
269	6	287	8	814	3.25	0.325	25019
270	7	261	11	840	-1	-1	26409
271	7	263	14	840	1.95	0.195	26687
272	7	265	21	841	4.596	0.46	27239
273	7	267	25	841	2.6	0.26	29238
274	7	269	38	841	8.45	0.845	26450
275	7	271	45	842	4.596	0.46	26014
276	7	273	46	842	0.65	0.065	24751
277	7	275	50	842	2.6	0.26	24251
278	7	277	64	842	9.1	0.91	24984
279	7	279	72	842	5.2	0.52	26309
280	7	281	83	843	7.179	0.718	25680
281	7	283	101	846	11.861	1.186	24963
282	7	285	105	847	2.68	0.268	25499
283	7	287	124	849	12.418	1.242	26532
284	7	289	130	852	4.36	0.436	27479
285	8	241	5	52	-1	-1	28118
286	8	243	5	52	0	0	28005
287	8	245	12	52	4.55	0.455	31948
288	8	247	20	50	5.36	0.536	31404
289	8	249	23	49	2.055	0.206	30236
290	8	251	33	46	6.786	0.679	34566
291	8	253	36	46	1.95	0.195	31627
292	8	255	40	43	3.25	0.325	31886
293	8	257	42	42	1.453	0.145	33046
294	8	259	52	38	7.001	0.7	33192
295	8	261	59	33	5.591	0.559	31395
296	8	263	67	29	5.814	0.581	25929
297	8	265	75	25	5.814	0.581	31113
298	8	267	85	23	6.629	0.663	30426
299	8	269	90	21	3.5	0.35	30866
300	8	271	104	19	9.192	0.919	32894
301	8	273	108	18	2.68	0.268	32789
302	8	275	112	17	2.68	0.268	31824
303	8	277	118	14	4.36	0.436	32487
304	8	279	123	11	3.79	0.379	31964
305	8	281	130	11	4.55	0.455	32243
306	8	283	148	6	12.143	1.214	30089
307	8	285	148	6	0	0	29982
308	8	287	152	7	2.68	0.268	30437
309	8	289	156	8	2.68	0.268	29997
310	9	127	12	735	-1	-1	24334
311	9	129	27	735	9.75	0.975	23607
312	9	131	28	736	0.919	0.092	22217
313	9	133	36	748	9.374	0.937	24993
314	9	135	47	758	9.663	0.966	22772
315	9	137	52	758	3.25	0.325	33350
316	9	139	88	757	23.408	2.341	26295
317	9	141	107	757	12.35	1.235	24362
318	9	143	124	754	11.22	1.122	25165
319	9	145	136	752	7.907	0.791	24270
320	9	147	142	750	4.111	0.411	23610
321	9	149	155	741	10.277	1.028	24131
322	9	151	180	718	22.08	2.208	23840
323	9	153	195	698	16.25	1.625	24577
324	9	155	204	678	14.255	1.426	24083
325	9	157	205	654	15.613	1.561	24698
326	9	159	200	645	6.692	0.669	24139
327	9	161	203	634	7.411	0.741	24197
328	9	163	205	629	3.5	0.35	26580
329	9	165	214	623	7.031	0.703	20926
330	9	167	229	609	13.337	1.334	26467
331	9	169	241	598	10.581	1.058	25363
332	9	171	244	595	2.758	0.276	24643
333	9	173	240	603	5.814	0.581	21728
334	9	175	238	610	4.732	0.473	23287
335	9	177	248	605	7.267	0.727	23891
336	9	179	268	592	15.505	1.55	24990
337	9	181	286	584	12.803	1.28	25186
338	9	183	292	577	5.993	0.599	25545
339	9	185	293	573	2.68	0.268	29242
340	9	187	291	567	4.111	0.411	24011
341	9	189	290	560	4.596	0.46	24355
342	9	191	295	554	5.077	0.508	22527
343	9	193	298	549	3.79	0.379	25621
344	9	195	300	551	1.838	0.184	24137
345	9	197	310	549	6.629	0.663	24054
346	9	199	322	546	8.04	0.804	23127
347	9	201	339	543	11.22	1.122	23795
348	9	203	345	542	3.954	0.395	23559
349	9	205	350	539	3.79	0.379	24157
350	9	207	362	539	7.8	0.78	24931
351	9	209	371	539	5.85	0.585	24756
352	9	211	391	539	13	1.3	25222
353	9	213	392	540	0.919	0.092	25382
354	9	215	399	546	5.993	0.599	26267
355	9	217	399	546	0	0	26304
356	9	219	400	548	1.453	0.145	23017
357	9	221	412	548	7.8	0.78	21619
358	9	223	426	554	9.9	0.99	25955
359	9	225	432	554	3.9	0.39	25575
360	9	227	436	554	2.6	0.26	26240
361	9	229	454	551	11.861	1.186	25207
362	9	231	456	554	2.344	0.234	25656
363	9	233	457	554	0.65	0.065	25240
364	9	235	455	555	1.453	0.145	25454
365	9	237	453	556	1.453	0.145	25534
366	9	239	453	555	0.65	0.065	26037
367	9	241	452	555	0.65	0.065	25968
368	9	243	452	555	0	0	29038
369	9	245	459	554	4.596	0.46	29511
370	9	247	469	552	6.629	0.663	25738
371	9	249	472	552	1.95	0.195	28197
372	9	251	478	553	3.954	0.395	26558
373	9	253	486	552	5.24	0.524	26943
374	9	255	487	556	2.68	0.268	23582
375	9	257	487	557	0.65	0.065	24541
376	9	259	489	560	2.344	0.234	22495
377	9	261	490	564	2.68	0.268	26808
378	9	263	498	569	6.132	0.613	25284
379	9	265	504	574	5.077	0.508	27483
380	9	267	507	576	2.344	0.234	27967
381	9	269	512	576	3.25	0.325	28815
382	9	271	515	576	1.95	0.195	24902
383	9	273	517	577	1.453	0.145	31120
384	9	275	522	578	3.314	0.331	26723
385	9	277	527	579	3.314	0.331	24326
386	9	279	530	581	2.344	0.234	25036
387	9	281	538	585	5.814	0.581	26055
388	9	283	552	586	9.123	0.912	27470
389	9	285	557	586	3.25	0.325	27850
390	9	287	562	587	3.314	0.331	26772
391	9	289	563	588	0.919	0.092	27873
392	10	157	17	416	-1	-1	25287
393	10	159	17	416	0	0	29798
394	10	161	25	408	7.354	0.735	21313
395	10	163	38	406	8.549	0.855	22618
396	10	165	55	409	11.22	1.122	23010
397	10	167	67	410	7.827	0.783	24216
398	10	169	79	412	7.907	0.791	22626
399	10	171	92	414	8.549	0.855	24723
400	10	173	117	413	16.263	1.626	25338
401	10	175	131	417	9.464	0.946	25858
402	10	177	136	417	3.25	0.325	25442
403	10	179	145	421	6.402	0.64	27038
404	10	181	154	424	6.166	0.617	24569
405	10	183	163	428	6.402	0.64	25027
406	10	185	177	434	9.9	0.99	24373
407	10	187	187	435	6.532	0.653	23653
408	10	189	195	435	5.2	0.52	25343
409	10	191	200	434	3.314	0.331	23018
410	10	193	210	437	6.786	0.679	25311
411	10	195	214	437	2.6	0.26	25627
412	10	197	216	438	1.453	0.145	25305
413	10	199	215	438	0.65	0.065	25558
414	10	201	210	438	3.25	0.325	25308
415	10	203	202	441	5.553	0.555	25385
416	10	205	188	444	9.306	0.931	25581
417	10	207	181	443	4.596	0.46	28186
418	10	209	177	445	2.907	0.291	26095
419	10	211	181	449	3.677	0.368	26234
420	10	213	193	448	7.827	0.783	27155
421	10	215	210	449	11.069	1.107	25046
422	10	217	214	447	2.907	0.291	27693
423	10	219	221	445	4.732	0.473	26713
424	10	221	224	449	3.25	0.325	27121
425	10	223	227	443	4.36	0.436	31320
426	10	225	231	435	5.814	0.581	30494
427	10	227	232	431	2.68	0.268	29771
428	10	229	236	424	5.24	0.524	31311
429	10	231	240	412	8.222	0.822	28366
430	10	233	244	397	10.09	1.009	25846
431	10	235	242	386	7.267	0.727	21909
432	10	237	243	377	5.886	0.589	23523
433	10	239	243	351	16.9	1.69	26044
434	10	241	243	341	6.5	0.65	25924
435	10	243	251	322	13.4	1.34	25298
436	10	245	253	310	7.907	0.791	25367
437	10	247	253	300	6.5	0.65	25575
438	10	249	256	296	3.25	0.325	25042
439	10	251	256	292	2.6	0.26	26213
440	10	253	256	292	0	0	26660
441	10	255	259	302	6.786	0.679	24921
442	10	257	256	320	11.861	1.186	25011
443	10	259	251	347	17.848	1.785	22464
444	10	261	246	372	16.571	1.657	23271
445	10	263	226	412	29.068	2.907	25937
446	10	265	222	429	11.351	1.135	25250
447	10	267	218	447	11.985	1.199	23180
448	10	269	217	457	6.532	0.653	22281
449	10	271	217	470	8.45	0.845	19913
450	10	273	220	483	8.672	0.867	23070
451	10	275	220	494	7.15	0.715	25307
452	10	277	219	504	6.532	0.653	20926
453	10	279	219	508	2.6	0.26	20346
454	10	281	219	515	4.55	0.455	24989
455	10	283	217	529	9.192	0.919	28304
456	10	285	217	530	0.65	0.065	27687
457	10	287	216	534	2.68	0.268	28261
458	10	289	215	539	3.314	0.331	28638
459	11	171	4	741	-1	-1	21693
460	11	173	12	748	6.909	0.691	23308
461	11	175	17	753	4.596	0.46	24006
462	11	177	24	759	5.993	0.599	24514
463	11	179	35	770	10.111	1.011	23204
464	11	181	43	785	11.05	1.105	32324
465	11	183	52	794	8.273	0.827	25833
466	11	185	58	821	17.978	1.798	23989
467	11	187	58	824	1.95	0.195	23970
468	11	189	66	816	7.354	0.735	23889
469	11	191	81	801	13.788	1.379	23986
470	11	193	99	783	16.546	1.655	23626
471	11	195	114	756	20.076	2.008	26656
472	11	197	117	730	17.012	1.701	26449
473	11	199	116	715	9.771	0.977	24439
474	11	201	126	736	15.118	1.512	29163
475	11	203	128	737	1.453	0.145	26189
476	11	205	135	750	9.597	0.96	27118
477	11	207	140	761	7.854	0.785	22046
478	11	209	148	762	5.24	0.524	23359
479	11	211	154	768	5.515	0.552	24451
480	11	213	171	771	11.22	1.122	24768
481	11	215	204	776	21.694	2.169	18982
482	11	217	209	777	3.314	0.331	21965
483	11	219	211	779	1.838	0.184	22548
484	11	221	170	781	26.681	2.668	24276
485	11	223	160	778	6.786	0.679	20117
486	11	225	149	782	7.608	0.761	28775
487	11	227	154	779	3.79	0.379	31445
488	11	229	171	763	15.174	1.517	17900
489	11	231	200	745	22.185	2.219	26117
490	11	233	203	740	3.79	0.379	23587
491	11	235	215	730	10.153	1.015	24605
492	11	237	223	725	6.132	0.613	20197
493	11	239	242	726	12.367	1.237	22903
494	11	241	247	721	4.596	0.46	19778
495	11	243	251	714	5.24	0.524	24621
496	11	245	241	740	18.106	1.811	16899
497	11	247	240	754	9.123	0.912	29417
498	11	249	247	783	19.391	1.939	18905
499	11	251	252	795	8.45	0.845	23225
500	11	253	254	802	4.732	0.473	23141
501	11	255	255	815	8.475	0.847	23046
502	11	257	249	828	9.306	0.931	21698
503	11	259	248	850	14.314	1.431	22915
504	11	261	250	864	9.192	0.919	22215
505	11	263	251	886	14.314	1.431	22532
506	11	265	259	898	9.374	0.937	24720
507	11	267	265	909	8.144	0.814	23298
508	11	269	283	925	15.654	1.565	23097
509	11	271	284	922	2.055	0.206	23153
510	11	273	286	922	1.3	0.13	23236
511	11	275	292	921	3.954	0.395	23707
512	11	277	297	928	5.591	0.559	23298
513	11	279	305	928	5.2	0.52	23600
514	11	281	311	921	5.993	0.599	23520
515	11	283	313	916	3.5	0.35	23285
516	11	285	307	916	3.9	0.39	23220
517	11	287	302	919	3.79	0.379	23680
518	11	289	303	919	0.65	0.065	23322
519	12	169	18	175	-1	-1	25676
520	12	171	16	173	1.838	0.184	26149
521	12	173	19	173	1.95	0.195	26486
522	12	175	30	177	7.608	0.761	26453
523	12	177	36	179	4.111	0.411	26855
524	12	179	59	183	15.174	1.517	26910
525	12	181	76	189	11.718	1.172	27037
526	12	183	92	192	10.581	1.058	26127
527	12	185	106	197	9.663	0.966	29127
528	12	187	125	196	12.367	1.237	27634
529	12	189	147	188	15.216	1.522	28768
530	12	191	169	174	16.95	1.695	28575
531	12	193	179	161	10.661	1.066	27394
532	12	195	195	142	16.145	1.615	26767
533	12	197	206	129	11.069	1.107	27441
534	12	199	216	113	12.264	1.226	27068
535	12	201	220	106	5.24	0.524	27017
536	12	203	240	100	13.572	1.357	30520
537	12	205	248	102	5.36	0.536	27416
538	12	207	248	102	0	0	30806
539	12	209	243	93	6.692	0.669	33463
540	12	211	241	86	4.732	0.473	34520
541	12	213	237	80	4.687	0.469	30704
542	12	215	234	68	8.04	0.804	33206
543	12	217	233	58	6.532	0.653	28907
544	12	219	230	46	8.04	0.804	27517
545	12	221	227	38	5.553	0.555	29791
546	12	223	226	32	3.954	0.395	29543
547	12	225	224	23	5.993	0.599	28379
548	12	227	223	19	2.68	0.268	28302
549	12	229	220	16	2.758	0.276	29589
550	12	231	217	11	3.79	0.379	27107
551	12	233	216	8	2.055	0.206	28149
552	12	235	217	10	1.453	0.145	27093
553	12	237	226	18	7.827	0.783	28429
554	12	239	244	19	11.718	1.172	28377
555	12	241	249	18	3.314	0.331	27248
556	12	243	262	15	8.672	0.867	26585
557	12	245	272	12	6.786	0.679	26284
558	12	247	286	12	9.1	0.91	26206
559	12	249	295	12	5.85	0.585	22788
560	12	251	306	11	7.179	0.718	31014
561	12	253	311	10	3.314	0.331	31789
562	12	255	321	8	6.629	0.663	29437
563	12	257	334	8	8.45	0.845	27923
564	12	259	345	6	7.267	0.727	29219
565	12	261	363	4	11.772	1.177	27888
566	12	263	365	4	1.3	0.13	26090
567	12	265	377	3	7.827	0.783	26291
568	12	267	378	3	0.65	0.065	30570
569	12	269	384	3	3.9	0.39	30713
570	12	271	389	3	3.25	0.325	30011
571	12	273	389	2	0.65	0.065	30051
572	12	275	389	2	0	0	29504
573	12	277	386	2	1.95	0.195	28693
574	12	279	385	1	0.919	0.092	30162
575	12	281	377	2	5.24	0.524	28934
576	12	283	376	2	0.65	0.065	34088
577	12	285	373	2	1.95	0.195	31846
578	12	287	369	3	2.68	0.268	28225
579	12	289	369	4	0.65	0.065	32659
580	13	183	14	816	-1	-1	25278
581	13	185	15	816	0.65	0.065	23901
582	13	187	31	816	10.4	1.04	25020
583	13	189	47	817	10.42	1.042	24546
584	13	191	55	820	5.553	0.555	24436
585	13	193	56	821	0.919	0.092	24099
586	13	195	68	816	8.45	0.845	26151
587	13	197	89	814	13.711	1.371	25622
588	13	199	107	812	11.772	1.177	23997
589	13	201	121	807	9.663	0.966	23122
590	13	203	131	802	7.267	0.727	24175
591	13	205	144	801	8.475	0.847	23753
592	13	207	151	802	4.596	0.46	24664
593	13	209	163	810	9.374	0.937	24180
594	13	211	169	815	5.077	0.508	25874
595	13	213	176	822	6.435	0.643	24641
596	13	215	185	828	7.031	0.703	23298
597	13	217	185	828	0	0	21104
598	13	219	196	820	8.841	0.884	23990
599	13	221	211	813	10.759	1.076	26495
600	13	223	215	817	3.677	0.368	25222
601	13	225	216	820	2.055	0.206	23712
602	13	227	218	830	6.629	0.663	23423
603	13	229	215	838	5.553	0.555	25123
604	13	231	199	849	12.62	1.262	30497
605	13	233	192	857	6.909	0.691	26148
606	13	235	189	864	4.95	0.495	26882
607	13	237	187	871	4.732	0.473	26524
608	13	239	184	876	3.79	0.379	23237
609	13	241	178	884	6.5	0.65	22308
610	13	243	169	892	7.827	0.783	23124
611	13	245	165	899	5.24	0.524	23310
612	13	247	161	903	3.677	0.368	22960
613	13	249	152	906	6.166	0.617	23965
614	13	251	134	909	11.861	1.186	25963
615	13	253	124	912	6.786	0.679	24178
616	13	255	112	916	8.222	0.822	24668
617	13	257	93	922	12.951	1.295	22749
618	13	259	82	926	7.608	0.761	22655
619	13	261	76	928	4.111	0.411	22429
620	13	263	69	931	4.95	0.495	22865
621	13	265	56	934	8.672	0.867	21333
622	13	267	50	935	3.954	0.395	19179
623	13	269	42	935	5.2	0.52	23246
624	13	271	27	935	9.75	0.975	22926
625	13	273	23	935	2.6	0.26	22909
626	13	275	19	936	2.68	0.268	23590
627	13	277	12	936	4.55	0.455	23965
628	13	279	8	936	2.6	0.26	22549
629	13	281	4	940	3.677	0.368	22457
630	13	283	4	940	0	0	23374
631	13	285	3	940	0.65	0.065	22699
632	13	287	3	933	4.55	0.455	23188
633	13	289	0	931	2.344	0.234	21860
634	14	213	12	738	-1	-1	23840
635	14	215	12	738	0	0	20772
636	14	217	29	739	11.069	1.107	24372
637	14	219	41	744	8.45	0.845	24132
638	14	221	50	745	5.886	0.589	24268
639	14	223	56	745	3.9	0.39	23645
640	14	225	65	743	5.993	0.599	24902
641	14	227	73	742	5.24	0.524	25757
642	14	229	78	741	3.314	0.331	24318
643	14	231	86	739	5.36	0.536	25193
644	14	233	91	736	3.79	0.379	24606
645	14	235	103	737	7.827	0.783	23332
646	14	237	113	745	8.324	0.832	26052
647	14	239	117	748	3.25	0.325	28650
648	14	241	122	752	4.162	0.416	25094
649	14	243	126	753	2.68	0.268	22903
650	14	245	131	749	4.162	0.416	22625
651	14	247	144	749	8.45	0.845	19687
652	14	249	154	749	6.5	0.65	24245
653	14	251	162	749	5.2	0.52	23810
654	14	253	167	749	3.25	0.325	20633
655	14	255	177	749	6.5	0.65	21970
656	14	257	183	749	3.9	0.39	21258
657	14	259	196	750	8.475	0.847	23397
658	14	261	201	751	3.314	0.331	22392
659	14	263	207	753	4.111	0.411	21646
660	14	265	214	755	4.732	0.473	21798
661	14	267	217	757	2.344	0.234	20454
662	14	269	233	761	10.72	1.072	19838
663	14	271	237	762	2.68	0.268	21871
664	14	273	248	763	7.179	0.718	24642
665	14	275	261	765	8.549	0.855	23499
666	14	277	264	766	2.055	0.206	23282
667	14	279	277	766	8.45	0.845	23380
668	14	281	278	767	0.919	0.092	23007
669	14	283	282	767	2.6	0.26	23244
670	14	285	284	767	1.3	0.13	23089
671	14	287	286	769	1.838	0.184	22734
672	14	289	286	770	0.65	0.065	22753
673	15	117	20	11	-1	-1	25388
674	15	119	18	29	11.772	1.177	24101
675	15	121	23	50	14.031	1.403	24853
676	15	123	23	50	0	0	25336
677	15	125	23	77	17.55	1.755	25329
678	15	127	23	89	7.8	0.78	23355
679	15	129	24	102	8.475	0.847	25098
680	15	131	25	112	6.532	0.653	24321
681	15	133	27	131	12.418	1.242	24073
682	15	135	31	153	14.534	1.453	22318
683	15	137	31	165	7.8	0.78	23227
684	15	139	30	187	14.314	1.431	23954
685	15	141	27	197	6.786	0.679	25976
686	15	143	26	206	5.886	0.589	26119
687	15	145	22	226	13.257	1.326	24033
688	15	147	22	245	12.35	1.235	24442
689	15	149	22	269	15.6	1.56	24469
690	15	151	22	287	11.7	1.17	24748
691	15	153	19	299	8.04	0.804	23974
692	15	155	16	308	6.166	0.617	24215
693	15	157	14	315	4.732	0.473	23903
694	15	159	14	318	1.95	0.195	24143
695	15	161	10	326	5.814	0.581	24259
696	15	163	8	329	2.344	0.234	24101
697	15	165	8	331	1.3	0.13	24046
698	15	167	7	337	3.954	0.395	24482
699	15	169	5	339	1.838	0.184	23695
700	15	171	4	340	0.919	0.092	24729
701	15	173	3	346	3.954	0.395	23536
702	15	175	3	347	0.65	0.065	24278
703	15	177	2	350	2.055	0.206	23831
704	15	179	2	352	1.3	0.13	24165
705	15	181	1	362	6.532	0.653	24214
706	15	183	1	370	5.2	0.52	23770
707	15	185	1	372	1.3	0.13	23860
708	15	187	1	379	4.55	0.455	23605
709	15	189	1	382	1.95	0.195	23846
710	15	191	1	385	1.95	0.195	23563
711	15	193	0	388	2.055	0.206	24213
712	15	195	0	392	2.6	0.26	23683
713	15	197	0	393	0.65	0.065	23988
714	15	199	0	397	2.6	0.26	24056
715	15	201	0	397	0	0	24288
716	15	203	0	402	3.25	0.325	23646
717	15	205	0	400	1.3	0.13	23987
718	16	195	16	110	-1	-1	22813
719	16	197	27	111	7.179	0.718	23169
720	16	199	38	113	7.267	0.727	22119
721	16	201	41	116	2.758	0.276	22201
722	16	203	45	117	2.68	0.268	22556
723	16	205	52	121	5.24	0.524	25998
724	16	207	61	125	6.402	0.64	23342
725	16	209	62	126	0.919	0.092	23688
726	16	211	65	124	2.344	0.234	23504
727	16	213	67	123	1.453	0.145	23437
728	16	215	68	122	0.919	0.092	23406
729	16	217	69	119	2.055	0.206	23963
730	16	219	70	117	1.453	0.145	23638
731	16	221	76	114	4.36	0.436	23732
732	16	223	80	118	3.677	0.368	23663
733	16	225	74	119	3.954	0.395	23435
734	16	227	62	121	7.907	0.791	23864
735	16	229	49	116	9.053	0.905	23666
736	16	231	42	114	4.732	0.473	24385
737	16	233	26	112	10.481	1.048	21182
738	16	235	23	111	2.055	0.206	19282
739	16	237	19	110	2.68	0.268	19362
740	16	239	15	108	2.907	0.291	23082
741	16	241	11	106	2.907	0.291	25267
742	16	243	10	102	2.68	0.268	23979
743	16	245	7	95	4.95	0.495	23585
744	16	247	10	100	3.79	0.379	23911
745	16	249	15	105	4.596	0.46	25639
746	16	251	17	107	1.838	0.184	22408
747	16	253	27	112	7.267	0.727	22667
748	16	255	29	113	1.453	0.145	24485
749	16	257	36	116	4.95	0.495	26376
750	16	259	39	117	2.055	0.206	24721
751	16	261	42	119	2.344	0.234	23327
752	16	263	44	119	1.3	0.13	23872
753	16	265	45	118	0.919	0.092	23987
754	16	267	47	117	1.453	0.145	24374
755	16	269	47	121	2.6	0.26	23790
756	16	271	45	129	5.36	0.536	23258
757	16	273	45	137	5.2	0.52	26304
758	16	275	47	142	3.5	0.35	21240
759	16	277	50	147	3.79	0.379	21702
760	16	279	52	152	3.5	0.35	24964
761	16	281	53	155	2.055	0.206	23397
762	16	283	56	163	5.553	0.555	22929
763	16	285	57	165	1.453	0.145	23705
764	16	287	64	174	7.411	0.741	24178
765	16	289	67	178	3.25	0.325	24000
766	17	269	69	4	-1	-1	23732
767	17	271	70	6	1.453	0.145	24104
768	17	273	70	10	2.6	0.26	23445
769	17	275	70	13	1.95	0.195	22657
770	17	277	72	21	5.36	0.536	24684
771	17	279	73	25	2.68	0.268	21475
772	17	281	77	42	11.351	1.135	23391
773	17	283	78	50	5.24	0.524	23359
774	17	285	78	59	5.85	0.585	23020
775	17	287	77	70	7.179	0.718	23214
776	17	289	78	80	6.532	0.653	23243
