# Supplementary material for: The Arp2/3 complex is required for in situ haptotactic response of microglia to iC3b
Source: EMBO Rep. 2026 Feb 27;27(7):1666–95. doi: 10.1038/s44319-026-00720-9 (PMC13076747; doi:10.1038/s44319-026-00720-9)
Supplement: Supplementary file 15 — Source data Fig. 3 [file 44319_2026_720_MOESM15_ESM.zip › Figure 3/3H-L/25.02.08 BV2 iC3b hapto CK666 well 2 away tracks.csv]

Track n�	Slice n�	X	Y	Distance	Velocity	Pixel Value
1	183	17	750	-1.000	-1.000	30173
1	185	18	745	3.314	0.331	25075
1	187	28	737	8.324	0.832	27626
1	189	31	730	4.950	0.495	27597
1	191	34	721	6.166	0.617	25731
1	193	38	712	6.402	0.640	25044
1	195	42	704	5.814	0.581	24004
1	197	46	698	4.687	0.469	25127
1	199	55	691	7.411	0.741	24600
1	201	58	688	2.758	0.276	24249
1	203	66	682	6.500	0.650	23957
1	205	75	674	7.827	0.783	25196
1	207	87	667	9.030	0.903	27250
1	209	102	657	11.718	1.172	26363
1	211	115	646	11.069	1.107	31658
1	213	122	636	7.934	0.793	30829
1	215	124	625	7.267	0.727	29473
1	217	122	611	9.192	0.919	28094
1	219	122	604	4.550	0.455	26134
1	221	123	595	5.886	0.589	26471
1	223	126	590	3.790	0.379	28275
1	225	133	582	6.909	0.691	28608
1	227	135	573	5.993	0.599	29024
1	229	137	568	3.500	0.350	30304
1	231	142	571	3.790	0.379	28895
1	233	156	575	9.464	0.946	27596
1	235	158	575	1.300	0.130	29738
1	237	160	575	1.300	0.130	30379
1	239	175	579	10.090	1.009	30348
1	241	181	582	4.360	0.436	28309
1	243	190	587	6.692	0.669	24023
1	245	198	592	6.132	0.613	23799
1	247	202	595	3.250	0.325	26232
1	249	211	600	6.692	0.669	26389
1	251	224	607	9.597	0.960	27393
1	253	232	613	6.500	0.650	28701
1	255	236	615	2.907	0.291	28578
1	257	243	616	4.596	0.460	29663
1	259	252	616	5.850	0.585	29113
1	261	258	615	3.954	0.395	28170
1	263	265	613	4.732	0.473	25360
1	265	273	615	5.360	0.536	24198
1	267	278	616	3.314	0.331	28267
1	269	280	616	1.300	0.130	26724
1	271	282	617	1.453	0.145	29861
1	273	287	616	3.314	0.331	26010
1	275	299	613	8.040	0.804	30192
1	277	301	615	1.838	0.184	28301
1	279	305	620	4.162	0.416	32366
1	281	310	624	4.162	0.416	26820
1	283	311	628	2.680	0.268	33363
1	285	317	632	4.687	0.469	27910
1	287	320	638	4.360	0.436	28027
1	289	321	640	1.453	0.145	28481
2	193	22	497	-1.000	-1.000	27340
2	195	23	498	0.919	0.092	27188
2	197	29	501	4.360	0.436	24053
2	199	36	505	5.240	0.524	22174
2	201	45	509	6.402	0.640	25256
2	203	48	510	2.055	0.206	26013
2	205	55	516	5.993	0.599	24473
2	207	78	535	19.391	1.939	28926
2	209	86	538	5.553	0.555	27286
2	211	91	542	4.162	0.416	27281
2	213	96	543	3.314	0.331	27592
2	215	114	534	13.081	1.308	25005
2	217	121	538	5.240	0.524	28067
2	219	129	540	5.360	0.536	27792
2	221	138	554	10.818	1.082	27512
2	223	139	554	0.650	0.065	27469
2	225	138	556	1.453	0.145	27931
2	227	143	567	7.854	0.785	28623
2	229	144	571	2.680	0.268	27138
2	231	148	572	2.680	0.268	28040
2	233	145	572	1.950	0.195	30946
2	235	144	587	9.771	0.977	25920
2	237	145	587	0.650	0.065	27252
2	239	146	585	1.453	0.145	24200
2	241	148	592	4.732	0.473	28355
2	243	148	593	0.650	0.065	26352
2	245	149	599	3.954	0.395	26824
2	247	149	604	3.250	0.325	33911
2	249	147	610	4.111	0.411	27926
2	251	145	613	2.344	0.234	27553
2	253	141	619	4.687	0.469	27069
2	255	139	623	2.907	0.291	27471
2	257	137	625	1.838	0.184	27396
2	259	136	629	2.680	0.268	27937
2	261	135	631	1.453	0.145	27338
2	263	134	635	2.680	0.268	25959
2	265	135	641	3.954	0.395	25630
2	267	138	646	3.790	0.379	28108
2	269	141	651	3.790	0.379	29156
2	271	144	662	7.411	0.741	29348
2	273	144	669	4.550	0.455	27127
2	275	145	678	5.886	0.589	27115
2	277	145	684	3.900	0.390	28781
2	279	146	692	5.240	0.524	26958
2	281	147	699	4.596	0.460	27192
2	283	148	703	2.680	0.268	26923
2	285	148	707	2.600	0.260	26637
2	287	149	714	4.596	0.460	26880
2	289	150	720	3.954	0.395	26919
3	191	12	256	-1.000	-1.000	28002
3	193	12	255	0.650	0.065	26815
3	195	12	255	0.000	0.000	28211
3	197	13	254	0.919	0.092	27185
3	199	13	253	0.650	0.065	27763
3	201	23	249	7.001	0.700	28858
3	203	25	249	1.300	0.130	28584
3	205	31	249	3.900	0.390	26025
3	207	49	250	11.718	1.172	26825
3	209	52	249	2.055	0.206	28086
3	211	69	248	11.069	1.107	27987
3	213	83	248	9.100	0.910	26025
3	215	98	245	9.943	0.994	29930
3	217	98	243	1.300	0.130	26907
3	219	102	240	3.250	0.325	31514
3	221	104	236	2.907	0.291	28902
3	223	110	229	5.993	0.599	29728
3	225	112	227	1.838	0.184	28497
3	227	124	232	8.450	0.845	29562
3	229	138	232	9.100	0.910	28903
3	231	143	234	3.500	0.350	29584
3	233	151	235	5.240	0.524	28902
3	235	162	236	7.179	0.718	29400
3	237	164	234	1.838	0.184	29472
3	239	173	229	6.692	0.669	30563
3	241	179	226	4.360	0.436	30467
3	243	187	222	5.814	0.581	28876
3	245	191	220	2.907	0.291	30068
3	247	205	215	9.663	0.966	29509
3	249	211	214	3.954	0.395	30149
3	251	218	210	5.240	0.524	29175
3	253	222	208	2.907	0.291	29577
3	255	227	202	5.077	0.508	29618
3	257	231	199	3.250	0.325	30024
3	259	236	201	3.500	0.350	30302
3	261	245	205	6.402	0.640	28913
3	263	258	206	8.475	0.847	30356
3	265	260	210	2.907	0.291	31809
3	267	262	213	2.344	0.234	30937
3	269	267	217	4.162	0.416	29406
3	271	267	217	0.000	0.000	29959
3	273	268	219	1.453	0.145	29648
3	275	270	221	1.838	0.184	29497
3	277	269	221	0.650	0.065	30013
3	279	267	221	1.300	0.130	29521
3	281	264	220	2.055	0.206	29629
3	283	262	220	1.300	0.130	30164
3	285	262	220	0.000	0.000	29831
3	287	260	220	1.300	0.130	30392
3	289	256	223	3.250	0.325	32328
4	205	16	202	-1.000	-1.000	29630
4	207	15	197	3.314	0.331	30618
4	209	15	197	0.000	0.000	28054
4	211	18	193	3.250	0.325	27448
4	213	26	185	7.354	0.735	24296
4	215	31	181	4.162	0.416	25583
4	217	42	174	8.475	0.847	26136
4	219	55	168	9.306	0.931	26802
4	221	70	161	10.759	1.076	27244
4	223	91	156	14.031	1.403	28764
4	225	97	155	3.954	0.395	28143
4	227	102	152	3.790	0.379	27295
4	229	108	148	4.687	0.469	31748
4	231	109	147	0.919	0.092	30564
4	233	108	147	0.650	0.065	30222
4	235	104	148	2.680	0.268	29267
4	237	103	148	0.650	0.065	29267
4	239	104	148	0.650	0.065	28088
4	241	104	148	0.000	0.000	32168
4	243	102	150	1.838	0.184	31840
4	245	101	150	0.650	0.065	27869
4	247	105	146	3.677	0.368	29320
4	249	110	143	3.790	0.379	24720
4	251	117	136	6.435	0.643	28338
4	253	125	132	5.814	0.581	28084
4	255	132	129	4.950	0.495	30117
4	257	144	125	8.222	0.822	30281
4	259	148	129	3.677	0.368	30754
4	261	155	133	5.240	0.524	29124
4	263	164	134	5.886	0.589	29199
4	265	171	136	4.732	0.473	25979
4	267	179	137	5.240	0.524	28049
4	269	187	138	5.240	0.524	29172
4	271	188	138	0.650	0.065	30539
4	273	190	141	2.344	0.234	31660
4	275	194	143	2.907	0.291	29952
4	277	194	143	0.000	0.000	29842
4	279	196	141	1.838	0.184	29419
4	281	199	137	3.250	0.325	29918
4	283	201	133	2.907	0.291	29787
4	285	203	130	2.344	0.234	30369
4	287	204	129	0.919	0.092	34228
4	289	207	127	2.344	0.234	32320
5	209	13	786	-1.000	-1.000	24348
5	211	14	786	0.650	0.065	26254
5	213	17	787	2.055	0.206	25832
5	215	18	791	2.680	0.268	26437
5	217	27	808	12.503	1.250	26699
5	219	28	810	1.453	0.145	26940
5	221	36	827	12.212	1.221	27601
5	223	41	837	7.267	0.727	28463
5	225	44	842	3.790	0.379	27443
5	227	50	850	6.500	0.650	24108
5	229	52	861	7.267	0.727	25722
5	231	55	867	4.360	0.436	25289
5	233	59	879	8.222	0.822	25700
5	235	60	879	0.650	0.065	25341
5	237	63	884	3.790	0.379	25888
5	239	68	894	7.267	0.727	26156
5	241	84	915	17.160	1.716	23392
5	243	86	919	2.907	0.291	25478
5	245	92	929	7.580	0.758	24147
5	247	106	945	13.819	1.382	23703
5	249	108	947	1.838	0.184	24423
5	251	117	954	7.411	0.741	24850
5	253	130	962	9.922	0.992	26437
5	255	137	968	5.993	0.599	26921
5	257	140	971	2.758	0.276	25539
5	259	145	978	5.591	0.559	25431
5	261	149	983	4.162	0.416	26118
5	263	153	986	3.250	0.325	25504
5	265	157	990	3.677	0.368	26089
5	267	164	996	5.993	0.599	27220
5	269	168	998	2.907	0.291	26496
5	271	171	1001	2.758	0.276	31041
5	273	172	1004	2.055	0.206	29558
5	275	175	1009	3.790	0.379	29492
5	277	175	1012	1.950	0.195	29438
5	279	176	1014	1.453	0.145	26988
5	281	177	1016	1.453	0.145	27234
5	283	177	1017	0.650	0.065	27375
5	285	178	1019	1.453	0.145	29853
5	287	178	1019	0.000	0.000	28901
5	289	181	1022	2.758	0.276	25671
6	225	7	999	-1.000	-1.000	24688
6	227	7	999	0.000	0.000	25151
6	229	7	999	0.000	0.000	25116
6	231	13	982	11.718	1.172	25426
6	233	16	976	4.360	0.436	26475
6	235	24	961	11.050	1.105	25085
6	237	27	951	6.786	0.679	26070
6	239	28	943	5.240	0.524	23759
6	241	36	926	12.212	1.221	25357
6	243	45	916	8.745	0.874	25724
6	245	49	911	4.162	0.416	25285
6	247	48	904	4.596	0.460	26130
6	249	43	899	4.596	0.460	26945
6	251	37	892	5.993	0.599	26309
6	253	30	882	7.934	0.793	27063
6	255	28	881	1.453	0.145	28520
6	257	21	871	7.934	0.793	26620
6	259	17	867	3.677	0.368	26409
6	261	13	862	4.162	0.416	25037
6	263	11	861	1.453	0.145	22973
6	265	8	857	3.250	0.325	26395
6	267	7	850	4.596	0.460	24632
6	269	5	843	4.732	0.473	26575
6	271	3	842	1.453	0.145	28477
6	273	3	839	1.950	0.195	26744
6	275	3	838	0.650	0.065	26205
6	277	3	832	3.900	0.390	24544
6	279	3	831	0.650	0.065	24974
6	281	5	824	4.732	0.473	21767
6	283	5	819	3.250	0.325	24431
6	285	5	818	0.650	0.065	26701
6	287	8	814	3.250	0.325	25019
7	261	11	840	-1.000	-1.000	26409
7	263	14	840	1.950	0.195	26687
7	265	21	841	4.596	0.460	27239
7	267	25	841	2.600	0.260	29238
7	269	38	841	8.450	0.845	26450
7	271	45	842	4.596	0.460	26014
7	273	46	842	0.650	0.065	24751
7	275	50	842	2.600	0.260	24251
7	277	64	842	9.100	0.910	24984
7	279	72	842	5.200	0.520	26309
7	281	83	843	7.179	0.718	25680
7	283	101	846	11.861	1.186	24963
7	285	105	847	2.680	0.268	25499
7	287	124	849	12.418	1.242	26532
7	289	130	852	4.360	0.436	27479
8	241	5	52	-1.000	-1.000	28118
8	243	5	52	0.000	0.000	28005
8	245	12	52	4.550	0.455	31948
8	247	20	50	5.360	0.536	31404
8	249	23	49	2.055	0.206	30236
8	251	33	46	6.786	0.679	34566
8	253	36	46	1.950	0.195	31627
8	255	40	43	3.250	0.325	31886
8	257	42	42	1.453	0.145	33046
8	259	52	38	7.001	0.700	33192
8	261	59	33	5.591	0.559	31395
8	263	67	29	5.814	0.581	25929
8	265	75	25	5.814	0.581	31113
8	267	85	23	6.629	0.663	30426
8	269	90	21	3.500	0.350	30866
8	271	104	19	9.192	0.919	32894
8	273	108	18	2.680	0.268	32789
8	275	112	17	2.680	0.268	31824
8	277	118	14	4.360	0.436	32487
8	279	123	11	3.790	0.379	31964
8	281	130	11	4.550	0.455	32243
8	283	148	6	12.143	1.214	30089
8	285	148	6	0.000	0.000	29982
8	287	152	7	2.680	0.268	30437
8	289	156	8	2.680	0.268	29997
9	127	12	735	-1.000	-1.000	24334
9	129	27	735	9.750	0.975	23607
9	131	28	736	0.919	0.092	22217
9	133	36	748	9.374	0.937	24993
9	135	47	758	9.663	0.966	22772
9	137	52	758	3.250	0.325	33350
9	139	88	757	23.408	2.341	26295
9	141	107	757	12.350	1.235	24362
9	143	124	754	11.220	1.122	25165
9	145	136	752	7.907	0.791	24270
9	147	142	750	4.111	0.411	23610
9	149	155	741	10.277	1.028	24131
9	151	180	718	22.080	2.208	23840
9	153	195	698	16.250	1.625	24577
9	155	204	678	14.255	1.426	24083
9	157	205	654	15.613	1.561	24698
9	159	200	645	6.692	0.669	24139
9	161	203	634	7.411	0.741	24197
9	163	205	629	3.500	0.350	26580
9	165	214	623	7.031	0.703	20926
9	167	229	609	13.337	1.334	26467
9	169	241	598	10.581	1.058	25363
9	171	244	595	2.758	0.276	24643
9	173	240	603	5.814	0.581	21728
9	175	238	610	4.732	0.473	23287
9	177	248	605	7.267	0.727	23891
9	179	268	592	15.505	1.550	24990
9	181	286	584	12.803	1.280	25186
9	183	292	577	5.993	0.599	25545
9	185	293	573	2.680	0.268	29242
9	187	291	567	4.111	0.411	24011
9	189	290	560	4.596	0.460	24355
9	191	295	554	5.077	0.508	22527
9	193	298	549	3.790	0.379	25621
9	195	300	551	1.838	0.184	24137
9	197	310	549	6.629	0.663	24054
9	199	322	546	8.040	0.804	23127
9	201	339	543	11.220	1.122	23795
9	203	345	542	3.954	0.395	23559
9	205	350	539	3.790	0.379	24157
9	207	362	539	7.800	0.780	24931
9	209	371	539	5.850	0.585	24756
9	211	391	539	13.000	1.300	25222
9	213	392	540	0.919	0.092	25382
9	215	399	546	5.993	0.599	26267
9	217	399	546	0.000	0.000	26304
9	219	400	548	1.453	0.145	23017
9	221	412	548	7.800	0.780	21619
9	223	426	554	9.900	0.990	25955
9	225	432	554	3.900	0.390	25575
9	227	436	554	2.600	0.260	26240
9	229	454	551	11.861	1.186	25207
9	231	456	554	2.344	0.234	25656
9	233	457	554	0.650	0.065	25240
9	235	455	555	1.453	0.145	25454
9	237	453	556	1.453	0.145	25534
9	239	453	555	0.650	0.065	26037
9	241	452	555	0.650	0.065	25968
9	243	452	555	0.000	0.000	29038
9	245	459	554	4.596	0.460	29511
9	247	469	552	6.629	0.663	25738
9	249	472	552	1.950	0.195	28197
9	251	478	553	3.954	0.395	26558
9	253	486	552	5.240	0.524	26943
9	255	487	556	2.680	0.268	23582
9	257	487	557	0.650	0.065	24541
9	259	489	560	2.344	0.234	22495
9	261	490	564	2.680	0.268	26808
9	263	498	569	6.132	0.613	25284
9	265	504	574	5.077	0.508	27483
9	267	507	576	2.344	0.234	27967
9	269	512	576	3.250	0.325	28815
9	271	515	576	1.950	0.195	24902
9	273	517	577	1.453	0.145	31120
9	275	522	578	3.314	0.331	26723
9	277	527	579	3.314	0.331	24326
9	279	530	581	2.344	0.234	25036
9	281	538	585	5.814	0.581	26055
9	283	552	586	9.123	0.912	27470
9	285	557	586	3.250	0.325	27850
9	287	562	587	3.314	0.331	26772
9	289	563	588	0.919	0.092	27873
10	157	17	416	-1.000	-1.000	25287
10	159	17	416	0.000	0.000	29798
10	161	25	408	7.354	0.735	21313
10	163	38	406	8.549	0.855	22618
10	165	55	409	11.220	1.122	23010
10	167	67	410	7.827	0.783	24216
10	169	79	412	7.907	0.791	22626
10	171	92	414	8.549	0.855	24723
10	173	117	413	16.263	1.626	25338
10	175	131	417	9.464	0.946	25858
10	177	136	417	3.250	0.325	25442
10	179	145	421	6.402	0.640	27038
10	181	154	424	6.166	0.617	24569
10	183	163	428	6.402	0.640	25027
10	185	177	434	9.900	0.990	24373
10	187	187	435	6.532	0.653	23653
10	189	195	435	5.200	0.520	25343
10	191	200	434	3.314	0.331	23018
10	193	210	437	6.786	0.679	25311
10	195	214	437	2.600	0.260	25627
10	197	216	438	1.453	0.145	25305
10	199	215	438	0.650	0.065	25558
10	201	210	438	3.250	0.325	25308
10	203	202	441	5.553	0.555	25385
10	205	188	444	9.306	0.931	25581
10	207	181	443	4.596	0.460	28186
10	209	177	445	2.907	0.291	26095
10	211	181	449	3.677	0.368	26234
10	213	193	448	7.827	0.783	27155
10	215	210	449	11.069	1.107	25046
10	217	214	447	2.907	0.291	27693
10	219	221	445	4.732	0.473	26713
10	221	224	449	3.250	0.325	27121
10	223	227	443	4.360	0.436	31320
10	225	231	435	5.814	0.581	30494
10	227	232	431	2.680	0.268	29771
10	229	236	424	5.240	0.524	31311
10	231	240	412	8.222	0.822	28366
10	233	244	397	10.090	1.009	25846
10	235	242	386	7.267	0.727	21909
10	237	243	377	5.886	0.589	23523
10	239	243	351	16.900	1.690	26044
10	241	243	341	6.500	0.650	25924
10	243	251	322	13.400	1.340	25298
10	245	253	310	7.907	0.791	25367
10	247	253	300	6.500	0.650	25575
10	249	256	296	3.250	0.325	25042
10	251	256	292	2.600	0.260	26213
10	253	256	292	0.000	0.000	26660
10	255	259	302	6.786	0.679	24921
10	257	256	320	11.861	1.186	25011
10	259	251	347	17.848	1.785	22464
10	261	246	372	16.571	1.657	23271
10	263	226	412	29.068	2.907	25937
10	265	222	429	11.351	1.135	25250
10	267	218	447	11.985	1.199	23180
10	269	217	457	6.532	0.653	22281
10	271	217	470	8.450	0.845	19913
10	273	220	483	8.672	0.867	23070
10	275	220	494	7.150	0.715	25307
10	277	219	504	6.532	0.653	20926
10	279	219	508	2.600	0.260	20346
10	281	219	515	4.550	0.455	24989
10	283	217	529	9.192	0.919	28304
10	285	217	530	0.650	0.065	27687
10	287	216	534	2.680	0.268	28261
10	289	215	539	3.314	0.331	28638
11	171	4	741	-1.000	-1.000	21693
11	173	12	748	6.909	0.691	23308
11	175	17	753	4.596	0.460	24006
11	177	24	759	5.993	0.599	24514
11	179	35	770	10.111	1.011	23204
11	181	43	785	11.050	1.105	32324
11	183	52	794	8.273	0.827	25833
11	185	58	821	17.978	1.798	23989
11	187	58	824	1.950	0.195	23970
11	189	66	816	7.354	0.735	23889
11	191	81	801	13.788	1.379	23986
11	193	99	783	16.546	1.655	23626
11	195	114	756	20.076	2.008	26656
11	197	117	730	17.012	1.701	26449
11	199	116	715	9.771	0.977	24439
11	201	126	736	15.118	1.512	29163
11	203	128	737	1.453	0.145	26189
11	205	135	750	9.597	0.960	27118
11	207	140	761	7.854	0.785	22046
11	209	148	762	5.240	0.524	23359
11	211	154	768	5.515	0.552	24451
11	213	171	771	11.220	1.122	24768
11	215	204	776	21.694	2.169	18982
11	217	209	777	3.314	0.331	21965
11	219	211	779	1.838	0.184	22548
11	221	170	781	26.681	2.668	24276
11	223	160	778	6.786	0.679	20117
11	225	149	782	7.608	0.761	28775
11	227	154	779	3.790	0.379	31445
11	229	171	763	15.174	1.517	17900
11	231	200	745	22.185	2.219	26117
11	233	203	740	3.790	0.379	23587
11	235	215	730	10.153	1.015	24605
11	237	223	725	6.132	0.613	20197
11	239	242	726	12.367	1.237	22903
11	241	247	721	4.596	0.460	19778
11	243	251	714	5.240	0.524	24621
11	245	241	740	18.106	1.811	16899
11	247	240	754	9.123	0.912	29417
11	249	247	783	19.391	1.939	18905
11	251	252	795	8.450	0.845	23225
11	253	254	802	4.732	0.473	23141
11	255	255	815	8.475	0.847	23046
11	257	249	828	9.306	0.931	21698
11	259	248	850	14.314	1.431	22915
11	261	250	864	9.192	0.919	22215
11	263	251	886	14.314	1.431	22532
11	265	259	898	9.374	0.937	24720
11	267	265	909	8.144	0.814	23298
11	269	283	925	15.654	1.565	23097
11	271	284	922	2.055	0.206	23153
11	273	286	922	1.300	0.130	23236
11	275	292	921	3.954	0.395	23707
11	277	297	928	5.591	0.559	23298
11	279	305	928	5.200	0.520	23600
11	281	311	921	5.993	0.599	23520
11	283	313	916	3.500	0.350	23285
11	285	307	916	3.900	0.390	23220
11	287	302	919	3.790	0.379	23680
11	289	303	919	0.650	0.065	23322
12	169	18	175	-1.000	-1.000	25676
12	171	16	173	1.838	0.184	26149
12	173	19	173	1.950	0.195	26486
12	175	30	177	7.608	0.761	26453
12	177	36	179	4.111	0.411	26855
12	179	59	183	15.174	1.517	26910
12	181	76	189	11.718	1.172	27037
12	183	92	192	10.581	1.058	26127
12	185	106	197	9.663	0.966	29127
12	187	125	196	12.367	1.237	27634
12	189	147	188	15.216	1.522	28768
12	191	169	174	16.950	1.695	28575
12	193	179	161	10.661	1.066	27394
12	195	195	142	16.145	1.615	26767
12	197	206	129	11.069	1.107	27441
12	199	216	113	12.264	1.226	27068
12	201	220	106	5.240	0.524	27017
12	203	240	100	13.572	1.357	30520
12	205	248	102	5.360	0.536	27416
12	207	248	102	0.000	0.000	30806
12	209	243	93	6.692	0.669	33463
12	211	241	86	4.732	0.473	34520
12	213	237	80	4.687	0.469	30704
12	215	234	68	8.040	0.804	33206
12	217	233	58	6.532	0.653	28907
12	219	230	46	8.040	0.804	27517
12	221	227	38	5.553	0.555	29791
12	223	226	32	3.954	0.395	29543
12	225	224	23	5.993	0.599	28379
12	227	223	19	2.680	0.268	28302
12	229	220	16	2.758	0.276	29589
12	231	217	11	3.790	0.379	27107
12	233	216	8	2.055	0.206	28149
12	235	217	10	1.453	0.145	27093
12	237	226	18	7.827	0.783	28429
12	239	244	19	11.718	1.172	28377
12	241	249	18	3.314	0.331	27248
12	243	262	15	8.672	0.867	26585
12	245	272	12	6.786	0.679	26284
12	247	286	12	9.100	0.910	26206
12	249	295	12	5.850	0.585	22788
12	251	306	11	7.179	0.718	31014
12	253	311	10	3.314	0.331	31789
12	255	321	8	6.629	0.663	29437
12	257	334	8	8.450	0.845	27923
12	259	345	6	7.267	0.727	29219
12	261	363	4	11.772	1.177	27888
12	263	365	4	1.300	0.130	26090
12	265	377	3	7.827	0.783	26291
12	267	378	3	0.650	0.065	30570
12	269	384	3	3.900	0.390	30713
12	271	389	3	3.250	0.325	30011
12	273	389	2	0.650	0.065	30051
12	275	389	2	0.000	0.000	29504
12	277	386	2	1.950	0.195	28693
12	279	385	1	0.919	0.092	30162
12	281	377	2	5.240	0.524	28934
12	283	376	2	0.650	0.065	34088
12	285	373	2	1.950	0.195	31846
12	287	369	3	2.680	0.268	28225
12	289	369	4	0.650	0.065	32659
13	183	14	816	-1.000	-1.000	25278
13	185	15	816	0.650	0.065	23901
13	187	31	816	10.400	1.040	25020
13	189	47	817	10.420	1.042	24546
13	191	55	820	5.553	0.555	24436
13	193	56	821	0.919	0.092	24099
13	195	68	816	8.450	0.845	26151
13	197	89	814	13.711	1.371	25622
13	199	107	812	11.772	1.177	23997
13	201	121	807	9.663	0.966	23122
13	203	131	802	7.267	0.727	24175
13	205	144	801	8.475	0.847	23753
13	207	151	802	4.596	0.460	24664
13	209	163	810	9.374	0.937	24180
13	211	169	815	5.077	0.508	25874
13	213	176	822	6.435	0.643	24641
13	215	185	828	7.031	0.703	23298
13	217	185	828	0.000	0.000	21104
13	219	196	820	8.841	0.884	23990
13	221	211	813	10.759	1.076	26495
13	223	215	817	3.677	0.368	25222
13	225	216	820	2.055	0.206	23712
13	227	218	830	6.629	0.663	23423
13	229	215	838	5.553	0.555	25123
13	231	199	849	12.620	1.262	30497
13	233	192	857	6.909	0.691	26148
13	235	189	864	4.950	0.495	26882
13	237	187	871	4.732	0.473	26524
13	239	184	876	3.790	0.379	23237
13	241	178	884	6.500	0.650	22308
13	243	169	892	7.827	0.783	23124
13	245	165	899	5.240	0.524	23310
13	247	161	903	3.677	0.368	22960
13	249	152	906	6.166	0.617	23965
13	251	134	909	11.861	1.186	25963
13	253	124	912	6.786	0.679	24178
13	255	112	916	8.222	0.822	24668
13	257	93	922	12.951	1.295	22749
13	259	82	926	7.608	0.761	22655
13	261	76	928	4.111	0.411	22429
13	263	69	931	4.950	0.495	22865
13	265	56	934	8.672	0.867	21333
13	267	50	935	3.954	0.395	19179
13	269	42	935	5.200	0.520	23246
13	271	27	935	9.750	0.975	22926
13	273	23	935	2.600	0.260	22909
13	275	19	936	2.680	0.268	23590
13	277	12	936	4.550	0.455	23965
13	279	8	936	2.600	0.260	22549
13	281	4	940	3.677	0.368	22457
13	283	4	940	0.000	0.000	23374
13	285	3	940	0.650	0.065	22699
13	287	3	933	4.550	0.455	23188
13	289	0	931	2.344	0.234	21860
14	213	12	738	-1.000	-1.000	23840
14	215	12	738	0.000	0.000	20772
14	217	29	739	11.069	1.107	24372
14	219	41	744	8.450	0.845	24132
14	221	50	745	5.886	0.589	24268
14	223	56	745	3.900	0.390	23645
14	225	65	743	5.993	0.599	24902
14	227	73	742	5.240	0.524	25757
14	229	78	741	3.314	0.331	24318
14	231	86	739	5.360	0.536	25193
14	233	91	736	3.790	0.379	24606
14	235	103	737	7.827	0.783	23332
14	237	113	745	8.324	0.832	26052
14	239	117	748	3.250	0.325	28650
14	241	122	752	4.162	0.416	25094
14	243	126	753	2.680	0.268	22903
14	245	131	749	4.162	0.416	22625
14	247	144	749	8.450	0.845	19687
14	249	154	749	6.500	0.650	24245
14	251	162	749	5.200	0.520	23810
14	253	167	749	3.250	0.325	20633
14	255	177	749	6.500	0.650	21970
14	257	183	749	3.900	0.390	21258
14	259	196	750	8.475	0.847	23397
14	261	201	751	3.314	0.331	22392
14	263	207	753	4.111	0.411	21646
14	265	214	755	4.732	0.473	21798
14	267	217	757	2.344	0.234	20454
14	269	233	761	10.720	1.072	19838
14	271	237	762	2.680	0.268	21871
14	273	248	763	7.179	0.718	24642
14	275	261	765	8.549	0.855	23499
14	277	264	766	2.055	0.206	23282
14	279	277	766	8.450	0.845	23380
14	281	278	767	0.919	0.092	23007
14	283	282	767	2.600	0.260	23244
14	285	284	767	1.300	0.130	23089
14	287	286	769	1.838	0.184	22734
14	289	286	770	0.650	0.065	22753
15	117	20	11	-1.000	-1.000	25388
15	119	18	29	11.772	1.177	24101
15	121	23	50	14.031	1.403	24853
15	123	23	50	0.000	0.000	25336
15	125	23	77	17.550	1.755	25329
15	127	23	89	7.800	0.780	23355
15	129	24	102	8.475	0.847	25098
15	131	25	112	6.532	0.653	24321
15	133	27	131	12.418	1.242	24073
15	135	31	153	14.534	1.453	22318
15	137	31	165	7.800	0.780	23227
15	139	30	187	14.314	1.431	23954
15	141	27	197	6.786	0.679	25976
15	143	26	206	5.886	0.589	26119
15	145	22	226	13.257	1.326	24033
15	147	22	245	12.350	1.235	24442
15	149	22	269	15.600	1.560	24469
15	151	22	287	11.700	1.170	24748
15	153	19	299	8.040	0.804	23974
15	155	16	308	6.166	0.617	24215
15	157	14	315	4.732	0.473	23903
15	159	14	318	1.950	0.195	24143
15	161	10	326	5.814	0.581	24259
15	163	8	329	2.344	0.234	24101
15	165	8	331	1.300	0.130	24046
15	167	7	337	3.954	0.395	24482
15	169	5	339	1.838	0.184	23695
15	171	4	340	0.919	0.092	24729
15	173	3	346	3.954	0.395	23536
15	175	3	347	0.650	0.065	24278
15	177	2	350	2.055	0.206	23831
15	179	2	352	1.300	0.130	24165
15	181	1	362	6.532	0.653	24214
15	183	1	370	5.200	0.520	23770
15	185	1	372	1.300	0.130	23860
15	187	1	379	4.550	0.455	23605
15	189	1	382	1.950	0.195	23846
15	191	1	385	1.950	0.195	23563
15	193	0	388	2.055	0.206	24213
15	195	0	392	2.600	0.260	23683
15	197	0	393	0.650	0.065	23988
15	199	0	397	2.600	0.260	24056
15	201	0	397	0.000	0.000	24288
15	203	0	402	3.250	0.325	23646
15	205	0	400	1.300	0.130	23987
16	195	16	110	-1.000	-1.000	22813
16	197	27	111	7.179	0.718	23169
16	199	38	113	7.267	0.727	22119
16	201	41	116	2.758	0.276	22201
16	203	45	117	2.680	0.268	22556
16	205	52	121	5.240	0.524	25998
16	207	61	125	6.402	0.640	23342
16	209	62	126	0.919	0.092	23688
16	211	65	124	2.344	0.234	23504
16	213	67	123	1.453	0.145	23437
16	215	68	122	0.919	0.092	23406
16	217	69	119	2.055	0.206	23963
16	219	70	117	1.453	0.145	23638
16	221	76	114	4.360	0.436	23732
16	223	80	118	3.677	0.368	23663
16	225	74	119	3.954	0.395	23435
16	227	62	121	7.907	0.791	23864
16	229	49	116	9.053	0.905	23666
16	231	42	114	4.732	0.473	24385
16	233	26	112	10.481	1.048	21182
16	235	23	111	2.055	0.206	19282
16	237	19	110	2.680	0.268	19362
16	239	15	108	2.907	0.291	23082
16	241	11	106	2.907	0.291	25267
16	243	10	102	2.680	0.268	23979
16	245	7	95	4.950	0.495	23585
16	247	10	100	3.790	0.379	23911
16	249	15	105	4.596	0.460	25639
16	251	17	107	1.838	0.184	22408
16	253	27	112	7.267	0.727	22667
16	255	29	113	1.453	0.145	24485
16	257	36	116	4.950	0.495	26376
16	259	39	117	2.055	0.206	24721
16	261	42	119	2.344	0.234	23327
16	263	44	119	1.300	0.130	23872
16	265	45	118	0.919	0.092	23987
16	267	47	117	1.453	0.145	24374
16	269	47	121	2.600	0.260	23790
16	271	45	129	5.360	0.536	23258
16	273	45	137	5.200	0.520	26304
16	275	47	142	3.500	0.350	21240
16	277	50	147	3.790	0.379	21702
16	279	52	152	3.500	0.350	24964
16	281	53	155	2.055	0.206	23397
16	283	56	163	5.553	0.555	22929
16	285	57	165	1.453	0.145	23705
16	287	64	174	7.411	0.741	24178
16	289	67	178	3.250	0.325	24000
17	269	69	4	-1.000	-1.000	23732
17	271	70	6	1.453	0.145	24104
17	273	70	10	2.600	0.260	23445
17	275	70	13	1.950	0.195	22657
17	277	72	21	5.360	0.536	24684
17	279	73	25	2.680	0.268	21475
17	281	77	42	11.351	1.135	23391
17	283	78	50	5.240	0.524	23359
17	285	78	59	5.850	0.585	23020
17	287	77	70	7.179	0.718	23214
17	289	78	80	6.532	0.653	23243
