# Supplementary material for: The Arp2/3 complex is required for in situ haptotactic response of microglia to iC3b
Source: EMBO Rep. 2026 Feb 27;27(7):1666–95. doi: 10.1038/s44319-026-00720-9 (PMC13076747; doi:10.1038/s44319-026-00720-9)
Supplement: Supplementary file 15 — Source data Fig. 3 [file 44319_2026_720_MOESM15_ESM.zip › Figure 3/3H-L/25.02.08 BV2 iC3b hapto CK666 well 2 toward tracks 467.txt]

	Track n�	Slice n�	X	Y	Distance	Velocity	Pixel Value
1	1	165	986	446	-1	-1	26289
2	1	167	1002	449	10.581	1.058	30184
3	1	169	989	453	8.841	0.884	30345
4	1	171	972	456	11.22	1.122	29442
5	1	173	971	456	0.65	0.065	30732
6	1	175	966	457	3.314	0.331	30174
7	1	177	953	460	8.672	0.867	30304
8	1	179	939	462	9.192	0.919	30335
9	1	181	927	465	8.04	0.804	30426
10	1	183	910	468	11.22	1.122	30325
11	1	185	898	473	8.45	0.845	29813
12	1	187	893	476	3.79	0.379	29789
13	1	189	887	478	4.111	0.411	29988
14	1	191	870	484	11.718	1.172	30688
15	1	193	861	486	5.993	0.599	30446
16	1	195	856	487	3.314	0.331	30487
17	1	197	841	494	10.759	1.076	29886
18	1	199	829	496	7.907	0.791	30964
19	1	201	798	502	20.523	2.052	26934
20	1	203	797	502	0.65	0.065	30563
21	1	205	786	503	7.179	0.718	32584
22	1	207	780	503	3.9	0.39	30405
23	1	209	770	503	6.5	0.65	30679
24	1	211	762	504	5.24	0.524	30347
25	1	213	756	505	3.954	0.395	30000
26	1	215	741	509	10.09	1.009	29568
27	1	217	736	511	3.5	0.35	29331
28	1	219	728	514	5.553	0.555	30868
29	1	221	714	520	9.9	0.99	31274
30	1	223	707	524	5.24	0.524	31719
31	1	225	703	526	2.907	0.291	30955
32	1	227	678	536	17.501	1.75	31630
33	1	229	676	537	1.453	0.145	27466
34	1	231	667	540	6.166	0.617	30897
35	1	233	659	543	5.553	0.555	30758
36	1	235	653	547	4.687	0.469	31382
37	1	237	650	548	2.055	0.206	30219
38	1	239	644	553	5.077	0.508	31875
39	1	241	638	563	7.58	0.758	31497
40	1	243	636	567	2.907	0.291	32152
41	1	245	635	575	5.24	0.524	30986
42	1	247	635	580	3.25	0.325	31703
43	1	249	635	586	3.9	0.39	29940
44	1	251	636	593	4.596	0.46	30682
45	1	253	638	606	8.549	0.855	31148
46	1	255	639	608	1.453	0.145	32329
47	1	257	643	623	10.09	1.009	31521
48	1	259	643	628	3.25	0.325	32147
49	1	261	645	640	7.907	0.791	33281
50	1	263	645	646	3.9	0.39	34290
51	1	265	644	650	2.68	0.268	34070
52	1	267	643	656	3.954	0.395	32227
53	1	269	643	659	1.95	0.195	31647
54	1	271	641	666	4.732	0.473	32086
55	1	273	641	669	1.95	0.195	31700
56	1	275	641	669	0	0	31236
57	1	277	641	669	0	0	31307
58	1	279	641	665	2.6	0.26	31420
59	1	281	641	658	4.55	0.455	31341
60	1	283	642	643	9.771	0.977	31431
61	1	285	643	632	7.179	0.718	31318
62	1	287	642	625	4.596	0.46	31387
63	1	289	641	618	4.596	0.46	32606
64	2	179	1007	897	-1	-1	29364
65	2	181	1007	897	0	0	32360
66	2	183	1001	896	3.954	0.395	30167
67	2	185	997	896	2.6	0.26	28523
68	2	187	993	897	2.68	0.268	29443
69	2	189	984	900	6.166	0.617	28303
70	2	191	972	902	7.907	0.791	30293
71	2	193	960	903	7.827	0.783	30673
72	2	195	957	904	2.055	0.206	32143
73	2	197	945	904	7.8	0.78	31945
74	2	199	930	904	9.75	0.975	30385
75	2	201	919	905	7.179	0.718	32535
76	2	203	904	907	9.836	0.984	33173
77	2	205	887	910	11.22	1.122	28580
78	2	207	869	911	11.718	1.172	30058
79	2	209	863	911	3.9	0.39	31826
80	2	211	854	910	5.886	0.589	30256
81	2	213	839	909	9.771	0.977	30765
82	2	215	833	907	4.111	0.411	30926
83	2	217	812	901	14.196	1.42	32646
84	2	219	801	901	7.15	0.715	33039
85	2	221	787	900	9.123	0.912	32377
86	2	223	778	899	5.886	0.589	31762
87	2	225	764	897	9.192	0.919	32414
88	2	227	748	899	10.481	1.048	30478
89	2	229	741	899	4.55	0.455	31409
90	2	231	731	894	7.267	0.727	26043
91	2	233	721	894	6.5	0.65	27535
92	2	235	707	896	9.192	0.919	26926
93	2	237	699	896	5.2	0.52	27520
94	2	239	688	897	7.179	0.718	26763
95	2	241	682	898	3.954	0.395	24466
96	2	243	665	902	11.351	1.135	28570
97	2	245	656	903	5.886	0.589	29624
98	2	247	652	904	2.68	0.268	30665
99	2	249	648	905	2.68	0.268	32537
100	2	251	640	904	5.24	0.524	28692
101	2	253	635	902	3.5	0.35	31924
102	2	255	632	900	2.344	0.234	31810
103	2	257	631	899	0.919	0.092	30960
104	2	259	612	891	13.4	1.34	31086
105	2	261	608	891	2.6	0.26	30762
106	2	263	601	889	4.732	0.473	25841
107	2	265	591	888	6.532	0.653	29965
108	2	267	590	887	0.919	0.092	30098
109	2	269	582	887	5.2	0.52	31505
110	2	271	569	885	8.549	0.855	30605
111	2	273	569	885	0	0	31350
112	2	275	563	885	3.9	0.39	30544
113	2	277	556	886	4.596	0.46	30733
114	2	279	554	886	1.3	0.13	30547
115	2	281	550	886	2.6	0.26	30655
116	2	283	549	886	0.65	0.065	30612
117	2	285	542	888	4.732	0.473	31222
118	2	287	536	888	3.9	0.39	30689
119	2	289	524	889	7.827	0.783	30577
120	3	199	1011	690	-1	-1	35409
121	3	201	1008	692	2.344	0.234	30803
122	3	203	1001	705	9.597	0.96	28776
123	3	205	1001	705	0	0	29999
124	3	207	1000	712	4.596	0.46	28668
125	3	209	999	718	3.954	0.395	27334
126	3	211	998	721	2.055	0.206	25515
127	3	213	999	731	6.532	0.653	28872
128	3	215	999	732	0.65	0.065	31312
129	3	217	995	738	4.687	0.469	30548
130	3	219	993	739	1.453	0.145	30371
131	3	221	986	743	5.24	0.524	30353
132	3	223	984	743	1.3	0.13	30312
133	3	225	977	748	5.591	0.559	30587
134	3	227	975	750	1.838	0.184	30479
135	3	229	974	757	4.596	0.46	30617
136	3	231	974	759	1.3	0.13	31567
137	3	233	972	766	4.732	0.473	27008
138	3	235	970	773	4.732	0.473	27108
139	3	237	967	781	5.553	0.555	31415
140	3	239	966	785	2.68	0.268	33192
141	3	241	964	789	2.907	0.291	30735
142	3	243	960	794	4.162	0.416	30493
143	3	245	949	796	7.267	0.727	29371
144	3	247	941	797	5.24	0.524	33111
145	3	249	938	797	1.95	0.195	28780
146	3	251	928	802	7.267	0.727	30533
147	3	253	923	805	3.79	0.379	30505
148	3	255	915	808	5.553	0.555	30433
149	3	257	915	808	0	0	30469
150	3	259	904	806	7.267	0.727	30264
151	3	261	899	804	3.5	0.35	31010
152	3	263	895	803	2.68	0.268	30541
153	3	265	890	803	3.25	0.325	30360
154	3	267	886	803	2.6	0.26	30867
155	3	269	881	805	3.5	0.35	30545
156	3	271	884	804	2.055	0.206	30184
157	3	273	888	803	2.68	0.268	30683
158	3	275	891	801	2.344	0.234	30689
159	3	277	891	801	0	0	30446
160	3	279	891	800	0.65	0.065	30511
161	3	281	891	800	0	0	30795
162	3	283	894	795	3.79	0.379	30208
163	3	285	894	795	0	0	30489
164	3	287	894	793	1.3	0.13	30396
165	3	289	894	793	0	0	30781
166	4	219	1008	910	-1	-1	30124
167	4	221	1000	910	5.2	0.52	29798
168	4	223	993	911	4.596	0.46	29137
169	4	225	985	911	5.2	0.52	28343
170	4	227	979	912	3.954	0.395	28786
171	4	229	971	914	5.36	0.536	28611
172	4	231	961	914	6.5	0.65	28257
173	4	233	952	916	5.993	0.599	30293
174	4	235	950	916	1.3	0.13	29184
175	4	237	941	916	5.85	0.585	27816
176	4	239	934	916	4.55	0.455	27908
177	4	241	918	918	10.481	1.048	29248
178	4	243	912	918	3.9	0.39	29890
179	4	245	887	919	16.263	1.626	29237
180	4	247	885	919	1.3	0.13	30768
181	4	249	884	919	0.65	0.065	31573
182	4	251	847	920	24.058	2.406	30296
183	4	253	846	920	0.65	0.065	29898
184	4	255	845	920	0.65	0.065	27224
185	4	257	842	919	2.055	0.206	29022
186	4	259	836	921	4.111	0.411	28397
187	4	261	832	921	2.6	0.26	29775
188	4	263	827	922	3.314	0.331	26991
189	4	265	815	924	7.907	0.791	28580
190	4	267	814	924	0.65	0.065	28607
191	4	269	797	926	11.126	1.113	27755
192	4	271	790	928	4.732	0.473	28982
193	4	273	781	929	5.886	0.589	29131
194	4	275	777	929	2.6	0.26	32626
195	4	277	773	929	2.6	0.26	33154
196	4	279	759	929	9.1	0.91	28261
197	4	281	754	925	4.162	0.416	26987
198	4	283	743	926	7.179	0.718	28385
199	4	285	738	926	3.25	0.325	28938
200	4	287	728	926	6.5	0.65	29018
201	4	289	720	926	5.2	0.52	30231
202	5	239	1007	273	-1	-1	30581
203	5	241	1007	273	0	0	30835
204	5	243	1007	273	0	0	30799
205	5	245	1005	273	1.3	0.13	31351
206	5	247	1005	273	0	0	30882
207	5	249	1004	273	0.65	0.065	31332
208	5	251	1001	273	1.95	0.195	31158
209	5	253	999	273	1.3	0.13	30675
210	5	255	998	273	0.65	0.065	30711
211	5	257	992	273	3.9	0.39	30493
212	5	259	992	273	0	0	30163
213	5	261	989	273	1.95	0.195	31223
214	5	263	980	272	5.886	0.589	30701
215	5	265	970	272	6.5	0.65	31714
216	5	267	957	270	8.549	0.855	31110
217	5	269	947	270	6.5	0.65	30996
218	5	271	944	270	1.95	0.195	31605
219	5	273	937	270	4.55	0.455	30567
220	5	275	929	267	5.553	0.555	31105
221	5	277	922	263	5.24	0.524	31252
222	5	279	916	257	5.515	0.552	31081
223	5	281	903	249	9.922	0.992	31320
224	5	283	897	244	5.077	0.508	30766
225	5	285	897	244	0	0	31023
226	5	287	889	234	8.324	0.832	31481
227	5	289	884	230	4.162	0.416	31774
228	6	165	1011	395	-1	-1	30076
229	6	167	1001	396	6.532	0.653	28647
230	6	169	1004	397	2.055	0.206	28260
231	6	171	999	402	4.596	0.46	31903
232	6	173	995	402	2.6	0.26	32423
233	6	175	990	396	5.077	0.508	33807
234	6	177	983	395	4.596	0.46	34997
235	6	179	974	392	6.166	0.617	21344
236	6	181	960	385	10.174	1.017	29182
237	6	183	952	383	5.36	0.536	32567
238	6	185	943	375	7.827	0.783	31342
239	6	187	935	371	5.814	0.581	32102
240	6	189	926	365	7.031	0.703	29672
241	6	191	919	361	5.24	0.524	30566
242	6	193	914	360	3.314	0.331	26110
243	6	195	904	359	6.532	0.653	27886
244	6	197	886	362	11.861	1.186	30311
245	6	199	879	360	4.732	0.473	28592
246	6	201	869	357	6.786	0.679	31794
247	6	203	857	351	8.72	0.872	28937
248	6	205	848	347	6.402	0.64	28974
249	6	207	834	347	9.1	0.91	25809
250	6	209	829	346	3.314	0.331	24548
251	6	211	819	345	6.532	0.653	24961
252	6	213	808	344	7.179	0.718	30879
253	6	215	800	341	5.553	0.555	26646
254	6	217	792	338	5.553	0.555	29783
255	6	219	788	336	2.907	0.291	30864
256	6	221	788	336	0	0	31418
257	6	223	794	337	3.954	0.395	31350
258	6	225	798	340	3.25	0.325	30923
259	6	227	803	341	3.314	0.331	30903
260	6	229	806	341	1.95	0.195	31281
261	6	231	814	343	5.36	0.536	31032
262	6	233	824	344	6.532	0.653	31060
263	6	235	833	346	5.993	0.599	26652
264	6	237	835	346	1.3	0.13	26577
265	6	239	831	347	2.68	0.268	28605
266	6	241	812	349	12.418	1.242	23813
267	6	243	807	349	3.25	0.325	29011
268	6	245	803	350	2.68	0.268	30239
269	6	247	801	351	1.453	0.145	28787
270	6	249	796	352	3.314	0.331	26861
271	6	251	787	354	5.993	0.599	28377
272	6	253	783	356	2.907	0.291	31962
273	6	255	780	357	2.055	0.206	30598
274	6	257	776	357	2.6	0.26	34140
275	6	259	771	356	3.314	0.331	29752
276	6	261	767	356	2.6	0.26	26487
277	6	263	761	356	3.9	0.39	30880
278	6	265	756	358	3.5	0.35	32585
279	6	267	750	362	4.687	0.469	30183
280	6	269	746	367	4.162	0.416	30970
281	6	271	742	369	2.907	0.291	28623
282	6	273	740	370	1.453	0.145	26657
283	6	275	736	372	2.907	0.291	27870
284	6	277	733	374	2.344	0.234	31388
285	6	279	733	374	0	0	31132
286	6	281	735	374	1.3	0.13	30775
287	6	283	741	373	3.954	0.395	31381
288	6	285	757	369	10.72	1.072	31496
289	6	287	761	367	2.907	0.291	33205
290	6	289	768	365	4.732	0.473	33770
291	7	165	1013	276	-1	-1	29134
292	7	167	1013	277	0.65	0.065	27787
293	7	169	1011	277	1.3	0.13	30680
294	7	171	999	284	9.03	0.903	29067
295	7	173	997	285	1.453	0.145	30158
296	7	175	987	291	7.58	0.758	30317
297	7	177	979	297	6.5	0.65	24001
298	7	179	966	314	13.91	1.391	31868
299	7	181	965	316	1.453	0.145	31872
300	7	183	965	316	0	0	28198
301	7	185	956	328	9.75	0.975	32152
302	7	187	951	331	3.79	0.379	33738
303	7	189	951	332	0.65	0.065	32716
304	7	191	956	327	4.596	0.46	33184
305	7	193	956	327	0	0	30595
306	7	195	939	328	11.069	1.107	32837
307	7	197	939	328	0	0	35395
308	7	199	919	328	13	1.3	27753
309	7	201	902	330	11.126	1.113	29858
310	7	203	890	331	7.827	0.783	32297
311	7	205	888	331	1.3	0.13	31842
312	7	207	872	329	10.481	1.048	30410
313	7	209	868	328	2.68	0.268	31119
314	7	211	864	328	2.6	0.26	30714
315	7	213	862	328	1.3	0.13	31968
316	7	215	856	328	3.9	0.39	31309
317	7	217	844	324	8.222	0.822	31118
318	7	219	839	321	3.79	0.379	30903
319	7	221	835	318	3.25	0.325	31062
320	7	223	824	312	8.144	0.814	32035
321	7	225	812	306	8.72	0.872	31811
322	7	227	807	303	3.79	0.379	32363
323	7	229	800	299	5.24	0.524	31576
324	7	231	793	293	5.993	0.599	29058
325	7	233	782	292	7.179	0.718	29178
326	7	235	774	292	5.2	0.52	31766
327	7	237	770	291	2.68	0.268	31934
328	7	239	764	291	3.9	0.39	31452
329	7	241	761	291	1.95	0.195	31313
330	7	243	761	291	0	0	29001
331	7	245	753	289	5.36	0.536	28252
332	7	247	745	287	5.36	0.536	29894
333	7	249	729	286	10.42	1.042	31300
334	7	251	721	286	5.2	0.52	31571
335	7	253	718	286	1.95	0.195	31497
336	7	255	709	286	5.85	0.585	31311
337	7	257	709	286	0	0	31757
338	7	259	701	285	5.24	0.524	31586
339	7	261	698	284	2.055	0.206	31973
340	7	263	698	283	0.65	0.065	31245
341	7	265	695	281	2.344	0.234	31081
342	7	267	695	281	0	0	31799
343	7	269	695	281	0	0	31837
344	7	271	693	281	1.3	0.13	31636
345	7	273	692	281	0.65	0.065	31442
346	7	275	688	280	2.68	0.268	31670
347	7	277	687	280	0.65	0.065	31363
348	7	279	686	281	0.919	0.092	31742
349	7	281	686	281	0	0	31740
350	7	283	683	281	1.95	0.195	31766
351	7	285	680	281	1.95	0.195	31380
352	7	287	679	281	0.65	0.065	31554
353	7	289	676	281	1.95	0.195	31741
354	8	195	1011	516	-1	-1	30705
355	8	197	1007	515	2.68	0.268	32622
356	8	199	1003	515	2.6	0.26	34306
357	8	201	1001	514	1.453	0.145	30392
358	8	203	998	514	1.95	0.195	30642
359	8	205	987	515	7.179	0.718	29917
360	8	207	984	515	1.95	0.195	24463
361	8	209	978	517	4.111	0.411	33518
362	8	211	968	528	9.663	0.966	32665
363	8	213	960	538	8.324	0.832	32319
364	8	215	954	550	8.72	0.872	32103
365	8	217	946	565	11.05	1.105	33667
366	8	219	943	570	3.79	0.379	32119
367	8	221	938	582	8.45	0.845	33074
368	8	223	934	594	8.222	0.822	22107
369	8	225	933	599	3.314	0.331	36810
370	8	227	925	610	8.841	0.884	34337
371	8	229	921	614	3.677	0.368	31755
372	8	231	917	618	3.677	0.368	29770
373	8	233	909	625	6.909	0.691	34938
374	8	235	899	631	7.58	0.758	32010
375	8	237	893	635	4.687	0.469	31447
376	8	239	891	636	1.453	0.145	25325
377	8	241	886	641	4.596	0.46	29715
378	8	243	883	650	6.166	0.617	28732
379	8	245	881	663	8.549	0.855	31127
380	8	247	882	669	3.954	0.395	31886
381	8	249	896	690	16.405	1.64	31054
382	8	251	900	705	10.09	1.009	28534
383	8	253	902	722	11.126	1.113	31361
384	8	255	902	745	14.95	1.495	31481
385	8	257	902	751	3.9	0.39	29066
386	8	259	903	763	7.827	0.783	27073
387	8	261	904	772	5.886	0.589	29817
388	8	263	906	781	5.993	0.599	30358
389	8	265	906	788	4.55	0.455	27042
390	8	267	905	798	6.532	0.653	30968
391	8	269	906	817	12.367	1.237	34414
392	8	271	900	834	11.718	1.172	32093
393	8	273	894	845	8.144	0.814	31056
394	8	275	891	851	4.36	0.436	32025
395	8	277	887	858	5.24	0.524	32164
396	8	279	885	864	4.111	0.411	31408
397	8	281	882	875	7.411	0.741	31835
398	8	283	881	875	0.65	0.065	31816
399	8	285	881	878	1.95	0.195	31457
400	8	287	878	889	7.411	0.741	31485
401	8	289	876	894	3.5	0.35	31210
402	9	205	1017	311	-1	-1	32712
403	9	207	1017	304	4.55	0.455	30930
404	9	209	1010	306	4.732	0.473	30136
405	9	211	1009	307	0.919	0.092	30107
406	9	213	1007	309	1.838	0.184	31087
407	9	215	1003	314	4.162	0.416	31134
408	9	217	1000	321	4.95	0.495	32929
409	9	219	997	323	2.344	0.234	32628
410	9	221	993	327	3.677	0.368	33727
411	9	223	990	327	1.95	0.195	33223
412	9	225	982	328	5.24	0.524	34625
413	9	227	975	328	4.55	0.455	33531
414	9	229	961	329	9.123	0.912	34193
415	9	231	956	330	3.314	0.331	30112
416	9	233	951	330	3.25	0.325	30558
417	9	235	946	331	3.314	0.331	30999
418	9	237	940	333	4.111	0.411	33271
419	9	239	936	335	2.907	0.291	32101
420	9	241	926	337	6.629	0.663	29304
421	9	243	922	338	2.68	0.268	29607
422	9	245	919	339	2.055	0.206	31563
423	9	247	912	341	4.732	0.473	30424
424	9	249	909	342	2.055	0.206	30165
425	9	251	907	343	1.453	0.145	31846
426	9	253	901	343	3.9	0.39	29594
427	9	255	892	344	5.886	0.589	32051
428	9	257	882	345	6.532	0.653	32547
429	9	259	880	345	1.3	0.13	31663
430	9	261	874	343	4.111	0.411	33090
431	9	263	870	339	3.677	0.368	31698
432	9	265	862	337	5.36	0.536	29738
433	9	267	859	335	2.344	0.234	30164
434	9	269	855	334	2.68	0.268	32121
435	9	271	848	332	4.732	0.473	31557
436	9	273	842	330	4.111	0.411	29769
437	9	275	836	327	4.36	0.436	31327
438	9	277	831	326	3.314	0.331	32876
439	9	279	825	324	4.111	0.411	33028
440	9	281	817	322	5.36	0.536	30884
441	9	283	815	322	1.3	0.13	32131
442	9	285	811	321	2.68	0.268	32840
443	9	287	808	320	2.055	0.206	31732
444	9	289	803	318	3.5	0.35	32410
445	10	265	1006	483	-1	-1	29951
446	10	267	996	488	7.267	0.727	32711
447	10	269	994	492	2.907	0.291	31692
448	10	271	992	495	2.344	0.234	33633
449	10	273	988	502	5.24	0.524	32172
450	10	275	987	505	2.055	0.206	32841
451	10	277	983	512	5.24	0.524	32508
452	10	279	980	515	2.758	0.276	32031
453	10	281	977	519	3.25	0.325	32488
454	10	283	976	521	1.453	0.145	32018
455	10	285	974	525	2.907	0.291	32294
456	10	287	971	532	4.95	0.495	31916
457	10	289	968	536	3.25	0.325	32020
458	11	271	1006	3	-1	-1	30934
459	11	273	993	21	14.432	1.443	31876
460	11	275	992	21	0.65	0.065	32469
461	11	277	992	24	1.95	0.195	27465
462	11	279	988	29	4.162	0.416	30230
463	11	281	978	33	7.001	0.7	28578
464	11	283	973	36	3.79	0.379	32606
465	11	285	968	44	6.132	0.613	30370
466	11	287	957	57	11.069	1.107	30899
467	11	289	953	60	3.25	0.325	30979
