# Supplementary material for: The Arp2/3 complex is required for in situ haptotactic response of microglia to iC3b
Source: EMBO Rep. 2026 Feb 27;27(7):1666–95. doi: 10.1038/s44319-026-00720-9 (PMC13076747; doi:10.1038/s44319-026-00720-9)
Supplement: Supplementary file 15 — Source data Fig. 3 [file 44319_2026_720_MOESM15_ESM.zip › Figure 3/3H-L/25.02.08 BV2 iC3b hapto CK666 well 2 toward tracks.csv]

Track n�	Slice n�	X	Y	Distance	Velocity	Pixel Value
1	165	986	446	-1.000	-1.000	26289
1	167	1002	449	10.581	1.058	30184
1	169	989	453	8.841	0.884	30345
1	171	972	456	11.220	1.122	29442
1	173	971	456	0.650	0.065	30732
1	175	966	457	3.314	0.331	30174
1	177	953	460	8.672	0.867	30304
1	179	939	462	9.192	0.919	30335
1	181	927	465	8.040	0.804	30426
1	183	910	468	11.220	1.122	30325
1	185	898	473	8.450	0.845	29813
1	187	893	476	3.790	0.379	29789
1	189	887	478	4.111	0.411	29988
1	191	870	484	11.718	1.172	30688
1	193	861	486	5.993	0.599	30446
1	195	856	487	3.314	0.331	30487
1	197	841	494	10.759	1.076	29886
1	199	829	496	7.907	0.791	30964
1	201	798	502	20.523	2.052	26934
1	203	797	502	0.650	0.065	30563
1	205	786	503	7.179	0.718	32584
1	207	780	503	3.900	0.390	30405
1	209	770	503	6.500	0.650	30679
1	211	762	504	5.240	0.524	30347
1	213	756	505	3.954	0.395	30000
1	215	741	509	10.090	1.009	29568
1	217	736	511	3.500	0.350	29331
1	219	728	514	5.553	0.555	30868
1	221	714	520	9.900	0.990	31274
1	223	707	524	5.240	0.524	31719
1	225	703	526	2.907	0.291	30955
1	227	678	536	17.501	1.750	31630
1	229	676	537	1.453	0.145	27466
1	231	667	540	6.166	0.617	30897
1	233	659	543	5.553	0.555	30758
1	235	653	547	4.687	0.469	31382
1	237	650	548	2.055	0.206	30219
1	239	644	553	5.077	0.508	31875
1	241	638	563	7.580	0.758	31497
1	243	636	567	2.907	0.291	32152
1	245	635	575	5.240	0.524	30986
1	247	635	580	3.250	0.325	31703
1	249	635	586	3.900	0.390	29940
1	251	636	593	4.596	0.460	30682
1	253	638	606	8.549	0.855	31148
1	255	639	608	1.453	0.145	32329
1	257	643	623	10.090	1.009	31521
1	259	643	628	3.250	0.325	32147
1	261	645	640	7.907	0.791	33281
1	263	645	646	3.900	0.390	34290
1	265	644	650	2.680	0.268	34070
1	267	643	656	3.954	0.395	32227
1	269	643	659	1.950	0.195	31647
1	271	641	666	4.732	0.473	32086
1	273	641	669	1.950	0.195	31700
1	275	641	669	0.000	0.000	31236
1	277	641	669	0.000	0.000	31307
1	279	641	665	2.600	0.260	31420
1	281	641	658	4.550	0.455	31341
1	283	642	643	9.771	0.977	31431
1	285	643	632	7.179	0.718	31318
1	287	642	625	4.596	0.460	31387
1	289	641	618	4.596	0.460	32606
2	179	1007	897	-1.000	-1.000	29364
2	181	1007	897	0.000	0.000	32360
2	183	1001	896	3.954	0.395	30167
2	185	997	896	2.600	0.260	28523
2	187	993	897	2.680	0.268	29443
2	189	984	900	6.166	0.617	28303
2	191	972	902	7.907	0.791	30293
2	193	960	903	7.827	0.783	30673
2	195	957	904	2.055	0.206	32143
2	197	945	904	7.800	0.780	31945
2	199	930	904	9.750	0.975	30385
2	201	919	905	7.179	0.718	32535
2	203	904	907	9.836	0.984	33173
2	205	887	910	11.220	1.122	28580
2	207	869	911	11.718	1.172	30058
2	209	863	911	3.900	0.390	31826
2	211	854	910	5.886	0.589	30256
2	213	839	909	9.771	0.977	30765
2	215	833	907	4.111	0.411	30926
2	217	812	901	14.196	1.420	32646
2	219	801	901	7.150	0.715	33039
2	221	787	900	9.123	0.912	32377
2	223	778	899	5.886	0.589	31762
2	225	764	897	9.192	0.919	32414
2	227	748	899	10.481	1.048	30478
2	229	741	899	4.550	0.455	31409
2	231	731	894	7.267	0.727	26043
2	233	721	894	6.500	0.650	27535
2	235	707	896	9.192	0.919	26926
2	237	699	896	5.200	0.520	27520
2	239	688	897	7.179	0.718	26763
2	241	682	898	3.954	0.395	24466
2	243	665	902	11.351	1.135	28570
2	245	656	903	5.886	0.589	29624
2	247	652	904	2.680	0.268	30665
2	249	648	905	2.680	0.268	32537
2	251	640	904	5.240	0.524	28692
2	253	635	902	3.500	0.350	31924
2	255	632	900	2.344	0.234	31810
2	257	631	899	0.919	0.092	30960
2	259	612	891	13.400	1.340	31086
2	261	608	891	2.600	0.260	30762
2	263	601	889	4.732	0.473	25841
2	265	591	888	6.532	0.653	29965
2	267	590	887	0.919	0.092	30098
2	269	582	887	5.200	0.520	31505
2	271	569	885	8.549	0.855	30605
2	273	569	885	0.000	0.000	31350
2	275	563	885	3.900	0.390	30544
2	277	556	886	4.596	0.460	30733
2	279	554	886	1.300	0.130	30547
2	281	550	886	2.600	0.260	30655
2	283	549	886	0.650	0.065	30612
2	285	542	888	4.732	0.473	31222
2	287	536	888	3.900	0.390	30689
2	289	524	889	7.827	0.783	30577
3	199	1011	690	-1.000	-1.000	35409
3	201	1008	692	2.344	0.234	30803
3	203	1001	705	9.597	0.960	28776
3	205	1001	705	0.000	0.000	29999
3	207	1000	712	4.596	0.460	28668
3	209	999	718	3.954	0.395	27334
3	211	998	721	2.055	0.206	25515
3	213	999	731	6.532	0.653	28872
3	215	999	732	0.650	0.065	31312
3	217	995	738	4.687	0.469	30548
3	219	993	739	1.453	0.145	30371
3	221	986	743	5.240	0.524	30353
3	223	984	743	1.300	0.130	30312
3	225	977	748	5.591	0.559	30587
3	227	975	750	1.838	0.184	30479
3	229	974	757	4.596	0.460	30617
3	231	974	759	1.300	0.130	31567
3	233	972	766	4.732	0.473	27008
3	235	970	773	4.732	0.473	27108
3	237	967	781	5.553	0.555	31415
3	239	966	785	2.680	0.268	33192
3	241	964	789	2.907	0.291	30735
3	243	960	794	4.162	0.416	30493
3	245	949	796	7.267	0.727	29371
3	247	941	797	5.240	0.524	33111
3	249	938	797	1.950	0.195	28780
3	251	928	802	7.267	0.727	30533
3	253	923	805	3.790	0.379	30505
3	255	915	808	5.553	0.555	30433
3	257	915	808	0.000	0.000	30469
3	259	904	806	7.267	0.727	30264
3	261	899	804	3.500	0.350	31010
3	263	895	803	2.680	0.268	30541
3	265	890	803	3.250	0.325	30360
3	267	886	803	2.600	0.260	30867
3	269	881	805	3.500	0.350	30545
3	271	884	804	2.055	0.206	30184
3	273	888	803	2.680	0.268	30683
3	275	891	801	2.344	0.234	30689
3	277	891	801	0.000	0.000	30446
3	279	891	800	0.650	0.065	30511
3	281	891	800	0.000	0.000	30795
3	283	894	795	3.790	0.379	30208
3	285	894	795	0.000	0.000	30489
3	287	894	793	1.300	0.130	30396
3	289	894	793	0.000	0.000	30781
4	219	1008	910	-1.000	-1.000	30124
4	221	1000	910	5.200	0.520	29798
4	223	993	911	4.596	0.460	29137
4	225	985	911	5.200	0.520	28343
4	227	979	912	3.954	0.395	28786
4	229	971	914	5.360	0.536	28611
4	231	961	914	6.500	0.650	28257
4	233	952	916	5.993	0.599	30293
4	235	950	916	1.300	0.130	29184
4	237	941	916	5.850	0.585	27816
4	239	934	916	4.550	0.455	27908
4	241	918	918	10.481	1.048	29248
4	243	912	918	3.900	0.390	29890
4	245	887	919	16.263	1.626	29237
4	247	885	919	1.300	0.130	30768
4	249	884	919	0.650	0.065	31573
4	251	847	920	24.058	2.406	30296
4	253	846	920	0.650	0.065	29898
4	255	845	920	0.650	0.065	27224
4	257	842	919	2.055	0.206	29022
4	259	836	921	4.111	0.411	28397
4	261	832	921	2.600	0.260	29775
4	263	827	922	3.314	0.331	26991
4	265	815	924	7.907	0.791	28580
4	267	814	924	0.650	0.065	28607
4	269	797	926	11.126	1.113	27755
4	271	790	928	4.732	0.473	28982
4	273	781	929	5.886	0.589	29131
4	275	777	929	2.600	0.260	32626
4	277	773	929	2.600	0.260	33154
4	279	759	929	9.100	0.910	28261
4	281	754	925	4.162	0.416	26987
4	283	743	926	7.179	0.718	28385
4	285	738	926	3.250	0.325	28938
4	287	728	926	6.500	0.650	29018
4	289	720	926	5.200	0.520	30231
5	239	1007	273	-1.000	-1.000	30581
5	241	1007	273	0.000	0.000	30835
5	243	1007	273	0.000	0.000	30799
5	245	1005	273	1.300	0.130	31351
5	247	1005	273	0.000	0.000	30882
5	249	1004	273	0.650	0.065	31332
5	251	1001	273	1.950	0.195	31158
5	253	999	273	1.300	0.130	30675
5	255	998	273	0.650	0.065	30711
5	257	992	273	3.900	0.390	30493
5	259	992	273	0.000	0.000	30163
5	261	989	273	1.950	0.195	31223
5	263	980	272	5.886	0.589	30701
5	265	970	272	6.500	0.650	31714
5	267	957	270	8.549	0.855	31110
5	269	947	270	6.500	0.650	30996
5	271	944	270	1.950	0.195	31605
5	273	937	270	4.550	0.455	30567
5	275	929	267	5.553	0.555	31105
5	277	922	263	5.240	0.524	31252
5	279	916	257	5.515	0.552	31081
5	281	903	249	9.922	0.992	31320
5	283	897	244	5.077	0.508	30766
5	285	897	244	0.000	0.000	31023
5	287	889	234	8.324	0.832	31481
5	289	884	230	4.162	0.416	31774
6	165	1011	395	-1.000	-1.000	30076
6	167	1001	396	6.532	0.653	28647
6	169	1004	397	2.055	0.206	28260
6	171	999	402	4.596	0.460	31903
6	173	995	402	2.600	0.260	32423
6	175	990	396	5.077	0.508	33807
6	177	983	395	4.596	0.460	34997
6	179	974	392	6.166	0.617	21344
6	181	960	385	10.174	1.017	29182
6	183	952	383	5.360	0.536	32567
6	185	943	375	7.827	0.783	31342
6	187	935	371	5.814	0.581	32102
6	189	926	365	7.031	0.703	29672
6	191	919	361	5.240	0.524	30566
6	193	914	360	3.314	0.331	26110
6	195	904	359	6.532	0.653	27886
6	197	886	362	11.861	1.186	30311
6	199	879	360	4.732	0.473	28592
6	201	869	357	6.786	0.679	31794
6	203	857	351	8.720	0.872	28937
6	205	848	347	6.402	0.640	28974
6	207	834	347	9.100	0.910	25809
6	209	829	346	3.314	0.331	24548
6	211	819	345	6.532	0.653	24961
6	213	808	344	7.179	0.718	30879
6	215	800	341	5.553	0.555	26646
6	217	792	338	5.553	0.555	29783
6	219	788	336	2.907	0.291	30864
6	221	788	336	0.000	0.000	31418
6	223	794	337	3.954	0.395	31350
6	225	798	340	3.250	0.325	30923
6	227	803	341	3.314	0.331	30903
6	229	806	341	1.950	0.195	31281
6	231	814	343	5.360	0.536	31032
6	233	824	344	6.532	0.653	31060
6	235	833	346	5.993	0.599	26652
6	237	835	346	1.300	0.130	26577
6	239	831	347	2.680	0.268	28605
6	241	812	349	12.418	1.242	23813
6	243	807	349	3.250	0.325	29011
6	245	803	350	2.680	0.268	30239
6	247	801	351	1.453	0.145	28787
6	249	796	352	3.314	0.331	26861
6	251	787	354	5.993	0.599	28377
6	253	783	356	2.907	0.291	31962
6	255	780	357	2.055	0.206	30598
6	257	776	357	2.600	0.260	34140
6	259	771	356	3.314	0.331	29752
6	261	767	356	2.600	0.260	26487
6	263	761	356	3.900	0.390	30880
6	265	756	358	3.500	0.350	32585
6	267	750	362	4.687	0.469	30183
6	269	746	367	4.162	0.416	30970
6	271	742	369	2.907	0.291	28623
6	273	740	370	1.453	0.145	26657
6	275	736	372	2.907	0.291	27870
6	277	733	374	2.344	0.234	31388
6	279	733	374	0.000	0.000	31132
6	281	735	374	1.300	0.130	30775
6	283	741	373	3.954	0.395	31381
6	285	757	369	10.720	1.072	31496
6	287	761	367	2.907	0.291	33205
6	289	768	365	4.732	0.473	33770
7	165	1013	276	-1.000	-1.000	29134
7	167	1013	277	0.650	0.065	27787
7	169	1011	277	1.300	0.130	30680
7	171	999	284	9.030	0.903	29067
7	173	997	285	1.453	0.145	30158
7	175	987	291	7.580	0.758	30317
7	177	979	297	6.500	0.650	24001
7	179	966	314	13.910	1.391	31868
7	181	965	316	1.453	0.145	31872
7	183	965	316	0.000	0.000	28198
7	185	956	328	9.750	0.975	32152
7	187	951	331	3.790	0.379	33738
7	189	951	332	0.650	0.065	32716
7	191	956	327	4.596	0.460	33184
7	193	956	327	0.000	0.000	30595
7	195	939	328	11.069	1.107	32837
7	197	939	328	0.000	0.000	35395
7	199	919	328	13.000	1.300	27753
7	201	902	330	11.126	1.113	29858
7	203	890	331	7.827	0.783	32297
7	205	888	331	1.300	0.130	31842
7	207	872	329	10.481	1.048	30410
7	209	868	328	2.680	0.268	31119
7	211	864	328	2.600	0.260	30714
7	213	862	328	1.300	0.130	31968
7	215	856	328	3.900	0.390	31309
7	217	844	324	8.222	0.822	31118
7	219	839	321	3.790	0.379	30903
7	221	835	318	3.250	0.325	31062
7	223	824	312	8.144	0.814	32035
7	225	812	306	8.720	0.872	31811
7	227	807	303	3.790	0.379	32363
7	229	800	299	5.240	0.524	31576
7	231	793	293	5.993	0.599	29058
7	233	782	292	7.179	0.718	29178
7	235	774	292	5.200	0.520	31766
7	237	770	291	2.680	0.268	31934
7	239	764	291	3.900	0.390	31452
7	241	761	291	1.950	0.195	31313
7	243	761	291	0.000	0.000	29001
7	245	753	289	5.360	0.536	28252
7	247	745	287	5.360	0.536	29894
7	249	729	286	10.420	1.042	31300
7	251	721	286	5.200	0.520	31571
7	253	718	286	1.950	0.195	31497
7	255	709	286	5.850	0.585	31311
7	257	709	286	0.000	0.000	31757
7	259	701	285	5.240	0.524	31586
7	261	698	284	2.055	0.206	31973
7	263	698	283	0.650	0.065	31245
7	265	695	281	2.344	0.234	31081
7	267	695	281	0.000	0.000	31799
7	269	695	281	0.000	0.000	31837
7	271	693	281	1.300	0.130	31636
7	273	692	281	0.650	0.065	31442
7	275	688	280	2.680	0.268	31670
7	277	687	280	0.650	0.065	31363
7	279	686	281	0.919	0.092	31742
7	281	686	281	0.000	0.000	31740
7	283	683	281	1.950	0.195	31766
7	285	680	281	1.950	0.195	31380
7	287	679	281	0.650	0.065	31554
7	289	676	281	1.950	0.195	31741
8	195	1011	516	-1.000	-1.000	30705
8	197	1007	515	2.680	0.268	32622
8	199	1003	515	2.600	0.260	34306
8	201	1001	514	1.453	0.145	30392
8	203	998	514	1.950	0.195	30642
8	205	987	515	7.179	0.718	29917
8	207	984	515	1.950	0.195	24463
8	209	978	517	4.111	0.411	33518
8	211	968	528	9.663	0.966	32665
8	213	960	538	8.324	0.832	32319
8	215	954	550	8.720	0.872	32103
8	217	946	565	11.050	1.105	33667
8	219	943	570	3.790	0.379	32119
8	221	938	582	8.450	0.845	33074
8	223	934	594	8.222	0.822	22107
8	225	933	599	3.314	0.331	36810
8	227	925	610	8.841	0.884	34337
8	229	921	614	3.677	0.368	31755
8	231	917	618	3.677	0.368	29770
8	233	909	625	6.909	0.691	34938
8	235	899	631	7.580	0.758	32010
8	237	893	635	4.687	0.469	31447
8	239	891	636	1.453	0.145	25325
8	241	886	641	4.596	0.460	29715
8	243	883	650	6.166	0.617	28732
8	245	881	663	8.549	0.855	31127
8	247	882	669	3.954	0.395	31886
8	249	896	690	16.405	1.640	31054
8	251	900	705	10.090	1.009	28534
8	253	902	722	11.126	1.113	31361
8	255	902	745	14.950	1.495	31481
8	257	902	751	3.900	0.390	29066
8	259	903	763	7.827	0.783	27073
8	261	904	772	5.886	0.589	29817
8	263	906	781	5.993	0.599	30358
8	265	906	788	4.550	0.455	27042
8	267	905	798	6.532	0.653	30968
8	269	906	817	12.367	1.237	34414
8	271	900	834	11.718	1.172	32093
8	273	894	845	8.144	0.814	31056
8	275	891	851	4.360	0.436	32025
8	277	887	858	5.240	0.524	32164
8	279	885	864	4.111	0.411	31408
8	281	882	875	7.411	0.741	31835
8	283	881	875	0.650	0.065	31816
8	285	881	878	1.950	0.195	31457
8	287	878	889	7.411	0.741	31485
8	289	876	894	3.500	0.350	31210
9	205	1017	311	-1.000	-1.000	32712
9	207	1017	304	4.550	0.455	30930
9	209	1010	306	4.732	0.473	30136
9	211	1009	307	0.919	0.092	30107
9	213	1007	309	1.838	0.184	31087
9	215	1003	314	4.162	0.416	31134
9	217	1000	321	4.950	0.495	32929
9	219	997	323	2.344	0.234	32628
9	221	993	327	3.677	0.368	33727
9	223	990	327	1.950	0.195	33223
9	225	982	328	5.240	0.524	34625
9	227	975	328	4.550	0.455	33531
9	229	961	329	9.123	0.912	34193
9	231	956	330	3.314	0.331	30112
9	233	951	330	3.250	0.325	30558
9	235	946	331	3.314	0.331	30999
9	237	940	333	4.111	0.411	33271
9	239	936	335	2.907	0.291	32101
9	241	926	337	6.629	0.663	29304
9	243	922	338	2.680	0.268	29607
9	245	919	339	2.055	0.206	31563
9	247	912	341	4.732	0.473	30424
9	249	909	342	2.055	0.206	30165
9	251	907	343	1.453	0.145	31846
9	253	901	343	3.900	0.390	29594
9	255	892	344	5.886	0.589	32051
9	257	882	345	6.532	0.653	32547
9	259	880	345	1.300	0.130	31663
9	261	874	343	4.111	0.411	33090
9	263	870	339	3.677	0.368	31698
9	265	862	337	5.360	0.536	29738
9	267	859	335	2.344	0.234	30164
9	269	855	334	2.680	0.268	32121
9	271	848	332	4.732	0.473	31557
9	273	842	330	4.111	0.411	29769
9	275	836	327	4.360	0.436	31327
9	277	831	326	3.314	0.331	32876
9	279	825	324	4.111	0.411	33028
9	281	817	322	5.360	0.536	30884
9	283	815	322	1.300	0.130	32131
9	285	811	321	2.680	0.268	32840
9	287	808	320	2.055	0.206	31732
9	289	803	318	3.500	0.350	32410
10	265	1006	483	-1.000	-1.000	29951
10	267	996	488	7.267	0.727	32711
10	269	994	492	2.907	0.291	31692
10	271	992	495	2.344	0.234	33633
10	273	988	502	5.240	0.524	32172
10	275	987	505	2.055	0.206	32841
10	277	983	512	5.240	0.524	32508
10	279	980	515	2.758	0.276	32031
10	281	977	519	3.250	0.325	32488
10	283	976	521	1.453	0.145	32018
10	285	974	525	2.907	0.291	32294
10	287	971	532	4.950	0.495	31916
10	289	968	536	3.250	0.325	32020
11	271	1006	3	-1.000	-1.000	30934
11	273	993	21	14.432	1.443	31876
11	275	992	21	0.650	0.065	32469
11	277	992	24	1.950	0.195	27465
11	279	988	29	4.162	0.416	30230
11	281	978	33	7.001	0.700	28578
11	283	973	36	3.790	0.379	32606
11	285	968	44	6.132	0.613	30370
11	287	957	57	11.069	1.107	30899
11	289	953	60	3.250	0.325	30979
