# Supplementary material for: The Arp2/3 complex is required for in situ haptotactic response of microglia to iC3b
Source: EMBO Rep. 2026 Feb 27;27(7):1666–95. doi: 10.1038/s44319-026-00720-9 (PMC13076747; doi:10.1038/s44319-026-00720-9)
Supplement: Supplementary file 15 — Source data Fig. 3 [file 44319_2026_720_MOESM15_ESM.zip › Figure 3/3H-L/25.02.09 BV2 iC3b hapto CK666 raw results.xlsx]

## Sheet: Velocity
Well 1 away			Well 1 towards			Well 2 towards			Well 2 away
Track Number	Velocity [µm/min]		Track Number	Velocity [µm/min]		Track Number	Velocity [µm/min]		Track Number	Velocity [µm/min]
1	0.45		1	0.45		1	0.58		1	0.82
2	0.72		2	0.43		2	0.61		2	1.16
3	0.92		3	0.48		3	0.52		3	0.49
4	0.44		4	0.27		4	0.59		4	0.47
5	0.5		5	0.79		5	0.59		5	0.49
6	1.2		6	0.39		6	0.66		6	0.31
7	0.81		7	0.35		7	0.32		7	0.6
8	0.41		8	0.42		8	0.48		8	0.46
9	0.76		9	0.62		9	0.57		9	0.58
10	0.41		10	0.87		10	0.93		10	0.41
11	0.54		11	0.74		11	0.39		11	0.79
12	0.49		12	0.54		12	0.69		12	0.47
13	0.49		13	0.56		13	0.49		13	1.15
14	1.04		14	0.81		14	0.33		14	1.04
15	1.11		15	0.77		15	0.35		15	1.05
16	0.49		16	0.28		16	1.12		16	0.63
						17	0.57
						18	0.46
						19	0.48
						20	0.43
						21	0.41

## Sheet: Distance
Well 1 away					Well 1 towards					Well 2 towards					Well 2 away
Track Number	Accumulated distance [µm]	Euclidean distance [µm]			Track Number	Accumulated distance [µm]	Euclidean distance [µm]			Track Number	Accumulated distance [µm]	Euclidean distance [µm]			Track Number	Accumulated distance [µm]	Euclidean distance [µm]
1	98.95	61.06			1	122.02	86.63			1	104.47	83.35			1	262.95	39.67
2	101.42	86.88			2	140.55	9.31			2	151.57	148.03			2	232.64	175.93
3	357.34	162.34			3	162.69	114.11			3	256.08	129.37			3	131.21	123.47
4	296.46	96.22			4	70.16	60.73			4	284.5	145.41			4	117.46	85.51
5	318.11	261.31			5	198.71	172.05			5	223.86	71.7			5	291.16	118.62
6	745.56	241.61			6	101.97	89.24			6	335.78	236.24			6	131.39	24.42
7	461.41	126.32			7	169.85	6.17			7	90.6	75.11			7	317.94	197.31
8	193.2	59.81			8	151.6	139.32			8	101.79	81.68			8	105.72	61.36
9	241.63	100.88			9	360.28	128.96			9	273.09	252.69			9	265.5	114.35
10	163.91	133.48			10	340.89	229.67			10	933.17	280.31			10	252.57	133.38
11	378.5	202.95			11	331.3	257.12			11	366.51	149.45			11	364.5	174.24
12	270.07	175.28			12	124.63	112.83			12	551.97	282.21			12	218.14	100.96
13	262.14	155.05			13	141.11	125.23			13	423.44	348.44			13	492.62	345.18
14	626.39	70.98			14	129.06	125.06			14	253.98	226.43			14	187.45	125.85
15	645.26	189.55			15	331.26	21.49			15	244.38	168.92			15	693.25	272.18
16	146.67	38.79			16	75.1	42.57			16	730.09	372.02			16	175.64	139.1
										17	328.19	173.07
										18	91.81	89.06
										19	212.06	150.1
										20	68.43	65.26
										21	77.77	45.52

## Sheet: FMI
Well 1 away								Well 1 towards						Well 2 towards								Well 2 away
Track Number	x FMI	y FMI	Endpoint X Value	Endpoint Y Value		x*-1		Track Number	x FMI	y FMI	Endpoint X Value	Endpoint Y Value		Track Number	x FMI	y FMI	Endpoint X Value	Endpoint Y Value		x*-1		Track Number	x FMI	y FMI	Endpoint X Value	Endpoint Y Value
1	-0.6	0.12	-59.799	12.35		0.6		1	0.64	-0.31	77.998	-37.699		1	-0.63	0.49	-65.648	51.349		0.63		1	0	0.15	1.3	39.649
2	-0.83	-0.22	-83.848	-22.749		0.83		2	-0.06	-0.01	-9.1	-1.95		2	-0.56	-0.8	-84.498	-121.547		0.56		2	0.73	0.18	170.946	41.599
3	-0.07	-0.45	-24.049	-160.546		0.07		3	0.7	-0.06	113.747	-9.1		3	-0.14	-0.48	-36.399	-124.147		0.14		3	0.94	-0.09	122.847	-12.35
4	-0.29	-0.14	-86.448	-42.249		0.29		4	0.64	0.58	44.849	40.949		4	-0.46	-0.21	-131.947	-61.099		0.46		4	0.69	-0.23	81.248	-26.649
5	-0.66	0.49	-210.595	154.696		0.66		5	0.26	0.82	52.649	163.796		5	0.05	0.32	11.05	70.848		-0.05		5	0.38	0.14	111.797	39.649
6	-0.24	0.22	-179.396	161.846		0.24		6	0.78	0.39	79.948	39.649		6	-0.1	0.7	-32.499	233.994		0.1		6	-0.08	-0.17	-10.4	-22.099
7	-0.25	0.11	-115.697	50.699		0.25		7	-0.03	-0.01	-5.85	-1.95		7	-0.76	-0.33	-68.898	-29.899		0.76		7	0.53	0.32	169.646	100.747
8	-0.23	0.21	-44.199	40.299		0.23		8	-0.05	-0.92	-7.8	-139.097		8	-0.46	0.66	-46.799	66.948		0.46		8	0.47	0.34	49.399	36.399
9	-0.34	0.25	-81.248	59.799		0.34		9	0.08	-0.35	29.899	-125.447		9	-0.09	0.92	-24.049	251.544		0.09		9	-0.04	0.43	-11.7	113.747
10	-0.72	0.38	-117.647	63.048		0.72		10	0.2	-0.64	66.948	-219.695		10	-0.01	-0.3	-9.75	-280.143		0.01		10	0.19	-0.49	48.749	-124.147
11	-0.52	-0.14	-195.645	-53.949		0.52		11	0.59	0.51	194.345	168.346		11	-0.17	0.37	-63.698	135.197		0.17		11	-0.01	-0.48	-3.9	-174.196
12	-0.64	0.13	-171.596	35.749		0.64		12	0.43	0.8	53.299	99.448		12	-0.36	0.36	-198.245	200.845		0.36		12	0.46	0.03	100.747	6.5
13	-0.59	-0.04	-154.696	-10.4		0.59		13	0.88	-0.07	124.797	-10.4		13	-0.59	-0.57	-250.894	-241.794		0.59		13	0.69	-0.11	341.241	-51.999
14	-0.09	-0.07	-56.549	-42.899		0.09		14	0.95	0.18	122.847	23.399		14	-0.5	-0.74	-127.397	-187.195		0.5		14	0.09	0.67	16.25	124.797
15	-0.28	-0.08	-182.645	-50.699		0.28		15	0.06	0	21.449	1.3		15	-0.68	0.15	-165.096	35.749		0.68		15	0.19	-0.34	134.547	-236.594
16	0.04	-0.26	5.85	-38.349		-0.04		16	0.56	0.07	42.249	5.2		16	-0.18	-0.48	-133.897	-347.091		0.18		16	0.79	0	139.097	-0.65
														17	-0.5	-0.17	-163.796	-55.899		0.5
														18	-0.97	-0.01	-89.048	-1.3		0.97
														19	-0.24	-0.67	-51.349	-141.046		0.24
														20	-0.95	-0.09	-64.998	-5.85		0.95
														21	-0.4	-0.43	-31.199	-33.149		0.4

## Sheet: Directionality
Well 1 away					Well 1 towards					Well 2 towards					Well 2 away
Track Number	Directionality	Endpoint X Value	Endpoint Y Value		Track Number	Directionality	Endpoint X Value	Endpoint Y Value		Track Number	Directionality	Endpoint X Value	Endpoint Y Value		Track Number	Directionality	Endpoint X Value	Endpoint Y Value
1	0.617	-59.799	12.35		1	0.71	77.998	-37.699		1	0.798	-65.648	51.349		1	0.151	1.3	39.649
2	0.857	-83.848	-22.749		2	0.066	-9.1	-1.95		2	0.977	-84.498	-121.547		2	0.756	170.946	41.599
3	0.454	-24.049	-160.546		3	0.701	113.747	-9.1		3	0.505	-36.399	-124.147		3	0.941	122.847	-12.35
4	0.325	-86.448	-42.249		4	0.866	44.849	40.949		4	0.511	-131.947	-61.099		4	0.728	81.248	-26.649
5	0.821	-210.595	154.696		5	0.866	52.649	163.796		5	0.32	11.05	70.848		5	0.407	111.797	39.649
6	0.324	-179.396	161.846		6	0.875	79.948	39.649		6	0.704	-32.499	233.994		6	0.186	-10.4	-22.099
7	0.274	-115.697	50.699		7	0.036	-5.85	-1.95		7	0.829	-68.898	-29.899		7	0.621	169.646	100.747
8	0.31	-44.199	40.299		8	0.919	-7.8	-139.097		8	0.802	-46.799	66.948		8	0.58	49.399	36.399
9	0.418	-81.248	59.799		9	0.358	29.899	-125.447		9	0.925	-24.049	251.544		9	0.431	-11.7	113.747
10	0.814	-117.647	63.048		10	0.674	66.948	-219.695		10	0.3	-9.75	-280.143		10	0.528	48.749	-124.147
11	0.536	-195.645	-53.949		11	0.776	194.345	168.346		11	0.408	-63.698	135.197		11	0.478	-3.9	-174.196
12	0.649	-171.596	35.749		12	0.905	53.299	99.448		12	0.511	-198.245	200.845		12	0.463	100.747	6.5
13	0.591	-154.696	-10.4		13	0.887	124.797	-10.4		13	0.823	-250.894	-241.794		13	0.701	341.241	-51.999
14	0.113	-56.549	-42.899		14	0.969	122.847	23.399		14	0.892	-127.397	-187.195		14	0.671	16.25	124.797
15	0.294	-182.645	-50.699		15	0.065	21.449	1.3		15	0.691	-165.096	35.749		15	0.393	134.547	-236.594
16	0.264	5.85	-38.349		16	0.567	42.249	5.2		16	0.51	-133.897	-347.091		16	0.792	139.097	-0.65
										17	0.527	-163.796	-55.899
										18	0.97	-89.048	-1.3
										19	0.708	-51.349	-141.046
										20	0.954	-64.998	-5.85
										21	0.585	-31.199	-33.149
