# Supplementary material for: The Arp2/3 complex is required for in situ haptotactic response of microglia to iC3b
Source: EMBO Rep. 2026 Feb 27;27(7):1666–95. doi: 10.1038/s44319-026-00720-9 (PMC13076747; doi:10.1038/s44319-026-00720-9)
Supplement: Supplementary file 15 — Source data Fig. 3 [file 44319_2026_720_MOESM15_ESM.zip › Figure 3/3H-L/25.02.09 BV2 iC3b hapto CK666 well 1 away tracks 787.txt]

	Track n�	Slice n�	X	Y	Distance	Velocity	Pixel Value
1	1	245	1018	1013	-1	-1	28616
2	1	247	1018	1013	0	0	30859
3	1	249	1009	1008	6.692	0.669	30021
4	1	251	996	1002	9.306	0.931	30933
5	1	253	981	995	10.759	1.076	30607
6	1	255	973	992	5.553	0.555	29703
7	1	257	962	985	8.475	0.847	30071
8	1	259	953	982	6.166	0.617	30835
9	1	261	945	980	5.36	0.536	30953
10	1	263	937	977	5.553	0.555	30642
11	1	265	926	977	7.15	0.715	30371
12	1	267	919	980	4.95	0.495	30566
13	1	269	917	980	1.3	0.13	30762
14	1	271	914	981	2.055	0.206	30482
15	1	273	911	986	3.79	0.379	30400
16	1	275	910	987	0.919	0.092	30594
17	1	277	907	990	2.758	0.276	30575
18	1	279	903	992	2.907	0.291	30421
19	1	281	907	994	2.907	0.291	30402
20	1	283	909	994	1.3	0.13	31243
21	1	285	916	994	4.55	0.455	30651
22	1	287	921	994	3.25	0.325	30325
23	1	289	926	994	3.25	0.325	30868
24	2	261	1016	282	-1	-1	31009
25	2	263	1002	286	9.464	0.946	29359
26	2	265	987	290	10.09	1.009	29931
27	2	267	977	297	7.934	0.793	31046
28	2	269	976	297	0.65	0.065	31180
29	2	271	970	296	3.954	0.395	31029
30	2	273	955	283	12.902	1.29	29873
31	2	275	938	277	11.718	1.172	27010
32	2	277	933	276	3.314	0.331	30759
33	2	279	920	280	8.841	0.884	30244
34	2	281	909	288	8.841	0.884	30235
35	2	283	904	293	4.596	0.46	30653
36	2	285	902	296	2.344	0.234	34984
37	2	287	894	307	8.841	0.884	29601
38	2	289	887	317	7.934	0.793	29066
39	3	139	1011	776	-1	-1	30923
40	3	141	1009	783	4.732	0.473	33528
41	3	143	1008	781	1.453	0.145	30661
42	3	145	1004	777	3.677	0.368	30475
43	3	147	995	772	6.692	0.669	31288
44	3	149	985	774	6.629	0.663	29386
45	3	151	968	774	11.05	1.105	30894
46	3	153	961	773	4.596	0.46	32044
47	3	155	934	757	20.4	2.04	31122
48	3	157	917	748	12.503	1.25	30070
49	3	159	898	734	15.34	1.534	33086
50	3	161	884	718	13.819	1.382	33213
51	3	163	874	719	6.532	0.653	30938
52	3	165	871	719	1.95	0.195	31982
53	3	167	867	717	2.907	0.291	32244
54	3	169	869	711	4.111	0.411	32199
55	3	171	871	747	23.435	2.344	32468
56	3	173	866	767	13.4	1.34	29931
57	3	175	864	784	11.126	1.113	32446
58	3	177	861	809	16.366	1.637	31844
59	3	179	869	824	11.05	1.105	31221
60	3	181	887	855	23.3	2.33	31093
61	3	183	889	865	6.629	0.663	30974
62	3	185	894	881	10.896	1.09	33637
63	3	187	897	893	8.04	0.804	31934
64	3	189	897	904	7.15	0.715	28460
65	3	191	899	913	5.993	0.599	32139
66	3	193	916	927	14.314	1.431	35441
67	3	195	944	942	20.647	2.065	32871
68	3	197	962	955	14.432	1.443	31990
69	3	199	963	956	0.919	0.092	32127
70	3	201	977	965	10.818	1.082	32017
71	3	203	982	971	5.077	0.508	31787
72	3	205	987	978	5.591	0.559	32154
73	3	207	987	987	5.85	0.585	30262
74	3	209	984	1001	9.306	0.931	32545
75	3	211	983	1005	2.68	0.268	31447
76	3	213	977	1022	11.718	1.172	29858
77	3	215	976	1023	0.919	0.092	31806
78	3	217	974	1023	1.3	0.13	31910
79	4	145	1007	819	-1	-1	30954
80	4	147	1007	819	0	0	32140
81	4	149	1006	819	0.65	0.065	32107
82	4	151	1005	819	0.65	0.065	31981
83	4	153	1004	818	0.919	0.092	31785
84	4	155	999	815	3.79	0.379	32649
85	4	157	994	810	4.596	0.46	30910
86	4	159	985	802	7.827	0.783	31785
87	4	161	981	799	3.25	0.325	30799
88	4	163	975	796	4.36	0.436	29604
89	4	165	974	796	0.65	0.065	28443
90	4	167	973	795	0.919	0.092	31086
91	4	169	970	791	3.25	0.325	29636
92	4	171	963	783	6.909	0.691	27982
93	4	173	960	783	1.95	0.195	31009
94	4	175	958	783	1.3	0.13	28558
95	4	177	958	783	0	0	31897
96	4	179	958	779	2.6	0.26	33553
97	4	181	954	778	2.68	0.268	29048
98	4	183	951	781	2.758	0.276	28398
99	4	185	945	788	5.993	0.599	28678
100	4	187	935	797	8.745	0.874	29621
101	4	189	929	803	5.515	0.552	28672
102	4	191	924	811	6.132	0.613	32319
103	4	193	921	815	3.25	0.325	29595
104	4	195	916	821	5.077	0.508	30508
105	4	197	914	826	3.5	0.35	28420
106	4	199	914	831	3.25	0.325	30780
107	4	201	914	834	1.95	0.195	31628
108	4	203	907	847	9.597	0.96	33718
109	4	205	903	857	7.001	0.7	32574
110	4	207	896	869	9.03	0.903	30072
111	4	209	890	879	7.58	0.758	29492
112	4	211	886	891	8.222	0.822	30874
113	4	213	884	905	9.192	0.919	28854
114	4	215	884	922	11.05	1.105	31716
115	4	217	884	930	5.2	0.52	32946
116	4	219	888	948	11.985	1.199	28135
117	4	221	888	952	2.6	0.26	27724
118	4	223	888	958	3.9	0.39	33918
119	4	225	888	960	1.3	0.13	30604
120	4	227	889	967	4.596	0.46	30934
121	4	229	890	971	2.68	0.268	29736
122	4	231	895	976	4.596	0.46	32570
123	4	233	898	979	2.758	0.276	31488
124	4	235	899	982	2.055	0.206	30990
125	4	237	900	986	2.68	0.268	31633
126	4	239	901	989	2.055	0.206	31979
127	4	241	901	993	2.6	0.26	31268
128	4	243	903	997	2.907	0.291	27660
129	4	245	904	998	0.919	0.092	30864
130	4	247	916	1001	8.04	0.804	31292
131	4	249	916	999	1.3	0.13	31237
132	4	251	915	996	2.055	0.206	32245
133	4	253	914	994	1.453	0.145	32383
134	4	255	909	984	7.267	0.727	35311
135	4	257	908	981	2.055	0.206	34353
136	4	259	903	968	9.053	0.905	28740
137	4	261	897	956	8.72	0.872	32966
138	4	263	892	945	7.854	0.785	33419
139	4	265	891	941	2.68	0.268	27961
140	4	267	887	923	11.985	1.199	33940
141	4	269	886	917	3.954	0.395	31632
142	4	271	884	907	6.629	0.663	34209
143	4	273	882	899	5.36	0.536	34909
144	4	275	879	892	4.95	0.495	31732
145	4	277	877	889	2.344	0.234	32056
146	4	279	874	884	3.79	0.379	31644
147	4	281	874	884	0	0	31855
148	5	161	919	1020	-1	-1	31961
149	5	163	920	1017	2.055	0.206	33129
150	5	165	920	1016	0.65	0.065	31359
151	5	167	915	1004	8.45	0.845	32320
152	5	169	914	1001	2.055	0.206	29551
153	5	171	913	1000	0.919	0.092	30206
154	5	173	913	997	1.95	0.195	29759
155	5	175	911	987	6.629	0.663	28320
156	5	177	912	979	5.24	0.524	30738
157	5	179	915	972	4.95	0.495	31210
158	5	181	917	966	4.111	0.411	30786
159	5	183	918	963	2.055	0.206	31055
160	5	185	920	960	2.344	0.234	30351
161	5	187	920	953	4.55	0.455	31358
162	5	189	921	945	5.24	0.524	28983
163	5	191	921	931	9.1	0.91	34560
164	5	193	916	924	5.591	0.559	33831
165	5	195	899	916	12.212	1.221	39493
166	5	197	889	908	8.324	0.832	20967
167	5	199	878	896	10.581	1.058	29374
168	5	201	872	889	5.993	0.599	30805
169	5	203	865	879	7.934	0.793	32127
170	5	205	856	877	5.993	0.599	32831
171	5	207	842	876	9.123	0.912	31484
172	5	209	824	877	11.718	1.172	30442
173	5	211	817	874	4.95	0.495	31187
174	5	213	809	865	7.827	0.783	27397
175	5	215	805	868	3.25	0.325	30027
176	5	217	803	868	1.3	0.13	30719
177	5	219	793	868	6.5	0.65	30857
178	5	221	781	864	8.222	0.822	30681
179	5	223	774	860	5.24	0.524	29963
180	5	225	760	863	9.306	0.931	30702
181	5	227	751	862	5.886	0.589	31653
182	5	229	732	858	12.62	1.262	29405
183	5	231	728	856	2.907	0.291	28787
184	5	233	722	849	5.993	0.599	31380
185	5	235	711	841	8.841	0.884	31344
186	5	237	690	837	13.895	1.39	33820
187	5	239	681	834	6.166	0.617	28525
188	5	241	671	831	6.786	0.679	31624
189	5	243	670	828	2.055	0.206	27088
190	5	245	670	827	0.65	0.065	28686
191	5	247	673	822	3.79	0.379	31884
192	5	249	671	816	4.111	0.411	29315
193	5	251	666	812	4.162	0.416	32333
194	5	253	660	810	4.111	0.411	29360
195	5	255	653	807	4.95	0.495	32758
196	5	257	646	806	4.596	0.46	32024
197	5	259	639	804	4.732	0.473	30730
198	5	261	636	804	1.95	0.195	32019
199	5	263	635	804	0.65	0.065	31763
200	5	265	630	805	3.314	0.331	32317
201	5	267	625	804	3.314	0.331	31931
202	5	269	621	800	3.677	0.368	32098
203	5	271	621	800	0	0	32102
204	5	273	623	801	1.453	0.145	31880
205	5	275	622	801	0.65	0.065	31784
206	5	277	595	781	21.84	2.184	31558
207	5	279	595	781	0	0	31987
208	5	281	595	781	0	0	32023
209	5	283	595	781	0	0	31596
210	5	285	595	782	0.65	0.065	31579
211	5	287	595	782	0	0	31793
212	6	165	1000	349	-1	-1	30834
213	6	167	1000	349	0	0	41947
214	6	169	993	348	4.596	0.46	31939
215	6	171	973	333	16.25	1.625	32429
216	6	173	967	321	8.72	0.872	31410
217	6	175	959	306	11.05	1.105	31716
218	6	177	943	284	17.681	1.768	33654
219	6	179	920	291	15.627	1.563	34786
220	6	181	907	303	11.499	1.15	33200
221	6	183	903	310	5.24	0.524	30297
222	6	185	909	328	12.333	1.233	27754
223	6	187	883	330	16.95	1.695	32596
224	6	189	854	324	19.249	1.925	27373
225	6	191	823	322	20.191	2.019	30751
226	6	193	823	325	1.95	0.195	30833
227	6	195	809	351	19.194	1.919	29175
228	6	197	808	369	11.718	1.172	28584
229	6	199	811	386	11.22	1.122	33217
230	6	201	817	397	8.144	0.814	33673
231	6	203	827	408	9.663	0.966	33357
232	6	205	833	415	5.993	0.599	31527
233	6	207	837	421	4.687	0.469	35061
234	6	209	840	427	4.36	0.436	31641
235	6	211	835	428	3.314	0.331	32326
236	6	213	810	413	18.95	1.895	31433
237	6	215	793	391	18.071	1.807	32277
238	6	217	766	365	24.364	2.436	32013
239	6	219	742	349	18.748	1.875	32123
240	6	221	725	327	18.071	1.807	31517
241	6	223	718	306	14.388	1.439	32503
242	6	225	724	285	14.196	1.42	23965
243	6	227	735	267	13.711	1.371	38427
244	6	229	752	252	14.736	1.474	31869
245	6	231	769	248	11.351	1.135	31940
246	6	233	788	244	12.62	1.262	17315
247	6	235	799	237	8.475	0.847	29043
248	6	237	810	215	15.987	1.599	30060
249	6	239	826	196	16.145	1.615	28883
250	6	241	833	188	6.909	0.691	29322
251	6	243	841	163	17.061	1.706	31751
252	6	245	841	163	0	0	33925
253	6	247	842	162	0.919	0.092	32001
254	6	249	839	155	4.95	0.495	32128
255	6	251	831	154	5.24	0.524	32616
256	6	253	821	145	8.745	0.874	32435
257	6	255	820	144	0.919	0.092	32466
258	6	257	816	179	22.898	2.29	32191
259	6	259	802	246	44.489	4.449	31880
260	6	261	799	265	12.503	1.25	31033
261	6	263	791	278	9.922	0.992	35380
262	6	265	785	279	3.954	0.395	33407
263	6	267	780	280	3.314	0.331	32083
264	6	269	757	262	18.984	1.898	32196
265	6	271	727	240	24.181	2.418	27815
266	6	273	716	230	9.663	0.966	24813
267	6	275	707	213	12.503	1.25	27229
268	6	277	701	188	16.711	1.671	27931
269	6	279	706	167	14.031	1.403	31784
270	6	281	712	159	6.5	0.65	34382
271	6	283	721	132	18.499	1.85	31163
272	6	285	727	119	9.306	0.931	33768
273	6	287	730	108	7.411	0.741	37259
274	6	289	724	100	6.5	0.65	32770
275	7	175	980	812	-1	-1	28788
276	7	177	974	815	4.36	0.436	27972
277	7	179	966	819	5.814	0.581	30165
278	7	181	964	820	1.453	0.145	31367
279	7	183	949	832	12.486	1.249	30616
280	7	185	949	832	0	0	32268
281	7	187	950	838	3.954	0.395	29051
282	7	189	950	850	7.8	0.78	27126
283	7	191	951	858	5.24	0.524	31458
284	7	193	952	865	4.596	0.46	32491
285	7	195	916	870	23.624	2.362	31438
286	7	197	912	873	3.25	0.325	30246
287	7	199	902	876	6.786	0.679	31627
288	7	201	900	879	2.344	0.234	32223
289	7	203	903	879	1.95	0.195	31491
290	7	205	916	874	9.053	0.905	32169
291	7	207	924	868	6.5	0.65	33785
292	7	209	928	860	5.814	0.581	33421
293	7	211	930	857	2.344	0.234	37172
294	7	213	927	866	6.166	0.617	31611
295	7	215	926	866	0.65	0.065	31953
296	7	217	920	856	7.58	0.758	32201
297	7	219	901	838	17.012	1.701	32294
298	7	221	884	824	14.314	1.431	26994
299	7	223	875	809	11.37	1.137	31093
300	7	225	870	798	7.854	0.785	23733
301	7	227	854	776	17.681	1.768	30523
302	7	229	849	769	5.591	0.559	30836
303	7	231	842	759	7.934	0.793	33702
304	7	233	835	753	5.993	0.599	29711
305	7	235	830	748	4.596	0.46	31812
306	7	237	820	735	10.661	1.066	31140
307	7	239	817	732	2.758	0.276	28793
308	7	241	817	722	6.5	0.65	33470
309	7	243	816	715	4.596	0.46	31696
310	7	245	809	706	7.411	0.741	33398
311	7	247	803	707	3.954	0.395	32206
312	7	249	794	715	7.827	0.783	32329
313	7	251	787	724	7.411	0.741	30293
314	7	253	772	729	10.277	1.028	24808
315	7	255	752	733	13.257	1.326	30402
316	7	257	744	739	6.5	0.65	31495
317	7	259	739	743	4.162	0.416	34026
318	7	261	737	744	1.453	0.145	32073
319	7	263	778	735	27.284	2.728	32020
320	7	265	800	732	14.432	1.443	30413
321	7	267	817	730	11.126	1.113	31197
322	7	269	840	724	15.45	1.545	35589
323	7	271	863	718	15.45	1.545	33260
324	7	273	879	709	11.932	1.193	28264
325	7	275	879	703	3.9	0.39	31812
326	7	277	873	697	5.515	0.552	32982
327	7	279	870	695	2.344	0.234	31765
328	7	281	861	693	5.993	0.599	32057
329	7	283	828	716	26.145	2.615	35430
330	7	285	808	727	14.836	1.484	30595
331	7	287	805	729	2.344	0.234	29270
332	7	289	802	734	3.79	0.379	24207
333	8	195	1014	801	-1	-1	33022
334	8	197	1011	796	3.79	0.379	31202
335	8	199	1009	792	2.907	0.291	31536
336	8	201	1003	786	5.515	0.552	32453
337	8	203	999	779	5.24	0.524	31276
338	8	205	992	770	7.411	0.741	31840
339	8	207	980	761	9.75	0.975	31617
340	8	209	977	758	2.758	0.276	29746
341	8	211	972	754	4.162	0.416	30381
342	8	213	967	751	3.79	0.379	34909
343	8	215	963	747	3.677	0.368	29795
344	8	217	958	742	4.596	0.46	32683
345	8	219	955	738	3.25	0.325	30396
346	8	221	955	730	5.2	0.52	28724
347	8	223	954	726	2.68	0.268	29348
348	8	225	954	722	2.6	0.26	30184
349	8	227	956	717	3.5	0.35	32264
350	8	229	959	711	4.36	0.436	31448
351	8	231	963	708	3.25	0.325	29083
352	8	233	968	706	3.5	0.35	30141
353	8	235	973	702	4.162	0.416	26690
354	8	237	979	698	4.687	0.469	27896
355	8	239	984	697	3.314	0.331	31374
356	8	241	982	701	2.907	0.291	30815
357	8	243	976	709	6.5	0.65	31107
358	8	245	966	728	13.956	1.396	34673
359	8	247	959	735	6.435	0.643	33910
360	8	249	951	743	7.354	0.735	35374
361	8	251	950	743	0.65	0.065	34944
362	8	253	940	747	7.001	0.7	36326
363	8	255	926	747	9.1	0.91	30136
364	8	257	922	747	2.6	0.26	36219
365	8	259	918	748	2.68	0.268	28301
366	8	261	914	751	3.25	0.325	37022
367	8	263	913	751	0.65	0.065	35601
368	8	265	914	752	0.919	0.092	25714
369	8	267	919	752	3.25	0.325	32005
370	8	269	921	752	1.3	0.13	31434
371	8	271	930	751	5.886	0.589	33077
372	8	273	935	750	3.314	0.331	30368
373	8	275	940	748	3.5	0.35	31777
374	8	277	943	748	1.95	0.195	34199
375	8	279	946	747	2.055	0.206	35463
376	8	281	949	746	2.055	0.206	30582
377	8	283	953	744	2.907	0.291	29709
378	8	285	953	743	0.65	0.065	31288
379	8	287	955	740	2.344	0.234	28790
380	8	289	946	739	5.886	0.589	32082
381	9	189	1002	251	-1	-1	32154
382	9	191	997	241	7.267	0.727	31951
383	9	193	995	235	4.111	0.411	31640
384	9	195	989	223	8.72	0.872	29394
385	9	197	991	213	6.629	0.663	31326
386	9	199	992	209	2.68	0.268	31436
387	9	201	992	197	7.8	0.78	31286
388	9	203	991	187	6.532	0.653	31781
389	9	205	991	174	8.45	0.845	32100
390	9	207	989	172	1.838	0.184	32006
391	9	209	979	190	13.384	1.338	31787
392	9	211	965	219	20.931	2.093	31576
393	9	213	956	232	10.277	1.028	31757
394	9	215	954	236	2.907	0.291	31589
395	9	217	947	253	11.95	1.195	35433
396	9	219	947	253	0	0	30972
397	9	221	938	245	7.827	0.783	27285
398	9	223	922	224	17.16	1.716	30051
399	9	225	909	210	12.418	1.242	31161
400	9	227	892	191	16.571	1.657	30270
401	9	229	878	172	15.34	1.534	30768
402	9	231	874	162	7.001	0.7	28590
403	9	233	872	150	7.907	0.791	31395
404	9	235	869	139	7.411	0.741	30924
405	9	237	866	129	6.786	0.679	36197
406	9	239	863	123	4.36	0.436	37238
407	9	241	863	124	0.65	0.065	36630
408	9	243	867	139	10.09	1.009	26194
409	9	245	869	143	2.907	0.291	17101
410	9	247	871	147	2.907	0.291	24724
411	9	249	873	150	2.344	0.234	31549
412	9	251	874	151	0.919	0.092	27078
413	9	253	877	159	5.553	0.555	42969
414	10	209	1019	285	-1	-1	31866
415	10	211	1019	283	1.3	0.13	32171
416	10	213	1019	279	2.6	0.26	31722
417	10	215	1018	272	4.596	0.46	34118
418	10	217	1015	265	4.95	0.495	34047
419	10	219	1007	258	6.909	0.691	31852
420	10	221	996	245	11.069	1.107	30978
421	10	223	994	240	3.5	0.35	31426
422	10	225	991	229	7.411	0.741	33045
423	10	227	990	225	2.68	0.268	29025
424	10	229	986	214	7.608	0.761	31373
425	10	231	981	212	3.5	0.35	29618
426	10	233	980	212	0.65	0.065	29285
427	10	235	973	219	6.435	0.643	30723
428	10	237	972	220	0.919	0.092	30951
429	10	239	968	220	2.6	0.26	31450
430	10	241	954	219	9.123	0.912	29756
431	10	243	944	218	6.532	0.653	27578
432	10	245	938	217	3.954	0.395	30903
433	10	247	933	217	3.25	0.325	31313
434	10	249	931	217	1.3	0.13	31645
435	10	251	927	218	2.68	0.268	23355
436	10	253	922	220	3.5	0.35	32042
437	10	255	917	220	3.25	0.325	30680
438	10	257	908	220	5.85	0.585	31374
439	10	259	902	220	3.9	0.39	28089
440	10	261	896	216	4.687	0.469	30742
441	10	263	887	212	6.402	0.64	30355
442	10	265	883	209	3.25	0.325	32973
443	10	267	875	204	6.132	0.613	29488
444	10	269	872	201	2.758	0.276	28983
445	10	271	866	196	5.077	0.508	30700
446	10	273	860	193	4.36	0.436	30492
447	10	275	855	190	3.79	0.379	30880
448	10	277	848	186	5.24	0.524	29457
449	10	279	845	184	2.344	0.234	31816
450	10	281	841	183	2.68	0.268	28080
451	10	283	837	184	2.68	0.268	33653
452	10	285	835	185	1.453	0.145	28862
453	10	287	835	186	0.65	0.065	23726
454	10	289	838	188	2.344	0.234	29968
455	11	149	1006	278	-1	-1	29941
456	11	151	997	281	6.166	0.617	21304
457	11	153	996	281	0.65	0.065	30634
458	11	155	988	286	6.132	0.613	34850
459	11	157	980	303	12.212	1.221	34264
460	11	159	978	306	2.344	0.234	31799
461	11	161	971	313	6.435	0.643	36566
462	11	163	967	318	4.162	0.416	30574
463	11	165	957	324	7.58	0.758	31867
464	11	167	946	334	9.663	0.966	29919
465	11	169	937	340	7.031	0.703	23951
466	11	171	933	342	2.907	0.291	32060
467	11	173	929	345	3.25	0.325	31188
468	11	175	924	345	3.25	0.325	37185
469	11	177	922	345	1.3	0.13	32666
470	11	179	916	344	3.954	0.395	32588
471	11	181	900	333	12.62	1.262	26393
472	11	183	893	327	5.993	0.599	44498
473	11	185	879	311	13.819	1.382	32539
474	11	187	857	299	16.289	1.629	32863
475	11	189	822	284	24.751	2.475	31184
476	11	191	794	270	20.348	2.035	31853
477	11	193	759	259	23.847	2.385	35633
478	11	195	728	252	20.657	2.066	33074
479	11	197	726	277	16.302	1.63	32721
480	11	199	722	289	8.222	0.822	32181
481	11	201	715	317	18.76	1.876	26986
482	11	203	711	332	10.09	1.009	29981
483	11	205	704	339	6.435	0.643	28433
484	11	207	703	340	0.919	0.092	20646
485	11	209	705	347	4.732	0.473	20700
486	11	211	707	352	3.5	0.35	33032
487	11	213	708	351	0.919	0.092	32884
488	11	215	709	343	5.24	0.524	41462
489	11	217	707	341	1.838	0.184	35256
490	11	219	699	343	5.36	0.536	37869
491	11	221	699	343	0	0	35604
492	11	223	699	344	0.65	0.065	34019
493	11	225	702	344	1.95	0.195	36073
494	11	227	705	344	1.95	0.195	37578
495	11	229	703	344	1.3	0.13	40294
496	11	231	696	344	4.55	0.455	34335
497	11	233	696	344	0	0	32583
498	11	235	698	342	1.838	0.184	40208
499	11	237	700	341	1.453	0.145	36712
500	11	239	702	339	1.838	0.184	41483
501	11	241	700	340	1.453	0.145	41036
502	11	243	697	340	1.95	0.195	38045
503	11	245	697	340	0	0	33540
504	11	247	696	337	2.055	0.206	35067
505	11	249	696	335	1.3	0.13	39509
506	11	251	692	341	4.687	0.469	41453
507	11	253	692	345	2.6	0.26	35932
508	11	255	693	347	1.453	0.145	33099
509	11	257	697	348	2.68	0.268	37299
510	11	259	700	347	2.055	0.206	29521
511	11	261	701	346	0.919	0.092	39158
512	11	263	704	343	2.758	0.276	45728
513	11	265	703	342	0.919	0.092	38668
514	11	267	697	338	4.687	0.469	38722
515	11	269	697	338	0	0	38134
516	11	271	698	339	0.919	0.092	28708
517	11	273	704	334	5.077	0.508	31562
518	11	275	708	329	4.162	0.416	43782
519	11	277	701	330	4.596	0.46	29300
520	11	279	702	338	5.24	0.524	35585
521	11	281	705	342	3.25	0.325	31105
522	11	283	706	352	6.532	0.653	33710
523	11	285	706	355	1.95	0.195	31503
524	11	287	705	357	1.453	0.145	34113
525	11	289	705	361	2.6	0.26	31981
526	12	153	1001	353	-1	-1	30672
527	12	155	1002	357	2.68	0.268	32406
528	12	157	1001	361	2.68	0.268	33375
529	12	159	997	365	3.677	0.368	33704
530	12	161	992	366	3.314	0.331	32206
531	12	163	983	366	5.85	0.585	33149
532	12	165	983	365	0.65	0.065	29793
533	12	167	968	361	10.09	1.009	33411
534	12	169	943	364	16.366	1.637	33532
535	12	171	919	364	15.6	1.56	31476
536	12	173	912	363	4.596	0.46	33230
537	12	175	897	355	11.05	1.105	31988
538	12	177	877	342	15.505	1.55	28961
539	12	179	856	318	20.728	2.073	33300
540	12	181	855	315	2.055	0.206	29395
541	12	183	855	315	0	0	28295
542	12	185	847	310	6.132	0.613	23470
543	12	187	836	305	7.854	0.785	33476
544	12	189	819	299	11.718	1.172	33445
545	12	191	817	298	1.453	0.145	32958
546	12	193	807	294	7.001	0.7	33362
547	12	195	787	285	14.255	1.426	28430
548	12	197	781	284	3.954	0.395	29175
549	12	199	765	287	10.581	1.058	32296
550	12	201	758	286	4.596	0.46	25609
551	12	203	744	288	9.192	0.919	28005
552	12	205	739	288	3.25	0.325	24995
553	12	207	731	287	5.24	0.524	33020
554	12	209	715	285	10.481	1.048	30130
555	12	211	701	284	9.123	0.912	32908
556	12	213	692	284	5.85	0.585	32365
557	12	215	693	284	0.65	0.065	32847
558	12	217	701	282	5.36	0.536	32418
559	12	219	705	282	2.6	0.26	27687
560	12	221	708	282	1.95	0.195	27624
561	12	223	714	285	4.36	0.436	15756
562	12	225	722	289	5.814	0.581	26905
563	12	227	722	289	0	0	25417
564	12	229	724	294	3.5	0.35	23474
565	12	231	724	294	0	0	25093
566	12	233	726	294	1.3	0.13	32283
567	12	235	729	294	1.95	0.195	39515
568	12	237	731	294	1.3	0.13	43051
569	12	239	734	294	1.95	0.195	35627
570	12	241	734	294	0	0	30597
571	12	243	735	294	0.65	0.065	34921
572	12	245	740	294	3.25	0.325	35811
573	12	247	740	295	0.65	0.065	32589
574	12	249	738	297	1.838	0.184	35765
575	12	251	734	300	3.25	0.325	26950
576	12	253	733	301	0.919	0.092	28158
577	12	255	733	301	0	0	28120
578	12	257	733	301	0	0	28417
579	12	259	733	301	0	0	26777
580	12	261	736	299	2.344	0.234	30356
581	12	263	737	298	0.919	0.092	29872
582	13	155	998	268	-1	-1	33546
583	13	157	993	270	3.5	0.35	32388
584	13	159	991	270	1.3	0.13	32958
585	13	161	985	274	4.687	0.469	35762
586	13	163	975	279	7.267	0.727	34989
587	13	165	964	284	7.854	0.785	30765
588	13	167	959	284	3.25	0.325	34911
589	13	169	952	283	4.596	0.46	31638
590	13	171	947	283	3.25	0.325	32134
591	13	173	943	291	5.814	0.581	31192
592	13	175	938	305	9.663	0.966	30597
593	13	177	934	316	7.608	0.761	35475
594	13	179	932	320	2.907	0.291	33045
595	13	181	927	335	10.277	1.028	37140
596	13	183	925	340	3.5	0.35	33272
597	13	185	922	345	3.79	0.379	33582
598	13	187	922	345	0	0	33033
599	13	189	922	331	9.1	0.91	32995
600	13	191	922	326	3.25	0.325	33412
601	13	193	920	320	4.111	0.411	32548
602	13	195	914	313	5.993	0.599	33233
603	13	197	897	305	12.212	1.221	33045
604	13	199	877	302	13.145	1.315	33282
605	13	201	860	298	11.351	1.135	32171
606	13	203	849	293	7.854	0.785	23964
607	13	205	843	284	7.031	0.703	19943
608	13	207	843	283	0.65	0.065	33613
609	13	209	840	283	1.95	0.195	32892
610	13	211	787	273	35.057	3.506	32854
611	13	213	777	269	7.001	0.7	32828
612	13	215	765	263	8.72	0.872	24494
613	13	217	761	262	2.68	0.268	27289
614	13	219	755	268	5.515	0.552	33141
615	13	221	754	272	2.68	0.268	32668
616	13	223	760	275	4.36	0.436	26542
617	13	225	767	277	4.732	0.473	22453
618	13	227	769	283	4.111	0.411	33313
619	13	229	770	290	4.596	0.46	36689
620	13	231	770	292	1.3	0.13	34206
621	13	233	773	300	5.553	0.555	39045
622	13	235	773	302	1.3	0.13	32051
623	13	237	773	302	0	0	30751
624	13	239	773	302	0	0	29860
625	13	241	772	302	0.65	0.065	29878
626	13	243	771	302	0.65	0.065	28497
627	13	245	768	299	2.758	0.276	38019
628	13	247	766	299	1.3	0.13	34888
629	13	249	763	299	1.95	0.195	34808
630	13	251	761	299	1.3	0.13	30171
631	13	253	760	298	0.919	0.092	30699
632	13	255	760	298	0	0	29059
633	13	257	760	291	4.55	0.455	40698
634	13	259	760	289	1.3	0.13	44709
635	13	261	760	284	3.25	0.325	36422
636	13	263	760	284	0	0	40888
637	14	169	1016	299	-1	-1	33546
638	14	171	1007	299	5.85	0.585	33445
639	14	173	998	299	5.85	0.585	35705
640	14	175	970	287	19.801	1.98	27158
641	14	177	963	280	6.435	0.643	30657
642	14	179	951	266	11.985	1.199	32012
643	14	181	937	256	11.183	1.118	33679
644	14	183	921	249	11.351	1.135	31258
645	14	185	906	238	12.09	1.209	33030
646	14	187	891	241	9.943	0.994	33258
647	14	189	884	248	6.435	0.643	33545
648	14	191	854	248	19.5	1.95	29717
649	14	193	839	248	9.75	0.975	28735
650	14	195	833	252	4.687	0.469	31512
651	14	197	820	259	9.597	0.96	33755
652	14	199	806	260	9.123	0.912	35003
653	14	201	785	254	14.196	1.42	35575
654	14	203	776	248	7.031	0.703	33310
655	14	205	762	235	12.418	1.242	33555
656	14	207	748	215	15.868	1.587	32293
657	14	209	749	202	8.475	0.847	33456
658	14	211	749	190	7.8	0.78	32939
659	14	213	749	162	18.2	1.82	30464
660	14	215	749	148	9.1	0.91	31796
661	14	217	754	136	8.45	0.845	26710
662	14	219	766	118	14.061	1.406	31328
663	14	221	766	117	0.65	0.065	30593
664	14	223	772	111	5.515	0.552	29591
665	14	225	778	103	6.5	0.65	26596
666	14	227	781	79	15.721	1.572	28065
667	14	229	779	79	1.3	0.13	31936
668	14	231	777	76	2.344	0.234	20870
669	14	233	775	69	4.732	0.473	26690
670	14	235	776	71	1.453	0.145	31662
671	14	237	796	92	18.85	1.885	21121
672	14	239	799	95	2.758	0.276	36517
673	14	241	800	95	0.65	0.065	32971
674	14	243	792	90	6.132	0.613	32861
675	14	245	767	75	18.95	1.895	30424
676	14	247	761	70	5.077	0.508	32552
677	14	249	757	64	4.687	0.469	35572
678	14	251	751	47	11.718	1.172	32537
679	14	253	767	81	24.424	2.442	34483
680	14	255	786	118	27.035	2.703	33433
681	14	257	795	137	13.665	1.367	33005
682	14	259	806	150	11.069	1.107	28792
683	14	261	816	168	13.384	1.338	43154
684	14	263	817	182	9.123	0.912	33834
685	14	265	815	193	7.267	0.727	26796
686	14	267	810	199	5.077	0.508	27338
687	14	269	809	214	9.771	0.977	27604
688	14	271	828	235	18.407	1.841	20403
689	14	273	840	263	19.801	1.98	29524
690	14	275	846	278	10.501	1.05	31359
691	14	277	854	291	9.922	0.992	33277
692	14	279	856	295	2.907	0.291	32659
693	14	281	876	308	15.505	1.55	32671
694	14	283	899	321	17.172	1.717	32978
695	14	285	925	353	26.8	2.68	33078
696	14	287	925	356	1.95	0.195	37548
697	14	289	929	365	6.402	0.64	31579
698	15	173	1010	775	-1	-1	33612
699	15	175	983	780	17.848	1.785	33839
700	15	177	964	783	12.503	1.25	30402
701	15	179	956	785	5.36	0.536	32890
702	15	181	913	781	28.07	2.807	31939
703	15	183	911	780	1.453	0.145	33294
704	15	185	910	780	0.65	0.065	32517
705	15	187	912	773	4.732	0.473	29227
706	15	189	908	764	6.402	0.64	32475
707	15	191	902	776	8.72	0.872	28438
708	15	193	884	796	17.489	1.749	31032
709	15	195	878	804	6.5	0.65	32931
710	15	197	866	816	11.031	1.103	34001
711	15	199	851	831	13.788	1.379	33349
712	15	201	831	852	18.85	1.885	30089
713	15	203	813	866	14.822	1.482	32624
714	15	205	809	872	4.687	0.469	32990
715	15	207	801	868	5.814	0.581	31202
716	15	209	803	820	31.226	3.123	28202
717	15	211	803	814	3.9	0.39	21052
718	15	213	804	803	7.179	0.718	31233
719	15	215	807	778	16.366	1.637	32285
720	15	217	809	767	7.267	0.727	32156
721	15	219	812	745	14.432	1.443	31976
722	15	221	807	708	24.268	2.427	20459
723	15	223	813	699	7.031	0.703	28970
724	15	225	823	693	7.58	0.758	30181
725	15	227	853	683	20.554	2.055	32330
726	15	229	876	675	15.828	1.583	30532
727	15	231	895	661	15.34	1.534	35549
728	15	233	906	656	7.854	0.785	32629
729	15	235	930	651	15.935	1.593	33889
730	15	237	936	648	4.36	0.436	33498
731	15	239	913	646	15.006	1.501	32543
732	15	241	893	648	13.065	1.306	35090
733	15	243	871	646	14.359	1.436	30991
734	15	245	851	644	13.065	1.306	30269
735	15	247	842	643	5.886	0.589	32152
736	15	249	830	635	9.374	0.937	27941
737	15	251	824	620	10.501	1.05	33819
738	15	253	818	615	5.077	0.508	33408
739	15	255	817	622	4.596	0.46	28424
740	15	257	807	636	11.183	1.118	29321
741	15	259	797	643	7.934	0.793	30680
742	15	261	792	649	5.077	0.508	35724
743	15	263	778	658	10.818	1.082	31814
744	15	265	772	662	4.687	0.469	32183
745	15	267	750	681	18.894	1.889	32448
746	15	269	733	700	16.571	1.657	32296
747	15	271	723	718	13.384	1.338	27433
748	15	273	722	731	8.475	0.847	30366
749	15	275	723	755	15.613	1.561	29664
750	15	277	723	765	6.5	0.65	29313
751	15	279	725	791	16.95	1.695	31472
752	15	281	726	807	10.42	1.042	32934
753	15	283	726	815	5.2	0.52	32935
754	15	285	727	830	9.771	0.977	31588
755	15	287	729	849	12.418	1.242	26945
756	15	289	729	853	2.6	0.26	32479
757	16	197	1010	947	-1	-1	32050
758	16	199	1004	947	3.9	0.39	31505
759	16	201	1002	947	1.3	0.13	29957
760	16	203	999	945	2.344	0.234	31270
761	16	205	993	944	3.954	0.395	34226
762	16	207	988	923	14.031	1.403	29982
763	16	209	988	921	1.3	0.13	32234
764	16	211	992	897	15.815	1.581	27088
765	16	213	992	897	0	0	29895
766	16	215	988	889	5.814	0.581	24422
767	16	217	987	882	4.596	0.46	27096
768	16	219	987	881	0.65	0.065	31885
769	16	221	990	875	4.36	0.436	27691
770	16	223	990	875	0	0	29469
771	16	225	990	876	0.65	0.065	30885
772	16	227	990	876	0	0	27262
773	16	229	998	904	18.928	1.893	32359
774	16	231	1001	919	9.943	0.994	31930
775	16	233	1002	923	2.68	0.268	32803
776	16	235	1005	935	8.04	0.804	23820
777	16	237	1005	950	9.75	0.975	32239
778	16	239	1005	963	8.45	0.845	32525
779	16	241	1006	972	5.886	0.589	32655
780	16	243	1007	979	4.596	0.46	32506
781	16	245	1011	989	7.001	0.7	32180
782	16	247	1012	993	2.68	0.268	32467
783	16	249	1014	998	3.5	0.35	32330
784	16	251	1016	1001	2.344	0.234	32660
785	16	253	1017	1004	2.055	0.206	32991
786	16	255	1017	1005	0.65	0.065	32484
787	16	257	1019	1006	1.453	0.145	32410
