# Supplementary material for: The Arp2/3 complex is required for in situ haptotactic response of microglia to iC3b
Source: EMBO Rep. 2026 Feb 27;27(7):1666–95. doi: 10.1038/s44319-026-00720-9 (PMC13076747; doi:10.1038/s44319-026-00720-9)
Supplement: Supplementary file 15 — Source data Fig. 3 [file 44319_2026_720_MOESM15_ESM.zip › Figure 3/3H-L/25.02.09 BV2 iC3b hapto CK666 well 1 away tracks.csv]

Track n�	Slice n�	X	Y	Distance	Velocity	Pixel Value
1	245	1018	1013	-1.000	-1.000	28616
1	247	1018	1013	0.000	0.000	30859
1	249	1009	1008	6.692	0.669	30021
1	251	996	1002	9.306	0.931	30933
1	253	981	995	10.759	1.076	30607
1	255	973	992	5.553	0.555	29703
1	257	962	985	8.475	0.847	30071
1	259	953	982	6.166	0.617	30835
1	261	945	980	5.360	0.536	30953
1	263	937	977	5.553	0.555	30642
1	265	926	977	7.150	0.715	30371
1	267	919	980	4.950	0.495	30566
1	269	917	980	1.300	0.130	30762
1	271	914	981	2.055	0.206	30482
1	273	911	986	3.790	0.379	30400
1	275	910	987	0.919	0.092	30594
1	277	907	990	2.758	0.276	30575
1	279	903	992	2.907	0.291	30421
1	281	907	994	2.907	0.291	30402
1	283	909	994	1.300	0.130	31243
1	285	916	994	4.550	0.455	30651
1	287	921	994	3.250	0.325	30325
1	289	926	994	3.250	0.325	30868
2	261	1016	282	-1.000	-1.000	31009
2	263	1002	286	9.464	0.946	29359
2	265	987	290	10.090	1.009	29931
2	267	977	297	7.934	0.793	31046
2	269	976	297	0.650	0.065	31180
2	271	970	296	3.954	0.395	31029
2	273	955	283	12.902	1.290	29873
2	275	938	277	11.718	1.172	27010
2	277	933	276	3.314	0.331	30759
2	279	920	280	8.841	0.884	30244
2	281	909	288	8.841	0.884	30235
2	283	904	293	4.596	0.460	30653
2	285	902	296	2.344	0.234	34984
2	287	894	307	8.841	0.884	29601
2	289	887	317	7.934	0.793	29066
3	139	1011	776	-1.000	-1.000	30923
3	141	1009	783	4.732	0.473	33528
3	143	1008	781	1.453	0.145	30661
3	145	1004	777	3.677	0.368	30475
3	147	995	772	6.692	0.669	31288
3	149	985	774	6.629	0.663	29386
3	151	968	774	11.050	1.105	30894
3	153	961	773	4.596	0.460	32044
3	155	934	757	20.400	2.040	31122
3	157	917	748	12.503	1.250	30070
3	159	898	734	15.340	1.534	33086
3	161	884	718	13.819	1.382	33213
3	163	874	719	6.532	0.653	30938
3	165	871	719	1.950	0.195	31982
3	167	867	717	2.907	0.291	32244
3	169	869	711	4.111	0.411	32199
3	171	871	747	23.435	2.344	32468
3	173	866	767	13.400	1.340	29931
3	175	864	784	11.126	1.113	32446
3	177	861	809	16.366	1.637	31844
3	179	869	824	11.050	1.105	31221
3	181	887	855	23.300	2.330	31093
3	183	889	865	6.629	0.663	30974
3	185	894	881	10.896	1.090	33637
3	187	897	893	8.040	0.804	31934
3	189	897	904	7.150	0.715	28460
3	191	899	913	5.993	0.599	32139
3	193	916	927	14.314	1.431	35441
3	195	944	942	20.647	2.065	32871
3	197	962	955	14.432	1.443	31990
3	199	963	956	0.919	0.092	32127
3	201	977	965	10.818	1.082	32017
3	203	982	971	5.077	0.508	31787
3	205	987	978	5.591	0.559	32154
3	207	987	987	5.850	0.585	30262
3	209	984	1001	9.306	0.931	32545
3	211	983	1005	2.680	0.268	31447
3	213	977	1022	11.718	1.172	29858
3	215	976	1023	0.919	0.092	31806
3	217	974	1023	1.300	0.130	31910
4	145	1007	819	-1.000	-1.000	30954
4	147	1007	819	0.000	0.000	32140
4	149	1006	819	0.650	0.065	32107
4	151	1005	819	0.650	0.065	31981
4	153	1004	818	0.919	0.092	31785
4	155	999	815	3.790	0.379	32649
4	157	994	810	4.596	0.460	30910
4	159	985	802	7.827	0.783	31785
4	161	981	799	3.250	0.325	30799
4	163	975	796	4.360	0.436	29604
4	165	974	796	0.650	0.065	28443
4	167	973	795	0.919	0.092	31086
4	169	970	791	3.250	0.325	29636
4	171	963	783	6.909	0.691	27982
4	173	960	783	1.950	0.195	31009
4	175	958	783	1.300	0.130	28558
4	177	958	783	0.000	0.000	31897
4	179	958	779	2.600	0.260	33553
4	181	954	778	2.680	0.268	29048
4	183	951	781	2.758	0.276	28398
4	185	945	788	5.993	0.599	28678
4	187	935	797	8.745	0.874	29621
4	189	929	803	5.515	0.552	28672
4	191	924	811	6.132	0.613	32319
4	193	921	815	3.250	0.325	29595
4	195	916	821	5.077	0.508	30508
4	197	914	826	3.500	0.350	28420
4	199	914	831	3.250	0.325	30780
4	201	914	834	1.950	0.195	31628
4	203	907	847	9.597	0.960	33718
4	205	903	857	7.001	0.700	32574
4	207	896	869	9.030	0.903	30072
4	209	890	879	7.580	0.758	29492
4	211	886	891	8.222	0.822	30874
4	213	884	905	9.192	0.919	28854
4	215	884	922	11.050	1.105	31716
4	217	884	930	5.200	0.520	32946
4	219	888	948	11.985	1.199	28135
4	221	888	952	2.600	0.260	27724
4	223	888	958	3.900	0.390	33918
4	225	888	960	1.300	0.130	30604
4	227	889	967	4.596	0.460	30934
4	229	890	971	2.680	0.268	29736
4	231	895	976	4.596	0.460	32570
4	233	898	979	2.758	0.276	31488
4	235	899	982	2.055	0.206	30990
4	237	900	986	2.680	0.268	31633
4	239	901	989	2.055	0.206	31979
4	241	901	993	2.600	0.260	31268
4	243	903	997	2.907	0.291	27660
4	245	904	998	0.919	0.092	30864
4	247	916	1001	8.040	0.804	31292
4	249	916	999	1.300	0.130	31237
4	251	915	996	2.055	0.206	32245
4	253	914	994	1.453	0.145	32383
4	255	909	984	7.267	0.727	35311
4	257	908	981	2.055	0.206	34353
4	259	903	968	9.053	0.905	28740
4	261	897	956	8.720	0.872	32966
4	263	892	945	7.854	0.785	33419
4	265	891	941	2.680	0.268	27961
4	267	887	923	11.985	1.199	33940
4	269	886	917	3.954	0.395	31632
4	271	884	907	6.629	0.663	34209
4	273	882	899	5.360	0.536	34909
4	275	879	892	4.950	0.495	31732
4	277	877	889	2.344	0.234	32056
4	279	874	884	3.790	0.379	31644
4	281	874	884	0.000	0.000	31855
5	161	919	1020	-1.000	-1.000	31961
5	163	920	1017	2.055	0.206	33129
5	165	920	1016	0.650	0.065	31359
5	167	915	1004	8.450	0.845	32320
5	169	914	1001	2.055	0.206	29551
5	171	913	1000	0.919	0.092	30206
5	173	913	997	1.950	0.195	29759
5	175	911	987	6.629	0.663	28320
5	177	912	979	5.240	0.524	30738
5	179	915	972	4.950	0.495	31210
5	181	917	966	4.111	0.411	30786
5	183	918	963	2.055	0.206	31055
5	185	920	960	2.344	0.234	30351
5	187	920	953	4.550	0.455	31358
5	189	921	945	5.240	0.524	28983
5	191	921	931	9.100	0.910	34560
5	193	916	924	5.591	0.559	33831
5	195	899	916	12.212	1.221	39493
5	197	889	908	8.324	0.832	20967
5	199	878	896	10.581	1.058	29374
5	201	872	889	5.993	0.599	30805
5	203	865	879	7.934	0.793	32127
5	205	856	877	5.993	0.599	32831
5	207	842	876	9.123	0.912	31484
5	209	824	877	11.718	1.172	30442
5	211	817	874	4.950	0.495	31187
5	213	809	865	7.827	0.783	27397
5	215	805	868	3.250	0.325	30027
5	217	803	868	1.300	0.130	30719
5	219	793	868	6.500	0.650	30857
5	221	781	864	8.222	0.822	30681
5	223	774	860	5.240	0.524	29963
5	225	760	863	9.306	0.931	30702
5	227	751	862	5.886	0.589	31653
5	229	732	858	12.620	1.262	29405
5	231	728	856	2.907	0.291	28787
5	233	722	849	5.993	0.599	31380
5	235	711	841	8.841	0.884	31344
5	237	690	837	13.895	1.390	33820
5	239	681	834	6.166	0.617	28525
5	241	671	831	6.786	0.679	31624
5	243	670	828	2.055	0.206	27088
5	245	670	827	0.650	0.065	28686
5	247	673	822	3.790	0.379	31884
5	249	671	816	4.111	0.411	29315
5	251	666	812	4.162	0.416	32333
5	253	660	810	4.111	0.411	29360
5	255	653	807	4.950	0.495	32758
5	257	646	806	4.596	0.460	32024
5	259	639	804	4.732	0.473	30730
5	261	636	804	1.950	0.195	32019
5	263	635	804	0.650	0.065	31763
5	265	630	805	3.314	0.331	32317
5	267	625	804	3.314	0.331	31931
5	269	621	800	3.677	0.368	32098
5	271	621	800	0.000	0.000	32102
5	273	623	801	1.453	0.145	31880
5	275	622	801	0.650	0.065	31784
5	277	595	781	21.840	2.184	31558
5	279	595	781	0.000	0.000	31987
5	281	595	781	0.000	0.000	32023
5	283	595	781	0.000	0.000	31596
5	285	595	782	0.650	0.065	31579
5	287	595	782	0.000	0.000	31793
6	165	1000	349	-1.000	-1.000	30834
6	167	1000	349	0.000	0.000	41947
6	169	993	348	4.596	0.460	31939
6	171	973	333	16.250	1.625	32429
6	173	967	321	8.720	0.872	31410
6	175	959	306	11.050	1.105	31716
6	177	943	284	17.681	1.768	33654
6	179	920	291	15.627	1.563	34786
6	181	907	303	11.499	1.150	33200
6	183	903	310	5.240	0.524	30297
6	185	909	328	12.333	1.233	27754
6	187	883	330	16.950	1.695	32596
6	189	854	324	19.249	1.925	27373
6	191	823	322	20.191	2.019	30751
6	193	823	325	1.950	0.195	30833
6	195	809	351	19.194	1.919	29175
6	197	808	369	11.718	1.172	28584
6	199	811	386	11.220	1.122	33217
6	201	817	397	8.144	0.814	33673
6	203	827	408	9.663	0.966	33357
6	205	833	415	5.993	0.599	31527
6	207	837	421	4.687	0.469	35061
6	209	840	427	4.360	0.436	31641
6	211	835	428	3.314	0.331	32326
6	213	810	413	18.950	1.895	31433
6	215	793	391	18.071	1.807	32277
6	217	766	365	24.364	2.436	32013
6	219	742	349	18.748	1.875	32123
6	221	725	327	18.071	1.807	31517
6	223	718	306	14.388	1.439	32503
6	225	724	285	14.196	1.420	23965
6	227	735	267	13.711	1.371	38427
6	229	752	252	14.736	1.474	31869
6	231	769	248	11.351	1.135	31940
6	233	788	244	12.620	1.262	17315
6	235	799	237	8.475	0.847	29043
6	237	810	215	15.987	1.599	30060
6	239	826	196	16.145	1.615	28883
6	241	833	188	6.909	0.691	29322
6	243	841	163	17.061	1.706	31751
6	245	841	163	0.000	0.000	33925
6	247	842	162	0.919	0.092	32001
6	249	839	155	4.950	0.495	32128
6	251	831	154	5.240	0.524	32616
6	253	821	145	8.745	0.874	32435
6	255	820	144	0.919	0.092	32466
6	257	816	179	22.898	2.290	32191
6	259	802	246	44.489	4.449	31880
6	261	799	265	12.503	1.250	31033
6	263	791	278	9.922	0.992	35380
6	265	785	279	3.954	0.395	33407
6	267	780	280	3.314	0.331	32083
6	269	757	262	18.984	1.898	32196
6	271	727	240	24.181	2.418	27815
6	273	716	230	9.663	0.966	24813
6	275	707	213	12.503	1.250	27229
6	277	701	188	16.711	1.671	27931
6	279	706	167	14.031	1.403	31784
6	281	712	159	6.500	0.650	34382
6	283	721	132	18.499	1.850	31163
6	285	727	119	9.306	0.931	33768
6	287	730	108	7.411	0.741	37259
6	289	724	100	6.500	0.650	32770
7	175	980	812	-1.000	-1.000	28788
7	177	974	815	4.360	0.436	27972
7	179	966	819	5.814	0.581	30165
7	181	964	820	1.453	0.145	31367
7	183	949	832	12.486	1.249	30616
7	185	949	832	0.000	0.000	32268
7	187	950	838	3.954	0.395	29051
7	189	950	850	7.800	0.780	27126
7	191	951	858	5.240	0.524	31458
7	193	952	865	4.596	0.460	32491
7	195	916	870	23.624	2.362	31438
7	197	912	873	3.250	0.325	30246
7	199	902	876	6.786	0.679	31627
7	201	900	879	2.344	0.234	32223
7	203	903	879	1.950	0.195	31491
7	205	916	874	9.053	0.905	32169
7	207	924	868	6.500	0.650	33785
7	209	928	860	5.814	0.581	33421
7	211	930	857	2.344	0.234	37172
7	213	927	866	6.166	0.617	31611
7	215	926	866	0.650	0.065	31953
7	217	920	856	7.580	0.758	32201
7	219	901	838	17.012	1.701	32294
7	221	884	824	14.314	1.431	26994
7	223	875	809	11.370	1.137	31093
7	225	870	798	7.854	0.785	23733
7	227	854	776	17.681	1.768	30523
7	229	849	769	5.591	0.559	30836
7	231	842	759	7.934	0.793	33702
7	233	835	753	5.993	0.599	29711
7	235	830	748	4.596	0.460	31812
7	237	820	735	10.661	1.066	31140
7	239	817	732	2.758	0.276	28793
7	241	817	722	6.500	0.650	33470
7	243	816	715	4.596	0.460	31696
7	245	809	706	7.411	0.741	33398
7	247	803	707	3.954	0.395	32206
7	249	794	715	7.827	0.783	32329
7	251	787	724	7.411	0.741	30293
7	253	772	729	10.277	1.028	24808
7	255	752	733	13.257	1.326	30402
7	257	744	739	6.500	0.650	31495
7	259	739	743	4.162	0.416	34026
7	261	737	744	1.453	0.145	32073
7	263	778	735	27.284	2.728	32020
7	265	800	732	14.432	1.443	30413
7	267	817	730	11.126	1.113	31197
7	269	840	724	15.450	1.545	35589
7	271	863	718	15.450	1.545	33260
7	273	879	709	11.932	1.193	28264
7	275	879	703	3.900	0.390	31812
7	277	873	697	5.515	0.552	32982
7	279	870	695	2.344	0.234	31765
7	281	861	693	5.993	0.599	32057
7	283	828	716	26.145	2.615	35430
7	285	808	727	14.836	1.484	30595
7	287	805	729	2.344	0.234	29270
7	289	802	734	3.790	0.379	24207
8	195	1014	801	-1.000	-1.000	33022
8	197	1011	796	3.790	0.379	31202
8	199	1009	792	2.907	0.291	31536
8	201	1003	786	5.515	0.552	32453
8	203	999	779	5.240	0.524	31276
8	205	992	770	7.411	0.741	31840
8	207	980	761	9.750	0.975	31617
8	209	977	758	2.758	0.276	29746
8	211	972	754	4.162	0.416	30381
8	213	967	751	3.790	0.379	34909
8	215	963	747	3.677	0.368	29795
8	217	958	742	4.596	0.460	32683
8	219	955	738	3.250	0.325	30396
8	221	955	730	5.200	0.520	28724
8	223	954	726	2.680	0.268	29348
8	225	954	722	2.600	0.260	30184
8	227	956	717	3.500	0.350	32264
8	229	959	711	4.360	0.436	31448
8	231	963	708	3.250	0.325	29083
8	233	968	706	3.500	0.350	30141
8	235	973	702	4.162	0.416	26690
8	237	979	698	4.687	0.469	27896
8	239	984	697	3.314	0.331	31374
8	241	982	701	2.907	0.291	30815
8	243	976	709	6.500	0.650	31107
8	245	966	728	13.956	1.396	34673
8	247	959	735	6.435	0.643	33910
8	249	951	743	7.354	0.735	35374
8	251	950	743	0.650	0.065	34944
8	253	940	747	7.001	0.700	36326
8	255	926	747	9.100	0.910	30136
8	257	922	747	2.600	0.260	36219
8	259	918	748	2.680	0.268	28301
8	261	914	751	3.250	0.325	37022
8	263	913	751	0.650	0.065	35601
8	265	914	752	0.919	0.092	25714
8	267	919	752	3.250	0.325	32005
8	269	921	752	1.300	0.130	31434
8	271	930	751	5.886	0.589	33077
8	273	935	750	3.314	0.331	30368
8	275	940	748	3.500	0.350	31777
8	277	943	748	1.950	0.195	34199
8	279	946	747	2.055	0.206	35463
8	281	949	746	2.055	0.206	30582
8	283	953	744	2.907	0.291	29709
8	285	953	743	0.650	0.065	31288
8	287	955	740	2.344	0.234	28790
8	289	946	739	5.886	0.589	32082
9	189	1002	251	-1.000	-1.000	32154
9	191	997	241	7.267	0.727	31951
9	193	995	235	4.111	0.411	31640
9	195	989	223	8.720	0.872	29394
9	197	991	213	6.629	0.663	31326
9	199	992	209	2.680	0.268	31436
9	201	992	197	7.800	0.780	31286
9	203	991	187	6.532	0.653	31781
9	205	991	174	8.450	0.845	32100
9	207	989	172	1.838	0.184	32006
9	209	979	190	13.384	1.338	31787
9	211	965	219	20.931	2.093	31576
9	213	956	232	10.277	1.028	31757
9	215	954	236	2.907	0.291	31589
9	217	947	253	11.950	1.195	35433
9	219	947	253	0.000	0.000	30972
9	221	938	245	7.827	0.783	27285
9	223	922	224	17.160	1.716	30051
9	225	909	210	12.418	1.242	31161
9	227	892	191	16.571	1.657	30270
9	229	878	172	15.340	1.534	30768
9	231	874	162	7.001	0.700	28590
9	233	872	150	7.907	0.791	31395
9	235	869	139	7.411	0.741	30924
9	237	866	129	6.786	0.679	36197
9	239	863	123	4.360	0.436	37238
9	241	863	124	0.650	0.065	36630
9	243	867	139	10.090	1.009	26194
9	245	869	143	2.907	0.291	17101
9	247	871	147	2.907	0.291	24724
9	249	873	150	2.344	0.234	31549
9	251	874	151	0.919	0.092	27078
9	253	877	159	5.553	0.555	42969
10	209	1019	285	-1.000	-1.000	31866
10	211	1019	283	1.300	0.130	32171
10	213	1019	279	2.600	0.260	31722
10	215	1018	272	4.596	0.460	34118
10	217	1015	265	4.950	0.495	34047
10	219	1007	258	6.909	0.691	31852
10	221	996	245	11.069	1.107	30978
10	223	994	240	3.500	0.350	31426
10	225	991	229	7.411	0.741	33045
10	227	990	225	2.680	0.268	29025
10	229	986	214	7.608	0.761	31373
10	231	981	212	3.500	0.350	29618
10	233	980	212	0.650	0.065	29285
10	235	973	219	6.435	0.643	30723
10	237	972	220	0.919	0.092	30951
10	239	968	220	2.600	0.260	31450
10	241	954	219	9.123	0.912	29756
10	243	944	218	6.532	0.653	27578
10	245	938	217	3.954	0.395	30903
10	247	933	217	3.250	0.325	31313
10	249	931	217	1.300	0.130	31645
10	251	927	218	2.680	0.268	23355
10	253	922	220	3.500	0.350	32042
10	255	917	220	3.250	0.325	30680
10	257	908	220	5.850	0.585	31374
10	259	902	220	3.900	0.390	28089
10	261	896	216	4.687	0.469	30742
10	263	887	212	6.402	0.640	30355
10	265	883	209	3.250	0.325	32973
10	267	875	204	6.132	0.613	29488
10	269	872	201	2.758	0.276	28983
10	271	866	196	5.077	0.508	30700
10	273	860	193	4.360	0.436	30492
10	275	855	190	3.790	0.379	30880
10	277	848	186	5.240	0.524	29457
10	279	845	184	2.344	0.234	31816
10	281	841	183	2.680	0.268	28080
10	283	837	184	2.680	0.268	33653
10	285	835	185	1.453	0.145	28862
10	287	835	186	0.650	0.065	23726
10	289	838	188	2.344	0.234	29968
11	149	1006	278	-1.000	-1.000	29941
11	151	997	281	6.166	0.617	21304
11	153	996	281	0.650	0.065	30634
11	155	988	286	6.132	0.613	34850
11	157	980	303	12.212	1.221	34264
11	159	978	306	2.344	0.234	31799
11	161	971	313	6.435	0.643	36566
11	163	967	318	4.162	0.416	30574
11	165	957	324	7.580	0.758	31867
11	167	946	334	9.663	0.966	29919
11	169	937	340	7.031	0.703	23951
11	171	933	342	2.907	0.291	32060
11	173	929	345	3.250	0.325	31188
11	175	924	345	3.250	0.325	37185
11	177	922	345	1.300	0.130	32666
11	179	916	344	3.954	0.395	32588
11	181	900	333	12.620	1.262	26393
11	183	893	327	5.993	0.599	44498
11	185	879	311	13.819	1.382	32539
11	187	857	299	16.289	1.629	32863
11	189	822	284	24.751	2.475	31184
11	191	794	270	20.348	2.035	31853
11	193	759	259	23.847	2.385	35633
11	195	728	252	20.657	2.066	33074
11	197	726	277	16.302	1.630	32721
11	199	722	289	8.222	0.822	32181
11	201	715	317	18.760	1.876	26986
11	203	711	332	10.090	1.009	29981
11	205	704	339	6.435	0.643	28433
11	207	703	340	0.919	0.092	20646
11	209	705	347	4.732	0.473	20700
11	211	707	352	3.500	0.350	33032
11	213	708	351	0.919	0.092	32884
11	215	709	343	5.240	0.524	41462
11	217	707	341	1.838	0.184	35256
11	219	699	343	5.360	0.536	37869
11	221	699	343	0.000	0.000	35604
11	223	699	344	0.650	0.065	34019
11	225	702	344	1.950	0.195	36073
11	227	705	344	1.950	0.195	37578
11	229	703	344	1.300	0.130	40294
11	231	696	344	4.550	0.455	34335
11	233	696	344	0.000	0.000	32583
11	235	698	342	1.838	0.184	40208
11	237	700	341	1.453	0.145	36712
11	239	702	339	1.838	0.184	41483
11	241	700	340	1.453	0.145	41036
11	243	697	340	1.950	0.195	38045
11	245	697	340	0.000	0.000	33540
11	247	696	337	2.055	0.206	35067
11	249	696	335	1.300	0.130	39509
11	251	692	341	4.687	0.469	41453
11	253	692	345	2.600	0.260	35932
11	255	693	347	1.453	0.145	33099
11	257	697	348	2.680	0.268	37299
11	259	700	347	2.055	0.206	29521
11	261	701	346	0.919	0.092	39158
11	263	704	343	2.758	0.276	45728
11	265	703	342	0.919	0.092	38668
11	267	697	338	4.687	0.469	38722
11	269	697	338	0.000	0.000	38134
11	271	698	339	0.919	0.092	28708
11	273	704	334	5.077	0.508	31562
11	275	708	329	4.162	0.416	43782
11	277	701	330	4.596	0.460	29300
11	279	702	338	5.240	0.524	35585
11	281	705	342	3.250	0.325	31105
11	283	706	352	6.532	0.653	33710
11	285	706	355	1.950	0.195	31503
11	287	705	357	1.453	0.145	34113
11	289	705	361	2.600	0.260	31981
12	153	1001	353	-1.000	-1.000	30672
12	155	1002	357	2.680	0.268	32406
12	157	1001	361	2.680	0.268	33375
12	159	997	365	3.677	0.368	33704
12	161	992	366	3.314	0.331	32206
12	163	983	366	5.850	0.585	33149
12	165	983	365	0.650	0.065	29793
12	167	968	361	10.090	1.009	33411
12	169	943	364	16.366	1.637	33532
12	171	919	364	15.600	1.560	31476
12	173	912	363	4.596	0.460	33230
12	175	897	355	11.050	1.105	31988
12	177	877	342	15.505	1.550	28961
12	179	856	318	20.728	2.073	33300
12	181	855	315	2.055	0.206	29395
12	183	855	315	0.000	0.000	28295
12	185	847	310	6.132	0.613	23470
12	187	836	305	7.854	0.785	33476
12	189	819	299	11.718	1.172	33445
12	191	817	298	1.453	0.145	32958
12	193	807	294	7.001	0.700	33362
12	195	787	285	14.255	1.426	28430
12	197	781	284	3.954	0.395	29175
12	199	765	287	10.581	1.058	32296
12	201	758	286	4.596	0.460	25609
12	203	744	288	9.192	0.919	28005
12	205	739	288	3.250	0.325	24995
12	207	731	287	5.240	0.524	33020
12	209	715	285	10.481	1.048	30130
12	211	701	284	9.123	0.912	32908
12	213	692	284	5.850	0.585	32365
12	215	693	284	0.650	0.065	32847
12	217	701	282	5.360	0.536	32418
12	219	705	282	2.600	0.260	27687
12	221	708	282	1.950	0.195	27624
12	223	714	285	4.360	0.436	15756
12	225	722	289	5.814	0.581	26905
12	227	722	289	0.000	0.000	25417
12	229	724	294	3.500	0.350	23474
12	231	724	294	0.000	0.000	25093
12	233	726	294	1.300	0.130	32283
12	235	729	294	1.950	0.195	39515
12	237	731	294	1.300	0.130	43051
12	239	734	294	1.950	0.195	35627
12	241	734	294	0.000	0.000	30597
12	243	735	294	0.650	0.065	34921
12	245	740	294	3.250	0.325	35811
12	247	740	295	0.650	0.065	32589
12	249	738	297	1.838	0.184	35765
12	251	734	300	3.250	0.325	26950
12	253	733	301	0.919	0.092	28158
12	255	733	301	0.000	0.000	28120
12	257	733	301	0.000	0.000	28417
12	259	733	301	0.000	0.000	26777
12	261	736	299	2.344	0.234	30356
12	263	737	298	0.919	0.092	29872
13	155	998	268	-1.000	-1.000	33546
13	157	993	270	3.500	0.350	32388
13	159	991	270	1.300	0.130	32958
13	161	985	274	4.687	0.469	35762
13	163	975	279	7.267	0.727	34989
13	165	964	284	7.854	0.785	30765
13	167	959	284	3.250	0.325	34911
13	169	952	283	4.596	0.460	31638
13	171	947	283	3.250	0.325	32134
13	173	943	291	5.814	0.581	31192
13	175	938	305	9.663	0.966	30597
13	177	934	316	7.608	0.761	35475
13	179	932	320	2.907	0.291	33045
13	181	927	335	10.277	1.028	37140
13	183	925	340	3.500	0.350	33272
13	185	922	345	3.790	0.379	33582
13	187	922	345	0.000	0.000	33033
13	189	922	331	9.100	0.910	32995
13	191	922	326	3.250	0.325	33412
13	193	920	320	4.111	0.411	32548
13	195	914	313	5.993	0.599	33233
13	197	897	305	12.212	1.221	33045
13	199	877	302	13.145	1.315	33282
13	201	860	298	11.351	1.135	32171
13	203	849	293	7.854	0.785	23964
13	205	843	284	7.031	0.703	19943
13	207	843	283	0.650	0.065	33613
13	209	840	283	1.950	0.195	32892
13	211	787	273	35.057	3.506	32854
13	213	777	269	7.001	0.700	32828
13	215	765	263	8.720	0.872	24494
13	217	761	262	2.680	0.268	27289
13	219	755	268	5.515	0.552	33141
13	221	754	272	2.680	0.268	32668
13	223	760	275	4.360	0.436	26542
13	225	767	277	4.732	0.473	22453
13	227	769	283	4.111	0.411	33313
13	229	770	290	4.596	0.460	36689
13	231	770	292	1.300	0.130	34206
13	233	773	300	5.553	0.555	39045
13	235	773	302	1.300	0.130	32051
13	237	773	302	0.000	0.000	30751
13	239	773	302	0.000	0.000	29860
13	241	772	302	0.650	0.065	29878
13	243	771	302	0.650	0.065	28497
13	245	768	299	2.758	0.276	38019
13	247	766	299	1.300	0.130	34888
13	249	763	299	1.950	0.195	34808
13	251	761	299	1.300	0.130	30171
13	253	760	298	0.919	0.092	30699
13	255	760	298	0.000	0.000	29059
13	257	760	291	4.550	0.455	40698
13	259	760	289	1.300	0.130	44709
13	261	760	284	3.250	0.325	36422
13	263	760	284	0.000	0.000	40888
14	169	1016	299	-1.000	-1.000	33546
14	171	1007	299	5.850	0.585	33445
14	173	998	299	5.850	0.585	35705
14	175	970	287	19.801	1.980	27158
14	177	963	280	6.435	0.643	30657
14	179	951	266	11.985	1.199	32012
14	181	937	256	11.183	1.118	33679
14	183	921	249	11.351	1.135	31258
14	185	906	238	12.090	1.209	33030
14	187	891	241	9.943	0.994	33258
14	189	884	248	6.435	0.643	33545
14	191	854	248	19.500	1.950	29717
14	193	839	248	9.750	0.975	28735
14	195	833	252	4.687	0.469	31512
14	197	820	259	9.597	0.960	33755
14	199	806	260	9.123	0.912	35003
14	201	785	254	14.196	1.420	35575
14	203	776	248	7.031	0.703	33310
14	205	762	235	12.418	1.242	33555
14	207	748	215	15.868	1.587	32293
14	209	749	202	8.475	0.847	33456
14	211	749	190	7.800	0.780	32939
14	213	749	162	18.200	1.820	30464
14	215	749	148	9.100	0.910	31796
14	217	754	136	8.450	0.845	26710
14	219	766	118	14.061	1.406	31328
14	221	766	117	0.650	0.065	30593
14	223	772	111	5.515	0.552	29591
14	225	778	103	6.500	0.650	26596
14	227	781	79	15.721	1.572	28065
14	229	779	79	1.300	0.130	31936
14	231	777	76	2.344	0.234	20870
14	233	775	69	4.732	0.473	26690
14	235	776	71	1.453	0.145	31662
14	237	796	92	18.850	1.885	21121
14	239	799	95	2.758	0.276	36517
14	241	800	95	0.650	0.065	32971
14	243	792	90	6.132	0.613	32861
14	245	767	75	18.950	1.895	30424
14	247	761	70	5.077	0.508	32552
14	249	757	64	4.687	0.469	35572
14	251	751	47	11.718	1.172	32537
14	253	767	81	24.424	2.442	34483
14	255	786	118	27.035	2.703	33433
14	257	795	137	13.665	1.367	33005
14	259	806	150	11.069	1.107	28792
14	261	816	168	13.384	1.338	43154
14	263	817	182	9.123	0.912	33834
14	265	815	193	7.267	0.727	26796
14	267	810	199	5.077	0.508	27338
14	269	809	214	9.771	0.977	27604
14	271	828	235	18.407	1.841	20403
14	273	840	263	19.801	1.980	29524
14	275	846	278	10.501	1.050	31359
14	277	854	291	9.922	0.992	33277
14	279	856	295	2.907	0.291	32659
14	281	876	308	15.505	1.550	32671
14	283	899	321	17.172	1.717	32978
14	285	925	353	26.800	2.680	33078
14	287	925	356	1.950	0.195	37548
14	289	929	365	6.402	0.640	31579
15	173	1010	775	-1.000	-1.000	33612
15	175	983	780	17.848	1.785	33839
15	177	964	783	12.503	1.250	30402
15	179	956	785	5.360	0.536	32890
15	181	913	781	28.070	2.807	31939
15	183	911	780	1.453	0.145	33294
15	185	910	780	0.650	0.065	32517
15	187	912	773	4.732	0.473	29227
15	189	908	764	6.402	0.640	32475
15	191	902	776	8.720	0.872	28438
15	193	884	796	17.489	1.749	31032
15	195	878	804	6.500	0.650	32931
15	197	866	816	11.031	1.103	34001
15	199	851	831	13.788	1.379	33349
15	201	831	852	18.850	1.885	30089
15	203	813	866	14.822	1.482	32624
15	205	809	872	4.687	0.469	32990
15	207	801	868	5.814	0.581	31202
15	209	803	820	31.226	3.123	28202
15	211	803	814	3.900	0.390	21052
15	213	804	803	7.179	0.718	31233
15	215	807	778	16.366	1.637	32285
15	217	809	767	7.267	0.727	32156
15	219	812	745	14.432	1.443	31976
15	221	807	708	24.268	2.427	20459
15	223	813	699	7.031	0.703	28970
15	225	823	693	7.580	0.758	30181
15	227	853	683	20.554	2.055	32330
15	229	876	675	15.828	1.583	30532
15	231	895	661	15.340	1.534	35549
15	233	906	656	7.854	0.785	32629
15	235	930	651	15.935	1.593	33889
15	237	936	648	4.360	0.436	33498
15	239	913	646	15.006	1.501	32543
15	241	893	648	13.065	1.306	35090
15	243	871	646	14.359	1.436	30991
15	245	851	644	13.065	1.306	30269
15	247	842	643	5.886	0.589	32152
15	249	830	635	9.374	0.937	27941
15	251	824	620	10.501	1.050	33819
15	253	818	615	5.077	0.508	33408
15	255	817	622	4.596	0.460	28424
15	257	807	636	11.183	1.118	29321
15	259	797	643	7.934	0.793	30680
15	261	792	649	5.077	0.508	35724
15	263	778	658	10.818	1.082	31814
15	265	772	662	4.687	0.469	32183
15	267	750	681	18.894	1.889	32448
15	269	733	700	16.571	1.657	32296
15	271	723	718	13.384	1.338	27433
15	273	722	731	8.475	0.847	30366
15	275	723	755	15.613	1.561	29664
15	277	723	765	6.500	0.650	29313
15	279	725	791	16.950	1.695	31472
15	281	726	807	10.420	1.042	32934
15	283	726	815	5.200	0.520	32935
15	285	727	830	9.771	0.977	31588
15	287	729	849	12.418	1.242	26945
15	289	729	853	2.600	0.260	32479
16	197	1010	947	-1.000	-1.000	32050
16	199	1004	947	3.900	0.390	31505
16	201	1002	947	1.300	0.130	29957
16	203	999	945	2.344	0.234	31270
16	205	993	944	3.954	0.395	34226
16	207	988	923	14.031	1.403	29982
16	209	988	921	1.300	0.130	32234
16	211	992	897	15.815	1.581	27088
16	213	992	897	0.000	0.000	29895
16	215	988	889	5.814	0.581	24422
16	217	987	882	4.596	0.460	27096
16	219	987	881	0.650	0.065	31885
16	221	990	875	4.360	0.436	27691
16	223	990	875	0.000	0.000	29469
16	225	990	876	0.650	0.065	30885
16	227	990	876	0.000	0.000	27262
16	229	998	904	18.928	1.893	32359
16	231	1001	919	9.943	0.994	31930
16	233	1002	923	2.680	0.268	32803
16	235	1005	935	8.040	0.804	23820
16	237	1005	950	9.750	0.975	32239
16	239	1005	963	8.450	0.845	32525
16	241	1006	972	5.886	0.589	32655
16	243	1007	979	4.596	0.460	32506
16	245	1011	989	7.001	0.700	32180
16	247	1012	993	2.680	0.268	32467
16	249	1014	998	3.500	0.350	32330
16	251	1016	1001	2.344	0.234	32660
16	253	1017	1004	2.055	0.206	32991
16	255	1017	1005	0.650	0.065	32484
16	257	1019	1006	1.453	0.145	32410
