# Supplementary material for: The Arp2/3 complex is required for in situ haptotactic response of microglia to iC3b
Source: EMBO Rep. 2026 Feb 27;27(7):1666–95. doi: 10.1038/s44319-026-00720-9 (PMC13076747; doi:10.1038/s44319-026-00720-9)
Supplement: Supplementary file 15 — Source data Fig. 3 [file 44319_2026_720_MOESM15_ESM.zip › Figure 3/3H-L/25.02.09 BV2 iC3b hapto CK666 well 1 toward tracks 548.txt]

	Track n�	Slice n�	X	Y	Distance	Velocity	Pixel Value
1	1	157	6	745	-1	-1	29625
2	1	159	13	747	4.732	0.473	29470
3	1	161	13	747	0	0	30422
4	1	163	17	747	2.6	0.26	30238
5	1	165	23	746	3.954	0.395	30403
6	1	167	26	745	2.055	0.206	30247
7	1	169	31	744	3.314	0.331	29716
8	1	171	36	746	3.5	0.35	30661
9	1	173	45	750	6.402	0.64	28910
10	1	175	51	756	5.515	0.552	30969
11	1	177	53	759	2.344	0.234	29013
12	1	179	55	780	13.711	1.371	32889
13	1	181	60	792	8.45	0.845	29378
14	1	183	70	810	13.384	1.338	29514
15	1	185	78	815	6.132	0.613	29417
16	1	187	89	819	7.608	0.761	29767
17	1	189	98	820	5.886	0.589	29819
18	1	191	99	817	2.055	0.206	29397
19	1	193	91	812	6.132	0.613	29412
20	1	195	93	810	1.838	0.184	29578
21	1	197	100	807	4.95	0.495	29497
22	1	199	101	806	0.919	0.092	29575
23	1	201	111	806	6.5	0.65	29449
24	1	203	118	804	4.732	0.473	29556
25	1	205	120	804	1.3	0.13	29206
26	1	207	122	804	1.3	0.13	29348
27	1	209	125	803	2.055	0.206	29365
28	1	211	126	803	0.65	0.065	29184
29	2	149	43	1019	-1	-1	25914
30	2	151	43	1018	0.65	0.065	25608
31	2	153	47	1015	3.25	0.325	26270
32	2	155	48	1011	2.68	0.268	26836
33	2	157	55	999	9.03	0.903	26950
34	2	159	57	993	4.111	0.411	26185
35	2	161	58	989	2.68	0.268	25764
36	2	163	60	984	3.5	0.35	26274
37	2	165	61	979	3.314	0.331	26067
38	2	167	71	966	10.661	1.066	25392
39	2	169	76	958	6.132	0.613	25845
40	2	171	81	954	4.162	0.416	24947
41	2	173	87	948	5.515	0.552	25972
42	2	175	89	947	1.453	0.145	26785
43	2	177	92	944	2.758	0.276	26415
44	2	179	95	943	2.055	0.206	26689
45	2	181	97	941	1.838	0.184	26772
46	2	183	101	939	2.907	0.291	26972
47	2	185	101	939	0	0	26725
48	2	187	102	947	5.24	0.524	26382
49	2	189	100	949	1.838	0.184	26817
50	2	191	94	954	5.077	0.508	26520
51	2	193	87	960	5.993	0.599	26932
52	2	195	79	967	6.909	0.691	26607
53	2	197	68	980	11.069	1.107	26452
54	2	199	59	990	8.745	0.874	26145
55	2	201	53	998	6.5	0.65	26344
56	2	203	48	1004	5.077	0.508	26055
57	2	205	40	1011	6.909	0.691	25576
58	2	207	37	1014	2.758	0.276	25377
59	2	209	30	1021	6.435	0.643	25882
60	2	211	30	1021	0	0	26236
61	2	213	30	1022	0.65	0.065	26314
62	2	215	29	1022	0.65	0.065	25955
63	3	221	4	991	-1	-1	27124
64	3	223	4	991	0	0	30957
65	3	225	8	992	2.68	0.268	28880
66	3	227	15	991	4.596	0.46	28514
67	3	229	28	990	8.475	0.847	27951
68	3	231	35	989	4.596	0.46	27167
69	3	233	46	988	7.179	0.718	27457
70	3	235	58	987	7.827	0.783	26710
71	3	237	71	986	8.475	0.847	25593
72	3	239	85	984	9.192	0.919	26905
73	3	241	96	982	7.267	0.727	26910
74	3	243	99	982	1.95	0.195	26638
75	3	245	112	980	8.549	0.855	25440
76	3	247	124	980	7.8	0.78	25441
77	3	249	134	981	6.532	0.653	24873
78	3	251	150	983	10.481	1.048	27156
79	3	253	158	983	5.2	0.52	27737
80	3	255	170	983	7.8	0.78	26830
81	3	257	175	983	3.25	0.325	26663
82	3	259	180	983	3.25	0.325	26687
83	3	261	188	983	5.2	0.52	26575
84	3	263	190	985	1.838	0.184	27349
85	3	265	195	989	4.162	0.416	27337
86	3	267	202	993	5.24	0.524	27275
87	3	269	204	997	2.907	0.291	27165
88	3	271	206	998	1.453	0.145	27176
89	3	273	210	999	2.68	0.268	27682
90	3	275	212	999	1.3	0.13	27626
91	3	277	209	1001	2.344	0.234	27684
92	3	279	196	1006	9.053	0.905	27610
93	3	281	195	1006	0.65	0.065	26836
94	3	283	189	1007	3.954	0.395	27077
95	3	285	186	1007	1.95	0.195	27044
96	3	287	182	1005	2.907	0.291	27152
97	3	289	179	1005	1.95	0.195	27463
98	4	235	13	344	-1	-1	33715
99	4	237	13	344	0	0	33714
100	4	239	13	344	0	0	32210
101	4	241	14	343	0.919	0.092	31062
102	4	243	19	339	4.162	0.416	28935
103	4	245	27	334	6.132	0.613	30723
104	4	247	34	331	4.95	0.495	30762
105	4	249	45	327	7.608	0.761	29813
106	4	251	48	322	3.79	0.379	29958
107	4	253	51	319	2.758	0.276	30086
108	4	255	58	311	6.909	0.691	30594
109	4	257	66	300	8.841	0.884	30101
110	4	259	70	293	5.24	0.524	38138
111	4	261	73	289	3.25	0.325	34116
112	4	263	75	287	1.838	0.184	38445
113	4	265	77	283	2.907	0.291	37616
114	4	267	77	283	0	0	36845
115	4	269	80	279	3.25	0.325	28386
116	4	271	82	279	1.3	0.13	32057
117	4	273	84	279	1.3	0.13	30262
118	4	275	86	278	1.453	0.145	30978
119	4	277	86	278	0	0	30542
120	4	279	86	279	0.65	0.065	30738
121	4	281	82	281	2.907	0.291	30669
122	4	283	82	281	0	0	30742
123	4	285	82	281	0	0	30852
124	4	287	82	281	0	0	30888
125	5	239	12	311	-1	-1	31445
126	5	241	12	311	0	0	31334
127	5	243	12	310	0.65	0.065	30704
128	5	245	13	305	3.314	0.331	31363
129	5	247	16	300	3.79	0.379	30746
130	5	249	27	286	11.573	1.157	30934
131	5	251	38	275	10.111	1.011	30396
132	5	253	49	264	10.111	1.011	30841
133	5	255	69	253	14.836	1.484	32184
134	5	257	73	253	2.6	0.26	31109
135	5	259	81	249	5.814	0.581	31647
136	5	261	95	239	11.183	1.118	31738
137	5	263	100	225	9.663	0.966	31440
138	5	265	96	200	16.456	1.646	31467
139	5	267	89	182	12.553	1.255	34907
140	5	269	87	175	4.732	0.473	31060
141	5	271	85	159	10.481	1.048	31428
142	5	273	85	143	10.4	1.04	33950
143	5	275	84	131	7.827	0.783	31896
144	5	277	79	113	12.143	1.214	31437
145	5	279	77	101	7.907	0.791	34496
146	5	281	76	89	7.827	0.783	32279
147	5	283	75	81	5.24	0.524	31464
148	5	285	75	76	3.25	0.325	28856
149	5	287	86	68	8.841	0.884	32114
150	5	289	93	59	7.411	0.741	31669
151	6	237	9	947	-1	-1	29114
152	6	239	9	947	0	0	28235
153	6	241	17	946	5.24	0.524	29227
154	6	243	21	943	3.25	0.325	28528
155	6	245	28	937	5.993	0.599	27182
156	6	247	33	933	4.162	0.416	28486
157	6	249	39	927	5.515	0.552	31038
158	6	251	44	923	4.162	0.416	28405
159	6	253	54	918	7.267	0.727	27983
160	6	255	61	915	4.95	0.495	28784
161	6	257	70	913	5.993	0.599	29728
162	6	259	98	909	18.384	1.838	28400
163	6	261	99	909	0.65	0.065	28357
164	6	263	99	907	1.3	0.13	32481
165	6	265	104	905	3.5	0.35	27752
166	6	267	116	902	8.04	0.804	27788
167	6	269	117	901	0.919	0.092	27895
168	6	271	118	901	0.65	0.065	27739
169	6	273	119	899	1.453	0.145	27784
170	6	275	126	894	5.591	0.559	27627
171	6	277	129	890	3.25	0.325	27900
172	6	279	134	887	3.79	0.379	27315
173	6	281	137	886	2.055	0.206	27160
174	6	283	138	886	0.65	0.065	27934
175	6	285	131	886	4.55	0.455	27881
176	6	287	131	886	0	0	27423
177	6	289	132	886	0.65	0.065	26952
178	7	83	13	231	-1	-1	30017
179	7	85	3	234	6.786	0.679	31295
180	7	87	11	239	6.132	0.613	29316
181	7	89	12	239	0.65	0.065	28368
182	7	91	16	239	2.6	0.26	28729
183	7	93	29	238	8.475	0.847	28117
184	7	95	39	237	6.532	0.653	30089
185	7	97	45	239	4.111	0.411	26943
186	7	99	49	241	2.907	0.291	28921
187	7	101	78	256	21.222	2.122	29013
188	7	103	81	257	2.055	0.206	29312
189	7	105	100	267	13.956	1.396	28384
190	7	107	109	268	5.886	0.589	29145
191	7	109	111	268	1.3	0.13	28878
192	7	111	111	268	0	0	28402
193	7	113	113	273	3.5	0.35	28915
194	7	115	111	276	2.344	0.234	29064
195	7	117	110	280	2.68	0.268	28704
196	7	119	108	280	1.3	0.13	27937
197	7	121	105	278	2.344	0.234	28555
198	7	123	100	276	3.5	0.35	29245
199	7	125	94	271	5.077	0.508	30086
200	7	127	93	270	0.919	0.092	28808
201	7	129	93	270	0	0	31228
202	7	131	94	270	0.65	0.065	29228
203	7	133	91	270	1.95	0.195	30589
204	7	135	91	270	0	0	29160
205	7	137	85	268	4.111	0.411	27855
206	7	139	67	259	13.081	1.308	27665
207	7	141	62	259	3.25	0.325	28065
208	7	143	55	257	4.732	0.473	30221
209	7	145	51	256	2.68	0.268	28874
210	7	147	48	255	2.055	0.206	29377
211	7	149	43	253	3.5	0.35	27328
212	7	151	38	250	3.79	0.379	30324
213	7	153	32	246	4.687	0.469	30700
214	7	155	28	242	3.677	0.368	33460
215	7	157	26	241	1.453	0.145	31373
216	7	159	23	241	1.95	0.195	33311
217	7	161	20	240	2.055	0.206	30835
218	7	163	17	239	2.055	0.206	32426
219	7	165	14	239	1.95	0.195	37288
220	7	167	11	238	2.055	0.206	32093
221	7	169	9	237	1.453	0.145	33937
222	7	171	7	237	1.3	0.13	35841
223	7	173	5	235	1.838	0.184	35781
224	7	175	4	235	0.65	0.065	33120
225	7	177	4	235	0	0	33851
226	7	179	4	235	0	0	33375
227	7	181	4	234	0.65	0.065	32691
228	8	111	24	374	-1	-1	27653
229	8	113	24	383	5.85	0.585	27988
230	8	115	23	385	1.453	0.145	29044
231	8	117	24	394	5.886	0.589	26403
232	8	119	25	401	4.596	0.46	28757
233	8	121	28	408	4.95	0.495	30854
234	8	123	29	415	4.596	0.46	32678
235	8	125	31	425	6.629	0.663	27201
236	8	127	24	429	5.24	0.524	27150
237	8	129	16	434	6.132	0.613	29471
238	8	131	9	443	7.411	0.741	25732
239	8	133	9	453	6.5	0.65	24954
240	8	135	9	459	3.9	0.39	30902
241	8	137	12	466	4.95	0.495	26872
242	8	139	16	478	8.222	0.822	29214
243	8	141	17	482	2.68	0.268	30933
244	8	143	17	495	8.45	0.845	27865
245	8	145	16	499	2.68	0.268	27846
246	8	147	12	515	10.72	1.072	28113
247	8	149	11	518	2.055	0.206	27933
248	8	151	10	527	5.886	0.589	27862
249	8	153	8	532	3.5	0.35	27967
250	8	155	4	538	4.687	0.469	29997
251	8	157	3	540	1.453	0.145	31775
252	8	159	3	540	0	0	30220
253	8	161	1	546	4.111	0.411	29956
254	8	163	1	546	0	0	25704
255	8	165	1	546	0	0	28022
256	8	167	1	546	0	0	26127
257	8	169	2	551	3.314	0.331	28156
258	8	171	2	559	5.2	0.52	25604
259	8	173	4	569	6.629	0.663	24059
260	8	175	6	574	3.5	0.35	25777
261	8	177	8	580	4.111	0.411	27620
262	8	179	10	583	2.344	0.234	27510
263	8	181	11	588	3.314	0.331	27873
264	8	183	12	588	0.65	0.065	27527
265	9	173	31	746	-1	-1	26031
266	9	175	32	746	0.65	0.065	28393
267	9	177	37	745	3.314	0.331	28780
268	9	179	44	742	4.95	0.495	27406
269	9	181	47	740	2.344	0.234	27582
270	9	183	50	740	1.95	0.195	26148
271	9	185	58	737	5.553	0.555	27278
272	9	187	65	738	4.596	0.46	26842
273	9	189	77	741	8.04	0.804	27586
274	9	191	78	741	0.65	0.065	27357
275	9	193	82	738	3.25	0.325	27535
276	9	195	92	733	7.267	0.727	27405
277	9	197	96	728	4.162	0.416	27691
278	9	199	98	724	2.907	0.291	27205
279	9	201	99	720	2.68	0.268	26906
280	9	203	105	713	5.993	0.599	27514
281	9	205	114	704	8.273	0.827	27356
282	9	207	115	704	0.65	0.065	27768
283	9	209	114	696	5.24	0.524	26946
284	9	211	116	692	2.907	0.291	26614
285	9	213	123	686	5.993	0.599	27677
286	9	215	123	686	0	0	28524
287	9	217	132	682	6.402	0.64	27258
288	9	219	139	685	4.95	0.495	27654
289	9	221	148	687	5.993	0.599	27626
290	9	223	156	691	5.814	0.581	28403
291	9	225	165	693	5.993	0.599	27715
292	9	227	179	696	9.306	0.931	27510
293	9	229	183	696	2.6	0.26	27782
294	9	231	191	696	5.2	0.52	27465
295	9	233	193	694	1.838	0.184	27529
296	9	235	194	689	3.314	0.331	27592
297	9	237	197	688	2.055	0.206	27678
298	9	239	197	685	1.95	0.195	27885
299	9	241	197	682	1.95	0.195	27757
300	9	243	197	680	1.3	0.13	26936
301	9	245	197	679	0.65	0.065	26235
302	9	247	196	679	0.65	0.065	31582
303	9	249	192	681	2.907	0.291	29108
304	9	251	189	687	4.36	0.436	33726
305	9	253	186	692	3.79	0.379	28713
306	9	255	183	694	2.344	0.234	28022
307	9	257	178	698	4.162	0.416	29521
308	9	259	168	703	7.267	0.727	31528
309	9	261	152	709	11.107	1.111	27853
310	9	263	124	715	18.613	1.861	27355
311	9	265	109	723	11.05	1.105	27102
312	9	267	90	738	15.734	1.573	26981
313	9	269	70	763	20.81	2.081	27167
314	9	271	66	774	7.608	0.761	27462
315	9	273	63	789	9.943	0.994	26760
316	9	275	60	815	17.012	1.701	30685
317	9	277	59	840	16.263	1.626	26889
318	9	279	60	865	16.263	1.626	27473
319	9	281	62	888	15.006	1.501	27168
320	9	283	64	897	5.993	0.599	26942
321	9	285	72	917	14.001	1.4	26589
322	9	287	72	920	1.95	0.195	25455
323	9	289	77	939	12.77	1.277	25416
324	10	211	16	605	-1	-1	27525
325	10	213	39	605	14.95	1.495	26816
326	10	215	44	611	5.077	0.508	27826
327	10	217	54	623	10.153	1.015	29534
328	10	219	66	637	11.985	1.199	28089
329	10	221	75	645	7.827	0.783	28342
330	10	223	80	649	4.162	0.416	28184
331	10	225	90	666	12.82	1.282	27418
332	10	227	92	668	1.838	0.184	27507
333	10	229	105	679	11.069	1.107	27039
334	10	231	112	688	7.411	0.741	29360
335	10	233	116	695	5.24	0.524	25439
336	10	235	121	701	5.077	0.508	26677
337	10	237	125	702	2.68	0.268	27465
338	10	239	142	700	11.126	1.113	31713
339	10	241	162	704	13.257	1.326	27274
340	10	243	163	704	0.65	0.065	28578
341	10	245	169	696	6.5	0.65	29006
342	10	247	172	690	4.36	0.436	36192
343	10	249	172	677	8.45	0.845	30909
344	10	251	170	670	4.732	0.473	29544
345	10	253	169	662	5.24	0.524	34464
346	10	255	163	713	33.378	3.338	27824
347	10	257	163	713	0	0	27400
348	10	259	163	727	9.1	0.91	32775
349	10	261	154	766	26.016	2.602	28138
350	10	263	150	778	8.222	0.822	29580
351	10	265	145	804	17.209	1.721	26490
352	10	267	144	812	5.24	0.524	26130
353	10	269	143	826	9.123	0.912	25911
354	10	271	138	843	11.518	1.152	29675
355	10	273	138	846	1.95	0.195	28213
356	10	275	137	864	11.718	1.172	26769
357	10	277	135	879	9.836	0.984	27320
358	10	279	134	882	2.055	0.206	26921
359	10	281	129	901	12.77	1.277	27316
360	10	283	127	912	7.267	0.727	29525
361	10	285	126	918	3.954	0.395	28680
362	10	287	121	932	9.663	0.966	28056
363	10	289	119	943	7.267	0.727	26789
364	11	199	84	1005	-1	-1	25132
365	11	201	88	1005	2.6	0.26	23239
366	11	203	103	998	10.759	1.076	25449
367	11	205	110	995	4.95	0.495	24869
368	11	207	124	986	10.818	1.082	24922
369	11	209	130	979	5.993	0.599	27372
370	11	211	137	972	6.435	0.643	26987
371	11	213	146	961	9.238	0.924	29112
372	11	215	152	955	5.515	0.552	26275
373	11	217	157	948	5.591	0.559	26517
374	11	219	171	931	14.314	1.431	28643
375	11	221	179	922	7.827	0.783	27977
376	11	223	182	911	7.411	0.741	27320
377	11	225	183	910	0.919	0.092	25942
378	11	227	193	899	9.663	0.966	27646
379	11	229	200	891	6.909	0.691	26546
380	11	231	204	887	3.677	0.368	27454
381	11	233	210	879	6.5	0.65	27698
382	11	235	216	871	6.5	0.65	28742
383	11	237	226	852	13.956	1.396	29624
384	11	239	232	839	9.306	0.931	29754
385	11	241	238	827	8.72	0.872	27553
386	11	243	242	821	4.687	0.469	26614
387	11	245	244	830	5.993	0.599	27211
388	11	247	259	843	12.902	1.29	26724
389	11	249	271	844	7.827	0.783	27071
390	11	251	288	845	11.069	1.107	25754
391	11	253	298	847	6.629	0.663	29012
392	11	255	303	847	3.25	0.325	27093
393	11	257	319	846	10.42	1.042	29972
394	11	259	330	846	7.15	0.715	29487
395	11	261	338	846	5.2	0.52	27685
396	11	263	347	845	5.886	0.589	25945
397	11	265	352	845	3.25	0.325	28514
398	11	267	355	845	1.95	0.195	20277
399	11	269	361	847	4.111	0.411	26538
400	11	271	366	849	3.5	0.35	27773
401	11	273	358	848	5.24	0.524	27343
402	11	275	353	838	7.267	0.727	36953
403	11	277	355	812	16.95	1.695	28505
404	11	279	365	788	16.9	1.69	35176
405	11	281	374	776	9.75	0.975	28664
406	11	283	383	767	8.273	0.827	27963
407	11	285	388	762	4.596	0.46	27504
408	11	287	386	755	4.732	0.473	30644
409	11	289	383	746	6.166	0.617	29330
410	12	215	29	261	-1	-1	29735
411	12	217	28	260	0.919	0.092	29118
412	12	219	30	258	1.838	0.184	27997
413	12	221	32	252	4.111	0.411	31612
414	12	223	48	241	12.62	1.262	30866
415	12	225	56	234	6.909	0.691	32252
416	12	227	66	226	8.324	0.832	34746
417	12	229	71	218	6.132	0.613	34195
418	12	231	85	203	13.337	1.334	34015
419	12	233	87	195	5.36	0.536	29364
420	12	235	89	189	4.111	0.411	29596
421	12	237	92	179	6.786	0.679	38161
422	12	239	94	170	5.993	0.599	31270
423	12	241	96	162	5.36	0.536	28637
424	12	243	98	158	2.907	0.291	26903
425	12	245	103	150	6.132	0.613	34826
426	12	247	115	138	11.031	1.103	29619
427	12	249	116	135	2.055	0.206	32624
428	12	251	114	125	6.629	0.663	29478
429	12	253	117	118	4.95	0.495	28776
430	12	255	117	118	0	0	29218
431	12	257	114	112	4.36	0.436	29107
432	12	259	113	107	3.314	0.331	28782
433	12	261	111	108	1.453	0.145	28854
434	13	239	9	144	-1	-1	26260
435	13	241	14	146	3.5	0.35	34770
436	13	243	32	152	12.333	1.233	28214
437	13	245	45	153	8.475	0.847	30456
438	13	247	57	156	8.04	0.804	30588
439	13	249	71	162	9.9	0.99	30465
440	13	251	89	174	14.061	1.406	25251
441	13	253	101	181	9.03	0.903	29817
442	13	255	114	188	9.597	0.96	28726
443	13	257	122	192	5.814	0.581	28769
444	13	259	128	195	4.36	0.436	27978
445	13	261	128	195	0	0	28530
446	13	263	132	188	5.24	0.524	29096
447	13	265	137	184	4.162	0.416	28733
448	13	267	146	180	6.402	0.64	28096
449	13	269	150	178	2.907	0.291	28380
450	13	271	157	169	7.411	0.741	28041
451	13	273	158	167	1.453	0.145	28344
452	13	275	162	166	2.68	0.268	27851
453	13	277	165	165	2.055	0.206	28317
454	13	279	171	164	3.954	0.395	27685
455	13	281	171	164	0	0	28015
456	13	283	173	164	1.3	0.13	28151
457	13	285	185	163	7.827	0.783	27887
458	13	287	187	163	1.3	0.13	27666
459	13	289	201	160	9.306	0.931	28462
460	14	257	12	96	-1	-1	25651
461	14	259	14	98	1.838	0.184	25970
462	14	261	27	101	8.672	0.867	27774
463	14	263	38	101	7.15	0.715	27809
464	14	265	40	101	1.3	0.13	27920
465	14	267	67	97	17.741	1.774	28228
466	14	269	90	93	15.174	1.517	28399
467	14	271	99	91	5.993	0.599	29220
468	14	273	112	87	8.841	0.884	29132
469	14	275	125	84	8.672	0.867	28863
470	14	277	138	84	8.45	0.845	30043
471	14	279	155	84	11.05	1.105	30305
472	14	281	160	84	3.25	0.325	30518
473	14	283	167	81	4.95	0.495	30715
474	14	285	176	75	7.031	0.703	29788
475	14	287	193	65	12.82	1.282	30560
476	14	289	201	60	6.132	0.613	32602
477	15	135	78	6	-1	-1	28254
478	15	137	83	13	5.591	0.559	28280
479	15	139	90	17	5.24	0.524	28471
480	15	141	96	27	7.58	0.758	31270
481	15	143	96	31	2.6	0.26	28433
482	15	145	97	37	3.954	0.395	27475
483	15	147	97	39	1.3	0.13	30465
484	15	149	100	42	2.758	0.276	29690
485	15	151	113	47	9.053	0.905	23550
486	15	153	132	50	12.503	1.25	26925
487	15	155	133	51	0.919	0.092	27427
488	15	157	146	55	8.841	0.884	27535
489	15	159	155	62	7.411	0.741	27931
490	15	161	175	80	17.489	1.749	27578
491	15	163	191	90	12.264	1.226	25433
492	15	165	212	100	15.118	1.512	29879
493	15	167	216	105	4.162	0.416	27122
494	15	169	223	114	7.411	0.741	28560
495	15	171	226	115	2.055	0.206	27996
496	15	173	229	113	2.344	0.234	28064
497	15	175	200	104	19.736	1.974	27671
498	15	177	186	100	9.464	0.946	28225
499	15	179	147	94	25.648	2.565	28117
500	15	181	115	98	20.961	2.096	27712
501	15	183	101	102	9.464	0.946	27757
502	15	185	81	109	13.773	1.377	27397
503	15	187	68	128	14.964	1.496	31095
504	15	189	68	129	0.65	0.065	30823
505	15	191	68	129	0	0	27760
506	15	193	68	128	0.65	0.065	28141
507	15	195	84	104	18.748	1.875	27493
508	15	197	92	76	18.928	1.893	24844
509	15	199	93	58	11.718	1.172	27976
510	15	201	97	45	8.841	0.884	28817
511	15	203	99	32	8.549	0.855	26732
512	15	205	100	26	3.954	0.395	27637
513	15	207	101	22	2.68	0.268	28160
514	15	209	102	15	4.596	0.46	28316
515	15	211	104	11	2.907	0.291	28335
516	15	213	107	8	2.758	0.276	28242
517	15	215	109	6	1.838	0.184	27851
518	15	217	111	4	1.838	0.184	27587
519	15	219	111	4	0	0	27847
520	15	221	111	4	0	0	27920
521	16	185	12	102	-1	-1	26582
522	16	187	12	102	0	0	27207
523	16	189	13	102	0.65	0.065	27933
524	16	191	15	101	1.453	0.145	27231
525	16	193	19	99	2.907	0.291	28436
526	16	195	22	99	1.95	0.195	28949
527	16	197	31	99	5.85	0.585	28559
528	16	199	36	100	3.314	0.331	28161
529	16	201	44	101	5.24	0.524	25343
530	16	203	57	101	8.45	0.845	27467
531	16	205	66	99	5.993	0.599	27132
532	16	207	67	99	0.65	0.065	27671
533	16	209	73	98	3.954	0.395	27687
534	16	211	79	95	4.36	0.436	27738
535	16	213	82	94	2.055	0.206	27670
536	16	215	87	90	4.162	0.416	27922
537	16	217	94	89	4.596	0.46	27526
538	16	219	99	89	3.25	0.325	27932
539	16	221	90	90	5.886	0.589	28069
540	16	223	89	91	0.919	0.092	27523
541	16	225	89	91	0	0	28035
542	16	227	86	91	1.95	0.195	27827
543	16	229	86	90	0.65	0.065	27901
544	16	231	86	90	0	0	27790
545	16	233	84	91	1.453	0.145	27639
546	16	235	83	91	0.65	0.065	27591
547	16	237	77	93	4.111	0.411	27737
548	16	239	77	94	0.65	0.065	27889
