# Supplementary material for: The Arp2/3 complex is required for in situ haptotactic response of microglia to iC3b
Source: EMBO Rep. 2026 Feb 27;27(7):1666–95. doi: 10.1038/s44319-026-00720-9 (PMC13076747; doi:10.1038/s44319-026-00720-9)
Supplement: Supplementary file 15 — Source data Fig. 3 [file 44319_2026_720_MOESM15_ESM.zip › Figure 3/3H-L/25.02.09 BV2 iC3b hapto CK666 well 1 toward tracks.csv]

Track n�	Slice n�	X	Y	Distance	Velocity	Pixel Value
1	157	6	745	-1.000	-1.000	29625
1	159	13	747	4.732	0.473	29470
1	161	13	747	0.000	0.000	30422
1	163	17	747	2.600	0.260	30238
1	165	23	746	3.954	0.395	30403
1	167	26	745	2.055	0.206	30247
1	169	31	744	3.314	0.331	29716
1	171	36	746	3.500	0.350	30661
1	173	45	750	6.402	0.640	28910
1	175	51	756	5.515	0.552	30969
1	177	53	759	2.344	0.234	29013
1	179	55	780	13.711	1.371	32889
1	181	60	792	8.450	0.845	29378
1	183	70	810	13.384	1.338	29514
1	185	78	815	6.132	0.613	29417
1	187	89	819	7.608	0.761	29767
1	189	98	820	5.886	0.589	29819
1	191	99	817	2.055	0.206	29397
1	193	91	812	6.132	0.613	29412
1	195	93	810	1.838	0.184	29578
1	197	100	807	4.950	0.495	29497
1	199	101	806	0.919	0.092	29575
1	201	111	806	6.500	0.650	29449
1	203	118	804	4.732	0.473	29556
1	205	120	804	1.300	0.130	29206
1	207	122	804	1.300	0.130	29348
1	209	125	803	2.055	0.206	29365
1	211	126	803	0.650	0.065	29184
2	149	43	1019	-1.000	-1.000	25914
2	151	43	1018	0.650	0.065	25608
2	153	47	1015	3.250	0.325	26270
2	155	48	1011	2.680	0.268	26836
2	157	55	999	9.030	0.903	26950
2	159	57	993	4.111	0.411	26185
2	161	58	989	2.680	0.268	25764
2	163	60	984	3.500	0.350	26274
2	165	61	979	3.314	0.331	26067
2	167	71	966	10.661	1.066	25392
2	169	76	958	6.132	0.613	25845
2	171	81	954	4.162	0.416	24947
2	173	87	948	5.515	0.552	25972
2	175	89	947	1.453	0.145	26785
2	177	92	944	2.758	0.276	26415
2	179	95	943	2.055	0.206	26689
2	181	97	941	1.838	0.184	26772
2	183	101	939	2.907	0.291	26972
2	185	101	939	0.000	0.000	26725
2	187	102	947	5.240	0.524	26382
2	189	100	949	1.838	0.184	26817
2	191	94	954	5.077	0.508	26520
2	193	87	960	5.993	0.599	26932
2	195	79	967	6.909	0.691	26607
2	197	68	980	11.069	1.107	26452
2	199	59	990	8.745	0.874	26145
2	201	53	998	6.500	0.650	26344
2	203	48	1004	5.077	0.508	26055
2	205	40	1011	6.909	0.691	25576
2	207	37	1014	2.758	0.276	25377
2	209	30	1021	6.435	0.643	25882
2	211	30	1021	0.000	0.000	26236
2	213	30	1022	0.650	0.065	26314
2	215	29	1022	0.650	0.065	25955
3	221	4	991	-1.000	-1.000	27124
3	223	4	991	0.000	0.000	30957
3	225	8	992	2.680	0.268	28880
3	227	15	991	4.596	0.460	28514
3	229	28	990	8.475	0.847	27951
3	231	35	989	4.596	0.460	27167
3	233	46	988	7.179	0.718	27457
3	235	58	987	7.827	0.783	26710
3	237	71	986	8.475	0.847	25593
3	239	85	984	9.192	0.919	26905
3	241	96	982	7.267	0.727	26910
3	243	99	982	1.950	0.195	26638
3	245	112	980	8.549	0.855	25440
3	247	124	980	7.800	0.780	25441
3	249	134	981	6.532	0.653	24873
3	251	150	983	10.481	1.048	27156
3	253	158	983	5.200	0.520	27737
3	255	170	983	7.800	0.780	26830
3	257	175	983	3.250	0.325	26663
3	259	180	983	3.250	0.325	26687
3	261	188	983	5.200	0.520	26575
3	263	190	985	1.838	0.184	27349
3	265	195	989	4.162	0.416	27337
3	267	202	993	5.240	0.524	27275
3	269	204	997	2.907	0.291	27165
3	271	206	998	1.453	0.145	27176
3	273	210	999	2.680	0.268	27682
3	275	212	999	1.300	0.130	27626
3	277	209	1001	2.344	0.234	27684
3	279	196	1006	9.053	0.905	27610
3	281	195	1006	0.650	0.065	26836
3	283	189	1007	3.954	0.395	27077
3	285	186	1007	1.950	0.195	27044
3	287	182	1005	2.907	0.291	27152
3	289	179	1005	1.950	0.195	27463
4	235	13	344	-1.000	-1.000	33715
4	237	13	344	0.000	0.000	33714
4	239	13	344	0.000	0.000	32210
4	241	14	343	0.919	0.092	31062
4	243	19	339	4.162	0.416	28935
4	245	27	334	6.132	0.613	30723
4	247	34	331	4.950	0.495	30762
4	249	45	327	7.608	0.761	29813
4	251	48	322	3.790	0.379	29958
4	253	51	319	2.758	0.276	30086
4	255	58	311	6.909	0.691	30594
4	257	66	300	8.841	0.884	30101
4	259	70	293	5.240	0.524	38138
4	261	73	289	3.250	0.325	34116
4	263	75	287	1.838	0.184	38445
4	265	77	283	2.907	0.291	37616
4	267	77	283	0.000	0.000	36845
4	269	80	279	3.250	0.325	28386
4	271	82	279	1.300	0.130	32057
4	273	84	279	1.300	0.130	30262
4	275	86	278	1.453	0.145	30978
4	277	86	278	0.000	0.000	30542
4	279	86	279	0.650	0.065	30738
4	281	82	281	2.907	0.291	30669
4	283	82	281	0.000	0.000	30742
4	285	82	281	0.000	0.000	30852
4	287	82	281	0.000	0.000	30888
5	239	12	311	-1.000	-1.000	31445
5	241	12	311	0.000	0.000	31334
5	243	12	310	0.650	0.065	30704
5	245	13	305	3.314	0.331	31363
5	247	16	300	3.790	0.379	30746
5	249	27	286	11.573	1.157	30934
5	251	38	275	10.111	1.011	30396
5	253	49	264	10.111	1.011	30841
5	255	69	253	14.836	1.484	32184
5	257	73	253	2.600	0.260	31109
5	259	81	249	5.814	0.581	31647
5	261	95	239	11.183	1.118	31738
5	263	100	225	9.663	0.966	31440
5	265	96	200	16.456	1.646	31467
5	267	89	182	12.553	1.255	34907
5	269	87	175	4.732	0.473	31060
5	271	85	159	10.481	1.048	31428
5	273	85	143	10.400	1.040	33950
5	275	84	131	7.827	0.783	31896
5	277	79	113	12.143	1.214	31437
5	279	77	101	7.907	0.791	34496
5	281	76	89	7.827	0.783	32279
5	283	75	81	5.240	0.524	31464
5	285	75	76	3.250	0.325	28856
5	287	86	68	8.841	0.884	32114
5	289	93	59	7.411	0.741	31669
6	237	9	947	-1.000	-1.000	29114
6	239	9	947	0.000	0.000	28235
6	241	17	946	5.240	0.524	29227
6	243	21	943	3.250	0.325	28528
6	245	28	937	5.993	0.599	27182
6	247	33	933	4.162	0.416	28486
6	249	39	927	5.515	0.552	31038
6	251	44	923	4.162	0.416	28405
6	253	54	918	7.267	0.727	27983
6	255	61	915	4.950	0.495	28784
6	257	70	913	5.993	0.599	29728
6	259	98	909	18.384	1.838	28400
6	261	99	909	0.650	0.065	28357
6	263	99	907	1.300	0.130	32481
6	265	104	905	3.500	0.350	27752
6	267	116	902	8.040	0.804	27788
6	269	117	901	0.919	0.092	27895
6	271	118	901	0.650	0.065	27739
6	273	119	899	1.453	0.145	27784
6	275	126	894	5.591	0.559	27627
6	277	129	890	3.250	0.325	27900
6	279	134	887	3.790	0.379	27315
6	281	137	886	2.055	0.206	27160
6	283	138	886	0.650	0.065	27934
6	285	131	886	4.550	0.455	27881
6	287	131	886	0.000	0.000	27423
6	289	132	886	0.650	0.065	26952
7	83	13	231	-1.000	-1.000	30017
7	85	3	234	6.786	0.679	31295
7	87	11	239	6.132	0.613	29316
7	89	12	239	0.650	0.065	28368
7	91	16	239	2.600	0.260	28729
7	93	29	238	8.475	0.847	28117
7	95	39	237	6.532	0.653	30089
7	97	45	239	4.111	0.411	26943
7	99	49	241	2.907	0.291	28921
7	101	78	256	21.222	2.122	29013
7	103	81	257	2.055	0.206	29312
7	105	100	267	13.956	1.396	28384
7	107	109	268	5.886	0.589	29145
7	109	111	268	1.300	0.130	28878
7	111	111	268	0.000	0.000	28402
7	113	113	273	3.500	0.350	28915
7	115	111	276	2.344	0.234	29064
7	117	110	280	2.680	0.268	28704
7	119	108	280	1.300	0.130	27937
7	121	105	278	2.344	0.234	28555
7	123	100	276	3.500	0.350	29245
7	125	94	271	5.077	0.508	30086
7	127	93	270	0.919	0.092	28808
7	129	93	270	0.000	0.000	31228
7	131	94	270	0.650	0.065	29228
7	133	91	270	1.950	0.195	30589
7	135	91	270	0.000	0.000	29160
7	137	85	268	4.111	0.411	27855
7	139	67	259	13.081	1.308	27665
7	141	62	259	3.250	0.325	28065
7	143	55	257	4.732	0.473	30221
7	145	51	256	2.680	0.268	28874
7	147	48	255	2.055	0.206	29377
7	149	43	253	3.500	0.350	27328
7	151	38	250	3.790	0.379	30324
7	153	32	246	4.687	0.469	30700
7	155	28	242	3.677	0.368	33460
7	157	26	241	1.453	0.145	31373
7	159	23	241	1.950	0.195	33311
7	161	20	240	2.055	0.206	30835
7	163	17	239	2.055	0.206	32426
7	165	14	239	1.950	0.195	37288
7	167	11	238	2.055	0.206	32093
7	169	9	237	1.453	0.145	33937
7	171	7	237	1.300	0.130	35841
7	173	5	235	1.838	0.184	35781
7	175	4	235	0.650	0.065	33120
7	177	4	235	0.000	0.000	33851
7	179	4	235	0.000	0.000	33375
7	181	4	234	0.650	0.065	32691
8	111	24	374	-1.000	-1.000	27653
8	113	24	383	5.850	0.585	27988
8	115	23	385	1.453	0.145	29044
8	117	24	394	5.886	0.589	26403
8	119	25	401	4.596	0.460	28757
8	121	28	408	4.950	0.495	30854
8	123	29	415	4.596	0.460	32678
8	125	31	425	6.629	0.663	27201
8	127	24	429	5.240	0.524	27150
8	129	16	434	6.132	0.613	29471
8	131	9	443	7.411	0.741	25732
8	133	9	453	6.500	0.650	24954
8	135	9	459	3.900	0.390	30902
8	137	12	466	4.950	0.495	26872
8	139	16	478	8.222	0.822	29214
8	141	17	482	2.680	0.268	30933
8	143	17	495	8.450	0.845	27865
8	145	16	499	2.680	0.268	27846
8	147	12	515	10.720	1.072	28113
8	149	11	518	2.055	0.206	27933
8	151	10	527	5.886	0.589	27862
8	153	8	532	3.500	0.350	27967
8	155	4	538	4.687	0.469	29997
8	157	3	540	1.453	0.145	31775
8	159	3	540	0.000	0.000	30220
8	161	1	546	4.111	0.411	29956
8	163	1	546	0.000	0.000	25704
8	165	1	546	0.000	0.000	28022
8	167	1	546	0.000	0.000	26127
8	169	2	551	3.314	0.331	28156
8	171	2	559	5.200	0.520	25604
8	173	4	569	6.629	0.663	24059
8	175	6	574	3.500	0.350	25777
8	177	8	580	4.111	0.411	27620
8	179	10	583	2.344	0.234	27510
8	181	11	588	3.314	0.331	27873
8	183	12	588	0.650	0.065	27527
9	173	31	746	-1.000	-1.000	26031
9	175	32	746	0.650	0.065	28393
9	177	37	745	3.314	0.331	28780
9	179	44	742	4.950	0.495	27406
9	181	47	740	2.344	0.234	27582
9	183	50	740	1.950	0.195	26148
9	185	58	737	5.553	0.555	27278
9	187	65	738	4.596	0.460	26842
9	189	77	741	8.040	0.804	27586
9	191	78	741	0.650	0.065	27357
9	193	82	738	3.250	0.325	27535
9	195	92	733	7.267	0.727	27405
9	197	96	728	4.162	0.416	27691
9	199	98	724	2.907	0.291	27205
9	201	99	720	2.680	0.268	26906
9	203	105	713	5.993	0.599	27514
9	205	114	704	8.273	0.827	27356
9	207	115	704	0.650	0.065	27768
9	209	114	696	5.240	0.524	26946
9	211	116	692	2.907	0.291	26614
9	213	123	686	5.993	0.599	27677
9	215	123	686	0.000	0.000	28524
9	217	132	682	6.402	0.640	27258
9	219	139	685	4.950	0.495	27654
9	221	148	687	5.993	0.599	27626
9	223	156	691	5.814	0.581	28403
9	225	165	693	5.993	0.599	27715
9	227	179	696	9.306	0.931	27510
9	229	183	696	2.600	0.260	27782
9	231	191	696	5.200	0.520	27465
9	233	193	694	1.838	0.184	27529
9	235	194	689	3.314	0.331	27592
9	237	197	688	2.055	0.206	27678
9	239	197	685	1.950	0.195	27885
9	241	197	682	1.950	0.195	27757
9	243	197	680	1.300	0.130	26936
9	245	197	679	0.650	0.065	26235
9	247	196	679	0.650	0.065	31582
9	249	192	681	2.907	0.291	29108
9	251	189	687	4.360	0.436	33726
9	253	186	692	3.790	0.379	28713
9	255	183	694	2.344	0.234	28022
9	257	178	698	4.162	0.416	29521
9	259	168	703	7.267	0.727	31528
9	261	152	709	11.107	1.111	27853
9	263	124	715	18.613	1.861	27355
9	265	109	723	11.050	1.105	27102
9	267	90	738	15.734	1.573	26981
9	269	70	763	20.810	2.081	27167
9	271	66	774	7.608	0.761	27462
9	273	63	789	9.943	0.994	26760
9	275	60	815	17.012	1.701	30685
9	277	59	840	16.263	1.626	26889
9	279	60	865	16.263	1.626	27473
9	281	62	888	15.006	1.501	27168
9	283	64	897	5.993	0.599	26942
9	285	72	917	14.001	1.400	26589
9	287	72	920	1.950	0.195	25455
9	289	77	939	12.770	1.277	25416
10	211	16	605	-1.000	-1.000	27525
10	213	39	605	14.950	1.495	26816
10	215	44	611	5.077	0.508	27826
10	217	54	623	10.153	1.015	29534
10	219	66	637	11.985	1.199	28089
10	221	75	645	7.827	0.783	28342
10	223	80	649	4.162	0.416	28184
10	225	90	666	12.820	1.282	27418
10	227	92	668	1.838	0.184	27507
10	229	105	679	11.069	1.107	27039
10	231	112	688	7.411	0.741	29360
10	233	116	695	5.240	0.524	25439
10	235	121	701	5.077	0.508	26677
10	237	125	702	2.680	0.268	27465
10	239	142	700	11.126	1.113	31713
10	241	162	704	13.257	1.326	27274
10	243	163	704	0.650	0.065	28578
10	245	169	696	6.500	0.650	29006
10	247	172	690	4.360	0.436	36192
10	249	172	677	8.450	0.845	30909
10	251	170	670	4.732	0.473	29544
10	253	169	662	5.240	0.524	34464
10	255	163	713	33.378	3.338	27824
10	257	163	713	0.000	0.000	27400
10	259	163	727	9.100	0.910	32775
10	261	154	766	26.016	2.602	28138
10	263	150	778	8.222	0.822	29580
10	265	145	804	17.209	1.721	26490
10	267	144	812	5.240	0.524	26130
10	269	143	826	9.123	0.912	25911
10	271	138	843	11.518	1.152	29675
10	273	138	846	1.950	0.195	28213
10	275	137	864	11.718	1.172	26769
10	277	135	879	9.836	0.984	27320
10	279	134	882	2.055	0.206	26921
10	281	129	901	12.770	1.277	27316
10	283	127	912	7.267	0.727	29525
10	285	126	918	3.954	0.395	28680
10	287	121	932	9.663	0.966	28056
10	289	119	943	7.267	0.727	26789
11	199	84	1005	-1.000	-1.000	25132
11	201	88	1005	2.600	0.260	23239
11	203	103	998	10.759	1.076	25449
11	205	110	995	4.950	0.495	24869
11	207	124	986	10.818	1.082	24922
11	209	130	979	5.993	0.599	27372
11	211	137	972	6.435	0.643	26987
11	213	146	961	9.238	0.924	29112
11	215	152	955	5.515	0.552	26275
11	217	157	948	5.591	0.559	26517
11	219	171	931	14.314	1.431	28643
11	221	179	922	7.827	0.783	27977
11	223	182	911	7.411	0.741	27320
11	225	183	910	0.919	0.092	25942
11	227	193	899	9.663	0.966	27646
11	229	200	891	6.909	0.691	26546
11	231	204	887	3.677	0.368	27454
11	233	210	879	6.500	0.650	27698
11	235	216	871	6.500	0.650	28742
11	237	226	852	13.956	1.396	29624
11	239	232	839	9.306	0.931	29754
11	241	238	827	8.720	0.872	27553
11	243	242	821	4.687	0.469	26614
11	245	244	830	5.993	0.599	27211
11	247	259	843	12.902	1.290	26724
11	249	271	844	7.827	0.783	27071
11	251	288	845	11.069	1.107	25754
11	253	298	847	6.629	0.663	29012
11	255	303	847	3.250	0.325	27093
11	257	319	846	10.420	1.042	29972
11	259	330	846	7.150	0.715	29487
11	261	338	846	5.200	0.520	27685
11	263	347	845	5.886	0.589	25945
11	265	352	845	3.250	0.325	28514
11	267	355	845	1.950	0.195	20277
11	269	361	847	4.111	0.411	26538
11	271	366	849	3.500	0.350	27773
11	273	358	848	5.240	0.524	27343
11	275	353	838	7.267	0.727	36953
11	277	355	812	16.950	1.695	28505
11	279	365	788	16.900	1.690	35176
11	281	374	776	9.750	0.975	28664
11	283	383	767	8.273	0.827	27963
11	285	388	762	4.596	0.460	27504
11	287	386	755	4.732	0.473	30644
11	289	383	746	6.166	0.617	29330
12	215	29	261	-1.000	-1.000	29735
12	217	28	260	0.919	0.092	29118
12	219	30	258	1.838	0.184	27997
12	221	32	252	4.111	0.411	31612
12	223	48	241	12.620	1.262	30866
12	225	56	234	6.909	0.691	32252
12	227	66	226	8.324	0.832	34746
12	229	71	218	6.132	0.613	34195
12	231	85	203	13.337	1.334	34015
12	233	87	195	5.360	0.536	29364
12	235	89	189	4.111	0.411	29596
12	237	92	179	6.786	0.679	38161
12	239	94	170	5.993	0.599	31270
12	241	96	162	5.360	0.536	28637
12	243	98	158	2.907	0.291	26903
12	245	103	150	6.132	0.613	34826
12	247	115	138	11.031	1.103	29619
12	249	116	135	2.055	0.206	32624
12	251	114	125	6.629	0.663	29478
12	253	117	118	4.950	0.495	28776
12	255	117	118	0.000	0.000	29218
12	257	114	112	4.360	0.436	29107
12	259	113	107	3.314	0.331	28782
12	261	111	108	1.453	0.145	28854
13	239	9	144	-1.000	-1.000	26260
13	241	14	146	3.500	0.350	34770
13	243	32	152	12.333	1.233	28214
13	245	45	153	8.475	0.847	30456
13	247	57	156	8.040	0.804	30588
13	249	71	162	9.900	0.990	30465
13	251	89	174	14.061	1.406	25251
13	253	101	181	9.030	0.903	29817
13	255	114	188	9.597	0.960	28726
13	257	122	192	5.814	0.581	28769
13	259	128	195	4.360	0.436	27978
13	261	128	195	0.000	0.000	28530
13	263	132	188	5.240	0.524	29096
13	265	137	184	4.162	0.416	28733
13	267	146	180	6.402	0.640	28096
13	269	150	178	2.907	0.291	28380
13	271	157	169	7.411	0.741	28041
13	273	158	167	1.453	0.145	28344
13	275	162	166	2.680	0.268	27851
13	277	165	165	2.055	0.206	28317
13	279	171	164	3.954	0.395	27685
13	281	171	164	0.000	0.000	28015
13	283	173	164	1.300	0.130	28151
13	285	185	163	7.827	0.783	27887
13	287	187	163	1.300	0.130	27666
13	289	201	160	9.306	0.931	28462
14	257	12	96	-1.000	-1.000	25651
14	259	14	98	1.838	0.184	25970
14	261	27	101	8.672	0.867	27774
14	263	38	101	7.150	0.715	27809
14	265	40	101	1.300	0.130	27920
14	267	67	97	17.741	1.774	28228
14	269	90	93	15.174	1.517	28399
14	271	99	91	5.993	0.599	29220
14	273	112	87	8.841	0.884	29132
14	275	125	84	8.672	0.867	28863
14	277	138	84	8.450	0.845	30043
14	279	155	84	11.050	1.105	30305
14	281	160	84	3.250	0.325	30518
14	283	167	81	4.950	0.495	30715
14	285	176	75	7.031	0.703	29788
14	287	193	65	12.820	1.282	30560
14	289	201	60	6.132	0.613	32602
15	135	78	6	-1.000	-1.000	28254
15	137	83	13	5.591	0.559	28280
15	139	90	17	5.240	0.524	28471
15	141	96	27	7.580	0.758	31270
15	143	96	31	2.600	0.260	28433
15	145	97	37	3.954	0.395	27475
15	147	97	39	1.300	0.130	30465
15	149	100	42	2.758	0.276	29690
15	151	113	47	9.053	0.905	23550
15	153	132	50	12.503	1.250	26925
15	155	133	51	0.919	0.092	27427
15	157	146	55	8.841	0.884	27535
15	159	155	62	7.411	0.741	27931
15	161	175	80	17.489	1.749	27578
15	163	191	90	12.264	1.226	25433
15	165	212	100	15.118	1.512	29879
15	167	216	105	4.162	0.416	27122
15	169	223	114	7.411	0.741	28560
15	171	226	115	2.055	0.206	27996
15	173	229	113	2.344	0.234	28064
15	175	200	104	19.736	1.974	27671
15	177	186	100	9.464	0.946	28225
15	179	147	94	25.648	2.565	28117
15	181	115	98	20.961	2.096	27712
15	183	101	102	9.464	0.946	27757
15	185	81	109	13.773	1.377	27397
15	187	68	128	14.964	1.496	31095
15	189	68	129	0.650	0.065	30823
15	191	68	129	0.000	0.000	27760
15	193	68	128	0.650	0.065	28141
15	195	84	104	18.748	1.875	27493
15	197	92	76	18.928	1.893	24844
15	199	93	58	11.718	1.172	27976
15	201	97	45	8.841	0.884	28817
15	203	99	32	8.549	0.855	26732
15	205	100	26	3.954	0.395	27637
15	207	101	22	2.680	0.268	28160
15	209	102	15	4.596	0.460	28316
15	211	104	11	2.907	0.291	28335
15	213	107	8	2.758	0.276	28242
15	215	109	6	1.838	0.184	27851
15	217	111	4	1.838	0.184	27587
15	219	111	4	0.000	0.000	27847
15	221	111	4	0.000	0.000	27920
16	185	12	102	-1.000	-1.000	26582
16	187	12	102	0.000	0.000	27207
16	189	13	102	0.650	0.065	27933
16	191	15	101	1.453	0.145	27231
16	193	19	99	2.907	0.291	28436
16	195	22	99	1.950	0.195	28949
16	197	31	99	5.850	0.585	28559
16	199	36	100	3.314	0.331	28161
16	201	44	101	5.240	0.524	25343
16	203	57	101	8.450	0.845	27467
16	205	66	99	5.993	0.599	27132
16	207	67	99	0.650	0.065	27671
16	209	73	98	3.954	0.395	27687
16	211	79	95	4.360	0.436	27738
16	213	82	94	2.055	0.206	27670
16	215	87	90	4.162	0.416	27922
16	217	94	89	4.596	0.460	27526
16	219	99	89	3.250	0.325	27932
16	221	90	90	5.886	0.589	28069
16	223	89	91	0.919	0.092	27523
16	225	89	91	0.000	0.000	28035
16	227	86	91	1.950	0.195	27827
16	229	86	90	0.650	0.065	27901
16	231	86	90	0.000	0.000	27790
16	233	84	91	1.453	0.145	27639
16	235	83	91	0.650	0.065	27591
16	237	77	93	4.111	0.411	27737
16	239	77	94	0.650	0.065	27889
