# Supplementary material for: The Arp2/3 complex is required for in situ haptotactic response of microglia to iC3b
Source: EMBO Rep. 2026 Feb 27;27(7):1666–95. doi: 10.1038/s44319-026-00720-9 (PMC13076747; doi:10.1038/s44319-026-00720-9)
Supplement: Supplementary file 15 — Source data Fig. 3 [file 44319_2026_720_MOESM15_ESM.zip › Figure 3/3H-L/25.02.09 BV2 iC3b hapto CK666 well 2 away tracks 652.txt]

	Track n�	Slice n�	X	Y	Distance	Velocity	Pixel Value
1	1	225	148	1016	-1	-1	27746
2	1	227	153	1009	5.591	0.559	28796
3	1	229	153	1009	0	0	29572
4	1	231	150	1000	6.166	0.617	29687
5	1	233	146	990	7.001	0.7	29419
6	1	235	142	976	9.464	0.946	28488
7	1	237	140	969	4.732	0.473	27959
8	1	239	139	944	16.263	1.626	29624
9	1	241	140	932	7.827	0.783	29458
10	1	243	140	924	5.2	0.52	29239
11	1	245	136	903	13.895	1.39	29729
12	1	247	134	893	6.629	0.663	30145
13	1	249	128	879	9.9	0.99	29818
14	1	251	125	877	2.344	0.234	29804
15	1	253	124	881	2.68	0.268	30000
16	1	255	127	893	8.04	0.804	29543
17	1	257	135	923	20.181	2.018	29224
18	1	259	142	941	12.553	1.255	29551
19	1	261	150	964	15.828	1.583	29485
20	1	263	158	977	9.922	0.992	28283
21	1	265	171	999	16.61	1.661	31844
22	1	267	177	1006	5.993	0.599	29022
23	1	269	185	1013	6.909	0.691	33512
24	1	271	190	1016	3.79	0.379	34521
25	1	273	200	1018	6.629	0.663	33054
26	1	275	205	1019	3.314	0.331	32343
27	1	277	184	1000	18.407	1.841	28694
28	1	279	179	995	4.596	0.46	30915
29	1	281	167	981	11.985	1.199	24720
30	1	283	159	973	7.354	0.735	27539
31	1	285	155	967	4.687	0.469	27204
32	1	287	154	964	2.055	0.206	23081
33	1	289	150	955	6.402	0.64	26754
34	2	249	9	758	-1	-1	29822
35	2	251	10	760	1.453	0.145	30127
36	2	253	14	759	2.68	0.268	30223
37	2	255	22	757	5.36	0.536	31413
38	2	257	43	754	13.788	1.379	30227
39	2	259	48	754	3.25	0.325	34595
40	2	261	59	751	7.411	0.741	29616
41	2	263	66	732	13.161	1.316	31033
42	2	265	76	700	21.791	2.179	30560
43	2	267	91	662	26.554	2.655	19316
44	2	269	108	636	20.191	2.019	31675
45	2	271	122	630	9.9	0.99	30956
46	2	273	144	640	15.708	1.571	31348
47	2	275	162	650	13.384	1.338	30976
48	2	277	179	659	12.503	1.25	30544
49	2	279	187	666	6.909	0.691	30396
50	2	281	201	674	10.481	1.048	33251
51	2	283	217	680	11.107	1.111	27518
52	2	285	240	685	15.299	1.53	30551
53	2	287	260	689	13.257	1.326	30101
54	2	289	272	694	8.45	0.845	28445
55	3	231	16	1002	-1	-1	29211
56	3	233	16	1002	0	0	29282
57	3	235	16	1002	0	0	28031
58	3	237	18	1003	1.453	0.145	30015
59	3	239	33	1004	9.771	0.977	28086
60	3	241	38	1004	3.25	0.325	28746
61	3	243	45	1002	4.732	0.473	29430
62	3	245	56	1002	7.15	0.715	27538
63	3	247	59	1001	2.055	0.206	29416
64	3	249	65	999	4.111	0.411	28312
65	3	251	83	994	12.143	1.214	31189
66	3	253	98	990	10.09	1.009	29340
67	3	255	110	990	7.8	0.78	29800
68	3	257	126	991	10.42	1.042	28563
69	3	259	135	994	6.166	0.617	28632
70	3	261	140	999	4.596	0.46	28087
71	3	263	142	1001	1.838	0.184	28380
72	3	265	147	1006	4.596	0.46	28449
73	3	267	151	1008	2.907	0.291	29022
74	3	269	156	1011	3.79	0.379	27741
75	3	271	163	1015	5.24	0.524	27078
76	3	273	169	1019	4.687	0.469	27069
77	3	275	174	1021	3.5	0.35	25763
78	3	277	179	1023	3.5	0.35	28487
79	3	279	194	1019	10.09	1.009	27976
80	3	281	199	1020	3.314	0.331	31652
81	3	283	202	1021	2.055	0.206	30493
82	3	285	205	1021	1.95	0.195	34137
83	4	107	15	535	-1	-1	26976
84	4	109	25	531	7.001	0.7	27383
85	4	111	33	531	5.2	0.52	26628
86	4	113	40	531	4.55	0.455	25109
87	4	115	49	535	6.402	0.64	26684
88	4	117	55	536	3.954	0.395	26802
89	4	119	61	540	4.687	0.469	29508
90	4	121	72	549	9.238	0.924	27840
91	4	123	83	552	7.411	0.741	28508
92	4	125	94	558	8.144	0.814	30024
93	4	127	106	565	9.03	0.903	27956
94	4	129	112	569	4.687	0.469	27646
95	4	131	119	574	5.591	0.559	26687
96	4	133	120	579	3.314	0.331	34756
97	4	135	131	592	11.069	1.107	27030
98	4	137	131	592	0	0	26854
99	4	139	135	602	7.001	0.7	26790
100	4	141	136	603	0.919	0.092	26825
101	4	143	134	597	4.111	0.411	26721
102	4	145	134	597	0	0	26934
103	4	147	134	596	0.65	0.065	26741
104	4	149	133	590	3.954	0.395	27364
105	4	151	133	586	2.6	0.26	27058
106	4	153	134	585	0.919	0.092	27503
107	4	155	140	576	7.031	0.703	27468
108	4	157	140	576	0	0	27222
109	5	171	20	503	-1	-1	27647
110	5	173	21	504	0.919	0.092	26899
111	5	175	30	506	5.993	0.599	27174
112	5	177	31	506	0.65	0.065	26482
113	5	179	37	507	3.954	0.395	27641
114	5	181	51	507	9.1	0.91	26900
115	5	183	65	508	9.123	0.912	27373
116	5	185	87	509	14.314	1.431	26728
117	5	187	92	509	3.25	0.325	27820
118	5	189	105	511	8.549	0.855	27828
119	5	191	117	517	8.72	0.872	28356
120	5	193	121	519	2.907	0.291	27900
121	5	195	128	521	4.732	0.473	31198
122	5	197	134	525	4.687	0.469	28158
123	5	199	140	529	4.687	0.469	27767
124	5	201	143	531	2.344	0.234	27620
125	5	203	149	532	3.954	0.395	27916
126	5	205	154	536	4.162	0.416	28486
127	5	207	155	536	0.65	0.065	27906
128	5	209	154	536	0.65	0.065	27992
129	5	211	148	535	3.954	0.395	28110
130	5	213	146	535	1.3	0.13	27917
131	5	215	138	533	5.36	0.536	27455
132	5	217	138	533	0	0	29717
133	5	219	136	533	1.3	0.13	27974
134	5	221	134	533	1.3	0.13	31468
135	5	223	132	533	1.3	0.13	28066
136	5	225	125	528	5.591	0.559	26708
137	5	227	108	516	13.525	1.353	27876
138	5	229	104	513	3.25	0.325	27872
139	5	231	94	510	6.786	0.679	30818
140	5	233	83	499	10.111	1.011	27990
141	5	235	77	487	8.72	0.872	27845
142	5	237	77	478	5.85	0.585	27485
143	5	239	86	460	13.081	1.308	28434
144	5	241	110	443	19.117	1.912	28428
145	5	243	121	437	8.144	0.814	29317
146	5	245	135	434	9.306	0.931	28019
147	5	247	149	431	9.306	0.931	28957
148	5	249	163	434	9.306	0.931	29017
149	5	251	174	439	7.854	0.785	28336
150	5	253	176	440	1.453	0.145	31414
151	5	255	181	442	3.5	0.35	32006
152	5	257	183	442	1.3	0.13	29954
153	5	259	194	444	7.267	0.727	28838
154	5	261	196	444	1.3	0.13	29272
155	5	263	198	443	1.453	0.145	29247
156	5	265	202	442	2.68	0.268	28835
157	5	267	194	441	5.24	0.524	29212
158	5	269	185	440	5.886	0.589	28784
159	5	271	178	441	4.596	0.46	28997
160	5	273	174	442	2.68	0.268	32366
161	5	275	171	442	1.95	0.195	30440
162	5	277	174	442	1.95	0.195	29994
163	5	279	174	442	0	0	31807
164	5	281	180	440	4.111	0.411	29189
165	5	283	180	440	0	0	29115
166	5	285	185	440	3.25	0.325	28785
167	5	287	188	441	2.055	0.206	29116
168	5	289	192	442	2.68	0.268	28936
169	6	173	32	846	-1	-1	25373
170	6	175	32	846	0	0	25793
171	6	177	34	847	1.453	0.145	26128
172	6	179	43	849	5.993	0.599	29281
173	6	181	45	849	1.3	0.13	26968
174	6	183	49	851	2.907	0.291	26626
175	6	185	56	859	6.909	0.691	25480
176	6	187	57	859	0.65	0.065	25798
177	6	189	66	859	5.85	0.585	25875
178	6	191	72	858	3.954	0.395	25888
179	6	193	73	855	2.055	0.206	25869
180	6	195	78	851	4.162	0.416	25736
181	6	197	78	850	0.65	0.065	25760
182	6	199	79	846	2.68	0.268	26031
183	6	201	73	846	3.9	0.39	26035
184	6	203	69	846	2.6	0.26	26113
185	6	205	61	846	5.2	0.52	25813
186	6	207	53	849	5.553	0.555	25613
187	6	209	48	850	3.314	0.331	26040
188	6	211	38	853	6.786	0.679	26334
189	6	213	33	855	3.5	0.35	25978
190	6	215	25	856	5.24	0.524	44188
191	6	217	20	857	3.314	0.331	21000
192	6	219	17	858	2.055	0.206	30828
193	6	221	16	859	0.919	0.092	36802
194	6	223	16	859	0	0	35926
195	6	225	16	858	0.65	0.065	32645
196	6	227	16	854	2.6	0.26	27707
197	6	229	16	854	0	0	25805
198	6	231	15	849	3.314	0.331	26972
199	6	233	15	844	3.25	0.325	26597
200	6	235	14	838	3.954	0.395	31590
201	6	237	14	833	3.25	0.325	28923
202	6	239	14	832	0.65	0.065	27479
203	6	241	13	832	0.65	0.065	27098
204	6	243	12	836	2.68	0.268	29029
205	6	245	11	838	1.453	0.145	31614
206	6	247	10	845	4.596	0.46	26907
207	6	249	10	858	8.45	0.845	26178
208	6	251	13	867	6.166	0.617	25531
209	6	253	15	872	3.5	0.35	25738
210	6	255	16	876	2.68	0.268	25669
211	6	257	16	878	1.3	0.13	25845
212	6	259	16	880	1.3	0.13	25380
213	7	183	20	232	-1	-1	30737
214	7	185	20	232	0	0	29640
215	7	187	20	232	0	0	29089
216	7	189	23	228	3.25	0.325	29966
217	7	191	23	228	0	0	30446
218	7	193	30	219	7.411	0.741	30632
219	7	195	38	211	7.354	0.735	32435
220	7	197	47	203	7.827	0.783	30103
221	7	199	60	185	14.432	1.443	30617
222	7	201	68	172	9.922	0.992	31043
223	7	203	94	132	31.009	3.101	30587
224	7	205	96	122	6.629	0.663	30448
225	7	207	96	122	0	0	31178
226	7	209	99	113	6.166	0.617	29248
227	7	211	113	91	16.95	1.695	32864
228	7	213	114	90	0.919	0.092	30477
229	7	215	119	86	4.162	0.416	30481
230	7	217	128	78	7.827	0.783	31633
231	7	219	135	73	5.591	0.559	29997
232	7	221	153	66	12.553	1.255	31300
233	7	223	153	66	0	0	32511
234	7	225	167	52	12.869	1.287	31848
235	7	227	169	50	1.838	0.184	35195
236	7	229	170	48	1.453	0.145	32337
237	7	231	176	37	8.144	0.814	29749
238	7	233	177	35	1.453	0.145	28124
239	7	235	178	32	2.055	0.206	31743
240	7	237	179	28	2.68	0.268	21718
241	7	239	187	24	5.814	0.581	16846
242	7	241	201	31	10.174	1.017	27944
243	7	243	215	41	11.183	1.118	26853
244	7	245	226	47	8.144	0.814	27426
245	7	247	233	50	4.95	0.495	29349
246	7	249	235	51	1.453	0.145	34255
247	7	251	238	53	2.344	0.234	31113
248	7	253	238	52	0.65	0.065	29664
249	7	255	237	48	2.68	0.268	31062
250	7	257	231	39	7.031	0.703	25612
251	7	259	227	30	6.402	0.64	27302
252	7	261	225	23	4.732	0.473	34674
253	7	263	222	14	6.166	0.617	37496
254	7	265	222	12	1.3	0.13	36234
255	7	267	220	11	1.453	0.145	33026
256	7	269	217	11	1.95	0.195	30739
257	7	271	215	10	1.453	0.145	31976
258	7	273	211	10	2.6	0.26	31529
259	7	275	211	14	2.6	0.26	34097
260	7	277	218	28	10.174	1.017	28599
261	7	279	224	35	5.993	0.599	30020
262	7	281	235	43	8.841	0.884	27265
263	7	283	244	52	8.273	0.827	36305
264	7	285	255	60	8.841	0.884	33347
265	7	287	273	73	14.432	1.443	28251
266	7	289	281	77	5.814	0.581	29836
267	8	243	14	998	-1	-1	25568
268	8	245	14	998	0	0	25745
269	8	247	14	998	0	0	25534
270	8	249	14	998	0	0	26206
271	8	251	19	988	7.267	0.727	25803
272	8	253	22	979	6.166	0.617	25624
273	8	255	25	958	13.788	1.379	28304
274	8	257	23	952	4.111	0.411	25429
275	8	259	19	950	2.907	0.291	25217
276	8	261	16	949	2.055	0.206	25994
277	8	263	27	950	7.179	0.718	27827
278	8	265	38	951	7.179	0.718	28800
279	8	267	37	953	1.453	0.145	29065
280	8	269	39	956	2.344	0.234	26674
281	8	271	42	958	2.344	0.234	27969
282	8	273	45	960	2.344	0.234	27143
283	8	275	46	957	2.055	0.206	27307
284	8	277	53	959	4.732	0.473	25800
285	8	279	56	961	2.344	0.234	25942
286	8	281	60	967	4.687	0.469	25758
287	8	283	65	973	5.077	0.508	26001
288	8	285	70	959	9.663	0.966	26046
289	8	287	74	950	6.402	0.64	26847
290	8	289	90	942	11.627	1.163	27555
291	9	71	22	295	-1	-1	25621
292	9	73	29	291	5.24	0.524	27393
293	9	75	29	291	0	0	27725
294	9	77	30	290	0.919	0.092	26823
295	9	79	33	293	2.758	0.276	27054
296	9	81	34	294	0.919	0.092	28555
297	9	83	38	290	3.677	0.368	29327
298	9	85	40	289	1.453	0.145	26283
299	9	87	41	289	0.65	0.065	30752
300	9	89	45	281	5.814	0.581	26316
301	9	91	48	271	6.786	0.679	26045
302	9	93	49	259	7.827	0.783	37791
303	9	95	55	241	12.333	1.233	35675
304	9	97	62	218	15.627	1.563	26224
305	9	99	70	204	10.481	1.048	33080
306	9	101	75	187	11.518	1.152	28879
307	9	103	79	176	7.608	0.761	27829
308	9	105	79	166	6.5	0.65	25773
309	9	107	80	158	5.24	0.524	25753
310	9	109	76	152	4.687	0.469	27486
311	9	111	75	150	1.453	0.145	23548
312	9	113	93	151	11.718	1.172	27955
313	9	115	115	145	14.822	1.482	26425
314	9	117	139	138	16.25	1.625	20167
315	9	119	147	139	5.24	0.524	26264
316	9	121	150	145	4.36	0.436	27821
317	9	123	140	148	6.786	0.679	27840
318	9	125	129	150	7.267	0.727	28024
319	9	127	100	151	18.861	1.886	27628
320	9	129	81	151	12.35	1.235	26715
321	9	131	60	146	14.031	1.403	27341
322	9	133	49	143	7.411	0.741	29229
323	9	135	42	139	5.24	0.524	27870
324	9	137	35	136	4.95	0.495	25845
325	9	139	32	134	2.344	0.234	29311
326	9	141	30	131	2.344	0.234	29503
327	9	143	27	129	2.344	0.234	28736
328	9	145	27	127	1.3	0.13	31113
329	9	147	24	127	1.95	0.195	30399
330	9	149	18	125	4.111	0.411	25124
331	9	151	15	125	1.95	0.195	28096
332	9	153	13	123	1.838	0.184	33610
333	9	155	10	123	1.95	0.195	26898
334	9	157	9	122	0.919	0.092	28087
335	9	159	7	121	1.453	0.145	28331
336	9	161	6	120	0.919	0.092	28593
337	9	163	4	120	1.3	0.13	25932
338	10	109	12	292	-1	-1	34130
339	10	111	14	300	5.36	0.536	40682
340	10	113	17	309	6.166	0.617	38664
341	10	115	22	326	11.518	1.152	27947
342	10	117	28	339	9.306	0.931	27323
343	10	119	32	346	5.24	0.524	33845
344	10	121	37	355	6.692	0.669	27340
345	10	123	38	356	0.919	0.092	29346
346	10	125	42	364	5.814	0.581	26095
347	10	127	42	365	0.65	0.065	25605
348	10	129	45	371	4.36	0.436	26096
349	10	131	45	371	0	0	25952
350	10	133	39	364	5.993	0.599	27532
351	10	135	40	367	2.055	0.206	27468
352	10	137	45	377	7.267	0.727	22175
353	10	139	48	383	4.36	0.436	25550
354	10	141	49	385	1.453	0.145	26635
355	10	143	58	402	12.503	1.25	26086
356	10	145	58	402	0	0	26233
357	10	147	58	400	1.3	0.13	26138
358	10	149	54	387	8.841	0.884	25991
359	10	151	52	383	2.907	0.291	23990
360	10	153	47	377	5.077	0.508	25460
361	10	155	46	374	2.055	0.206	27113
362	10	157	50	381	5.24	0.524	28670
363	10	159	55	387	5.077	0.508	19714
364	10	161	62	392	5.591	0.559	26785
365	10	163	66	397	4.162	0.416	29551
366	10	165	69	400	2.758	0.276	29825
367	10	167	73	404	3.677	0.368	32446
368	10	169	75	405	1.453	0.145	32622
369	10	171	76	406	0.919	0.092	25862
370	10	173	77	412	3.954	0.395	26062
371	10	175	78	416	2.68	0.268	25851
372	10	177	79	420	2.68	0.268	25979
373	10	179	79	422	1.3	0.13	25939
374	10	181	77	422	1.3	0.13	28644
375	10	183	77	422	0	0	29378
376	10	185	77	422	0	0	30658
377	10	187	76	434	7.827	0.783	28208
378	10	189	77	437	2.055	0.206	32949
379	10	191	77	446	5.85	0.585	27573
380	10	193	79	455	5.993	0.599	32334
381	10	195	80	457	1.453	0.145	27544
382	10	197	81	461	2.68	0.268	31863
383	10	199	82	465	2.68	0.268	30955
384	10	201	83	474	5.886	0.589	28335
385	10	203	86	485	7.411	0.741	28014
386	10	205	90	504	12.62	1.262	23454
387	10	207	90	504	0	0	25355
388	10	209	97	519	10.759	1.076	26232
389	10	211	97	519	0	0	26304
390	10	213	97	519	0	0	26589
391	10	215	97	510	5.85	0.585	26472
392	10	217	96	511	0.919	0.092	27401
393	10	219	99	518	4.95	0.495	25240
394	10	221	99	518	0	0	25801
395	10	223	100	518	0.65	0.065	27735
396	10	225	98	509	5.993	0.599	26655
397	10	227	94	500	6.402	0.64	27844
398	10	229	89	487	9.053	0.905	26030
399	10	231	87	483	2.907	0.291	26608
400	11	131	10	227	-1	-1	27227
401	11	133	11	234	4.596	0.46	26250
402	11	135	12	241	4.596	0.46	28580
403	11	137	12	244	1.95	0.195	27299
404	11	139	12	254	6.5	0.65	28558
405	11	141	10	266	7.907	0.791	27438
406	11	143	10	285	12.35	1.235	26929
407	11	145	12	304	12.418	1.242	29731
408	11	147	13	310	3.954	0.395	28991
409	11	149	14	327	11.069	1.107	26084
410	11	151	17	342	9.943	0.994	25106
411	11	153	16	350	5.24	0.524	27099
412	11	155	16	372	14.3	1.43	34988
413	11	157	17	385	8.475	0.847	15715
414	11	159	20	394	6.166	0.617	11875
415	11	161	30	403	8.745	0.874	13081
416	11	163	34	411	5.814	0.581	9869
417	11	165	47	428	13.91	1.391	21249
418	11	167	55	437	7.827	0.783	15873
419	11	169	65	450	10.661	1.066	14512
420	11	171	73	459	7.827	0.783	48598
421	11	173	81	471	9.374	0.937	18105
422	11	175	91	498	18.715	1.871	23737
423	11	177	97	510	8.72	0.872	14903
424	11	179	109	530	15.16	1.516	16215
425	11	181	119	542	10.153	1.015	31548
426	11	183	121	543	1.453	0.145	25356
427	11	185	121	546	1.95	0.195	25684
428	11	187	91	568	24.181	2.418	25680
429	11	189	76	582	13.337	1.334	30396
430	11	191	66	593	9.663	0.966	24751
431	11	193	56	599	7.58	0.758	18871
432	11	195	54	599	1.3	0.13	25788
433	11	197	37	581	16.093	1.609	26598
434	11	199	29	570	8.841	0.884	26700
435	11	201	22	562	6.909	0.691	26110
436	11	203	19	558	3.25	0.325	26663
437	11	205	15	554	3.677	0.368	26314
438	11	207	11	549	4.162	0.416	26374
439	11	209	7	538	7.608	0.761	26007
440	11	211	6	531	4.596	0.46	28502
441	11	213	5	521	6.532	0.653	23272
442	11	215	5	511	6.5	0.65	9207
443	11	217	5	508	1.95	0.195	14405
444	11	219	5	498	6.5	0.65	28256
445	11	221	4	495	2.055	0.206	26520
446	11	223	4	495	0	0	26925
447	12	177	16	346	-1	-1	25596
448	12	179	20	346	2.6	0.26	26851
449	12	181	25	347	3.314	0.331	25984
450	12	183	30	350	3.79	0.379	30480
451	12	185	34	351	2.68	0.268	26432
452	12	187	36	352	1.453	0.145	26340
453	12	189	41	350	3.5	0.35	26578
454	12	191	33	349	5.24	0.524	29356
455	12	193	32	349	0.65	0.065	28809
456	12	195	32	349	0	0	30824
457	12	197	48	353	10.72	1.072	36521
458	12	199	65	349	11.351	1.135	26181
459	12	201	75	347	6.629	0.663	28272
460	12	203	76	347	0.65	0.065	32021
461	12	205	83	346	4.596	0.46	19679
462	12	207	84	342	2.68	0.268	26743
463	12	209	87	338	3.25	0.325	31872
464	12	211	100	338	8.45	0.845	28190
465	12	213	116	336	10.481	1.048	26927
466	12	215	118	333	2.344	0.234	25996
467	12	217	119	332	0.919	0.092	24808
468	12	219	139	329	13.145	1.315	27197
469	12	221	143	329	2.6	0.26	26593
470	12	223	148	325	4.162	0.416	27692
471	12	225	157	322	6.166	0.617	27826
472	12	227	158	322	0.65	0.065	26504
473	12	229	159	322	0.65	0.065	26234
474	12	231	158	322	0.65	0.065	26758
475	12	233	158	323	0.65	0.065	26184
476	12	235	156	325	1.838	0.184	27109
477	12	237	155	327	1.453	0.145	26758
478	12	239	155	332	3.25	0.325	26287
479	12	241	154	335	2.055	0.206	26379
480	12	243	152	341	4.111	0.411	36851
481	12	245	148	354	8.841	0.884	35525
482	12	247	146	364	6.629	0.663	34088
483	12	249	142	379	10.09	1.009	25380
484	12	251	142	385	3.9	0.39	26278
485	12	253	146	370	10.09	1.009	25913
486	12	255	151	345	16.571	1.657	33554
487	12	257	158	334	8.475	0.847	29879
488	12	259	168	327	7.934	0.793	26439
489	12	261	181	324	8.672	0.867	26455
490	12	263	180	326	1.453	0.145	26886
491	12	265	175	331	4.596	0.46	26776
492	12	267	174	333	1.453	0.145	26493
493	12	269	171	336	2.758	0.276	26648
494	13	203	1	425	-1	-1	27554
495	13	205	2	428	2.055	0.206	24554
496	13	207	7	445	11.518	1.152	26298
497	13	209	11	463	11.985	1.199	26648
498	13	211	17	478	10.501	1.05	26459
499	13	213	23	500	14.822	1.482	24260
500	13	215	29	507	5.993	0.599	27624
501	13	217	41	519	11.031	1.103	26746
502	13	219	51	526	7.934	0.793	26269
503	13	221	63	527	7.827	0.783	26172
504	13	223	87	526	15.613	1.561	22376
505	13	225	97	527	6.532	0.653	25914
506	13	227	114	528	11.069	1.107	25837
507	13	229	122	526	5.36	0.536	23302
508	13	231	138	523	10.581	1.058	25348
509	13	233	152	520	9.306	0.931	25553
510	13	235	164	520	7.8	0.78	25251
511	13	237	183	518	12.418	1.242	27159
512	13	239	190	518	4.55	0.455	27310
513	13	241	200	517	6.532	0.653	28163
514	13	243	221	511	14.196	1.42	24164
515	13	245	236	510	9.771	0.977	29161
516	13	247	259	510	14.95	1.495	30584
517	13	249	278	508	12.418	1.242	24591
518	13	251	293	512	10.09	1.009	26426
519	13	253	302	519	7.411	0.741	29037
520	13	255	310	526	6.909	0.691	30404
521	13	257	319	543	12.503	1.25	26153
522	13	259	311	569	17.681	1.768	28533
523	13	261	294	599	22.413	2.241	26062
524	13	263	291	609	6.786	0.679	26625
525	13	265	298	598	8.475	0.847	26967
526	13	267	332	568	29.472	2.947	20342
527	13	269	366	551	24.708	2.471	37294
528	13	271	396	532	23.081	2.308	17559
529	13	273	415	512	17.931	1.793	30377
530	13	275	428	497	12.902	1.29	28328
531	13	277	440	488	9.75	0.975	25806
532	13	279	447	488	4.55	0.455	29757
533	13	281	456	487	5.886	0.589	28478
534	13	283	479	489	15.006	1.501	30510
535	13	285	494	495	10.501	1.05	26586
536	13	287	511	501	11.718	1.172	27705
537	13	289	526	505	10.09	1.009	28455
538	14	253	7	638	-1	-1	26854
539	14	255	8	639	0.919	0.092	26886
540	14	257	12	642	3.25	0.325	27006
541	14	259	18	649	5.993	0.599	27068
542	14	261	27	655	7.031	0.703	29391
543	14	263	35	659	5.814	0.581	28903
544	14	265	42	665	5.993	0.599	25918
545	14	267	51	671	7.031	0.703	26284
546	14	269	53	673	1.838	0.184	26311
547	14	271	53	648	16.25	1.625	26874
548	14	273	40	613	24.268	2.427	26572
549	14	275	40	582	20.149	2.015	26856
550	14	277	40	554	18.2	1.82	29939
551	14	279	40	545	5.85	0.585	28760
552	14	281	37	523	14.432	1.443	27227
553	14	283	36	502	13.665	1.367	25260
554	14	285	37	487	9.771	0.977	26960
555	14	287	37	469	11.7	1.17	26679
556	14	289	32	446	15.299	1.53	26739
557	15	157	26	364	-1	-1	26442
558	15	159	33	361	4.95	0.495	26913
559	15	161	38	356	4.596	0.46	26440
560	15	163	61	364	15.828	1.583	25876
561	15	165	73	369	8.45	0.845	26982
562	15	167	79	368	3.954	0.395	26127
563	15	169	113	360	22.703	2.27	26298
564	15	171	131	362	11.772	1.177	26486
565	15	173	136	363	3.314	0.331	25657
566	15	175	166	366	19.597	1.96	26324
567	15	177	185	365	12.367	1.237	26894
568	15	179	194	369	6.402	0.64	26692
569	15	181	218	372	15.721	1.572	25814
570	15	183	223	372	3.25	0.325	26760
571	15	185	246	390	18.984	1.898	26324
572	15	187	249	400	6.786	0.679	26381
573	15	189	253	399	2.68	0.268	26057
574	15	191	260	401	4.732	0.473	26142
575	15	193	273	400	8.475	0.847	26019
576	15	195	275	400	1.3	0.13	26104
577	15	197	270	414	9.663	0.966	25794
578	15	199	264	443	19.249	1.925	25367
579	15	201	259	460	11.518	1.152	25789
580	15	203	258	486	16.912	1.691	23762
581	15	205	260	502	10.481	1.048	24946
582	15	207	268	513	8.841	0.884	26209
583	15	209	270	527	9.192	0.919	26100
584	15	211	269	539	7.827	0.783	26263
585	15	213	270	554	9.771	0.977	25912
586	15	215	273	565	7.411	0.741	25001
587	15	217	273	570	3.25	0.325	26293
588	15	219	276	573	2.758	0.276	26739
589	15	221	287	578	7.854	0.785	26414
590	15	223	294	581	4.95	0.495	26692
591	15	225	302	581	5.2	0.52	26907
592	15	227	314	581	7.8	0.78	26806
593	15	229	338	580	15.613	1.561	27816
594	15	231	360	577	14.432	1.443	27945
595	15	233	385	579	16.302	1.63	28258
596	15	235	397	581	7.907	0.791	29380
597	15	237	421	579	15.654	1.565	29131
598	15	239	437	582	10.581	1.058	28840
599	15	241	438	584	1.453	0.145	28709
600	15	243	438	595	7.15	0.715	27758
601	15	245	446	604	7.827	0.783	31210
602	15	247	468	609	14.664	1.466	30537
603	15	249	479	612	7.411	0.741	30539
604	15	251	483	611	2.68	0.268	33098
605	15	253	496	608	8.672	0.867	29864
606	15	255	508	603	8.45	0.845	30806
607	15	257	517	600	6.166	0.617	30962
608	15	259	528	598	7.267	0.727	30984
609	15	261	536	597	5.24	0.524	32422
610	15	263	536	596	0.65	0.065	31360
611	15	265	536	597	0.65	0.065	31344
612	15	267	482	614	36.797	3.68	29789
613	15	269	440	628	28.776	2.878	29379
614	15	271	419	636	14.607	1.461	29873
615	15	273	393	652	19.843	1.984	28033
616	15	275	382	655	7.411	0.741	28593
617	15	277	347	672	25.291	2.529	39903
618	15	279	308	685	26.721	2.672	28626
619	15	281	289	698	14.964	1.496	23692
620	15	283	271	706	12.803	1.28	27517
621	15	285	247	720	18.06	1.806	26489
622	15	287	237	724	7.001	0.7	23963
623	15	289	233	728	3.677	0.368	26135
624	16	233	26	140	-1	-1	27656
625	16	235	26	140	0	0	28458
626	16	237	37	144	7.608	0.761	27515
627	16	239	40	145	2.055	0.206	30919
628	16	241	51	147	7.267	0.727	27698
629	16	243	62	148	7.179	0.718	27797
630	16	245	72	147	6.532	0.653	31157
631	16	247	82	145	6.629	0.663	34378
632	16	249	87	144	3.314	0.331	29960
633	16	251	98	140	7.608	0.761	35644
634	16	253	108	135	7.267	0.727	18611
635	16	255	129	131	13.895	1.39	26188
636	16	257	143	129	9.192	0.919	23464
637	16	259	146	129	1.95	0.195	26087
638	16	261	152	126	4.36	0.436	33915
639	16	263	167	120	10.501	1.05	29267
640	16	265	179	114	8.72	0.872	30249
641	16	267	189	110	7.001	0.7	28030
642	16	269	196	104	5.993	0.599	26508
643	16	271	198	99	3.5	0.35	26351
644	16	273	198	92	4.55	0.455	26724
645	16	275	197	88	2.68	0.268	26339
646	16	277	199	85	2.344	0.234	26404
647	16	279	200	89	2.68	0.268	26703
648	16	281	204	95	4.687	0.469	26565
649	16	283	213	103	7.827	0.783	26367
650	16	285	222	116	10.277	1.028	26995
651	16	287	234	133	13.525	1.353	26272
652	16	289	240	141	6.5	0.65	26646
