# Supplementary material for: The Arp2/3 complex is required for in situ haptotactic response of microglia to iC3b
Source: EMBO Rep. 2026 Feb 27;27(7):1666–95. doi: 10.1038/s44319-026-00720-9 (PMC13076747; doi:10.1038/s44319-026-00720-9)
Supplement: Supplementary file 15 — Source data Fig. 3 [file 44319_2026_720_MOESM15_ESM.zip › Figure 3/3H-L/25.02.09 BV2 iC3b hapto CK666 well 2 away tracks.csv]

Track n�	Slice n�	X	Y	Distance	Velocity	Pixel Value
1	225	148	1016	-1.000	-1.000	27746
1	227	153	1009	5.591	0.559	28796
1	229	153	1009	0.000	0.000	29572
1	231	150	1000	6.166	0.617	29687
1	233	146	990	7.001	0.700	29419
1	235	142	976	9.464	0.946	28488
1	237	140	969	4.732	0.473	27959
1	239	139	944	16.263	1.626	29624
1	241	140	932	7.827	0.783	29458
1	243	140	924	5.200	0.520	29239
1	245	136	903	13.895	1.390	29729
1	247	134	893	6.629	0.663	30145
1	249	128	879	9.900	0.990	29818
1	251	125	877	2.344	0.234	29804
1	253	124	881	2.680	0.268	30000
1	255	127	893	8.040	0.804	29543
1	257	135	923	20.181	2.018	29224
1	259	142	941	12.553	1.255	29551
1	261	150	964	15.828	1.583	29485
1	263	158	977	9.922	0.992	28283
1	265	171	999	16.610	1.661	31844
1	267	177	1006	5.993	0.599	29022
1	269	185	1013	6.909	0.691	33512
1	271	190	1016	3.790	0.379	34521
1	273	200	1018	6.629	0.663	33054
1	275	205	1019	3.314	0.331	32343
1	277	184	1000	18.407	1.841	28694
1	279	179	995	4.596	0.460	30915
1	281	167	981	11.985	1.199	24720
1	283	159	973	7.354	0.735	27539
1	285	155	967	4.687	0.469	27204
1	287	154	964	2.055	0.206	23081
1	289	150	955	6.402	0.640	26754
2	249	9	758	-1.000	-1.000	29822
2	251	10	760	1.453	0.145	30127
2	253	14	759	2.680	0.268	30223
2	255	22	757	5.360	0.536	31413
2	257	43	754	13.788	1.379	30227
2	259	48	754	3.250	0.325	34595
2	261	59	751	7.411	0.741	29616
2	263	66	732	13.161	1.316	31033
2	265	76	700	21.791	2.179	30560
2	267	91	662	26.554	2.655	19316
2	269	108	636	20.191	2.019	31675
2	271	122	630	9.900	0.990	30956
2	273	144	640	15.708	1.571	31348
2	275	162	650	13.384	1.338	30976
2	277	179	659	12.503	1.250	30544
2	279	187	666	6.909	0.691	30396
2	281	201	674	10.481	1.048	33251
2	283	217	680	11.107	1.111	27518
2	285	240	685	15.299	1.530	30551
2	287	260	689	13.257	1.326	30101
2	289	272	694	8.450	0.845	28445
3	231	16	1002	-1.000	-1.000	29211
3	233	16	1002	0.000	0.000	29282
3	235	16	1002	0.000	0.000	28031
3	237	18	1003	1.453	0.145	30015
3	239	33	1004	9.771	0.977	28086
3	241	38	1004	3.250	0.325	28746
3	243	45	1002	4.732	0.473	29430
3	245	56	1002	7.150	0.715	27538
3	247	59	1001	2.055	0.206	29416
3	249	65	999	4.111	0.411	28312
3	251	83	994	12.143	1.214	31189
3	253	98	990	10.090	1.009	29340
3	255	110	990	7.800	0.780	29800
3	257	126	991	10.420	1.042	28563
3	259	135	994	6.166	0.617	28632
3	261	140	999	4.596	0.460	28087
3	263	142	1001	1.838	0.184	28380
3	265	147	1006	4.596	0.460	28449
3	267	151	1008	2.907	0.291	29022
3	269	156	1011	3.790	0.379	27741
3	271	163	1015	5.240	0.524	27078
3	273	169	1019	4.687	0.469	27069
3	275	174	1021	3.500	0.350	25763
3	277	179	1023	3.500	0.350	28487
3	279	194	1019	10.090	1.009	27976
3	281	199	1020	3.314	0.331	31652
3	283	202	1021	2.055	0.206	30493
3	285	205	1021	1.950	0.195	34137
4	107	15	535	-1.000	-1.000	26976
4	109	25	531	7.001	0.700	27383
4	111	33	531	5.200	0.520	26628
4	113	40	531	4.550	0.455	25109
4	115	49	535	6.402	0.640	26684
4	117	55	536	3.954	0.395	26802
4	119	61	540	4.687	0.469	29508
4	121	72	549	9.238	0.924	27840
4	123	83	552	7.411	0.741	28508
4	125	94	558	8.144	0.814	30024
4	127	106	565	9.030	0.903	27956
4	129	112	569	4.687	0.469	27646
4	131	119	574	5.591	0.559	26687
4	133	120	579	3.314	0.331	34756
4	135	131	592	11.069	1.107	27030
4	137	131	592	0.000	0.000	26854
4	139	135	602	7.001	0.700	26790
4	141	136	603	0.919	0.092	26825
4	143	134	597	4.111	0.411	26721
4	145	134	597	0.000	0.000	26934
4	147	134	596	0.650	0.065	26741
4	149	133	590	3.954	0.395	27364
4	151	133	586	2.600	0.260	27058
4	153	134	585	0.919	0.092	27503
4	155	140	576	7.031	0.703	27468
4	157	140	576	0.000	0.000	27222
5	171	20	503	-1.000	-1.000	27647
5	173	21	504	0.919	0.092	26899
5	175	30	506	5.993	0.599	27174
5	177	31	506	0.650	0.065	26482
5	179	37	507	3.954	0.395	27641
5	181	51	507	9.100	0.910	26900
5	183	65	508	9.123	0.912	27373
5	185	87	509	14.314	1.431	26728
5	187	92	509	3.250	0.325	27820
5	189	105	511	8.549	0.855	27828
5	191	117	517	8.720	0.872	28356
5	193	121	519	2.907	0.291	27900
5	195	128	521	4.732	0.473	31198
5	197	134	525	4.687	0.469	28158
5	199	140	529	4.687	0.469	27767
5	201	143	531	2.344	0.234	27620
5	203	149	532	3.954	0.395	27916
5	205	154	536	4.162	0.416	28486
5	207	155	536	0.650	0.065	27906
5	209	154	536	0.650	0.065	27992
5	211	148	535	3.954	0.395	28110
5	213	146	535	1.300	0.130	27917
5	215	138	533	5.360	0.536	27455
5	217	138	533	0.000	0.000	29717
5	219	136	533	1.300	0.130	27974
5	221	134	533	1.300	0.130	31468
5	223	132	533	1.300	0.130	28066
5	225	125	528	5.591	0.559	26708
5	227	108	516	13.525	1.353	27876
5	229	104	513	3.250	0.325	27872
5	231	94	510	6.786	0.679	30818
5	233	83	499	10.111	1.011	27990
5	235	77	487	8.720	0.872	27845
5	237	77	478	5.850	0.585	27485
5	239	86	460	13.081	1.308	28434
5	241	110	443	19.117	1.912	28428
5	243	121	437	8.144	0.814	29317
5	245	135	434	9.306	0.931	28019
5	247	149	431	9.306	0.931	28957
5	249	163	434	9.306	0.931	29017
5	251	174	439	7.854	0.785	28336
5	253	176	440	1.453	0.145	31414
5	255	181	442	3.500	0.350	32006
5	257	183	442	1.300	0.130	29954
5	259	194	444	7.267	0.727	28838
5	261	196	444	1.300	0.130	29272
5	263	198	443	1.453	0.145	29247
5	265	202	442	2.680	0.268	28835
5	267	194	441	5.240	0.524	29212
5	269	185	440	5.886	0.589	28784
5	271	178	441	4.596	0.460	28997
5	273	174	442	2.680	0.268	32366
5	275	171	442	1.950	0.195	30440
5	277	174	442	1.950	0.195	29994
5	279	174	442	0.000	0.000	31807
5	281	180	440	4.111	0.411	29189
5	283	180	440	0.000	0.000	29115
5	285	185	440	3.250	0.325	28785
5	287	188	441	2.055	0.206	29116
5	289	192	442	2.680	0.268	28936
6	173	32	846	-1.000	-1.000	25373
6	175	32	846	0.000	0.000	25793
6	177	34	847	1.453	0.145	26128
6	179	43	849	5.993	0.599	29281
6	181	45	849	1.300	0.130	26968
6	183	49	851	2.907	0.291	26626
6	185	56	859	6.909	0.691	25480
6	187	57	859	0.650	0.065	25798
6	189	66	859	5.850	0.585	25875
6	191	72	858	3.954	0.395	25888
6	193	73	855	2.055	0.206	25869
6	195	78	851	4.162	0.416	25736
6	197	78	850	0.650	0.065	25760
6	199	79	846	2.680	0.268	26031
6	201	73	846	3.900	0.390	26035
6	203	69	846	2.600	0.260	26113
6	205	61	846	5.200	0.520	25813
6	207	53	849	5.553	0.555	25613
6	209	48	850	3.314	0.331	26040
6	211	38	853	6.786	0.679	26334
6	213	33	855	3.500	0.350	25978
6	215	25	856	5.240	0.524	44188
6	217	20	857	3.314	0.331	21000
6	219	17	858	2.055	0.206	30828
6	221	16	859	0.919	0.092	36802
6	223	16	859	0.000	0.000	35926
6	225	16	858	0.650	0.065	32645
6	227	16	854	2.600	0.260	27707
6	229	16	854	0.000	0.000	25805
6	231	15	849	3.314	0.331	26972
6	233	15	844	3.250	0.325	26597
6	235	14	838	3.954	0.395	31590
6	237	14	833	3.250	0.325	28923
6	239	14	832	0.650	0.065	27479
6	241	13	832	0.650	0.065	27098
6	243	12	836	2.680	0.268	29029
6	245	11	838	1.453	0.145	31614
6	247	10	845	4.596	0.460	26907
6	249	10	858	8.450	0.845	26178
6	251	13	867	6.166	0.617	25531
6	253	15	872	3.500	0.350	25738
6	255	16	876	2.680	0.268	25669
6	257	16	878	1.300	0.130	25845
6	259	16	880	1.300	0.130	25380
7	183	20	232	-1.000	-1.000	30737
7	185	20	232	0.000	0.000	29640
7	187	20	232	0.000	0.000	29089
7	189	23	228	3.250	0.325	29966
7	191	23	228	0.000	0.000	30446
7	193	30	219	7.411	0.741	30632
7	195	38	211	7.354	0.735	32435
7	197	47	203	7.827	0.783	30103
7	199	60	185	14.432	1.443	30617
7	201	68	172	9.922	0.992	31043
7	203	94	132	31.009	3.101	30587
7	205	96	122	6.629	0.663	30448
7	207	96	122	0.000	0.000	31178
7	209	99	113	6.166	0.617	29248
7	211	113	91	16.950	1.695	32864
7	213	114	90	0.919	0.092	30477
7	215	119	86	4.162	0.416	30481
7	217	128	78	7.827	0.783	31633
7	219	135	73	5.591	0.559	29997
7	221	153	66	12.553	1.255	31300
7	223	153	66	0.000	0.000	32511
7	225	167	52	12.869	1.287	31848
7	227	169	50	1.838	0.184	35195
7	229	170	48	1.453	0.145	32337
7	231	176	37	8.144	0.814	29749
7	233	177	35	1.453	0.145	28124
7	235	178	32	2.055	0.206	31743
7	237	179	28	2.680	0.268	21718
7	239	187	24	5.814	0.581	16846
7	241	201	31	10.174	1.017	27944
7	243	215	41	11.183	1.118	26853
7	245	226	47	8.144	0.814	27426
7	247	233	50	4.950	0.495	29349
7	249	235	51	1.453	0.145	34255
7	251	238	53	2.344	0.234	31113
7	253	238	52	0.650	0.065	29664
7	255	237	48	2.680	0.268	31062
7	257	231	39	7.031	0.703	25612
7	259	227	30	6.402	0.640	27302
7	261	225	23	4.732	0.473	34674
7	263	222	14	6.166	0.617	37496
7	265	222	12	1.300	0.130	36234
7	267	220	11	1.453	0.145	33026
7	269	217	11	1.950	0.195	30739
7	271	215	10	1.453	0.145	31976
7	273	211	10	2.600	0.260	31529
7	275	211	14	2.600	0.260	34097
7	277	218	28	10.174	1.017	28599
7	279	224	35	5.993	0.599	30020
7	281	235	43	8.841	0.884	27265
7	283	244	52	8.273	0.827	36305
7	285	255	60	8.841	0.884	33347
7	287	273	73	14.432	1.443	28251
7	289	281	77	5.814	0.581	29836
8	243	14	998	-1.000	-1.000	25568
8	245	14	998	0.000	0.000	25745
8	247	14	998	0.000	0.000	25534
8	249	14	998	0.000	0.000	26206
8	251	19	988	7.267	0.727	25803
8	253	22	979	6.166	0.617	25624
8	255	25	958	13.788	1.379	28304
8	257	23	952	4.111	0.411	25429
8	259	19	950	2.907	0.291	25217
8	261	16	949	2.055	0.206	25994
8	263	27	950	7.179	0.718	27827
8	265	38	951	7.179	0.718	28800
8	267	37	953	1.453	0.145	29065
8	269	39	956	2.344	0.234	26674
8	271	42	958	2.344	0.234	27969
8	273	45	960	2.344	0.234	27143
8	275	46	957	2.055	0.206	27307
8	277	53	959	4.732	0.473	25800
8	279	56	961	2.344	0.234	25942
8	281	60	967	4.687	0.469	25758
8	283	65	973	5.077	0.508	26001
8	285	70	959	9.663	0.966	26046
8	287	74	950	6.402	0.640	26847
8	289	90	942	11.627	1.163	27555
9	71	22	295	-1.000	-1.000	25621
9	73	29	291	5.240	0.524	27393
9	75	29	291	0.000	0.000	27725
9	77	30	290	0.919	0.092	26823
9	79	33	293	2.758	0.276	27054
9	81	34	294	0.919	0.092	28555
9	83	38	290	3.677	0.368	29327
9	85	40	289	1.453	0.145	26283
9	87	41	289	0.650	0.065	30752
9	89	45	281	5.814	0.581	26316
9	91	48	271	6.786	0.679	26045
9	93	49	259	7.827	0.783	37791
9	95	55	241	12.333	1.233	35675
9	97	62	218	15.627	1.563	26224
9	99	70	204	10.481	1.048	33080
9	101	75	187	11.518	1.152	28879
9	103	79	176	7.608	0.761	27829
9	105	79	166	6.500	0.650	25773
9	107	80	158	5.240	0.524	25753
9	109	76	152	4.687	0.469	27486
9	111	75	150	1.453	0.145	23548
9	113	93	151	11.718	1.172	27955
9	115	115	145	14.822	1.482	26425
9	117	139	138	16.250	1.625	20167
9	119	147	139	5.240	0.524	26264
9	121	150	145	4.360	0.436	27821
9	123	140	148	6.786	0.679	27840
9	125	129	150	7.267	0.727	28024
9	127	100	151	18.861	1.886	27628
9	129	81	151	12.350	1.235	26715
9	131	60	146	14.031	1.403	27341
9	133	49	143	7.411	0.741	29229
9	135	42	139	5.240	0.524	27870
9	137	35	136	4.950	0.495	25845
9	139	32	134	2.344	0.234	29311
9	141	30	131	2.344	0.234	29503
9	143	27	129	2.344	0.234	28736
9	145	27	127	1.300	0.130	31113
9	147	24	127	1.950	0.195	30399
9	149	18	125	4.111	0.411	25124
9	151	15	125	1.950	0.195	28096
9	153	13	123	1.838	0.184	33610
9	155	10	123	1.950	0.195	26898
9	157	9	122	0.919	0.092	28087
9	159	7	121	1.453	0.145	28331
9	161	6	120	0.919	0.092	28593
9	163	4	120	1.300	0.130	25932
10	109	12	292	-1.000	-1.000	34130
10	111	14	300	5.360	0.536	40682
10	113	17	309	6.166	0.617	38664
10	115	22	326	11.518	1.152	27947
10	117	28	339	9.306	0.931	27323
10	119	32	346	5.240	0.524	33845
10	121	37	355	6.692	0.669	27340
10	123	38	356	0.919	0.092	29346
10	125	42	364	5.814	0.581	26095
10	127	42	365	0.650	0.065	25605
10	129	45	371	4.360	0.436	26096
10	131	45	371	0.000	0.000	25952
10	133	39	364	5.993	0.599	27532
10	135	40	367	2.055	0.206	27468
10	137	45	377	7.267	0.727	22175
10	139	48	383	4.360	0.436	25550
10	141	49	385	1.453	0.145	26635
10	143	58	402	12.503	1.250	26086
10	145	58	402	0.000	0.000	26233
10	147	58	400	1.300	0.130	26138
10	149	54	387	8.841	0.884	25991
10	151	52	383	2.907	0.291	23990
10	153	47	377	5.077	0.508	25460
10	155	46	374	2.055	0.206	27113
10	157	50	381	5.240	0.524	28670
10	159	55	387	5.077	0.508	19714
10	161	62	392	5.591	0.559	26785
10	163	66	397	4.162	0.416	29551
10	165	69	400	2.758	0.276	29825
10	167	73	404	3.677	0.368	32446
10	169	75	405	1.453	0.145	32622
10	171	76	406	0.919	0.092	25862
10	173	77	412	3.954	0.395	26062
10	175	78	416	2.680	0.268	25851
10	177	79	420	2.680	0.268	25979
10	179	79	422	1.300	0.130	25939
10	181	77	422	1.300	0.130	28644
10	183	77	422	0.000	0.000	29378
10	185	77	422	0.000	0.000	30658
10	187	76	434	7.827	0.783	28208
10	189	77	437	2.055	0.206	32949
10	191	77	446	5.850	0.585	27573
10	193	79	455	5.993	0.599	32334
10	195	80	457	1.453	0.145	27544
10	197	81	461	2.680	0.268	31863
10	199	82	465	2.680	0.268	30955
10	201	83	474	5.886	0.589	28335
10	203	86	485	7.411	0.741	28014
10	205	90	504	12.620	1.262	23454
10	207	90	504	0.000	0.000	25355
10	209	97	519	10.759	1.076	26232
10	211	97	519	0.000	0.000	26304
10	213	97	519	0.000	0.000	26589
10	215	97	510	5.850	0.585	26472
10	217	96	511	0.919	0.092	27401
10	219	99	518	4.950	0.495	25240
10	221	99	518	0.000	0.000	25801
10	223	100	518	0.650	0.065	27735
10	225	98	509	5.993	0.599	26655
10	227	94	500	6.402	0.640	27844
10	229	89	487	9.053	0.905	26030
10	231	87	483	2.907	0.291	26608
11	131	10	227	-1.000	-1.000	27227
11	133	11	234	4.596	0.460	26250
11	135	12	241	4.596	0.460	28580
11	137	12	244	1.950	0.195	27299
11	139	12	254	6.500	0.650	28558
11	141	10	266	7.907	0.791	27438
11	143	10	285	12.350	1.235	26929
11	145	12	304	12.418	1.242	29731
11	147	13	310	3.954	0.395	28991
11	149	14	327	11.069	1.107	26084
11	151	17	342	9.943	0.994	25106
11	153	16	350	5.240	0.524	27099
11	155	16	372	14.300	1.430	34988
11	157	17	385	8.475	0.847	15715
11	159	20	394	6.166	0.617	11875
11	161	30	403	8.745	0.874	13081
11	163	34	411	5.814	0.581	9869
11	165	47	428	13.910	1.391	21249
11	167	55	437	7.827	0.783	15873
11	169	65	450	10.661	1.066	14512
11	171	73	459	7.827	0.783	48598
11	173	81	471	9.374	0.937	18105
11	175	91	498	18.715	1.871	23737
11	177	97	510	8.720	0.872	14903
11	179	109	530	15.160	1.516	16215
11	181	119	542	10.153	1.015	31548
11	183	121	543	1.453	0.145	25356
11	185	121	546	1.950	0.195	25684
11	187	91	568	24.181	2.418	25680
11	189	76	582	13.337	1.334	30396
11	191	66	593	9.663	0.966	24751
11	193	56	599	7.580	0.758	18871
11	195	54	599	1.300	0.130	25788
11	197	37	581	16.093	1.609	26598
11	199	29	570	8.841	0.884	26700
11	201	22	562	6.909	0.691	26110
11	203	19	558	3.250	0.325	26663
11	205	15	554	3.677	0.368	26314
11	207	11	549	4.162	0.416	26374
11	209	7	538	7.608	0.761	26007
11	211	6	531	4.596	0.460	28502
11	213	5	521	6.532	0.653	23272
11	215	5	511	6.500	0.650	9207
11	217	5	508	1.950	0.195	14405
11	219	5	498	6.500	0.650	28256
11	221	4	495	2.055	0.206	26520
11	223	4	495	0.000	0.000	26925
12	177	16	346	-1.000	-1.000	25596
12	179	20	346	2.600	0.260	26851
12	181	25	347	3.314	0.331	25984
12	183	30	350	3.790	0.379	30480
12	185	34	351	2.680	0.268	26432
12	187	36	352	1.453	0.145	26340
12	189	41	350	3.500	0.350	26578
12	191	33	349	5.240	0.524	29356
12	193	32	349	0.650	0.065	28809
12	195	32	349	0.000	0.000	30824
12	197	48	353	10.720	1.072	36521
12	199	65	349	11.351	1.135	26181
12	201	75	347	6.629	0.663	28272
12	203	76	347	0.650	0.065	32021
12	205	83	346	4.596	0.460	19679
12	207	84	342	2.680	0.268	26743
12	209	87	338	3.250	0.325	31872
12	211	100	338	8.450	0.845	28190
12	213	116	336	10.481	1.048	26927
12	215	118	333	2.344	0.234	25996
12	217	119	332	0.919	0.092	24808
12	219	139	329	13.145	1.315	27197
12	221	143	329	2.600	0.260	26593
12	223	148	325	4.162	0.416	27692
12	225	157	322	6.166	0.617	27826
12	227	158	322	0.650	0.065	26504
12	229	159	322	0.650	0.065	26234
12	231	158	322	0.650	0.065	26758
12	233	158	323	0.650	0.065	26184
12	235	156	325	1.838	0.184	27109
12	237	155	327	1.453	0.145	26758
12	239	155	332	3.250	0.325	26287
12	241	154	335	2.055	0.206	26379
12	243	152	341	4.111	0.411	36851
12	245	148	354	8.841	0.884	35525
12	247	146	364	6.629	0.663	34088
12	249	142	379	10.090	1.009	25380
12	251	142	385	3.900	0.390	26278
12	253	146	370	10.090	1.009	25913
12	255	151	345	16.571	1.657	33554
12	257	158	334	8.475	0.847	29879
12	259	168	327	7.934	0.793	26439
12	261	181	324	8.672	0.867	26455
12	263	180	326	1.453	0.145	26886
12	265	175	331	4.596	0.460	26776
12	267	174	333	1.453	0.145	26493
12	269	171	336	2.758	0.276	26648
13	203	1	425	-1.000	-1.000	27554
13	205	2	428	2.055	0.206	24554
13	207	7	445	11.518	1.152	26298
13	209	11	463	11.985	1.199	26648
13	211	17	478	10.501	1.050	26459
13	213	23	500	14.822	1.482	24260
13	215	29	507	5.993	0.599	27624
13	217	41	519	11.031	1.103	26746
13	219	51	526	7.934	0.793	26269
13	221	63	527	7.827	0.783	26172
13	223	87	526	15.613	1.561	22376
13	225	97	527	6.532	0.653	25914
13	227	114	528	11.069	1.107	25837
13	229	122	526	5.360	0.536	23302
13	231	138	523	10.581	1.058	25348
13	233	152	520	9.306	0.931	25553
13	235	164	520	7.800	0.780	25251
13	237	183	518	12.418	1.242	27159
13	239	190	518	4.550	0.455	27310
13	241	200	517	6.532	0.653	28163
13	243	221	511	14.196	1.420	24164
13	245	236	510	9.771	0.977	29161
13	247	259	510	14.950	1.495	30584
13	249	278	508	12.418	1.242	24591
13	251	293	512	10.090	1.009	26426
13	253	302	519	7.411	0.741	29037
13	255	310	526	6.909	0.691	30404
13	257	319	543	12.503	1.250	26153
13	259	311	569	17.681	1.768	28533
13	261	294	599	22.413	2.241	26062
13	263	291	609	6.786	0.679	26625
13	265	298	598	8.475	0.847	26967
13	267	332	568	29.472	2.947	20342
13	269	366	551	24.708	2.471	37294
13	271	396	532	23.081	2.308	17559
13	273	415	512	17.931	1.793	30377
13	275	428	497	12.902	1.290	28328
13	277	440	488	9.750	0.975	25806
13	279	447	488	4.550	0.455	29757
13	281	456	487	5.886	0.589	28478
13	283	479	489	15.006	1.501	30510
13	285	494	495	10.501	1.050	26586
13	287	511	501	11.718	1.172	27705
13	289	526	505	10.090	1.009	28455
14	253	7	638	-1.000	-1.000	26854
14	255	8	639	0.919	0.092	26886
14	257	12	642	3.250	0.325	27006
14	259	18	649	5.993	0.599	27068
14	261	27	655	7.031	0.703	29391
14	263	35	659	5.814	0.581	28903
14	265	42	665	5.993	0.599	25918
14	267	51	671	7.031	0.703	26284
14	269	53	673	1.838	0.184	26311
14	271	53	648	16.250	1.625	26874
14	273	40	613	24.268	2.427	26572
14	275	40	582	20.149	2.015	26856
14	277	40	554	18.200	1.820	29939
14	279	40	545	5.850	0.585	28760
14	281	37	523	14.432	1.443	27227
14	283	36	502	13.665	1.367	25260
14	285	37	487	9.771	0.977	26960
14	287	37	469	11.700	1.170	26679
14	289	32	446	15.299	1.530	26739
15	157	26	364	-1.000	-1.000	26442
15	159	33	361	4.950	0.495	26913
15	161	38	356	4.596	0.460	26440
15	163	61	364	15.828	1.583	25876
15	165	73	369	8.450	0.845	26982
15	167	79	368	3.954	0.395	26127
15	169	113	360	22.703	2.270	26298
15	171	131	362	11.772	1.177	26486
15	173	136	363	3.314	0.331	25657
15	175	166	366	19.597	1.960	26324
15	177	185	365	12.367	1.237	26894
15	179	194	369	6.402	0.640	26692
15	181	218	372	15.721	1.572	25814
15	183	223	372	3.250	0.325	26760
15	185	246	390	18.984	1.898	26324
15	187	249	400	6.786	0.679	26381
15	189	253	399	2.680	0.268	26057
15	191	260	401	4.732	0.473	26142
15	193	273	400	8.475	0.847	26019
15	195	275	400	1.300	0.130	26104
15	197	270	414	9.663	0.966	25794
15	199	264	443	19.249	1.925	25367
15	201	259	460	11.518	1.152	25789
15	203	258	486	16.912	1.691	23762
15	205	260	502	10.481	1.048	24946
15	207	268	513	8.841	0.884	26209
15	209	270	527	9.192	0.919	26100
15	211	269	539	7.827	0.783	26263
15	213	270	554	9.771	0.977	25912
15	215	273	565	7.411	0.741	25001
15	217	273	570	3.250	0.325	26293
15	219	276	573	2.758	0.276	26739
15	221	287	578	7.854	0.785	26414
15	223	294	581	4.950	0.495	26692
15	225	302	581	5.200	0.520	26907
15	227	314	581	7.800	0.780	26806
15	229	338	580	15.613	1.561	27816
15	231	360	577	14.432	1.443	27945
15	233	385	579	16.302	1.630	28258
15	235	397	581	7.907	0.791	29380
15	237	421	579	15.654	1.565	29131
15	239	437	582	10.581	1.058	28840
15	241	438	584	1.453	0.145	28709
15	243	438	595	7.150	0.715	27758
15	245	446	604	7.827	0.783	31210
15	247	468	609	14.664	1.466	30537
15	249	479	612	7.411	0.741	30539
15	251	483	611	2.680	0.268	33098
15	253	496	608	8.672	0.867	29864
15	255	508	603	8.450	0.845	30806
15	257	517	600	6.166	0.617	30962
15	259	528	598	7.267	0.727	30984
15	261	536	597	5.240	0.524	32422
15	263	536	596	0.650	0.065	31360
15	265	536	597	0.650	0.065	31344
15	267	482	614	36.797	3.680	29789
15	269	440	628	28.776	2.878	29379
15	271	419	636	14.607	1.461	29873
15	273	393	652	19.843	1.984	28033
15	275	382	655	7.411	0.741	28593
15	277	347	672	25.291	2.529	39903
15	279	308	685	26.721	2.672	28626
15	281	289	698	14.964	1.496	23692
15	283	271	706	12.803	1.280	27517
15	285	247	720	18.060	1.806	26489
15	287	237	724	7.001	0.700	23963
15	289	233	728	3.677	0.368	26135
16	233	26	140	-1.000	-1.000	27656
16	235	26	140	0.000	0.000	28458
16	237	37	144	7.608	0.761	27515
16	239	40	145	2.055	0.206	30919
16	241	51	147	7.267	0.727	27698
16	243	62	148	7.179	0.718	27797
16	245	72	147	6.532	0.653	31157
16	247	82	145	6.629	0.663	34378
16	249	87	144	3.314	0.331	29960
16	251	98	140	7.608	0.761	35644
16	253	108	135	7.267	0.727	18611
16	255	129	131	13.895	1.390	26188
16	257	143	129	9.192	0.919	23464
16	259	146	129	1.950	0.195	26087
16	261	152	126	4.360	0.436	33915
16	263	167	120	10.501	1.050	29267
16	265	179	114	8.720	0.872	30249
16	267	189	110	7.001	0.700	28030
16	269	196	104	5.993	0.599	26508
16	271	198	99	3.500	0.350	26351
16	273	198	92	4.550	0.455	26724
16	275	197	88	2.680	0.268	26339
16	277	199	85	2.344	0.234	26404
16	279	200	89	2.680	0.268	26703
16	281	204	95	4.687	0.469	26565
16	283	213	103	7.827	0.783	26367
16	285	222	116	10.277	1.028	26995
16	287	234	133	13.525	1.353	26272
16	289	240	141	6.500	0.650	26646
