# Supplementary material for: The Arp2/3 complex is required for in situ haptotactic response of microglia to iC3b
Source: EMBO Rep. 2026 Feb 27;27(7):1666–95. doi: 10.1038/s44319-026-00720-9 (PMC13076747; doi:10.1038/s44319-026-00720-9)
Supplement: Supplementary file 15 — Source data Fig. 3 [file 44319_2026_720_MOESM15_ESM.zip › Figure 3/3H-L/25.02.09 BV2 iC3b hapto CK666 well 2 toward tracks 1074.txt]

	Track n�	Slice n�	X	Y	Distance	Velocity	Pixel Value
1	1	253	1009	536	-1	-1	29728
2	1	255	1005	535	2.68	0.268	29929
3	1	257	996	532	6.166	0.617	30056
4	1	259	1004	541	7.827	0.783	30152
5	1	261	998	538	4.36	0.436	29798
6	1	263	996	536	1.838	0.184	30097
7	1	265	991	529	5.591	0.559	30461
8	1	267	987	520	6.402	0.64	30080
9	1	269	979	509	8.841	0.884	29928
10	1	271	970	500	8.273	0.827	30063
11	1	273	968	496	2.907	0.291	30044
12	1	275	955	479	13.91	1.391	28884
13	1	277	950	475	4.162	0.416	32973
14	1	279	937	467	9.922	0.992	30407
15	1	281	926	464	7.411	0.741	30508
16	1	283	916	465	6.532	0.653	30138
17	1	285	913	464	2.055	0.206	30132
18	1	287	910	460	3.25	0.325	30294
19	1	289	908	457	2.344	0.234	29740
20	2	129	1007	833	-1	-1	29973
21	2	131	995	847	11.985	1.199	29995
22	2	133	994	848	0.919	0.092	25539
23	2	135	988	863	10.501	1.05	31693
24	2	137	987	866	2.055	0.206	38199
25	2	139	980	878	9.03	0.903	32727
26	2	141	971	893	11.37	1.137	34435
27	2	143	965	911	12.333	1.233	31525
28	2	145	958	927	11.351	1.135	30224
29	2	147	953	934	5.591	0.559	29373
30	2	149	931	953	18.894	1.889	29907
31	2	151	923	961	7.354	0.735	29866
32	2	153	913	971	9.192	0.919	31884
33	2	155	908	974	3.79	0.379	37811
34	2	157	900	980	6.5	0.65	27113
35	2	159	897	985	3.79	0.379	34959
36	2	161	894	989	3.25	0.325	29763
37	2	163	888	996	5.993	0.599	30172
38	2	165	885	1000	3.25	0.325	28214
39	2	167	883	1003	2.344	0.234	24944
40	2	169	881	1006	2.344	0.234	24702
41	2	171	879	1010	2.907	0.291	25551
42	2	173	878	1016	3.954	0.395	29749
43	2	175	878	1018	1.3	0.13	29963
44	2	177	877	1019	0.919	0.092	30135
45	2	179	877	1020	0.65	0.065	29958
46	3	133	1017	834	-1	-1	32057
47	3	135	1011	831	4.36	0.436	25482
48	3	137	1002	835	6.402	0.64	32004
49	3	139	984	841	12.333	1.233	30158
50	3	141	981	844	2.758	0.276	29775
51	3	143	973	861	12.212	1.221	30046
52	3	145	971	863	1.838	0.184	30493
53	3	147	957	863	9.1	0.91	29805
54	3	149	945	863	7.8	0.78	29853
55	3	151	929	860	10.581	1.058	29975
56	3	153	923	859	3.954	0.395	30462
57	3	155	916	856	4.95	0.495	30652
58	3	157	907	853	6.166	0.617	30135
59	3	159	898	851	5.993	0.599	29877
60	3	161	893	850	3.314	0.331	30227
61	3	163	886	848	4.732	0.473	30221
62	3	165	877	844	6.402	0.64	30067
63	3	167	870	842	4.732	0.473	29928
64	3	169	867	839	2.758	0.276	30619
65	3	171	870	840	2.055	0.206	30269
66	3	173	888	851	13.711	1.371	30408
67	3	175	892	854	3.25	0.325	30052
68	3	177	902	862	8.324	0.832	30175
69	3	179	920	886	19.5	1.95	30346
70	3	181	922	887	1.453	0.145	29642
71	3	183	931	907	14.255	1.426	30109
72	3	185	936	928	14.031	1.403	29854
73	3	187	937	928	0.65	0.065	29848
74	3	189	942	937	6.692	0.669	30105
75	3	191	950	951	10.481	1.048	30256
76	3	193	953	961	6.786	0.679	30241
77	3	195	955	965	2.907	0.291	30146
78	3	197	957	973	5.36	0.536	30175
79	3	199	960	980	4.95	0.495	30509
80	3	201	961	986	3.954	0.395	30072
81	3	203	962	989	2.055	0.206	23638
82	3	205	963	993	2.68	0.268	31528
83	3	207	964	995	1.453	0.145	29744
84	3	209	964	1000	3.25	0.325	26217
85	3	211	965	1003	2.055	0.206	33677
86	3	213	965	1005	1.3	0.13	29860
87	3	215	966	1009	2.68	0.268	29665
88	3	217	966	1010	0.65	0.065	29762
89	3	219	966	1012	1.3	0.13	29975
90	3	221	966	1014	1.3	0.13	30140
91	3	223	963	1017	2.758	0.276	29951
92	3	225	962	1019	1.453	0.145	29562
93	3	227	960	1022	2.344	0.234	31202
94	3	229	960	1022	0	0	31483
95	3	231	961	1025	2.055	0.206	0
96	4	175	1017	929	-1	-1	29445
97	4	177	1014	927	2.344	0.234	29218
98	4	179	1007	926	4.596	0.46	29375
99	4	181	999	922	5.814	0.581	28182
100	4	183	991	917	6.132	0.613	30644
101	4	185	971	911	13.572	1.357	30155
102	4	187	968	909	2.344	0.234	31028
103	4	189	960	908	5.24	0.524	29568
104	4	191	945	908	9.75	0.975	26815
105	4	193	936	909	5.886	0.589	29918
106	4	195	925	910	7.179	0.718	25385
107	4	197	908	910	11.05	1.105	28938
108	4	199	882	915	17.209	1.721	30092
109	4	201	877	916	3.314	0.331	30499
110	4	203	876	917	0.919	0.092	29134
111	4	205	871	927	7.267	0.727	27101
112	4	207	869	928	1.453	0.145	28983
113	4	209	865	933	4.162	0.416	27950
114	4	211	859	940	5.993	0.599	29502
115	4	213	855	949	6.402	0.64	27626
116	4	215	848	963	10.174	1.017	28427
117	4	217	843	973	7.267	0.727	28136
118	4	219	840	983	6.786	0.679	30853
119	4	221	837	989	4.36	0.436	29111
120	4	223	837	989	0	0	29184
121	4	225	837	989	0	0	28587
122	4	227	838	978	7.179	0.718	28344
123	4	229	827	959	14.27	1.427	23757
124	4	231	824	951	5.553	0.555	27047
125	4	233	817	938	9.597	0.96	28660
126	4	235	809	931	6.909	0.691	23643
127	4	237	797	919	11.031	1.103	20273
128	4	239	796	917	1.453	0.145	24868
129	4	241	793	912	3.79	0.379	29166
130	4	243	793	919	4.55	0.455	30179
131	4	245	795	926	4.732	0.473	29910
132	4	247	798	938	8.04	0.804	30790
133	4	249	802	951	8.841	0.884	30792
134	4	251	807	963	8.45	0.845	30250
135	4	253	811	971	5.814	0.581	28297
136	4	255	814	978	4.95	0.495	30280
137	4	257	816	983	3.5	0.35	30024
138	4	259	818	995	7.907	0.791	29994
139	4	261	818	998	1.95	0.195	30045
140	4	263	816	1003	3.5	0.35	30341
141	4	265	815	1009	3.954	0.395	29921
142	4	267	813	1017	5.36	0.536	30120
143	4	269	813	1017	0	0	30189
144	4	271	814	1023	3.954	0.395	30205
145	5	181	1001	641	-1	-1	30715
146	5	183	991	641	6.5	0.65	25750
147	5	185	984	639	4.732	0.473	27321
148	5	187	979	639	3.25	0.325	29312
149	5	189	971	641	5.36	0.536	24880
150	5	191	957	644	9.306	0.931	28103
151	5	193	943	650	9.9	0.99	30420
152	5	195	940	652	2.344	0.234	23487
153	5	197	936	658	4.687	0.469	31565
154	5	199	930	666	6.5	0.65	28508
155	5	201	920	670	7.001	0.7	26497
156	5	203	910	678	8.324	0.832	29810
157	5	205	903	682	5.24	0.524	28663
158	5	207	895	688	6.5	0.65	27375
159	5	209	892	692	3.25	0.325	27165
160	5	211	889	696	3.25	0.325	26591
161	5	213	889	696	0	0	29848
162	5	215	889	696	0	0	30767
163	5	217	898	689	7.411	0.741	30419
164	5	219	932	659	29.472	2.947	30367
165	5	221	947	642	14.736	1.474	30209
166	5	223	953	627	10.501	1.05	30541
167	5	225	959	616	8.144	0.814	30370
168	5	227	962	611	3.79	0.379	30143
169	5	229	970	605	6.5	0.65	30596
170	5	231	977	597	6.909	0.691	30769
171	5	233	986	582	11.37	1.137	30549
172	5	235	992	575	5.993	0.599	30231
173	5	237	997	568	5.591	0.559	30574
174	5	239	1001	563	4.162	0.416	26135
175	5	241	1002	560	2.055	0.206	27975
176	5	243	1003	558	1.453	0.145	30588
177	5	245	1007	552	4.687	0.469	30631
178	5	247	1009	549	2.344	0.234	29481
179	5	249	1011	546	2.344	0.234	30277
180	5	251	1014	541	3.79	0.379	33264
181	5	253	1015	539	1.453	0.145	27764
182	5	255	1018	533	4.36	0.436	29557
183	5	257	1018	532	0.65	0.065	29814
184	6	187	1001	463	-1	-1	25567
185	6	189	992	453	8.745	0.874	27898
186	6	191	985	438	10.759	1.076	25186
187	6	193	975	425	10.661	1.066	29783
188	6	195	949	411	19.194	1.919	28255
189	6	197	942	406	5.591	0.559	27373
190	6	199	929	397	10.277	1.028	28183
191	6	201	924	392	4.596	0.46	28972
192	6	203	900	377	18.396	1.84	29519
193	6	205	881	357	17.931	1.793	29798
194	6	207	864	340	15.627	1.563	29287
195	6	209	859	334	5.077	0.508	29832
196	6	211	848	314	14.836	1.484	30421
197	6	213	843	292	14.664	1.466	30476
198	6	215	846	284	5.553	0.555	29458
199	6	217	846	281	1.95	0.195	29861
200	6	219	853	274	6.435	0.643	29706
201	6	221	864	257	13.161	1.316	28123
202	6	223	869	243	9.663	0.966	24780
203	6	225	867	242	1.453	0.145	30303
204	6	227	862	238	4.162	0.416	29995
205	6	229	860	234	2.907	0.291	29642
206	6	231	857	228	4.36	0.436	28988
207	6	233	854	220	5.553	0.555	30346
208	6	235	856	206	9.192	0.919	29597
209	6	237	858	203	2.344	0.234	30353
210	6	239	860	198	3.5	0.35	30493
211	6	241	862	194	2.907	0.291	30581
212	6	243	863	194	0.65	0.065	30662
213	6	245	859	189	4.162	0.416	31111
214	6	247	870	184	7.854	0.785	30644
215	6	249	879	181	6.166	0.617	29583
216	6	251	881	179	1.838	0.184	31451
217	6	253	889	169	8.324	0.832	28060
218	6	255	887	159	6.629	0.663	33651
219	6	257	884	154	3.79	0.379	24283
220	6	259	882	151	2.344	0.234	29574
221	6	261	879	148	2.758	0.276	29967
222	6	263	879	147	0.65	0.065	31622
223	6	265	881	140	4.732	0.473	29430
224	6	267	881	136	2.6	0.26	30530
225	6	269	885	130	4.687	0.469	30290
226	6	271	891	126	4.687	0.469	30546
227	6	273	902	126	7.15	0.715	30527
228	6	275	908	126	3.9	0.39	30101
229	6	277	915	127	4.596	0.46	30548
230	6	279	917	127	1.3	0.13	30227
231	6	281	929	122	8.45	0.845	25107
232	6	283	931	121	1.453	0.145	25169
233	6	285	940	114	7.411	0.741	27945
234	6	287	944	109	4.162	0.416	29822
235	6	289	951	103	5.993	0.599	30075
236	7	233	1005	200	-1	-1	31977
237	7	235	1002	203	2.758	0.276	31977
238	7	237	1000	208	3.5	0.35	30885
239	7	239	999	209	0.919	0.092	25287
240	7	241	995	213	3.677	0.368	31111
241	7	243	995	213	0	0	31585
242	7	245	988	217	5.24	0.524	29441
243	7	247	970	228	13.711	1.371	29776
244	7	249	967	231	2.758	0.276	30241
245	7	251	963	231	2.6	0.26	29001
246	7	253	954	231	5.85	0.585	29638
247	7	255	943	235	7.608	0.761	30553
248	7	257	939	237	2.907	0.291	30149
249	7	259	931	239	5.36	0.536	30158
250	7	261	926	242	3.79	0.379	30392
251	7	263	920	246	4.687	0.469	30425
252	7	265	920	246	0	0	30129
253	7	267	914	249	4.36	0.436	30003
254	7	269	911	251	2.344	0.234	30409
255	7	271	909	252	1.453	0.145	30044
256	7	273	907	252	1.3	0.13	30638
257	7	275	906	253	0.919	0.092	29838
258	7	277	904	254	1.453	0.145	30454
259	7	279	899	254	3.25	0.325	30566
260	7	281	899	254	0	0	30235
261	7	283	893	253	3.954	0.395	29824
262	7	285	895	252	1.453	0.145	30005
263	7	287	897	248	2.907	0.291	29954
264	7	289	899	246	1.838	0.184	29823
265	8	247	1019	460	-1	-1	30482
266	8	249	1014	458	3.5	0.35	26082
267	8	251	1006	454	5.814	0.581	26974
268	8	253	995	450	7.608	0.761	27996
269	8	255	984	443	8.475	0.847	31421
270	8	257	979	437	5.077	0.508	30591
271	8	259	971	426	8.841	0.884	28477
272	8	261	969	424	1.838	0.184	26768
273	8	263	966	419	3.79	0.379	26824
274	8	265	964	413	4.111	0.411	29079
275	8	267	962	406	4.732	0.473	25626
276	8	269	959	395	7.411	0.741	29100
277	8	271	958	392	2.055	0.206	32595
278	8	273	954	383	6.402	0.64	31967
279	8	275	953	381	1.453	0.145	33285
280	8	277	953	392	7.15	0.715	29127
281	8	279	953	392	0	0	29489
282	8	281	953	392	0	0	33268
283	8	283	948	379	9.053	0.905	26639
284	8	285	946	370	5.993	0.599	29143
285	8	287	946	365	3.25	0.325	30093
286	8	289	947	357	5.24	0.524	34002
287	9	193	1010	785	-1	-1	30079
288	9	195	1010	785	0	0	28606
289	9	197	1009	785	0.65	0.065	29281
290	9	199	992	778	11.95	1.195	30610
291	9	201	992	778	0	0	30297
292	9	203	992	778	0	0	26865
293	9	205	992	770	5.2	0.52	26886
294	9	207	992	757	8.45	0.845	28467
295	9	209	992	753	2.6	0.26	30439
296	9	211	990	747	4.111	0.411	30025
297	9	213	987	738	6.166	0.617	30246
298	9	215	987	735	1.95	0.195	29701
299	9	217	989	731	2.907	0.291	29394
300	9	219	992	721	6.786	0.679	29119
301	9	221	994	714	4.732	0.473	28258
302	9	223	996	709	3.5	0.35	30084
303	9	225	998	702	4.732	0.473	29756
304	9	227	1004	689	9.306	0.931	28499
305	9	229	1006	677	7.907	0.791	29626
306	9	231	1006	659	11.7	1.17	25598
307	9	233	1004	643	10.481	1.048	29907
308	9	235	1004	636	4.55	0.455	29495
309	9	237	1003	625	7.179	0.718	29943
310	9	239	1003	614	7.15	0.715	30284
311	9	241	1011	592	15.216	1.522	30580
312	9	243	1018	578	10.174	1.017	30033
313	9	245	1018	570	5.2	0.52	29926
314	9	247	1018	554	10.4	1.04	30221
315	9	249	1018	544	6.5	0.65	30231
316	9	251	1017	539	3.314	0.331	30033
317	9	253	1016	529	6.532	0.653	30347
318	9	255	1015	523	3.954	0.395	30341
319	9	257	1015	520	1.95	0.195	30039
320	9	259	1014	516	2.68	0.268	30736
321	9	261	1013	507	5.886	0.589	30517
322	9	263	1013	496	7.15	0.715	29712
323	9	265	1013	484	7.8	0.78	27791
324	9	267	1011	461	15.006	1.501	31613
325	9	269	1008	450	7.411	0.741	26590
326	9	271	1007	446	2.68	0.268	28381
327	9	273	1000	433	9.597	0.96	31787
328	9	275	997	426	4.95	0.495	31663
329	9	277	987	409	12.82	1.282	28688
330	9	279	985	406	2.344	0.234	30401
331	9	281	982	404	2.344	0.234	30172
332	9	283	977	402	3.5	0.35	29115
333	9	285	974	399	2.758	0.276	30325
334	9	287	973	398	0.919	0.092	29874
335	9	289	973	398	0	0	30604
336	10	89	1017	217	-1	-1	24871
337	10	91	1001	231	13.819	1.382	26254
338	10	93	1000	229	1.453	0.145	27587
339	10	95	984	223	11.107	1.111	28548
340	10	97	984	223	0	0	28478
341	10	99	984	223	0	0	29785
342	10	101	980	222	2.68	0.268	29387
343	10	103	969	223	7.179	0.718	29856
344	10	105	950	225	12.418	1.242	30023
345	10	107	921	232	19.391	1.939	29925
346	10	109	907	241	10.818	1.082	33930
347	10	111	899	248	6.909	0.691	31835
348	10	113	895	253	4.162	0.416	29793
349	10	115	890	250	3.79	0.379	30791
350	10	117	888	248	1.838	0.184	32669
351	10	119	885	247	2.055	0.206	31200
352	10	121	881	252	4.162	0.416	36318
353	10	123	875	247	5.077	0.508	32342
354	10	125	866	238	8.273	0.827	38741
355	10	127	858	230	7.354	0.735	29787
356	10	129	846	212	14.061	1.406	24059
357	10	131	846	198	9.1	0.91	24633
358	10	133	846	207	5.85	0.585	25911
359	10	135	846	209	1.3	0.13	28777
360	10	137	845	222	8.475	0.847	31015
361	10	139	849	261	25.482	2.548	30814
362	10	141	855	297	23.722	2.372	19812
363	10	143	858	328	20.244	2.024	26918
364	10	145	859	330	1.453	0.145	30695
365	10	147	870	296	23.227	2.323	31265
366	10	149	870	264	20.799	2.08	31105
367	10	151	866	238	17.098	1.71	31203
368	10	153	861	212	17.209	1.721	31498
369	10	155	847	185	19.768	1.977	30238
370	10	157	823	158	23.481	2.348	26657
371	10	159	809	145	12.418	1.242	26524
372	10	161	803	143	4.111	0.411	30703
373	10	163	809	167	16.08	1.608	31325
374	10	165	839	206	31.982	3.198	31204
375	10	167	865	233	24.364	2.436	16446
376	10	169	867	233	1.3	0.13	31322
377	10	171	868	233	0.65	0.065	34677
378	10	173	859	192	27.284	2.728	36988
379	10	175	850	164	19.117	1.912	34388
380	10	177	837	143	16.053	1.605	31011
381	10	179	828	136	7.411	0.741	31306
382	10	181	821	138	4.732	0.473	34595
383	10	183	826	168	19.768	1.977	21860
384	10	185	836	204	24.285	2.429	23144
385	10	187	841	222	12.143	1.214	27845
386	10	189	850	251	19.736	1.974	29876
387	10	191	858	276	17.061	1.706	30537
388	10	193	861	291	9.943	0.994	23071
389	10	195	863	294	2.344	0.234	29688
390	10	197	864	306	7.827	0.783	29975
391	10	199	866	323	11.126	1.113	30898
392	10	201	868	341	11.772	1.177	33939
393	10	203	868	347	3.9	0.39	30947
394	10	205	868	361	9.1	0.91	33669
395	10	207	868	373	7.8	0.78	32254
396	10	209	865	388	9.943	0.994	34945
397	10	211	856	406	13.081	1.308	31528
398	10	213	847	421	11.37	1.137	31873
399	10	215	836	438	13.161	1.316	38383
400	10	217	833	443	3.79	0.379	30146
401	10	219	831	450	4.732	0.473	30665
402	10	221	827	457	5.24	0.524	30068
403	10	223	821	469	8.72	0.872	27753
404	10	225	819	475	4.111	0.411	29076
405	10	227	820	482	4.596	0.46	25107
406	10	229	824	497	10.09	1.009	28590
407	10	231	824	508	7.15	0.715	29236
408	10	233	824	513	3.25	0.325	28318
409	10	235	825	516	2.055	0.206	30375
410	10	237	828	524	5.553	0.555	31302
411	10	239	830	528	2.907	0.291	32200
412	10	241	833	540	8.04	0.804	33172
413	10	243	835	546	4.111	0.411	31168
414	10	245	836	552	3.954	0.395	30069
415	10	247	839	563	7.411	0.741	28661
416	10	249	840	566	2.055	0.206	27836
417	10	251	844	575	6.402	0.64	27166
418	10	253	847	580	3.79	0.379	30670
419	10	255	862	588	11.05	1.105	29076
420	10	257	872	596	8.324	0.832	30812
421	10	259	898	603	17.501	1.75	31197
422	10	261	908	608	7.267	0.727	31068
423	10	263	922	612	9.464	0.946	30859
424	10	265	931	615	6.166	0.617	31891
425	10	267	940	619	6.402	0.64	26220
426	10	269	944	621	2.907	0.291	27229
427	10	271	957	625	8.841	0.884	28529
428	10	273	961	626	2.68	0.268	30770
429	10	275	971	630	7.001	0.7	34094
430	10	277	983	636	8.72	0.872	30358
431	10	279	987	640	3.677	0.368	30301
432	10	281	990	641	2.055	0.206	29858
433	10	283	995	644	3.79	0.379	30517
434	10	285	998	644	1.95	0.195	30337
435	10	287	1000	645	1.453	0.145	30109
436	10	289	1002	648	2.344	0.234	30164
437	11	103	1010	377	-1	-1	30843
438	11	105	1009	379	1.453	0.145	30841
439	11	107	1009	379	0	0	30076
440	11	109	1005	382	3.25	0.325	34771
441	11	111	999	388	5.515	0.552	29220
442	11	113	995	393	4.162	0.416	23223
443	11	115	990	402	6.692	0.669	30351
444	11	117	986	406	3.677	0.368	28874
445	11	119	982	412	4.687	0.469	31530
446	11	121	977	417	4.596	0.46	30177
447	11	123	968	428	9.238	0.924	30321
448	11	125	967	429	0.919	0.092	30847
449	11	127	961	434	5.077	0.508	30622
450	11	129	961	434	0	0	30875
451	11	131	960	435	0.919	0.092	31432
452	11	133	958	435	1.3	0.13	31045
453	11	135	956	436	1.453	0.145	30880
454	11	137	953	435	2.055	0.206	30744
455	11	139	953	433	1.3	0.13	32889
456	11	141	954	431	1.453	0.145	26026
457	11	143	953	436	3.314	0.331	31913
458	11	145	953	436	0	0	26522
459	11	147	951	442	4.111	0.411	30989
460	11	149	950	442	0.65	0.065	30426
461	11	151	953	439	2.758	0.276	30629
462	11	153	952	438	0.919	0.092	25582
463	11	155	948	437	2.68	0.268	22002
464	11	157	948	434	1.95	0.195	27028
465	11	159	948	430	2.6	0.26	24332
466	11	161	948	430	0	0	25352
467	11	163	949	431	0.919	0.092	26894
468	11	165	950	433	1.453	0.145	36451
469	11	167	950	433	0	0	30123
470	11	169	951	433	0.65	0.065	30963
471	11	171	958	424	7.411	0.741	25750
472	11	173	965	413	8.475	0.847	24279
473	11	175	965	413	0	0	31870
474	11	177	965	410	1.95	0.195	29666
475	11	179	966	404	3.954	0.395	28663
476	11	181	966	400	2.6	0.26	23153
477	11	183	969	403	2.758	0.276	21851
478	11	185	976	410	6.435	0.643	24828
479	11	187	981	414	4.162	0.416	19098
480	11	189	982	415	0.919	0.092	26111
481	11	191	982	414	0.65	0.065	25062
482	11	193	986	404	7.001	0.7	26283
483	11	195	988	407	2.344	0.234	25926
484	11	197	986	412	3.5	0.35	30174
485	11	199	982	414	2.907	0.291	31658
486	11	201	978	418	3.677	0.368	32541
487	11	203	971	425	6.435	0.643	20659
488	11	205	966	433	6.132	0.613	28290
489	11	207	966	423	6.5	0.65	26553
490	11	209	966	408	9.75	0.975	23486
491	11	211	967	400	5.24	0.524	25628
492	11	213	964	390	6.786	0.679	28198
493	11	215	963	388	1.453	0.145	28106
494	11	217	961	383	3.5	0.35	30513
495	11	219	959	371	7.907	0.791	26890
496	11	221	958	368	2.055	0.206	27338
497	11	223	946	346	16.289	1.629	21446
498	11	225	946	341	3.25	0.325	24299
499	11	227	943	334	4.95	0.495	18126
500	11	229	943	329	3.25	0.325	26481
501	11	231	941	312	11.126	1.113	22733
502	11	233	942	300	7.827	0.783	33439
503	11	235	937	284	10.896	1.09	34886
504	11	237	936	281	2.055	0.206	36806
505	11	239	931	273	6.132	0.613	31346
506	11	241	930	263	6.532	0.653	22742
507	11	243	930	262	0.65	0.065	22148
508	11	245	929	261	0.919	0.092	23747
509	11	247	926	245	10.581	1.058	28634
510	11	249	925	235	6.532	0.653	26809
511	11	251	924	233	1.453	0.145	30138
512	11	253	921	224	6.166	0.617	24167
513	11	255	920	217	4.596	0.46	27232
514	11	257	917	207	6.786	0.679	30672
515	11	259	916	200	4.596	0.46	30977
516	11	261	915	195	3.314	0.331	30788
517	11	263	911	178	11.351	1.135	29525
518	11	265	910	174	2.68	0.268	29304
519	11	267	907	165	6.166	0.617	27579
520	11	269	910	156	6.166	0.617	26631
521	11	271	905	143	9.053	0.905	31647
522	11	273	906	142	0.919	0.092	30984
523	11	275	906	142	0	0	31496
524	11	277	907	147	3.314	0.331	30989
525	11	279	910	159	8.04	0.804	30497
526	11	281	910	159	0	0	30425
527	11	283	911	164	3.314	0.331	30346
528	11	285	912	167	2.055	0.206	30110
529	11	287	912	169	1.3	0.13	30566
530	11	289	912	169	0	0	30127
531	12	125	1001	340	-1	-1	29617
532	12	127	993	345	6.132	0.613	29971
533	12	129	989	349	3.677	0.368	27257
534	12	131	986	350	2.055	0.206	29756
535	12	133	984	353	2.344	0.234	31351
536	12	135	982	358	3.5	0.35	30913
537	12	137	982	362	2.6	0.26	30809
538	12	139	983	369	4.596	0.46	28492
539	12	141	983	370	0.65	0.065	30567
540	12	143	981	373	2.344	0.234	30891
541	12	145	981	374	0.65	0.065	29537
542	12	147	980	380	3.954	0.395	29454
543	12	149	980	381	0.65	0.065	30129
544	12	151	979	392	7.179	0.718	32272
545	12	153	979	393	0.65	0.065	26341
546	12	155	981	396	2.344	0.234	31240
547	12	157	987	386	7.58	0.758	31229
548	12	159	994	368	12.553	1.255	30087
549	12	161	1001	353	10.759	1.076	30855
550	12	163	1005	341	8.222	0.822	30143
551	12	165	1006	338	2.055	0.206	31625
552	12	167	1005	331	4.596	0.46	29018
553	12	169	999	337	5.515	0.552	33106
554	12	171	991	344	6.909	0.691	32961
555	12	173	984	351	6.435	0.643	33213
556	12	175	972	360	9.75	0.975	33403
557	12	177	957	367	10.759	1.076	34590
558	12	179	947	372	7.267	0.727	33897
559	12	181	937	375	6.786	0.679	35900
560	12	183	931	382	5.993	0.599	29688
561	12	185	933	398	10.481	1.048	29981
562	12	187	939	410	8.72	0.872	32688
563	12	189	944	421	7.854	0.785	33217
564	12	191	947	439	11.861	1.186	31894
565	12	193	951	450	7.608	0.761	32555
566	12	195	953	454	2.907	0.291	33169
567	12	197	954	461	4.596	0.46	27591
568	12	199	955	461	0.65	0.065	32049
569	12	201	954	458	2.055	0.206	23576
570	12	203	950	447	7.608	0.761	31681
571	12	205	943	435	9.03	0.903	28764
572	12	207	934	414	14.85	1.485	31950
573	12	209	928	402	8.72	0.872	31962
574	12	211	927	391	7.179	0.718	33177
575	12	213	924	382	6.166	0.617	29424
576	12	215	921	371	7.411	0.741	27994
577	12	217	918	363	5.553	0.555	27528
578	12	219	912	348	10.501	1.05	28904
579	12	221	897	326	17.307	1.731	16615
580	12	223	889	309	12.212	1.221	27510
581	12	225	874	275	24.155	2.415	29814
582	12	227	868	257	12.333	1.233	30837
583	12	229	866	249	5.36	0.536	29030
584	12	231	864	235	9.192	0.919	27954
585	12	233	863	214	13.665	1.367	29429
586	12	235	858	200	9.663	0.966	29494
587	12	237	856	185	9.836	0.984	31579
588	12	239	852	173	8.222	0.822	30852
589	12	241	838	160	12.418	1.242	30872
590	12	243	828	150	9.192	0.919	31057
591	12	245	816	133	13.525	1.353	36043
592	12	247	808	126	6.909	0.691	31047
593	12	249	801	119	6.435	0.643	31701
594	12	251	788	110	10.277	1.028	30574
595	12	253	781	104	5.993	0.599	31218
596	12	255	770	93	10.111	1.011	28353
597	12	257	758	78	12.486	1.249	28419
598	12	259	742	64	13.819	1.382	31962
599	12	261	728	56	10.481	1.048	30486
600	12	263	718	49	7.934	0.793	31051
601	12	265	714	46	3.25	0.325	31737
602	12	267	708	40	5.515	0.552	31560
603	12	269	703	36	4.162	0.416	32495
604	12	271	697	33	4.36	0.436	31442
605	12	273	696	32	0.919	0.092	31321
606	12	275	697	28	2.68	0.268	32559
607	12	277	697	26	1.3	0.13	31161
608	12	279	696	24	1.453	0.145	29432
609	12	281	696	24	0	0	31329
610	12	283	696	24	0	0	31622
611	12	285	696	31	4.55	0.455	31642
612	13	115	1007	291	-1	-1	30231
613	13	117	1007	291	0	0	30668
614	13	119	993	293	9.192	0.919	29872
615	13	121	984	295	5.993	0.599	30431
616	13	123	980	295	2.6	0.26	30917
617	13	125	970	292	6.786	0.679	31087
618	13	127	965	293	3.314	0.331	30596
619	13	129	962	294	2.055	0.206	29848
620	13	131	958	301	5.24	0.524	32693
621	13	133	950	308	6.909	0.691	29535
622	13	135	943	322	10.174	1.017	30688
623	13	137	938	336	9.663	0.966	31039
624	13	139	934	352	10.72	1.072	29538
625	13	141	924	383	21.172	2.117	29116
626	13	143	920	388	4.162	0.416	29840
627	13	145	907	404	13.4	1.34	31011
628	13	147	894	409	9.053	0.905	29679
629	13	149	890	413	3.677	0.368	31109
630	13	151	866	423	16.9	1.69	30900
631	13	153	859	429	5.993	0.599	30565
632	13	155	856	435	4.36	0.436	30769
633	13	157	853	441	4.36	0.436	30755
634	13	159	849	448	5.24	0.524	30648
635	13	161	849	449	0.65	0.065	30579
636	13	163	848	452	2.055	0.206	29711
637	13	165	846	461	5.993	0.599	32507
638	13	167	845	472	7.179	0.718	30200
639	13	169	844	484	7.827	0.783	31379
640	13	171	842	492	5.36	0.536	31820
641	13	173	834	508	11.627	1.163	30659
642	13	175	830	518	7.001	0.7	30578
643	13	177	828	518	1.3	0.13	30358
644	13	179	816	522	8.222	0.822	30450
645	13	181	812	524	2.907	0.291	33563
646	13	183	806	528	4.687	0.469	29282
647	13	185	801	532	4.162	0.416	30044
648	13	187	798	531	2.055	0.206	31288
649	13	189	793	532	3.314	0.331	30461
650	13	191	782	538	8.144	0.814	31679
651	13	193	772	546	8.324	0.832	31565
652	13	195	769	549	2.758	0.276	30350
653	13	197	764	555	5.077	0.508	31059
654	13	199	763	557	1.453	0.145	30987
655	13	201	758	564	5.591	0.559	30058
656	13	203	751	580	11.351	1.135	25287
657	13	205	749	582	1.838	0.184	29009
658	13	207	745	588	4.687	0.469	27763
659	13	209	744	594	3.954	0.395	30090
660	13	211	739	605	7.854	0.785	31539
661	13	213	734	611	5.077	0.508	31113
662	13	215	731	615	3.25	0.325	29899
663	13	217	724	620	5.591	0.559	32011
664	13	219	720	619	2.68	0.268	32368
665	13	221	708	625	8.72	0.872	30577
666	13	223	696	627	7.907	0.791	28586
667	13	225	695	628	0.919	0.092	30941
668	13	227	692	631	2.758	0.276	29533
669	13	229	689	634	2.758	0.276	30532
670	13	231	684	641	5.591	0.559	29993
671	13	233	682	642	1.453	0.145	30718
672	13	235	679	652	6.786	0.679	30509
673	13	237	676	657	3.79	0.379	30878
674	13	239	670	661	4.687	0.469	31045
675	13	241	663	662	4.596	0.46	31510
676	13	243	661	665	2.344	0.234	31044
677	13	245	656	674	6.692	0.669	30945
678	13	247	656	675	0.65	0.065	31042
679	13	249	657	677	1.453	0.145	30923
680	13	251	660	682	3.79	0.379	30790
681	13	253	660	682	0	0	30897
682	13	255	664	675	5.24	0.524	31168
683	13	257	666	672	2.344	0.234	31692
684	13	259	666	671	0.65	0.065	31599
685	13	261	663	672	2.055	0.206	31474
686	13	263	653	677	7.267	0.727	30925
687	13	265	644	679	5.993	0.599	31043
688	13	267	638	679	3.9	0.39	31052
689	13	269	632	676	4.36	0.436	30596
690	13	271	630	676	1.3	0.13	30805
691	13	273	629	675	0.919	0.092	30712
692	13	275	629	671	2.6	0.26	31711
693	13	277	629	671	0	0	31137
694	13	279	620	665	7.031	0.703	30912
695	13	281	620	665	0	0	31271
696	13	283	620	665	0	0	31418
697	13	285	620	663	1.3	0.13	30606
698	13	287	620	663	0	0	30821
699	13	289	621	663	0.65	0.065	31672
700	14	121	1018	255	-1	-1	30141
701	14	123	1012	257	4.111	0.411	30957
702	14	125	1001	261	7.608	0.761	30513
703	14	127	999	261	1.3	0.13	30940
704	14	129	992	265	5.24	0.524	29934
705	14	131	985	266	4.596	0.46	30623
706	14	133	976	269	6.166	0.617	31033
707	14	135	967	272	6.166	0.617	29084
708	14	137	963	273	2.68	0.268	28512
709	14	139	960	274	2.055	0.206	28522
710	14	141	959	274	0.65	0.065	26925
711	14	143	948	284	9.663	0.966	26675
712	14	145	948	284	0	0	27218
713	14	147	948	284	0	0	28567
714	14	149	947	285	0.919	0.092	26660
715	14	151	947	285	0	0	29360
716	14	153	939	293	7.354	0.735	28736
717	14	155	928	306	11.069	1.107	29967
718	14	157	928	308	1.3	0.13	27782
719	14	159	926	311	2.344	0.234	29717
720	14	161	921	318	5.591	0.559	28114
721	14	163	910	331	11.069	1.107	29976
722	14	165	910	333	1.3	0.13	32501
723	14	167	907	335	2.344	0.234	32870
724	14	169	898	339	6.402	0.64	31753
725	14	171	898	340	0.65	0.065	29242
726	14	173	892	346	5.515	0.552	33028
727	14	175	889	349	2.758	0.276	33508
728	14	177	889	351	1.3	0.13	33714
729	14	179	883	359	6.5	0.65	31462
730	14	181	883	361	1.3	0.13	30832
731	14	183	882	365	2.68	0.268	33738
732	14	185	881	372	4.596	0.46	32232
733	14	187	881	372	0	0	35336
734	14	189	881	372	0	0	34939
735	14	191	880	377	3.314	0.331	35295
736	14	193	879	381	2.68	0.268	26275
737	14	195	879	383	1.3	0.13	30206
738	14	197	877	384	1.453	0.145	28573
739	14	199	873	390	4.687	0.469	29447
740	14	201	870	393	2.758	0.276	32738
741	14	203	868	395	1.838	0.184	29983
742	14	205	866	400	3.5	0.35	29172
743	14	207	865	402	1.453	0.145	27664
744	14	209	867	404	1.838	0.184	27204
745	14	211	867	415	7.15	0.715	29086
746	14	213	867	415	0	0	29490
747	14	215	867	420	3.25	0.325	27303
748	14	217	867	430	6.5	0.65	35020
749	14	219	867	432	1.3	0.13	36119
750	14	221	867	437	3.25	0.325	35027
751	14	223	863	450	8.841	0.884	28825
752	14	225	859	460	7.001	0.7	32289
753	14	227	856	467	4.95	0.495	29325
754	14	229	854	473	4.111	0.411	28466
755	14	231	850	482	6.402	0.64	27402
756	14	233	850	482	0	0	38260
757	14	235	849	487	3.314	0.331	35673
758	14	237	849	488	0.65	0.065	36749
759	14	239	846	491	2.758	0.276	31369
760	14	241	844	497	4.111	0.411	31928
761	14	243	840	506	6.402	0.64	26580
762	14	245	840	507	0.65	0.065	28200
763	14	247	840	511	2.6	0.26	18524
764	14	249	840	516	3.25	0.325	28027
765	14	251	839	517	0.919	0.092	33303
766	14	253	836	521	3.25	0.325	37500
767	14	255	833	526	3.79	0.379	34819
768	14	257	830	529	2.758	0.276	32761
769	14	259	829	536	4.596	0.46	37304
770	14	261	825	543	5.24	0.524	31752
771	14	263	823	544	1.453	0.145	30015
772	14	265	822	546	1.453	0.145	20681
773	14	267	821	546	0.65	0.065	25620
774	14	269	821	547	0.65	0.065	31201
775	14	271	822	543	2.68	0.268	30929
776	14	273	822	543	0	0	30647
777	15	151	1009	703	-1	-1	30125
778	15	153	1004	705	3.5	0.35	29734
779	15	155	995	707	5.993	0.599	30282
780	15	157	989	710	4.36	0.436	30045
781	15	159	980	713	6.166	0.617	28803
782	15	161	972	716	5.553	0.555	29016
783	15	163	966	720	4.687	0.469	29373
784	15	165	963	722	2.344	0.234	28869
785	15	167	961	726	2.907	0.291	27925
786	15	169	947	737	11.573	1.157	27546
787	15	171	940	740	4.95	0.495	28523
788	15	173	933	741	4.596	0.46	30448
789	15	175	924	743	5.993	0.599	31839
790	15	177	910	752	10.818	1.082	29807
791	15	179	908	753	1.453	0.145	28776
792	15	181	907	753	0.65	0.065	28527
793	15	183	898	743	8.745	0.874	29849
794	15	185	887	739	7.608	0.761	29722
795	15	187	872	739	9.75	0.975	31378
796	15	189	850	734	14.664	1.466	30523
797	15	191	841	733	5.886	0.589	33043
798	15	193	823	729	11.985	1.199	30304
799	15	195	822	729	0.65	0.065	30124
800	15	197	825	727	2.344	0.234	31462
801	15	199	826	726	0.919	0.092	30909
802	15	201	826	726	0	0	29627
803	15	203	825	724	1.453	0.145	29696
804	15	205	814	708	12.62	1.262	31310
805	15	207	809	698	7.267	0.727	28588
806	15	209	805	698	2.6	0.26	27151
807	15	211	788	690	12.212	1.221	29174
808	15	213	779	687	6.166	0.617	29472
809	15	215	771	683	5.814	0.581	28567
810	15	217	770	683	0.65	0.065	28947
811	15	219	769	683	0.65	0.065	26105
812	15	221	769	683	0	0	31198
813	15	223	768	683	0.65	0.065	31027
814	15	225	774	682	3.954	0.395	28718
815	15	227	767	681	4.596	0.46	30618
816	15	229	762	679	3.5	0.35	30974
817	15	231	763	679	0.65	0.065	31117
818	15	233	770	678	4.596	0.46	29222
819	15	235	768	668	6.629	0.663	30037
820	15	237	763	662	5.077	0.508	30797
821	15	239	763	662	0	0	30868
822	15	241	763	662	0	0	31187
823	15	243	763	665	1.95	0.195	30750
824	15	245	764	665	0.65	0.065	30176
825	15	247	764	665	0	0	30672
826	15	249	764	663	1.3	0.13	30968
827	15	251	763	661	1.453	0.145	30541
828	15	253	763	661	0	0	30718
829	15	255	764	661	0.65	0.065	30572
830	15	257	764	661	0	0	30251
831	15	259	764	660	0.65	0.065	30484
832	15	261	760	657	3.25	0.325	30811
833	15	263	759	655	1.453	0.145	30918
834	15	265	757	652	2.344	0.234	31701
835	15	267	754	647	3.79	0.379	30527
836	15	269	754	647	0	0	30670
837	15	271	754	647	0	0	30457
838	15	273	753	645	1.453	0.145	30939
839	15	275	753	644	0.65	0.065	30547
840	15	277	753	642	1.3	0.13	30692
841	15	279	754	642	0.65	0.065	30723
842	15	281	756	643	1.453	0.145	30460
843	15	283	757	645	1.453	0.145	31213
844	15	285	757	647	1.3	0.13	30816
845	15	287	755	648	1.453	0.145	30892
846	15	289	755	648	0	0	30532
847	16	159	919	20	-1	-1	32244
848	16	161	916	22	2.344	0.234	31726
849	16	163	913	29	4.95	0.495	33040
850	16	165	912	32	2.055	0.206	30843
851	16	167	907	44	8.45	0.845	29719
852	16	169	902	53	6.692	0.669	26708
853	16	171	899	59	4.36	0.436	25504
854	16	173	897	64	3.5	0.35	27803
855	16	175	894	71	4.95	0.495	26630
856	16	177	892	78	4.732	0.473	26582
857	16	179	895	84	4.36	0.436	31755
858	16	181	893	88	2.907	0.291	31172
859	16	183	857	98	24.285	2.429	28153
860	16	185	846	104	8.144	0.814	34438
861	16	187	828	115	13.711	1.371	29561
862	16	189	817	127	10.581	1.058	30705
863	16	191	811	140	9.306	0.931	27195
864	16	193	804	158	12.553	1.255	32291
865	16	195	800	163	4.162	0.416	30899
866	16	197	789	173	9.663	0.966	29093
867	16	199	774	187	13.337	1.334	29592
868	16	201	770	191	3.677	0.368	31062
869	16	203	767	197	4.36	0.436	25455
870	16	205	768	199	1.453	0.145	29807
871	16	207	780	205	8.72	0.872	30975
872	16	209	792	218	11.499	1.15	30846
873	16	211	812	243	20.81	2.081	29172
874	16	213	821	263	14.255	1.426	26233
875	16	215	833	279	13	1.3	33686
876	16	217	846	303	17.741	1.774	31360
877	16	219	852	321	12.333	1.233	31075
878	16	221	854	340	12.418	1.242	28228
879	16	223	852	372	20.84	2.084	38987
880	16	225	844	391	13.4	1.34	29462
881	16	227	839	413	14.664	1.466	28706
882	16	229	834	442	19.128	1.913	24138
883	16	231	827	451	7.411	0.741	28296
884	16	233	822	458	5.591	0.559	33165
885	16	235	811	481	16.571	1.657	29353
886	16	237	811	482	0.65	0.065	32469
887	16	239	827	517	25.014	2.501	33551
888	16	241	826	524	4.596	0.46	32151
889	16	243	833	539	10.759	1.076	30683
890	16	245	837	548	6.402	0.64	32337
891	16	247	846	565	12.503	1.25	32505
892	16	249	856	564	6.532	0.653	31112
893	16	251	857	567	2.055	0.206	30967
894	16	253	861	576	6.402	0.64	32794
895	16	255	868	586	7.934	0.793	30434
896	16	257	885	593	11.95	1.195	23867
897	16	259	894	596	6.166	0.617	28331
898	16	261	908	601	9.663	0.966	37234
899	16	263	924	607	11.107	1.111	26979
900	16	265	939	612	10.277	1.028	28127
901	16	267	953	618	9.9	0.99	31733
902	16	269	960	621	4.95	0.495	31049
903	16	271	966	625	4.687	0.469	31811
904	16	273	990	633	16.443	1.644	30916
905	16	275	989	633	0.65	0.065	30269
906	16	277	963	626	17.501	1.75	33662
907	16	279	877	587	61.378	6.138	25969
908	16	281	843	572	24.155	2.415	26944
909	16	283	821	569	14.432	1.443	29404
910	16	285	770	558	33.911	3.391	28674
911	16	287	741	555	18.95	1.895	31024
912	16	289	713	554	18.211	1.821	29664
913	17	173	1008	186	-1	-1	24026
914	17	175	1008	190	2.6	0.26	28959
915	17	177	1002	217	17.978	1.798	30524
916	17	179	1002	217	0	0	30050
917	17	181	1010	203	10.481	1.048	28648
918	17	183	1014	197	4.687	0.469	29952
919	17	185	1014	196	0.65	0.065	24362
920	17	187	1014	193	1.95	0.195	28743
921	17	189	1015	192	0.919	0.092	30531
922	17	191	1015	187	3.25	0.325	25751
923	17	193	1014	182	3.314	0.331	23574
924	17	195	1012	175	4.732	0.473	16732
925	17	197	1009	171	3.25	0.325	25899
926	17	199	1005	171	2.6	0.26	18265
927	17	201	1000	177	5.077	0.508	31769
928	17	203	998	186	5.993	0.599	19171
929	17	205	997	197	7.179	0.718	30880
930	17	207	996	213	10.42	1.042	31494
931	17	209	996	213	0	0	28080
932	17	211	994	213	1.3	0.13	28964
933	17	213	994	214	0.65	0.065	29975
934	17	215	994	203	7.15	0.715	30442
935	17	217	992	217	9.192	0.919	30131
936	17	219	987	225	6.132	0.613	29097
937	17	221	983	231	4.687	0.469	28801
938	17	223	979	239	5.814	0.581	27095
939	17	225	976	247	5.553	0.555	29721
940	17	227	970	253	5.515	0.552	29726
941	17	229	965	264	7.854	0.785	30613
942	17	231	963	277	8.549	0.855	30394
943	17	233	961	285	5.36	0.536	31075
944	17	235	960	291	3.954	0.395	30887
945	17	237	956	300	6.402	0.64	30816
946	17	239	956	300	0	0	31252
947	17	241	947	302	5.993	0.599	37434
948	17	243	941	308	5.515	0.552	22228
949	17	245	938	311	2.758	0.276	26459
950	17	247	933	317	5.077	0.508	34466
951	17	249	926	328	8.475	0.847	28525
952	17	251	921	336	6.132	0.613	30521
953	17	253	915	343	5.993	0.599	29895
954	17	255	911	349	4.687	0.469	30717
955	17	257	907	353	3.677	0.368	30130
956	17	259	896	355	7.267	0.727	32601
957	17	261	885	352	7.411	0.741	31163
958	17	263	878	350	4.732	0.473	30356
959	17	265	869	342	7.827	0.783	31472
960	17	267	842	331	18.95	1.895	31343
961	17	269	842	331	0	0	29976
962	17	271	835	320	8.475	0.847	30714
963	17	273	833	318	1.838	0.184	29766
964	17	275	829	310	5.814	0.581	31544
965	17	277	820	305	6.692	0.669	30179
966	17	279	807	297	9.922	0.992	30823
967	17	281	795	292	8.45	0.845	31655
968	17	283	774	286	14.196	1.42	31042
969	17	285	767	283	4.95	0.495	26155
970	17	287	765	280	2.344	0.234	31338
971	17	289	756	272	7.827	0.783	31324
972	18	197	992	993	-1	-1	26575
973	18	199	989	995	2.344	0.234	24931
974	18	201	981	996	5.24	0.524	21059
975	18	203	967	998	9.192	0.919	18876
976	18	205	953	1001	9.306	0.931	42372
977	18	207	938	1004	9.943	0.994	24039
978	18	209	934	1004	2.6	0.26	21318
979	18	211	920	1007	9.306	0.931	29494
980	18	213	910	1007	6.5	0.65	30019
981	18	215	904	1006	3.954	0.395	29415
982	18	217	901	1005	2.055	0.206	29998
983	18	219	894	1003	4.732	0.473	30227
984	18	221	889	1002	3.314	0.331	29476
985	18	223	884	1001	3.314	0.331	29904
986	18	225	880	999	2.907	0.291	29864
987	18	227	873	997	4.732	0.473	29747
988	18	229	871	997	1.3	0.13	29159
989	18	231	871	997	0	0	29794
990	18	233	855	996	10.42	1.042	29988
991	18	235	855	996	0	0	30338
992	18	237	855	995	0.65	0.065	29872
993	19	181	1011	54	-1	-1	23226
994	19	183	1011	71	11.05	1.105	28549
995	19	185	1009	79	5.36	0.536	29354
996	19	187	1006	90	7.411	0.741	19442
997	19	189	1004	107	11.126	1.113	26719
998	19	191	1001	127	13.145	1.315	27743
999	19	193	1001	137	6.5	0.65	26990
1000	19	195	1000	149	7.827	0.783	31703
1001	19	197	999	161	7.827	0.783	30393
1002	19	199	999	170	5.85	0.585	27062
1003	19	201	998	179	5.886	0.589	22542
1004	19	203	998	187	5.2	0.52	19834
1005	19	205	998	197	6.5	0.65	29485
1006	19	207	998	200	1.95	0.195	29289
1007	19	209	997	205	3.314	0.331	30691
1008	19	211	996	208	2.055	0.206	30327
1009	19	213	996	216	5.2	0.52	29921
1010	19	215	994	219	2.344	0.234	30036
1011	19	217	989	224	4.596	0.46	28218
1012	19	219	981	229	6.132	0.613	27101
1013	19	221	979	232	2.344	0.234	29690
1014	19	223	977	237	3.5	0.35	29604
1015	19	225	973	242	4.162	0.416	28537
1016	19	227	973	244	1.3	0.13	29527
1017	19	229	973	248	2.6	0.26	29577
1018	19	231	973	255	4.55	0.455	30238
1019	19	233	973	258	1.95	0.195	32395
1020	19	235	975	267	5.993	0.599	30898
1021	19	237	974	275	5.24	0.524	30512
1022	19	239	974	279	2.6	0.26	30977
1023	19	241	967	286	6.435	0.643	31670
1024	19	243	964	291	3.79	0.379	29138
1025	19	245	963	297	3.954	0.395	26348
1026	19	247	964	301	2.68	0.268	27736
1027	19	249	960	311	7.001	0.7	22841
1028	19	251	960	311	0	0	29791
1029	19	253	960	307	2.6	0.26	28724
1030	19	255	962	301	4.111	0.411	27181
1031	19	257	949	292	10.277	1.028	15030
1032	19	259	949	292	0	0	22323
1033	19	261	948	291	0.919	0.092	24392
1034	19	263	941	283	6.909	0.691	15578
1035	19	265	935	277	5.515	0.552	28010
1036	19	267	932	271	4.36	0.436	25826
1037	19	269	932	271	0	0	29989
1038	20	257	1023	112	-1	-1	31108
1039	20	259	1023	112	0	0	29635
1040	20	261	1023	112	0	0	26768
1041	20	263	1015	112	5.2	0.52	27533
1042	20	265	1013	113	1.453	0.145	25977
1043	20	267	1007	120	5.993	0.599	25818
1044	20	269	1003	121	2.68	0.268	27158
1045	20	271	994	124	6.166	0.617	29070
1046	20	273	988	125	3.954	0.395	24669
1047	20	275	986	125	1.3	0.13	32152
1048	20	277	976	127	6.629	0.663	26118
1049	20	279	971	128	3.314	0.331	30621
1050	20	281	967	128	2.6	0.26	35265
1051	20	283	957	127	6.532	0.653	30709
1052	20	285	947	124	6.786	0.679	29001
1053	20	287	934	121	8.672	0.867	31095
1054	20	289	923	121	7.15	0.715	31170
1055	21	251	1021	426	-1	-1	29970
1056	21	253	1019	428	1.838	0.184	29919
1057	21	255	1018	430	1.453	0.145	30905
1058	21	257	1008	440	9.192	0.919	30246
1059	21	259	1005	446	4.36	0.436	28410
1060	21	261	1001	450	3.677	0.368	29906
1061	21	263	994	454	5.24	0.524	29658
1062	21	265	984	464	9.192	0.919	26575
1063	21	267	977	470	5.993	0.599	30561
1064	21	269	965	483	11.499	1.15	31114
1065	21	271	961	487	3.677	0.368	30132
1066	21	273	955	492	5.077	0.508	30766
1067	21	275	954	492	0.65	0.065	30654
1068	21	277	954	492	0	0	30725
1069	21	279	954	492	0	0	30252
1070	21	281	956	489	2.344	0.234	31327
1071	21	283	963	485	5.24	0.524	30586
1072	21	285	965	483	1.838	0.184	30389
1073	21	287	969	480	3.25	0.325	30261
1074	21	289	973	477	3.25	0.325	31497
