# Supplementary material for: The Arp2/3 complex is required for in situ haptotactic response of microglia to iC3b
Source: EMBO Rep. 2026 Feb 27;27(7):1666–95. doi: 10.1038/s44319-026-00720-9 (PMC13076747; doi:10.1038/s44319-026-00720-9)
Supplement: Supplementary file 15 — Source data Fig. 3 [file 44319_2026_720_MOESM15_ESM.zip › Figure 3/3H-L/25.02.09 BV2 iC3b hapto CK666 well 2 toward tracks.csv]

Track n�	Slice n�	X	Y	Distance	Velocity	Pixel Value
1	253	1009	536	-1.000	-1.000	29728
1	255	1005	535	2.680	0.268	29929
1	257	996	532	6.166	0.617	30056
1	259	1004	541	7.827	0.783	30152
1	261	998	538	4.360	0.436	29798
1	263	996	536	1.838	0.184	30097
1	265	991	529	5.591	0.559	30461
1	267	987	520	6.402	0.640	30080
1	269	979	509	8.841	0.884	29928
1	271	970	500	8.273	0.827	30063
1	273	968	496	2.907	0.291	30044
1	275	955	479	13.910	1.391	28884
1	277	950	475	4.162	0.416	32973
1	279	937	467	9.922	0.992	30407
1	281	926	464	7.411	0.741	30508
1	283	916	465	6.532	0.653	30138
1	285	913	464	2.055	0.206	30132
1	287	910	460	3.250	0.325	30294
1	289	908	457	2.344	0.234	29740
2	129	1007	833	-1.000	-1.000	29973
2	131	995	847	11.985	1.199	29995
2	133	994	848	0.919	0.092	25539
2	135	988	863	10.501	1.050	31693
2	137	987	866	2.055	0.206	38199
2	139	980	878	9.030	0.903	32727
2	141	971	893	11.370	1.137	34435
2	143	965	911	12.333	1.233	31525
2	145	958	927	11.351	1.135	30224
2	147	953	934	5.591	0.559	29373
2	149	931	953	18.894	1.889	29907
2	151	923	961	7.354	0.735	29866
2	153	913	971	9.192	0.919	31884
2	155	908	974	3.790	0.379	37811
2	157	900	980	6.500	0.650	27113
2	159	897	985	3.790	0.379	34959
2	161	894	989	3.250	0.325	29763
2	163	888	996	5.993	0.599	30172
2	165	885	1000	3.250	0.325	28214
2	167	883	1003	2.344	0.234	24944
2	169	881	1006	2.344	0.234	24702
2	171	879	1010	2.907	0.291	25551
2	173	878	1016	3.954	0.395	29749
2	175	878	1018	1.300	0.130	29963
2	177	877	1019	0.919	0.092	30135
2	179	877	1020	0.650	0.065	29958
3	133	1017	834	-1.000	-1.000	32057
3	135	1011	831	4.360	0.436	25482
3	137	1002	835	6.402	0.640	32004
3	139	984	841	12.333	1.233	30158
3	141	981	844	2.758	0.276	29775
3	143	973	861	12.212	1.221	30046
3	145	971	863	1.838	0.184	30493
3	147	957	863	9.100	0.910	29805
3	149	945	863	7.800	0.780	29853
3	151	929	860	10.581	1.058	29975
3	153	923	859	3.954	0.395	30462
3	155	916	856	4.950	0.495	30652
3	157	907	853	6.166	0.617	30135
3	159	898	851	5.993	0.599	29877
3	161	893	850	3.314	0.331	30227
3	163	886	848	4.732	0.473	30221
3	165	877	844	6.402	0.640	30067
3	167	870	842	4.732	0.473	29928
3	169	867	839	2.758	0.276	30619
3	171	870	840	2.055	0.206	30269
3	173	888	851	13.711	1.371	30408
3	175	892	854	3.250	0.325	30052
3	177	902	862	8.324	0.832	30175
3	179	920	886	19.500	1.950	30346
3	181	922	887	1.453	0.145	29642
3	183	931	907	14.255	1.426	30109
3	185	936	928	14.031	1.403	29854
3	187	937	928	0.650	0.065	29848
3	189	942	937	6.692	0.669	30105
3	191	950	951	10.481	1.048	30256
3	193	953	961	6.786	0.679	30241
3	195	955	965	2.907	0.291	30146
3	197	957	973	5.360	0.536	30175
3	199	960	980	4.950	0.495	30509
3	201	961	986	3.954	0.395	30072
3	203	962	989	2.055	0.206	23638
3	205	963	993	2.680	0.268	31528
3	207	964	995	1.453	0.145	29744
3	209	964	1000	3.250	0.325	26217
3	211	965	1003	2.055	0.206	33677
3	213	965	1005	1.300	0.130	29860
3	215	966	1009	2.680	0.268	29665
3	217	966	1010	0.650	0.065	29762
3	219	966	1012	1.300	0.130	29975
3	221	966	1014	1.300	0.130	30140
3	223	963	1017	2.758	0.276	29951
3	225	962	1019	1.453	0.145	29562
3	227	960	1022	2.344	0.234	31202
3	229	960	1022	0.000	0.000	31483
3	231	961	1025	2.055	0.206	0
4	175	1017	929	-1.000	-1.000	29445
4	177	1014	927	2.344	0.234	29218
4	179	1007	926	4.596	0.460	29375
4	181	999	922	5.814	0.581	28182
4	183	991	917	6.132	0.613	30644
4	185	971	911	13.572	1.357	30155
4	187	968	909	2.344	0.234	31028
4	189	960	908	5.240	0.524	29568
4	191	945	908	9.750	0.975	26815
4	193	936	909	5.886	0.589	29918
4	195	925	910	7.179	0.718	25385
4	197	908	910	11.050	1.105	28938
4	199	882	915	17.209	1.721	30092
4	201	877	916	3.314	0.331	30499
4	203	876	917	0.919	0.092	29134
4	205	871	927	7.267	0.727	27101
4	207	869	928	1.453	0.145	28983
4	209	865	933	4.162	0.416	27950
4	211	859	940	5.993	0.599	29502
4	213	855	949	6.402	0.640	27626
4	215	848	963	10.174	1.017	28427
4	217	843	973	7.267	0.727	28136
4	219	840	983	6.786	0.679	30853
4	221	837	989	4.360	0.436	29111
4	223	837	989	0.000	0.000	29184
4	225	837	989	0.000	0.000	28587
4	227	838	978	7.179	0.718	28344
4	229	827	959	14.270	1.427	23757
4	231	824	951	5.553	0.555	27047
4	233	817	938	9.597	0.960	28660
4	235	809	931	6.909	0.691	23643
4	237	797	919	11.031	1.103	20273
4	239	796	917	1.453	0.145	24868
4	241	793	912	3.790	0.379	29166
4	243	793	919	4.550	0.455	30179
4	245	795	926	4.732	0.473	29910
4	247	798	938	8.040	0.804	30790
4	249	802	951	8.841	0.884	30792
4	251	807	963	8.450	0.845	30250
4	253	811	971	5.814	0.581	28297
4	255	814	978	4.950	0.495	30280
4	257	816	983	3.500	0.350	30024
4	259	818	995	7.907	0.791	29994
4	261	818	998	1.950	0.195	30045
4	263	816	1003	3.500	0.350	30341
4	265	815	1009	3.954	0.395	29921
4	267	813	1017	5.360	0.536	30120
4	269	813	1017	0.000	0.000	30189
4	271	814	1023	3.954	0.395	30205
5	181	1001	641	-1.000	-1.000	30715
5	183	991	641	6.500	0.650	25750
5	185	984	639	4.732	0.473	27321
5	187	979	639	3.250	0.325	29312
5	189	971	641	5.360	0.536	24880
5	191	957	644	9.306	0.931	28103
5	193	943	650	9.900	0.990	30420
5	195	940	652	2.344	0.234	23487
5	197	936	658	4.687	0.469	31565
5	199	930	666	6.500	0.650	28508
5	201	920	670	7.001	0.700	26497
5	203	910	678	8.324	0.832	29810
5	205	903	682	5.240	0.524	28663
5	207	895	688	6.500	0.650	27375
5	209	892	692	3.250	0.325	27165
5	211	889	696	3.250	0.325	26591
5	213	889	696	0.000	0.000	29848
5	215	889	696	0.000	0.000	30767
5	217	898	689	7.411	0.741	30419
5	219	932	659	29.472	2.947	30367
5	221	947	642	14.736	1.474	30209
5	223	953	627	10.501	1.050	30541
5	225	959	616	8.144	0.814	30370
5	227	962	611	3.790	0.379	30143
5	229	970	605	6.500	0.650	30596
5	231	977	597	6.909	0.691	30769
5	233	986	582	11.370	1.137	30549
5	235	992	575	5.993	0.599	30231
5	237	997	568	5.591	0.559	30574
5	239	1001	563	4.162	0.416	26135
5	241	1002	560	2.055	0.206	27975
5	243	1003	558	1.453	0.145	30588
5	245	1007	552	4.687	0.469	30631
5	247	1009	549	2.344	0.234	29481
5	249	1011	546	2.344	0.234	30277
5	251	1014	541	3.790	0.379	33264
5	253	1015	539	1.453	0.145	27764
5	255	1018	533	4.360	0.436	29557
5	257	1018	532	0.650	0.065	29814
6	187	1001	463	-1.000	-1.000	25567
6	189	992	453	8.745	0.874	27898
6	191	985	438	10.759	1.076	25186
6	193	975	425	10.661	1.066	29783
6	195	949	411	19.194	1.919	28255
6	197	942	406	5.591	0.559	27373
6	199	929	397	10.277	1.028	28183
6	201	924	392	4.596	0.460	28972
6	203	900	377	18.396	1.840	29519
6	205	881	357	17.931	1.793	29798
6	207	864	340	15.627	1.563	29287
6	209	859	334	5.077	0.508	29832
6	211	848	314	14.836	1.484	30421
6	213	843	292	14.664	1.466	30476
6	215	846	284	5.553	0.555	29458
6	217	846	281	1.950	0.195	29861
6	219	853	274	6.435	0.643	29706
6	221	864	257	13.161	1.316	28123
6	223	869	243	9.663	0.966	24780
6	225	867	242	1.453	0.145	30303
6	227	862	238	4.162	0.416	29995
6	229	860	234	2.907	0.291	29642
6	231	857	228	4.360	0.436	28988
6	233	854	220	5.553	0.555	30346
6	235	856	206	9.192	0.919	29597
6	237	858	203	2.344	0.234	30353
6	239	860	198	3.500	0.350	30493
6	241	862	194	2.907	0.291	30581
6	243	863	194	0.650	0.065	30662
6	245	859	189	4.162	0.416	31111
6	247	870	184	7.854	0.785	30644
6	249	879	181	6.166	0.617	29583
6	251	881	179	1.838	0.184	31451
6	253	889	169	8.324	0.832	28060
6	255	887	159	6.629	0.663	33651
6	257	884	154	3.790	0.379	24283
6	259	882	151	2.344	0.234	29574
6	261	879	148	2.758	0.276	29967
6	263	879	147	0.650	0.065	31622
6	265	881	140	4.732	0.473	29430
6	267	881	136	2.600	0.260	30530
6	269	885	130	4.687	0.469	30290
6	271	891	126	4.687	0.469	30546
6	273	902	126	7.150	0.715	30527
6	275	908	126	3.900	0.390	30101
6	277	915	127	4.596	0.460	30548
6	279	917	127	1.300	0.130	30227
6	281	929	122	8.450	0.845	25107
6	283	931	121	1.453	0.145	25169
6	285	940	114	7.411	0.741	27945
6	287	944	109	4.162	0.416	29822
6	289	951	103	5.993	0.599	30075
7	233	1005	200	-1.000	-1.000	31977
7	235	1002	203	2.758	0.276	31977
7	237	1000	208	3.500	0.350	30885
7	239	999	209	0.919	0.092	25287
7	241	995	213	3.677	0.368	31111
7	243	995	213	0.000	0.000	31585
7	245	988	217	5.240	0.524	29441
7	247	970	228	13.711	1.371	29776
7	249	967	231	2.758	0.276	30241
7	251	963	231	2.600	0.260	29001
7	253	954	231	5.850	0.585	29638
7	255	943	235	7.608	0.761	30553
7	257	939	237	2.907	0.291	30149
7	259	931	239	5.360	0.536	30158
7	261	926	242	3.790	0.379	30392
7	263	920	246	4.687	0.469	30425
7	265	920	246	0.000	0.000	30129
7	267	914	249	4.360	0.436	30003
7	269	911	251	2.344	0.234	30409
7	271	909	252	1.453	0.145	30044
7	273	907	252	1.300	0.130	30638
7	275	906	253	0.919	0.092	29838
7	277	904	254	1.453	0.145	30454
7	279	899	254	3.250	0.325	30566
7	281	899	254	0.000	0.000	30235
7	283	893	253	3.954	0.395	29824
7	285	895	252	1.453	0.145	30005
7	287	897	248	2.907	0.291	29954
7	289	899	246	1.838	0.184	29823
8	247	1019	460	-1.000	-1.000	30482
8	249	1014	458	3.500	0.350	26082
8	251	1006	454	5.814	0.581	26974
8	253	995	450	7.608	0.761	27996
8	255	984	443	8.475	0.847	31421
8	257	979	437	5.077	0.508	30591
8	259	971	426	8.841	0.884	28477
8	261	969	424	1.838	0.184	26768
8	263	966	419	3.790	0.379	26824
8	265	964	413	4.111	0.411	29079
8	267	962	406	4.732	0.473	25626
8	269	959	395	7.411	0.741	29100
8	271	958	392	2.055	0.206	32595
8	273	954	383	6.402	0.640	31967
8	275	953	381	1.453	0.145	33285
8	277	953	392	7.150	0.715	29127
8	279	953	392	0.000	0.000	29489
8	281	953	392	0.000	0.000	33268
8	283	948	379	9.053	0.905	26639
8	285	946	370	5.993	0.599	29143
8	287	946	365	3.250	0.325	30093
8	289	947	357	5.240	0.524	34002
9	193	1010	785	-1.000	-1.000	30079
9	195	1010	785	0.000	0.000	28606
9	197	1009	785	0.650	0.065	29281
9	199	992	778	11.950	1.195	30610
9	201	992	778	0.000	0.000	30297
9	203	992	778	0.000	0.000	26865
9	205	992	770	5.200	0.520	26886
9	207	992	757	8.450	0.845	28467
9	209	992	753	2.600	0.260	30439
9	211	990	747	4.111	0.411	30025
9	213	987	738	6.166	0.617	30246
9	215	987	735	1.950	0.195	29701
9	217	989	731	2.907	0.291	29394
9	219	992	721	6.786	0.679	29119
9	221	994	714	4.732	0.473	28258
9	223	996	709	3.500	0.350	30084
9	225	998	702	4.732	0.473	29756
9	227	1004	689	9.306	0.931	28499
9	229	1006	677	7.907	0.791	29626
9	231	1006	659	11.700	1.170	25598
9	233	1004	643	10.481	1.048	29907
9	235	1004	636	4.550	0.455	29495
9	237	1003	625	7.179	0.718	29943
9	239	1003	614	7.150	0.715	30284
9	241	1011	592	15.216	1.522	30580
9	243	1018	578	10.174	1.017	30033
9	245	1018	570	5.200	0.520	29926
9	247	1018	554	10.400	1.040	30221
9	249	1018	544	6.500	0.650	30231
9	251	1017	539	3.314	0.331	30033
9	253	1016	529	6.532	0.653	30347
9	255	1015	523	3.954	0.395	30341
9	257	1015	520	1.950	0.195	30039
9	259	1014	516	2.680	0.268	30736
9	261	1013	507	5.886	0.589	30517
9	263	1013	496	7.150	0.715	29712
9	265	1013	484	7.800	0.780	27791
9	267	1011	461	15.006	1.501	31613
9	269	1008	450	7.411	0.741	26590
9	271	1007	446	2.680	0.268	28381
9	273	1000	433	9.597	0.960	31787
9	275	997	426	4.950	0.495	31663
9	277	987	409	12.820	1.282	28688
9	279	985	406	2.344	0.234	30401
9	281	982	404	2.344	0.234	30172
9	283	977	402	3.500	0.350	29115
9	285	974	399	2.758	0.276	30325
9	287	973	398	0.919	0.092	29874
9	289	973	398	0.000	0.000	30604
10	89	1017	217	-1.000	-1.000	24871
10	91	1001	231	13.819	1.382	26254
10	93	1000	229	1.453	0.145	27587
10	95	984	223	11.107	1.111	28548
10	97	984	223	0.000	0.000	28478
10	99	984	223	0.000	0.000	29785
10	101	980	222	2.680	0.268	29387
10	103	969	223	7.179	0.718	29856
10	105	950	225	12.418	1.242	30023
10	107	921	232	19.391	1.939	29925
10	109	907	241	10.818	1.082	33930
10	111	899	248	6.909	0.691	31835
10	113	895	253	4.162	0.416	29793
10	115	890	250	3.790	0.379	30791
10	117	888	248	1.838	0.184	32669
10	119	885	247	2.055	0.206	31200
10	121	881	252	4.162	0.416	36318
10	123	875	247	5.077	0.508	32342
10	125	866	238	8.273	0.827	38741
10	127	858	230	7.354	0.735	29787
10	129	846	212	14.061	1.406	24059
10	131	846	198	9.100	0.910	24633
10	133	846	207	5.850	0.585	25911
10	135	846	209	1.300	0.130	28777
10	137	845	222	8.475	0.847	31015
10	139	849	261	25.482	2.548	30814
10	141	855	297	23.722	2.372	19812
10	143	858	328	20.244	2.024	26918
10	145	859	330	1.453	0.145	30695
10	147	870	296	23.227	2.323	31265
10	149	870	264	20.799	2.080	31105
10	151	866	238	17.098	1.710	31203
10	153	861	212	17.209	1.721	31498
10	155	847	185	19.768	1.977	30238
10	157	823	158	23.481	2.348	26657
10	159	809	145	12.418	1.242	26524
10	161	803	143	4.111	0.411	30703
10	163	809	167	16.080	1.608	31325
10	165	839	206	31.982	3.198	31204
10	167	865	233	24.364	2.436	16446
10	169	867	233	1.300	0.130	31322
10	171	868	233	0.650	0.065	34677
10	173	859	192	27.284	2.728	36988
10	175	850	164	19.117	1.912	34388
10	177	837	143	16.053	1.605	31011
10	179	828	136	7.411	0.741	31306
10	181	821	138	4.732	0.473	34595
10	183	826	168	19.768	1.977	21860
10	185	836	204	24.285	2.429	23144
10	187	841	222	12.143	1.214	27845
10	189	850	251	19.736	1.974	29876
10	191	858	276	17.061	1.706	30537
10	193	861	291	9.943	0.994	23071
10	195	863	294	2.344	0.234	29688
10	197	864	306	7.827	0.783	29975
10	199	866	323	11.126	1.113	30898
10	201	868	341	11.772	1.177	33939
10	203	868	347	3.900	0.390	30947
10	205	868	361	9.100	0.910	33669
10	207	868	373	7.800	0.780	32254
10	209	865	388	9.943	0.994	34945
10	211	856	406	13.081	1.308	31528
10	213	847	421	11.370	1.137	31873
10	215	836	438	13.161	1.316	38383
10	217	833	443	3.790	0.379	30146
10	219	831	450	4.732	0.473	30665
10	221	827	457	5.240	0.524	30068
10	223	821	469	8.720	0.872	27753
10	225	819	475	4.111	0.411	29076
10	227	820	482	4.596	0.460	25107
10	229	824	497	10.090	1.009	28590
10	231	824	508	7.150	0.715	29236
10	233	824	513	3.250	0.325	28318
10	235	825	516	2.055	0.206	30375
10	237	828	524	5.553	0.555	31302
10	239	830	528	2.907	0.291	32200
10	241	833	540	8.040	0.804	33172
10	243	835	546	4.111	0.411	31168
10	245	836	552	3.954	0.395	30069
10	247	839	563	7.411	0.741	28661
10	249	840	566	2.055	0.206	27836
10	251	844	575	6.402	0.640	27166
10	253	847	580	3.790	0.379	30670
10	255	862	588	11.050	1.105	29076
10	257	872	596	8.324	0.832	30812
10	259	898	603	17.501	1.750	31197
10	261	908	608	7.267	0.727	31068
10	263	922	612	9.464	0.946	30859
10	265	931	615	6.166	0.617	31891
10	267	940	619	6.402	0.640	26220
10	269	944	621	2.907	0.291	27229
10	271	957	625	8.841	0.884	28529
10	273	961	626	2.680	0.268	30770
10	275	971	630	7.001	0.700	34094
10	277	983	636	8.720	0.872	30358
10	279	987	640	3.677	0.368	30301
10	281	990	641	2.055	0.206	29858
10	283	995	644	3.790	0.379	30517
10	285	998	644	1.950	0.195	30337
10	287	1000	645	1.453	0.145	30109
10	289	1002	648	2.344	0.234	30164
11	103	1010	377	-1.000	-1.000	30843
11	105	1009	379	1.453	0.145	30841
11	107	1009	379	0.000	0.000	30076
11	109	1005	382	3.250	0.325	34771
11	111	999	388	5.515	0.552	29220
11	113	995	393	4.162	0.416	23223
11	115	990	402	6.692	0.669	30351
11	117	986	406	3.677	0.368	28874
11	119	982	412	4.687	0.469	31530
11	121	977	417	4.596	0.460	30177
11	123	968	428	9.238	0.924	30321
11	125	967	429	0.919	0.092	30847
11	127	961	434	5.077	0.508	30622
11	129	961	434	0.000	0.000	30875
11	131	960	435	0.919	0.092	31432
11	133	958	435	1.300	0.130	31045
11	135	956	436	1.453	0.145	30880
11	137	953	435	2.055	0.206	30744
11	139	953	433	1.300	0.130	32889
11	141	954	431	1.453	0.145	26026
11	143	953	436	3.314	0.331	31913
11	145	953	436	0.000	0.000	26522
11	147	951	442	4.111	0.411	30989
11	149	950	442	0.650	0.065	30426
11	151	953	439	2.758	0.276	30629
11	153	952	438	0.919	0.092	25582
11	155	948	437	2.680	0.268	22002
11	157	948	434	1.950	0.195	27028
11	159	948	430	2.600	0.260	24332
11	161	948	430	0.000	0.000	25352
11	163	949	431	0.919	0.092	26894
11	165	950	433	1.453	0.145	36451
11	167	950	433	0.000	0.000	30123
11	169	951	433	0.650	0.065	30963
11	171	958	424	7.411	0.741	25750
11	173	965	413	8.475	0.847	24279
11	175	965	413	0.000	0.000	31870
11	177	965	410	1.950	0.195	29666
11	179	966	404	3.954	0.395	28663
11	181	966	400	2.600	0.260	23153
11	183	969	403	2.758	0.276	21851
11	185	976	410	6.435	0.643	24828
11	187	981	414	4.162	0.416	19098
11	189	982	415	0.919	0.092	26111
11	191	982	414	0.650	0.065	25062
11	193	986	404	7.001	0.700	26283
11	195	988	407	2.344	0.234	25926
11	197	986	412	3.500	0.350	30174
11	199	982	414	2.907	0.291	31658
11	201	978	418	3.677	0.368	32541
11	203	971	425	6.435	0.643	20659
11	205	966	433	6.132	0.613	28290
11	207	966	423	6.500	0.650	26553
11	209	966	408	9.750	0.975	23486
11	211	967	400	5.240	0.524	25628
11	213	964	390	6.786	0.679	28198
11	215	963	388	1.453	0.145	28106
11	217	961	383	3.500	0.350	30513
11	219	959	371	7.907	0.791	26890
11	221	958	368	2.055	0.206	27338
11	223	946	346	16.289	1.629	21446
11	225	946	341	3.250	0.325	24299
11	227	943	334	4.950	0.495	18126
11	229	943	329	3.250	0.325	26481
11	231	941	312	11.126	1.113	22733
11	233	942	300	7.827	0.783	33439
11	235	937	284	10.896	1.090	34886
11	237	936	281	2.055	0.206	36806
11	239	931	273	6.132	0.613	31346
11	241	930	263	6.532	0.653	22742
11	243	930	262	0.650	0.065	22148
11	245	929	261	0.919	0.092	23747
11	247	926	245	10.581	1.058	28634
11	249	925	235	6.532	0.653	26809
11	251	924	233	1.453	0.145	30138
11	253	921	224	6.166	0.617	24167
11	255	920	217	4.596	0.460	27232
11	257	917	207	6.786	0.679	30672
11	259	916	200	4.596	0.460	30977
11	261	915	195	3.314	0.331	30788
11	263	911	178	11.351	1.135	29525
11	265	910	174	2.680	0.268	29304
11	267	907	165	6.166	0.617	27579
11	269	910	156	6.166	0.617	26631
11	271	905	143	9.053	0.905	31647
11	273	906	142	0.919	0.092	30984
11	275	906	142	0.000	0.000	31496
11	277	907	147	3.314	0.331	30989
11	279	910	159	8.040	0.804	30497
11	281	910	159	0.000	0.000	30425
11	283	911	164	3.314	0.331	30346
11	285	912	167	2.055	0.206	30110
11	287	912	169	1.300	0.130	30566
11	289	912	169	0.000	0.000	30127
12	125	1001	340	-1.000	-1.000	29617
12	127	993	345	6.132	0.613	29971
12	129	989	349	3.677	0.368	27257
12	131	986	350	2.055	0.206	29756
12	133	984	353	2.344	0.234	31351
12	135	982	358	3.500	0.350	30913
12	137	982	362	2.600	0.260	30809
12	139	983	369	4.596	0.460	28492
12	141	983	370	0.650	0.065	30567
12	143	981	373	2.344	0.234	30891
12	145	981	374	0.650	0.065	29537
12	147	980	380	3.954	0.395	29454
12	149	980	381	0.650	0.065	30129
12	151	979	392	7.179	0.718	32272
12	153	979	393	0.650	0.065	26341
12	155	981	396	2.344	0.234	31240
12	157	987	386	7.580	0.758	31229
12	159	994	368	12.553	1.255	30087
12	161	1001	353	10.759	1.076	30855
12	163	1005	341	8.222	0.822	30143
12	165	1006	338	2.055	0.206	31625
12	167	1005	331	4.596	0.460	29018
12	169	999	337	5.515	0.552	33106
12	171	991	344	6.909	0.691	32961
12	173	984	351	6.435	0.643	33213
12	175	972	360	9.750	0.975	33403
12	177	957	367	10.759	1.076	34590
12	179	947	372	7.267	0.727	33897
12	181	937	375	6.786	0.679	35900
12	183	931	382	5.993	0.599	29688
12	185	933	398	10.481	1.048	29981
12	187	939	410	8.720	0.872	32688
12	189	944	421	7.854	0.785	33217
12	191	947	439	11.861	1.186	31894
12	193	951	450	7.608	0.761	32555
12	195	953	454	2.907	0.291	33169
12	197	954	461	4.596	0.460	27591
12	199	955	461	0.650	0.065	32049
12	201	954	458	2.055	0.206	23576
12	203	950	447	7.608	0.761	31681
12	205	943	435	9.030	0.903	28764
12	207	934	414	14.850	1.485	31950
12	209	928	402	8.720	0.872	31962
12	211	927	391	7.179	0.718	33177
12	213	924	382	6.166	0.617	29424
12	215	921	371	7.411	0.741	27994
12	217	918	363	5.553	0.555	27528
12	219	912	348	10.501	1.050	28904
12	221	897	326	17.307	1.731	16615
12	223	889	309	12.212	1.221	27510
12	225	874	275	24.155	2.415	29814
12	227	868	257	12.333	1.233	30837
12	229	866	249	5.360	0.536	29030
12	231	864	235	9.192	0.919	27954
12	233	863	214	13.665	1.367	29429
12	235	858	200	9.663	0.966	29494
12	237	856	185	9.836	0.984	31579
12	239	852	173	8.222	0.822	30852
12	241	838	160	12.418	1.242	30872
12	243	828	150	9.192	0.919	31057
12	245	816	133	13.525	1.353	36043
12	247	808	126	6.909	0.691	31047
12	249	801	119	6.435	0.643	31701
12	251	788	110	10.277	1.028	30574
12	253	781	104	5.993	0.599	31218
12	255	770	93	10.111	1.011	28353
12	257	758	78	12.486	1.249	28419
12	259	742	64	13.819	1.382	31962
12	261	728	56	10.481	1.048	30486
12	263	718	49	7.934	0.793	31051
12	265	714	46	3.250	0.325	31737
12	267	708	40	5.515	0.552	31560
12	269	703	36	4.162	0.416	32495
12	271	697	33	4.360	0.436	31442
12	273	696	32	0.919	0.092	31321
12	275	697	28	2.680	0.268	32559
12	277	697	26	1.300	0.130	31161
12	279	696	24	1.453	0.145	29432
12	281	696	24	0.000	0.000	31329
12	283	696	24	0.000	0.000	31622
12	285	696	31	4.550	0.455	31642
13	115	1007	291	-1.000	-1.000	30231
13	117	1007	291	0.000	0.000	30668
13	119	993	293	9.192	0.919	29872
13	121	984	295	5.993	0.599	30431
13	123	980	295	2.600	0.260	30917
13	125	970	292	6.786	0.679	31087
13	127	965	293	3.314	0.331	30596
13	129	962	294	2.055	0.206	29848
13	131	958	301	5.240	0.524	32693
13	133	950	308	6.909	0.691	29535
13	135	943	322	10.174	1.017	30688
13	137	938	336	9.663	0.966	31039
13	139	934	352	10.720	1.072	29538
13	141	924	383	21.172	2.117	29116
13	143	920	388	4.162	0.416	29840
13	145	907	404	13.400	1.340	31011
13	147	894	409	9.053	0.905	29679
13	149	890	413	3.677	0.368	31109
13	151	866	423	16.900	1.690	30900
13	153	859	429	5.993	0.599	30565
13	155	856	435	4.360	0.436	30769
13	157	853	441	4.360	0.436	30755
13	159	849	448	5.240	0.524	30648
13	161	849	449	0.650	0.065	30579
13	163	848	452	2.055	0.206	29711
13	165	846	461	5.993	0.599	32507
13	167	845	472	7.179	0.718	30200
13	169	844	484	7.827	0.783	31379
13	171	842	492	5.360	0.536	31820
13	173	834	508	11.627	1.163	30659
13	175	830	518	7.001	0.700	30578
13	177	828	518	1.300	0.130	30358
13	179	816	522	8.222	0.822	30450
13	181	812	524	2.907	0.291	33563
13	183	806	528	4.687	0.469	29282
13	185	801	532	4.162	0.416	30044
13	187	798	531	2.055	0.206	31288
13	189	793	532	3.314	0.331	30461
13	191	782	538	8.144	0.814	31679
13	193	772	546	8.324	0.832	31565
13	195	769	549	2.758	0.276	30350
13	197	764	555	5.077	0.508	31059
13	199	763	557	1.453	0.145	30987
13	201	758	564	5.591	0.559	30058
13	203	751	580	11.351	1.135	25287
13	205	749	582	1.838	0.184	29009
13	207	745	588	4.687	0.469	27763
13	209	744	594	3.954	0.395	30090
13	211	739	605	7.854	0.785	31539
13	213	734	611	5.077	0.508	31113
13	215	731	615	3.250	0.325	29899
13	217	724	620	5.591	0.559	32011
13	219	720	619	2.680	0.268	32368
13	221	708	625	8.720	0.872	30577
13	223	696	627	7.907	0.791	28586
13	225	695	628	0.919	0.092	30941
13	227	692	631	2.758	0.276	29533
13	229	689	634	2.758	0.276	30532
13	231	684	641	5.591	0.559	29993
13	233	682	642	1.453	0.145	30718
13	235	679	652	6.786	0.679	30509
13	237	676	657	3.790	0.379	30878
13	239	670	661	4.687	0.469	31045
13	241	663	662	4.596	0.460	31510
13	243	661	665	2.344	0.234	31044
13	245	656	674	6.692	0.669	30945
13	247	656	675	0.650	0.065	31042
13	249	657	677	1.453	0.145	30923
13	251	660	682	3.790	0.379	30790
13	253	660	682	0.000	0.000	30897
13	255	664	675	5.240	0.524	31168
13	257	666	672	2.344	0.234	31692
13	259	666	671	0.650	0.065	31599
13	261	663	672	2.055	0.206	31474
13	263	653	677	7.267	0.727	30925
13	265	644	679	5.993	0.599	31043
13	267	638	679	3.900	0.390	31052
13	269	632	676	4.360	0.436	30596
13	271	630	676	1.300	0.130	30805
13	273	629	675	0.919	0.092	30712
13	275	629	671	2.600	0.260	31711
13	277	629	671	0.000	0.000	31137
13	279	620	665	7.031	0.703	30912
13	281	620	665	0.000	0.000	31271
13	283	620	665	0.000	0.000	31418
13	285	620	663	1.300	0.130	30606
13	287	620	663	0.000	0.000	30821
13	289	621	663	0.650	0.065	31672
14	121	1018	255	-1.000	-1.000	30141
14	123	1012	257	4.111	0.411	30957
14	125	1001	261	7.608	0.761	30513
14	127	999	261	1.300	0.130	30940
14	129	992	265	5.240	0.524	29934
14	131	985	266	4.596	0.460	30623
14	133	976	269	6.166	0.617	31033
14	135	967	272	6.166	0.617	29084
14	137	963	273	2.680	0.268	28512
14	139	960	274	2.055	0.206	28522
14	141	959	274	0.650	0.065	26925
14	143	948	284	9.663	0.966	26675
14	145	948	284	0.000	0.000	27218
14	147	948	284	0.000	0.000	28567
14	149	947	285	0.919	0.092	26660
14	151	947	285	0.000	0.000	29360
14	153	939	293	7.354	0.735	28736
14	155	928	306	11.069	1.107	29967
14	157	928	308	1.300	0.130	27782
14	159	926	311	2.344	0.234	29717
14	161	921	318	5.591	0.559	28114
14	163	910	331	11.069	1.107	29976
14	165	910	333	1.300	0.130	32501
14	167	907	335	2.344	0.234	32870
14	169	898	339	6.402	0.640	31753
14	171	898	340	0.650	0.065	29242
14	173	892	346	5.515	0.552	33028
14	175	889	349	2.758	0.276	33508
14	177	889	351	1.300	0.130	33714
14	179	883	359	6.500	0.650	31462
14	181	883	361	1.300	0.130	30832
14	183	882	365	2.680	0.268	33738
14	185	881	372	4.596	0.460	32232
14	187	881	372	0.000	0.000	35336
14	189	881	372	0.000	0.000	34939
14	191	880	377	3.314	0.331	35295
14	193	879	381	2.680	0.268	26275
14	195	879	383	1.300	0.130	30206
14	197	877	384	1.453	0.145	28573
14	199	873	390	4.687	0.469	29447
14	201	870	393	2.758	0.276	32738
14	203	868	395	1.838	0.184	29983
14	205	866	400	3.500	0.350	29172
14	207	865	402	1.453	0.145	27664
14	209	867	404	1.838	0.184	27204
14	211	867	415	7.150	0.715	29086
14	213	867	415	0.000	0.000	29490
14	215	867	420	3.250	0.325	27303
14	217	867	430	6.500	0.650	35020
14	219	867	432	1.300	0.130	36119
14	221	867	437	3.250	0.325	35027
14	223	863	450	8.841	0.884	28825
14	225	859	460	7.001	0.700	32289
14	227	856	467	4.950	0.495	29325
14	229	854	473	4.111	0.411	28466
14	231	850	482	6.402	0.640	27402
14	233	850	482	0.000	0.000	38260
14	235	849	487	3.314	0.331	35673
14	237	849	488	0.650	0.065	36749
14	239	846	491	2.758	0.276	31369
14	241	844	497	4.111	0.411	31928
14	243	840	506	6.402	0.640	26580
14	245	840	507	0.650	0.065	28200
14	247	840	511	2.600	0.260	18524
14	249	840	516	3.250	0.325	28027
14	251	839	517	0.919	0.092	33303
14	253	836	521	3.250	0.325	37500
14	255	833	526	3.790	0.379	34819
14	257	830	529	2.758	0.276	32761
14	259	829	536	4.596	0.460	37304
14	261	825	543	5.240	0.524	31752
14	263	823	544	1.453	0.145	30015
14	265	822	546	1.453	0.145	20681
14	267	821	546	0.650	0.065	25620
14	269	821	547	0.650	0.065	31201
14	271	822	543	2.680	0.268	30929
14	273	822	543	0.000	0.000	30647
15	151	1009	703	-1.000	-1.000	30125
15	153	1004	705	3.500	0.350	29734
15	155	995	707	5.993	0.599	30282
15	157	989	710	4.360	0.436	30045
15	159	980	713	6.166	0.617	28803
15	161	972	716	5.553	0.555	29016
15	163	966	720	4.687	0.469	29373
15	165	963	722	2.344	0.234	28869
15	167	961	726	2.907	0.291	27925
15	169	947	737	11.573	1.157	27546
15	171	940	740	4.950	0.495	28523
15	173	933	741	4.596	0.460	30448
15	175	924	743	5.993	0.599	31839
15	177	910	752	10.818	1.082	29807
15	179	908	753	1.453	0.145	28776
15	181	907	753	0.650	0.065	28527
15	183	898	743	8.745	0.874	29849
15	185	887	739	7.608	0.761	29722
15	187	872	739	9.750	0.975	31378
15	189	850	734	14.664	1.466	30523
15	191	841	733	5.886	0.589	33043
15	193	823	729	11.985	1.199	30304
15	195	822	729	0.650	0.065	30124
15	197	825	727	2.344	0.234	31462
15	199	826	726	0.919	0.092	30909
15	201	826	726	0.000	0.000	29627
15	203	825	724	1.453	0.145	29696
15	205	814	708	12.620	1.262	31310
15	207	809	698	7.267	0.727	28588
15	209	805	698	2.600	0.260	27151
15	211	788	690	12.212	1.221	29174
15	213	779	687	6.166	0.617	29472
15	215	771	683	5.814	0.581	28567
15	217	770	683	0.650	0.065	28947
15	219	769	683	0.650	0.065	26105
15	221	769	683	0.000	0.000	31198
15	223	768	683	0.650	0.065	31027
15	225	774	682	3.954	0.395	28718
15	227	767	681	4.596	0.460	30618
15	229	762	679	3.500	0.350	30974
15	231	763	679	0.650	0.065	31117
15	233	770	678	4.596	0.460	29222
15	235	768	668	6.629	0.663	30037
15	237	763	662	5.077	0.508	30797
15	239	763	662	0.000	0.000	30868
15	241	763	662	0.000	0.000	31187
15	243	763	665	1.950	0.195	30750
15	245	764	665	0.650	0.065	30176
15	247	764	665	0.000	0.000	30672
15	249	764	663	1.300	0.130	30968
15	251	763	661	1.453	0.145	30541
15	253	763	661	0.000	0.000	30718
15	255	764	661	0.650	0.065	30572
15	257	764	661	0.000	0.000	30251
15	259	764	660	0.650	0.065	30484
15	261	760	657	3.250	0.325	30811
15	263	759	655	1.453	0.145	30918
15	265	757	652	2.344	0.234	31701
15	267	754	647	3.790	0.379	30527
15	269	754	647	0.000	0.000	30670
15	271	754	647	0.000	0.000	30457
15	273	753	645	1.453	0.145	30939
15	275	753	644	0.650	0.065	30547
15	277	753	642	1.300	0.130	30692
15	279	754	642	0.650	0.065	30723
15	281	756	643	1.453	0.145	30460
15	283	757	645	1.453	0.145	31213
15	285	757	647	1.300	0.130	30816
15	287	755	648	1.453	0.145	30892
15	289	755	648	0.000	0.000	30532
16	159	919	20	-1.000	-1.000	32244
16	161	916	22	2.344	0.234	31726
16	163	913	29	4.950	0.495	33040
16	165	912	32	2.055	0.206	30843
16	167	907	44	8.450	0.845	29719
16	169	902	53	6.692	0.669	26708
16	171	899	59	4.360	0.436	25504
16	173	897	64	3.500	0.350	27803
16	175	894	71	4.950	0.495	26630
16	177	892	78	4.732	0.473	26582
16	179	895	84	4.360	0.436	31755
16	181	893	88	2.907	0.291	31172
16	183	857	98	24.285	2.429	28153
16	185	846	104	8.144	0.814	34438
16	187	828	115	13.711	1.371	29561
16	189	817	127	10.581	1.058	30705
16	191	811	140	9.306	0.931	27195
16	193	804	158	12.553	1.255	32291
16	195	800	163	4.162	0.416	30899
16	197	789	173	9.663	0.966	29093
16	199	774	187	13.337	1.334	29592
16	201	770	191	3.677	0.368	31062
16	203	767	197	4.360	0.436	25455
16	205	768	199	1.453	0.145	29807
16	207	780	205	8.720	0.872	30975
16	209	792	218	11.499	1.150	30846
16	211	812	243	20.810	2.081	29172
16	213	821	263	14.255	1.426	26233
16	215	833	279	13.000	1.300	33686
16	217	846	303	17.741	1.774	31360
16	219	852	321	12.333	1.233	31075
16	221	854	340	12.418	1.242	28228
16	223	852	372	20.840	2.084	38987
16	225	844	391	13.400	1.340	29462
16	227	839	413	14.664	1.466	28706
16	229	834	442	19.128	1.913	24138
16	231	827	451	7.411	0.741	28296
16	233	822	458	5.591	0.559	33165
16	235	811	481	16.571	1.657	29353
16	237	811	482	0.650	0.065	32469
16	239	827	517	25.014	2.501	33551
16	241	826	524	4.596	0.460	32151
16	243	833	539	10.759	1.076	30683
16	245	837	548	6.402	0.640	32337
16	247	846	565	12.503	1.250	32505
16	249	856	564	6.532	0.653	31112
16	251	857	567	2.055	0.206	30967
16	253	861	576	6.402	0.640	32794
16	255	868	586	7.934	0.793	30434
16	257	885	593	11.950	1.195	23867
16	259	894	596	6.166	0.617	28331
16	261	908	601	9.663	0.966	37234
16	263	924	607	11.107	1.111	26979
16	265	939	612	10.277	1.028	28127
16	267	953	618	9.900	0.990	31733
16	269	960	621	4.950	0.495	31049
16	271	966	625	4.687	0.469	31811
16	273	990	633	16.443	1.644	30916
16	275	989	633	0.650	0.065	30269
16	277	963	626	17.501	1.750	33662
16	279	877	587	61.378	6.138	25969
16	281	843	572	24.155	2.415	26944
16	283	821	569	14.432	1.443	29404
16	285	770	558	33.911	3.391	28674
16	287	741	555	18.950	1.895	31024
16	289	713	554	18.211	1.821	29664
17	173	1008	186	-1.000	-1.000	24026
17	175	1008	190	2.600	0.260	28959
17	177	1002	217	17.978	1.798	30524
17	179	1002	217	0.000	0.000	30050
17	181	1010	203	10.481	1.048	28648
17	183	1014	197	4.687	0.469	29952
17	185	1014	196	0.650	0.065	24362
17	187	1014	193	1.950	0.195	28743
17	189	1015	192	0.919	0.092	30531
17	191	1015	187	3.250	0.325	25751
17	193	1014	182	3.314	0.331	23574
17	195	1012	175	4.732	0.473	16732
17	197	1009	171	3.250	0.325	25899
17	199	1005	171	2.600	0.260	18265
17	201	1000	177	5.077	0.508	31769
17	203	998	186	5.993	0.599	19171
17	205	997	197	7.179	0.718	30880
17	207	996	213	10.420	1.042	31494
17	209	996	213	0.000	0.000	28080
17	211	994	213	1.300	0.130	28964
17	213	994	214	0.650	0.065	29975
17	215	994	203	7.150	0.715	30442
17	217	992	217	9.192	0.919	30131
17	219	987	225	6.132	0.613	29097
17	221	983	231	4.687	0.469	28801
17	223	979	239	5.814	0.581	27095
17	225	976	247	5.553	0.555	29721
17	227	970	253	5.515	0.552	29726
17	229	965	264	7.854	0.785	30613
17	231	963	277	8.549	0.855	30394
17	233	961	285	5.360	0.536	31075
17	235	960	291	3.954	0.395	30887
17	237	956	300	6.402	0.640	30816
17	239	956	300	0.000	0.000	31252
17	241	947	302	5.993	0.599	37434
17	243	941	308	5.515	0.552	22228
17	245	938	311	2.758	0.276	26459
17	247	933	317	5.077	0.508	34466
17	249	926	328	8.475	0.847	28525
17	251	921	336	6.132	0.613	30521
17	253	915	343	5.993	0.599	29895
17	255	911	349	4.687	0.469	30717
17	257	907	353	3.677	0.368	30130
17	259	896	355	7.267	0.727	32601
17	261	885	352	7.411	0.741	31163
17	263	878	350	4.732	0.473	30356
17	265	869	342	7.827	0.783	31472
17	267	842	331	18.950	1.895	31343
17	269	842	331	0.000	0.000	29976
17	271	835	320	8.475	0.847	30714
17	273	833	318	1.838	0.184	29766
17	275	829	310	5.814	0.581	31544
17	277	820	305	6.692	0.669	30179
17	279	807	297	9.922	0.992	30823
17	281	795	292	8.450	0.845	31655
17	283	774	286	14.196	1.420	31042
17	285	767	283	4.950	0.495	26155
17	287	765	280	2.344	0.234	31338
17	289	756	272	7.827	0.783	31324
18	197	992	993	-1.000	-1.000	26575
18	199	989	995	2.344	0.234	24931
18	201	981	996	5.240	0.524	21059
18	203	967	998	9.192	0.919	18876
18	205	953	1001	9.306	0.931	42372
18	207	938	1004	9.943	0.994	24039
18	209	934	1004	2.600	0.260	21318
18	211	920	1007	9.306	0.931	29494
18	213	910	1007	6.500	0.650	30019
18	215	904	1006	3.954	0.395	29415
18	217	901	1005	2.055	0.206	29998
18	219	894	1003	4.732	0.473	30227
18	221	889	1002	3.314	0.331	29476
18	223	884	1001	3.314	0.331	29904
18	225	880	999	2.907	0.291	29864
18	227	873	997	4.732	0.473	29747
18	229	871	997	1.300	0.130	29159
18	231	871	997	0.000	0.000	29794
18	233	855	996	10.420	1.042	29988
18	235	855	996	0.000	0.000	30338
18	237	855	995	0.650	0.065	29872
19	181	1011	54	-1.000	-1.000	23226
19	183	1011	71	11.050	1.105	28549
19	185	1009	79	5.360	0.536	29354
19	187	1006	90	7.411	0.741	19442
19	189	1004	107	11.126	1.113	26719
19	191	1001	127	13.145	1.315	27743
19	193	1001	137	6.500	0.650	26990
19	195	1000	149	7.827	0.783	31703
19	197	999	161	7.827	0.783	30393
19	199	999	170	5.850	0.585	27062
19	201	998	179	5.886	0.589	22542
19	203	998	187	5.200	0.520	19834
19	205	998	197	6.500	0.650	29485
19	207	998	200	1.950	0.195	29289
19	209	997	205	3.314	0.331	30691
19	211	996	208	2.055	0.206	30327
19	213	996	216	5.200	0.520	29921
19	215	994	219	2.344	0.234	30036
19	217	989	224	4.596	0.460	28218
19	219	981	229	6.132	0.613	27101
19	221	979	232	2.344	0.234	29690
19	223	977	237	3.500	0.350	29604
19	225	973	242	4.162	0.416	28537
19	227	973	244	1.300	0.130	29527
19	229	973	248	2.600	0.260	29577
19	231	973	255	4.550	0.455	30238
19	233	973	258	1.950	0.195	32395
19	235	975	267	5.993	0.599	30898
19	237	974	275	5.240	0.524	30512
19	239	974	279	2.600	0.260	30977
19	241	967	286	6.435	0.643	31670
19	243	964	291	3.790	0.379	29138
19	245	963	297	3.954	0.395	26348
19	247	964	301	2.680	0.268	27736
19	249	960	311	7.001	0.700	22841
19	251	960	311	0.000	0.000	29791
19	253	960	307	2.600	0.260	28724
19	255	962	301	4.111	0.411	27181
19	257	949	292	10.277	1.028	15030
19	259	949	292	0.000	0.000	22323
19	261	948	291	0.919	0.092	24392
19	263	941	283	6.909	0.691	15578
19	265	935	277	5.515	0.552	28010
19	267	932	271	4.360	0.436	25826
19	269	932	271	0.000	0.000	29989
20	257	1023	112	-1.000	-1.000	31108
20	259	1023	112	0.000	0.000	29635
20	261	1023	112	0.000	0.000	26768
20	263	1015	112	5.200	0.520	27533
20	265	1013	113	1.453	0.145	25977
20	267	1007	120	5.993	0.599	25818
20	269	1003	121	2.680	0.268	27158
20	271	994	124	6.166	0.617	29070
20	273	988	125	3.954	0.395	24669
20	275	986	125	1.300	0.130	32152
20	277	976	127	6.629	0.663	26118
20	279	971	128	3.314	0.331	30621
20	281	967	128	2.600	0.260	35265
20	283	957	127	6.532	0.653	30709
20	285	947	124	6.786	0.679	29001
20	287	934	121	8.672	0.867	31095
20	289	923	121	7.150	0.715	31170
21	251	1021	426	-1.000	-1.000	29970
21	253	1019	428	1.838	0.184	29919
21	255	1018	430	1.453	0.145	30905
21	257	1008	440	9.192	0.919	30246
21	259	1005	446	4.360	0.436	28410
21	261	1001	450	3.677	0.368	29906
21	263	994	454	5.240	0.524	29658
21	265	984	464	9.192	0.919	26575
21	267	977	470	5.993	0.599	30561
21	269	965	483	11.499	1.150	31114
21	271	961	487	3.677	0.368	30132
21	273	955	492	5.077	0.508	30766
21	275	954	492	0.650	0.065	30654
21	277	954	492	0.000	0.000	30725
21	279	954	492	0.000	0.000	30252
21	281	956	489	2.344	0.234	31327
21	283	963	485	5.240	0.524	30586
21	285	965	483	1.838	0.184	30389
21	287	969	480	3.250	0.325	30261
21	289	973	477	3.250	0.325	31497
