# Supplementary material for: The Arp2/3 complex is required for in situ haptotactic response of microglia to iC3b
Source: EMBO Rep. 2026 Feb 27;27(7):1666–95. doi: 10.1038/s44319-026-00720-9 (PMC13076747; doi:10.1038/s44319-026-00720-9)
Supplement: Supplementary file 16 — Source data Fig. 4 [file 44319_2026_720_MOESM16_ESM.zip]

Archive with 21 entries (17 files):
- Figure 4/4A/
- Figure 4/4A/021025 M 200uM CK666 10 min cell 8 9 10.czi
- Figure 4/4A/021025 M DMSO 10 min cell 1.czi
- Figure 4/4A/021025 M no treat 10 min cell 10.czi
- Figure 4/4A/desktop.ini
- Figure 4/4A/M2D_Skl_CK.tif
- Figure 4/4A/M2D_Skl_DMSO.tif
- Figure 4/4A/M2D_Skl_no treat.tif
- Figure 4/4A/README.txt
- Figure 4/4B, 4D, 4F/
- Figure 4/4B, 4D, 4F/desktop.ini
- Figure 4/4B, 4D, 4F/morphology analysis.xlsx
- Figure 4/4C/
- Figure 4/4C/Area analysis.xlsx
- Figure 4/4C/desktop.ini
- Figure 4/4E/
- Figure 4/4E/desktop.ini
- Figure 4/4E/mean mask_021025 M 200uM CK666 10 min cell 8 9 10_Maximum intensity projection_CUT_250310_120024_X0_Y39_Z0_BIN_250311_205408.tif
- Figure 4/4E/mean mask_021025 M no treat 10 min cell 2 3_Maximum intensity projection_CUT_250310_101522_X14_Y0_Z0.tif
- Figure 4/4E/mean_mask_021025 M DMSO 10 min cell 2 3_Maximum intensity projection_CUT_250311_201820_X76_Y0_z0.tif
- Figure 4/desktop.ini
