# Supplementary material for: The Arp2/3 complex is required for in situ haptotactic response of microglia to iC3b
Source: EMBO Rep. 2026 Feb 27;27(7):1666–95. doi: 10.1038/s44319-026-00720-9 (PMC13076747; doi:10.1038/s44319-026-00720-9)
Supplement: Supplementary file 16 — Source data Fig. 4 [file 44319_2026_720_MOESM16_ESM.zip › Figure 4/4A/README.txt]

Raw images (top row) in Figure 4A are maximum intensity projections of the cell at the first time point of an imaging series. The included .czi file contains all z positions and timepoints of the movie.
