# Supplementary material for: The Arp2/3 complex is required for in situ haptotactic response of microglia to iC3b
Source: EMBO Rep. 2026 Feb 27;27(7):1666–95. doi: 10.1038/s44319-026-00720-9 (PMC13076747; doi:10.1038/s44319-026-00720-9)
Supplement: Supplementary file 16 — Source data Fig. 4 [file 44319_2026_720_MOESM16_ESM.zip › Figure 4/4B, 4D, 4F/morphology analysis.xlsx]

## Sheet: huang-DMSO
all bad
	1	time [sec]	x center [micron]	y center [micron]			x span [micron]	y span [micron]					area [micron^2]	outline [micron]	ramification index	spanned area (convex hull) [micron^2]	spanned outline (convex hull) [micron]	spanned area center x (convex hull) [micron]	spanned area center y (convex hull) [micron]	polarity vector x (binary) [micron]	polarity vector y (binary) [micron]	polarity vector length (binary) [micron]	polarity index (binary)					ID of largest skeleton (skl)	# found skls	# branches (largest skl)	# junctions (largest skl)	# tips (largest skl)	# triple points (largest skl)	# quadruple points (largest skl)	# junction voxels (largest skl)	# slab voxels (largest skl)	tree length (largest skl) [micron]	average branch length (largest skl) [micron]	maximum branch length (largest skl) [micron]	shortest path (largest skl) [micron]	# branches (all skls)	# junctions (all skls)	# tips (all skls)	# triple points (all skls)	# quadruple points (all skls)	# junction voxels (all skls)	# slab voxels (all skls)	tree length (all skls) [micron]	average branch length (all skls) [micron]
		0	38.749	30.6429			44.4192	43.589					511.147	687.46	8.57768	1288.55	173.526	36.1125	28.9621	-2.63652	-1.6808	3.12671	0.077194					1	1	170	82	31	52	15	251	561	399.516	2.3501	10.8525	76.4996	170	82	31	52	15	251	561	399.516	2.3501
		60	38.4013	30.6618			44.0041	43.589					516.144	709.877	8.8144	1268.73	173.526	35.9107	28.8678	-2.49057	-1.79402	3.06944	0.076369					1	1	173	87	30	52	26	240	578	392.953	2.2714	13.272	78.8581	173	87	30	52	26	240	578	392.953	2.2714
		120	38.3442	30.9768			43.1738	40.2679					480.988	650.928	8.37262	1138.62	165.223	35.6713	31.0158	-2.67286	0.039023	2.67315	0.070207					1	1	161	80	28	47	23	234	518	364.675	2.26506	11.3388	73.5733	161	80	28	47	23	234	518	364.675	2.26506
		180	39.0089	32.0928			40.2679	44.4192					464.271	565.411	7.40241	1097.95	166.883	37.4044	32.8532	-1.60452	0.760374	1.77557	0.047489					1	1	143	74	30	51	15	177	507	338.951	2.37029	10.2626	66.8103	143	74	30	51	15	177	507	338.951	2.37029
		240	39.1786	31.9096			36.9468	38.1922					436.87	505.632	6.82423	921.477	147.787	37.8489	33.3057	-1.32977	1.39606	1.92802	0.056288					1	1	135	68	27	42	17	187	437	313.913	2.32528	8.50412	65.2373	135	68	27	42	17	187	437	313.913	2.32528
		300	40.1211	32.2417			34.456	39.4376					414.122	493.178	6.83651	894.937	146.127	39.2771	34.1906	-0.843991	1.94886	2.12376	0.062915					1	1	133	70	21	45	21	180	433	306.072	2.3013	8.08898	61.5533	133	70	21	45	21	180	433	306.072	2.3013
		360	39.2698	31.7061			36.9468	41.5133					435.491	512.274	6.92481	973.178	155.26	38.073	33.4121	-1.19679	1.70601	2.08394	0.059202					1	1	125	66	19	45	14	176	423	298.343	2.38674	9.50633	57.3198	125	66	19	45	14	176	423	298.343	2.38674
		420	40.0111	31.97			34.8712	41.5133					421.188	484.045	6.65339	938.194	150.278	39.0481	33.9829	-0.962952	2.01295	2.23143	0.064563					1	1	128	64	21	40	12	200	420	310.933	2.42916	12.6137	66.7549	128	64	21	40	12	200	420	310.933	2.42916
		480	40.5632	31.0545			36.1166	51.8916					467.029	644.286	8.41012	1130.52	174.356	39.9029	31.6646	-0.660292	0.610097	0.899001	0.023696					1	1	167	83	25	50	19	244	516	374.311	2.24139	11.6827	82.177	167	83	25	50	19	244	516	374.311	2.24139
		540	40.5132	30.8916			35.2863	47.3252					465.995	670.025	8.75579	1058.83	163.562	39.8706	32.6695	-0.642629	1.77786	1.89044	0.051487					1	1	180	84	28	50	16	284	508	390.89	2.17161	9.74951	77.1895	180	84	28	50	16	284	508	390.89	2.17161
		600	39.8667	30.6845			37.7771	44.0041					439.972	616.888	8.29638	1027.29	161.902	39.0594	30.0624	-0.807224	-0.622084	1.01912	0.028179					1	1	154	78	24	50	14	213	488	354.757	2.30362	11.9259	59.0597	154	78	24	50	14	213	488	354.757	2.30362
	2	time [sec]	x center [micron]	y center [micron]			x span [micron]	y span [micron]					area [micron^2]	outline [micron]	ramification index	spanned area (convex hull) [micron^2]	spanned outline (convex hull) [micron]	spanned area center x (convex hull) [micron]	spanned area center y (convex hull) [micron]	polarity vector x (binary) [micron]	polarity vector y (binary) [micron]	polarity vector length (binary) [micron]	polarity index (binary)					ID of largest skeleton (skl)	# found skls	# branches (largest skl)	# junctions (largest skl)	# tips (largest skl)	# triple points (largest skl)	# quadruple points (largest skl)	# junction voxels (largest skl)	# slab voxels (largest skl)	tree length (largest skl) [micron]	average branch length (largest skl) [micron]	maximum branch length (largest skl) [micron]	shortest path (largest skl) [micron]	# branches (all skls)	# junctions (all skls)	# tips (all skls)	# triple points (all skls)	# quadruple points (all skls)	# junction voxels (all skls)	# slab voxels (all skls)	tree length (all skls) [micron]	average branch length (all skls) [micron]
		0	58.8378	81.4035			46.4949	54.3824					394.993	694.102	9.85199	1512.59	199.264	59.659	80.5983	0.821181	-0.805254	1.15012	0.026208					1	1	114	54	33	38	9	153	487	318.695	2.79557	14.9621	76.2162	114	54	33	38	9	153	487	318.695	2.79557
		60	59.5477	81.8002			46.91	49.816					389.995	651.759	9.31006	1399.54	191.791	59.6275	81.9437	0.079771	0.143494	0.164176	0.003889					1	1	111	53	33	36	9	148	445	288.395	2.59815	13.0706	67.748	111	53	33	36	9	148	445	288.395	2.59815
		120	59.5173	80.5313			44.0041	52.7219					379.827	615.227	8.90507	1364.72	190.961	60.114	80.2007	0.596713	-0.33059	0.68217	0.016365					1	1	112	58	28	43	9	145	412	272.482	2.43287	10.5798	73.7673	112	58	28	43	9	145	412	272.482	2.43287
		180	58.2138	82.1966			47.3252	53.5521					425.151	726.483	9.93913	1616.68	200.094	59.0131	80.9334	0.799339	-1.26315	1.49482	0.032948					1	1	111	52	35	41	7	147	491	321.16	2.89334	16.1067	78.5088	111	52	35	41	7	147	491	321.16	2.89334
		240	59.6931	81.4305			47.7403	53.5521					403.782	680.818	9.55769	1630.64	200.924	60.8068	80.6675	1.11363	-0.762918	1.3499	0.029626					1	1	91	48	27	40	6	105	461	273.602	3.00662	17.5241	83.4116	91	48	27	40	6	105	461	273.602	3.00662
		300	59.171	81.9729			46.0798	53.5521					389.133	668.364	9.55782	1485.53	197.603	59.5539	81.8054	0.382982	-0.167531	0.418022	0.009612					1	1	114	56	33	39	12	155	452	305.985	2.68408	14.0728	81.0614	114	56	33	39	12	155	452	305.985	2.68408
		360	59.5486	82.8093			48.9857	47.3252					382.24	611.076	8.81703	1417.8	190.131	62.1586	83.6671	2.6101	0.857811	2.74744	0.064664					1	1	92	47	24	35	7	110	412	264.82	2.87848	19.2558	75.8275	92	47	24	35	7	110	412	264.82	2.87848
		420	59.0925	82.1257			48.1554	46.91					358.285	582.016	8.67393	1320.61	188.47	61.6769	82.4658	2.58433	0.340019	2.6066	0.063567					1	1	88	45	25	32	10	106	397	249.393	2.83401	17.0377	67.979	88	45	25	32	10	106	397	249.393	2.83401
		480	57.7731	81.6953			46.91	33.2106					299.863	472.421	7.69596	915.618	157.751	59.6637	81.3662	1.89055	-0.329126	1.91899	0.056203					1	1	81	39	22	24	10	105	339	218.155	2.69327	16.765	70.5559	81	39	22	24	10	105	339	218.155	2.69327
		540	58.9424	82.0863			46.0798	46.0798					344.671	579.526	8.80573	1274.08	182.658	61.7221	82.6428	2.77965	0.556504	2.83481	0.070384					1	1	86	44	22	35	6	92	421	257.033	2.98876	15.3477	70.5852	86	44	22	35	6	92	421	257.033	2.98876
		600	59.8248	83.0509			47.3252	41.0982					320.888	548.806	8.64245	1125.18	175.186	62.7775	84.4636	2.95264	1.4127	3.2732	0.086478					1	1	84	42	18	26	11	103	377	234.048	2.78628	26.2002	62.6897	84	42	18	26	11	103	377	234.048	2.78628
	3	time [sec]	x center [micron]	y center [micron]			x span [micron]	y span [micron]					area [micron^2]	outline [micron]	ramification index	spanned area (convex hull) [micron^2]	spanned outline (convex hull) [micron]	spanned area center x (convex hull) [micron]	spanned area center y (convex hull) [micron]	polarity vector x (binary) [micron]	polarity vector y (binary) [micron]	polarity vector length (binary) [micron]	polarity index (binary)					ID of largest skeleton (skl)	# found skls	# branches (largest skl)	# junctions (largest skl)	# tips (largest skl)	# triple points (largest skl)	# quadruple points (largest skl)	# junction voxels (largest skl)	# slab voxels (largest skl)	tree length (largest skl) [micron]	average branch length (largest skl) [micron]	maximum branch length (largest skl) [micron]	shortest path (largest skl) [micron]	# branches (all skls)	# junctions (all skls)	# tips (all skls)	# triple points (all skls)	# quadruple points (all skls)	# junction voxels (all skls)	# slab voxels (all skls)	tree length (all skls) [micron]	average branch length (all skls) [micron]
		0	40.9201	41.2924			44.0041	47.7403					310.548	588.658	9.4231	1263.22	181.828	38.2488	41.5422	-2.67127	0.249868	2.68293	0.066898					1	1	100	45	30	31	6	147	394	263.42	2.6342	18.0104	87.5749	100	45	30	31	6	147	394	263.42	2.6342
		60.0001	38.7545	39.1097			43.589	46.91					263.845	446.683	7.75746	1084.68	179.337	34.5209	38.9672	-4.23359	-0.142447	4.23599	0.113985					1	1	84	41	25	29	5	116	301	204.737	2.43735	9.95097	80.6546	84	41	25	29	5	116	301	204.737	2.43735
		120	42.271	35.6012			58.1186	38.1922					325.886	616.888	9.6398	1257.19	190.131	39.8559	34.4892	-2.41514	-1.11204	2.65886	0.066457					1	1	114	52	35	28	14	148	429	299.019	2.62297	11.3683	75.8791	114	52	35	28	14	148	429	299.019	2.62297
		180	42.8982	38.4441			49.816	46.0798					334.158	620.209	9.57099	1265.8	190.131	42.8679	38.1229	-0.030317	-0.321262	0.322689	0.008038					1	1	115	53	32	30	15	153	420	280.614	2.44012	14.4462	83.0699	115	53	32	30	15	153	420	280.614	2.44012
		240.001	44.5947	34.8493			48.5706	34.8712					240.752	414.303	7.5323	870.293	165.223	44.1065	33.0072	-0.488179	-1.84215	1.90573	0.05725					1	1	70	32	23	20	7	85	273	181.954	2.59934	11.6115	68.3618	70	32	23	20	7	85	273	181.954	2.59934
		300.001	42.6386	39.9859			48.1554	46.91					324.852	586.168	9.17432	1410.22	188.47	44.3539	39.4182	1.71535	-0.567666	1.80684	0.04264					1	1	103	49	24	34	6	142	396	274.157	2.66171	11.2676	86.352	103	49	24	34	6	142	396	274.157	2.66171
		360.001	40.2371	41.6912			33.6258	45.2495					260.571	434.229	7.58841	921.477	156.09	39.1654	40.8588	-1.07176	-0.832445	1.35706	0.039619					1	1	63	30	14	17	8	96	293	193.062	3.06447	9.1207	69.0347	63	30	14	17	8	96	293	193.062	3.06447
		420.001	39.2875	36.007			37.362	35.2863					241.614	401.018	7.27777	792.398	143.636	39.1714	36.3345	-0.116129	0.327506	0.347486	0.01094					1	1	63	28	16	20	3	113	264	196.185	3.11404	12.0979	63.1906	63	28	16	20	3	113	264	196.185	3.11404
		480.001	38.4429	35.1345			32.3804	33.2106					197.496	290.593	5.83312	558.884	128.691	38.3332	35.4817	-0.109672	0.347186	0.364096	0.013649					1	1	52	26	15	20	3	55	211	131.809	2.5348	11.0956	54.2918	52	26	15	20	3	55	211	131.809	2.5348
		540.001	38.2821	39.7308			30.3047	43.589					242.476	405.17	7.34003	824.28	145.297	37.666	41.2866	-0.616027	1.55587	1.67339	0.051654					1	1	85	42	18	31	5	117	268	188.313	2.21545	9.92147	76.4276	85	42	18	31	5	117	268	188.313	2.21545
		600.001	38.958	35.4615			31.9652	34.456					194.567	322.143	6.51493	585.595	131.182	38.7129	35.785	-0.245047	0.323488	0.405823	0.014862					1	1	68	32	15	21	5	88	222	146.25	2.15074	9.87702	64.6491	68	32	15	21	5	88	222	146.25	2.15074
2025-02-10	cell1	time [sec]	x center [micron]	y center [micron]			x span [micron]	y span [micron]					area [micron^2]	outline [micron]	ramification index	spanned area (convex hull) [micron^2]	spanned outline (convex hull) [micron]	spanned area center x (convex hull) [micron]	spanned area center y (convex hull) [micron]	polarity vector x (binary) [micron]	polarity vector y (binary) [micron]	polarity vector length (binary) [micron]	polarity index (binary)					ID of largest skeleton (skl)	# found skls	# branches (largest skl)	# junctions (largest skl)	# tips (largest skl)	# triple points (largest skl)	# quadruple points (largest skl)	# junction voxels (largest skl)	# slab voxels (largest skl)	tree length (largest skl) [micron]	average branch length (largest skl) [micron]	maximum branch length (largest skl) [micron]	shortest path (largest skl) [micron]	# branches (all skls)	# junctions (all skls)	# tips (all skls)	# triple points (all skls)	# quadruple points (all skls)	# junction voxels (all skls)	# slab voxels (all skls)	tree length (all skls) [micron]	average branch length (all skls) [micron]
few branches lost at a few timepoints		0	41.9665	34.3265			78.4601	53.137					904.933	936.54	8.7824	2743.92	260.703	41.5797	31.7895	-0.386818	-2.53699	2.56631	0.043418					1	1	114	63	30	56	5	148	872	492.288	4.31832	15.1045	103.342	114	63	30	56	5	148	872	492.288	4.31832
		59.9988	40.3342	34.4413			70.5726	53.5521					886.665	928.237	8.79375	2525.92	246.589	38.9386	32.2676	-1.39562	-2.17371	2.58317	0.04555					1	1	131	71	36	58	13	142	872	498.306	3.80387	13.0289	99.2882	131	71	36	58	13	142	872	498.306	3.80387
		119.998	39.9969	34.704			70.1575	46.0798					839.79	840.229	8.17914	2259.83	230.814	37.7935	33.0277	-2.20335	-1.67625	2.7685	0.051612					1	1	105	58	32	54	4	111	772	428.895	4.08472	10.5798	96.0774	105	58	32	54	4	111	772	428.895	4.08472
		179.997	41.1556	33.4819			76.3845	55.2127					898.039	1010.43	9.51163	2618.46	260.703	39.8938	32.0327	-1.26173	-1.44921	1.92151	0.033278					1	1	124	66	44	60	6	129	888	493.115	3.97674	20.4595	106.648	124	66	44	60	6	129	888	493.115	3.97674
		239.995	43.4455	35.3887			51.4765	53.137					740.697	740.597	7.67638	1926.02	207.566	42.6126	34.3075	-0.832925	-1.08115	1.36479	0.02756					1	1	94	48	37	44	2	101	663	375.219	3.99169	13.2425	77.0498	94	48	37	44	2	101	663	375.219	3.99169
		299.994	40.6751	34.1987			68.4969	53.9673					821.35	805.358	7.9272	2362.72	243.268	38.6974	32.1911	-1.97775	-2.00767	2.81819	0.051382					1	1	85	46	27	41	5	92	742	400.492	4.71167	14.5887	92.3911	85	46	27	41	5	92	742	400.492	4.71167
		359.993	40.4227	33.7038			66.4213	56.0429					791.192	841.059	8.43492	2411.83	243.268	39.0539	31.5648	-1.36882	-2.13905	2.53953	0.045827					1	1	99	54	30	48	6	119	751	416.282	4.20486	14.375	90.4429	99	54	30	48	6	119	751	416.282	4.20486
		419.992	41.0812	32.708			73.8937	53.9673					839.273	875.1	8.52121	2272.41	254.061	39.4962	30.2255	-1.58495	-2.48258	2.94538	0.054757					1	1	101	54	33	49	4	109	789	438.23	4.33891	17.1802	97.257	101	54	33	49	4	109	789	438.23	4.33891
		479.991	44.6125	35.5703			59.7791	53.5521					636.779	641.795	7.17459	1719.05	225.002	46.2696	32.5812	1.65703	-2.98911	3.41768	0.073052					1	1	70	35	31	31	4	78	573	318.87	4.55528	16.3499	78.6005	70	35	31	31	4	78	573	318.87	4.55528
		539.99	39.051	33.6272			64.7607	55.6278					725.876	747.239	7.8239	2177.28	238.286	36.7278	30.1948	-2.32315	-3.43242	4.1447	0.078719					1	1	93	49	35	45	4	102	684	380.074	4.08682	12.6554	87.4363	93	49	35	45	4	102	684	380.074	4.08682
		599.988	38.5041	34.4904			62.2699	56.8732					805.84	897.517	8.91895	2576.59	235.796	35.623	32.0528	-2.88113	-2.43759	3.77396	0.06589					1	1	104	54	35	45	7	126	816	457.964	4.4035	13.5152	98.6115	104	54	35	45	7	126	816	457.964	4.4035
not great	cell2	time [sec]	x center [micron]	y center [micron]			x span [micron]	y span [micron]					area [micron^2]	outline [micron]	ramification index	spanned area (convex hull) [micron^2]	spanned outline (convex hull) [micron]	spanned area center x (convex hull) [micron]	spanned area center y (convex hull) [micron]	polarity vector x (binary) [micron]	polarity vector y (binary) [micron]	polarity vector length (binary) [micron]	polarity index (binary)					ID of largest skeleton (skl)	# found skls	# branches (largest skl)	# junctions (largest skl)	# tips (largest skl)	# triple points (largest skl)	# quadruple points (largest skl)	# junction voxels (largest skl)	# slab voxels (largest skl)	tree length (largest skl) [micron]	average branch length (largest skl) [micron]	maximum branch length (largest skl) [micron]	shortest path (largest skl) [micron]	# branches (all skls)	# junctions (all skls)	# tips (all skls)	# triple points (all skls)	# quadruple points (all skls)	# junction voxels (all skls)	# slab voxels (all skls)	tree length (all skls) [micron]	average branch length (all skls) [micron]
		0	37.022	41.9598			62.2699	63.1002					784.815	1008.77	10.1579	2749.09	248.249	35.5819	45.9756	-1.44011	4.0158	4.26621	0.072109					1	1	124	64	49	58	5	135	854	478.754	3.86092	16.2075	101.707	124	64	49	58	5	135	854	478.754	3.86092
		67.4705	38.4571	43.6636			61.8548	58.5337					664.008	843.55	9.23462	2293.09	239.117	37.176	44.8587	-1.28113	1.19509	1.75201	0.032424					1	1	97	52	36	50	2	106	710	392.611	4.04754	12.8569	106.188	97	52	36	50	2	106	710	392.611	4.04754
		134.941	36.9789	42.4367			64.3456	61.8548					681.069	875.93	9.46824	2485.77	250.74	36.3932	44.1597	-0.585664	1.72297	1.81979	0.032347					1	1	94	48	39	43	5	99	707	389.192	4.14034	17.2097	107.333	94	48	39	43	5	99	707	389.192	4.14034
		202.411	38.8696	44.4133			64.7607	60.1943					659.7	900.008	9.88481	2639.66	248.249	37.0427	47.5185	-1.82685	3.10523	3.60276	0.062145					1	1	83	44	30	41	2	87	765	410.046	4.94031	16.5219	109.566	83	44	30	41	2	87	765	410.046	4.94031
		269.882	38.9142	40.9064			57.7035	61.4397					614.203	774.638	8.81735	2194.35	236.626	38.7698	43.9568	-0.144363	3.0504	3.05381	0.057774					1	1	78	39	35	36	2	73	644	345.928	4.43497	16.5219	98.0846	78	39	35	36	2	73	644	345.928	4.43497
		337.352	37.3452	42.4404			59.7791	63.9305					695.201	952.315	10.1887	2700.84	244.928	37.3451	46.6264	-0.000126	4.18604	4.18604	0.071384					1	1	90	46	37	41	5	92	770	419.958	4.6662	20.7739	99.5169	90	46	37	41	5	92	770	419.958	4.6662
		404.823	36.3969	43.2514			65.591	66.0061					675.555	931.558	10.1106	2661.2	261.534	35.4442	44.8339	-0.952674	1.58242	1.84706	0.031731					1	1	79	40	36	38	2	72	766	406.228	5.14212	20.602	110.239	79	40	36	38	2	72	766	406.228	5.14212
		472.293	36.5365	44.217			65.1759	65.1759					646.947	901.669	10.0002	2859.73	258.213	35.5875	46.885	-0.948974	2.66804	2.83178	0.046929					1	1	76	39	33	37	2	71	739	393.528	5.178	20.5307	109.996	76	39	33	37	2	71	739	393.528	5.178
		539.764	36.9981	39.91			64.3456	59.7791					666.421	860.155	9.39935	2435.62	246.589	35.9356	42.4391	-1.06245	2.52906	2.74316	0.04926					1	1	80	40	36	36	4	86	709	389.536	4.8692	17.3521	110.293	80	40	36	36	4	86	709	389.536	4.8692
		607.234	35.9759	40.7707			63.9305	60.1943					726.393	955.636	10.0023	2671.71	245.759	33.8447	44.5474	-2.13121	3.77666	4.3365	0.074351					1	1	100	50	42	43	6	97	803	440.863	4.40863	17.7673	108.394	100	50	42	43	6	97	803	440.863	4.40863
		674.705	36.2458	40.3778			63.9305	58.1186					685.722	858.495	9.24823	2445.78	242.438	34.0271	43.6697	-2.21866	3.29194	3.9698	0.071138					1	1	93	46	44	43	2	93	666	371.463	3.99422	17.1802	107.606	93	46	44	43	2	93	666	371.463	3.99422
meh	cell3	time [sec]	x center [micron]	y center [micron]			x span [micron]	y span [micron]					area [micron^2]	outline [micron]	ramification index	spanned area (convex hull) [micron^2]	spanned outline (convex hull) [micron]	spanned area center x (convex hull) [micron]	spanned area center y (convex hull) [micron]	polarity vector x (binary) [micron]	polarity vector y (binary) [micron]	polarity vector length (binary) [micron]	polarity index (binary)					ID of largest skeleton (skl)	# found skls	# branches (largest skl)	# junctions (largest skl)	# tips (largest skl)	# triple points (largest skl)	# quadruple points (largest skl)	# junction voxels (largest skl)	# slab voxels (largest skl)	tree length (largest skl) [micron]	average branch length (largest skl) [micron]	maximum branch length (largest skl) [micron]	shortest path (largest skl) [micron]	# branches (all skls)	# junctions (all skls)	# tips (all skls)	# triple points (all skls)	# quadruple points (all skls)	# junction voxels (all skls)	# slab voxels (all skls)	tree length (all skls) [micron]	average branch length (all skls) [micron]
		0	69.7406	20.4584			63.5153	43.589					644.534	715.689	7.95237	1958.07	212.548	71.4453	20.5072	1.70476	0.048851	1.70546	0.034156					1	1	63	33	20	28	3	68	643	350.173	5.5583	24.4684	90.2537	63	33	20	28	3	68	643	350.173	5.5583
		67.4705	69.022	21.2655			61.0245	45.2495					627.99	697.423	7.85082	1887.07	210.888	70.7822	21.9458	1.76017	0.680247	1.88705	0.038498					1	1	86	45	30	39	5	98	644	366.185	4.25797	22.7784	90.5225	86	45	30	39	5	98	644	366.185	4.25797
		134.941	69.4721	20.8705			58.9489	45.2495					640.743	743.088	8.2812	2075.78	206.736	71.7938	20.2485	2.32166	-0.621991	2.40353	0.046752					1	1	93	50	31	45	5	95	666	370.867	3.98782	22.1913	86.547	93	50	31	45	5	95	666	370.867	3.98782
		202.411	69.1484	20.3687			61.0245	46.0798					670.729	764.675	8.3291	2034.42	212.548	71.6414	21.0182	2.49294	0.649445	2.57615	0.050617					1	1	97	53	31	50	2	107	705	395.567	4.07801	20.9432	90.6956	97	53	31	50	2	107	705	395.567	4.07801
		269.882	69.3881	20.0355			63.9305	46.0798					680.035	796.225	8.61321	2101.28	218.36	71.5793	20.7853	2.19116	0.74982	2.31591	0.044774					1	1	86	46	26	39	6	97	735	407.669	4.74034	31.19	91.6293	86	46	26	39	6	97	735	407.669	4.74034
		337.352	69.3338	21.3864			57.7035	46.4949					660.389	757.202	8.31203	2017.36	206.736	71.1795	21.6626	1.84571	0.276203	1.86626	0.036824					1	1	83	42	34	36	6	77	671	370.099	4.45902	23.5374	85.2277	83	42	34	36	6	77	671	370.099	4.45902
		404.823	69.5636	22.3307			59.364	50.2311					645.741	752.221	8.35048	2122.83	217.53	70.6867	22.7567	1.12317	0.425979	1.20124	0.023106					1	1	75	39	29	35	4	90	652	361.636	4.82182	22.5769	86.3889	75	39	29	35	4	90	652	361.636	4.82182
		472.293	68.7516	19.1171			56.4581	38.1922					573.877	638.474	7.51847	1686.99	187.64	70.0136	18.4982	1.26197	-0.618877	1.40555	0.030327					1	1	68	36	23	31	5	75	583	319.636	4.70053	20.2136	83.7892	68	36	23	31	5	75	583	319.636	4.70053
		539.764	69.5791	20.9801			60.6094	46.4949					555.437	678.327	8.11927	2031.49	212.548	71.9411	21.5198	2.36207	0.539699	2.42295	0.047641					1	1	77	39	34	36	3	80	584	321.586	4.17644	23.6381	91.7974	77	39	34	36	3	80	584	321.586	4.17644
		607.234	69.1757	19.5866			57.2883	38.1922					517.695	659.231	8.17327	1737.14	189.301	70.9412	18.729	1.76545	-0.857561	1.96271	0.041733					1	1	71	36	29	31	5	79	571	316.045	4.45134	18.9414	82.5086	71	36	29	31	5	79	571	316.045	4.45134
		674.705	70.4549	22.7185			57.2883	47.3252					567.5	700.744	8.29797	1950.32	207.566	71.3726	22.8143	0.917667	0.095781	0.922652	0.018515					1	1	78	41	28	36	5	78	602	337.197	4.32304	11.3683	84.9105	78	41	28	36	5	78	602	337.197	4.32304
[truncated: 12 more columns]

## Sheet: mean
2025-02-10	DMSO	cell1	time [sec]	x center [micron]	y center [micron]	x span [micron]	y span [micron]	area [micron^2]	outline [micron]	ramification index	spanned area (convex hull) [micron^2]	spanned outline (convex hull) [micron]	spanned area center x (convex hull) [micron]	spanned area center y (convex hull) [micron]	polarity vector x (binary) [micron]	polarity vector y (binary) [micron]	polarity vector length (binary) [micron]	polarity index (binary)	ID of largest skeleton (skl)	# found skls	# branches (largest skl)	# junctions (largest skl)	# tips (largest skl)	# triple points (largest skl)	# quadruple points (largest skl)	# junction voxels (largest skl)	# slab voxels (largest skl)	tree length (largest skl) [micron]	average branch length (largest skl) [micron]	maximum branch length (largest skl) [micron]	shortest path (largest skl) [micron]	# branches (all skls)	# junctions (all skls)	# tips (all skls)	# triple points (all skls)	# quadruple points (all skls)	# junction voxels (all skls)	# slab voxels (all skls)	tree length (all skls) [micron]	average branch length (all skls) [micron]	maximum branch length (all skls) [micron]	shortest path (all skl) [micron]	moving vector length (binary) [micron/sec]	extended area [micron^2/sec]	retracted area [micron^2/sec]	shape dynamics (extended + retracted area) [micron^2/sec]	measured area difference [micron^2/sec]	measured ramification index difference [1/sec]	# extensions [1/sec]
			0	42.3911	33.626	79.7055	54.3824	1121.56	912.462	7.68598	2884.55	265.685	42.1295	31.5653	-0.261587	-2.06063	2.07716	0.034275	1	1	112	63	32	60	3	120	905	492.721	4.39929	14.203	100.062	112	63	32	60	3	120	905	492.721	4.39929	14.203	100.062
			59.9988	40.9685	33.9926	70.9877	53.9673	1107.43	913.292	7.7419	2572.45	247.419	39.0543	32.2402	-1.91418	-1.7524	2.59518	0.045346	1	1	116	65	30	59	5	144	908	505.86	4.36086	13.2425	100.788	116	65	30	59	5	144	908	505.86	4.36086	13.2425	100.788	0.024485	2.53912	2.77465	5.31378	-0.23553	0.000932	2.83339
			119.998	40.3297	33.5772	70.5726	54.3824	1107.08	919.935	7.79942	2642.25	248.249	38.8174	32.3757	-1.51231	-1.20149	1.93149	0.0333	1	1	117	64	35	57	7	129	880	494.987	4.23066	18.3544	97.0433	117	64	35	57	7	129	880	494.987	4.23066	18.3544	97.0433	0.012701	2.43285	2.43859	4.87144	-0.005745	0.000959	2.70005
			179.997	40.8469	33.1765	78.045	55.6278	1143.79	944.012	7.87408	2765.64	265.685	40.2458	32.3895	-0.601106	-0.786926	0.990243	0.016687	1	1	118	63	40	56	7	120	911	505.807	4.2865	19.9437	102.568	118	63	40	56	7	120	911	505.807	4.2865	19.9437	102.568	0.010906	2.64253	2.03072	4.67325	0.611802	0.001244	2.68338
			239.995	41.418	33.2933	78.4601	53.9673	1114.84	973.902	8.22819	2777.53	263.194	40.6721	32.5699	-0.745961	-0.723442	1.03915	0.017474	1	1	108	59	36	56	3	111	903	499.984	4.62948	17.7968	106.849	108	59	36	56	3	111	903	499.984	4.62948	17.7968	106.849	0.009716	2.16572	2.64827	4.81399	-0.482548	0.005902	2.88339
			299.994	41.6592	33.5762	80.1207	56.0429	1122.76	990.507	8.33889	2901.09	269.836	39.5621	32.4906	-2.09718	-1.08563	2.36151	0.038856	1	1	121	64	42	57	6	142	924	524.599	4.33553	17.4234	106.618	121	64	42	57	6	142	924	524.599	4.33553	17.4234	106.618	0.006196	2.50466	2.37253	4.87718	0.132126	0.001845	2.76672
			359.993	41.6958	33.1477	77.2147	56.8732	1101.91	1004.62	8.53737	2970.37	266.515	41.3392	31.6221	-0.356617	-1.52558	1.56671	0.025476	1	1	103	55	39	53	2	101	928	501.368	4.86766	15.3477	101.58	103	55	39	53	2	101	928	501.368	4.86766	15.3477	101.58	0.007168	2.3754	2.72295	5.09835	-0.34755	0.003308	2.68338
			419.992	41.5063	32.7845	77.2147	57.2883	1096.74	950.654	8.09777	2780.46	266.515	40.963	31.1968	-0.543289	-1.58777	1.67814	0.028204	1	1	104	56	34	50	6	123	913	513.571	4.93818	21.7761	101.921	104	56	34	50	6	123	913	513.571	4.93818	21.7761	101.921	0.006827	2.59083	2.67699	5.26782	-0.086169	-0.007327	2.80005
			479.991	39.8791	32.0666	78.045	57.7035	1077.61	1023.72	8.79719	2791.32	269.836	38.6485	30.5889	-1.23057	-1.47765	1.92295	0.032256	1	1	118	65	40	64	1	121	953	526.244	4.45969	19.3861	101.924	118	65	40	64	1	121	953	526.244	4.45969	19.3861	101.924	0.029644	2.58508	2.90391	5.48899	-0.318827	0.011657	2.30004
			539.99	40.0561	33.1463	65.1759	56.8732	1095.71	993.828	8.46952	2820.78	242.438	37.2681	31.4097	-2.78805	-1.73663	3.28468	0.054809	1	1	113	61	38	56	5	117	959	525.008	4.64609	17.4529	99.858	113	61	38	56	5	117	959	525.008	4.64609	17.4529	99.858	0.018236	2.76029	2.4587	5.21899	0.301593	-0.005461	2.73339
			599.988	40.2902	32.8925	78.4601	57.2883	1105.36	1051.12	8.91855	3116.86	269.006	39.9233	31.471	-0.36695	-1.42147	1.46807	0.023304	1	1	115	63	38	60	3	121	955	522.345	4.54213	17.3226	101.308	115	63	38	60	3	121	955	522.345	4.54213	17.3226	101.308	0.005755	2.69423	2.53338	5.22761	0.160849	0.007484	2.95006
		cell2	time [sec]	x center [micron]	y center [micron]	x span [micron]	y span [micron]	area [micron^2]	outline [micron]	ramification index	spanned area (convex hull) [micron^2]	spanned outline (convex hull) [micron]	spanned area center x (convex hull) [micron]	spanned area center y (convex hull) [micron]	polarity vector x (binary) [micron]	polarity vector y (binary) [micron]	polarity vector length (binary) [micron]	polarity index (binary)	ID of largest skeleton (skl)	# found skls	# branches (largest skl)	# junctions (largest skl)	# tips (largest skl)	# triple points (largest skl)	# quadruple points (largest skl)	# junction voxels (largest skl)	# slab voxels (largest skl)	tree length (largest skl) [micron]	average branch length (largest skl) [micron]	maximum branch length (largest skl) [micron]	shortest path (largest skl) [micron]	# branches (all skls)	# junctions (all skls)	# tips (all skls)	# triple points (all skls)	# quadruple points (all skls)	# junction voxels (all skls)	# slab voxels (all skls)	tree length (all skls) [micron]	average branch length (all skls) [micron]	maximum branch length (all skls) [micron]	shortest path (all skl) [micron]	moving vector length (binary) [micron/sec]	extended area [micron^2/sec]	retracted area [micron^2/sec]	shape dynamics (extended + retracted area) [micron^2/sec]	measured area difference [micron^2/sec]	measured ramification index difference [1/sec]	# extensions [1/sec]
			0	36.0384	43.7004	65.591	66.0061	1246.16	1184.79	9.46782	3033.27	260.703	35.1807	46.5357	-0.857731	2.83526	2.96216	0.047665	1	1	156	84	50	74	10	169	1124	628.054	4.02599	18.627	116.925	156	84	50	74	10	169	1124	628.054	4.02599	18.627	116.925
			67.4705	36.2303	43.1719	69.3272	62.2699	1209.79	1128.33	9.15116	3074.46	261.534	35.2188	46.5699	-1.01153	3.398	3.54536	0.056666	1	1	144	77	47	69	7	163	1073	598.707	4.15769	12.9994	109.841	144	77	47	69	7	163	1073	598.707	4.15769	12.9994	109.841	0.008333	2.64874	3.18768	5.83642	-0.538943	-0.004693	2.9939
			134.941	36.6969	44.4802	70.1575	64.7607	1232.89	1186.45	9.53197	3159.25	267.346	35.6602	47.3007	-1.03669	2.82049	3.00497	0.04738	1	1	140	73	52	65	7	156	1072	591.159	4.22256	18.627	120.192	140	73	52	65	7	156	1072	591.159	4.22256	18.627	120.192	0.020587	2.86585	2.52358	5.38943	0.342267	0.005644	2.69748
			202.411	36.3108	43.2608	69.7423	66.8364	1163.61	1082.67	8.95337	3148.39	270.667	35.3198	46.4946	-0.991008	3.23378	3.38222	0.05342	1	1	119	63	41	56	6	113	995	545.192	4.58144	12.6554	113.101	119	63	41	56	6	113	995	545.192	4.58144	12.6554	113.101	0.018957	2.18642	3.21323	5.39965	-1.0268	-0.008576	2.63819
			269.882	36.6745	44.2866	69.3272	64.3456	1181.01	1188.11	9.75269	3137.71	265.685	35.0528	46.7358	-1.62174	2.44918	2.93743	0.046474	1	1	157	82	56	70	12	190	1060	601.217	3.82941	11.6532	125.308	157	82	56	70	12	190	1060	601.217	3.82941	11.6532	125.308	0.016131	2.8352	2.57722	5.41242	0.257978	0.011847	2.66783
			337.352	36.4443	43.617	69.3272	66.4213	1147.41	1144.94	9.53493	3176.49	269.006	35.3391	46.5922	-1.10528	2.97519	3.17386	0.049907	1	1	122	66	40	60	6	124	1033	565.853	4.63814	13.0289	111.069	122	66	40	60	6	124	1033	565.853	4.63814	13.0289	111.069	0.010494	2.16854	2.66662	4.83516	-0.498076	-0.003227	3.05319
			404.823	35.9328	43.1293	66.4213	67.6667	1133.28	1154.9	9.67768	3181.66	265.685	34.6839	46.8953	-1.24894	3.76608	3.96777	0.06234	1	1	132	70	45	63	6	153	1049	586.87	4.44599	17.5241	118.865	132	70	45	63	6	153	1049	586.87	4.44599	17.5241	118.865	0.010476	2.42908	2.63852	5.0676	-0.209447	0.002116	3.12729
			472.293	35.6426	43.2887	66.4213	67.6667	1167.57	1207.21	9.96632	3241.11	265.685	35.0392	47.0637	-0.603462	3.77496	3.82289	0.05951	1	1	136	72	43	63	5	157	1119	610.576	4.48953	23.7806	116.557	136	72	43	63	5	157	1119	610.576	4.48953	23.7806	116.557	0.004907	2.71515	2.20686	4.92201	0.508293	0.004278	2.68266
			539.764	35.8223	42.9702	65.1759	67.2515	1166.54	1155.73	9.54557	3160.63	263.194	34.4147	47.0447	-1.40753	4.07443	4.3107	0.067953	1	1	130	64	54	50	14	163	1013	576.427	4.43405	19.1134	125.78	130	64	54	50	14	163	1013	576.427	4.43405	19.1134	125.78	0.00542	2.48527	2.5006	4.98586	-0.015325	-0.006236	3.51265
			607.234	36.1328	42.632	64.3456	67.6667	1168.09	1115.88	9.2103	3167.35	261.534	34.3679	46.725	-1.76491	4.09298	4.45728	0.070189	1	1	134	71	47	65	5	151	1043	577.373	4.30875	16.4211	113.509	134	71	47	65	5	151	1043	577.373	4.30875	16.4211	113.509	0.006806	2.24773	2.22474	4.47246	0.022988	-0.004969	2.94944
			674.705	36.6494	43.7353	64.3456	66.4213	1179.98	1108.4	9.1024	3114.27	259.043	34.2687	47.1528	-2.38068	3.41752	4.16498	0.066142	1	1	110	57	42	50	7	115	1001	542.932	4.93575	22.2625	115.078	110	57	42	50	7	115	1001	542.932	4.93575	22.2625	115.078	0.018056	2.69472	2.51847	5.21319	0.176242	-0.001599	2.84569
		cell3	time [sec]	x center [micron]	y center [micron]	x span [micron]	y span [micron]	area [micron^2]	outline [micron]	ramification index	spanned area (convex hull) [micron^2]	spanned outline (convex hull) [micron]	spanned area center x (convex hull) [micron]	spanned area center y (convex hull) [micron]	polarity vector x (binary) [micron]	polarity vector y (binary) [micron]	polarity vector length (binary) [micron]	polarity index (binary)	ID of largest skeleton (skl)	# found skls	# branches (largest skl)	# junctions (largest skl)	# tips (largest skl)	# triple points (largest skl)	# quadruple points (largest skl)	# junction voxels (largest skl)	# slab voxels (largest skl)	tree length (largest skl) [micron]	average branch length (largest skl) [micron]	maximum branch length (largest skl) [micron]	shortest path (largest skl) [micron]	# branches (all skls)	# junctions (all skls)	# tips (all skls)	# triple points (all skls)	# quadruple points (all skls)	# junction voxels (all skls)	# slab voxels (all skls)	tree length (all skls) [micron]	average branch length (all skls) [micron]	maximum branch length (all skls) [micron]	shortest path (all skl) [micron]	moving vector length (binary) [micron/sec]	extended area [micron^2/sec]	retracted area [micron^2/sec]	shape dynamics (extended + retracted area) [micron^2/sec]	measured area difference [micron^2/sec]	measured ramification index difference [1/sec]	# extensions [1/sec]
			0	71.8982	21.4658	64.7607	53.9673	1072.96	892.536	7.68651	2514.55	235.796	73.2806	22.9765	1.38243	1.51079	2.04782	0.036192	1	1	116	65	30	58	7	129	947	523.851	4.51596	13.9303	91.4129	116	65	30	58	7	129	947	523.851	4.51596	13.9303	91.4129
			67.4705	71.7255	20.9028	61.4397	48.5706	985.931	851.853	7.65308	2302.06	218.36	73.3836	21.2769	1.6581	0.374028	1.69976	0.031396	1	1	100	53	34	47	5	107	824	456.354	4.56354	22.3632	84.4686	100	53	34	47	5	107	824	456.354	4.56354	22.3632	84.4686	0.008727	1.42271	2.7126	4.1353	-1.28989	-0.000495	1.89713
			134.941	71.6885	20.9943	62.6851	48.5706	1033.15	825.284	7.24297	2341.86	220.851	73.6937	21.487	2.00523	0.492697	2.06487	0.037814	1	1	82	43	31	39	4	95	776	424.396	5.17556	23.9525	88.5487	82	43	31	39	4	95	776	424.396	5.17556	23.9525	88.5487	0.001463	2.05871	1.35885	3.41757	0.69986	-0.006078	2.38623
			202.411	71.3981	21.0287	63.9305	47.7403	1036.6	825.284	7.23092	2349.1	221.681	73.6035	22.1099	2.20543	1.08116	2.45618	0.044911	1	1	85	48	26	48	0	84	804	435.872	5.12791	21.6754	88.9076	85	48	26	48	0	84	804	435.872	5.12791	21.6754	88.9076	0.004334	1.89013	1.83905	3.72918	0.051085	-0.000179	2.2973
			269.882	71.7575	22.4838	65.1759	53.9673	1086.57	931.558	7.97215	2556.25	236.626	73.33	23.8296	1.57259	1.34577	2.06982	0.036281	1	1	96	52	32	48	4	104	913	496.329	5.17009	28.6197	94.1201	96	52	32	48	4	104	913	496.329	5.17009	28.6197	94.1201	0.022215	2.46484	1.72411	4.18894	0.740728	0.010986	2.2973
			337.352	71.2895	22.5819	66.4213	54.3824	1083.3	946.503	8.11228	2563.32	239.947	73.3029	23.78	2.01348	1.19808	2.34296	0.041012	1	1	107	58	34	52	6	119	946	519.231	4.85263	19.5875	94.5593	107	58	34	52	6	119	946	519.231	4.85263	19.5875	94.5593	0.007087	2.07915	2.12768	4.20682	-0.04853	0.002077	2.32694
			404.823	70.7481	22.4993	62.6851	55.2127	1058.31	929.067	8.0563	2489.04	234.135	72.0313	23.7893	1.28329	1.28997	1.81957	0.032322	1	1	107	58	34	53	4	112	921	503.893	4.70928	18.8407	90.4552	107	58	34	53	4	112	921	503.893	4.70928	18.8407	90.4552	0.008117	1.84671	2.21707	4.06379	-0.370364	-0.00083	2.20837
			472.293	71.2863	22.8008	62.6851	57.2883	1046.08	958.957	8.36397	2497.83	238.286	71.9243	24.7962	0.638029	1.99538	2.0949	0.037147	1	1	124	70	34	66	4	122	953	526.3	4.24435	21.7466	90.9832	124	70	34	66	4	122	953	526.3	4.24435	21.7466	90.9832	0.009143	2.18132	2.36267	4.54398	-0.181351	0.00456	2.37141
			539.764	71.2363	22.8731	61.4397	56.8732	1052.11	1001.3	8.70822	2502.83	234.965	72.553	24.5627	1.31668	1.68967	2.14211	0.037946	1	1	126	68	41	61	7	133	945	530.105	4.20718	18.2119	96.3355	126	68	41	61	7	133	945	530.105	4.20718	18.2119	96.3355	0.001302	2.143	2.0536	4.19661	0.089398	0.005102	2.16391
			607.234	70.8546	22.53	61.0245	56.8732	964.389	888.384	8.06993	2474.56	234.135	72.006	24.7982	1.15142	2.26815	2.54367	0.045316	1	1	114	61	38	54	7	116	861	476.162	4.17686	13.2008	88.5877	114	61	38	54	7	116	861	476.162	4.17686	13.2008	88.5877	0.007607	1.65259	2.95269	4.60528	-1.30011	-0.00946	2.17873
			674.705	71.7192	24.0071	58.5337	57.7035	1076.23	908.311	7.81045	2469.74	230.814	71.2188	25.1663	-0.500401	1.15918	1.26257	0.022515	1	1	117	65	34	60	5	130	888	500.129	4.27461	15.5909	89.3484	117	65	34	60	5	130	888	500.129	4.27461	15.5909	89.3484	0.025368	3.25154	1.59384	4.84538	1.6577	-0.003846	2.32694
		cell4	time [sec]	x center [micron]	y center [micron]	x span [micron]	y span [micron]	area [micron^2]	outline [micron]	ramification index	spanned area (convex hull) [micron^2]	spanned outline (convex hull) [micron]	spanned area center x (convex hull) [micron]	spanned area center y (convex hull) [micron]	polarity vector x (binary) [micron]	polarity vector y (binary) [micron]	polarity vector length (binary) [micron]	polarity index (binary)	ID of largest skeleton (skl)	# found skls	# branches (largest skl)	# junctions (largest skl)	# tips (largest skl)	# triple points (largest skl)	# quadruple points (largest skl)	# junction voxels (largest skl)	# slab voxels (largest skl)	tree length (largest skl) [micron]	average branch length (largest skl) [micron]	maximum branch length (largest skl) [micron]	shortest path (largest skl) [micron]	# branches (all skls)	# junctions (all skls)	# tips (all skls)	# triple points (all skls)	# quadruple points (all skls)	# junction voxels (all skls)	# slab voxels (all skls)	tree length (all skls) [micron]	average branch length (all skls) [micron]	maximum branch length (all skls) [micron]	shortest path (all skl) [micron]	moving vector length (binary) [micron/sec]	extended area [micron^2/sec]	retracted area [micron^2/sec]	shape dynamics (extended + retracted area) [micron^2/sec]	measured area difference [micron^2/sec]	measured ramification index difference [1/sec]	# extensions [1/sec]
			0	37.4419	40.7093	67.6667	60.1943	929.06	907.481	8.39867	2513.86	254.061	35.9916	40.6982	-1.45024	-0.011171	1.45028	0.025635	1	1	101	56	27	49	7	113	900	489.213	4.84369	15.9348	99.7868	101	56	27	49	7	113	900	489.213	4.84369	15.9348	99.7868
			68.8719	37.636	41.6083	65.591	60.1943	909.931	985.526	9.21635	2566.76	249.08	36.1805	41.0968	-1.45549	-0.511555	1.54277	0.026987	1	1	126	69	35	61	6	151	948	533.137	4.23125	14.7606	103.922	126	69	35	61	6	151	948	533.137	4.23125	14.7606	103.922	0.013354	1.80413	2.08188	3.88601	-0.277751	0.011872	2.14892
			137.744	40.1669	41.1871	63.5153	60.6094	864.951	901.669	8.64861	2528.68	246.589	41.2227	41.2236	1.05583	0.036449	1.05646	0.018619	1	1	101	56	31	53	3	111	845	460.32	4.55763	26.6153	100.477	101	56	31	53	3	111	845	460.32	4.55763	26.6153	100.477	0.037253	1.59394	2.24703	3.84097	-0.65309	-0.008243	2.07632
			206.616	37.4122	42.5502	55.2127	64.7607	891.835	962.278	9.08978	2418.38	237.456	34.8716	42.9615	-2.5406	0.411362	2.57368	0.046381	1	1	103	57	30	52	5	109	870	471.632	4.57895	19.3271	118.429	103	57	30	52	5	109	870	471.632	4.57895	19.3271	118.429	0.044625	2.56982	2.17947	4.74929	0.390353	0.006406	2.23604
			275.487	41.0997	41.2994	62.6851	61.0245	887.872	951.485	9.00786	2482.66	244.928	41.6339	40.881	0.534229	-0.418392	0.678566	0.012069	1	1	109	59	31	49	10	131	878	480.907	4.41199	19.8429	99.1276	109	59	31	49	10	131	878	480.907	4.41199	19.8429	99.1276	0.056537	2.55231	2.60986	5.16216	-0.057552	-0.001189	2.01824
			344.359	39.8902	41.3798	64.3456	60.6094	872.189	907.481	8.66816	2429.24	248.249	41.9938	41.3308	2.10363	-0.049007	2.1042	0.037835	1	1	98	56	23	51	5	98	872	466.849	4.76377	25.7555	100.691	98	56	23	51	5	98	872	466.849	4.76377	25.7555	100.691	0.0176	1.74908	1.97679	3.72587	-0.227706	-0.004932	2.0618
			413.231	39.7865	41.0681	62.6851	61.0245	866.674	924.086	8.85481	2403.04	245.759	41.4312	41.0036	1.64464	-0.064436	1.6459	0.029755	1	1	96	55	20	48	7	117	901	481.768	5.01841	26.2297	99.7895	96	55	20	48	7	117	901	481.768	5.01841	26.2297	99.7895	0.00477	1.61646	1.69653	3.31299	-0.080072	0.00271	2.33767
			482.103	38.3802	41.9256	67.2515	61.4397	922.339	1019.57	9.47034	2617.95	254.892	39.221	42.3314	0.840872	0.405806	0.933672	0.016172	1	1	112	62	31	55	7	124	961	527.997	4.71426	24.854	108.975	112	62	31	55	7	124	961	527.997	4.71426	24.854	108.975	0.023917	2.24453	1.4363	3.68083	0.80823	0.008937	2.22152
			550.975	37.4935	42.936	63.1002	66.8364	914.584	998.81	9.31679	2547.81	258.213	36.9509	44.8695	-0.542622	1.93353	2.00822	0.035259	1	1	121	66	35	57	9	137	971	530.355	4.3831	21.0049	100.499	121	66	35	57	9	137	971	530.355	4.3831	21.0049	100.499	0.019518	2.4347	2.5473	4.982	-0.112602	-0.002229	2.19248
			619.847	39.3925	42.0332	65.1759	64.3456	980.243	1139.96	10.2711	2705.32	256.552	39.9806	41.3802	0.588145	-0.652983	0.878806	0.014974	1	1	126	69	37	62	6	133	1046	564.781	4.48239	16.8926	105.287	126	69	37	62	6	133	1046	564.781	4.48239	16.8926	105.287	0.030529	2.84257	1.88921	4.73177	0.953361	0.013856	2.16344
			688.719	37.4822	42.4767	57.7035	73.8937	946.81	1078.52	9.88758	2741.86	261.534	35.0629	43.1553	-2.41929	0.678654	2.51267	0.042526	1	1	122	69	31	64	4	144	1012	555.137	4.5503	12.9576	111.226	122	69	31	64	4	144	1012	555.137	4.5503	12.9576	111.226	0.028474	2.03184	2.51727	4.54911	-0.485438	-0.005568	2.1344
		cell5	time [sec]	x center [micron]	y center [micron]	x span [micron]	y span [micron]	area [micron^2]	outline [micron]	ramification index	spanned area (convex hull) [micron^2]	spanned outline (convex hull) [micron]	spanned area center x (convex hull) [micron]	spanned area center y (convex hull) [micron]	polarity vector x (binary) [micron]	polarity vector y (binary) [micron]	polarity vector length (binary) [micron]	polarity index (binary)	ID of largest skeleton (skl)	# found skls	# branches (largest skl)	# junctions (largest skl)	# tips (largest skl)	# triple points (largest skl)	# quadruple points (largest skl)	# junction voxels (largest skl)	# slab voxels (largest skl)	tree length (largest skl) [micron]	average branch length (largest skl) [micron]	maximum branch length (largest skl) [micron]	shortest path (largest skl) [micron]	# branches (all skls)	# junctions (all skls)	# tips (all skls)	# triple points (all skls)	# quadruple points (all skls)	# junction voxels (all skls)	# slab voxels (all skls)	tree length (all skls) [micron]	average branch length (all skls) [micron]	maximum branch length (all skls) [micron]	shortest path (all skl) [micron]	moving vector length (binary) [micron/sec]	extended area [micron^2/sec]	retracted area [micron^2/sec]	shape dynamics (extended + retracted area) [micron^2/sec]	measured area difference [micron^2/sec]	measured ramification index difference [1/sec]	# extensions [1/sec]
			0	36.8118	33.6517	68.0818	66.8364	869.604	863.476	8.26009	3052.06	268.176	39.9329	35.6072	3.12108	1.95554	3.68311	0.059083	1	1	73	38	31	37	1	59	727	375.947	5.14996	23.6799	134.263	73	38	31	37	1	59	727	375.947	5.14996	23.6799	134.263
			60.0615	36.5945	33.3269	66.4213	66.4213	908.207	865.967	8.10595	3013.11	264.025	40.3091	35.6353	3.71459	2.30836	4.3734	0.070608	1	1	78	40	34	38	2	76	726	385.56	4.94308	22.7489	133.261	78	40	34	38	2	76	726	385.56	4.94308	22.7489	133.261	0.006507	1.83923	1.1965	3.03573	0.642727	-0.002566	2.83043
			120.123	36.3538	32.9442	66.0061	66.4213	899.246	885.063	8.32588	3057.92	263.194	40.1064	35.4403	3.75256	2.49607	4.5069	0.072229	1	1	78	40	31	35	5	81	760	407.924	5.2298	21.1596	133.43	78	40	31	35	5	81	760	407.924	5.2298	21.1596	133.43	0.007527	1.47483	1.62403	3.09886	-0.149204	0.003662	2.59734
			180.184	33.3748	33.4574	65.591	66.4213	790.502	743.088	7.45562	2734.44	262.364	38.271	37.2215	4.89623	3.76412	6.1759	0.104667	1	1	72	38	28	36	2	70	654	349.249	4.85067	23.6504	114.147	72	38	28	36	2	70	654	349.249	4.85067	23.6504	114.147	0.050331	1.42318	3.23372	4.6569	-1.81054	-0.01449	2.1145
			240.246	33.1176	33.2276	66.0061	66.4213	795.5	758.033	7.58164	2765.98	263.194	38.126	37.1327	5.00846	3.90507	6.35092	0.107018	1	1	73	38	29	35	3	69	671	353.907	4.84804	24.2374	117.67	73	38	29	35	3	69	671	353.907	4.84804	24.2374	117.67	0.005742	1.34858	1.26537	2.61395	0.08321	0.002098	2.36424
			300.307	33.1195	33.1869	68.0818	66.8364	798.774	756.372	7.54951	2762.88	268.176	37.9566	37.036	4.83707	3.84904	6.18161	0.104223	1	1	76	38	32	33	4	82	665	359.717	4.73311	21.3315	115.348	76	38	32	33	4	82	665	359.717	4.73311	21.3315	115.348	0.000678	1.47483	1.42031	2.89514	0.054517	-0.000535	2.26435
			360.369	32.979	33.0819	68.0818	66.4213	785.16	739.767	7.44751	2756.16	267.346	37.9486	37.14	4.9696	4.05811	6.416	0.108307	1	1	64	34	23	31	3	78	655	346.608	5.41574	23.5791	116.353	64	34	23	31	3	78	655	346.608	5.41574	23.5791	116.353	0.002921	1.25102	1.4777	2.72872	-0.226676	-0.001698	2.33094
			420.43	32.8684	33.2468	69.3272	66.8364	811.699	784.601	7.76867	2827.33	270.667	37.193	36.7633	4.32464	3.51651	5.5739	0.0929	1	1	70	36	28	33	2	76	675	364.219	5.20313	22.5769	115.867	70	36	28	33	2	76	675	364.219	5.20313	22.5769	115.867	0.003306	1.57525	1.13338	2.70863	0.441875	0.005347	2.34759
			480.492	32.5823	33.0099	69.3272	65.591	831.69	806.188	7.88589	2759.78	268.176	37.2129	37.2908	4.63059	4.2808	6.30616	0.106383	1	1	76	41	26	38	3	85	703	378.077	4.97469	20.8452	116.626	76	41	26	38	3	85	703	378.077	4.97469	20.8452	116.626	0.006183	1.60395	1.27111	2.87505	0.332841	0.001952	2.34759
*bad masking min. 9 + 10			540.553	37.7771	35.909	74.7239	70.9877	5304.48	291.423	1.12875	5244.16	289.763	37.5695	35.7014	-0.207566	-0.207566	0.293543	0.003592	1	1	1	0	2	0	0	0	10	4.56646	4.56646	4.56646	4.56646	1	0	2	0	0	0	10	4.56646	4.56646	4.56646	4.56646	0.099048	74.4702	0	74.4702	74.4702	-0.112504	0.199795
			600.615	25.0242	27.8775	45.6646	54.3824	640.57	612.736	6.82944	1760.75	198.434	23.891	31.1289	-1.1332	3.25138	3.4432	0.072721	1	1	72	38	29	37	1	81	530	297.489	4.13179	24.1245	104.471	72	38	29	37	1	81	530	297.489	4.13179	24.1245	104.471	0.25093	0	77.6523	77.6523	-77.6523	0.094914	0
		cell6	time [sec]	x center [micron]	y center [micron]	x span [micron]	y span [micron]	area [micron^2]	outline [micron]	ramification index	spanned area (convex hull) [micron^2]	spanned outline (convex hull) [micron]	spanned area center x (convex hull) [micron]	spanned area center y (convex hull) [micron]	polarity vector x (binary) [micron]	polarity vector y (binary) [micron]	polarity vector length (binary) [micron]	polarity index (binary)	ID of largest skeleton (skl)	# found skls	# branches (largest skl)	# junctions (largest skl)	# tips (largest skl)	# triple points (largest skl)	# quadruple points (largest skl)	# junction voxels (largest skl)	# slab voxels (largest skl)	tree length (largest skl) [micron]	average branch length (largest skl) [micron]	maximum branch length (largest skl) [micron]	shortest path (largest skl) [micron]	# branches (all skls)	# junctions (all skls)	# tips (all skls)	# triple points (all skls)	# quadruple points (all skls)	# junction voxels (all skls)	# slab voxels (all skls)	tree length (all skls) [micron]	average branch length (all skls) [micron]	maximum branch length (all skls) [micron]	shortest path (all skl) [micron]	moving vector length (binary) [micron/sec]	extended area [micron^2/sec]	retracted area [micron^2/sec]	shape dynamics (extended + retracted area) [micron^2/sec]	measured area difference [micron^2/sec]	measured ramification index difference [1/sec]	# extensions [1/sec]
			0	37.9409	35.1114	59.7791	69.3272	665.731	835.247	9.13189	2631.22	256.552	34.5039	34.0393	-3.43698	-1.07208	3.60031	0.062202	1	1	82	40	37	36	2	83	669	366.564	4.47029	22.3927	123.039	82	40	37	36	2	83	669	366.564	4.47029	22.3927	123.039
			59.9991	38.2462	35.0863	60.1943	68.9121	680.552	840.229	9.08578	2641.21	256.552	34.8425	33.661	-3.40373	-1.42532	3.69011	0.063633	1	1	82	40	35	31	9	95	689	384.782	4.69246	22.9798	128.142	82	40	35	31	9	95	689	384.782	4.69246	22.9798	128.142	0.005105	1.61423	1.36722	2.98145	0.247018	-0.000769	2.76671
			119.998	39.9534	35.7189	61.0245	69.3272	653.323	829.436	9.15406	2620.88	259.043	37.8577	33.8153	-2.09572	-1.90355	2.83117	0.04901	1	1	88	46	34	42	4	84	693	380.02	4.31841	23.051	113.818	88	46	34	42	4	84	693	380.02	4.31841	23.051	113.818	0.030345	1.51658	1.9704	3.48697	-0.453823	0.001138	2.38337
			179.997	42.0879	40.3692	51.4765	58.5337	545.958	665.873	8.03909	1964.11	217.53	39.4286	38.0536	-2.65929	-2.31561	3.52617	0.070512	1	1	69	36	26	32	4	68	531	293.731	4.25697	23.982	85.5003	69	36	26	32	4	68	531	293.731	4.25697	23.982	85.5003	0.08528	1.45338	3.24283	4.69621	-1.78944	-0.018583	2.08337
			239.996	38.2529	35.3722	60.1943	69.3272	676.072	838.569	9.09782	2698.43	257.382	34.2364	33.4949	-4.01654	-1.8773	4.4336	0.075639	1	1	81	43	30	40	3	83	712	381.148	4.70553	22.8079	116.626	81	43	30	40	3	83	712	381.148	4.70553	22.8079	116.626	0.104985	3.42378	1.2552	4.67898	2.16859	0.017646	2.0167
			299.995	39.6031	35.4782	48.9857	69.7423	627.473	747.239	8.41506	2249.84	235.796	37.9426	33.1322	-1.6605	-2.34607	2.87425	0.053702	1	1	82	43	31	39	4	91	639	354.417	4.32216	23.982	109.951	82	43	31	39	4	91	639	354.417	4.32216	23.982	109.951	0.022573	1.16615	1.97614	3.1423	-0.809989	-0.011379	2.30004
			359.994	38.7936	35.1111	52.3067	70.1575	625.233	737.276	8.31772	2384.43	243.268	37.0105	33.1243	-1.78318	-1.98686	2.66971	0.048452	1	1	82	44	27	40	3	99	627	349.937	4.26752	22.3927	109.949	82	44	27	40	3	99	627	349.937	4.26752	22.3927	109.949	0.014814	1.36434	1.40168	2.76602	-0.03734	-0.001622	2.33337
			419.993	37.6728	34.9178	61.8548	70.1575	685.033	856.834	9.23498	2794.93	262.364	33.7422	33.5787	-3.93058	-1.33905	4.15241	0.069608	1	1	85	45	30	40	5	104	707	390.477	4.59384	17.6248	113.329	85	45	30	40	5	104	707	390.477	4.59384	17.6248	113.329	0.018957	2.33518	1.33849	3.67367	0.996688	0.015288	2.38337
			479.993	38.2392	35.4929	68.9121	70.5726	672.625	853.513	9.28365	2975.71	277.309	35.2999	34.0169	-2.93927	-1.47604	3.28907	0.053435	1	1	70	36	27	31	5	84	712	388.785	5.55408	22.2208	116.825	70	36	27	31	5	84	712	388.785	5.55408	22.2208	116.825	0.013453	1.31551	1.52232	2.83783	-0.206806	0.000811	2.58337
			539.992	36.3702	36.3136	61.4397	70.9877	600.416	738.106	8.49743	2538.33	263.194	31.7316	35.4439	-4.63862	-0.86978	4.71946	0.083016	1	1	64	34	23	31	3	63	624	337.61	5.27516	23.223	114.275	64	34	23	31	3	63	624	337.61	5.27516	23.223	114.275	0.034021	0.996688	2.20018	3.19687	-1.20349	-0.013104	2.33337
			599.991	38.0079	35.8689	60.6094	70.5726	643.845	798.716	8.87967	2785.63	260.703	33.8583	33.9498	-4.14956	-1.91913	4.57186	0.076767	1	1	78	39	34	34	5	80	652	359.324	4.60672	21.8769	111.028	78	39	34	34	5	80	652	359.324	4.60672	21.8769	111.028	0.028283	2.03359	1.30977	3.34336	0.72382	0.006371	2.05003
cant do 7!! Not bright enough
		cell8	time [sec]	x center [micron]	y center [micron]	x span [micron]	y span [micron]	area [micron^2]	outline [micron]	ramification index	spanned area (convex hull) [micron^2]	spanned outline (convex hull) [micron]	spanned area center x (convex hull) [micron]	spanned area center y (convex hull) [micron]	polarity vector x (binary) [micron]	polarity vector y (binary) [micron]	polarity vector length (binary) [micron]	polarity index (binary)	ID of largest skeleton (skl)	# found skls	# branches (largest skl)	# junctions (largest skl)	# tips (largest skl)	# triple points (largest skl)	# quadruple points (largest skl)	# junction voxels (largest skl)	# slab voxels (largest skl)	tree length (largest skl) [micron]	average branch length (largest skl) [micron]	maximum branch length (largest skl) [micron]	shortest path (largest skl) [micron]	# branches (all skls)	# junctions (all skls)	# tips (all skls)	# triple points (all skls)	# quadruple points (all skls)	# junction voxels (all skls)	# slab voxels (all skls)	tree length (all skls) [micron]	average branch length (all skls) [micron]	maximum branch length (all skls) [micron]	shortest path (all skl) [micron]	moving vector length (binary) [micron/sec]	extended area [micron^2/sec]	retracted area [micron^2/sec]	shape dynamics (extended + retracted area) [micron^2/sec]	measured area difference [micron^2/sec]	measured ramification index difference [1/sec]	# extensions [1/sec]
			0	38.126	31.1635	64.3456	56.8732	1131.04	1061.08	8.9003	2554.53	240.777	37.3221	31.3168	-0.803846	0.153242	0.818323	0.014349	1	1	146	78	48	68	10	154	1009	573.58	3.92863	17.966	106.004	146	78	48	68	10	154	1009	573.58	3.92863	17.966	106.004
			59.9998	38.5326	30.1428	62.6851	55.2127	1087.95	968.92	8.28663	2348.07	234.135	37.8791	30.3461	-0.653569	0.203256	0.684445	0.012518	1	1	132	67	49	54	12	158	920	526.931	3.9919	18.5975	94.2114	132	67	49	54	12	158	920	526.931	3.9919	18.5975	94.2114	0.018312	2.92684	3.6449	6.57174	-0.718066	-0.010228	2.78334
			120	38.3657	30.7926	63.1002	61.0245	1131.38	1141.62	9.57437	2713.76	246.589	37.353	30.5637	-1.01267	-0.228884	1.03822	0.017662	1	1	156	81	54	67	13	167	1064	604	3.8718	14.9326	99.3327	156	81	54	67	13	167	1064	604	3.8718	14.9326	99.3327	0.011181	3.94075	3.21694	7.15768	0.723811	0.021462	2.71667
			179.999	38.698	30.1981	63.1002	56.0429	1053.31	1007.94	8.76097	2379.43	235.796	37.7363	30.5456	-0.961688	0.347449	1.02253	0.018577	1	1	165	91	47	82	8	166	998	572.399	3.46909	19.6293	100.676	165	91	47	82	8	166	998	572.399	3.46909	19.6293	100.676	0.01135	2.79184	4.09298	6.88482	-1.30114	-0.013557	2.81668
			239.999	38.461	28.5202	59.364	50.2311	1014.19	889.215	7.87665	2136.1	217.53	36.4219	26.8317	-2.03917	-1.68853	2.64751	0.050766	1	1	145	79	47	74	4	151	880	502.434	3.46506	11.6115	79.5276	145	79	47	74	4	151	880	502.434	3.46506	11.6115	79.5276	0.028243	2.95843	3.61044	6.56887	-0.652004	-0.014739	2.51668
			299.999	39.7886	31.2485	58.1186	68.0818	1096.74	1031.19	8.78378	2567.8	250.74	38.824	31.7114	-0.96459	0.462854	1.06989	0.018711	1	1	142	76	49	69	7	149	951	537.117	3.78252	10.5798	98.3962	142	76	49	69	7	149	951	537.117	3.78252	10.5798	98.3962	0.05057	4.21361	2.8378	7.05141	1.37582	0.015119	2.48334
			359.999	37.9692	29.7439	62.2699	51.8916	1020.91	916.613	8.09257	2168.5	225.832	35.8302	28.89	-2.13899	-0.853906	2.30314	0.043831	1	1	139	74	40	62	8	167	910	530.072	3.81347	13.272	85.5031	139	74	40	62	8	167	910	530.072	3.81347	13.272	85.5031	0.03935	3.09056	4.35435	7.44491	-1.2638	-0.01152	2.51668
			419.999	37.3802	29.6611	64.7607	46.4949	995.926	903.329	8.07472	2323.08	220.851	33.9896	30.0781	-3.39058	0.417005	3.41613	0.062813	1	1	122	65	41	57	8	118	846	476.963	3.90953	17.7673	96.3233	122	65	41	57	8	118	846	476.963	3.90953	17.7673	96.3233	0.009913	3.13077	3.54725	6.67802	-0.416478	-0.000298	2.26667
			479.998	36.5378	31.0982	63.1002	55.6278	1068.31	1022.89	8.82826	2505.07	235.796	34.0325	32.6073	-2.50523	1.50906	2.92462	0.051785	1	1	140	76	46	70	6	135	962	535.472	3.8248	13.9303	106.073	140	76	46	70	6	135	962	535.472	3.8248	13.9303	106.073	0.027764	3.95224	2.74588	6.69812	1.20635	0.012559	2.55001
			539.998	37.3974	32.4847	64.7607	56.4581	1103.64	1092.63	9.27802	2733.41	240.777	35.4115	34.3	-1.98592	1.81527	2.69055	0.045607	1	1	154	80	53	65	15	187	975	567.266	3.68355	16.3499	114.71	154	80	53	65	15	187	975	567.266	3.68355	16.3499	114.71	0.02719	3.69948	3.11066	6.81014	0.588814	0.007496	3.05001
			599.998	36.8	28.8203	63.5153	50.2311	972.316	851.022	7.69897	2245.7	225.832	34.0006	28.2058	-2.79938	-0.614553	2.86605	0.053598	1	1	122	63	45	53	10	146	817	474.729	3.89122	16.4506	98.7991	122	63	45	53	10	146	817	474.729	3.89122	16.4506	98.7991	0.06188	2.8895	5.07817	7.96766	-2.18867	-0.026318	2.55001
		cell9	time [sec]	x center [micron]	y center [micron]	x span [micron]	y span [micron]	area [micron^2]	outline [micron]	ramification index	spanned area (convex hull) [micron^2]	spanned outline (convex hull) [micron]	spanned area center x (convex hull) [micron]	spanned area center y (convex hull) [micron]	polarity vector x (binary) [micron]	polarity vector y (binary) [micron]	polarity vector length (binary) [micron]	polarity index (binary)	ID of largest skeleton (skl)	# found skls	# branches (largest skl)	# junctions (largest skl)	# tips (largest skl)	# triple points (largest skl)	# quadruple points (largest skl)	# junction voxels (largest skl)	# slab voxels (largest skl)	tree length (largest skl) [micron]	average branch length (largest skl) [micron]	maximum branch length (largest skl) [micron]	shortest path (largest skl) [micron]	# branches (all skls)	# junctions (all skls)	# tips (all skls)	# triple points (all skls)	# quadruple points (all skls)	# junction voxels (all skls)	# slab voxels (all skls)	tree length (all skls) [micron]	average branch length (all skls) [micron]	maximum branch length (all skls) [micron]	shortest path (all skl) [micron]	moving vector length (binary) [micron/sec]	extended area [micron^2/sec]	retracted area [micron^2/sec]	shape dynamics (extended + retracted area) [micron^2/sec]	measured area difference [micron^2/sec]	measured ramification index difference [1/sec]	# extensions [1/sec]
			0	31.8904	38.5759	64.3456	65.591	958.185	1140.79	10.3962	3206.47	258.213	29.193	38.9159	-2.69742	0.339939	2.71876	0.04255	1	1	135	69	56	62	7	133	1004	557.337	4.12842	25.4706	109.767	135	69	56	62	7	133	1004	557.337	4.12842	25.4706	109.767
			60.0001	32.2405	37.9631	64.7607	57.2883	878.738	939.861	8.94394	2639.66	241.607	28.6476	37.4189	-3.59283	-0.544222	3.63381	0.062681	1	1	113	59	46	56	3	104	832	458.161	4.05452	14.6894	109.426	113	59	46	56	3	104	832	458.161	4.05452	14.6894	109.426	0.011763	2.52184	3.84594	6.36778	-1.32411	-0.024204	3.21666
			120	35.5879	41.3644	63.9305	40.683	759.137	787.922	8.06712	1915.34	206.736	33.3763	42.5607	-2.21159	1.19629	2.5144	0.050916	1	1	95	49	37	44	4	111	678	377.868	3.97756	16.765	85.1002	95	49	37	44	4	111	678	377.868	3.97756	16.765	85.1002	0.079538	1.99334	3.98668	5.98003	-1.99334	-0.014614	2.46666
			180	32.0257	39.2002	64.3456	62.6851	877.876	971.411	9.24872	2826.64	251.571	28.4245	40.3339	-3.60125	1.13372	3.77549	0.062934	1	1	139	69	61	59	10	145	842	485.878	3.49553	16.3794	126.742	139	69	61	59	10	145	842	485.878	3.49553	16.3794	126.742	0.069469	4.00966	2.03068	6.04034	1.97898	0.019693	2.25
			240	30.2973	37.7555	62.2699	64.7607	911.309	988.847	9.24041	2840.43	252.401	27.7229	37.299	-2.57444	-0.456537	2.61461	0.043477	1	1	125	65	49	59	6	134	882	497.279	3.97823	15.345	109.249	125	65	49	59	6	134	882	497.279	3.97823	15.345	109.249	0.037544	3.25713	2.69991	5.95705	0.557217	-0.000138	2.79999
			300.001	29.7714	38.5911	62.2699	63.5153	856.679	895.027	8.62625	2562.97	249.08	26.9335	38.9069	-2.83788	0.315785	2.8554	0.049985	1	1	117	61	47	57	4	129	807	451.195	3.85636	14.9326	106.847	117	61	47	57	4	129	807	451.195	3.85636	14.9326	106.847	0.016456	2.35525	3.26575	5.62099	-0.910503	-0.010236	2.61666
			360.001	30.2792	36.7523	61.8548	65.1759	895.11	938.2	8.84611	2796.83	252.401	27.2299	36.504	-3.04935	-0.248335	3.05945	0.051269	1	1	103	52	44	46	6	113	827	452.87	4.39679	27.4751	104.412	103	52	44	46	6	113	827	452.87	4.39679	27.4751	104.412	0.031794	3.08767	2.44716	5.53483	0.640512	0.003664	2.46666
			420.001	29.7146	37.6505	60.1943	66.0061	896.316	915.783	8.62893	2931.42	249.91	26.2155	37.0483	-3.49911	-0.602262	3.55056	0.058117	1	1	93	47	39	42	4	92	816	448.811	4.82593	21.9186	105.631	93	47	39	42	4	92	816	448.811	4.82593	21.9186	105.631	0.017683	2.52758	2.50747	5.03505	0.020106	-0.00362	2.69999
			480.001	29.7636	37.3441	60.6094	66.0061	915.79	997.149	9.29517	2987.95	250.74	27.9025	38.9738	-1.86117	1.6297	2.47383	0.040108	1	1	118	58	54	52	4	122	886	491.737	4.16726	23.1935	119.704	118	58	54	52	4	122	886	491.737	4.16726	23.1935	119.704	0.005173	3.17958	2.85502	6.0346	0.324564	0.011104	2.46666
			540.001	29.6357	38.6779	64.3456	63.5153	869.259	864.307	8.26967	2809.24	253.231	27.8039	41.1953	-1.83176	2.51743	3.11333	0.052057	1	1	116	58	48	48	10	129	813	460.027	3.96575	13.7584	113.055	116	58	48	48	10	129	813	460.027	3.96575	13.7584	113.055	0.022332	2.77747	3.55297	6.33044	-0.775508	-0.017092	2.65
			600.001	30.5066	37.7764	60.1943	64.7607	872.362	831.096	7.93776	2913.67	248.249	28.0706	39.8921	-2.43606	2.11567	3.22652	0.052973	1	1	88	46	34	42	4	95	758	412.661	4.68933	26.829	118.25	88	46	34	42	4	95	758	412.661	4.68933	26.829	118.25	0.020891	2.99001	2.93831	5.92832	0.051701	-0.005532	2.23333
		cell10	time [sec]	x center [micron]	y center [micron]	x span [micron]	y span [micron]	area [micron^2]	outline [micron]	ramification index	spanned area (convex hull) [micron^2]	spanned outline (convex hull) [micron]	spanned area center x (convex hull) [micron]	spanned area center y (convex hull) [micron]	polarity vector x (binary) [micron]	polarity vector y (binary) [micron]	polarity vector length (binary) [micron]	polarity index (binary)	ID of largest skeleton (skl)	# found skls	# branches (largest skl)	# junctions (largest skl)	# tips (largest skl)	# triple points (largest skl)	# quadruple points (largest skl)	# junction voxels (largest skl)	# slab voxels (largest skl)	tree length (largest skl) [micron]	average branch length (largest skl) [micron]	maximum branch length (largest skl) [micron]	shortest path (largest skl) [micron]	# branches (all skls)	# junctions (all skls)	# tips (all skls)	# triple points (all skls)	# quadruple points (all skls)	# junction voxels (all skls)	# slab voxels (all skls)	tree length (all skls) [micron]	average branch length (all skls) [micron]	maximum branch length (all skls) [micron]	shortest path (all skl) [micron]	moving vector length (binary) [micron/sec]	extended area [micron^2/sec]	retracted area [micron^2/sec]	shape dynamics (extended + retracted area) [micron^2/sec]	measured area difference [micron^2/sec]	measured ramification index difference [1/sec]	# extensions [1/sec]
			0	75.8135	23.3824	70.1575	54.7975	874.43	793.734	7.57195	2966.06	248.249	77.0876	25.0658	1.27418	1.68334	2.1112	0.034355	1	1	90	47	37	45	2	89	700	387.96	4.31067	19.769	105.975	90	47	37	45	2	89	700	387.96	4.31067	19.769	105.975
			60.0001	75.5536	23.687	71.4029	56.4581	864.262	776.299	7.44906	3010.53	254.061	76.2957	25.5223	0.742116	1.83527	1.97964	0.031975	1	1	77	40	31	37	3	76	691	379.003	4.92212	12.7267	103.452	77	40	31	37	3	76	691	379.003	4.92212	12.7267	103.452	0.006673	1.97611	2.14557	4.12168	-0.169463	-0.002048	2.28333
			120	74.8169	23.718	70.9877	55.2127	852.888	792.074	7.65094	2940.73	250.74	75.4868	25.2238	0.669894	1.5058	1.64808	0.026934	1	1	96	49	40	44	5	102	681	390.013	4.06263	17.3939	105.888	96	49	40	44	5	102	681	390.013	4.06263	17.3939	105.888	0.012288	2.18291	2.37248	4.55539	-0.189569	0.003365	2.26666
			180	75.5253	23.2766	70.9877	53.9673	826.693	816.151	8.00744	3003.81	248.249	76.4608	25.0072	0.935437	1.73063	1.96727	0.031811	1	1	83	43	34	40	3	87	680	378.745	4.5632	25.7138	104.717	83	43	34	40	3	87	680	378.745	4.5632	25.7138	104.717	0.013911	2.0393	2.47588	4.51518	-0.436582	0.005942	2.25
			240	75.8831	23.5182	68.4969	53.5521	781.713	716.519	7.22935	2752.2	242.438	74.8449	24.2051	-1.03826	0.686885	1.24491	0.02103	1	1	74	38	31	35	3	73	626	345.413	4.66774	20.9164	100.436	74	38	31	35	3	73	626	345.413	4.66774	20.9164	100.436	0.007196	1.77505	2.52471	4.29976	-0.749657	-0.012968	2.1
			300.001	74.5743	23.1567	70.5726	53.137	814.802	792.074	7.82771	2812	245.759	74.3063	23.9736	-0.268048	0.816872	0.859726	0.014368	1	1	79	38	37	31	7	66	681	373.001	4.72153	20.4595	97.3364	79	38	37	31	7	66	681	373.001	4.72153	20.4595	97.3364	0.02263	2.11972	1.56825	3.68797	0.551472	0.009973	2.26666
			360.001	77.6234	24.6522	62.6851	54.7975	711.917	699.914	7.39989	2623.81	233.305	76.7008	24.5203	-0.92253	-0.131832	0.931902	0.016123	1	1	57	28	26	25	2	64	597	328.072	5.75565	15.1127	91.1659	57	28	26	25	2	64	597	328.072	5.75565	15.1127	91.1659	0.056601	1.18624	2.90097	4.08721	-1.71473	-0.00713	2.11666
			420.001	74.1717	23.1628	71.818	52.7219	797.74	777.959	7.77	2865.59	247.419	74.0136	23.9774	-0.158144	0.814542	0.829752	0.013737	1	1	70	34	36	32	2	56	663	359.605	5.13721	24.1662	98.2416	70	34	36	32	2	56	663	359.605	5.13721	24.1662	98.2416	0.062654	3.14511	1.71473	4.85985	1.43038	0.006169	2.2
			480.001	74.9555	23.4682	72.6483	52.3067	762.412	740.597	7.56628	2890.41	248.249	74.0229	24.1183	-0.932651	0.650011	1.13682	0.018739	1	1	61	30	29	27	3	69	605	336.808	5.52144	19.2141	94.1079	61	30	29	27	3	69	605	336.808	5.52144	19.2141	94.1079	0.01402	1.3873	1.97611	3.36341	-0.588811	-0.003395	2.06666
			540.001	76.7038	25.0142	75.5542	53.9673	739.319	679.988	7.05473	2788.73	257.382	76.0308	26.7353	-0.672948	1.72106	1.84794	0.031012	1	1	64	31	31	27	4	59	562	313.102	4.89222	21.1473	104.702	64	31	31	27	4	59	562	313.102	4.89222	21.1473	104.702	0.038896	1.77792	2.1628	3.94073	-0.384882	-0.008526	1.9
			600.001	74.8011	23.6944	77.6299	53.5521	871.155	756.372	7.22908	2899.54	260.703	72.4138	23.44	-2.38728	-0.254391	2.4008	0.039513	1	1	91	45	41	40	4	87	697	396.92	4.36175	12.0684	102.096	91	45	41	40	4	87	697	396.92	4.36175	12.0684	102.096	0.038594	3.45532	1.25805	4.71336	2.19727	0.002906	2.33333
											1656.29										65.5182	34.3818																											1.46994
	CK666	cell1	time [sec]	x center [micron]	y center [micron]	x span [micron]	y span [micron]	area [micron^2]	outline [micron]	ramification index	spanned area (convex hull) [micron^2]	spanned outline (convex hull) [micron]	spanned area center x (convex hull) [micron]	spanned area center y (convex hull) [micron]	polarity vector x (binary) [micron]	polarity vector y (binary) [micron]	polarity vector length (binary) [micron]	polarity index (binary)	ID of largest skeleton (skl)	# found skls	# branches (largest skl)	# junctions (largest skl)	# tips (largest skl)	# triple points (largest skl)	# quadruple points (largest skl)	# junction voxels (largest skl)	# slab voxels (largest skl)	tree length (largest skl) [micron]	average branch length (largest skl) [micron]	maximum branch length (largest skl) [micron]	shortest path (largest skl) [micron]	# branches (all skls)	# junctions (all skls)	# tips (all skls)	# triple points (all skls)	# quadruple points (all skls)	# junction voxels (all skls)	# slab voxels (all skls)	tree length (all skls) [micron]	average branch length (all skls) [micron]	maximum branch length (all skls) [micron]	shortest path (all skl) [micron]	moving vector length (binary) [micron/sec]	extended area [micron^2/sec]	retracted area [micron^2/sec]	shape dynamics (extended + retracted area) [micron^2/sec]	measured area difference [micron^2/sec]	measured ramification index difference [1/sec]	# extensions [1/sec]
			0	41.8904	32.8703	65.591	53.9673	863.228	695.763	6.68026	2333.42	236.626	38.7516	32.5406	-3.13881	-0.329702	3.15608	0.057902	1	1	81	39	38	32	7	100	665	377.832	4.66459	21.1891	98.0634	81	39	38	32	7	100	665	377.832	4.66459	21.1891	98.0634
			60.0004	41.6746	33.5382	64.3456	57.2883	853.405	682.479	6.59032	2278.27	241.607	38.4814	33.5323	-3.19321	-0.005932	3.19321	0.059288	1	1	82	42	35	39	3	84	659	364.955	4.45067	11.6115	95.3655	82	42	35	39	3	84	659	364.955	4.45067	11.6115	95.3655	0.011699	1.28102	1.44473	2.72575	-0.163717	-0.001499	1.58332
			120.001	41.5319	33.2115	61.4397	55.2127	832.552	655.08	6.40447	2208.82	231.644	38.5319	33.6074	-2.99999	0.395882	3.02599	0.05706	1	1	69	37	25	35	2	63	628	340.376	4.93299	13.7584	98.3427	69	37	25	35	2	63	628	340.376	4.93299	13.7584	98.3427	0.005942	1.49931	1.84685	3.34615	-0.34754	-0.003097	2.06665
			180.001	41.1103	31.822	64.3456	44.8344	872.534	618.548	5.90714	2025.97	216.699	38.8836	30.869	-2.22668	-0.953073	2.42207	0.047689	1	1	57	30	21	27	3	66	590	316.676	5.55572	16.6643	97.311	57	30	21	27	3	66	590	316.676	5.55572	16.6643	97.311	0.024201	2.13694	1.47058	3.60753	0.666358	-0.008289	2.16665
			240.002	41.0202	33.4662	60.1943	55.6278	930.956	747.239	6.9086	2271.9	229.984	38.7006	33.8676	-2.31957	0.401333	2.35403	0.043769	1	1	84	45	29	41	4	97	718	398.832	4.74799	14.3455	98.7578	84	45	29	41	4	97	718	398.832	4.74799	14.3455	98.7578	0.027444	2.29204	1.31836	3.6104	0.973688	0.016691	1.53332
			300.002	40.4779	34.1261	59.7791	55.2127	953.704	746.409	6.81813	2206.75	228.323	38.1907	34.6475	-2.28721	0.521337	2.34588	0.044256	1	1	89	46	33	39	7	102	749	417.053	4.68598	13.3015	96.4685	89	46	33	39	7	102	749	417.053	4.68598	13.3015	96.4685	0.014235	1.81238	1.43325	3.24562	0.379135	-0.001508	1.89999
			360.003	40.9414	34.2409	61.4397	55.2127	942.847	787.092	7.23103	2375.13	230.814	39.7551	34.6561	-1.18628	0.41519	1.25684	0.022855	1	1	87	47	30	44	3	91	759	414.289	4.76194	17.9392	95.8519	87	47	30	44	3	91	759	414.289	4.76194	17.9392	95.8519	0.007957	1.47633	1.65728	3.13361	-0.180951	0.006882	1.83332
			420.003	41.0797	34.1317	62.2699	51.4765	906.829	724.822	6.78991	2276.55	225.002	40.0833	33.0461	-0.996368	-1.08565	1.47356	0.02737	1	1	88	47	33	45	2	89	716	399.719	4.54226	19.7005	101.794	88	47	33	45	2	89	716	399.719	4.54226	19.7005	101.794	0.002937	1.05698	1.65728	2.71426	-0.600297	-0.007352	1.96665
			480.004	41.3671	34.5941	62.6851	57.2883	946.983	751.391	6.88795	2461.81	237.456	40.8172	34.7541	-0.549827	0.160028	0.572642	0.010228	1	1	83	44	30	40	4	97	721	397.247	4.78611	13.3433	96.1207	83	44	30	40	4	97	721	397.247	4.78611	13.3433	96.1207	0.009074	1.59983	0.930604	2.53044	0.669231	0.001634	2.44998
			540.004	41.4685	34.1082	63.9305	51.0613	934.575	743.918	6.86457	2333.42	228.323	40.4231	33.2048	-1.04549	-0.903417	1.38174	0.02535	1	1	84	45	30	42	3	93	727	397.613	4.73349	21.4322	96.2643	84	45	30	42	3	93	727	397.613	4.73349	21.4322	96.2643	0.008273	1.12017	1.32697	2.44714	-0.206801	-0.00039	2.49998
			600.004	42.2694	34.8404	63.1002	57.7035	987.309	771.317	6.92471	2525.92	239.947	41.825	34.7478	-0.444391	-0.092602	0.453936	0.008004	1	1	86	46	32	44	2	105	751	413.589	4.80918	21.3315	94.3338	86	46	32	44	2	105	751	413.589	4.80918	21.3315	94.3338	0.018085	1.70611	0.827204	2.53331	0.878904	0.001002	2.74998
		cell2	time [sec]	x center [micron]	y center [micron]	x span [micron]	y span [micron]	area [micron^2]	outline [micron]	ramification index	spanned area (convex hull) [micron^2]	spanned outline (convex hull) [micron]	spanned area center x (convex hull) [micron]	spanned area center y (convex hull) [micron]	polarity vector x (binary) [micron]	polarity vector y (binary) [micron]	polarity vector length (binary) [micron]	polarity index (binary)	ID of largest skeleton (skl)	# found skls	# branches (largest skl)	# junctions (largest skl)	# tips (largest skl)	# triple points (largest skl)	# quadruple points (largest skl)	# junction voxels (largest skl)	# slab voxels (largest skl)	tree length (largest skl) [micron]	average branch length (largest skl) [micron]	maximum branch length (largest skl) [micron]	shortest path (largest skl) [micron]	# branches (all skls)	# junctions (all skls)	# tips (all skls)	# triple points (all skls)	# quadruple points (all skls)	# junction voxels (all skls)	# slab voxels (all skls)	tree length (all skls) [micron]	average branch length (all skls) [micron]	maximum branch length (all skls) [micron]	shortest path (all skl) [micron]	moving vector length (binary) [micron/sec]	extended area [micron^2/sec]	retracted area [micron^2/sec]	shape dynamics (extended + retracted area) [micron^2/sec]	measured area difference [micron^2/sec]	measured ramification index difference [1/sec]	# extensions [1/sec]
			0	59.7951	35.7732	43.1738	41.0982	482.711	318.822	4.09355	985.758	166.883	58.162	38.3175	-1.63306	2.54426	3.02327	0.085337	1	1	30	14	17	13	1	31	302	169.962	5.66541	21.0466	60.0592	30	14	17	13	1	31	302	169.962	5.66541	21.0466	60.0592
			60.0002	60.0851	36.0081	43.589	40.683	490.122	316.331	4.03074	989.894	166.053	58.6397	38.1098	-1.4454	2.10166	2.55071	0.071848	1	1	27	13	13	11	2	28	297	167.213	6.19308	35.1489	60.7443	27	13	13	11	2	28	297	167.213	6.19308	35.1489	60.7443	0.00622	0.772634	0.649127	1.42176	0.123507	-0.001047	0.999996
			120	60.4085	35.8228	44.8344	41.0982	506.838	332.937	4.17178	1029.7	170.204	58.8228	37.984	-1.58567	2.16121	2.68052	0.07403	1	1	29	15	12	14	1	25	335	179.267	6.18162	32.7293	60.2461	29	15	12	14	1	25	335	179.267	6.18162	32.7293	60.2461	0.006212	0.847312	0.568705	1.41602	0.278608	0.002351	1.23333
			180.001	60.6851	35.6428	45.2495	41.9284	515.972	340.409	4.22749	1062.62	171.865	59.2119	37.8706	-1.47319	2.22783	2.67087	0.072612	1	1	31	15	16	14	1	32	332	181.313	5.84881	23.7094	61.0013	31	15	16	14	1	32	332	181.313	5.84881	23.7094	61.0013	0.0055	0.815718	0.663489	1.47921	0.152229	0.000928	0.899997
			240.001	61.0182	35.6791	46.91	41.9284	536.825	343.73	4.18501	1091.92	176.016	59.1179	38.0485	-1.90029	2.36944	3.03732	0.081459	1	1	30	15	15	15	0	33	328	179.166	5.97221	28.8924	65.4292	30	15	15	15	0	33	328	179.166	5.97221	28.8924	65.4292	0.005585	0.919119	0.571577	1.4907	0.347542	-0.000708	1.05
			300.001	61.0513	35.9022	46.91	42.3436	523.038	352.033	4.34222	1101.22	176.847	59.6397	37.996	-1.41156	2.09387	2.52523	0.067439	1	1	37	19	16	18	1	40	346	192.922	5.21411	28.7205	66.0163	37	19	16	18	1	40	346	192.922	5.21411	28.7205	66.0163	0.003758	0.749656	0.979436	1.72909	-0.22978	0.00262	1.16666
			360.001	61.527	36.5338	46.91	42.3436	505.287	328.785	4.12609	1099.84	176.016	59.6599	38.3448	-1.86712	1.81101	2.60114	0.069509	1	1	26	13	13	13	0	19	324	169.66	6.52538	27.3326	62.1376	26	13	13	13	0	19	324	169.66	6.52538	27.3326	62.1376	0.01318	0.976563	1.27241	2.24897	-0.295841	-0.003602	0.966663
			420.002	61.4474	36.8067	47.7403	41.5133	510.457	350.372	4.37467	1118.8	176.847	59.8259	38.847	-1.6215	2.04035	2.6062	0.069052	1	1	31	16	13	15	1	37	318	174.956	5.64374	12.5425	64.3557	31	16	13	15	1	37	318	174.956	5.64374	12.5425	64.3557	0.004737	0.827207	0.741039	1.56825	0.086167	0.004143	1.05
			480.002	61.5072	36.8968	48.9857	43.589	546.475	375.28	4.52862	1240.13	183.489	59.6506	39.1165	-1.85655	2.21977	2.89382	0.072825	1	1	34	17	15	15	2	42	375	206.469	6.07263	18.6983	66.4609	34	17	15	15	2	42	375	206.469	6.07263	18.6983	66.4609	0.001802	1.08858	0.488282	1.57686	0.600299	0.002566	1.06666
			540.002	61.558	37.0556	48.1554	43.1738	525.967	401.018	4.93265	1237.37	180.998	60.2074	39.166	-1.35061	2.11035	2.50554	0.063124	1	1	41	21	16	18	3	41	393	214.929	5.24217	23.8101	65.4465	41	21	16	18	3	41	393	214.929	5.24217	23.8101	65.4465	0.00278	0.772634	1.11443	1.88706	-0.341797	0.006734	1.05
			600.002	61.6815	36.9233	48.5706	45.2495	542.684	396.867	4.80581	1281.49	185.149	59.8517	39.6565	-1.8298	2.73323	3.28918	0.081428	1	1	48	24	22	22	2	48	388	215.469	4.48895	21.3905	68.6078	48	24	22	22	2	48	388	215.469	4.48895	21.3905	68.6078	0.003017	1.00529	0.726678	1.73196	0.278608	-0.002114	1.26666
		cell3	time [sec]	x center [micron]	y center [micron]	x span [micron]	y span [micron]	area [micron^2]	outline [micron]	ramification index	spanned area (convex hull) [micron^2]	spanned outline (convex hull) [micron]	spanned area center x (convex hull) [micron]	spanned area center y (convex hull) [micron]	polarity vector x (binary) [micron]	polarity vector y (binary) [micron]	polarity vector length (binary) [micron]	polarity index (binary)	ID of largest skeleton (skl)	# found skls	# branches (largest skl)	# junctions (largest skl)	# tips (largest skl)	# triple points (largest skl)	# quadruple points (largest skl)	# junction voxels (largest skl)	# slab voxels (largest skl)	tree length (largest skl) [micron]	average branch length (largest skl) [micron]	maximum branch length (largest skl) [micron]	shortest path (largest skl) [micron]	# branches (all skls)	# junctions (all skls)	# tips (all skls)	# triple points (all skls)	# quadruple points (all skls)	# junction voxels (all skls)	# slab voxels (all skls)	tree length (all skls) [micron]	average branch length (all skls) [micron]	maximum branch length (all skls) [micron]	shortest path (all skl) [micron]	moving vector length (binary) [micron/sec]	extended area [micron^2/sec]	retracted area [micron^2/sec]	shape dynamics (extended + retracted area) [micron^2/sec]	measured area difference [micron^2/sec]	measured ramification index difference [1/sec]	# extensions [1/sec]
			0	41.7646	34.2024	18.2658	54.3824	398.784	295.575	4.17535	696.579	143.636	42.9135	36.8625	1.14884	2.66015	2.89762	0.097297	1	1	39	20	15	18	1	38	312	177.191	4.54337	11.0956	66.6328	39	20	15	18	1	38	312	177.191	4.54337	11.0956	66.6328
			60.0002	41.8749	33.3389	18.2658	49.4008	391.546	265.685	3.78766	646.775	132.843	42.9525	35.182	1.07765	1.84314	2.13507	0.074401	1	1	27	13	13	11	2	31	269	147.095	5.44797	20.8452	60.0029	27	13	13	11	2	31	269	147.095	5.44797	20.8452	60.0029	0.014508	0.758273	0.878907	1.63718	-0.120634	-0.006462	0.83333
			120	42.1832	33.2147	18.2658	49.4008	400.335	239.947	3.38297	652.634	132.843	43.3458	35.5547	1.16259	2.34005	2.61294	0.090644	1	1	15	7	8	6	1	15	225	118.589	7.9059	22.2625	62.393	15	7	8	6	1	15	225	118.589	7.9059	22.2625	62.393	0.00554	0.700828	0.554343	1.25517	0.146485	-0.006745	0.849997
			180.001	42.9535	32.5542	20.7566	50.6462	432.734	259.043	3.51282	701.922	141.145	44.1157	35.6169	1.16222	3.06268	3.27578	0.109576	1	1	24	12	10	10	2	26	280	151.012	6.29215	22.8496	60.2166	24	12	10	10	2	26	280	151.012	6.29215	22.8496	60.2166	0.016912	1.10869	0.568705	1.67739	0.539982	0.002164	0.649998
			240.001	42.9731	31.9983	22.4172	51.0613	427.219	277.309	3.78472	731.736	144.466	44.225	35.1606	1.25183	3.16226	3.40102	0.111424	1	1	38	21	12	20	1	38	332	178.449	4.69603	15.5909	60.6022	38	21	12	20	1	38	332	178.449	4.69603	15.5909	60.6022	0.009271	0.795612	0.887524	1.68314	-0.091912	0.004532	0.916663
			300.001	42.8938	31.7675	22.002	50.6462	435.319	264.025	3.56973	722.43	143.636	44.2438	35.0492	1.35006	3.28169	3.54854	0.117003	1	1	24	12	10	10	2	22	288	158.173	6.59055	27.76	59.831	24	12	10	10	2	22	288	158.173	6.59055	27.76	59.831	0.004067	0.663489	0.528493	1.19198	0.134996	-0.003583	0.699997
			360.001	43.1012	31.9387	22.002	53.9673	438.593	274.818	3.70177	781.196	150.278	44.6473	35.6195	1.54615	3.68078	3.99234	0.126588	1	1	38	22	10	22	0	38	323	180.714	4.75563	28.347	63.2945	38	22	10	22	0	38	323	180.714	4.75563	28.347	63.2945	0.004482	0.519876	0.465304	0.98518	0.054573	0.002201	0.616664
			420.002	43.4492	32.0819	22.002	51.8916	436.008	298.065	4.02679	773.786	146.127	44.9088	35.4134	1.45963	3.33153	3.63725	0.11588	1	1	40	22	12	20	2	36	331	183.747	4.59368	21.0883	61.7347	40	22	12	20	2	36	331	183.747	4.59368	21.0883	61.7347	0.006272	0.683594	0.726678	1.41027	-0.043084	0.005417	0.716664
			480.002	43.3654	32.2556	20.3415	52.7219	439.8	269.836	3.62968	740.697	143.636	44.0689	35.1359	0.703451	2.88031	2.96497	0.096548	1	1	24	12	11	11	1	27	283	154.111	6.42129	26.0282	60.8722	24	12	11	11	1	27	283	154.111	6.42129	26.0282	60.8722	0.003214	0.76689	0.7037	1.47059	0.063189	-0.006619	0.699997
			540.002	43.7213	31.6167	22.002	47.3252	467.89	288.933	3.76807	736.044	136.164	44.1008	33.1557	0.379458	1.53898	1.58507	0.051777	1	1	33	18	10	17	0	36	326	177.682	5.3843	12.4418	54.6479	33	18	10	17	0	36	326	177.682	5.3843	12.4418	54.6479	0.012189	1.01965	0.551471	1.57112	0.468176	0.002307	0.93333
			600.002	43.7356	32.369	22.002	45.6646	474.784	327.125	4.23507	733.632	132.843	43.8804	32.9081	0.144741	0.539094	0.558186	0.018264	1	1	46	27	8	24	3	44	387	210.001	4.56525	12.8569	57.7648	46	27	8	24	3	44	387	210.001	4.56525	12.8569	57.7648	0.012541	0.761145	0.646255	1.4074	0.11489	0.007783	0.633331
		cell4	time [sec]	x center [micron]	y center [micron]	x span [micron]	y span [micron]	area [micron^2]	outline [micron]	ramification index	spanned area (convex hull) [micron^2]	spanned outline (convex hull) [micron]	spanned area center x (convex hull) [micron]	spanned area center y (convex hull) [micron]	polarity vector x (binary) [micron]	polarity vector y (binary) [micron]	polarity vector length (binary) [micron]	polarity index (binary)	ID of largest skeleton (skl)	# found skls	# branches (largest skl)	# junctions (largest skl)	# tips (largest skl)	# triple points (largest skl)	# quadruple points (largest skl)	# junction voxels (largest skl)	# slab voxels (largest skl)	tree length (largest skl) [micron]	average branch length (largest skl) [micron]	maximum branch length (largest skl) [micron]	shortest path (largest skl) [micron]	# branches (all skls)	# junctions (all skls)	# tips (all skls)	# triple points (all skls)	# quadruple points (all skls)	# junction voxels (all skls)	# slab voxels (all skls)	tree length (all skls) [micron]	average branch length (all skls) [micron]	maximum branch length (all skls) [micron]	shortest path (all skl) [micron]	moving vector length (binary) [micron/sec]	extended area [micron^2/sec]	retracted area [micron^2/sec]	shape dynamics (extended + retracted area) [micron^2/sec]	measured area difference [micron^2/sec]	measured ramification index difference [1/sec]	# extensions [1/sec]
			0	21.8333	31.6283	30.3047	60.6094	582.493	489.027	5.71587	1265.8	179.337	20.8873	32.0496	-0.945943	0.421251	1.0355	0.025794	1	1	71	40	19	37	3	71	511	286.485	4.03499	16.4211	77.0084	71	40	19	37	3	71	511	286.485	4.03499	16.4211	77.0084
			60.0002	21.7055	31.4319	30.3047	60.1943	566.294	494.008	5.8561	1246.16	179.337	20.4776	32.7219	-1.22793	1.29008	1.78104	0.044713	1	1	77	44	18	40	4	86	528	294.989	3.83102	13.9008	81.4368	77	44	18	40	4	86	528	294.989	3.83102	13.9008	81.4368	0.003906	0.988052	1.25804	2.2461	-0.269991	0.002337	1.38333
			120	21.9394	31.9799	31.5501	60.1943	566.294	501.481	5.94468	1305.1	180.998	20.855	34.2555	-1.08442	2.27565	2.52082	0.06184	1	1	73	39	25	35	4	71	501	281.26	3.85287	12.2698	81.8798	73	39	25	35	4	71	501	281.26	3.85287	12.2698	81.8798	0.009931	1.07135	1.07135	2.14269	0	0.001476	1.48333
			180.001	22.1292	31.8728	34.0409	58.9489	571.292	511.444	6.0362	1326.64	184.319	20.8853	34.4161	-1.2439	2.54337	2.83126	0.068889	1	1	68	37	21	33	4	77	514	288.732	4.24606	11.2971	76.7614	68	37	21	33	4	77	514	288.732	4.24606	11.2971	76.7614	0.003633	1.3557	1.27241	2.6281	0.083295	0.001525	1.4
			240.001	22.3217	31.6604	29.4744	58.9489	580.425	483.215	5.65799	1268.56	174.356	21.8274	33.5309	-0.494295	1.87046	1.93467	0.048139	1	1	61	32	21	28	3	75	500	280.891	4.60477	14.5887	84.9577	61	32	21	28	3	75	500	280.891	4.60477	14.5887	84.9577	0.004776	1.37581	1.22358	2.59938	0.152229	-0.006304	1.51666
			300.001	21.9865	31.695	30.3047	61.8548	555.609	484.045	5.7929	1134.66	182.658	20.1663	32.1179	-1.82017	0.422986	1.86867	0.049164	1	1	81	45	25	43	2	86	502	283.659	3.50197	12.6849	82.3367	81	45	25	43	2	86	502	283.659	3.50197	12.6849	82.3367	0.005616	0.999541	1.41315	2.41269	-0.413603	0.002249	1.16666
			360.001	22.3463	32.2105	35.7014	60.1943	588.87	502.311	5.83926	1356.62	189.301	20.8901	34.8597	-1.45617	2.64921	3.02303	0.072737	1	1	74	38	30	34	4	78	513	286.357	3.86969	17.109	77.8092	74	38	30	34	4	78	513	286.357	3.86969	17.109	77.8092	0.010478	1.50506	0.950713	2.45577	0.554343	0.000773	1.41666
			420.002	22.9701	31.5701	30.7198	59.364	571.981	448.344	5.28829	1165.5	178.507	20.9895	33.2554	-1.98058	1.68536	2.6006	0.067509	1	1	59	30	23	25	5	66	463	257.829	4.36998	11.5108	77.7879	59	30	23	25	5	66	463	257.829	4.36998	11.5108	77.7879	0.0149	0.993797	1.27528	2.26907	-0.28148	-0.009183	1.35
			480.002	23.1075	31.7479	30.3047	58.9489	554.747	449.174	5.37975	1111.05	176.847	21.0305	32.8601	-2.07692	1.11219	2.35596	0.062639	1	1	65	32	27	26	5	69	467	255.798	3.93535	11.3388	79.3411	65	32	27	26	5	69	467	255.798	3.93535	11.3388	79.3411	0.003745	0.752528	1.03975	1.79228	-0.287225	0.001524	1.31666
			540.002	23.2462	31.997	32.3804	61.0245	579.047	470.761	5.51872	1216.34	184.319	20.4087	33.6816	-2.83747	1.6846	3.29986	0.083852	1	1	68	35	27	31	4	69	500	279.339	4.10792	12.9576	78.3278	68	35	27	31	4	69	500	279.339	4.10792	12.9576	78.3278	0.004753	1.24943	0.84444	2.09387	0.404987	0.002316	1.44999
			600.002	23.9353	32.6897	31.9652	60.6094	600.589	540.503	6.22164	1363	182.658	22.1121	35.6495	-1.82321	2.95983	3.47631	0.083448	1	1	72	38	25	33	5	81	555	311.01	4.31958	14.0728	78.669	72	38	25	33	5	81	555	311.01	4.31958	14.0728	78.669	0.016284	1.42176	1.06273	2.48449	0.359031	0.011715	1.3
		cell5	time [sec]	x center [micron]	y center [micron]	x span [micron]	y span [micron]	area [micron^2]	outline [micron]	ramification index	spanned area (convex hull) [micron^2]	spanned outline (convex hull) [micron]	spanned area center x (convex hull) [micron]	spanned area center y (convex hull) [micron]	polarity vector x (binary) [micron]	polarity vector y (binary) [micron]	polarity vector length (binary) [micron]	polarity index (binary)	ID of largest skeleton (skl)	# found skls	# branches (largest skl)	# junctions (largest skl)	# tips (largest skl)	# triple points (largest skl)	# quadruple points (largest skl)	# junction voxels (largest skl)	# slab voxels (largest skl)	tree length (largest skl) [micron]	average branch length (largest skl) [micron]	maximum branch length (largest skl) [micron]	shortest path (largest skl) [micron]	# branches (all skls)	# junctions (all skls)	# tips (all skls)	# triple points (all skls)	# quadruple points (all skls)	# junction voxels (all skls)	# slab voxels (all skls)	tree length (all skls) [micron]	average branch length (all skls) [micron]	maximum branch length (all skls) [micron]	shortest path (all skl) [micron]	moving vector length (binary) [micron/sec]	extended area [micron^2/sec]	retracted area [micron^2/sec]	shape dynamics (extended + retracted area) [micron^2/sec]	measured area difference [micron^2/sec]	measured ramification index difference [1/sec]	# extensions [1/sec]
			0	34.2722	37.4303	58.1186	56.0429	846.684	732.294	7.09938	2098.7	225.832	32.6856	38.1293	-1.58665	0.699022	1.7338	0.033541	1	1	82	42	32	36	6	85	725	399.57	4.87281	22.0193	80.4035	82	42	32	36	6	85	725	399.57	4.87281	22.0193	80.4035
			59.999	34.2419	36.4755	56.0429	53.137	859.436	772.147	7.42999	2092.67	216.699	32.8122	38.5055	-1.42969	2.03007	2.48298	0.048103	1	1	102	53	39	47	6	107	742	407.583	3.99591	17.4946	81.4057	102	53	39	47	6	107	742	407.583	3.99591	17.4946	81.4057	0.015922	2.2088	1.99625	4.20505	0.212551	0.00551	2.1167
			119.998	34.5719	36.7066	56.0429	52.3067	853.749	765.505	7.39057	2022.7	214.209	33.0592	38.4649	-1.51273	1.75829	2.31947	0.045705	1	1	103	54	37	47	7	114	752	419.086	4.06879	12.8274	81.599	103	54	37	47	7	114	752	419.086	4.06879	12.8274	81.599	0.006715	1.95891	2.0537	4.01261	-0.094786	-0.000657	2.2167
			179.997	34.6916	36.5114	61.4397	52.3067	860.298	794.564	7.64187	2170.39	225.832	32.0465	37.8911	-2.64514	1.37971	2.98334	0.056752	1	1	101	52	41	47	5	104	742	415.157	4.11047	21.8474	77.8832	101	52	41	47	5	104	742	415.157	4.11047	21.8474	77.8832	0.003816	1.8871	1.77796	3.66506	0.109148	0.004188	2.55004
			239.996	35.5012	36.1832	55.2127	55.2127	854.266	715.689	6.90753	2060.27	218.36	33.5246	37.895	-1.9766	1.71182	2.61482	0.051053	1	1	86	44	36	40	4	83	718	391.209	4.54894	16.7355	79.1526	86	44	36	40	4	83	718	391.209	4.54894	16.7355	79.1526	0.01456	1.87849	1.97902	3.8575	-0.100531	-0.012239	2.20004
			299.995	36.0713	35.9436	54.3824	57.7035	843.754	728.143	7.07138	2088.36	221.681	33.6348	37.7554	-2.43651	1.81182	3.03633	0.058883	1	1	82	41	35	36	4	79	705	381.334	4.65042	18.9119	74.9559	82	41	35	36	4	79	705	381.334	4.65042	18.9119	74.9559	0.010306	1.61998	1.79519	3.41517	-0.175211	0.002731	2.10004
			359.994	35.977	35.907	54.7975	58.1186	829.795	693.272	6.78912	1990.3	223.342	33.1188	37.3929	-2.85818	1.48584	3.22132	0.063991	1	1	81	42	33	39	3	82	675	366.144	4.52029	19.499	81.8208	81	42	33	39	3	82	675	366.144	4.52029	19.499	81.8208	0.001685	1.50796	1.74062	3.24858	-0.232657	-0.004704	2.15004
			419.993	36.369	35.9152	54.3824	56.8732	837.55	689.951	6.72524	1961.69	220.02	33.4667	38.2042	-2.90231	2.28894	3.6963	0.07396	1	1	82	43	31	39	4	86	684	378.055	4.61043	16.2492	74.0045	82	43	31	39	4	86	684	378.055	4.61043	16.2492	74.0045	0.006534	1.70615	1.57689	3.28304	0.129254	-0.001065	2.1167
			479.992	37.0883	36.0721	54.7975	53.9673	877.187	721.501	6.87204	2034.25	215.039	34.997	38.0884	-2.09122	2.01633	2.90496	0.05708	1	1	83	42	35	37	5	88	688	377.242	4.54509	20.43	74.3901	83	42	35	37	5	88	688	377.242	4.54509	20.43	74.3901	0.01227	2.15997	1.49934	3.65931	0.66063	0.002447	2.18337
			539.991	37.6003	36.5896	53.9673	59.7791	887.527	742.258	7.02844	2126.45	225.002	34.5544	38.3489	-3.04593	1.75928	3.5175	0.067601	1	1	88	46	36	45	0	92	700	383.857	4.36201	21.4322	81.6784	88	46	36	45	0	92	700	383.857	4.36201	21.4322	81.6784	0.012133	2.01923	1.84689	3.86612	0.172338	0.002607	2.00003
			599.99	37.9337	36.7943	55.6278	59.7791	892.525	821.963	7.76135	2200.38	228.323	35.071	38.4895	-2.86269	1.69517	3.32695	0.062855	1	1	115	60	44	55	4	127	778	441.675	3.84065	16.6643	83.46	115	60	44	55	4	127	778	441.675	3.84065	16.6643	83.46	0.00652	1.77508	1.69179	3.46687	0.083297	0.012215	2.31671
		cell6	time [sec]	x center [micron]	y center [micron]	x span [micron]	y span [micron]	area [micron^2]	outline [micron]	ramification index	spanned area (convex hull) [micron^2]	spanned outline (convex hull) [micron]	spanned area center x (convex hull) [micron]	spanned area center y (convex hull) [micron]	polarity vector x (binary) [micron]	polarity vector y (binary) [micron]	polarity vector length (binary) [micron]	polarity index (binary)	ID of largest skeleton (skl)	# found skls	# branches (largest skl)	# junctions (largest skl)	# tips (largest skl)	# triple points (largest skl)	# quadruple points (largest skl)	# junction voxels (largest skl)	# slab voxels (largest skl)	tree length (largest skl) [micron]	average branch length (largest skl) [micron]	maximum branch length (largest skl) [micron]	shortest path (largest skl) [micron]	# branches (all skls)	# junctions (all skls)	# tips (all skls)	# triple points (all skls)	# quadruple points (all skls)	# junction voxels (all skls)	# slab voxels (all skls)	tree length (all skls) [micron]	average branch length (all skls) [micron]	maximum branch length (all skls) [micron]	shortest path (all skl) [micron]	moving vector length (binary) [micron/sec]	extended area [micron^2/sec]	retracted area [micron^2/sec]	shape dynamics (extended + retracted area) [micron^2/sec]	measured area difference [micron^2/sec]	measured ramification index difference [1/sec]	# extensions [1/sec]
			0	37.6556	28.8381	68.9121	57.2883	1088.64	844.38	7.21922	2672.58	250.74	42.1605	29.2894	4.50489	0.451368	4.52745	0.077613	1	1	98	54	29	49	5	104	850	463.831	4.73297	19.3566	108.537	98	54	29	49	5	104	850	463.831	4.73297	19.3566	108.537
			60.0004	37.6861	29.0324	72.2331	57.2883	1089.5	881.742	7.53568	2628.46	257.382	41.7394	29.5922	4.05328	0.559709	4.09175	0.07073	1	1	103	56	31	50	5	115	886	486.375	4.72209	20.602	104.326	103	56	31	50	5	115	886	486.375	4.72209	20.602	104.326	0.003279	2.10535	2.09099	4.19634	0.014361	0.005274	2.49998
			120.001	37.0009	28.6978	68.0818	58.9489	1081.58	834.417	7.15731	2426.14	252.401	39.6742	28.0269	2.67321	-0.670948	2.75613	0.049589	1	1	97	52	31	47	3	112	845	465.324	4.79715	17.109	86.8024	97	52	31	47	3	112	845	465.324	4.79715	17.109	86.8024	0.012708	2.21162	2.34375	4.55537	-0.132123	-0.006306	2.41665
			180.001	37.9015	28.8337	73.4785	53.5521	1113.46	897.517	7.58754	2585.37	252.401	42.699	28.9629	4.79746	0.129148	4.79919	0.083647	1	1	113	63	34	60	3	126	915	505.447	4.47298	22.3337	103.953	113	63	34	60	3	126	915	505.447	4.47298	22.3337	103.953	0.01518	2.69703	2.16567	4.8627	0.531364	0.00717	2.48332
			240.002	38.4414	29.9645	72.6483	61.8548	1141.72	1005.45	8.39414	2871.28	267.346	43.5056	31.7776	5.06425	1.81306	5.37901	0.088963	1	1	146	80	44	72	8	155	1030	573.313	3.9268	17.9392	120.777	146	80	44	72	8	155	1030	573.313	3.9268	17.9392	120.777	0.020884	3.07042	2.59937	5.66979	0.471047	0.013443	2.56665
			300.002	37.9824	29.4978	72.6483	57.2883	1118.28	1007.11	8.49566	2892.65	258.213	43.7452	30.5268	5.76281	1.02908	5.85397	0.09646	1	1	120	65	41	61	4	128	979	538.948	4.49123	23.5079	116.036	120	65	41	61	4	128	979	538.948	4.49123	23.5079	116.036	0.010911	2.58214	2.97276	5.55491	-0.390624	0.001692	2.83331
			360.002	38.7087	29.2529	72.6483	58.1186	1133.28	968.09	8.11228	2817.34	259.873	43.8348	30.1361	5.12605	0.883171	5.20157	0.086848	1	1	115	63	38	60	3	112	955	514.805	4.47656	18.5975	104.683	115	63	38	60	3	112	955	514.805	4.47656	18.5975	104.683	0.012775	2.473	2.22311	4.69611	0.249885	-0.00639	3.18331
			420.003	39.1682	29.6479	70.5726	59.364	1116.91	949.824	8.01734	2737.55	258.213	42.9818	30.3363	3.81351	0.688359	3.87513	0.065637	1	1	112	62	36	60	2	117	933	506.378	4.52123	26.7577	112.101	112	62	36	60	2	117	933	506.378	4.52123	26.7577	112.101	0.010099	2.18577	2.45863	4.64441	-0.272862	-0.001582	2.74998
			480.003	37.7882	31.1181	56.4581	49.4008	1030.05	753.051	6.61897	2004.09	210.057	38.9461	31.594	1.15795	0.4759	1.25192	0.024784	1	1	95	50	33	43	7	100	800	442.973	4.66287	12.3115	72.3023	95	50	33	43	7	100	800	442.973	4.66287	12.3115	72.3023	0.033607	2.25183	3.69944	5.95127	-1.44761	-0.023306	2.21665
			540.004	39.2435	29.606	73.0634	59.7791	1152.58	958.127	7.96128	2738.58	264.025	43.2824	29.5187	4.03897	-0.087315	4.03991	0.068415	1	1	128	70	40	65	4	134	1008	556.762	4.34971	30.8378	116.555	128	70	40	65	4	134	1008	556.762	4.34971	30.8378	116.555	0.034977	4.06421	2.02205	6.08627	2.04216	0.022372	2.01665
			600.004	40.7104	30.6699	72.6483	47.3252	1124.66	867.628	7.29824	2463.88	237.456	45.7588	31.0755	5.04845	0.405587	5.06472	0.090425	1	1	103	56	34	52	4	108	874	470.773	4.57061	24.095	109.749	103	56	34	52	4	108	874	470.773	4.57061	24.095	109.749	0.030202	2.75735	3.22265	5.98	-0.465302	-0.011051	2.39998
		cell7	time [sec]	x center [micron]	y center [micron]	x span [micron]	y span [micron]	area [micron^2]	outline [micron]	ramification index	spanned area (convex hull) [micron^2]	spanned outline (convex hull) [micron]	spanned area center x (convex hull) [micron]	spanned area center y (convex hull) [micron]	polarity vector x (binary) [micron]	polarity vector y (binary) [micron]	polarity vector length (binary) [micron]	polarity index (binary)	ID of largest skeleton (skl)	# found skls	# branches (largest skl)	# junctions (largest skl)	# tips (largest skl)	# triple points (largest skl)	# quadruple points (largest skl)	# junction voxels (largest skl)	# slab voxels (largest skl)	tree length (largest skl) [micron]	average branch length (largest skl) [micron]	maximum branch length (largest skl) [micron]	shortest path (largest skl) [micron]	# branches (all skls)	# junctions (all skls)	# tips (all skls)	# triple points (all skls)	# quadruple points (all skls)	# junction voxels (all skls)	# slab voxels (all skls)	tree length (all skls) [micron]	average branch length (all skls) [micron]	maximum branch length (all skls) [micron]	shortest path (all skl) [micron]	moving vector length (binary) [micron/sec]	extended area [micron^2/sec]	retracted area [micron^2/sec]	shape dynamics (extended + retracted area) [micron^2/sec]	measured area difference [micron^2/sec]	measured ramification index difference [1/sec]	# extensions [1/sec]
			0	31.3168	39.167	50.2311	70.1575	993.513	732.294	6.55381	2461.81	239.117	30.845	36.1493	-0.471842	-3.01771	3.05437	0.054556	1	1	74	39	27	35	4	79	736	398.161	5.38055	23.3655	103.167	74	39	27	35	4	79	736	398.161	5.38055	23.3655	103.167
			77.4229	32.1523	37.9704	54.3824	70.1575	1073.3	787.092	6.77734	2685.33	247.419	33.2103	33.0242	1.05792	-4.94615	5.05802	0.086502	1	1	81	41	36	38	3	78	773	420.634	5.19302	17.4529	97.7851	81	41	36	38	3	78	773	420.634	5.19302	17.4529	97.7851	0.01885	2.38393	1.35334	3.73728	1.03059	0.002887	1.5241
			154.846	32.3427	38.1819	52.3067	71.4029	1079.85	834.417	7.16302	2739.27	245.759	33.1202	34.3397	0.777466	-3.84223	3.9201	0.066378	1	1	96	49	40	44	5	84	825	454.718	4.73664	17.868	94.0194	96	49	40	44	5	84	825	454.718	4.73664	17.868	94.0194	0.003676	1.79185	1.70726	3.49911	0.084584	0.004981	1.64034
			232.269	32.5747	37.6886	52.7219	72.6483	1111.74	820.303	6.94014	2825.78	249.08	33.4875	34.7506	0.912752	-2.93794	3.07646	0.051289	1	1	81	41	34	36	5	85	781	426.94	5.27086	17.696	98.6126	81	41	34	36	5	85	781	426.94	5.27086	17.696	98.6126	0.007041	2.04115	1.62936	3.6705	0.411791	-0.002879	1.97616
			309.692	31.1972	42.2686	51.0613	85.5174	1066.58	787.092	6.79866	2840.95	271.497	29.326	43.201	-1.87116	0.932433	2.09061	0.034761	1	1	88	48	31	47	1	82	787	431.151	4.89944	24.095	114.123	88	48	31	47	1	82	787	431.151	4.89944	24.095	114.123	0.061774	2.03002	2.6132	4.64322	-0.583185	-0.001827	1.30452
			387.115	31.772	37.9697	54.3824	73.0634	1136.55	948.994	7.94079	2745.82	253.231	32.4043	34.8702	0.632279	-3.09953	3.16336	0.053501	1	1	115	61	44	58	3	118	841	472.838	4.11164	18.5975	91.2142	115	61	44	58	3	118	841	472.838	4.11164	18.5975	91.2142	0.056019	3.16077	2.25706	5.41783	0.903713	0.014752	1.64034
			464.538	31.6804	39.2568	54.7975	73.0634	1062.96	865.137	7.4855	2621.22	253.231	31.4858	37.0143	-0.194577	-2.24255	2.25097	0.038964	1	1	96	49	41	46	2	107	802	444.77	4.63302	13.5152	91.5581	96	49	41	46	2	107	802	444.77	4.63302	13.5152	91.5581	0.016666	1.76068	2.71114	4.47182	-0.950457	-0.005881	1.83408
			541.961	32.4141	38.5723	57.2883	72.6483	1090.54	867.628	7.41153	2850.43	258.213	33.519	33.6926	1.10491	-4.87975	5.00328	0.083051	1	1	85	46	31	45	1	88	815	434.68	5.11389	20.9459	113.103	85	46	31	45	1	88	815	434.68	5.11389	20.9459	113.103	0.01296	2.29712	1.94098	4.23811	0.356143	-0.000955	1.89866
			619.383	33.2017	39.1985	57.7035	73.0634	1143.96	892.536	7.44415	2976.92	259.873	33.5065	34.3772	0.30478	-4.82138	4.83101	0.078469	1	1	101	56	32	54	2	104	880	484.512	4.79715	26.6153	100.851	101	56	32	54	2	104	880	484.512	4.79715	26.6153	100.851	0.012996	2.23703	1.547	3.78402	0.690028	0.000421	1.87283
			696.806	33.0483	40.0335	59.364	75.5542	1158.09	973.902	8.07306	3131.16	268.176	33.8712	35.1638	0.822844	-4.86967	4.9387	0.078218	1	1	122	64	43	56	7	143	944	534.948	4.38482	24.1957	111.138	122	64	43	56	7	143	944	534.948	4.38482	24.1957	111.138	0.010965	2.06563	1.88311	3.94874	0.182523	0.008123	1.89866
			774.229	33.4579	41.3885	54.7975	74.7239	1121.21	973.072	8.19777	2832.33	256.552	34.7676	38.7942	1.3097	-2.59431	2.90616	0.048394	1	1	131	69	47	62	6	143	961	543.963	4.15239	20.1868	95.1223	131	69	47	62	6	143	961	543.963	4.15239	20.1868	95.1223	0.018284	2.32606	2.8024	5.12846	-0.476342	0.001611	1.82117
		cell8	time [sec]	x center [micron]	y center [micron]	x span [micron]	y span [micron]	area [micron^2]	outline [micron]	ramification index	spanned area (convex hull) [micron^2]	spanned outline (convex hull) [micron]	spanned area center x (convex hull) [micron]	spanned area center y (convex hull) [micron]	polarity vector x (binary) [micron]	polarity vector y (binary) [micron]	polarity vector length (binary) [micron]	polarity index (binary)	ID of largest skeleton (skl)	# found skls	# branches (largest skl)	# junctions (largest skl)	# tips (largest skl)	# triple points (largest skl)	# quadruple points (largest skl)	# junction voxels (largest skl)	# slab voxels (largest skl)	tree length (largest skl) [micron]	average branch length (largest skl) [micron]	maximum branch length (largest skl) [micron]	shortest path (largest skl) [micron]	# branches (all skls)	# junctions (all skls)	# tips (all skls)	# triple points (all skls)	# quadruple points (all skls)	# junction voxels (all skls)	# slab voxels (all skls)	tree length (all skls) [micron]	average branch length (all skls) [micron]	maximum branch length (all skls) [micron]	shortest path (all skl) [micron]	moving vector length (binary) [micron/sec]	extended area [micron^2/sec]	retracted area [micron^2/sec]	shape dynamics (extended + retracted area) [micron^2/sec]	measured area difference [micron^2/sec]	measured ramification index difference [1/sec]	# extensions [1/sec]
			0	17.5848	37.1946	30.3047	27.8139	357.768	199.264	2.97182	539.927	114.577	18.2478	37.5149	0.663003	0.320348	0.73634	0.028084	1	1	22	11	10	10	1	17	192	105.963	4.81648	9.1207	34.7043	22	11	10	10	1	17	192	105.963	4.81648	9.1207	34.7043
			59.9993	17.7636	37.514	32.3804	24.0777	371.21	210.057	3.07555	536.135	111.256	18.3685	37.5152	0.604928	0.001195	0.604929	0.023153	1	1	27	14	11	13	1	32	214	123.101	4.5593	15.134	39.5729	27	14	11	13	1	32	214	123.101	4.5593	15.134	39.5729	0.006102	0.680733	0.456694	1.13743	0.224039	0.001729	0.450005
			119.999	18.0487	37.7681	31.135	24.908	372.934	188.47	2.7531	518.212	109.595	18.4909	38.3914	0.442258	0.623294	0.764256	0.029753	1	1	17	7	11	5	2	17	169	96.4819	5.67541	9.36388	37.1616	17	7	11	5	2	17	169	96.4819	5.67541	9.36388	37.1616	0.006364	0.479672	0.450949	0.930622	0.028723	-0.005374	0.650008
			179.998	18.5733	38.377	32.3804	25.7382	375.863	201.755	2.93565	556.643	114.577	18.8015	39.6915	0.228193	1.31451	1.33417	0.050115	1	1	25	12	12	10	2	27	200	114.081	4.56324	12.4418	43.8518	25	12	12	10	2	27	200	114.081	4.56324	12.4418	43.8518	0.013396	0.508395	0.459566	0.967961	0.048829	0.003042	0.666674
			239.997	18.8629	38.2457	34.456	26.1534	387.582	233.305	3.343	567.845	118.728	19.4176	39.0761	0.554684	0.830437	0.998649	0.03714	1	1	30	16	11	15	1	31	233	129.886	4.32952	8.91925	43.8923	30	16	11	15	1	31	233	129.886	4.32952	8.91925	43.8923	0.005299	0.732434	0.537118	1.26955	0.195316	0.006789	0.633341
			299.997	18.9182	38.2633	36.9468	28.229	407.745	240.777	3.36369	681.759	127.861	20.0656	38.8375	1.14743	0.574201	1.28309	0.04355	1	1	31	15	16	14	1	28	255	143.561	4.63099	10.7812	46.7604	31	15	16	14	1	28	255	143.561	4.63099	10.7812	46.7604	0.000968	0.775518	0.43946	1.21498	0.336058	0.000345	0.666674
			359.996	19.0407	38.0977	35.7014	28.6442	388.444	223.342	3.19669	657.115	126.2	20.5649	39.3374	1.52419	1.23966	1.96467	0.067922	1	1	19	9	9	7	2	15	228	121.58	6.39896	15.0601	43.653	19	9	9	7	2	15	228	121.58	6.39896	15.0601	43.653	0.003432	0.336058	0.657754	0.993812	-0.321696	-0.002783	0.700008
			419.995	19.2156	38.3152	37.7771	28.6442	416.018	261.534	3.61715	734.838	130.352	19.1191	39.0097	-0.096542	0.694554	0.701232	0.022925	1	1	37	19	14	16	3	38	291	160.732	4.3441	12.9281	47.2885	37	19	14	16	3	38	291	160.732	4.3441	12.9281	47.2885	0.004652	0.870304	0.410737	1.28104	0.459566	0.007008	0.883344
			479.994	18.8889	38.2882	34.0409	29.8896	409.124	274.818	3.83277	708.298	126.2	18.1228	38.3818	-0.766073	0.093586	0.771768	0.025699	1	1	43	22	18	20	2	41	293	165.678	3.85297	9.36388	45.4855	43	22	18	20	2	41	293	165.678	3.85297	9.36388	45.4855	0.005464	0.57733	0.692222	1.26955	-0.114892	0.003594	0.833343
			539.994	19.0469	38.7485	34.0409	29.4744	403.782	275.648	3.8697	657.115	124.54	19.0081	38.8429	-0.038856	0.094423	0.102105	0.00353	1	1	47	26	16	26	0	50	283	162.615	3.45989	10.1646	42.2357	47	26	16	26	0	50	283	162.615	3.45989	10.1646	42.2357	0.008111	0.629031	0.718072	1.3471	-0.089041	0.000615	0.666674
			599.993	19.1073	39.2709	33.2106	28.6442	388.789	244.098	3.49223	630.92	121.219	19.1096	39.0785	0.002212	-0.192458	0.19247	0.006791	1	1	34	18	13	17	1	38	257	145.464	4.27836	9.92147	43.4098	34	18	13	17	1	38	257	145.464	4.27836	9.92147	43.4098	0.008765	0.580202	0.830092	1.41029	-0.249889	-0.006291	0.600007
		cell9	time [sec]	x center [micron]	y center [micron]	x span [micron]	y span [micron]	area [micron^2]	outline [micron]	ramification index	spanned area (convex hull) [micron^2]	spanned outline (convex hull) [micron]	spanned area center x (convex hull) [micron]	spanned area center y (convex hull) [micron]	polarity vector x (binary) [micron]	polarity vector y (binary) [micron]	polarity vector length (binary) [micron]	polarity index (binary)	ID of largest skeleton (skl)	# found skls	# branches (largest skl)	# junctions (largest skl)	# tips (largest skl)	# triple points (largest skl)	# quadruple points (largest skl)	# junction voxels (largest skl)	# slab voxels (largest skl)	tree length (largest skl) [micron]	average branch length (largest skl) [micron]	maximum branch length (largest skl) [micron]	shortest path (largest skl) [micron]	# branches (all skls)	# junctions (all skls)	# tips (all skls)	# triple points (all skls)	# quadruple points (all skls)	# junction voxels (all skls)	# slab voxels (all skls)	tree length (all skls) [micron]	average branch length (all skls) [micron]	maximum branch length (all skls) [micron]	shortest path (all skl) [micron]	moving vector length (binary) [micron/sec]	extended area [micron^2/sec]	retracted area [micron^2/sec]	shape dynamics (extended + retracted area) [micron^2/sec]	measured area difference [micron^2/sec]	measured ramification index difference [1/sec]	# extensions [1/sec]
			0	49.1783	36.7903	45.6646	36.9468	444.108	249.08	3.33418	812.561	163.562	45.8938	34.3746	-3.28451	-2.41569	4.0772	0.126759	1	1	21	10	11	9	1	18	246	132.777	6.3227	29.9659	63.2528	21	10	11	9	1	18	246	132.777	6.3227	29.9659	63.2528
			59.9993	49.4927	36.3651	46.4949	35.2863	470.131	274.818	3.57545	956.978	161.902	46.6783	32.524	-2.81442	-3.84105	4.76179	0.136416	1	1	24	12	11	11	1	23	283	150.832	6.28465	14.4167	64.0118	24	12	11	11	1	23	283	150.832	6.28465	14.4167	64.0118	0.008815	0.858814	0.425099	1.28391	0.433716	0.004021	0.916677
			119.999	49.0749	36.4855	48.9857	41.5133	467.201	281.46	3.67333	924.924	179.337	44.9322	32.9799	-4.14264	-3.50567	5.42689	0.158141	1	1	24	12	11	11	1	23	265	143.43	5.97626	15.4779	69.9095	24	12	11	11	1	23	265	143.43	5.97626	15.4779	69.9095	0.007248	0.689349	0.738178	1.42753	-0.048829	0.001631	0.733342
			179.998	50.1997	37.5231	41.5133	31.9652	453.07	251.571	3.33405	756.552	144.466	48.3054	36.1922	-1.89434	-1.33089	2.31513	0.074593	1	1	26	13	12	12	1	30	249	137.859	5.30227	15.5492	54.8911	26	13	12	12	1	30	249	137.859	5.30227	15.5492	54.8911	0.025506	0.517012	0.75254	1.26955	-0.235528	-0.005655	0.650008
			239.997	50.5857	37.2823	41.5133	34.0409	461.859	278.139	3.65092	918.375	148.618	48.5313	34.2286	-2.0544	-3.05374	3.68048	0.107631	1	1	25	12	12	10	2	23	279	149.272	5.97087	13.1296	58.4136	25	12	12	10	2	23	279	149.272	5.97087	13.1296	58.4136	0.007581	0.588819	0.442333	1.03115	0.146487	0.005281	0.716675
			299.997	50.227	37.7485	46.0798	36.5317	447.21	293.914	3.92066	841.858	163.562	46.7291	35.1567	-3.49795	-2.59188	4.35356	0.132975	1	1	24	11	13	9	2	27	275	153.52	6.39666	16.765	64.6701	24	11	13	9	2	27	275	153.52	6.39666	16.765	64.6701	0.009803	0.560096	0.804241	1.36434	-0.244145	0.004496	0.85001
			359.996	50.4398	37.6901	41.5133	31.9652	441.351	289.763	3.89086	884.425	144.466	48.3229	35.3163	-2.11684	-2.37382	3.18057	0.094781	1	1	30	16	12	16	0	24	284	151.519	5.05064	17.0672	56.7826	30	16	12	16	0	24	284	151.519	5.05064	17.0672	56.7826	0.003678	0.631904	0.729561	1.36146	-0.097658	-0.000497	0.716675
			419.995	49.5143	37.3803	50.2311	42.7587	453.759	293.084	3.88127	983.173	183.489	45.7431	34.9814	-3.77116	-2.39889	4.46948	0.126324	1	1	25	11	14	9	1	21	283	151.763	6.0705	34.4194	70.6834	25	11	14	9	1	21	283	151.763	6.0705	34.4194	70.6834	0.016267	0.858814	0.65201	1.51082	0.206805	-0.00016	0.683341
			479.994	49.7871	37.1974	49.816	43.589	468.752	298.065	3.88361	1034.36	184.319	45.8851	34.842	-3.90205	-2.35546	4.55787	0.125595	1	1	19	8	12	6	2	16	283	150.962	7.94536	39.7744	72.1303	19	8	12	6	2	16	283	150.962	7.94536	39.7744	72.1303	0.005475	0.712328	0.462439	1.17477	0.249889	3.9e-05	1.16668
			539.994	50.7078	37.8694	49.4008	42.7587	469.097	317.992	4.14171	1049.69	182.658	46.3767	35.3582	-4.33109	-2.5112	5.00644	0.136944	1	1	28	14	14	14	0	26	297	161.298	5.76065	16.8241	71.1281	28	14	14	14	0	26	297	161.298	5.76065	16.8241	71.1281	0.018997	0.600308	0.594564	1.19487	0.005745	0.004302	0.733342
			599.993	50.6091	37.5826	49.816	42.3436	442.902	308.029	4.12888	1046.94	182.658	45.9534	35.0323	-4.65563	-2.55035	5.3084	0.145395	1	1	21	10	11	9	1	23	275	148.022	7.04869	17.3483	70.9348	21	10	11	9	1	23	275	148.022	7.04869	17.3483	70.9348	0.005055	0.336058	0.772646	1.1087	-0.436588	-0.000214	0.816676
		cell10	time [sec]	x center [micron]	y center [micron]	x span [micron]	y span [micron]	area [micron^2]	outline [micron]	ramification index	spanned area (convex hull) [micron^2]	spanned outline (convex hull) [micron]	spanned area center x (convex hull) [micron]	spanned area center y (convex hull) [micron]	polarity vector x (binary) [micron]	polarity vector y (binary) [micron]	polarity vector length (binary) [micron]	polarity index (binary)	ID of largest skeleton (skl)	# found skls	# branches (largest skl)	# junctions (largest skl)	# tips (largest skl)	# triple points (largest skl)	# quadruple points (largest skl)	# junction voxels (largest skl)	# slab voxels (largest skl)	tree length (largest skl) [micron]	average branch length (largest skl) [micron]	maximum branch length (largest skl) [micron]	shortest path (largest skl) [micron]	# branches (all skls)	# junctions (all skls)	# tips (all skls)	# triple points (all skls)	# quadruple points (all skls)	# junction voxels (all skls)	# slab voxels (all skls)	tree length (all skls) [micron]	average branch length (all skls) [micron]	maximum branch length (all skls) [micron]	shortest path (all skl) [micron]	moving vector length (binary) [micron/sec]	extended area [micron^2/sec]	retracted area [micron^2/sec]	shape dynamics (extended + retracted area) [micron^2/sec]	measured area difference [micron^2/sec]	measured ramification index difference [1/sec]	# extensions [1/sec]
			0	79.0836	27.041	52.7219	66.0061	869.604	679.988	6.50482	1921.54	235.796	79.5573	29.0794	0.473703	2.03846	2.09278	0.04231	1	1	76	40	30	38	2	76	670	359.553	4.73096	17.0795	106.571	76	40	30	38	2	76	670	359.553	4.73096	17.0795	106.571
			59.9993	79.2807	27.5906	52.7219	66.0061	873.396	669.194	6.38766	2017.19	235.796	79.5638	29.1853	0.283093	1.59469	1.61962	0.031958	1	1	66	33	29	29	4	62	669	357.468	5.41618	18.8407	91.7718	66	33	29	29	4	62	669	357.468	5.41618	18.8407	91.7718	0.009732	1.69465	1.63146	3.32611	0.06319	-0.001953	2.15002
			119.999	79.0861	27.2418	53.137	66.0061	881.151	677.497	6.43839	1993.23	236.626	79.7657	28.7471	0.679643	1.50529	1.65161	0.032785	1	1	86	47	27	43	4	105	717	394.82	4.59093	17.2514	90.6634	86	47	27	43	4	105	717	394.82	4.59093	17.2514	90.6634	0.006658	1.55965	1.4304	2.99005	0.129253	0.000846	1.81669
			179.998	79.3689	27.4788	52.3067	66.0061	898.729	738.106	6.94544	2006.16	234.965	80.1888	28.967	0.819868	1.48818	1.69908	0.033618	1	1	87	46	33	43	3	89	722	387.001	4.44829	20.1868	95.508	87	46	33	43	3	89	722	387.001	4.44829	20.1868	95.508	0.006151	1.9388	1.64582	3.58462	0.292973	0.008451	1.98336
			239.997	79.8487	27.3776	56.0429	66.0061	896.833	743.088	6.9997	2157.47	242.438	80.7585	29.2121	0.909829	1.83457	2.04779	0.039071	1	1	83	42	37	39	3	90	724	394.962	4.75858	15.2052	115.552	83	42	37	39	3	90	724	394.962	4.75858	15.2052	115.552	0.008173	1.71476	1.74635	3.46111	-0.031595	0.000904	1.95002
			299.997	80.0474	27.794	56.0429	66.0061	891.663	740.597	6.99643	2126.79	242.438	79.8078	29.1183	-0.239601	1.32425	1.34575	0.025861	1	1	86	43	35	36	6	96	716	394.377	4.58578	16.5219	100.02	86	43	35	36	6	96	716	394.377	4.58578	16.5219	100.02	0.00769	1.63433	1.7205	3.35483	-0.086169	-5.4e-05	2.01669
			359.996	80.691	28.0818	57.2883	66.0061	898.212	771.317	7.26003	2112.83	244.928	80.8073	29.5303	0.116327	1.44851	1.45317	0.028017	1	1	96	50	34	42	8	97	742	415.098	4.32394	28.2758	112.705	96	50	34	42	8	97	742	415.098	4.32394	28.2758	112.705	0.011751	1.70327	1.59412	3.29739	0.109147	0.004393	2.08336
			419.995	80.4794	28.4028	57.2883	66.0061	898.384	788.753	7.42343	2253.97	244.928	80.368	29.6329	-0.111455	1.23011	1.23515	0.023056	1	1	85	44	31	39	3	92	778	425.556	5.00654	27.5168	115.523	85	44	31	39	3	92	778	425.556	5.00654	27.5168	115.523	0.006408	1.7722	1.76933	3.54153	0.002872	0.002723	1.85002
			479.994	80.7637	29.3133	56.0429	66.0061	900.28	757.202	7.11899	2383.91	242.438	81.0411	30.2687	0.277419	0.955426	0.994887	0.018058	1	1	91	48	32	42	6	122	740	414.686	4.55699	16.2492	117.139	91	48	32	42	6	122	740	414.686	4.55699	16.2492	117.139	0.015898	1.68029	1.64869	3.32898	0.031595	-0.005074	2.20003
			539.994	81.2417	29.8369	53.137	66.0061	920.96	758.863	7.05404	2269.66	236.626	80.7373	31.1661	-0.504382	1.32924	1.42172	0.026447	1	1	91	47	34	42	3	96	775	428.28	4.70637	14.0016	110.986	91	47	34	42	3	96	775	428.28	4.70637	14.0016	110.986	0.011816	1.81529	1.47061	3.2859	0.344675	-0.001082	2.40003
			599.993	81.5219	29.8549	51.8916	66.0061	961.804	756.372	6.87998	2341.35	234.135	81.7224	30.7621	0.200443	0.90712	0.929001	0.017015	1	1	85	45	28	39	5	104	764	419.389	4.93399	31.7688	108.075	85	45	28	39	5	104	764	419.389	4.93399	31.7688	108.075	0.00468	1.90145	1.22072	3.12218	0.680733	-0.002901	2.15002
																					86.5044	46.3728																											107.724
	No treat	cell1	time [sec]	x center [micron]	y center [micron]	x span [micron]	y span [micron]	area [micron^2]	outline [micron]	ramification index	spanned area (convex hull) [micron^2]	spanned outline (convex hull) [micron]	spanned area center x (convex hull) [micron]	spanned area center y (convex hull) [micron]	polarity vector x (binary) [micron]	polarity vector y (binary) [micron]	polarity vector length (binary) [micron]	polarity index (binary)	ID of largest skeleton (skl)	# found skls	# branches (largest skl)	# junctions (largest skl)	# tips (largest skl)	# triple points (largest skl)	# quadruple points (largest skl)	# junction voxels (largest skl)	# slab voxels (largest skl)	tree length (largest skl) [micron]	average branch length (largest skl) [micron]	maximum branch length (largest skl) [micron]	shortest path (largest skl) [micron]	# branches (all skls)	# junctions (all skls)	# tips (all skls)	# triple points (all skls)	# quadruple points (all skls)	# junction voxels (all skls)	# slab voxels (all skls)	tree length (all skls) [micron]	average branch length (all skls) [micron]	maximum branch length (all skls) [micron]	shortest path (all skl) [micron]	moving vector length (binary) [micron/sec]	extended area [micron^2/sec]	retracted area [micron^2/sec]	shape dynamics (extended + retracted area) [micron^2/sec]	measured area difference [micron^2/sec]	measured ramification index difference [1/sec]	# extensions [1/sec]
			0	49.4081	34.7921	70.1575	53.9673	1052.97	870.949	7.57146	2668.96	246.589	48.1641	34.1065	-1.24394	-0.685628	1.42038	0.024366	1	1	104	59	27	55	4	115	878	492.674	4.73725	17.2809	84.916	104	59	27	55	4	115	878	492.674	4.73725	17.2809	84.916
			60.0006	49.3731	34.8367	71.4029	47.7403	1021.78	814.491	7.18792	2586.75	235.796	48.7113	34.0145	-0.661827	-0.822167	1.05545	0.018391	1	1	96	52	28	44	8	112	803	448.383	4.67066	25.5418	89.5119	96	52	28	44	8	112	803	448.383	4.67066	25.5418	89.5119	0.000945	1.70036	2.22023	3.92059	-0.519873	-0.006392	2.08331
			120.001	49.2662	34.7487	71.4029	53.5521	1024.71	910.802	8.02637	2802.52	247.419	49.2785	32.427	0.012253	-2.3217	2.32173	0.038867	1	1	119	65	35	57	8	140	891	509.889	4.28479	19.6293	95.3116	119	65	35	57	8	140	891	509.889	4.28479	19.6293	95.3116	0.002308	2.15704	2.10822	4.26526	0.048828	0.013974	2.36664
			180.002	50.0775	35.0387	70.1575	46.0798	985.758	848.532	7.62391	2524.2	229.984	49.6608	34.0633	-0.416724	-0.975467	1.06075	0.018711	1	1	105	56	35	49	7	121	807	459.734	4.37842	18.04	101.603	105	56	35	49	7	121	807	459.734	4.37842	18.04	101.603	0.01436	1.7377	2.38682	4.12452	-0.649124	-0.006708	2.34998
			240.002	50.253	35.1515	70.5726	44.4192	991.273	904.16	8.10109	2610.02	227.493	49.2777	33.8695	-0.975293	-1.28197	1.61079	0.027942	1	1	122	68	34	63	4	142	912	517.958	4.24556	12.572	103.531	122	68	34	63	4	142	912	517.958	4.24556	12.572	103.531	0.003477	1.87556	1.78365	3.65922	0.091911	0.007953	2.46664
			300.003	50.0168	35.3062	70.9877	44.0041	999.545	880.912	7.86007	2517.82	227.493	48.4415	33.4374	-1.57532	-1.86879	2.44418	0.043168	1	1	104	56	34	50	6	106	872	476.477	4.5815	12.7562	100.738	104	56	34	50	6	106	872	476.477	4.5815	12.7562	100.738	0.004706	1.97609	1.83823	3.81432	0.137867	-0.004017	2.66664
			360.003	47.3925	32.8603	57.7035	56.0429	1022.81	974.732	8.59771	2650.52	225.832	44.1795	29.1881	-3.21297	-3.6722	4.87936	0.083993	1	1	106	55	39	47	8	109	905	502.083	4.73663	25.2692	111.28	106	55	39	47	8	109	905	502.083	4.73663	25.2692	111.28	0.059789	2.78319	2.39544	5.17863	0.387751	0.012294	2.61664
			420.004	49.2432	33.4439	71.818	56.0429	1075.37	961.448	8.27068	2986.92	254.061	47.3911	29.8723	-1.8521	-3.5716	4.02326	0.06524	1	1	123	68	39	65	3	131	900	504.2	4.09919	21.4617	118.677	123	68	39	65	3	131	900	504.2	4.09919	21.4617	118.677	0.032342	2.83202	1.95599	4.78801	0.87603	-0.00545	2.84997
			480.005	48.6272	34.2864	69.7423	56.0429	1066.58	912.462	7.88157	2895.23	249.91	47.4527	30.3368	-1.17449	-3.94963	4.12056	0.067867	1	1	117	63	41	59	4	122	861	486.193	4.1555	26.5736	121.165	117	63	41	59	4	122	861	486.193	4.1555	26.5736	121.165	0.017395	2.00769	2.15417	4.16186	-0.146484	-0.006485	3.09997
			540.005	48.6291	33.978	70.1575	55.6278	1085.71	926.577	7.93266	2909.54	249.91	46.7335	30.207	-1.89553	-3.77101	4.22061	0.069344	1	1	115	61	40	55	5	122	899	503.403	4.37742	25.0555	120.507	115	61	40	55	5	122	899	503.403	4.37742	25.0555	120.507	0.00514	1.91578	1.59696	3.51274	0.318817	0.000852	2.81664
			600.006	47.9227	33.5356	83.4417	55.6278	1108.12	1046.13	8.86523	3120.3	276.479	44.3926	29.2192	-3.53012	-4.31648	5.57617	0.088467	1	1	127	70	39	65	5	153	1009	565.428	4.45219	23.6799	118.282	127	70	39	65	5	153	1009	565.428	4.45219	23.6799	118.282	0.013891	2.34087	1.96748	4.30834	0.37339	0.015543	2.33331
		cell2	time [sec]	x center [micron]	y center [micron]	x span [micron]	y span [micron]	area [micron^2]	outline [micron]	ramification index	spanned area (convex hull) [micron^2]	spanned outline (convex hull) [micron]	spanned area center x (convex hull) [micron]	spanned area center y (convex hull) [micron]	polarity vector x (binary) [micron]	polarity vector y (binary) [micron]	polarity vector length (binary) [micron]	polarity index (binary)	ID of largest skeleton (skl)	# found skls	# branches (largest skl)	# junctions (largest skl)	# tips (largest skl)	# triple points (largest skl)	# quadruple points (largest skl)	# junction voxels (largest skl)	# slab voxels (largest skl)	tree length (largest skl) [micron]	average branch length (largest skl) [micron]	maximum branch length (largest skl) [micron]	shortest path (largest skl) [micron]	# branches (all skls)	# junctions (all skls)	# tips (all skls)	# triple points (all skls)	# quadruple points (all skls)	# junction voxels (all skls)	# slab voxels (all skls)	tree length (all skls) [micron]	average branch length (all skls) [micron]	maximum branch length (all skls) [micron]	shortest path (all skl) [micron]	moving vector length (binary) [micron/sec]	extended area [micron^2/sec]	retracted area [micron^2/sec]	shape dynamics (extended + retracted area) [micron^2/sec]	measured area difference [micron^2/sec]	measured ramification index difference [1/sec]	# extensions [1/sec]
			0	31.453	46.0292	48.5706	39.0225	640.915	447.513	4.98656	1063.31	173.526	29.9657	46.2145	-1.48738	0.18521	1.49886	0.040736	1	1	62	33	19	27	6	73	468	268.049	4.32338	10.0222	67.9023	62	33	19	27	6	73	468	268.049	4.32338	10.0222	67.9023
			60.0003	31.6159	46.1903	46.4949	39.0225	611.446	426.757	4.86851	1023.84	169.374	30.6862	46.7926	-0.929668	0.60227	1.1077	0.03068	1	1	57	31	18	28	3	74	418	241.197	4.23152	11.3388	70.9439	57	31	18	28	3	74	418	241.197	4.23152	11.3388	70.9439	0.003817	0.795611	1.28676	2.08238	-0.491153	-0.001967	1.03333
			120.001	32.1299	46.4025	47.3252	38.1922	645.741	437.55	4.85729	1051.59	169.374	31.4283	46.7155	-0.701669	0.312973	0.768304	0.020997	1	1	62	33	22	30	3	64	434	244.826	3.94881	11.9259	68.2222	62	33	22	30	3	64	434	244.826	3.94881	11.9259	68.2222	0.009269	1.25804	0.686466	1.94451	0.571576	-0.000187	1.18333
			180.001	31.6762	46.4129	48.1554	39.0225	648.326	464.949	5.15114	1089.68	172.695	31.2492	46.6526	-0.42699	0.239658	0.48965	0.013146	1	1	62	34	18	30	4	71	473	262.721	4.23744	13.3433	71.984	62	34	18	30	4	71	473	262.721	4.23744	13.3433	71.984	0.007564	0.979435	0.936351	1.91579	0.043084	0.004898	1.48333
			240.001	30.5946	46.5068	48.1554	41.0982	653.84	458.307	5.0561	1056.07	176.016	30.4577	47.8764	-0.136816	1.36957	1.37639	0.037535	1	1	55	30	14	25	4	59	489	272.948	4.96268	12.7562	70.4965	55	30	14	25	4	59	489	272.948	4.96268	12.7562	70.4965	0.018096	1.22358	1.13166	2.35524	0.091912	-0.001584	1.21666
			300.001	30.908	46.2918	46.91	41.5133	653.151	464.119	5.12292	1101.4	175.186	30.4589	47.6327	-0.449139	1.34088	1.4141	0.037762	1	1	63	34	19	29	5	82	481	274.792	4.36178	12.9576	68.1861	63	34	19	29	5	82	481	274.792	4.36178	12.9576	68.1861	0.006335	1.18336	1.19485	2.37822	-0.011489	0.001114	1.08333
			360.002	29.7072	45.8494	42.7587	40.683	636.779	438.38	4.90063	1060.38	165.223	29.5179	47.4447	-0.189249	1.59536	1.60655	0.043723	1	1	53	28	18	25	2	70	445	256.639	4.84225	11.9554	64.8244	53	28	18	25	2	70	445	256.639	4.84225	11.9554	64.8244	0.021329	1.17762	1.45048	2.6281	-0.272863	-0.003705	1.23333
			420.002	30.082	45.7612	42.7587	41.9284	661.423	471.591	5.17274	1116.04	166.883	29.3019	47.1825	-0.780123	1.42131	1.62133	0.043011	1	1	68	37	23	35	2	66	487	275.338	4.04908	13.8591	66.4904	68	37	23	35	2	66	487	275.338	4.04908	13.8591	66.4904	0.006418	1.46772	1.05699	2.5247	0.410731	0.004535	1.08333
			480.002	30.3105	45.5461	44.8344	40.2679	648.67	469.93	5.20495	1119.32	167.714	29.4947	46.7288	-0.815818	1.18273	1.4368	0.03806	1	1	76	39	26	30	9	88	521	297.161	3.91002	12.5425	67.266	76	39	26	30	9	88	521	297.161	3.91002	12.5425	67.266	0.005232	0.92199	1.13454	2.05653	-0.212546	0.000537	1.18333
			540.002	30.5824	45.624	45.2495	42.3436	640.743	455.816	5.07975	1120.7	172.695	29.7035	46.8377	-0.878936	1.21368	1.49852	0.03967	1	1	62	31	26	26	5	59	475	261.412	4.21632	11.3683	69.7792	62	31	26	26	5	59	475	261.412	4.21632	11.3683	69.7792	0.004713	0.988051	1.12017	2.10823	-0.132123	-0.002087	1.23333
			600.003	31.428	45.5853	43.589	39.8528	618.684	438.38	4.97178	1067.27	164.393	30.5725	46.6795	-0.855458	1.09417	1.38889	0.037677	1	1	60	31	23	27	4	62	446	246.912	4.11519	11.0244	67.2589	60	31	23	27	4	62	446	246.912	4.11519	11.0244	67.2589	0.014108	0.741039	1.10869	1.84972	-0.367647	-0.0018	0.949996
		cell3	time [sec]	x center [micron]	y center [micron]	x span [micron]	y span [micron]	area [micron^2]	outline [micron]	ramification index	spanned area (convex hull) [micron^2]	spanned outline (convex hull) [micron]	spanned area center x (convex hull) [micron]	spanned area center y (convex hull) [micron]	polarity vector x (binary) [micron]	polarity vector y (binary) [micron]	polarity vector length (binary) [micron]	polarity index (binary)	ID of largest skeleton (skl)	# found skls	# branches (largest skl)	# junctions (largest skl)	# tips (largest skl)	# triple points (largest skl)	# quadruple points (largest skl)	# junction voxels (largest skl)	# slab voxels (largest skl)	tree length (largest skl) [micron]	average branch length (largest skl) [micron]	maximum branch length (largest skl) [micron]	shortest path (largest skl) [micron]	# branches (all skls)	# junctions (all skls)	# tips (all skls)	# triple points (all skls)	# quadruple points (all skls)	# junction voxels (all skls)	# slab voxels (all skls)	tree length (all skls) [micron]	average branch length (all skls) [micron]	maximum branch length (all skls) [micron]	shortest path (all skl) [micron]	moving vector length (binary) [micron/sec]	extended area [micron^2/sec]	retracted area [micron^2/sec]	shape dynamics (extended + retracted area) [micron^2/sec]	measured area difference [micron^2/sec]	measured ramification index difference [1/sec]	# extensions [1/sec]
			0	42.1095	24.0347	61.4397	43.1738	811.527	744.748	7.37485	1884.83	207.566	41.5794	21.807	-0.530113	-2.22769	2.2899	0.046744	1	1	89	46	33	39	7	90	686	383.068	4.30414	18.6955	100.343	89	46	33	39	7	90	686	383.068	4.30414	18.6955	100.343
			60.0003	42.6085	23.9012	60.1943	42.3436	837.377	728.143	7.09825	1891.73	203.415	41.5701	21.4321	-1.03838	-2.46902	2.67848	0.054576	1	1	97	53	32	50	3	93	682	381.87	3.93681	15.2765	93.0762	97	53	32	50	3	93	682	381.87	3.93681	15.2765	93.0762	0.008608	1.89568	1.46484	3.36052	0.430836	-0.00461	1.83333
			120.001	42.4751	24.0768	62.2699	42.7587	860.47	755.542	7.26584	1928.26	208.397	41.9041	21.5698	-0.57099	-2.50705	2.57125	0.051893	1	1	105	57	34	52	5	115	720	403.069	3.83875	13.444	98.3545	105	57	34	52	5	115	720	403.069	3.83875	13.444	98.3545	0.003676	1.81526	1.43038	3.24563	0.384881	0.002793	2.04999
			180.001	42.096	24.1231	62.2699	42.3436	896.144	800.376	7.54224	1892.76	207.566	41.4183	21.553	-0.677745	-2.57018	2.65804	0.054145	1	1	112	61	35	55	6	126	747	425.39	3.79813	11.2676	88.0195	112	61	35	55	6	126	747	425.39	3.79813	11.2676	88.0195	0.006366	2.22599	1.63143	3.85742	0.594554	0.004607	1.84999
			240.001	42.2224	24.0325	61.4397	43.589	884.253	826.115	7.83695	1902.75	208.397	41.6227	21.9787	-0.599713	-2.05385	2.13961	0.04347	1	1	126	67	39	56	10	158	761	443.367	3.51879	17.3816	98.3951	126	67	39	56	10	158	761	443.367	3.51879	17.3816	98.3951	0.002592	1.72622	1.9244	3.65062	-0.198185	0.004912	1.99999
			300.001	42.0823	23.7788	63.5153	41.9284	902.865	807.849	7.58427	1909.13	209.227	41.2149	21.3787	-0.86734	-2.40003	2.55195	0.051761	1	1	112	60	34	50	10	119	820	451.831	4.0342	14.1735	98.6326	112	60	34	50	10	119	820	451.831	4.0342	14.1735	98.6326	0.004831	2.01057	1.70037	3.71094	0.310202	-0.004211	2.28332
			360.002	42.2154	23.8292	61.8548	41.9284	886.838	870.949	8.25022	1948.6	205.906	42.5267	21.2358	0.311374	-2.59341	2.61204	0.05244	1	1	132	75	31	68	6	154	820	474.985	3.59837	14.0311	95.8959	132	75	31	68	6	154	820	474.985	3.59837	14.0311	95.8959	0.002372	1.82962	2.09674	3.92636	-0.267119	0.011099	2.24999
			420.002	41.8259	23.3353	60.6094	41.9284	857.885	835.247	8.04444	1950.15	203.415	41.947	20.7587	0.121017	-2.57668	2.57952	0.051767	1	1	115	62	32	52	8	124	785	435.446	3.78649	13.272	93.6429	115	62	32	52	8	124	785	435.446	3.78649	13.272	93.6429	0.010483	1.70037	2.1829	3.88327	-0.482537	-0.00343	2.19999
			480.002	41.9751	23.6303	60.6094	42.7587	852.371	836.078	8.07844	2003.23	205.076	42.3557	20.7098	0.380644	-2.92056	2.94526	0.058318	1	1	115	62	38	57	4	130	783	440.89	3.83382	18.5236	96.365	115	62	38	57	4	130	783	440.89	3.83382	18.5236	96.365	0.005509	1.69462	1.78653	3.48116	-0.091912	0.000567	2.26666
			540.002	41.234	24.2667	61.0245	41.9284	806.874	777.129	7.71765	1854.85	204.245	41.3303	21.4463	0.096338	-2.82044	2.82209	0.058071	1	1	103	55	32	46	9	103	740	415.453	4.03352	15.2765	95.7174	103	55	32	46	9	103	740	415.453	4.03352	15.2765	95.7174	0.016281	1.70324	2.46151	4.16475	-0.758272	-0.006013	1.98332
			600.003	41.5512	23.7328	62.2699	41.5133	875.808	861.816	8.21495	2030.46	205.076	42.2674	20.6179	0.716186	-3.1149	3.19617	0.062861	1	1	105	58	29	52	5	134	760	434.604	4.13909	13.1418	99.291	105	58	29	52	5	134	760	434.604	4.13909	13.1418	99.291	0.010351	2.8665	1.7176	4.5841	1.1489	0.008288	2.19999
		cell4	time [sec]	x center [micron]	y center [micron]	x span [micron]	y span [micron]	area [micron^2]	outline [micron]	ramification index	spanned area (convex hull) [micron^2]	spanned outline (convex hull) [micron]	spanned area center x (convex hull) [micron]	spanned area center y (convex hull) [micron]	polarity vector x (binary) [micron]	polarity vector y (binary) [micron]	polarity vector length (binary) [micron]	polarity index (binary)	ID of largest skeleton (skl)	# found skls	# branches (largest skl)	# junctions (largest skl)	# tips (largest skl)	# triple points (largest skl)	# quadruple points (largest skl)	# junction voxels (largest skl)	# slab voxels (largest skl)	tree length (largest skl) [micron]	average branch length (largest skl) [micron]	maximum branch length (largest skl) [micron]	shortest path (largest skl) [micron]	# branches (all skls)	# junctions (all skls)	# tips (all skls)	# triple points (all skls)	# quadruple points (all skls)	# junction voxels (all skls)	# slab voxels (all skls)	tree length (all skls) [micron]	average branch length (all skls) [micron]	maximum branch length (all skls) [micron]	shortest path (all skl) [micron]	moving vector length (binary) [micron/sec]	extended area [micron^2/sec]	retracted area [micron^2/sec]	shape dynamics (extended + retracted area) [micron^2/sec]	measured area difference [micron^2/sec]	measured ramification index difference [1/sec]	# extensions [1/sec]
			0	37.5346	38.4927	69.7423	61.8548	958.357	927.407	8.45088	2894.37	261.534	39.6055	37.3893	2.07091	-1.1034	2.34652	0.038654	1	1	115	60	45	56	3	106	857	483.531	4.20462	18.5975	102.387	115	60	45	56	3	106	857	483.531	4.20462	18.5975	102.387
			60.0002	37.3627	38.702	69.3272	63.1002	965.595	994.658	9.02966	3254.04	262.364	38.8642	36.4916	1.50151	-2.2104	2.67215	0.041514	1	1	116	61	43	56	4	116	899	492.827	4.24851	14.4167	101.954	116	61	43	56	4	116	899	492.827	4.24851	14.4167	101.954	0.004515	2.66257	2.54194	5.20451	0.120634	0.009646	2.39999
			120	37.1515	37.4497	69.3272	60.6094	966.801	1029.53	9.3404	3145.98	258.213	39.3314	35.7351	2.17993	-1.71457	2.77342	0.043821	1	1	119	63	41	57	4	126	922	511.136	4.29526	19.4278	106.64	119	63	41	57	4	126	922	511.136	4.29526	19.4278	106.64	0.021167	2.39258	2.37248	4.76506	0.020106	0.005179	2.83332
			180.001	37.1611	38.5196	66.0061	63.9305	909.931	992.998	9.28623	2940.21	257.382	38.831	38.5119	1.66993	-0.007675	1.66995	0.027293	1	1	113	61	37	55	6	132	874	488.912	4.32665	28.1751	111.566	113	61	37	55	6	132	874	488.912	4.32665	28.1751	111.566	0.017833	1.9876	2.93544	4.92303	-0.947842	-0.000903	2.59999
			240.001	37.1688	36.4508	66.4213	64.3456	939.572	1013.75	9.32959	3039.48	259.043	37.6946	35.0085	0.525821	-1.44221	1.53508	0.024676	1	1	115	59	41	48	10	128	916	516.702	4.49306	28.5458	105.254	115	59	41	48	10	128	916	516.702	4.49306	28.5458	105.254	0.034481	2.80331	2.30929	5.1126	0.494027	0.000723	2.51666
			300.001	36.5301	36.6302	66.0061	64.3456	896.316	944.012	8.89492	2815.1	259.043	36.6796	36.0251	0.149506	-0.60517	0.623364	0.010412	1	1	102	52	36	42	8	125	862	483.853	4.74366	28.7622	104.682	102	52	36	42	8	125	862	483.853	4.74366	28.7622	104.682	0.011058	2.11685	2.83778	4.95463	-0.720934	-0.007245	2.83332
			360.001	36.8952	36.8312	66.4213	66.0061	1017.3	1069.38	9.45811	3310.39	263.194	37.1787	36.3075	0.283463	-0.523738	0.595528	0.009173	1	1	127	66	44	57	6	146	965	542.669	4.27299	19.0422	107.975	127	66	44	57	6	146	965	542.669	4.27299	19.0422	107.975	0.006948	3.7885	1.77218	5.56067	2.01632	0.009387	2.74999
			420.001	36.9722	36.6084	66.4213	66.8364	1034.01	1076.85	9.4469	3312.29	264.025	37.2895	35.8986	0.317276	-0.709797	0.777481	0.011972	1	1	117	62	39	54	7	141	972	544.441	4.65334	20.9459	109.405	117	62	39	54	7	141	972	544.441	4.65334	20.9459	109.405	0.003929	2.52183	2.24322	4.76506	0.278608	-0.000187	2.84999
			480.001	37.075	36.8073	66.4213	66.4213	1044.52	1030.36	8.99342	3298.84	264.025	37.4992	35.6001	0.424163	-1.20726	1.2796	0.019744	1	1	117	62	44	59	2	111	954	527.13	4.50539	16.3499	109.652	117	62	44	59	2	111	954	527.13	4.50539	16.3499	109.652	0.003732	2.39546	2.22025	4.6157	0.175207	-0.007558	3.39999
			540.002	37.4661	36.8665	66.4213	65.591	1024.36	1001.3	8.82537	3076.36	262.364	38.2918	34.6532	0.825748	-2.21326	2.36229	0.037745	1	1	125	66	45	59	7	143	900	510.173	4.08139	14.5887	109.304	125	66	45	59	7	143	900	510.173	4.08139	14.5887	109.304	0.006592	2.12834	2.46439	4.59272	-0.336053	-0.002801	2.84999
			600.002	37.2027	36.3481	66.4213	66.0061	1025.22	1025.38	9.03379	3087.39	262.364	38.4555	35.4015	1.25282	-0.94659	1.57022	0.025044	1	1	119	62	45	57	3	123	972	532.868	4.47789	26.8585	115.363	119	62	45	57	3	123	972	532.868	4.47789	26.8585	115.363	0.009691	2.38109	2.36673	4.74782	0.014361	0.003474	2.71666
		cell5	time [sec]	x center [micron]	y center [micron]	x span [micron]	y span [micron]	area [micron^2]	outline [micron]	ramification index	spanned area (convex hull) [micron^2]	spanned outline (convex hull) [micron]	spanned area center x (convex hull) [micron]	spanned area center y (convex hull) [micron]	polarity vector x (binary) [micron]	polarity vector y (binary) [micron]	polarity vector length (binary) [micron]	polarity index (binary)	ID of largest skeleton (skl)	# found skls	# branches (largest skl)	# junctions (largest skl)	# tips (largest skl)	# triple points (largest skl)	# quadruple points (largest skl)	# junction voxels (largest skl)	# slab voxels (largest skl)	tree length (largest skl) [micron]	average branch length (largest skl) [micron]	maximum branch length (largest skl) [micron]	shortest path (largest skl) [micron]	# branches (all skls)	# junctions (all skls)	# tips (all skls)	# triple points (all skls)	# quadruple points (all skls)	# junction voxels (all skls)	# slab voxels (all skls)	tree length (all skls) [micron]	average branch length (all skls) [micron]	maximum branch length (all skls) [micron]	shortest path (all skl) [micron]	moving vector length (binary) [micron/sec]		extended area [micron^2/sec]	retracted area [micron^2/sec]	shape dynamics (extended + retracted area) [micron^2/sec]	measured area difference [micron^2/sec]	measured ramification index difference [1/sec]
			0	34.3193	32.6388	66.4213	61.4397	936.815	886.724	8.17253	2566.59	254.061	37.4252	34.666	3.10591	2.02717	3.70892	0.064881	1	1	99	55	31	53	2	99	825	447.022	4.51537	36.608	106.989	99	55	31	53	2	99	825	447.022	4.51537	36.608	106.989
			59.9993	34.8944	32.7578	67.6667	61.8548	960.942	881.742	8.02395	2578.65	256.552	37.5296	34.2929	2.63516	1.53508	3.04968	0.053223	1	1	98	51	38	46	5	91	795	433.999	4.42856	23.0928	106.9	98	51	38	46	5	91	795	433.999	4.42856	23.0928	106.9	0.009789	1.98475	1.58263	3.56738	0.40212	-0.002476	2.51669
			119.999	34.9258	32.6185	68.9121	61.4397	987.654	902.499	8.10101	2666.37	259.043	37.6256	34.5755	2.69976	1.95698	3.33444	0.057228	1	1	92	49	31	44	4	83	835	452.159	4.91477	25.3404	113.07	92	49	31	44	4	83	835	452.159	4.91477	25.3404	113.07	0.00238	1.95028	1.50508	3.45536	0.445205	0.001284	2.46669
			179.998	34.9199	32.7461	68.9121	62.2699	971.799	916.613	8.29456	2658.1	260.703	38.2559	34.7404	3.33604	1.99425	3.88667	0.066809	1	1	102	54	35	47	7	117	842	464.531	4.55422	27.5168	112.054	102	54	35	47	7	117	842	464.531	4.55422	27.5168	112.054	0.00213	1.5654	1.82965	3.39504	-0.26425	0.003226	2.68336
			239.997	34.0499	32.5666	66.0061	62.2699	995.409	914.123	8.17333	2643.28	254.892	37.8757	35.4015	3.82581	2.83487	4.76165	0.082079	1	1	112	62	35	59	3	119	835	456.842	4.07895	28.1039	109.073	112	62	35	59	3	119	835	456.842	4.07895	28.1039	109.073	0.014805	2.24613	1.85262	4.09875	0.393503	-0.002021	2.40003
			299.997	33.3847	32.1653	69.3272	62.2699	1026.95	919.935	8.09801	2618.12	261.534	37.6659	34.7325	4.28124	2.56719	4.99195	0.086461	1	1	108	58	36	52	6	126	865	482.167	4.46451	19.1846	109.042	108	58	36	52	6	126	865	482.167	4.46451	19.1846	109.042	0.012947	2.12549	1.59986	3.72536	0.525629	-0.001255	2.43336
			359.996	32.5772	31.9126	68.0818	62.2699	1029.01	944.012	8.3016	2545.05	259.043	36.6514	34.458	4.07429	2.54546	4.80408	0.084393	1	1	109	60	32	55	4	120	912	494.924	4.54059	20.7444	105.702	109	60	32	55	4	120	912	494.924	4.54059	20.7444	105.702	0.014103	2.17432	2.13985	4.31417	0.034467	0.003393	2.65003
			419.995	32.8327	31.6838	67.6667	62.6851	1013.33	963.939	8.54218	2601.92	258.213	36.2584	34.41	3.42568	2.72621	4.37807	0.076064	1	1	109	58	36	52	4	125	900	499.813	4.58544	20.9164	107.559	109	58	36	52	4	125	900	499.813	4.58544	20.9164	107.559	0.005716	1.65444	1.91582	3.57025	-0.261378	0.00401	2.65003
			479.995	32.6574	31.7276	68.4969	62.6851	1000.06	988.016	8.81345	2554.53	259.873	36.4447	33.7473	3.7873	2.01968	4.29217	0.07526	1	1	113	62	35	58	3	114	916	500.552	4.42966	15.4901	94.1496	113	62	35	58	3	114	916	500.552	4.42966	15.4901	94.1496	0.003012	1.85837	2.07954	3.93791	-0.221166	0.004521	2.53336
			539.994	32.6012	32.028	69.3272	62.2699	1012.13	935.71	8.29696	2595.03	261.534	36.6126	33.695	4.01149	1.66701	4.34407	0.075574	1	1	107	56	40	51	4	100	871	469.527	4.38811	14.4462	106.066	107	56	40	51	4	100	871	469.527	4.38811	14.4462	106.066	0.005094	1.89858	1.69752	3.5961	0.20106	-0.008608	3.20004
			599.993	32.1012	31.7071	70.9877	62.2699	1029.01	984.695	8.65937	2664.48	264.855	36.6014	33.7671	4.50025	2.06004	4.94934	0.084974	1	1	114	61	36	53	7	126	905	504.953	4.42941	13.7584	115.045	114	61	36	53	7	126	905	504.953	4.42941	13.7584	115.045	0.009902	2.25762	1.97613	4.23375	0.281484	0.00604	2.8167
		cell6	time [sec]	x center [micron]	y center [micron]	x span [micron]	y span [micron]	area [micron^2]	outline [micron]	ramification index	spanned area (convex hull) [micron^2]	spanned outline (convex hull) [micron]	spanned area center x (convex hull) [micron]	spanned area center y (convex hull) [micron]	polarity vector x (binary) [micron]	polarity vector y (binary) [micron]	polarity vector length (binary) [micron]	polarity index (binary)	ID of largest skeleton (skl)	# found skls	# branches (largest skl)	# junctions (largest skl)	# tips (largest skl)	# triple points (largest skl)	# quadruple points (largest skl)	# junction voxels (largest skl)	# slab voxels (largest skl)	tree length (largest skl) [micron]	average branch length (largest skl) [micron]	maximum branch length (largest skl) [micron]	shortest path (largest skl) [micron]	# branches (all skls)	# junctions (all skls)	# tips (all skls)	# triple points (all skls)	# quadruple points (all skls)	# junction voxels (all skls)	# slab voxels (all skls)	tree length (all skls) [micron]	average branch length (all skls) [micron]	maximum branch length (all skls) [micron]	shortest path (all skl) [micron]	moving vector length (binary) [micron/sec]	extended area [micron^2/sec]	retracted area [micron^2/sec]	shape dynamics (extended + retracted area) [micron^2/sec]	measured area difference [micron^2/sec]	measured ramification index difference [1/sec]	# extensions [1/sec]
			0	42.3305	38.3839	65.1759	58.5337	1029.53	985.526	8.66449	2932.29	245.759	41.9045	35.4569	-0.425991	-2.92698	2.95782	0.048408	1	1	99	54	31	50	3	104	881	488.346	4.93279	19.2141	95.724	99	54	31	50	3	104	881	488.346	4.93279	19.2141	95.724
			59.9993	42.2291	37.7257	65.1759	62.2699	970.076	955.636	8.65535	3023.28	253.231	40.9816	35.2789	-1.24751	-2.44675	2.74643	0.044266	1	1	105	57	34	52	5	114	855	474.204	4.51623	18.627	96.6661	105	57	34	52	5	114	855	474.204	4.51623	18.627	96.6661	0.0111	1.73773	2.72867	4.46641	-0.990939	-0.000152	2.41669
			119.999	42.7707	38.0028	66.4213	62.2699	989.377	986.356	8.84602	3133.57	254.892	42.1346	35.4596	-0.636177	-2.54324	2.6216	0.041504	1	1	92	49	34	46	3	89	859	466.354	5.06906	14.4167	98.9175	92	49	34	46	3	89	859	466.354	5.06906	14.4167	98.9175	0.01014	2.70282	2.38113	5.08395	0.321696	0.003178	2.48336
			179.998	43.5596	36.9679	72.6483	61.0245	1046.25	1037	9.04393	3249.21	264.855	44.2604	34.768	0.700817	-2.19985	2.30878	0.035895	1	1	113	62	39	61	1	110	926	509.538	4.50918	16.9665	110.731	113	62	39	61	1	110	926	509.538	4.50918	16.9665	110.731	0.021689	2.69995	1.75209	4.45205	0.947855	0.003299	3.18337
			239.997	43.4379	36.6182	72.6483	62.2699	1074.51	1038.66	8.93849	3250.76	268.176	44.3672	34.3629	0.929312	-2.25536	2.43931	0.037916	1	1	112	60	40	56	4	129	920	516.165	4.60861	16.7946	106.206	112	60	40	56	4	129	920	516.165	4.60861	16.7946	106.206	0.00617	2.26049	1.78944	4.04992	0.471055	-0.001757	3.03337
			299.997	43.4103	36.8369	73.0634	56.4581	1026.08	1006.28	8.86183	3101	257.382	44.9897	34.2535	1.57936	-2.58343	3.02795	0.048188	1	1	100	53	37	49	4	99	895	486.029	4.86029	25.0555	105.719	100	53	37	49	4	99	895	486.029	4.86029	25.0555	105.719	0.003674	1.84975	2.65686	4.50662	-0.807113	-0.001278	2.9167
			359.996	42.032	37.9228	69.7423	63.1002	1016.43	984.695	8.71279	3097.38	264.025	41.6506	36.0186	-0.381412	-1.90417	1.942	0.030924	1	1	105	58	35	57	1	105	897	488.299	4.65047	18.04	100.406	105	58	35	57	1	105	897	488.299	4.65047	18.04	100.406	0.029245	2.15422	2.31506	4.46928	-0.160848	-0.002484	2.5667
			419.995	41.47	37.6855	64.3456	61.4397	1054.35	939.861	8.1652	2932.29	249.91	40.5702	35.3777	-0.899779	-2.30776	2.47697	0.040538	1	1	110	58	40	52	6	121	875	486.096	4.41905	16.2075	98.36	110	58	40	52	6	121	875	486.096	4.41905	16.2075	98.36	0.010167	2.59368	1.96177	4.55545	0.631903	-0.009127	2.83336
			479.995	41.0647	37.7349	64.3456	61.4397	1054	973.072	8.4551	2957.45	249.91	39.6738	35.3763	-1.39088	-2.35862	2.73819	0.044622	1	1	106	55	42	50	5	98	879	484.135	4.56732	17.0377	104.96	106	55	42	50	5	98	879	484.135	4.56732	17.0377	104.96	0.006805	2.15422	2.15996	4.31417	-0.005745	0.004832	2.93337
			539.994	40.9729	37.3467	63.9305	57.7035	1003.51	917.444	8.16985	2753.06	240.777	39.7645	35.0833	-1.20844	-2.26349	2.56587	0.043338	1	1	106	57	38	54	3	126	832	467.566	4.411	15.5492	103.413	106	57	38	54	3	126	832	467.566	4.411	15.5492	103.413	0.006648	1.61135	2.45293	4.06429	-0.84158	-0.004754	2.48336
			599.993	40.6185	37.8792	65.1759	61.0245	993.858	915.783	8.19456	2774.94	250.74	39.5405	36.4316	-1.07794	-1.44757	1.80483	0.030364	1	1	107	57	38	52	5	118	844	470.837	4.40034	18.7695	94.2921	107	57	38	52	5	118	844	470.837	4.40034	18.7695	94.2921	0.010661	2.1657	2.32655	4.49226	-0.160848	0.000412	2.65003
		cell7	time [sec]	x center [micron]	y center [micron]	x span [micron]	y span [micron]	area [micron^2]	outline [micron]	ramification index	spanned area (convex hull) [micron^2]	spanned outline (convex hull) [micron]	spanned area center x (convex hull) [micron]	spanned area center y (convex hull) [micron]	polarity vector x (binary) [micron]	polarity vector y (binary) [micron]	polarity vector length (binary) [micron]	polarity index (binary)	ID of largest skeleton (skl)	# found skls	# branches (largest skl)	# junctions (largest skl)	# tips (largest skl)	# triple points (largest skl)	# quadruple points (largest skl)	# junction voxels (largest skl)	# slab voxels (largest skl)	tree length (largest skl) [micron]	average branch length (largest skl) [micron]	maximum branch length (largest skl) [micron]	shortest path (largest skl) [micron]	# branches (all skls)	# junctions (all skls)	# tips (all skls)	# triple points (all skls)	# quadruple points (all skls)	# junction voxels (all skls)	# slab voxels (all skls)	tree length (all skls) [micron]	average branch length (all skls) [micron]	maximum branch length (all skls) [micron]	shortest path (all skl) [micron]	moving vector length (binary) [micron/sec]	extended area [micron^2/sec]	retracted area [micron^2/sec]	shape dynamics (extended + retracted area) [micron^2/sec]	measured area difference [micron^2/sec]	measured ramification index difference [1/sec]	# extensions [1/sec]
			0	33.7688	23.7909	73.4785	55.2127	1039.53	963.939	8.43386	2703.6	255.722	37.1646	23.7547	3.39586	-0.036117	3.39605	0.057883	1	1	122	67	34	58	9	129	956	522.768	4.28499	28.2341	104.614	122	67	34	58	9	129	956	522.768	4.28499	28.2341	104.614
			75.5259	32.6479	25.4578	73.4785	55.6278	950.085	865.967	7.92529	2594.51	256.552	36.8509	24.4034	4.20291	-1.05438	4.33315	0.075391	1	1	117	64	38	60	4	124	823	465.381	3.97762	28.578	108.24	117	64	38	60	4	124	823	465.381	3.97762	28.578	108.24	0.026596	1.62008	2.80434	4.42442	-1.18426	-0.006734	1.98607
			151.052	33.2953	25.3913	72.6483	55.2127	958.357	862.646	7.86075	2470.6	254.061	36.4945	24.8028	3.19929	-0.588529	3.25298	0.058	1	1	105	55	41	51	4	97	801	441.493	4.2047	16.7946	115.977	105	55	41	51	4	97	801	441.493	4.2047	16.7946	115.977	0.008616	2.20194	2.09241	4.29436	0.109527	-0.000855	1.81395
			226.578	29.6402	26.1697	72.6483	54.7975	1007.99	929.898	8.26233	2856.11	253.231	31.4337	27.7677	1.79351	1.59799	2.40214	0.039834	1	1	94	51	30	46	5	103	845	465.464	4.95174	16.6226	107.486	94	51	30	46	5	103	845	465.464	4.95174	16.6226	107.486	0.04948	2.94809	2.29093	5.23902	0.65716	0.005317	1.6683
			302.104	28.5096	25.6422	72.6483	54.7975	956.806	882.573	8.04885	2760.12	253.231	32.2796	27.2011	3.77006	1.5589	4.07965	0.068818	1	1	109	59	36	54	5	123	812	453.876	4.164	16.7233	107.967	109	59	36	54	5	123	812	453.876	4.164	16.7233	107.967	0.016519	1.34398	2.02168	3.36566	-0.677696	-0.002827	1.85367
			377.629	27.4752	24.0189	60.6094	54.7975	970.765	968.09	8.76504	2593.13	229.153	28.8687	25.8762	1.39345	1.85731	2.32192	0.040409	1	1	116	64	32	58	4	136	884	496.103	4.27675	22.9798	81.3222	116	64	32	58	4	136	884	496.103	4.27675	22.9798	81.3222	0.025487	2.37764	2.19281	4.57045	0.184826	0.009483	1.89339
			453.155	29.4674	24.5248	73.0634	54.7975	1044.35	983.035	8.58105	3013.11	254.061	32.7903	26.5628	3.32287	2.038	3.89807	0.062934	1	1	101	53	36	46	7	111	921	502.461	4.97486	18.04	105.364	101	53	36	46	7	111	921	502.461	4.97486	18.04	105.364	0.027215	2.70622	1.73189	4.43811	0.974331	-0.002436	2.05228
			528.681	29.5433	23.7512	61.0245	54.3824	910.275	715.689	6.69165	2186.76	229.153	31.4598	23.7823	1.9165	0.031149	1.91676	0.036325	1	1	94	47	38	38	9	99	699	394.25	4.19415	14.7901	84.1531	94	47	38	38	9	99	699	394.25	4.19415	14.7901	84.1531	0.010292	1.42156	3.19681	4.61837	-1.77524	-0.025017	1.80071
			604.207	27.5069	24.6791	60.6094	54.3824	921.305	822.793	7.64688	2575.21	228.323	28.1227	26.8408	0.615708	2.16167	2.24765	0.039252	1	1	76	39	29	33	6	76	798	429.554	5.65202	14.5174	90.6566	76	39	29	33	6	76	798	429.554	5.65202	14.5174	90.6566	0.02963	1.8939	1.74786	3.64176	0.146036	0.012648	1.45645
			679.733	28.7314	24.7872	63.9305	49.816	1017.64	868.458	7.67974	2550.22	225.002	29.7922	26.7369	1.06084	1.94972	2.21964	0.038953	1	1	101	53	37	48	4	115	841	465.055	4.6045	18.4968	97.4412	101	53	37	48	4	115	841	465.055	4.6045	18.4968	97.4412	0.016275	2.61723	1.3417	3.95893	1.27553	0.000435	1.84043
			755.259	28.6385	24.546	61.4397	53.9673	973.178	802.037	7.25259	2468.7	229.153	29.6775	25.4938	1.03896	0.947725	1.40628	0.025083	1	1	71	38	27	37	1	83	755	407.264	5.73612	23.2942	89.9059	71	38	27	37	1	83	755	407.264	5.73612	23.2942	89.9059	0.003421	1.28009	1.8688	3.14889	-0.588706	-0.005656	1.88015
		cell8	time [sec]	x center [micron]	y center [micron]	x span [micron]	y span [micron]	area [micron^2]	outline [micron]	ramification index	spanned area (convex hull) [micron^2]	spanned outline (convex hull) [micron]	spanned area center x (convex hull) [micron]	spanned area center y (convex hull) [micron]	polarity vector x (binary) [micron]	polarity vector y (binary) [micron]	polarity vector length (binary) [micron]	polarity index (binary)	ID of largest skeleton (skl)	# found skls	# branches (largest skl)	# junctions (largest skl)	# tips (largest skl)	# triple points (largest skl)	# quadruple points (largest skl)	# junction voxels (largest skl)	# slab voxels (largest skl)	tree length (largest skl) [micron]	average branch length (largest skl) [micron]	maximum branch length (largest skl) [micron]	shortest path (largest skl) [micron]	# branches (all skls)	# junctions (all skls)	# tips (all skls)	# triple points (all skls)	# quadruple points (all skls)	# junction voxels (all skls)	# slab voxels (all skls)	tree length (all skls) [micron]	average branch length (all skls) [micron]	maximum branch length (all skls) [micron]	shortest path (all skl) [micron]	moving vector length (binary) [micron/sec]	extended area [micron^2/sec]	retracted area [micron^2/sec]	shape dynamics (extended + retracted area) [micron^2/sec]	measured area difference [micron^2/sec]	measured ramification index difference [1/sec]	# extensions [1/sec]
			0	66.428	56.2652	98.8016	57.2883	1506.56	1270.31	9.23232	4036.96	309.689	63.9179	56.0814	-2.51001	-0.183787	2.51673	0.035104	1	1	166	89	55	80	8	187	1274	721.778	4.34806	21.8474	139.591	166	89	55	80	8	187	1274	721.778	4.34806	21.8474	139.591
			75.5259	67.0928	55.8922	99.6319	58.1186	1491.05	1237.1	9.0376	3881.85	313.84	65.5646	55.0703	-1.52814	-0.821937	1.73517	0.024681	1	1	136	72	47	64	7	145	1217	675.052	4.96362	26.0994	136.365	136	72	47	64	7	145	1217	675.052	4.96362	26.0994	136.365	0.010093	2.37308	2.57844	4.95152	-0.205362	-0.002578	2.56866
			151.052	68.4693	56.7156	100.047	58.1186	1368.86	1044.47	7.96367	3736.92	314.671	66.8603	55.8066	-1.60896	-0.908972	1.84797	0.026791	1	1	123	66	43	61	5	126	1031	571.51	4.64642	17.3521	139.104	123	66	43	61	5	126	1031	571.51	4.64642	17.3521	139.104	0.021237	1.78209	3.39989	5.18198	-1.6178	-0.014219	2.37005
			226.578	66.2033	56.493	101.292	58.1186	1487.6	1315.97	9.62495	4095.89	317.162	63.7926	55.4212	-2.4107	-1.07182	2.63824	0.036533	1	1	152	81	53	74	6	156	1269	704.415	4.63431	22.0193	135.967	152	81	53	74	6	156	1269	704.415	4.63431	22.0193	135.967	0.030147	3.64861	2.07644	5.72505	1.57216	0.021996	2.21116
			302.104	66.9494	56.9549	99.6319	56.0429	1418.84	1154.07	8.64293	3763.98	309.689	63.9644	56.5577	-2.98504	-0.397206	3.01135	0.043499	1	1	126	67	45	61	6	133	1130	628.438	4.9876	23.6086	137.832	126	67	45	61	6	133	1130	628.438	4.9876	23.6086	137.832	0.011619	1.97604	2.88648	4.86253	-0.91044	-0.013003	2.6481
			377.629	65.701	56.7728	100.047	52.7219	1569.11	1239.59	8.82765	3747.78	303.877	63.144	57.1163	-2.55695	0.343474	2.57992	0.037348	1	1	160	85	58	80	3	172	1222	690.148	4.31343	24.2669	132.919	160	85	58	80	3	172	1222	690.148	4.31343	24.2669	132.919	0.016705	3.4866	1.49686	4.98346	1.98973	0.002446	3.00559
			453.155	64.3331	54.6637	101.708	52.7219	1425.21	1056.1	7.8915	3264.03	306.368	59.5269	55.5157	-4.80622	0.852074	4.88117	0.075717	1	1	134	70	50	63	6	153	1062	593.2	4.42687	27.6887	133.649	134	70	50	63	6	153	1062	593.2	4.42687	27.6887	133.649	0.033285	2.3457	4.251	6.5967	-1.90531	-0.012395	2.0258
			528.681	65.7135	56.4582	100.877	53.137	1502.76	1172.34	8.53103	3559.07	305.538	62.3988	57.0643	-3.31475	0.606101	3.36971	0.050058	1	1	162	86	58	78	8	178	1148	650.785	4.01719	28.0031	135.511	162	86	58	78	8	178	1148	650.785	4.01719	28.0031	135.511	0.029977	3.47063	2.44381	5.91444	1.02681	0.008468	2.38329
			604.207	66.4236	56.2648	100.462	53.5521	1537.92	1086.82	7.81781	3536.15	305.538	63.0131	56.7809	-3.41052	0.516085	3.44935	0.051406	1	1	128	68	45	61	7	126	1109	610.96	4.77313	24.7533	135.267	128	68	45	61	7	126	1109	610.96	4.77313	24.7533	135.267	0.009744	2.43469	1.9692	4.40388	0.465488	-0.009443	2.7143
			679.733	67.8673	56.258	99.2168	52.7219	1498.8	1058.59	7.71348	3529.77	302.217	64.1798	56.6993	-3.6875	0.441325	3.71381	0.055398	1	1	155	86	45	79	7	163	1114	630.788	4.0696	13.6577	138.306	155	86	45	79	7	163	1114	630.788	4.0696	13.6577	138.306	0.019115	2.04906	2.56703	4.61609	-0.51797	-0.001381	2.34357
			755.259	68.3172	56.4031	98.3865	55.2127	1485.7	992.168	7.2613	3413.62	304.708	65.1325	56.9521	-3.18468	0.549007	3.23166	0.049019	1	1	125	66	42	59	4	151	1048	591.316	4.73053	21.1891	129.349	125	66	42	59	4	151	1048	591.316	4.73053	21.1891	129.349	0.006259	2.07416	2.24758	4.32174	-0.173417	-0.005987	2.42301
		cell9	time [sec]	x center [micron]	y center [micron]	x span [micron]	y span [micron]	area [micron^2]	outline [micron]	ramification index	spanned area (convex hull) [micron^2]	spanned outline (convex hull) [micron]	spanned area center x (convex hull) [micron]	spanned area center y (convex hull) [micron]	polarity vector x (binary) [micron]	polarity vector y (binary) [micron]	polarity vector length (binary) [micron]	polarity index (binary)	ID of largest skeleton (skl)	# found skls	# branches (largest skl)	# junctions (largest skl)	# tips (largest skl)	# triple points (largest skl)	# quadruple points (largest skl)	# junction voxels (largest skl)	# slab voxels (largest skl)	tree length (largest skl) [micron]	average branch length (largest skl) [micron]	maximum branch length (largest skl) [micron]	shortest path (largest skl) [micron]	# branches (all skls)	# junctions (all skls)	# tips (all skls)	# triple points (all skls)	# quadruple points (all skls)	# junction voxels (all skls)	# slab voxels (all skls)	tree length (all skls) [micron]	average branch length (all skls) [micron]	maximum branch length (all skls) [micron]	shortest path (all skl) [micron]	moving vector length (binary) [micron/sec]	extended area [micron^2/sec]	retracted area [micron^2/sec]	shape dynamics (extended + retracted area) [micron^2/sec]	measured area difference [micron^2/sec]	measured ramification index difference [1/sec]	# extensions [1/sec]
			0	37.6071	29.4265	61.8548	51.4765	918.547	684.139	6.36779	1923.95	224.172	34.5867	29.5156	-3.02045	0.089101	3.02176	0.061053	1	1	93	48	33	41	5	93	699	396.401	4.26238	10.9532	81.8354	93	48	33	41	5	93	699	396.401	4.26238	10.9532	81.8354
			59.9997	37.6548	28.7359	62.2699	49.816	926.992	672.515	6.23102	1812.62	221.681	35.1056	28.4495	-2.54924	-0.286424	2.56528	0.053398	1	1	90	46	35	39	7	98	680	385.766	4.28629	15.7211	89.5804	90	46	35	39	7	98	680	385.766	4.28629	15.7211	89.5804	0.011538	1.95027	1.80953	3.7598	0.140741	-0.002279	1.95001
			119.999	37.5732	28.9715	61.4397	48.1554	904.761	654.249	6.13581	1857.6	217.53	34.7522	28.8407	-2.82095	-0.13077	2.82398	0.058067	1	1	92	48	31	39	9	100	678	387.047	4.20703	11.5403	87.306	92	48	31	39	9	100	678	387.047	4.20703	11.5403	87.306	0.004155	1.47922	1.84974	3.32896	-0.370523	-0.001587	1.81668
			179.999	39.8256	28.652	52.7219	47.3252	848.062	582.016	5.63789	1421.59	198.434	39.6977	29.2451	-0.127956	0.593156	0.6068	0.014263	1	1	82	43	26	35	7	93	612	345.571	4.21428	14.2743	80.7419	82	43	26	35	7	93	612	345.571	4.21428	14.2743	80.7419	0.037917	1.91293	2.85791	4.77084	-0.944977	-0.008299	1.46667
			239.999	37.2982	28.5238	62.6851	50.6462	938.194	729.804	6.72133	1874.32	225.002	35.3239	28.8131	-1.97428	0.289231	1.99535	0.040845	1	1	105	56	31	45	11	106	783	432.825	4.12214	10.3661	92.4274	105	56	31	45	11	106	783	432.825	4.12214	10.3661	92.4274	0.042178	2.96705	1.46486	4.43191	1.5022	0.018057	1.66667
			299.999	37.3103	28.7314	61.4397	51.8916	954.393	723.992	6.61097	1900.34	224.172	35.1503	28.8899	-2.16002	0.158561	2.16583	0.04403	1	1	112	61	31	51	10	128	751	433.131	3.86724	10.6093	87.8165	112	61	31	51	10	128	751	433.131	3.86724	10.6093	87.8165	0.003464	1.79804	1.52805	3.32609	0.269993	-0.001839	2.50001
			359.998	37.3332	28.4859	63.1002	52.3067	977.831	694.102	6.26162	1876.39	229.153	35.4419	28.7339	-1.89131	0.247968	1.9075	0.039025	1	1	104	57	29	51	4	131	691	397.499	3.8221	13.2425	94.2163	104	57	29	51	4	131	691	397.499	3.8221	13.2425	94.2163	0.004108	2.16282	1.77219	3.93501	0.390629	-0.005823	2.08334
			419.998	36.9842	28.8859	63.1002	51.8916	1001.61	740.597	6.60126	1897.41	228.323	35.5486	28.4737	-1.43561	-0.412211	1.49362	0.030388	1	1	107	56	36	46	10	110	757	422.018	3.9441	14.4462	89.4908	107	56	36	46	10	110	757	422.018	3.9441	14.4462	89.4908	0.008847	2.01059	1.61421	3.6248	0.396373	0.005661	2.28334
			479.998	36.3094	29.0627	57.7035	51.4765	934.919	707.387	6.52627	1810.04	215.869	35.0041	28.4896	-1.30529	-0.573101	1.42556	0.029695	1	1	92	48	29	38	9	114	708	404.585	4.39767	12.2698	87.9349	92	48	29	38	9	114	708	404.585	4.39767	12.2698	87.9349	0.011627	1.58837	2.69993	4.2883	-1.11157	-0.00125	2.01668
			539.997	36.2993	28.7061	61.8548	50.6462	941.985	733.125	6.73831	1833.3	222.511	34.7834	28.4149	-1.51589	-0.291276	1.54363	0.03195	1	1	106	55	35	43	12	130	716	411.651	3.8835	10.9532	87.5547	106	55	35	43	12	130	716	411.651	3.8835	10.9532	87.5547	0.005945	2.09101	1.97325	4.06426	0.117763	0.003534	2.06668
			599.997	36.2506	28.8457	63.5153	51.0613	917.858	743.918	6.9268	1846.4	227.493	34.8549	28.237	-1.39566	-0.608755	1.52265	0.031404	1	1	110	56	37	42	13	138	724	425.874	3.87158	13.5152	89.0016	110	56	37	42	13	138	724	425.874	3.87158	13.5152	89.0016	0.002464	1.54528	1.9474	3.49268	-0.402118	0.003141	2.20001
		cell10	time [sec]	x center [micron]	y center [micron]	x span [micron]	y span [micron]	area [micron^2]	outline [micron]	ramification index	spanned area (convex hull) [micron^2]	spanned outline (convex hull) [micron]	spanned area center x (convex hull) [micron]	spanned area center y (convex hull) [micron]	polarity vector x (binary) [micron]	polarity vector y (binary) [micron]	polarity vector length (binary) [micron]	polarity index (binary)	ID of largest skeleton (skl)	# found skls	# branches (largest skl)	# junctions (largest skl)	# tips (largest skl)	# triple points (largest skl)	# quadruple points (largest skl)	# junction voxels (largest skl)	# slab voxels (largest skl)	tree length (largest skl) [micron]	average branch length (largest skl) [micron]	maximum branch length (largest skl) [micron]	shortest path (largest skl) [micron]	# branches (all skls)	# junctions (all skls)	# tips (all skls)	# triple points (all skls)	# quadruple points (all skls)	# junction voxels (all skls)	# slab voxels (all skls)	tree length (all skls) [micron]	average branch length (all skls) [micron]	maximum branch length (all skls) [micron]	shortest path (all skl) [micron]	moving vector length (binary) [micron/sec]	extended area [micron^2/sec]	retracted area [micron^2/sec]	shape dynamics (extended + retracted area) [micron^2/sec]	measured area difference [micron^2/sec]	measured ramification index difference [1/sec]	# extensions [1/sec]
			0	40.9715	29.951	62.2699	63.5153	1126.04	962.278	8.08945	2787.18	249.91	42.9164	30.0679	1.94491	0.116893	1.94842	0.032707	1	1	150	81	42	66	15	163	1023	586.448	3.90965	18.0817	107.892	150	81	42	66	15	163	1023	586.448	3.90965	18.0817	107.892
			59.9998	39.8999	31.9515	62.2699	55.6278	1033.67	919.104	8.06435	2336.35	234.135	39.7705	33.4422	-0.129428	1.49078	1.49638	0.027436	1	1	133	72	40	62	10	158	910	519.607	3.90682	13.8886	83.2554	133	72	40	62	10	158	910	519.607	3.90682	13.8886	83.2554	0.037823	1.99048	3.53001	5.52049	-1.53953	-0.000418	2.20001
			120	39.7635	32.1421	61.0245	55.6278	1000.41	836.078	7.45682	2318.08	231.644	39.8749	33.9484	0.111428	1.80631	1.80974	0.033312	1	1	98	52	28	41	10	118	835	466.864	4.76392	15.5197	88.8159	98	52	28	41	10	118	835	466.864	4.76392	15.5197	88.8159	0.003906	1.81527	2.36962	4.18489	-0.554347	-0.010126	2.28334
			179.999	41.1567	30.582	61.8548	63.1002	1077.44	953.975	8.19852	2677.57	248.249	41.6191	30.768	0.462482	0.186034	0.498496	0.008538	1	1	124	64	43	53	9	138	951	537.506	4.33473	16.8658	107.232	124	64	43	53	9	138	951	537.506	4.33473	16.8658	107.232	0.03486	3.20832	1.92442	5.13274	1.2839	0.012362	2.35001
			239.999	39.8368	32.832	62.2699	55.6278	992.652	802.867	7.18853	2316.19	233.305	39.2719	34.8071	-0.564908	1.97506	2.05426	0.037828	1	1	99	52	33	43	9	113	797	447.417	4.51937	15.1608	86.8909	99	52	33	43	9	113	797	447.417	4.51937	15.1608	86.8909	0.043477	1.91006	3.32321	5.23327	-1.41315	-0.016833	2.36667
			299.999	40.1724	33.6777	63.1002	52.3067	981.277	853.513	7.68616	2276.38	228.323	39.3584	35.8205	-0.813972	2.14279	2.29218	0.042577	1	1	104	57	30	52	3	112	832	468.53	4.50509	19.8724	87.846	104	57	30	52	3	112	832	468.53	4.50509	19.8724	87.846	0.015163	1.84112	2.03069	3.87181	-0.189569	0.008294	2.25001
			359.999	40.4879	33.8847	63.1002	51.0613	969.214	828.605	7.50815	2198.48	226.663	39.9116	36.6561	-0.576355	2.77135	2.83064	0.053502	1	1	98	53	31	47	6	109	791	443.442	4.52492	19.9019	84.8515	98	53	31	47	6	109	791	443.442	4.52492	19.9019	84.8515	0.00629	1.7607	1.96176	3.72246	-0.201059	-0.002967	2.38334
			419.999	40.1634	33.8445	63.5153	55.6278	957.151	831.096	7.57803	2297.23	236.626	39.5804	35.9597	-0.582983	2.11512	2.19399	0.040567	1	1	106	55	35	46	6	117	792	460.148	4.34102	16.6643	88.573	106	55	35	46	6	117	792	460.148	4.34102	16.6643	88.573	0.00545	2.06803	2.26909	4.33712	-0.201059	0.001165	2.30001
			479.998	41.6162	33.2642	65.1759	61.8548	1069.34	1032.02	8.90277	2820.61	252.401	41.9214	33.4683	0.305282	0.20413	0.367241	0.006128	1	1	123	63	47	53	10	132	949	531.304	4.31955	13.8591	113.69	123	63	47	53	10	132	949	531.304	4.31955	13.8591	113.69	0.026073	3.7799	1.91006	5.68996	1.86984	0.022079	2.11667
			539.998	40.258	34.5143	68.4969	55.6278	1048.66	885.063	7.70996	2524.89	246.589	40.2428	36.0289	-0.015261	1.51465	1.51473	0.026715	1	1	108	56	35	45	9	120	868	482.087	4.46377	14.4462	98.6399	108	56	35	45	9	120	868	482.087	4.46377	14.4462	98.6399	0.030764	2.74876	3.09343	5.84219	-0.344672	-0.01988	2.55001
			599.998	40.8701	34.6419	65.1759	55.6278	1087.44	907.481	7.76302	2380.81	239.947	40.3493	36.5006	-0.52082	1.85872	1.93031	0.03506	1	1	111	63	24	55	7	134	925	519.485	4.68004	15.6916	98.6716	111	63	24	55	7	134	925	519.485	4.68004	15.6916	98.6716	0.010421	2.72004	2.07377	4.79381	0.64626	0.000884	2.48334
[truncated: 4 more columns]
