# Supplementary material for: The Arp2/3 complex is required for in situ haptotactic response of microglia to iC3b
Source: EMBO Rep. 2026 Feb 27;27(7):1666–95. doi: 10.1038/s44319-026-00720-9 (PMC13076747; doi:10.1038/s44319-026-00720-9)
Supplement: Supplementary file 16 — Source data Fig. 4 [file 44319_2026_720_MOESM16_ESM.zip › Figure 4/4C/Area analysis.xlsx]

## Sheet: Sheet1
2025-02-10	mask	arbitrary unit area			thresholding	um2			mask from morpho analysis	um2			cell body area	um2
	CK-666	DMSO	No treat		CK-666	DMSO	No treat		CK-666	DMSO	No treat		CK-666	DMSO	No treat
1	3682.81	4981.87	3663.5		760.343	917.858	847.89		863.228	1121.56	1052.97		114.775	47.3922
2	2717.73	5490.95	2938.66		427.909	1012.64	408.952		482.711	1246.16	640.915		36.3628	43.2562
3	1905.17	4970.32	3201.3		316.752	764.997	567.5		398.784	1072.96	811.527		85.306	38.6031
4	2565.04	3399.31	3847.39		510.285	663.836	949.395		582.493	929.06	958.357		64.9704	48.4262
5	4302.18	3652.99	4147.25		969.903	623.854	765.341		846.684	869.604	936.815		87.2017	44.9795
6	3429.82	4817.46	4295.11		890.457	847.718	720.189		1088.64	665.731	1029.53		43.6008	53.424
7	3579.23	3487.9	4265.64		1193.94	479.437	789.813		993.513	1131.04	1039.53		47.7369	39.1201
8	1688.37	3469.11	6333.5		366.73	845.65	1340.77		357.768	958.185	1506.56		53.941	39.8095
9	3170.28	4856.07	2576.41		441.006	622.992	773.958		444.108	874.43	918.547		47.9092	65.8321
10	4189.64		4433.33		719.845	614.548	878.393		869.604		1126.04		63.2471	54.6303
11					415.501								53.0793
12					240.235								30.848
													Cell body proportion								255
													CK-666	DMSO
													0.150952	0.0516335
													0.0849778	0.0427161
													0.269314	0.0504618
													0.127322	0.0729491
													0.0899076	0.0720994
													0.0489646	0.0630209
													0.0399827	0.081596
													0.147086	0.0470756
													0.108636	0.105671
													0.0878621	0.0888951
													0.127748
													0.128407
