# Supplementary material for: The Arp2/3 complex is required for in situ haptotactic response of microglia to iC3b
Source: EMBO Rep. 2026 Feb 27;27(7):1666–95. doi: 10.1038/s44319-026-00720-9 (PMC13076747; doi:10.1038/s44319-026-00720-9)
Supplement: Supplementary file 17 — Source data Fig. 5 [file 44319_2026_720_MOESM17_ESM.zip]

Archive with 95 entries (80 files):
- Figure 5/5A/
- Figure 5/5A/121724 F 200uM CK666 1mM ATP 1 hour_Maximum intensity projection.avi
- Figure 5/5A/121724 F DMSO 1mM ATP 1 hour_Maximum intensity projection.avi
- Figure 5/5A/desktop.ini
- Figure 5/5B-D/
- Figure 5/5B-D/011325/
- Figure 5/5B-D/011325/ck666 branches.csv
- Figure 5/5B-D/011325/desktop.ini
- Figure 5/5B-D/011325/dmso branches.csv
- Figure 5/5B-D/011325/up pipette measurements only dmso ck.csv
- Figure 5/5B-D/013025/
- Figure 5/5B-D/013025/ck666 branches.csv
- Figure 5/5B-D/013025/desktop.ini
- Figure 5/5B-D/013025/dmso branches.csv
- Figure 5/5B-D/013025/up pipette only dmso ck.csv
- Figure 5/5B-D/020525/
- Figure 5/5B-D/020525/ck666 branches.csv
- Figure 5/5B-D/020525/desktop.ini
- Figure 5/5B-D/020525/dmso branches.csv
- Figure 5/5B-D/020525/up pipette only dmso and ck.csv
- Figure 5/5B-D/020625/
- Figure 5/5B-D/020625/ck666 branches.csv
- Figure 5/5B-D/020625/desktop.ini
- Figure 5/5B-D/020625/dmso branches.csv
- Figure 5/5B-D/020625/up pipette only dmso and ck.csv
- Figure 5/5B-D/121124/
- Figure 5/5B-D/121124/desktop.ini
- Figure 5/5B-D/121124/DMSO ATP average process distance.csv
- Figure 5/5B-D/121124/no treat ATP average process distance.csv
- Figure 5/5B-D/121124/no treat ATP time response mask.csv
- Figure 5/5B-D/121724/
- Figure 5/5B-D/121724/ck666 branches.csv
- Figure 5/5B-D/121724/desktop.ini
- Figure 5/5B-D/121724/dmso branches.csv
- Figure 5/5B-D/121724/up pipette length dmso ck only.csv
- Figure 5/5B-D/5B_D results.pzfx
- Figure 5/5B-D/desktop.ini
- Figure 5/5B-D/README.txt
- Figure 5/5E-G/
- Figure 5/5E-G/011325/
- Figure 5/5E-G/011325/ck666 no atp tracking 259.txt
- Figure 5/5E-G/011325/ck666 no atp tracking.csv
- Figure 5/5E-G/011325/ck666 yes atp tracking 195.txt
- Figure 5/5E-G/011325/ck666 yes atp tracking.csv
- Figure 5/5E-G/011325/desktop.ini
- Figure 5/5E-G/011325/dmso no atp tracking 245.txt
- Figure 5/5E-G/011325/dmso no atp tracking.csv
- Figure 5/5E-G/011325/dmso yes atp tracking.csv
- Figure 5/5E-G/011325/dmso yes atp trackingb 210.txt
- Figure 5/5E-G/013025/
- Figure 5/5E-G/013025/ck666 yes atp tracking 165.txt
- Figure 5/5E-G/013025/ck666 yes atp tracking.csv
- Figure 5/5E-G/013025/desktop.ini
- Figure 5/5E-G/013025/dmso yes atp tracking 208.txt
- Figure 5/5E-G/013025/dmso yes atp tracking.csv
- Figure 5/5E-G/020525/
- Figure 5/5E-G/020525/ck666 no atp tracking 271.txt
- Figure 5/5E-G/020525/ck666 no atp tracking.csv
- Figure 5/5E-G/020525/ck666 yes atp tracking 148.txt
- Figure 5/5E-G/020525/ck666 yes atp tracking.csv
- Figure 5/5E-G/020525/desktop.ini
- Figure 5/5E-G/020525/dmso no atp tracking 261.txt
- Figure 5/5E-G/020525/dmso no atp tracking.csv
- Figure 5/5E-G/020525/dmso yes atp tracking 182.txt
- Figure 5/5E-G/020525/dmso yes atp tracking.csv
- Figure 5/5E-G/020625/
- Figure 5/5E-G/020625/ck666 no atp tracking 259.txt
- Figure 5/5E-G/020625/ck666 no atp tracking.csv
- Figure 5/5E-G/020625/ck666 yes atp tracking 168.txt
- Figure 5/5E-G/020625/ck666 yes atp tracking.csv
- Figure 5/5E-G/020625/desktop.ini
- Figure 5/5E-G/020625/dmso no atp tracking 272.txt
- Figure 5/5E-G/020625/dmso no atp tracking.csv
- Figure 5/5E-G/020625/dmso yes atp tracking 212.txt
- Figure 5/5E-G/020625/dmso yes atp tracking.csv
- Figure 5/5E-G/121124/
- Figure 5/5E-G/121124/ck666 no atp tracking 251.txt
- Figure 5/5E-G/121124/ck666 no atp tracking.csv
- Figure 5/5E-G/121124/ck666 yes atp tracking 177.txt
- Figure 5/5E-G/121124/ck666 yes atp tracking.csv
- Figure 5/5E-G/121124/desktop.ini
- Figure 5/5E-G/121124/dmso yes atp tracking 180.txt
- Figure 5/5E-G/121124/dmso yes atp tracking.csv
- Figure 5/5E-G/121724/
- Figure 5/5E-G/121724/ck666 no atp tracking 253.txt
- Figure 5/5E-G/121724/ck666 no atp tracking.csv
- Figure 5/5E-G/121724/ck666 yes atp tracking 195.txt
- Figure 5/5E-G/121724/ck666 yes atp tracking.csv
- Figure 5/5E-G/121724/desktop.ini
- Figure 5/5E-G/121724/dmso no atp tracking 259.txt
- Figure 5/5E-G/121724/dmso no atp tracking.csv
- Figure 5/5E-G/121724/dmso yes atp tracking 217.txt
- Figure 5/5E-G/121724/dmso yes atp tracking.csv
- Figure 5/5E-G/desktop.ini
- Figure 5/desktop.ini
