# Supplementary material for: The Arp2/3 complex is required for in situ haptotactic response of microglia to iC3b
Source: EMBO Rep. 2026 Feb 27;27(7):1666–95. doi: 10.1038/s44319-026-00720-9 (PMC13076747; doi:10.1038/s44319-026-00720-9)
Supplement: Supplementary file 17 — Source data Fig. 5 [file 44319_2026_720_MOESM17_ESM.zip › Figure 5/5B-D/011325/ck666 branches.csv]

	Label	Area	Mean	Min	Max	XM	YM	Perim.	Angle	Circ.	IntDen	RawIntDen	AR	Round	Solidity	MinThr	MaxThr	Length
1		17.234	36.190	8.000	209.000	0	0	41.232	57.750	0.127	623.682	3619.000	0.000	0.000	NaN	0	255	41.232
2		18.785	21.257	9.000	164.000	0	0	45.007	104.421	0.117	399.301	2317.000	0.000	0.000	NaN	0	255	45.007
3		11.202	16.415	8.000	51.000	0	0	26.685	-95.356	0.198	183.882	1067.000	0.000	0.000	NaN	0	255	26.685
4		13.614	37.076	8.000	255.000	0	0	32.418	-170.417	0.163	504.770	2929.000	0.000	0.000	NaN	0	255	32.418
5		7.755	25.222	15.000	45.000	0	0	18.426	14.349	0.287	195.601	1135.000	0.000	0.000	NaN	0	255	18.426
6		14.304	19.988	9.000	102.000	0	0	34.081	124.077	0.155	285.904	1659.000	0.000	0.000	NaN	0	255	34.081
7	Mean	13.816	26.025	9.500	137.667	0	0	32.975	5.804	0.174	365.523	2121.000	0.000	0.000	NaN	0	255	32.975
8	SD	4.005	8.690	2.739	85.929	0	0	9.651	116.424	0.062	176.285	1022.921	0.000	0.000	NaN	0	0	9.651
9	Min	7.755	16.415	8.000	45.000	0	0	18.426	-170.417	0.117	183.882	1067.000	0.000	0.000	1.798E308	0	255	18.426
10	Max	18.785	37.076	15.000	255.000	0	0	45.007	124.077	0.287	623.682	3619.000	0.000	0.000	-1.798E308	0	255	45.007
