# Supplementary material for: The Arp2/3 complex is required for in situ haptotactic response of microglia to iC3b
Source: EMBO Rep. 2026 Feb 27;27(7):1666–95. doi: 10.1038/s44319-026-00720-9 (PMC13076747; doi:10.1038/s44319-026-00720-9)
Supplement: Supplementary file 17 — Source data Fig. 5 [file 44319_2026_720_MOESM17_ESM.zip › Figure 5/5B-D/011325/dmso branches.csv]

	Label	Area	Mean	Min	Max	XM	YM	Perim.	Angle	Circ.	IntDen	RawIntDen	AR	Round	Solidity	MinThr	MaxThr	Length
1		6.032	25.286	7.000	124.000	0	0	13.924	-79.695	0.391	152.517	885.000	0.000	0.000	NaN	0	255	13.924
2		10.168	9.864	5.000	33.000	0	0	24.181	55.491	0.219	100.299	582.000	0.000	0.000	NaN	0	255	24.181
3		10.512	22.426	6.000	124.000	0	0	24.748	112.694	0.216	235.755	1368.000	0.000	0.000	NaN	0	255	24.748
4		15.510	9.211	6.000	18.000	0	0	36.928	21.084	0.143	142.866	829.000	0.000	0.000	NaN	0	255	36.928
5		16.027	15.323	5.000	166.000	0	0	38.029	-143.881	0.139	245.578	1425.000	0.000	0.000	NaN	0	255	38.029
6		15.855	10.326	6.000	37.000	0	0	37.816	-17.241	0.139	163.719	950.000	0.000	0.000	NaN	0	255	37.816
7	Mean	12.351	15.406	5.833	83.667	0	0	29.271	-8.591	0.208	173.456	1006.500	0.000	0.000	NaN	0	255	29.271
8	SD	4.095	6.954	0.753	61.789	0	0	9.902	92.877	0.097	56.398	327.257	0.000	0.000	NaN	0	0	9.902
9	Min	6.032	9.211	5.000	18.000	0	0	13.924	-143.881	0.139	100.299	582.000	0.000	0.000	1.798E308	0	255	13.924
10	Max	16.027	25.286	7.000	166.000	0	0	38.029	112.694	0.391	245.578	1425.000	0.000	0.000	-1.798E308	0	255	38.029
