# Supplementary material for: The Arp2/3 complex is required for in situ haptotactic response of microglia to iC3b
Source: EMBO Rep. 2026 Feb 27;27(7):1666–95. doi: 10.1038/s44319-026-00720-9 (PMC13076747; doi:10.1038/s44319-026-00720-9)
Supplement: Supplementary file 17 — Source data Fig. 5 [file 44319_2026_720_MOESM17_ESM.zip › Figure 5/5B-D/011325/up pipette measurements only dmso ck.csv]

	Area	Mean	Min	Max	XM	YM	Perim.	Angle	Circ.	IntDen	RawIntDen	AR	Round	Solidity	MinThr	MaxThr	Length
1	14.649	171.788	45	255	0	0	34.911	2.726	0.151	2516.441	14602.000	0.000	0.000	NaN	0	255	34.911
2	14.476	136.571	40	248	0	0	34.346	-7.640	0.154	1977.031	11472.000	0.000	0.000	NaN	0	255	34.346
