# Supplementary material for: The Arp2/3 complex is required for in situ haptotactic response of microglia to iC3b
Source: EMBO Rep. 2026 Feb 27;27(7):1666–95. doi: 10.1038/s44319-026-00720-9 (PMC13076747; doi:10.1038/s44319-026-00720-9)
Supplement: Supplementary file 17 — Source data Fig. 5 [file 44319_2026_720_MOESM17_ESM.zip › Figure 5/5B-D/013025/ck666 branches.csv]

	Label	Area	Mean	Min	Max	XM	YM	Perim.	Angle	Circ.	IntDen	RawIntDen	AR	Round	Solidity	MinThr	MaxThr	Length
1		3.102	26.778	10.000	76.000	0	0	6.909	57.265	0.817	83.066	482.000	0.000	0.000	NaN	0	255	6.909
2		3.274	21.211	8.000	47.000	0	0	7.655	12.529	0.702	69.451	403.000	0.000	0.000	NaN	0	255	7.655
3		5.342	63.258	12.000	195.000	0	0	12.646	-156.801	0.420	337.950	1961.000	0.000	0.000	NaN	0	255	12.646
4		5.170	19.833	6.000	60.000	0	0	11.895	-29.249	0.459	102.540	595.000	0.000	0.000	NaN	0	255	11.895
5		5.342	35.323	11.000	87.000	0	0	12.454	126.870	0.433	188.707	1095.000	0.000	0.000	NaN	0	255	12.454
6		2.930	24.118	11.000	38.000	0	0	6.694	29.745	0.822	70.657	410.000	0.000	0.000	NaN	0	255	6.694
7	Mean	4.193	31.753	9.667	83.833	0	0	9.709	6.726	0.609	142.062	824.333	0.000	0.000	NaN	0	255	9.709
8	SD	1.202	16.380	2.251	57.367	0	0	2.901	95.486	0.193	105.793	613.881	0.000	0.000	NaN	0	0	2.901
9	Min	2.930	19.833	6.000	38.000	0	0	6.694	-156.801	0.420	69.451	403.000	0.000	0.000	1.798E308	0	255	6.694
10	Max	5.342	63.258	12.000	195.000	0	0	12.646	126.870	0.822	337.950	1961.000	0.000	0.000	-1.798E308	0	255	12.646
