# Supplementary material for: The Arp2/3 complex is required for in situ haptotactic response of microglia to iC3b
Source: EMBO Rep. 2026 Feb 27;27(7):1666–95. doi: 10.1038/s44319-026-00720-9 (PMC13076747; doi:10.1038/s44319-026-00720-9)
Supplement: Supplementary file 17 — Source data Fig. 5 [file 44319_2026_720_MOESM17_ESM.zip › Figure 5/5B-D/013025/dmso branches.csv]

	Label	Area	Mean	Min	Max	XM	YM	Perim.	Angle	Circ.	IntDen	RawIntDen	AR	Round	Solidity	MinThr	MaxThr	Length
1		8.617	13.760	5.000	72.000	0	0	20.218	-70.821	0.265	118.567	688.000	0.000	0.000	NaN	0	255	20.218
2		5.342	17.710	5.000	60.000	0	0	12.385	-13.570	0.438	94.612	549.000	0.000	0.000	NaN	0	255	12.385
3		7.238	13.452	5.000	49.000	0	0	17.036	-46.975	0.313	97.369	565.000	0.000	0.000	NaN	0	255	17.036
4		4.481	32.346	7.000	144.000	0	0	10.453	-173.157	0.515	144.934	841.000	0.000	0.000	NaN	0	255	10.453
5		3.447	8.650	6.000	30.000	0	0	7.985	27.897	0.679	29.814	173.000	0.000	0.000	NaN	0	255	7.985
6		4.308	13.960	6.000	78.000	0	0	9.902	146.976	0.552	60.145	349.000	0.000	0.000	NaN	0	255	9.902
7		6.204	12.194	5.000	40.000	0	0	14.482	-152.700	0.372	75.655	439.000	0.000	0.000	NaN	0	255	14.482
8	Mean	5.662	16.010	5.571	67.571	0	0	13.209	-40.336	0.448	88.728	514.857	0.000	0.000	NaN	0	255	13.209
9	SD	1.814	7.684	0.787	37.735	0	0	4.318	109.315	0.145	37.898	219.908	0.000	0.000	NaN	0	0	4.318
10	Min	3.447	8.650	5.000	30.000	0	0	7.985	-173.157	0.265	29.814	173.000	0.000	0.000	1.798E308	0	255	7.985
11	Max	8.617	32.346	7.000	144.000	0	0	20.218	146.976	0.679	144.934	841.000	0.000	0.000	-1.798E308	0	255	20.218
