# Supplementary material for: The Arp2/3 complex is required for in situ haptotactic response of microglia to iC3b
Source: EMBO Rep. 2026 Feb 27;27(7):1666–95. doi: 10.1038/s44319-026-00720-9 (PMC13076747; doi:10.1038/s44319-026-00720-9)
Supplement: Supplementary file 17 — Source data Fig. 5 [file 44319_2026_720_MOESM17_ESM.zip › Figure 5/5B-D/013025/up pipette only dmso ck.csv]

	Area	Mean	Min	Max	XM	YM	Perim.	Angle	Circ.	IntDen	RawIntDen	AR	Round	Solidity	MinThr	MaxThr	Length
1	7.755	55.356	7	140	0	0	18.252	-17.199	0.293	429.287	2491	0.000	0.000	NaN	0	255	18.252
2	26.884	99.814	22	255	0	0	64.169	-8.183	0.082	2683.433	15571	0.000	0.000	NaN	0	255	64.169
