# Supplementary material for: The Arp2/3 complex is required for in situ haptotactic response of microglia to iC3b
Source: EMBO Rep. 2026 Feb 27;27(7):1666–95. doi: 10.1038/s44319-026-00720-9 (PMC13076747; doi:10.1038/s44319-026-00720-9)
Supplement: Supplementary file 17 — Source data Fig. 5 [file 44319_2026_720_MOESM17_ESM.zip › Figure 5/5B-D/020525/ck666 branches.csv]

	Label	Area	Mean	Min	Max	XM	YM	Perim.	Angle	Circ.	IntDen	RawIntDen	AR	Round	Solidity	MinThr	MaxThr	Length
1		7.410	32.488	10.000	188.000	0	0	17.322	134.029	0.310	240.752	1397.000	0.000	0.000	NaN	0	255	17.322
2		13.787	19.562	6.000	128.000	0	0	32.796	180.000	0.161	269.705	1565.000	0.000	0.000	NaN	0	255	32.796
3		6.032	69.714	21.000	133.000	0	0	14.096	-103.627	0.381	420.498	2440.000	0.000	0.000	NaN	0	255	14.096
4		3.619	73.286	41.000	133.000	0	0	8.396	-8.531	0.645	265.224	1539.000	0.000	0.000	NaN	0	255	8.396
5		5.342	22.323	9.000	58.000	0	0	12.489	68.552	0.430	119.256	692.000	0.000	0.000	NaN	0	255	12.489
6		6.893	39.825	11.000	157.000	0	0	16.312	104.744	0.326	274.530	1593.000	0.000	0.000	NaN	0	255	16.312
7		10.857	19.810	9.000	97.000	0	0	25.675	157.166	0.207	215.074	1248.000	0.000	0.000	NaN	0	255	25.675
8	Mean	7.706	39.573	15.286	127.714	0	0	18.155	76.048	0.352	257.863	1496.286	0.000	0.000	NaN	0	255	18.155
9	SD	3.482	23.036	12.284	41.536	0	0	8.355	100.883	0.160	89.683	520.397	0.000	0.000	NaN	0	0	8.355
10	Min	3.619	19.562	6.000	58.000	0	0	8.396	-103.627	0.161	119.256	692.000	0.000	0.000	1.798E308	0	255	8.396
11	Max	13.787	73.286	41.000	188.000	0	0	32.796	180.000	0.645	420.498	2440.000	0.000	0.000	-1.798E308	0	255	32.796
