# Supplementary material for: The Arp2/3 complex is required for in situ haptotactic response of microglia to iC3b
Source: EMBO Rep. 2026 Feb 27;27(7):1666–95. doi: 10.1038/s44319-026-00720-9 (PMC13076747; doi:10.1038/s44319-026-00720-9)
Supplement: Supplementary file 17 — Source data Fig. 5 [file 44319_2026_720_MOESM17_ESM.zip › Figure 5/5B-D/020525/dmso branches.csv]

	Label	Area	Mean	Min	Max	XM	YM	Perim.	Angle	Circ.	IntDen	RawIntDen	AR	Round	Solidity	MinThr	MaxThr	Length
1		7.066	10.000	4.000	37.000	0	0	16.465	33.690	0.328	70.657	410.000	0.000	0.000	NaN	0	255	16.465
2		9.823	7.404	4.000	17.000	0	0	23.281	-31.139	0.228	72.726	422.000	0.000	0.000	NaN	0	255	23.281
3		11.202	6.831	3.000	13.000	0	0	26.363	-153.838	0.203	76.517	444.000	0.000	0.000	NaN	0	255	26.363
4		9.478	9.964	5.000	61.000	0	0	22.559	-77.242	0.234	94.440	548.000	0.000	0.000	NaN	0	255	22.559
5		9.995	7.241	4.000	12.000	0	0	23.513	137.862	0.227	72.381	420.000	0.000	0.000	NaN	0	255	23.513
6		6.204	7.806	5.000	14.000	0	0	14.440	71.565	0.374	48.426	281.000	0.000	0.000	NaN	0	255	14.440
7		7.066	6.927	5.000	10.000	0	0	16.698	-55.125	0.318	48.943	284.000	0.000	0.000	NaN	0	255	16.698
8	Mean	8.691	8.025	4.286	23.429	0	0	20.474	-10.604	0.273	69.156	401.286	0.000	0.000	NaN	0	255	20.474
9	SD	1.887	1.375	0.756	18.911	0	0	4.525	98.418	0.066	16.110	93.479	0.000	0.000	NaN	0	0	4.525
10	Min	6.204	6.831	3.000	10.000	0	0	14.440	-153.838	0.203	48.426	281.000	0.000	0.000	1.798E308	0	255	14.440
11	Max	11.202	10.000	5.000	61.000	0	0	26.363	137.862	0.374	94.440	548.000	0.000	0.000	-1.798E308	0	255	26.363
