# Supplementary material for: The Arp2/3 complex is required for in situ haptotactic response of microglia to iC3b
Source: EMBO Rep. 2026 Feb 27;27(7):1666–95. doi: 10.1038/s44319-026-00720-9 (PMC13076747; doi:10.1038/s44319-026-00720-9)
Supplement: Supplementary file 17 — Source data Fig. 5 [file 44319_2026_720_MOESM17_ESM.zip › Figure 5/5B-D/020525/up pipette only dmso and ck.csv]

	Area	Mean	Min	Max	XM	YM	Perim.	Angle	Circ.	IntDen	RawIntDen	AR	Round	Solidity	MinThr	MaxThr	Length
1	14.304	51.554	19	131	0	0	34.203	-5.572	0.154	737.423	4279.000	0.000	0.000	NaN	0	255	34.203
2	20.508	136.639	15	255	0	0	49.093	-11.215	0.107	2802.173	16260.000	0.000	0.000	NaN	0	255	49.093
