# Supplementary material for: The Arp2/3 complex is required for in situ haptotactic response of microglia to iC3b
Source: EMBO Rep. 2026 Feb 27;27(7):1666–95. doi: 10.1038/s44319-026-00720-9 (PMC13076747; doi:10.1038/s44319-026-00720-9)
Supplement: Supplementary file 17 — Source data Fig. 5 [file 44319_2026_720_MOESM17_ESM.zip › Figure 5/5B-D/020625/ck666 branches.csv]

	Label	Area	Mean	Min	Max	XM	YM	Perim.	Angle	Circ.	IntDen	RawIntDen	AR	Round	Solidity	MinThr	MaxThr	Length
1		7.583	18.705	5.000	59.000	0	0	17.909	-45.939	0.297	141.832	823.000	0.000	0.000	NaN	0	255	17.909
2		8.961	9.462	4.000	37.000	0	0	21.168	-78.690	0.251	84.789	492.000	0.000	0.000	NaN	0	255	21.168
3		9.823	10.053	5.000	25.000	0	0	23.166	143.746	0.230	98.748	573.000	0.000	0.000	NaN	0	255	23.166
4		9.478	12.236	3.000	54.000	0	0	22.452	176.820	0.236	115.982	673.000	0.000	0.000	NaN	0	255	22.452
5		11.202	7.185	4.000	17.000	0	0	26.363	116.162	0.203	80.481	467.000	0.000	0.000	NaN	0	255	26.363
6		10.857	7.270	4.000	14.000	0	0	25.812	-27.801	0.205	78.930	458.000	0.000	0.000	NaN	0	255	25.812
7	Mean	9.651	10.818	4.167	34.333	0	0	22.811	47.383	0.237	100.127	581.000	0.000	0.000	NaN	0	255	22.811
8	SD	1.317	4.299	0.753	18.991	0	0	3.118	110.478	0.035	24.751	143.623	0.000	0.000	NaN	0	0	3.118
9	Min	7.583	7.185	3.000	14.000	0	0	17.909	-78.690	0.203	78.930	458.000	0.000	0.000	1.798E308	0	255	17.909
10	Max	11.202	18.705	5.000	59.000	0	0	26.363	176.820	0.297	141.832	823.000	0.000	0.000	-1.798E308	0	255	26.363
