# Supplementary material for: The Arp2/3 complex is required for in situ haptotactic response of microglia to iC3b
Source: EMBO Rep. 2026 Feb 27;27(7):1666–95. doi: 10.1038/s44319-026-00720-9 (PMC13076747; doi:10.1038/s44319-026-00720-9)
Supplement: Supplementary file 17 — Source data Fig. 5 [file 44319_2026_720_MOESM17_ESM.zip › Figure 5/5B-D/020625/dmso branches.csv]

	Label	Area	Mean	Min	Max	XM	YM	Perim.	Angle	Circ.	IntDen	RawIntDen	AR	Round	Solidity	MinThr	MaxThr	Length
1		6.721	17.667	4.000	109.000	0	0	15.911	-74.876	0.334	118.739	689.000	0.000	0.000	NaN	0	255	15.911
2		6.549	26.921	6.000	50.000	0	0	15.410	4.635	0.347	176.299	1023.000	0.000	0.000	NaN	0	255	15.410
3		7.583	21.045	4.000	75.000	0	0	17.870	-30.735	0.298	159.583	926.000	0.000	0.000	NaN	0	255	17.870
4		8.272	9.312	4.000	38.000	0	0	19.494	153.435	0.274	77.034	447.000	0.000	0.000	NaN	0	255	19.494
5		9.478	12.418	4.000	45.000	0	0	22.251	-126.656	0.241	117.705	683.000	0.000	0.000	NaN	0	255	22.251
6		6.376	8.676	4.000	27.000	0	0	15.088	-82.093	0.352	55.320	321.000	0.000	0.000	NaN	0	255	15.088
7		5.515	37.594	4.000	128.000	0	0	13.035	99.162	0.408	207.319	1203.000	0.000	0.000	NaN	0	255	13.035
8	Mean	7.213	19.090	4.286	67.429	0	0	17.009	-8.161	0.322	130.286	756.000	0.000	0.000	NaN	0	255	17.009
9	SD	1.333	10.473	0.756	38.214	0	0	3.099	101.868	0.056	54.248	314.781	0.000	0.000	NaN	0	0	3.099
10	Min	5.515	8.676	4.000	27.000	0	0	13.035	-126.656	0.241	55.320	321.000	0.000	0.000	1.798E308	0	255	13.035
11	Max	9.478	37.594	6.000	128.000	0	0	22.251	153.435	0.408	207.319	1203.000	0.000	0.000	-1.798E308	0	255	22.251
