# Supplementary material for: The Arp2/3 complex is required for in situ haptotactic response of microglia to iC3b
Source: EMBO Rep. 2026 Feb 27;27(7):1666–95. doi: 10.1038/s44319-026-00720-9 (PMC13076747; doi:10.1038/s44319-026-00720-9)
Supplement: Supplementary file 17 — Source data Fig. 5 [file 44319_2026_720_MOESM17_ESM.zip › Figure 5/5B-D/020625/up pipette only dmso and ck.csv]

	Area	Mean	Min	Max	XM	YM	Perim.	Angle	Circ.	IntDen	RawIntDen	AR	Round	Solidity	MinThr	MaxThr	Length
1	20.336	37.695	5	149	0	0	48.371	5.417	0.109	766.548	4448	0.000	0.000	NaN	0	255	48.371
2	18.440	33.430	10	66	0	0	44.022	1.621	0.120	616.443	3577	0.000	0.000	NaN	0	255	44.022
