# Supplementary material for: The Arp2/3 complex is required for in situ haptotactic response of microglia to iC3b
Source: EMBO Rep. 2026 Feb 27;27(7):1666–95. doi: 10.1038/s44319-026-00720-9 (PMC13076747; doi:10.1038/s44319-026-00720-9)
Supplement: Supplementary file 17 — Source data Fig. 5 [file 44319_2026_720_MOESM17_ESM.zip › Figure 5/5B-D/121124/DMSO ATP average process distance.csv]

	Label	Area	Mean	Min	Max	XM	YM	Perim.	Angle	Circ.	IntDen	RawIntDen	AR	Round	Solidity	MinThr	MaxThr	Length
1		8.272	22.104	6.000	91.000	0	0	19.311	-115.463	0.279	182.848	1061.000	0.000	0.000	NaN	0	255	19.311
2		5.859	42.294	10.000	100.000	0	0	13.825	41.348	0.385	247.818	1438.000	0.000	0.000	NaN	0	255	13.825
3		11.202	11.908	5.000	30.000	0	0	26.740	-27.759	0.197	133.388	774.000	0.000	0.000	NaN	0	255	26.740
4		10.857	57.889	37.000	92.000	0	0	25.675	129.094	0.207	628.507	3647.000	0.000	0.000	NaN	0	255	25.675
5		6.893	68.675	47.000	94.000	0	0	16.280	70.641	0.327	473.405	2747.000	0.000	0.000	NaN	0	255	16.280
6		12.580	63.164	41.000	118.000	0	0	29.809	-77.125	0.178	794.638	4611.000	0.000	0.000	NaN	0	255	29.809
7	Mean	9.277	44.339	24.333	87.500	0	0	21.940	3.456	0.262	410.101	2379.667	0.000	0.000	NaN	0	255	21.940
8	SD	2.664	23.154	19.325	29.891	0	0	6.383	93.106	0.082	266.131	1544.260	0.000	0.000	NaN	0	0	6.383
9	Min	5.859	11.908	5.000	30.000	0	0	13.825	-115.463	0.178	133.388	774.000	0.000	0.000	1.798E308	0	255	13.825
10	Max	12.580	68.675	47.000	118.000	0	0	29.809	129.094	0.385	794.638	4611.000	0.000	0.000	-1.798E308	0	255	29.809
