# Supplementary material for: The Arp2/3 complex is required for in situ haptotactic response of microglia to iC3b
Source: EMBO Rep. 2026 Feb 27;27(7):1666–95. doi: 10.1038/s44319-026-00720-9 (PMC13076747; doi:10.1038/s44319-026-00720-9)
Supplement: Supplementary file 17 — Source data Fig. 5 [file 44319_2026_720_MOESM17_ESM.zip › Figure 5/5B-D/121124/no treat ATP average process distance.csv]

	Label	Area	Mean	Min	Max	XM	YM	Perim.	Angle	Circ.	IntDen	RawIntDen	AR	Round	Solidity	MinThr	MaxThr	Length
1		7.583	46.932	31.000	73.000	0	0	17.870	-59.265	0.298	355.872	2065.000	0.000	0.000	NaN	0	255	17.870
2		8.789	40.216	18.000	65.000	0	0	20.682	10.408	0.258	353.460	2051.000	0.000	0.000	NaN	0	255	20.682
3		10.512	47.049	33.000	73.000	0	0	24.717	97.722	0.216	494.602	2870.000	0.000	0.000	NaN	0	255	24.717
4		11.891	34.638	21.000	67.000	0	0	28.241	155.695	0.187	411.881	2390.000	0.000	0.000	NaN	0	255	28.241
5		12.063	51.057	33.000	75.000	0	0	28.647	179.170	0.185	615.926	3574.000	0.000	0.000	NaN	0	255	28.647
6		10.857	59.381	43.000	88.000	0	0	25.752	-110.772	0.206	644.706	3741.000	0.000	0.000	NaN	0	255	25.752
7	Mean	10.283	46.545	29.833	73.500	0	0	24.318	45.493	0.225	479.408	2781.833	0.000	0.000	NaN	0	255	24.318
8	SD	1.770	8.572	9.087	8.093	0	0	4.270	117.784	0.045	127.965	742.537	0.000	0.000	NaN	0	0	4.270
9	Min	7.583	34.638	18.000	65.000	0	0	17.870	-110.772	0.185	353.460	2051.000	0.000	0.000	1.798E308	0	255	17.870
10	Max	12.063	59.381	43.000	88.000	0	0	28.647	179.170	0.298	644.706	3741.000	0.000	0.000	-1.798E308	0	255	28.647
