# Supplementary material for: The Arp2/3 complex is required for in situ haptotactic response of microglia to iC3b
Source: EMBO Rep. 2026 Feb 27;27(7):1666–95. doi: 10.1038/s44319-026-00720-9 (PMC13076747; doi:10.1038/s44319-026-00720-9)
Supplement: Supplementary file 17 — Source data Fig. 5 [file 44319_2026_720_MOESM17_ESM.zip › Figure 5/5B-D/121124/no treat ATP time response mask.csv]

	Area1	Mean1	Min1	Max1	XM1	YM1	Perim.1	Circ.1	IntDen1	RawIntDen1	AR1	Round1	Solidity1	MinThr1	MaxThr1
1	0.000	NaN	NaN	NaN	NaN	NaN	26.740	0.000	NaN	NaN	NaN	NaN	0.000	255	255
2	0.689	255	255	255	99.632	95.688	26.740	0.012	175.782	1020	2.031	0.492	0.012	255	255
3	2.068	255	255	255	99.805	95.999	26.740	0.036	527.346	3060	2.530	0.395	0.037	255	255
4	2.930	255	255	255	100.084	96.811	26.740	0.051	747.074	4335	3.455	0.289	0.052	255	255
5	2.757	255	255	255	101.837	95.896	26.740	0.048	703.128	4080	3.027	0.330	0.049	255	255
6	2.068	255	255	255	100.946	96.207	26.740	0.036	527.346	3060	3.923	0.255	0.037	255	255
7	5.687	255	255	255	102.657	94.820	26.740	0.100	1450.202	8415	1.309	0.764	0.101	255	255
8	4.481	255	255	255	102.394	94.970	26.740	0.079	1142.583	6630	1.933	0.517	0.079	255	255
9	7.066	255	255	255	101.166	96.296	26.740	0.124	1801.766	10455	2.846	0.351	0.125	255	255
10	7.755	255	255	255	101.260	95.946	26.740	0.136	1977.548	11475	3.312	0.302	0.137	255	255
11	7.755	255	255	255	101.472	96.998	26.740	0.136	1977.548	11475	1.821	0.549	0.137	255	255
12	8.272	255	255	255	102.564	97.115	26.740	0.145	2109.385	12240	2.848	0.351	0.146	255	255
13	8.444	255	255	255	103.127	97.391	26.740	0.148	2153.330	12495	2.135	0.468	0.149	255	255
14	9.134	255	255	255	103.184	97.169	26.740	0.161	2329.112	13515	1.287	0.777	0.162	255	255
15	10.857	255	255	255	103.490	96.907	26.740	0.191	2768.567	16065	1.157	0.864	0.192	255	255
16	16.544	255	255	255	102.957	97.050	26.740	0.291	4218.769	24480	1.178	0.849	0.293	255	255
17	36.363	255	255	255	102.134	97.130	26.740	0.639	9272.503	53805	1.229	0.813	0.643	255	255
18	46.703	255	255	255	102.897	97.574	26.740	0.821	11909.233	69105	1.017	0.983	0.826	255	255
19	39.637	255	255	255	103.651	97.554	26.740	0.697	10107.468	58650	1.351	0.740	0.701	255	255
20	30.159	255	255	255	103.974	97.157	26.740	0.530	7690.464	44625	1.587	0.630	0.534	255	255
21	15.510	255	255	255	103.142	96.934	26.740	0.273	3955.096	22950	1.563	0.640	0.274	255	255
22	17.751	255	255	255	102.854	96.611	26.740	0.312	4526.388	26265	1.676	0.597	0.314	255	255
23	19.991	255	255	255	102.935	96.755	26.740	0.351	5097.679	29580	1.720	0.581	0.354	255	255
24	21.542	255	255	255	102.901	96.774	26.740	0.379	5493.189	31875	1.550	0.645	0.381	255	255
25	22.576	255	255	255	103.142	96.702	26.740	0.397	5756.862	33405	1.565	0.639	0.399	255	255
26	23.265	255	255	255	102.816	97.189	26.740	0.409	5932.644	34425	1.360	0.735	0.412	255	255
27	19.129	255	255	255	103.116	96.833	26.740	0.336	4877.952	28305	1.320	0.757	0.338	255	255
28	19.646	255	255	255	103.299	96.821	26.740	0.345	5009.788	29070	1.369	0.730	0.348	255	255
29	18.785	255	255	255	103.031	96.888	26.740	0.330	4790.061	27795	1.343	0.745	0.332	255	255
30	24.989	255	255	255	103.089	96.673	26.740	0.439	6372.099	36975	1.275	0.784	0.442	255	255
31	19.819	255	255	255	103.121	96.952	26.740	0.348	5053.734	29325	1.842	0.543	0.351	255	255
