# Supplementary material for: The Arp2/3 complex is required for in situ haptotactic response of microglia to iC3b
Source: EMBO Rep. 2026 Feb 27;27(7):1666–95. doi: 10.1038/s44319-026-00720-9 (PMC13076747; doi:10.1038/s44319-026-00720-9)
Supplement: Supplementary file 17 — Source data Fig. 5 [file 44319_2026_720_MOESM17_ESM.zip › Figure 5/5B-D/121724/ck666 branches.csv]

	Label	Area	Mean	Min	Max	XM	YM	Perim.	Angle	Circ.	IntDen	RawIntDen	AR	Round	Solidity	MinThr	MaxThr	Length
1		10.340	7.733	4.000	20.000	0	0	24.323	27.440	0.220	79.964	464.000	0.000	0.000	NaN	0	255	24.323
2		8.444	7.143	4.000	13.000	0	0	19.726	-81.529	0.273	60.317	350.000	0.000	0.000	NaN	0	255	19.726
3		7.410	9.326	6.000	16.000	0	0	17.426	102.381	0.307	69.106	401.000	0.000	0.000	NaN	0	255	17.426
4		7.066	6.756	4.000	10.000	0	0	16.698	145.125	0.318	47.737	277.000	0.000	0.000	NaN	0	255	16.698
5		10.685	6.548	3.000	12.000	0	0	25.337	55.008	0.209	69.968	406.000	0.000	0.000	NaN	0	255	25.337
6	Mean	8.789	7.501	4.200	14.200	0	0	20.702	49.685	0.265	65.418	379.600	0.000	0.000	NaN	0	255	20.702
7	SD	1.657	1.115	1.095	3.899	0	0	3.947	86.061	0.050	12.088	70.145	0.000	0.000	NaN	0	0	3.947
8	Min	7.066	6.548	3.000	10.000	0	0	16.698	-81.529	0.209	47.737	277.000	0.000	0.000	1.798E308	0	255	16.698
9	Max	10.685	9.326	6.000	20.000	0	0	25.337	145.125	0.318	79.964	464.000	0.000	0.000	-1.798E308	0	255	25.337
