# Supplementary material for: The Arp2/3 complex is required for in situ haptotactic response of microglia to iC3b
Source: EMBO Rep. 2026 Feb 27;27(7):1666–95. doi: 10.1038/s44319-026-00720-9 (PMC13076747; doi:10.1038/s44319-026-00720-9)
Supplement: Supplementary file 17 — Source data Fig. 5 [file 44319_2026_720_MOESM17_ESM.zip › Figure 5/5B-D/121724/dmso branches.csv]

	Label	Area	Mean	Min	Max	XM	YM	Perim.	Angle	Circ.	IntDen	RawIntDen	AR	Round	Solidity	MinThr	MaxThr	Length
1		7.755	11.022	5.000	56.000	0	0	18.383	-25.408	0.288	85.478	496.000	0.000	0.000	NaN	0	255	18.383
2		6.893	11.275	6.000	28.000	0	0	16.153	-64.093	0.332	77.723	451.000	0.000	0.000	NaN	0	255	16.153
3		2.585	10.000	7.000	18.000	0	0	5.782	21.038	0.972	25.850	150.000	0.000	0.000	NaN	0	255	5.782
4		7.927	9.043	6.000	13.000	0	0	18.644	-168.440	0.287	71.691	416.000	0.000	0.000	NaN	0	255	18.644
5		6.721	12.128	6.000	65.000	0	0	15.949	141.340	0.332	81.515	473.000	0.000	0.000	NaN	0	255	15.949
6	Mean	6.376	10.694	6.000	36.000	0	0	14.982	-19.113	0.442	68.452	397.200	0.000	0.000	NaN	0	255	14.982
7	SD	2.183	1.195	0.707	23.227	0	0	5.290	113.709	0.297	24.351	141.300	0.000	0.000	NaN	0	0	5.290
8	Min	2.585	9.043	5.000	13.000	0	0	5.782	-168.440	0.287	25.850	150.000	0.000	0.000	1.798E308	0	255	5.782
9	Max	7.927	12.128	7.000	65.000	0	0	18.644	141.340	0.972	85.478	496.000	0.000	0.000	-1.798E308	0	255	18.644
