# Supplementary material for: The Arp2/3 complex is required for in situ haptotactic response of microglia to iC3b
Source: EMBO Rep. 2026 Feb 27;27(7):1666–95. doi: 10.1038/s44319-026-00720-9 (PMC13076747; doi:10.1038/s44319-026-00720-9)
Supplement: Supplementary file 17 — Source data Fig. 5 [file 44319_2026_720_MOESM17_ESM.zip › Figure 5/5B-D/121724/up pipette length dmso ck only.csv]

	Area	Mean	Min	Max	XM	YM	Perim.	Angle	Circ.	IntDen	RawIntDen	AR	Round	Solidity	MinThr	MaxThr	Length
1	21.197	32.504	10	78	0	0	50.668	-7.533	0.104	688.997	3998.000	0.000	0.000	NaN	0	255	50.668
2	20.853	12.826	5	25	0	0	49.963	-8.601	0.105	267.464	1552.000	0.000	0.000	NaN	0	255	49.963
