# Supplementary material for: The Arp2/3 complex is required for in situ haptotactic response of microglia to iC3b
Source: EMBO Rep. 2026 Feb 27;27(7):1666–95. doi: 10.1038/s44319-026-00720-9 (PMC13076747; doi:10.1038/s44319-026-00720-9)
Supplement: Supplementary file 17 — Source data Fig. 5 [file 44319_2026_720_MOESM17_ESM.zip › Figure 5/5E-G/011325/ck666 no atp tracking 259.txt]

	Track n�	Slice n�	X	Y	Distance	Velocity	Pixel Value
1	1	14	208	314	-1	-1	40
2	1	17	211	308	2.785	1.392	31
3	1	20	219	312	3.713	1.857	25
4	1	23	219	312	0	0	40
5	1	26	222	307	2.421	1.21	20
6	1	29	222	306	0.415	0.208	18
7	1	32	223	305	0.587	0.294	27
8	1	35	225	302	1.497	0.748	18
9	1	38	226	302	0.415	0.208	24
10	1	41	231	297	2.935	1.468	27
11	1	44	233	295	1.174	0.587	48
12	1	47	234	294	0.587	0.294	28
13	1	50	236	292	1.174	0.587	27
14	1	53	237	289	1.313	0.656	16
15	1	56	238	287	0.928	0.464	29
16	1	59	238	287	0	0	24
17	1	62	238	284	1.245	0.623	25
18	1	65	240	282	1.174	0.587	35
19	1	68	242	280	1.174	0.587	14
20	1	71	242	280	0	0	25
21	1	74	245	279	1.313	0.656	20
22	1	77	247	279	0.83	0.415	21
23	1	80	247	278	0.415	0.208	13
24	1	83	247	278	0	0	16
25	1	86	247	278	0	0	31
26	1	89	248	278	0.415	0.208	25
27	1	92	250	280	1.174	0.587	18
28	2	11	314	319	-1	-1	81
29	2	14	314	319	0	0	51
30	2	17	314	317	0.83	0.415	38
31	2	20	314	312	2.076	1.038	39
32	2	23	314	311	0.415	0.208	31
33	2	26	314	310	0.415	0.208	40
34	2	29	313	309	0.587	0.294	25
35	2	32	312	304	2.117	1.058	22
36	2	35	311	300	1.712	0.856	31
37	2	38	308	295	2.421	1.21	16
38	2	41	304	291	2.348	1.174	17
39	2	44	300	287	2.348	1.174	22
40	2	47	300	287	0	0	32
41	2	50	297	284	1.761	0.881	29
42	2	53	296	283	0.587	0.294	27
43	2	56	294	280	1.497	0.748	42
44	2	59	292	276	1.857	0.928	25
45	2	62	292	276	0	0	48
46	2	65	292	276	0	0	23
47	2	68	296	270	2.994	1.497	15
48	2	71	296	270	0	0	18
49	2	74	296	270	0	0	24
50	2	77	300	265	2.658	1.329	24
51	2	80	300	265	0	0	26
52	2	83	302	264	0.928	0.464	15
53	2	86	303	262	0.928	0.464	29
54	2	89	304	262	0.415	0.208	21
55	2	92	306	260	1.174	0.587	16
56	3	14	227	204	-1	-1	65
57	3	17	224	194	4.334	2.167	35
58	3	20	224	194	0	0	22
59	3	23	224	196	0.83	0.415	40
60	3	26	226	200	1.857	0.928	23
61	3	29	228	206	2.625	1.313	42
62	3	32	228	207	0.415	0.208	28
63	3	35	228	208	0.415	0.208	28
64	3	38	223	213	2.935	1.468	45
65	3	41	223	214	0.415	0.208	23
66	3	44	222	218	1.712	0.856	32
67	3	47	222	222	1.661	0.83	36
68	3	50	222	222	0	0	27
69	3	53	222	217	2.076	1.038	19
70	3	56	222	217	0	0	22
71	3	59	224	228	4.641	2.321	13
72	3	62	225	229	0.587	0.294	27
73	3	65	228	233	2.076	1.038	22
74	3	68	234	237	2.994	1.497	38
75	3	71	237	239	1.497	0.748	18
76	3	74	246	245	4.49	2.245	24
77	3	77	247	245	0.415	0.208	28
78	3	80	247	245	0	0	21
79	3	83	247	245	0	0	25
80	3	86	251	245	1.661	0.83	17
81	3	89	251	245	0	0	21
82	3	92	251	245	0	0	25
83	4	11	261	203	-1	-1	110
84	4	14	261	203	0	0	58
85	4	17	261	203	0	0	51
86	4	20	261	205	0.83	0.415	29
87	4	23	261	214	3.736	1.868	19
88	4	26	263	215	0.928	0.464	27
89	4	29	270	218	3.162	1.581	36
90	4	32	275	219	2.117	1.058	23
91	4	35	282	222	3.162	1.581	30
92	4	38	291	225	3.938	1.969	40
93	4	41	294	228	1.761	0.881	19
94	4	44	297	232	2.076	1.038	39
95	4	47	297	232	0	0	16
96	4	50	297	232	0	0	37
97	4	53	297	232	0	0	27
98	4	56	297	232	0	0	40
99	4	59	285	224	5.987	2.994	29
100	4	62	285	224	0	0	24
101	4	65	285	224	0	0	19
102	4	68	279	223	2.525	1.263	28
103	4	71	279	223	0	0	30
104	4	74	279	223	0	0	23
105	4	77	282	227	2.076	1.038	17
106	4	80	287	230	2.421	1.21	22
107	4	83	291	232	1.857	0.928	28
108	4	86	292	232	0.415	0.208	22
109	4	89	294	233	0.928	0.464	13
110	4	92	295	233	0.415	0.208	17
111	5	17	330	202	-1	-1	42
112	5	20	333	206	2.076	1.038	52
113	5	23	334	207	0.587	0.294	44
114	5	26	336	214	3.022	1.511	34
115	5	29	338	218	1.857	0.928	35
116	5	32	340	228	4.233	2.117	37
117	5	35	340	228	0	0	24
118	5	38	340	233	2.076	1.038	27
119	5	41	342	240	3.022	1.511	30
120	5	44	343	242	0.928	0.464	19
121	5	47	343	236	2.491	1.245	24
122	5	50	340	231	2.421	1.21	18
123	5	53	336	219	5.251	2.625	44
124	5	56	336	215	1.661	0.83	34
125	5	59	335	209	2.525	1.263	25
126	5	62	334	205	1.712	0.856	28
127	5	65	334	205	0	0	16
128	5	68	334	200	2.076	1.038	26
129	5	71	334	196	1.661	0.83	24
130	5	74	334	196	0	0	23
131	5	77	335	198	0.928	0.464	15
132	5	80	336	202	1.712	0.856	15
133	5	83	338	207	2.236	1.118	36
134	5	86	339	214	2.935	1.468	22
135	5	89	340	215	0.587	0.294	23
136	5	92	340	215	0	0	48
137	6	20	331	328	-1	-1	35
138	6	23	332	323	2.117	1.058	19
139	6	26	334	316	3.022	1.511	18
140	6	29	334	308	3.321	1.661	20
141	6	32	332	302	2.625	1.313	17
142	6	35	327	297	2.935	1.468	28
143	6	38	325	293	1.857	0.928	31
144	6	41	325	287	2.491	1.245	29
145	6	44	334	277	5.585	2.792	19
146	6	47	341	276	2.935	1.468	21
147	6	50	349	283	4.413	2.206	19
148	6	53	350	283	0.415	0.208	24
149	6	56	355	285	2.236	1.118	30
150	6	59	360	278	3.571	1.786	19
151	6	62	360	270	3.321	1.661	25
152	6	65	360	268	0.83	0.415	28
153	6	68	355	262	3.242	1.621	16
154	6	71	355	262	0	0	12
155	6	74	355	261	0.415	0.208	19
156	6	77	352	256	2.421	1.21	13
157	6	80	348	253	2.076	1.038	43
158	6	83	346	257	1.857	0.928	40
159	6	86	345	263	2.525	1.263	27
160	6	89	345	263	0	0	23
161	6	92	345	262	0.415	0.208	38
162	7	17	307	324	-1	-1	32
163	7	20	308	324	0.415	0.208	28
164	7	23	312	315	4.089	2.044	43
165	7	26	315	309	2.785	1.392	32
166	7	29	315	308	0.415	0.208	25
167	7	32	316	303	2.117	1.058	25
168	7	35	316	289	5.812	2.906	25
169	7	38	318	279	4.233	2.117	18
170	7	41	321	272	3.162	1.581	30
171	7	44	322	265	2.935	1.468	27
172	7	47	329	274	4.733	2.367	23
173	7	50	329	274	0	0	22
174	7	53	332	274	1.245	0.623	35
175	7	56	337	272	2.236	1.118	19
176	7	59	343	273	2.525	1.263	22
177	7	62	347	273	1.661	0.83	30
178	7	65	345	272	0.928	0.464	21
179	7	68	337	269	3.547	1.773	13
180	7	71	336	269	0.415	0.208	25
181	7	74	316	260	9.104	4.552	27
182	7	77	314	260	0.83	0.415	31
183	7	80	312	258	1.174	0.587	25
184	7	83	310	256	1.174	0.587	41
185	7	86	302	252	3.713	1.857	12
186	7	89	302	252	0	0	33
187	7	92	300	250	1.174	0.587	19
188	8	14	211	306	-1	-1	25
189	8	17	211	306	0	0	46
190	8	20	213	301	2.236	1.118	38
191	8	23	216	295	2.785	1.392	24
192	8	26	216	295	0	0	18
193	8	29	216	295	0	0	24
194	8	32	219	290	2.421	1.21	16
195	8	35	224	289	2.117	1.058	29
196	8	38	227	288	1.313	0.656	28
197	8	41	228	287	0.587	0.294	26
198	8	44	231	290	1.761	0.881	46
199	8	47	229	300	4.233	2.117	18
200	8	50	229	301	0.415	0.208	29
201	8	53	231	296	2.236	1.118	43
202	8	56	235	293	2.076	1.038	31
203	8	59	235	289	1.661	0.83	22
204	8	62	229	282	3.827	1.914	24
205	8	65	235	279	2.785	1.392	14
206	8	68	235	279	0	0	17
207	8	71	228	290	5.413	2.706	40
208	8	74	227	292	0.928	0.464	17
209	8	77	225	295	1.497	0.748	13
210	8	80	225	295	0	0	24
211	8	83	229	285	4.471	2.236	30
212	8	86	231	280	2.236	1.118	17
213	8	89	234	277	1.761	0.881	21
214	8	92	236	275	1.174	0.587	24
215	9	23	225	329	-1	-1	29
216	9	26	227	328	0.928	0.464	22
217	9	29	245	323	7.755	3.878	37
218	9	32	255	319	4.471	2.236	30
219	9	35	267	314	5.397	2.698	26
220	9	38	267	311	1.245	0.623	24
221	9	41	254	316	5.782	2.891	23
222	9	44	253	317	0.587	0.294	30
223	9	47	263	327	5.871	2.935	24
224	9	50	264	328	0.587	0.294	15
225	9	53	265	329	0.587	0.294	24
226	9	56	269	338	4.089	2.044	25
227	9	59	272	340	1.497	0.748	25
228	9	62	277	344	2.658	1.329	32
229	9	65	280	347	1.761	0.881	25
230	9	68	282	349	1.174	0.587	28
231	9	71	267	339	7.484	3.742	27
232	9	74	267	339	0	0	18
233	9	77	264	336	1.761	0.881	15
234	9	80	257	332	3.347	1.673	24
235	9	83	255	329	1.497	0.748	25
236	9	86	255	329	0	0	19
237	9	89	267	338	6.227	3.113	28
238	9	92	268	337	0.587	0.294	25
239	10	32	397	281	-1	-1	18
240	10	35	398	281	0.415	0.208	24
241	10	38	396	281	0.83	0.415	18
242	10	41	395	279	0.928	0.464	23
243	10	44	394	277	0.928	0.464	22
244	10	47	391	276	1.313	0.656	21
245	10	50	389	276	0.83	0.415	9
246	10	53	382	277	2.935	1.468	53
247	10	56	363	280	7.985	3.993	22
248	10	59	362	280	0.415	0.208	53
249	10	62	361	282	0.928	0.464	31
250	10	65	361	287	2.076	1.038	22
251	10	68	361	289	0.83	0.415	22
252	10	71	361	289	0	0	28
253	10	74	358	294	2.421	1.21	14
254	10	77	353	290	2.658	1.329	20
255	10	80	351	289	0.928	0.464	16
256	10	83	349	287	1.174	0.587	27
257	10	86	345	284	2.076	1.038	15
258	10	89	343	281	1.497	0.748	12
259	10	92	342	278	1.313	0.656	31
