# Supplementary material for: The Arp2/3 complex is required for in situ haptotactic response of microglia to iC3b
Source: EMBO Rep. 2026 Feb 27;27(7):1666–95. doi: 10.1038/s44319-026-00720-9 (PMC13076747; doi:10.1038/s44319-026-00720-9)
Supplement: Supplementary file 17 — Source data Fig. 5 [file 44319_2026_720_MOESM17_ESM.zip › Figure 5/5E-G/011325/ck666 no atp tracking.csv]

Track n�	Slice n�	X	Y	Distance	Velocity	Pixel Value
1	14	208	314	-1.000	-1.000	40
1	17	211	308	2.785	1.392	31
1	20	219	312	3.713	1.857	25
1	23	219	312	0.000	0.000	40
1	26	222	307	2.421	1.210	20
1	29	222	306	0.415	0.208	18
1	32	223	305	0.587	0.294	27
1	35	225	302	1.497	0.748	18
1	38	226	302	0.415	0.208	24
1	41	231	297	2.935	1.468	27
1	44	233	295	1.174	0.587	48
1	47	234	294	0.587	0.294	28
1	50	236	292	1.174	0.587	27
1	53	237	289	1.313	0.656	16
1	56	238	287	0.928	0.464	29
1	59	238	287	0.000	0.000	24
1	62	238	284	1.245	0.623	25
1	65	240	282	1.174	0.587	35
1	68	242	280	1.174	0.587	14
1	71	242	280	0.000	0.000	25
1	74	245	279	1.313	0.656	20
1	77	247	279	0.830	0.415	21
1	80	247	278	0.415	0.208	13
1	83	247	278	0.000	0.000	16
1	86	247	278	0.000	0.000	31
1	89	248	278	0.415	0.208	25
1	92	250	280	1.174	0.587	18
2	11	314	319	-1.000	-1.000	81
2	14	314	319	0.000	0.000	51
2	17	314	317	0.830	0.415	38
2	20	314	312	2.076	1.038	39
2	23	314	311	0.415	0.208	31
2	26	314	310	0.415	0.208	40
2	29	313	309	0.587	0.294	25
2	32	312	304	2.117	1.058	22
2	35	311	300	1.712	0.856	31
2	38	308	295	2.421	1.210	16
2	41	304	291	2.348	1.174	17
2	44	300	287	2.348	1.174	22
2	47	300	287	0.000	0.000	32
2	50	297	284	1.761	0.881	29
2	53	296	283	0.587	0.294	27
2	56	294	280	1.497	0.748	42
2	59	292	276	1.857	0.928	25
2	62	292	276	0.000	0.000	48
2	65	292	276	0.000	0.000	23
2	68	296	270	2.994	1.497	15
2	71	296	270	0.000	0.000	18
2	74	296	270	0.000	0.000	24
2	77	300	265	2.658	1.329	24
2	80	300	265	0.000	0.000	26
2	83	302	264	0.928	0.464	15
2	86	303	262	0.928	0.464	29
2	89	304	262	0.415	0.208	21
2	92	306	260	1.174	0.587	16
3	14	227	204	-1.000	-1.000	65
3	17	224	194	4.334	2.167	35
3	20	224	194	0.000	0.000	22
3	23	224	196	0.830	0.415	40
3	26	226	200	1.857	0.928	23
3	29	228	206	2.625	1.313	42
3	32	228	207	0.415	0.208	28
3	35	228	208	0.415	0.208	28
3	38	223	213	2.935	1.468	45
3	41	223	214	0.415	0.208	23
3	44	222	218	1.712	0.856	32
3	47	222	222	1.661	0.830	36
3	50	222	222	0.000	0.000	27
3	53	222	217	2.076	1.038	19
3	56	222	217	0.000	0.000	22
3	59	224	228	4.641	2.321	13
3	62	225	229	0.587	0.294	27
3	65	228	233	2.076	1.038	22
3	68	234	237	2.994	1.497	38
3	71	237	239	1.497	0.748	18
3	74	246	245	4.490	2.245	24
3	77	247	245	0.415	0.208	28
3	80	247	245	0.000	0.000	21
3	83	247	245	0.000	0.000	25
3	86	251	245	1.661	0.830	17
3	89	251	245	0.000	0.000	21
3	92	251	245	0.000	0.000	25
4	11	261	203	-1.000	-1.000	110
4	14	261	203	0.000	0.000	58
4	17	261	203	0.000	0.000	51
4	20	261	205	0.830	0.415	29
4	23	261	214	3.736	1.868	19
4	26	263	215	0.928	0.464	27
4	29	270	218	3.162	1.581	36
4	32	275	219	2.117	1.058	23
4	35	282	222	3.162	1.581	30
4	38	291	225	3.938	1.969	40
4	41	294	228	1.761	0.881	19
4	44	297	232	2.076	1.038	39
4	47	297	232	0.000	0.000	16
4	50	297	232	0.000	0.000	37
4	53	297	232	0.000	0.000	27
4	56	297	232	0.000	0.000	40
4	59	285	224	5.987	2.994	29
4	62	285	224	0.000	0.000	24
4	65	285	224	0.000	0.000	19
4	68	279	223	2.525	1.263	28
4	71	279	223	0.000	0.000	30
4	74	279	223	0.000	0.000	23
4	77	282	227	2.076	1.038	17
4	80	287	230	2.421	1.210	22
4	83	291	232	1.857	0.928	28
4	86	292	232	0.415	0.208	22
4	89	294	233	0.928	0.464	13
4	92	295	233	0.415	0.208	17
5	17	330	202	-1.000	-1.000	42
5	20	333	206	2.076	1.038	52
5	23	334	207	0.587	0.294	44
5	26	336	214	3.022	1.511	34
5	29	338	218	1.857	0.928	35
5	32	340	228	4.233	2.117	37
5	35	340	228	0.000	0.000	24
5	38	340	233	2.076	1.038	27
5	41	342	240	3.022	1.511	30
5	44	343	242	0.928	0.464	19
5	47	343	236	2.491	1.245	24
5	50	340	231	2.421	1.210	18
5	53	336	219	5.251	2.625	44
5	56	336	215	1.661	0.830	34
5	59	335	209	2.525	1.263	25
5	62	334	205	1.712	0.856	28
5	65	334	205	0.000	0.000	16
5	68	334	200	2.076	1.038	26
5	71	334	196	1.661	0.830	24
5	74	334	196	0.000	0.000	23
5	77	335	198	0.928	0.464	15
5	80	336	202	1.712	0.856	15
5	83	338	207	2.236	1.118	36
5	86	339	214	2.935	1.468	22
5	89	340	215	0.587	0.294	23
5	92	340	215	0.000	0.000	48
6	20	331	328	-1.000	-1.000	35
6	23	332	323	2.117	1.058	19
6	26	334	316	3.022	1.511	18
6	29	334	308	3.321	1.661	20
6	32	332	302	2.625	1.313	17
6	35	327	297	2.935	1.468	28
6	38	325	293	1.857	0.928	31
6	41	325	287	2.491	1.245	29
6	44	334	277	5.585	2.792	19
6	47	341	276	2.935	1.468	21
6	50	349	283	4.413	2.206	19
6	53	350	283	0.415	0.208	24
6	56	355	285	2.236	1.118	30
6	59	360	278	3.571	1.786	19
6	62	360	270	3.321	1.661	25
6	65	360	268	0.830	0.415	28
6	68	355	262	3.242	1.621	16
6	71	355	262	0.000	0.000	12
6	74	355	261	0.415	0.208	19
6	77	352	256	2.421	1.210	13
6	80	348	253	2.076	1.038	43
6	83	346	257	1.857	0.928	40
6	86	345	263	2.525	1.263	27
6	89	345	263	0.000	0.000	23
6	92	345	262	0.415	0.208	38
7	17	307	324	-1.000	-1.000	32
7	20	308	324	0.415	0.208	28
7	23	312	315	4.089	2.044	43
7	26	315	309	2.785	1.392	32
7	29	315	308	0.415	0.208	25
7	32	316	303	2.117	1.058	25
7	35	316	289	5.812	2.906	25
7	38	318	279	4.233	2.117	18
7	41	321	272	3.162	1.581	30
7	44	322	265	2.935	1.468	27
7	47	329	274	4.733	2.367	23
7	50	329	274	0.000	0.000	22
7	53	332	274	1.245	0.623	35
7	56	337	272	2.236	1.118	19
7	59	343	273	2.525	1.263	22
7	62	347	273	1.661	0.830	30
7	65	345	272	0.928	0.464	21
7	68	337	269	3.547	1.773	13
7	71	336	269	0.415	0.208	25
7	74	316	260	9.104	4.552	27
7	77	314	260	0.830	0.415	31
7	80	312	258	1.174	0.587	25
7	83	310	256	1.174	0.587	41
7	86	302	252	3.713	1.857	12
7	89	302	252	0.000	0.000	33
7	92	300	250	1.174	0.587	19
8	14	211	306	-1.000	-1.000	25
8	17	211	306	0.000	0.000	46
8	20	213	301	2.236	1.118	38
8	23	216	295	2.785	1.392	24
8	26	216	295	0.000	0.000	18
8	29	216	295	0.000	0.000	24
8	32	219	290	2.421	1.210	16
8	35	224	289	2.117	1.058	29
8	38	227	288	1.313	0.656	28
8	41	228	287	0.587	0.294	26
8	44	231	290	1.761	0.881	46
8	47	229	300	4.233	2.117	18
8	50	229	301	0.415	0.208	29
8	53	231	296	2.236	1.118	43
8	56	235	293	2.076	1.038	31
8	59	235	289	1.661	0.830	22
8	62	229	282	3.827	1.914	24
8	65	235	279	2.785	1.392	14
8	68	235	279	0.000	0.000	17
8	71	228	290	5.413	2.706	40
8	74	227	292	0.928	0.464	17
8	77	225	295	1.497	0.748	13
8	80	225	295	0.000	0.000	24
8	83	229	285	4.471	2.236	30
8	86	231	280	2.236	1.118	17
8	89	234	277	1.761	0.881	21
8	92	236	275	1.174	0.587	24
9	23	225	329	-1.000	-1.000	29
9	26	227	328	0.928	0.464	22
9	29	245	323	7.755	3.878	37
9	32	255	319	4.471	2.236	30
9	35	267	314	5.397	2.698	26
9	38	267	311	1.245	0.623	24
9	41	254	316	5.782	2.891	23
9	44	253	317	0.587	0.294	30
9	47	263	327	5.871	2.935	24
9	50	264	328	0.587	0.294	15
9	53	265	329	0.587	0.294	24
9	56	269	338	4.089	2.044	25
9	59	272	340	1.497	0.748	25
9	62	277	344	2.658	1.329	32
9	65	280	347	1.761	0.881	25
9	68	282	349	1.174	0.587	28
9	71	267	339	7.484	3.742	27
9	74	267	339	0.000	0.000	18
9	77	264	336	1.761	0.881	15
9	80	257	332	3.347	1.673	24
9	83	255	329	1.497	0.748	25
9	86	255	329	0.000	0.000	19
9	89	267	338	6.227	3.113	28
9	92	268	337	0.587	0.294	25
10	32	397	281	-1.000	-1.000	18
10	35	398	281	0.415	0.208	24
10	38	396	281	0.830	0.415	18
10	41	395	279	0.928	0.464	23
10	44	394	277	0.928	0.464	22
10	47	391	276	1.313	0.656	21
10	50	389	276	0.830	0.415	9
10	53	382	277	2.935	1.468	53
10	56	363	280	7.985	3.993	22
10	59	362	280	0.415	0.208	53
10	62	361	282	0.928	0.464	31
10	65	361	287	2.076	1.038	22
10	68	361	289	0.830	0.415	22
10	71	361	289	0.000	0.000	28
10	74	358	294	2.421	1.210	14
10	77	353	290	2.658	1.329	20
10	80	351	289	0.928	0.464	16
10	83	349	287	1.174	0.587	27
10	86	345	284	2.076	1.038	15
10	89	343	281	1.497	0.748	12
10	92	342	278	1.313	0.656	31
