# Supplementary material for: The Arp2/3 complex is required for in situ haptotactic response of microglia to iC3b
Source: EMBO Rep. 2026 Feb 27;27(7):1666–95. doi: 10.1038/s44319-026-00720-9 (PMC13076747; doi:10.1038/s44319-026-00720-9)
Supplement: Supplementary file 17 — Source data Fig. 5 [file 44319_2026_720_MOESM17_ESM.zip › Figure 5/5E-G/011325/ck666 yes atp tracking 195.txt]

	Track n�	Slice n�	X	Y	Distance	Velocity	Pixel Value
1	1	17	255	164	-1	-1	36
2	1	20	252	164	1.245	0.623	44
3	1	23	252	164	0	0	37
4	1	26	253	174	4.172	2.086	15
5	1	29	255	181	3.022	1.511	22
6	1	32	255	188	2.906	1.453	13
7	1	35	255	193	2.076	1.038	24
8	1	38	255	198	2.076	1.038	43
9	1	41	256	201	1.313	0.656	56
10	1	44	256	208	2.906	1.453	28
11	1	47	256	211	1.245	0.623	100
12	1	50	256	215	1.661	0.83	92
13	1	53	256	215	0	0	135
14	1	56	257	219	1.712	0.856	71
15	1	59	259	220	0.928	0.464	32
16	1	62	259	220	0	0	57
17	1	65	259	220	0	0	45
18	1	68	259	220	0	0	43
19	2	17	263	292	-1	-1	75
20	2	20	263	292	0	0	42
21	2	23	263	292	0	0	32
22	2	26	263	292	0	0	73
23	2	29	264	289	1.313	0.656	26
24	2	32	266	287	1.174	0.587	31
25	2	35	269	287	1.245	0.623	40
26	2	38	269	284	1.245	0.623	15
27	2	41	268	280	1.712	0.856	15
28	2	44	266	272	3.423	1.712	46
29	2	47	266	270	0.83	0.415	52
30	2	50	262	259	4.859	2.429	38
31	2	53	262	257	0.83	0.415	24
32	2	56	262	257	0	0	27
33	2	59	262	250	2.906	1.453	43
34	2	62	261	247	1.313	0.656	27
35	2	65	261	243	1.661	0.83	24
36	2	68	260	241	0.928	0.464	28
37	2	71	260	241	0	0	33
38	2	74	260	241	0	0	16
39	2	77	260	241	0	0	30
40	3	17	204	284	-1	-1	33
41	3	20	204	284	0	0	36
42	3	23	217	273	7.069	3.535	40
43	3	26	220	269	2.076	1.038	31
44	3	29	225	261	3.916	1.958	55
45	3	32	225	261	0	0	37
46	3	35	230	257	2.658	1.329	41
47	3	38	232	255	1.174	0.587	39
48	3	41	238	253	2.625	1.313	26
49	3	44	240	252	0.928	0.464	51
50	3	47	243	251	1.313	0.656	31
51	3	50	248	250	2.117	1.058	29
52	3	53	249	250	0.415	0.208	30
53	3	56	252	247	1.761	0.881	25
54	3	59	253	246	0.587	0.294	18
55	3	62	254	242	1.712	0.856	30
56	3	65	254	242	0	0	27
57	3	68	247	238	3.347	1.673	27
58	3	71	251	232	2.994	1.497	40
59	3	74	251	232	0	0	24
60	3	77	252	228	1.712	0.856	79
61	3	80	252	228	0	0	76
62	4	14	213	151	-1	-1	136
63	4	17	215	158	3.022	1.511	80
64	4	20	218	163	2.421	1.21	35
65	4	23	220	167	1.857	0.928	32
66	4	26	221	170	1.313	0.656	34
67	4	29	222	171	0.587	0.294	18
68	4	32	224	176	2.236	1.118	32
69	4	35	224	179	1.245	0.623	20
70	4	38	225	181	0.928	0.464	21
71	4	41	226	186	2.117	1.058	32
72	4	44	228	190	1.857	0.928	24
73	4	47	229	196	2.525	1.263	30
74	4	50	230	202	2.525	1.263	62
75	4	53	230	209	2.906	1.453	255
76	4	56	233	216	3.162	1.581	156
77	4	59	239	222	3.522	1.761	57
78	4	62	242	225	1.761	0.881	44
79	4	65	243	228	1.313	0.656	40
80	4	68	247	230	1.857	0.928	45
81	4	71	247	230	0	0	27
82	5	14	362	295	-1	-1	106
83	5	17	359	292	1.761	0.881	28
84	5	20	350	286	4.49	2.245	34
85	5	23	350	286	0	0	21
86	5	26	344	281	3.242	1.621	24
87	5	29	340	276	2.658	1.329	31
88	5	32	333	271	3.571	1.786	20
89	5	35	329	268	2.076	1.038	21
90	5	38	323	266	2.625	1.313	34
91	5	41	315	263	3.547	1.773	23
92	5	44	311	262	1.712	0.856	26
93	5	47	306	260	2.236	1.118	18
94	5	50	305	260	0.415	0.208	26
95	5	53	294	257	4.733	2.367	20
96	5	56	288	256	2.525	1.263	21
97	5	59	286	254	1.174	0.587	21
98	5	62	286	254	0	0	23
99	5	65	282	251	2.076	1.038	14
100	5	68	281	251	0.415	0.208	20
101	6	17	332	182	-1	-1	40
102	6	20	324	185	3.547	1.773	21
103	6	23	311	187	5.46	2.73	22
104	6	26	311	188	0.415	0.208	22
105	6	29	298	195	6.129	3.065	45
106	6	32	291	197	3.022	1.511	29
107	6	35	284	199	3.022	1.511	20
108	6	38	277	201	3.022	1.511	38
109	6	41	275	202	0.928	0.464	20
110	6	44	271	204	1.857	0.928	26
111	6	47	265	207	2.785	1.392	44
112	6	50	259	211	2.994	1.497	27
113	6	53	257	213	1.174	0.587	51
114	6	56	257	213	0	0	56
115	6	59	252	215	2.236	1.118	38
116	6	62	249	216	1.313	0.656	97
117	6	65	249	216	0	0	114
118	7	11	224	229	-1	-1	41
119	7	14	232	229	3.321	1.661	225
120	7	17	232	229	0	0	65
121	7	20	232	229	0	0	46
122	7	23	236	228	1.712	0.856	26
123	7	26	238	227	0.928	0.464	54
124	7	29	240	226	0.928	0.464	30
125	7	32	244	226	1.661	0.83	55
126	7	35	249	226	2.076	1.038	91
127	7	38	253	227	1.712	0.856	85
128	7	41	255	228	0.928	0.464	58
129	7	44	259	229	1.712	0.856	86
130	7	47	262	229	1.245	0.623	124
131	7	50	268	231	2.625	1.313	45
132	7	53	273	231	2.076	1.038	21
133	7	56	277	233	1.857	0.928	32
134	7	59	282	234	2.117	1.058	32
135	7	62	282	234	0	0	12
136	7	65	286	231	2.076	1.038	26
137	8	17	296	303	-1	-1	39
138	8	20	294	293	4.233	2.117	38
139	8	23	293	290	1.313	0.656	42
140	8	26	292	285	2.117	1.058	36
141	8	29	293	282	1.313	0.656	26
142	8	32	293	279	1.245	0.623	31
143	8	35	294	273	2.525	1.263	23
144	8	38	291	268	2.421	1.21	33
145	8	41	282	258	5.585	2.792	31
146	8	44	280	256	1.174	0.587	29
147	8	47	280	255	0.415	0.208	20
148	8	50	278	251	1.857	0.928	59
149	8	53	276	249	1.174	0.587	68
150	8	56	273	245	2.076	1.038	26
151	8	59	272	243	0.928	0.464	33
152	8	62	271	238	2.117	1.058	20
153	8	65	270	235	1.313	0.656	52
154	8	68	270	235	0	0	24
155	9	14	259	143	-1	-1	98
156	9	17	254	153	4.641	2.321	46
157	9	20	254	153	0	0	21
158	9	23	254	157	1.661	0.83	23
159	9	26	254	160	1.245	0.623	21
160	9	29	254	164	1.661	0.83	20
161	9	32	254	166	0.83	0.415	36
162	9	35	253	175	3.759	1.88	23
163	9	38	252	178	1.313	0.656	32
164	9	41	251	185	2.935	1.468	39
165	9	44	250	185	0.415	0.208	26
166	9	47	248	192	3.022	1.511	30
167	9	50	246	197	2.236	1.118	21
168	9	53	246	203	2.491	1.245	54
169	9	56	246	208	2.076	1.038	36
170	9	59	246	210	0.83	0.415	47
171	9	62	246	216	2.491	1.245	222
172	9	65	248	217	0.928	0.464	255
173	9	68	249	217	0.415	0.208	255
174	9	71	250	217	0.415	0.208	255
175	9	74	250	218	0.415	0.208	255
176	10	11	198	265	-1	-1	30
177	10	14	198	265	0	0	189
178	10	17	201	264	1.313	0.656	54
179	10	20	208	257	4.11	2.055	27
180	10	23	217	249	4.999	2.499	34
181	10	26	217	249	0	0	43
182	10	29	223	246	2.785	1.392	38
183	10	32	225	244	1.174	0.587	43
184	10	35	229	243	1.712	0.856	32
185	10	38	237	241	3.423	1.712	73
186	10	41	244	241	2.906	1.453	58
187	10	44	245	240	0.587	0.294	35
188	10	47	246	240	0.415	0.208	47
189	10	50	249	239	1.313	0.656	59
190	10	53	256	238	2.935	1.468	35
191	10	56	264	235	3.547	1.773	41
192	10	59	264	234	0.415	0.208	20
193	10	62	265	233	0.587	0.294	63
194	10	65	266	232	0.587	0.294	104
195	10	68	267	231	0.587	0.294	93
