# Supplementary material for: The Arp2/3 complex is required for in situ haptotactic response of microglia to iC3b
Source: EMBO Rep. 2026 Feb 27;27(7):1666–95. doi: 10.1038/s44319-026-00720-9 (PMC13076747; doi:10.1038/s44319-026-00720-9)
Supplement: Supplementary file 17 — Source data Fig. 5 [file 44319_2026_720_MOESM17_ESM.zip › Figure 5/5E-G/011325/ck666 yes atp tracking.csv]

Track n�	Slice n�	X	Y	Distance	Velocity	Pixel Value
1	17	255	164	-1.000	-1.000	36
1	20	252	164	1.245	0.623	44
1	23	252	164	0.000	0.000	37
1	26	253	174	4.172	2.086	15
1	29	255	181	3.022	1.511	22
1	32	255	188	2.906	1.453	13
1	35	255	193	2.076	1.038	24
1	38	255	198	2.076	1.038	43
1	41	256	201	1.313	0.656	56
1	44	256	208	2.906	1.453	28
1	47	256	211	1.245	0.623	100
1	50	256	215	1.661	0.830	92
1	53	256	215	0.000	0.000	135
1	56	257	219	1.712	0.856	71
1	59	259	220	0.928	0.464	32
1	62	259	220	0.000	0.000	57
1	65	259	220	0.000	0.000	45
1	68	259	220	0.000	0.000	43
2	17	263	292	-1.000	-1.000	75
2	20	263	292	0.000	0.000	42
2	23	263	292	0.000	0.000	32
2	26	263	292	0.000	0.000	73
2	29	264	289	1.313	0.656	26
2	32	266	287	1.174	0.587	31
2	35	269	287	1.245	0.623	40
2	38	269	284	1.245	0.623	15
2	41	268	280	1.712	0.856	15
2	44	266	272	3.423	1.712	46
2	47	266	270	0.830	0.415	52
2	50	262	259	4.859	2.429	38
2	53	262	257	0.830	0.415	24
2	56	262	257	0.000	0.000	27
2	59	262	250	2.906	1.453	43
2	62	261	247	1.313	0.656	27
2	65	261	243	1.661	0.830	24
2	68	260	241	0.928	0.464	28
2	71	260	241	0.000	0.000	33
2	74	260	241	0.000	0.000	16
2	77	260	241	0.000	0.000	30
3	17	204	284	-1.000	-1.000	33
3	20	204	284	0.000	0.000	36
3	23	217	273	7.069	3.535	40
3	26	220	269	2.076	1.038	31
3	29	225	261	3.916	1.958	55
3	32	225	261	0.000	0.000	37
3	35	230	257	2.658	1.329	41
3	38	232	255	1.174	0.587	39
3	41	238	253	2.625	1.313	26
3	44	240	252	0.928	0.464	51
3	47	243	251	1.313	0.656	31
3	50	248	250	2.117	1.058	29
3	53	249	250	0.415	0.208	30
3	56	252	247	1.761	0.881	25
3	59	253	246	0.587	0.294	18
3	62	254	242	1.712	0.856	30
3	65	254	242	0.000	0.000	27
3	68	247	238	3.347	1.673	27
3	71	251	232	2.994	1.497	40
3	74	251	232	0.000	0.000	24
3	77	252	228	1.712	0.856	79
3	80	252	228	0.000	0.000	76
4	14	213	151	-1.000	-1.000	136
4	17	215	158	3.022	1.511	80
4	20	218	163	2.421	1.210	35
4	23	220	167	1.857	0.928	32
4	26	221	170	1.313	0.656	34
4	29	222	171	0.587	0.294	18
4	32	224	176	2.236	1.118	32
4	35	224	179	1.245	0.623	20
4	38	225	181	0.928	0.464	21
4	41	226	186	2.117	1.058	32
4	44	228	190	1.857	0.928	24
4	47	229	196	2.525	1.263	30
4	50	230	202	2.525	1.263	62
4	53	230	209	2.906	1.453	255
4	56	233	216	3.162	1.581	156
4	59	239	222	3.522	1.761	57
4	62	242	225	1.761	0.881	44
4	65	243	228	1.313	0.656	40
4	68	247	230	1.857	0.928	45
4	71	247	230	0.000	0.000	27
5	14	362	295	-1.000	-1.000	106
5	17	359	292	1.761	0.881	28
5	20	350	286	4.490	2.245	34
5	23	350	286	0.000	0.000	21
5	26	344	281	3.242	1.621	24
5	29	340	276	2.658	1.329	31
5	32	333	271	3.571	1.786	20
5	35	329	268	2.076	1.038	21
5	38	323	266	2.625	1.313	34
5	41	315	263	3.547	1.773	23
5	44	311	262	1.712	0.856	26
5	47	306	260	2.236	1.118	18
5	50	305	260	0.415	0.208	26
5	53	294	257	4.733	2.367	20
5	56	288	256	2.525	1.263	21
5	59	286	254	1.174	0.587	21
5	62	286	254	0.000	0.000	23
5	65	282	251	2.076	1.038	14
5	68	281	251	0.415	0.208	20
6	17	332	182	-1.000	-1.000	40
6	20	324	185	3.547	1.773	21
6	23	311	187	5.460	2.730	22
6	26	311	188	0.415	0.208	22
6	29	298	195	6.129	3.065	45
6	32	291	197	3.022	1.511	29
6	35	284	199	3.022	1.511	20
6	38	277	201	3.022	1.511	38
6	41	275	202	0.928	0.464	20
6	44	271	204	1.857	0.928	26
6	47	265	207	2.785	1.392	44
6	50	259	211	2.994	1.497	27
6	53	257	213	1.174	0.587	51
6	56	257	213	0.000	0.000	56
6	59	252	215	2.236	1.118	38
6	62	249	216	1.313	0.656	97
6	65	249	216	0.000	0.000	114
7	11	224	229	-1.000	-1.000	41
7	14	232	229	3.321	1.661	225
7	17	232	229	0.000	0.000	65
7	20	232	229	0.000	0.000	46
7	23	236	228	1.712	0.856	26
7	26	238	227	0.928	0.464	54
7	29	240	226	0.928	0.464	30
7	32	244	226	1.661	0.830	55
7	35	249	226	2.076	1.038	91
7	38	253	227	1.712	0.856	85
7	41	255	228	0.928	0.464	58
7	44	259	229	1.712	0.856	86
7	47	262	229	1.245	0.623	124
7	50	268	231	2.625	1.313	45
7	53	273	231	2.076	1.038	21
7	56	277	233	1.857	0.928	32
7	59	282	234	2.117	1.058	32
7	62	282	234	0.000	0.000	12
7	65	286	231	2.076	1.038	26
8	17	296	303	-1.000	-1.000	39
8	20	294	293	4.233	2.117	38
8	23	293	290	1.313	0.656	42
8	26	292	285	2.117	1.058	36
8	29	293	282	1.313	0.656	26
8	32	293	279	1.245	0.623	31
8	35	294	273	2.525	1.263	23
8	38	291	268	2.421	1.210	33
8	41	282	258	5.585	2.792	31
8	44	280	256	1.174	0.587	29
8	47	280	255	0.415	0.208	20
8	50	278	251	1.857	0.928	59
8	53	276	249	1.174	0.587	68
8	56	273	245	2.076	1.038	26
8	59	272	243	0.928	0.464	33
8	62	271	238	2.117	1.058	20
8	65	270	235	1.313	0.656	52
8	68	270	235	0.000	0.000	24
9	14	259	143	-1.000	-1.000	98
9	17	254	153	4.641	2.321	46
9	20	254	153	0.000	0.000	21
9	23	254	157	1.661	0.830	23
9	26	254	160	1.245	0.623	21
9	29	254	164	1.661	0.830	20
9	32	254	166	0.830	0.415	36
9	35	253	175	3.759	1.880	23
9	38	252	178	1.313	0.656	32
9	41	251	185	2.935	1.468	39
9	44	250	185	0.415	0.208	26
9	47	248	192	3.022	1.511	30
9	50	246	197	2.236	1.118	21
9	53	246	203	2.491	1.245	54
9	56	246	208	2.076	1.038	36
9	59	246	210	0.830	0.415	47
9	62	246	216	2.491	1.245	222
9	65	248	217	0.928	0.464	255
9	68	249	217	0.415	0.208	255
9	71	250	217	0.415	0.208	255
9	74	250	218	0.415	0.208	255
10	11	198	265	-1.000	-1.000	30
10	14	198	265	0.000	0.000	189
10	17	201	264	1.313	0.656	54
10	20	208	257	4.110	2.055	27
10	23	217	249	4.999	2.499	34
10	26	217	249	0.000	0.000	43
10	29	223	246	2.785	1.392	38
10	32	225	244	1.174	0.587	43
10	35	229	243	1.712	0.856	32
10	38	237	241	3.423	1.712	73
10	41	244	241	2.906	1.453	58
10	44	245	240	0.587	0.294	35
10	47	246	240	0.415	0.208	47
10	50	249	239	1.313	0.656	59
10	53	256	238	2.935	1.468	35
10	56	264	235	3.547	1.773	41
10	59	264	234	0.415	0.208	20
10	62	265	233	0.587	0.294	63
10	65	266	232	0.587	0.294	104
10	68	267	231	0.587	0.294	93
