# Supplementary material for: The Arp2/3 complex is required for in situ haptotactic response of microglia to iC3b
Source: EMBO Rep. 2026 Feb 27;27(7):1666–95. doi: 10.1038/s44319-026-00720-9 (PMC13076747; doi:10.1038/s44319-026-00720-9)
Supplement: Supplementary file 17 — Source data Fig. 5 [file 44319_2026_720_MOESM17_ESM.zip › Figure 5/5E-G/011325/dmso no atp tracking 245.txt]

	Track n�	Slice n�	X	Y	Distance	Velocity	Pixel Value
1	1	27	198	55	-1	-1	172
2	1	30	207	60	4.274	2.137	20
3	1	33	207	61	0.415	0.208	20
4	1	36	206	63	0.928	0.464	82
5	1	39	206	63	0	0	135
6	1	42	206	66	1.245	0.623	65
7	1	45	207	69	1.313	0.656	255
8	1	48	209	75	2.625	1.313	68
9	1	51	209	75	0	0	89
10	1	54	209	75	0	0	61
11	1	57	210	75	0.415	0.208	90
12	1	60	215	78	2.421	1.21	99
13	1	63	218	79	1.313	0.656	94
14	1	66	218	79	0	0	119
15	1	69	216	76	1.497	0.748	69
16	1	72	215	73	1.313	0.656	11
17	1	75	213	70	1.497	0.748	15
18	1	78	217	80	4.471	2.236	45
19	1	81	219	83	1.497	0.748	56
20	1	84	221	88	2.236	1.118	66
21	1	87	222	90	0.928	0.464	76
22	1	90	225	97	3.162	1.581	81
23	1	93	225	94	1.245	0.623	81
24	2	15	103	82	-1	-1	7
25	2	18	103	84	0.83	0.415	10
26	2	21	106	88	2.076	1.038	23
27	2	24	107	88	0.415	0.208	27
28	2	27	112	92	2.658	1.329	155
29	2	30	114	94	1.174	0.587	79
30	2	33	117	97	1.761	0.881	78
31	2	36	117	97	0	0	59
32	2	39	115	94	1.497	0.748	152
33	2	42	110	90	2.658	1.329	16
34	2	45	116	91	2.525	1.263	55
35	2	48	121	94	2.421	1.21	138
36	2	51	123	97	1.497	0.748	124
37	2	54	125	100	1.497	0.748	6
38	2	57	129	96	2.348	1.174	15
39	2	60	131	95	0.928	0.464	16
40	2	63	134	92	1.761	0.881	27
41	2	66	134	86	2.491	1.245	46
42	2	69	134	86	0	0	18
43	2	72	128	88	2.625	1.313	60
44	2	75	127	91	1.313	0.656	23
45	2	78	127	93	0.83	0.415	11
46	2	81	127	94	0.415	0.208	8
47	2	84	127	94	0	0	8
48	2	87	142	92	6.282	3.141	7
49	2	90	142	92	0	0	43
50	2	93	142	95	1.245	0.623	44
51	3	24	205	246	-1	-1	135
52	3	27	205	246	0	0	24
53	3	30	204	237	3.759	1.88	22
54	3	33	203	236	0.587	0.294	76
55	3	36	203	236	0	0	21
56	3	39	199	222	6.044	3.022	9
57	3	42	199	222	0	0	8
58	3	45	210	200	10.211	5.105	8
59	3	48	207	214	5.944	2.972	22
60	3	51	203	219	2.658	1.329	7
61	3	54	201	216	1.497	0.748	7
62	3	57	197	210	2.994	1.497	9
63	3	60	194	205	2.421	1.21	8
64	3	63	194	205	0	0	17
65	3	66	191	198	3.162	1.581	77
66	3	69	194	208	4.334	2.167	12
67	3	72	202	208	3.321	1.661	10
68	3	75	205	203	2.421	1.21	8
69	3	78	207	202	0.928	0.464	8
70	3	81	194	202	5.397	2.698	14
71	3	84	192	203	0.928	0.464	61
72	3	87	184	197	4.151	2.076	6
73	3	90	184	195	0.83	0.415	5
74	3	93	184	188	2.906	1.453	10
75	4	18	282	277	-1	-1	7
76	4	21	285	273	2.076	1.038	10
77	4	24	285	270	1.245	0.623	254
78	4	27	282	264	2.785	1.392	18
79	4	30	278	260	2.348	1.174	67
80	4	33	269	251	5.284	2.642	28
81	4	36	259	263	6.484	3.242	10
82	4	39	259	263	0	0	18
83	4	42	259	263	0	0	115
84	4	45	259	259	1.661	0.83	23
85	4	48	263	254	2.658	1.329	30
86	4	51	264	254	0.415	0.208	30
87	4	54	272	256	3.423	1.712	15
88	4	57	278	259	2.785	1.392	9
89	4	60	282	258	1.712	0.856	15
90	4	63	286	255	2.076	1.038	106
91	4	66	260	258	10.865	5.432	53
92	4	69	260	258	0	0	13
93	4	72	259	252	2.525	1.263	60
94	4	75	258	245	2.935	1.468	28
95	4	78	254	239	2.994	1.497	8
96	4	81	257	237	1.497	0.748	12
97	4	84	270	236	5.413	2.706	30
98	4	87	274	241	2.658	1.329	34
99	4	90	273	244	1.313	0.656	19
100	4	93	272	247	1.313	0.656	29
101	5	21	389	149	-1	-1	255
102	5	24	389	149	0	0	163
103	5	27	383	153	2.994	1.497	39
104	5	30	382	153	0.415	0.208	27
105	5	33	386	161	3.713	1.857	255
106	5	36	387	164	1.313	0.656	107
107	5	39	381	168	2.994	1.497	15
108	5	42	379	170	1.174	0.587	7
109	5	45	378	171	0.587	0.294	5
110	5	48	381	170	1.313	0.656	9
111	5	51	386	162	3.916	1.958	104
112	5	54	388	154	3.423	1.712	84
113	5	57	390	149	2.236	1.118	52
114	5	60	395	145	2.658	1.329	104
115	5	63	396	159	5.827	2.913	7
116	5	66	393	161	1.497	0.748	14
117	5	69	386	164	3.162	1.581	6
118	5	72	386	168	1.661	0.83	7
119	5	75	386	165	1.245	0.623	9
120	5	78	387	157	3.347	1.673	9
121	5	81	387	146	4.566	2.283	40
122	5	84	391	153	3.347	1.673	107
123	5	87	392	154	0.587	0.294	16
124	5	90	393	160	2.525	1.263	6
125	5	93	393	160	0	0	7
126	6	33	281	62	-1	-1	14
127	6	36	290	71	5.284	2.642	15
128	6	39	290	71	0	0	13
129	6	42	288	75	1.857	0.928	49
130	6	45	281	81	3.827	1.914	23
131	6	48	280	85	1.712	0.856	8
132	6	51	277	92	3.162	1.581	11
133	6	54	277	92	0	0	13
134	6	57	277	77	6.227	3.113	9
135	6	60	280	75	1.497	0.748	11
136	6	63	284	86	4.859	2.429	36
137	6	66	284	86	0	0	18
138	6	69	284	95	3.736	1.868	37
139	6	72	282	100	2.236	1.118	33
140	6	75	278	104	2.348	1.174	19
141	6	78	277	107	1.313	0.656	18
142	6	81	276	110	1.313	0.656	22
143	6	84	276	110	0	0	22
144	6	87	276	112	0.83	0.415	10
145	6	90	277	98	5.827	2.913	12
146	6	93	277	97	0.415	0.208	7
147	7	24	372	245	-1	-1	15
148	7	27	372	244	0.415	0.208	11
149	7	30	369	235	3.938	1.969	26
150	7	33	368	235	0.415	0.208	35
151	7	36	363	234	2.117	1.058	13
152	7	39	346	226	7.8	3.9	17
153	7	42	346	226	0	0	11
154	7	45	346	226	0	0	11
155	7	48	354	236	5.316	2.658	13
156	7	51	354	236	0	0	7
157	7	54	355	233	1.313	0.656	18
158	7	57	356	227	2.525	1.263	13
159	7	60	357	222	2.117	1.058	24
160	7	63	357	221	0.415	0.208	21
161	7	66	356	217	1.712	0.856	10
162	7	69	355	211	2.525	1.263	8
163	7	72	355	205	2.491	1.245	33
164	7	75	354	203	0.928	0.464	26
165	7	78	354	203	0	0	24
166	7	81	354	206	1.245	0.623	8
167	7	84	354	207	0.415	0.208	7
168	7	87	353	211	1.712	0.856	7
169	7	90	352	213	0.928	0.464	4
170	7	93	350	217	1.857	0.928	15
171	8	21	414	336	-1	-1	23
172	8	24	414	332	1.661	0.83	44
173	8	27	414	328	1.661	0.83	183
174	8	30	413	323	2.117	1.058	253
175	8	33	413	320	1.245	0.623	202
176	8	36	413	316	1.661	0.83	255
177	8	39	412	313	1.313	0.656	134
178	8	42	412	308	2.076	1.038	34
179	8	45	412	308	0	0	24
180	8	48	412	302	2.491	1.245	47
181	8	51	412	305	1.245	0.623	19
182	8	54	410	310	2.236	1.118	30
183	8	57	410	316	2.491	1.245	62
184	8	60	413	316	1.245	0.623	79
185	8	63	418	314	2.236	1.118	72
186	8	66	433	311	6.35	3.175	38
187	8	69	436	308	1.761	0.881	32
188	8	72	437	307	0.587	0.294	16
189	8	75	449	307	4.982	2.491	48
190	8	78	449	307	0	0	24
191	8	81	449	308	0.415	0.208	44
192	8	84	448	310	0.928	0.464	26
193	8	87	451	307	1.761	0.881	44
194	8	90	451	307	0	0	44
195	8	93	452	306	0.587	0.294	18
196	9	24	282	255	-1	-1	66
197	9	27	281	253	0.928	0.464	32
198	9	30	274	240	6.129	3.065	100
199	9	33	272	238	1.174	0.587	23
200	9	36	264	246	4.697	2.348	42
201	9	39	263	246	0.415	0.208	43
202	9	42	262	242	1.712	0.856	46
203	9	45	262	237	2.076	1.038	16
204	9	48	263	230	2.935	1.468	10
205	9	51	265	226	1.857	0.928	12
206	9	54	267	221	2.236	1.118	10
207	9	57	268	219	0.928	0.464	11
208	9	60	272	227	3.713	1.857	8
209	9	63	272	227	0	0	10
210	9	66	274	222	2.236	1.118	9
211	9	69	276	221	0.928	0.464	6
212	9	72	280	224	2.076	1.038	7
213	9	75	284	225	1.712	0.856	28
214	9	78	286	218	3.022	1.511	6
215	9	81	287	212	2.525	1.263	6
216	9	84	287	207	2.076	1.038	10
217	9	87	286	204	1.313	0.656	5
218	9	90	285	201	1.313	0.656	33
219	9	93	284	200	0.587	0.294	20
220	10	18	486	187	-1	-1	19
221	10	21	485	182	2.117	1.058	24
222	10	24	484	182	0.415	0.208	16
223	10	27	480	178	2.348	1.174	7
224	10	30	473	175	3.162	1.581	7
225	10	33	473	175	0	0	5
226	10	36	474	176	0.587	0.294	4
227	10	39	481	178	3.022	1.511	4
228	10	42	496	181	6.35	3.175	175
229	10	45	497	182	0.587	0.294	247
230	10	48	498	183	0.587	0.294	255
231	10	51	485	181	5.46	2.73	22
232	10	54	480	178	2.421	1.21	31
233	10	57	475	175	2.421	1.21	9
234	10	60	474	176	0.587	0.294	6
235	10	63	489	181	6.564	3.282	10
236	10	66	495	181	2.491	1.245	3
237	10	69	496	183	0.928	0.464	4
238	10	72	490	182	2.525	1.263	8
239	10	75	479	178	4.859	2.429	10
240	10	78	472	182	3.347	1.673	7
241	10	81	471	186	1.712	0.856	8
242	10	84	471	195	3.736	1.868	16
243	10	87	470	199	1.712	0.856	20
244	10	90	464	190	4.49	2.245	31
245	10	93	464	190	0	0	14
