# Supplementary material for: The Arp2/3 complex is required for in situ haptotactic response of microglia to iC3b
Source: EMBO Rep. 2026 Feb 27;27(7):1666–95. doi: 10.1038/s44319-026-00720-9 (PMC13076747; doi:10.1038/s44319-026-00720-9)
Supplement: Supplementary file 17 — Source data Fig. 5 [file 44319_2026_720_MOESM17_ESM.zip › Figure 5/5E-G/011325/dmso no atp tracking.csv]

Track n�	Slice n�	X	Y	Distance	Velocity	Pixel Value
1	27	198	55	-1.000	-1.000	172
1	30	207	60	4.274	2.137	20
1	33	207	61	0.415	0.208	20
1	36	206	63	0.928	0.464	82
1	39	206	63	0.000	0.000	135
1	42	206	66	1.245	0.623	65
1	45	207	69	1.313	0.656	255
1	48	209	75	2.625	1.313	68
1	51	209	75	0.000	0.000	89
1	54	209	75	0.000	0.000	61
1	57	210	75	0.415	0.208	90
1	60	215	78	2.421	1.210	99
1	63	218	79	1.313	0.656	94
1	66	218	79	0.000	0.000	119
1	69	216	76	1.497	0.748	69
1	72	215	73	1.313	0.656	11
1	75	213	70	1.497	0.748	15
1	78	217	80	4.471	2.236	45
1	81	219	83	1.497	0.748	56
1	84	221	88	2.236	1.118	66
1	87	222	90	0.928	0.464	76
1	90	225	97	3.162	1.581	81
1	93	225	94	1.245	0.623	81
2	15	103	82	-1.000	-1.000	7
2	18	103	84	0.830	0.415	10
2	21	106	88	2.076	1.038	23
2	24	107	88	0.415	0.208	27
2	27	112	92	2.658	1.329	155
2	30	114	94	1.174	0.587	79
2	33	117	97	1.761	0.881	78
2	36	117	97	0.000	0.000	59
2	39	115	94	1.497	0.748	152
2	42	110	90	2.658	1.329	16
2	45	116	91	2.525	1.263	55
2	48	121	94	2.421	1.210	138
2	51	123	97	1.497	0.748	124
2	54	125	100	1.497	0.748	6
2	57	129	96	2.348	1.174	15
2	60	131	95	0.928	0.464	16
2	63	134	92	1.761	0.881	27
2	66	134	86	2.491	1.245	46
2	69	134	86	0.000	0.000	18
2	72	128	88	2.625	1.313	60
2	75	127	91	1.313	0.656	23
2	78	127	93	0.830	0.415	11
2	81	127	94	0.415	0.208	8
2	84	127	94	0.000	0.000	8
2	87	142	92	6.282	3.141	7
2	90	142	92	0.000	0.000	43
2	93	142	95	1.245	0.623	44
3	24	205	246	-1.000	-1.000	135
3	27	205	246	0.000	0.000	24
3	30	204	237	3.759	1.880	22
3	33	203	236	0.587	0.294	76
3	36	203	236	0.000	0.000	21
3	39	199	222	6.044	3.022	9
3	42	199	222	0.000	0.000	8
3	45	210	200	10.211	5.105	8
3	48	207	214	5.944	2.972	22
3	51	203	219	2.658	1.329	7
3	54	201	216	1.497	0.748	7
3	57	197	210	2.994	1.497	9
3	60	194	205	2.421	1.210	8
3	63	194	205	0.000	0.000	17
3	66	191	198	3.162	1.581	77
3	69	194	208	4.334	2.167	12
3	72	202	208	3.321	1.661	10
3	75	205	203	2.421	1.210	8
3	78	207	202	0.928	0.464	8
3	81	194	202	5.397	2.698	14
3	84	192	203	0.928	0.464	61
3	87	184	197	4.151	2.076	6
3	90	184	195	0.830	0.415	5
3	93	184	188	2.906	1.453	10
4	18	282	277	-1.000	-1.000	7
4	21	285	273	2.076	1.038	10
4	24	285	270	1.245	0.623	254
4	27	282	264	2.785	1.392	18
4	30	278	260	2.348	1.174	67
4	33	269	251	5.284	2.642	28
4	36	259	263	6.484	3.242	10
4	39	259	263	0.000	0.000	18
4	42	259	263	0.000	0.000	115
4	45	259	259	1.661	0.830	23
4	48	263	254	2.658	1.329	30
4	51	264	254	0.415	0.208	30
4	54	272	256	3.423	1.712	15
4	57	278	259	2.785	1.392	9
4	60	282	258	1.712	0.856	15
4	63	286	255	2.076	1.038	106
4	66	260	258	10.865	5.432	53
4	69	260	258	0.000	0.000	13
4	72	259	252	2.525	1.263	60
4	75	258	245	2.935	1.468	28
4	78	254	239	2.994	1.497	8
4	81	257	237	1.497	0.748	12
4	84	270	236	5.413	2.706	30
4	87	274	241	2.658	1.329	34
4	90	273	244	1.313	0.656	19
4	93	272	247	1.313	0.656	29
5	21	389	149	-1.000	-1.000	255
5	24	389	149	0.000	0.000	163
5	27	383	153	2.994	1.497	39
5	30	382	153	0.415	0.208	27
5	33	386	161	3.713	1.857	255
5	36	387	164	1.313	0.656	107
5	39	381	168	2.994	1.497	15
5	42	379	170	1.174	0.587	7
5	45	378	171	0.587	0.294	5
5	48	381	170	1.313	0.656	9
5	51	386	162	3.916	1.958	104
5	54	388	154	3.423	1.712	84
5	57	390	149	2.236	1.118	52
5	60	395	145	2.658	1.329	104
5	63	396	159	5.827	2.913	7
5	66	393	161	1.497	0.748	14
5	69	386	164	3.162	1.581	6
5	72	386	168	1.661	0.830	7
5	75	386	165	1.245	0.623	9
5	78	387	157	3.347	1.673	9
5	81	387	146	4.566	2.283	40
5	84	391	153	3.347	1.673	107
5	87	392	154	0.587	0.294	16
5	90	393	160	2.525	1.263	6
5	93	393	160	0.000	0.000	7
6	33	281	62	-1.000	-1.000	14
6	36	290	71	5.284	2.642	15
6	39	290	71	0.000	0.000	13
6	42	288	75	1.857	0.928	49
6	45	281	81	3.827	1.914	23
6	48	280	85	1.712	0.856	8
6	51	277	92	3.162	1.581	11
6	54	277	92	0.000	0.000	13
6	57	277	77	6.227	3.113	9
6	60	280	75	1.497	0.748	11
6	63	284	86	4.859	2.429	36
6	66	284	86	0.000	0.000	18
6	69	284	95	3.736	1.868	37
6	72	282	100	2.236	1.118	33
6	75	278	104	2.348	1.174	19
6	78	277	107	1.313	0.656	18
6	81	276	110	1.313	0.656	22
6	84	276	110	0.000	0.000	22
6	87	276	112	0.830	0.415	10
6	90	277	98	5.827	2.913	12
6	93	277	97	0.415	0.208	7
7	24	372	245	-1.000	-1.000	15
7	27	372	244	0.415	0.208	11
7	30	369	235	3.938	1.969	26
7	33	368	235	0.415	0.208	35
7	36	363	234	2.117	1.058	13
7	39	346	226	7.800	3.900	17
7	42	346	226	0.000	0.000	11
7	45	346	226	0.000	0.000	11
7	48	354	236	5.316	2.658	13
7	51	354	236	0.000	0.000	7
7	54	355	233	1.313	0.656	18
7	57	356	227	2.525	1.263	13
7	60	357	222	2.117	1.058	24
7	63	357	221	0.415	0.208	21
7	66	356	217	1.712	0.856	10
7	69	355	211	2.525	1.263	8
7	72	355	205	2.491	1.245	33
7	75	354	203	0.928	0.464	26
7	78	354	203	0.000	0.000	24
7	81	354	206	1.245	0.623	8
7	84	354	207	0.415	0.208	7
7	87	353	211	1.712	0.856	7
7	90	352	213	0.928	0.464	4
7	93	350	217	1.857	0.928	15
8	21	414	336	-1.000	-1.000	23
8	24	414	332	1.661	0.830	44
8	27	414	328	1.661	0.830	183
8	30	413	323	2.117	1.058	253
8	33	413	320	1.245	0.623	202
8	36	413	316	1.661	0.830	255
8	39	412	313	1.313	0.656	134
8	42	412	308	2.076	1.038	34
8	45	412	308	0.000	0.000	24
8	48	412	302	2.491	1.245	47
8	51	412	305	1.245	0.623	19
8	54	410	310	2.236	1.118	30
8	57	410	316	2.491	1.245	62
8	60	413	316	1.245	0.623	79
8	63	418	314	2.236	1.118	72
8	66	433	311	6.350	3.175	38
8	69	436	308	1.761	0.881	32
8	72	437	307	0.587	0.294	16
8	75	449	307	4.982	2.491	48
8	78	449	307	0.000	0.000	24
8	81	449	308	0.415	0.208	44
8	84	448	310	0.928	0.464	26
8	87	451	307	1.761	0.881	44
8	90	451	307	0.000	0.000	44
8	93	452	306	0.587	0.294	18
9	24	282	255	-1.000	-1.000	66
9	27	281	253	0.928	0.464	32
9	30	274	240	6.129	3.065	100
9	33	272	238	1.174	0.587	23
9	36	264	246	4.697	2.348	42
9	39	263	246	0.415	0.208	43
9	42	262	242	1.712	0.856	46
9	45	262	237	2.076	1.038	16
9	48	263	230	2.935	1.468	10
9	51	265	226	1.857	0.928	12
9	54	267	221	2.236	1.118	10
9	57	268	219	0.928	0.464	11
9	60	272	227	3.713	1.857	8
9	63	272	227	0.000	0.000	10
9	66	274	222	2.236	1.118	9
9	69	276	221	0.928	0.464	6
9	72	280	224	2.076	1.038	7
9	75	284	225	1.712	0.856	28
9	78	286	218	3.022	1.511	6
9	81	287	212	2.525	1.263	6
9	84	287	207	2.076	1.038	10
9	87	286	204	1.313	0.656	5
9	90	285	201	1.313	0.656	33
9	93	284	200	0.587	0.294	20
10	18	486	187	-1.000	-1.000	19
10	21	485	182	2.117	1.058	24
10	24	484	182	0.415	0.208	16
10	27	480	178	2.348	1.174	7
10	30	473	175	3.162	1.581	7
10	33	473	175	0.000	0.000	5
10	36	474	176	0.587	0.294	4
10	39	481	178	3.022	1.511	4
10	42	496	181	6.350	3.175	175
10	45	497	182	0.587	0.294	247
10	48	498	183	0.587	0.294	255
10	51	485	181	5.460	2.730	22
10	54	480	178	2.421	1.210	31
10	57	475	175	2.421	1.210	9
10	60	474	176	0.587	0.294	6
10	63	489	181	6.564	3.282	10
10	66	495	181	2.491	1.245	3
10	69	496	183	0.928	0.464	4
10	72	490	182	2.525	1.263	8
10	75	479	178	4.859	2.429	10
10	78	472	182	3.347	1.673	7
10	81	471	186	1.712	0.856	8
10	84	471	195	3.736	1.868	16
10	87	470	199	1.712	0.856	20
10	90	464	190	4.490	2.245	31
10	93	464	190	0.000	0.000	14
