# Supplementary material for: The Arp2/3 complex is required for in situ haptotactic response of microglia to iC3b
Source: EMBO Rep. 2026 Feb 27;27(7):1666–95. doi: 10.1038/s44319-026-00720-9 (PMC13076747; doi:10.1038/s44319-026-00720-9)
Supplement: Supplementary file 17 — Source data Fig. 5 [file 44319_2026_720_MOESM17_ESM.zip › Figure 5/5E-G/011325/dmso yes atp tracking.csv]

Track n�	Slice n�	X	Y	Distance	Velocity	Pixel Value
1	15	247	186	-1.000	-1.000	97
1	18	253	189	2.785	1.392	19
1	21	253	189	0.000	0.000	10
1	24	251	191	1.174	0.587	17
1	27	249	194	1.497	0.748	74
1	30	248	197	1.313	0.656	39
1	33	247	197	0.415	0.208	14
1	36	243	201	2.348	1.174	8
1	39	241	202	0.928	0.464	25
1	42	240	206	1.712	0.856	9
1	45	239	212	2.525	1.263	10
1	48	239	212	0.000	0.000	11
1	51	239	213	0.415	0.208	13
1	54	239	217	1.661	0.830	19
1	57	239	218	0.415	0.208	37
1	60	241	221	1.497	0.748	120
1	63	242	224	1.313	0.656	117
1	66	243	225	0.587	0.294	34
1	69	243	225	0.000	0.000	42
1	72	243	225	0.000	0.000	13
2	12	222	288	-1.000	-1.000	14
2	15	222	288	0.000	0.000	27
2	18	222	283	2.076	1.038	18
2	21	222	280	1.245	0.623	104
2	24	222	276	1.661	0.830	72
2	27	222	274	0.830	0.415	28
2	30	224	269	2.236	1.118	11
2	33	226	266	1.497	0.748	10
2	36	227	265	0.587	0.294	9
2	39	230	262	1.761	0.881	11
2	42	234	260	1.857	0.928	105
2	45	235	258	0.928	0.464	91
2	48	239	254	2.348	1.174	58
2	51	243	251	2.076	1.038	190
2	54	244	251	0.415	0.208	134
2	57	247	247	2.076	1.038	97
2	60	250	243	2.076	1.038	181
2	63	250	243	0.000	0.000	54
2	66	250	243	0.000	0.000	71
2	69	251	241	0.928	0.464	16
2	72	252	238	1.313	0.656	21
2	75	253	236	0.928	0.464	20
2	78	253	236	0.000	0.000	11
2	81	253	236	0.000	0.000	7
2	84	253	232	1.661	0.830	22
2	87	260	225	4.110	2.055	31
2	90	260	225	0.000	0.000	20
3	15	271	233	-1.000	-1.000	115
3	18	266	234	2.117	1.058	165
3	21	265	234	0.415	0.208	149
3	24	263	234	0.830	0.415	99
3	27	263	234	0.000	0.000	51
3	30	262	234	0.415	0.208	28
3	33	260	233	0.928	0.464	238
3	36	258	232	0.928	0.464	12
3	39	254	231	1.712	0.856	19
3	42	251	230	1.313	0.656	100
3	45	249	228	1.174	0.587	26
3	48	246	226	1.497	0.748	18
3	51	245	224	0.928	0.464	12
3	54	245	219	2.076	1.038	55
3	57	243	216	1.497	0.748	17
3	60	241	213	1.497	0.748	29
3	63	240	212	0.587	0.294	14
3	66	241	212	0.415	0.208	17
3	69	242	212	0.415	0.208	10
3	72	246	213	1.712	0.856	12
4	15	174	260	-1.000	-1.000	46
4	18	176	260	0.830	0.415	66
4	21	181	255	2.935	1.468	49
4	24	182	254	0.587	0.294	35
4	27	184	253	0.928	0.464	20
4	30	186	252	0.928	0.464	42
4	33	190	250	1.857	0.928	41
4	36	194	247	2.076	1.038	86
4	39	200	244	2.785	1.392	14
4	42	202	242	1.174	0.587	18
4	45	206	240	1.857	0.928	8
4	48	210	238	1.857	0.928	12
4	51	216	237	2.525	1.263	12
4	54	219	234	1.761	0.881	23
4	57	225	232	2.625	1.313	7
4	60	232	226	3.827	1.914	12
4	63	234	225	0.928	0.464	11
4	66	237	223	1.497	0.748	39
4	69	240	222	1.313	0.656	51
4	72	244	220	1.857	0.928	45
4	75	248	218	1.857	0.928	54
4	78	252	217	1.712	0.856	14
4	81	254	216	0.928	0.464	118
4	84	257	214	1.497	0.748	48
4	87	258	213	0.587	0.294	118
4	90	260	212	0.928	0.464	232
4	93	260	212	0.000	0.000	220
5	15	236	173	-1.000	-1.000	16
5	18	236	173	0.000	0.000	89
5	21	236	177	1.661	0.830	25
5	24	236	177	0.000	0.000	14
5	27	236	178	0.415	0.208	15
5	30	236	185	2.906	1.453	31
5	33	237	192	2.935	1.468	28
5	36	238	194	0.928	0.464	95
5	39	238	194	0.000	0.000	24
5	42	239	199	2.117	1.058	13
5	45	240	205	2.525	1.263	31
5	48	241	207	0.928	0.464	13
5	51	242	211	1.712	0.856	115
5	54	243	213	0.928	0.464	22
5	57	246	217	2.076	1.038	22
5	60	247	220	1.313	0.656	53
5	63	248	220	0.415	0.208	43
5	66	248	222	0.830	0.415	182
5	69	250	223	0.928	0.464	156
6	21	171	199	-1.000	-1.000	12
6	24	176	201	2.236	1.118	7
6	27	177	202	0.587	0.294	8
6	30	181	203	1.712	0.856	76
6	33	184	205	1.497	0.748	27
6	36	188	205	1.661	0.830	14
6	39	194	208	2.785	1.392	17
6	42	198	209	1.712	0.856	8
6	45	202	210	1.712	0.856	14
6	48	211	213	3.938	1.969	13
6	51	217	214	2.525	1.263	70
6	54	221	216	1.857	0.928	23
6	57	228	219	3.162	1.581	15
6	60	232	221	1.857	0.928	13
6	63	237	223	2.236	1.118	31
6	66	243	225	2.625	1.313	34
6	69	246	225	1.245	0.623	83
6	72	251	225	2.076	1.038	158
6	75	256	225	2.076	1.038	31
6	78	259	225	1.245	0.623	22
6	81	260	225	0.415	0.208	16
6	84	261	225	0.415	0.208	34
6	87	261	225	0.000	0.000	17
7	15	291	291	-1.000	-1.000	227
7	18	291	291	0.000	0.000	175
7	21	289	285	2.625	1.313	188
7	24	287	279	2.625	1.313	68
7	27	287	274	2.076	1.038	244
7	30	285	269	2.236	1.118	135
7	33	284	265	1.712	0.856	124
7	36	281	260	2.421	1.210	52
7	39	279	256	1.857	0.928	148
7	42	276	254	1.497	0.748	66
7	45	271	251	2.421	1.210	112
7	48	269	249	1.174	0.587	234
7	51	267	246	1.497	0.748	157
7	54	265	242	1.857	0.928	89
7	57	263	238	1.857	0.928	73
7	60	261	235	1.497	0.748	82
7	63	260	234	0.587	0.294	141
7	66	260	232	0.830	0.415	18
7	69	260	229	1.245	0.623	156
7	72	260	228	0.415	0.208	97
7	75	259	228	0.415	0.208	34
8	18	164	263	-1.000	-1.000	137
8	21	166	261	1.174	0.587	125
8	24	170	258	2.076	1.038	26
8	27	183	249	6.564	3.282	7
8	30	187	246	2.076	1.038	8
8	33	190	243	1.761	0.881	14
8	36	194	239	2.348	1.174	13
8	39	198	237	1.857	0.928	7
8	42	202	234	2.076	1.038	8
8	45	208	232	2.625	1.313	5
8	48	211	231	1.313	0.656	9
8	51	214	231	1.245	0.623	9
8	54	219	228	2.421	1.210	46
8	57	229	225	4.334	2.167	9
8	60	233	224	1.712	0.856	10
8	63	240	220	3.347	1.673	21
8	66	244	217	2.076	1.038	48
8	69	245	217	0.415	0.208	180
8	72	245	217	0.000	0.000	88
8	75	245	216	0.415	0.208	12
9	24	238	142	-1.000	-1.000	51
9	27	238	142	0.000	0.000	18
9	30	235	148	2.785	1.392	145
9	33	234	153	2.117	1.058	245
9	36	233	156	1.313	0.656	146
9	39	233	160	1.661	0.830	27
9	42	233	163	1.245	0.623	28
9	45	233	167	1.661	0.830	12
9	48	234	172	2.117	1.058	255
9	51	234	174	0.830	0.415	98
9	54	234	177	1.245	0.623	39
9	57	235	183	2.525	1.263	12
9	60	235	184	0.415	0.208	12
9	63	236	190	2.525	1.263	20
9	66	236	193	1.245	0.623	14
9	69	236	193	0.000	0.000	23
9	72	236	193	0.000	0.000	10
10	24	307	217	-1.000	-1.000	79
10	27	307	217	0.000	0.000	100
10	30	297	221	4.471	2.236	9
10	33	296	221	0.415	0.208	9
10	36	292	221	1.661	0.830	33
10	39	274	221	7.472	3.736	74
10	42	274	221	0.000	0.000	71
10	45	274	221	0.000	0.000	61
10	48	270	220	1.712	0.856	36
10	51	258	219	4.999	2.499	44
10	54	258	219	0.000	0.000	130
10	57	257	219	0.415	0.208	47
10	60	251	219	2.491	1.245	74
10	63	247	220	1.712	0.856	20
10	66	247	220	0.000	0.000	41
10	69	247	220	0.000	0.000	44
