# Supplementary material for: The Arp2/3 complex is required for in situ haptotactic response of microglia to iC3b
Source: EMBO Rep. 2026 Feb 27;27(7):1666–95. doi: 10.1038/s44319-026-00720-9 (PMC13076747; doi:10.1038/s44319-026-00720-9)
Supplement: Supplementary file 17 — Source data Fig. 5 [file 44319_2026_720_MOESM17_ESM.zip › Figure 5/5E-G/011325/dmso yes atp trackingb 210.txt]

	Track n�	Slice n�	X	Y	Distance	Velocity	Pixel Value
1	1	15	247	186	-1	-1	97
2	1	18	253	189	2.785	1.392	19
3	1	21	253	189	0	0	10
4	1	24	251	191	1.174	0.587	17
5	1	27	249	194	1.497	0.748	74
6	1	30	248	197	1.313	0.656	39
7	1	33	247	197	0.415	0.208	14
8	1	36	243	201	2.348	1.174	8
9	1	39	241	202	0.928	0.464	25
10	1	42	240	206	1.712	0.856	9
11	1	45	239	212	2.525	1.263	10
12	1	48	239	212	0	0	11
13	1	51	239	213	0.415	0.208	13
14	1	54	239	217	1.661	0.83	19
15	1	57	239	218	0.415	0.208	37
16	1	60	241	221	1.497	0.748	120
17	1	63	242	224	1.313	0.656	117
18	1	66	243	225	0.587	0.294	34
19	1	69	243	225	0	0	42
20	1	72	243	225	0	0	13
21	2	12	222	288	-1	-1	14
22	2	15	222	288	0	0	27
23	2	18	222	283	2.076	1.038	18
24	2	21	222	280	1.245	0.623	104
25	2	24	222	276	1.661	0.83	72
26	2	27	222	274	0.83	0.415	28
27	2	30	224	269	2.236	1.118	11
28	2	33	226	266	1.497	0.748	10
29	2	36	227	265	0.587	0.294	9
30	2	39	230	262	1.761	0.881	11
31	2	42	234	260	1.857	0.928	105
32	2	45	235	258	0.928	0.464	91
33	2	48	239	254	2.348	1.174	58
34	2	51	243	251	2.076	1.038	190
35	2	54	244	251	0.415	0.208	134
36	2	57	247	247	2.076	1.038	97
37	2	60	250	243	2.076	1.038	181
38	2	63	250	243	0	0	54
39	2	66	250	243	0	0	71
40	2	69	251	241	0.928	0.464	16
41	2	72	252	238	1.313	0.656	21
42	2	75	253	236	0.928	0.464	20
43	2	78	253	236	0	0	11
44	2	81	253	236	0	0	7
45	2	84	253	232	1.661	0.83	22
46	2	87	260	225	4.11	2.055	31
47	2	90	260	225	0	0	20
48	3	15	271	233	-1	-1	115
49	3	18	266	234	2.117	1.058	165
50	3	21	265	234	0.415	0.208	149
51	3	24	263	234	0.83	0.415	99
52	3	27	263	234	0	0	51
53	3	30	262	234	0.415	0.208	28
54	3	33	260	233	0.928	0.464	238
55	3	36	258	232	0.928	0.464	12
56	3	39	254	231	1.712	0.856	19
57	3	42	251	230	1.313	0.656	100
58	3	45	249	228	1.174	0.587	26
59	3	48	246	226	1.497	0.748	18
60	3	51	245	224	0.928	0.464	12
61	3	54	245	219	2.076	1.038	55
62	3	57	243	216	1.497	0.748	17
63	3	60	241	213	1.497	0.748	29
64	3	63	240	212	0.587	0.294	14
65	3	66	241	212	0.415	0.208	17
66	3	69	242	212	0.415	0.208	10
67	3	72	246	213	1.712	0.856	12
68	4	15	174	260	-1	-1	46
69	4	18	176	260	0.83	0.415	66
70	4	21	181	255	2.935	1.468	49
71	4	24	182	254	0.587	0.294	35
72	4	27	184	253	0.928	0.464	20
73	4	30	186	252	0.928	0.464	42
74	4	33	190	250	1.857	0.928	41
75	4	36	194	247	2.076	1.038	86
76	4	39	200	244	2.785	1.392	14
77	4	42	202	242	1.174	0.587	18
78	4	45	206	240	1.857	0.928	8
79	4	48	210	238	1.857	0.928	12
80	4	51	216	237	2.525	1.263	12
81	4	54	219	234	1.761	0.881	23
82	4	57	225	232	2.625	1.313	7
83	4	60	232	226	3.827	1.914	12
84	4	63	234	225	0.928	0.464	11
85	4	66	237	223	1.497	0.748	39
86	4	69	240	222	1.313	0.656	51
87	4	72	244	220	1.857	0.928	45
88	4	75	248	218	1.857	0.928	54
89	4	78	252	217	1.712	0.856	14
90	4	81	254	216	0.928	0.464	118
91	4	84	257	214	1.497	0.748	48
92	4	87	258	213	0.587	0.294	118
93	4	90	260	212	0.928	0.464	232
94	4	93	260	212	0	0	220
95	5	15	236	173	-1	-1	16
96	5	18	236	173	0	0	89
97	5	21	236	177	1.661	0.83	25
98	5	24	236	177	0	0	14
99	5	27	236	178	0.415	0.208	15
100	5	30	236	185	2.906	1.453	31
101	5	33	237	192	2.935	1.468	28
102	5	36	238	194	0.928	0.464	95
103	5	39	238	194	0	0	24
104	5	42	239	199	2.117	1.058	13
105	5	45	240	205	2.525	1.263	31
106	5	48	241	207	0.928	0.464	13
107	5	51	242	211	1.712	0.856	115
108	5	54	243	213	0.928	0.464	22
109	5	57	246	217	2.076	1.038	22
110	5	60	247	220	1.313	0.656	53
111	5	63	248	220	0.415	0.208	43
112	5	66	248	222	0.83	0.415	182
113	5	69	250	223	0.928	0.464	156
114	6	21	171	199	-1	-1	12
115	6	24	176	201	2.236	1.118	7
116	6	27	177	202	0.587	0.294	8
117	6	30	181	203	1.712	0.856	76
118	6	33	184	205	1.497	0.748	27
119	6	36	188	205	1.661	0.83	14
120	6	39	194	208	2.785	1.392	17
121	6	42	198	209	1.712	0.856	8
122	6	45	202	210	1.712	0.856	14
123	6	48	211	213	3.938	1.969	13
124	6	51	217	214	2.525	1.263	70
125	6	54	221	216	1.857	0.928	23
126	6	57	228	219	3.162	1.581	15
127	6	60	232	221	1.857	0.928	13
128	6	63	237	223	2.236	1.118	31
129	6	66	243	225	2.625	1.313	34
130	6	69	246	225	1.245	0.623	83
131	6	72	251	225	2.076	1.038	158
132	6	75	256	225	2.076	1.038	31
133	6	78	259	225	1.245	0.623	22
134	6	81	260	225	0.415	0.208	16
135	6	84	261	225	0.415	0.208	34
136	6	87	261	225	0	0	17
137	7	15	291	291	-1	-1	227
138	7	18	291	291	0	0	175
139	7	21	289	285	2.625	1.313	188
140	7	24	287	279	2.625	1.313	68
141	7	27	287	274	2.076	1.038	244
142	7	30	285	269	2.236	1.118	135
143	7	33	284	265	1.712	0.856	124
144	7	36	281	260	2.421	1.21	52
145	7	39	279	256	1.857	0.928	148
146	7	42	276	254	1.497	0.748	66
147	7	45	271	251	2.421	1.21	112
148	7	48	269	249	1.174	0.587	234
149	7	51	267	246	1.497	0.748	157
150	7	54	265	242	1.857	0.928	89
151	7	57	263	238	1.857	0.928	73
152	7	60	261	235	1.497	0.748	82
153	7	63	260	234	0.587	0.294	141
154	7	66	260	232	0.83	0.415	18
155	7	69	260	229	1.245	0.623	156
156	7	72	260	228	0.415	0.208	97
157	7	75	259	228	0.415	0.208	34
158	8	18	164	263	-1	-1	137
159	8	21	166	261	1.174	0.587	125
160	8	24	170	258	2.076	1.038	26
161	8	27	183	249	6.564	3.282	7
162	8	30	187	246	2.076	1.038	8
163	8	33	190	243	1.761	0.881	14
164	8	36	194	239	2.348	1.174	13
165	8	39	198	237	1.857	0.928	7
166	8	42	202	234	2.076	1.038	8
167	8	45	208	232	2.625	1.313	5
168	8	48	211	231	1.313	0.656	9
169	8	51	214	231	1.245	0.623	9
170	8	54	219	228	2.421	1.21	46
171	8	57	229	225	4.334	2.167	9
172	8	60	233	224	1.712	0.856	10
173	8	63	240	220	3.347	1.673	21
174	8	66	244	217	2.076	1.038	48
175	8	69	245	217	0.415	0.208	180
176	8	72	245	217	0	0	88
177	8	75	245	216	0.415	0.208	12
178	9	24	238	142	-1	-1	51
179	9	27	238	142	0	0	18
180	9	30	235	148	2.785	1.392	145
181	9	33	234	153	2.117	1.058	245
182	9	36	233	156	1.313	0.656	146
183	9	39	233	160	1.661	0.83	27
184	9	42	233	163	1.245	0.623	28
185	9	45	233	167	1.661	0.83	12
186	9	48	234	172	2.117	1.058	255
187	9	51	234	174	0.83	0.415	98
188	9	54	234	177	1.245	0.623	39
189	9	57	235	183	2.525	1.263	12
190	9	60	235	184	0.415	0.208	12
191	9	63	236	190	2.525	1.263	20
192	9	66	236	193	1.245	0.623	14
193	9	69	236	193	0	0	23
194	9	72	236	193	0	0	10
195	10	24	307	217	-1	-1	79
196	10	27	307	217	0	0	100
197	10	30	297	221	4.471	2.236	9
198	10	33	296	221	0.415	0.208	9
199	10	36	292	221	1.661	0.83	33
200	10	39	274	221	7.472	3.736	74
201	10	42	274	221	0	0	71
202	10	45	274	221	0	0	61
203	10	48	270	220	1.712	0.856	36
204	10	51	258	219	4.999	2.499	44
205	10	54	258	219	0	0	130
206	10	57	257	219	0.415	0.208	47
207	10	60	251	219	2.491	1.245	74
208	10	63	247	220	1.712	0.856	20
209	10	66	247	220	0	0	41
210	10	69	247	220	0	0	44
