# Supplementary material for: The Arp2/3 complex is required for in situ haptotactic response of microglia to iC3b
Source: EMBO Rep. 2026 Feb 27;27(7):1666–95. doi: 10.1038/s44319-026-00720-9 (PMC13076747; doi:10.1038/s44319-026-00720-9)
Supplement: Supplementary file 17 — Source data Fig. 5 [file 44319_2026_720_MOESM17_ESM.zip › Figure 5/5E-G/013025/ck666 yes atp tracking 165.txt]

	Track n�	Slice n�	X	Y	Distance	Velocity	Pixel Value
1	1	14	232	242	-1	-1	83
2	1	17	243	246	4.859	2.429	20
3	1	20	243	246	0	0	18
4	1	23	243	246	0	0	33
5	1	26	243	246	0	0	25
6	1	29	244	242	1.712	0.856	10
7	1	32	245	239	1.313	0.656	21
8	1	35	245	239	0	0	30
9	1	38	252	235	3.347	1.673	43
10	1	41	256	233	1.857	0.928	28
11	1	44	256	233	0	0	30
12	1	47	259	238	2.421	1.21	23
13	1	50	259	240	0.83	0.415	29
14	1	53	270	243	4.733	2.367	27
15	1	56	270	243	0	0	28
16	1	59	270	243	0	0	41
17	1	62	270	243	0	0	34
18	1	65	269	241	0.928	0.464	38
19	2	14	187	181	-1	-1	34
20	2	17	187	181	0	0	37
21	2	20	191	184	2.076	1.038	36
22	2	23	194	186	1.497	0.748	20
23	2	26	197	189	1.761	0.881	22
24	2	29	200	192	1.761	0.881	53
25	2	32	205	195	2.421	1.21	34
26	2	35	205	195	0	0	24
27	2	38	210	199	2.658	1.329	14
28	2	41	215	203	2.658	1.329	27
29	2	44	215	203	0	0	36
30	2	47	219	207	2.348	1.174	19
31	2	50	221	209	1.174	0.587	18
32	2	53	223	211	1.174	0.587	7
33	2	56	224	212	0.587	0.294	37
34	2	59	224	212	0	0	31
35	3	14	185	270	-1	-1	52
36	3	17	189	264	2.994	1.497	24
37	3	20	192	261	1.761	0.881	27
38	3	23	197	258	2.421	1.21	20
39	3	26	202	256	2.236	1.118	17
40	3	29	210	252	3.713	1.857	32
41	3	32	210	252	0	0	22
42	3	35	211	252	0.415	0.208	22
43	3	38	218	248	3.347	1.673	14
44	3	41	223	245	2.421	1.21	16
45	3	44	224	244	0.587	0.294	31
46	3	47	228	241	2.076	1.038	22
47	3	50	231	240	1.313	0.656	25
48	3	53	234	238	1.497	0.748	19
49	3	56	239	234	2.658	1.329	20
50	3	59	239	234	0	0	25
51	3	62	240	234	0.415	0.208	30
52	4	14	307	287	-1	-1	34
53	4	17	305	282	2.236	1.118	30
54	4	20	301	272	4.471	2.236	27
55	4	23	298	267	2.421	1.21	17
56	4	26	297	267	0.415	0.208	24
57	4	29	294	263	2.076	1.038	36
58	4	32	290	259	2.348	1.174	22
59	4	35	288	256	1.497	0.748	21
60	4	38	284	254	1.857	0.928	26
61	4	41	280	251	2.076	1.038	25
62	4	44	273	246	3.571	1.786	22
63	4	47	273	246	0	0	25
64	4	50	273	245	0.415	0.208	24
65	4	53	265	240	3.916	1.958	36
66	4	56	265	240	0	0	34
67	5	14	267	161	-1	-1	55
68	5	17	265	172	4.641	2.321	23
69	5	20	265	172	0	0	21
70	5	23	264	175	1.313	0.656	23
71	5	26	264	177	0.83	0.415	24
72	5	29	263	184	2.935	1.468	10
73	5	32	264	191	2.935	1.468	14
74	5	35	264	197	2.491	1.245	25
75	5	38	264	198	0.415	0.208	40
76	5	41	264	203	2.076	1.038	26
77	5	44	263	208	2.117	1.058	33
78	5	47	263	212	1.661	0.83	18
79	5	50	263	212	0	0	27
80	5	53	262	215	1.313	0.656	25
81	5	56	262	215	0	0	24
82	5	59	262	215	0	0	19
83	6	17	294	195	-1	-1	22
84	6	20	294	198	1.245	0.623	26
85	6	23	294	198	0	0	36
86	6	26	293	203	2.117	1.058	20
87	6	29	290	209	2.785	1.392	22
88	6	32	290	209	0	0	13
89	6	35	288	213	1.857	0.928	20
90	6	38	284	223	4.471	2.236	41
91	6	41	284	224	0.415	0.208	21
92	6	44	284	224	0	0	21
93	6	47	278	234	4.841	2.421	34
94	6	50	277	234	0.415	0.208	27
95	7	14	119	203	-1	-1	27
96	7	17	130	209	5.202	2.601	34
97	7	20	132	210	0.928	0.464	32
98	7	23	142	216	4.841	2.421	36
99	7	26	143	216	0.415	0.208	22
100	7	29	154	223	5.413	2.706	22
101	7	32	157	223	1.245	0.623	21
102	7	35	166	230	4.733	2.367	18
103	7	38	166	230	0	0	28
104	7	41	166	230	0	0	18
105	7	44	169	232	1.497	0.748	36
106	7	47	174	234	2.236	1.118	20
107	7	50	174	234	0	0	38
108	7	53	188	235	5.827	2.913	35
109	7	56	188	235	0	0	34
110	7	59	189	235	0.415	0.208	10
111	7	62	189	235	0	0	14
112	8	17	276	263	-1	-1	42
113	8	20	276	263	0	0	18
114	8	23	272	260	2.076	1.038	26
115	8	26	269	258	1.497	0.748	17
116	8	29	267	254	1.857	0.928	36
117	8	32	266	247	2.935	1.468	20
118	8	35	265	244	1.313	0.656	18
119	8	38	264	240	1.712	0.856	33
120	8	41	263	237	1.313	0.656	29
121	8	44	263	237	0	0	22
122	8	47	263	237	0	0	29
123	8	50	262	237	0.415	0.208	34
124	8	53	257	234	2.421	1.21	38
125	8	56	257	234	0	0	50
126	8	59	256	234	0.415	0.208	38
127	8	62	255	231	1.313	0.656	28
128	9	11	287	161	-1	-1	84
129	9	14	287	161	0	0	29
130	9	17	286	162	0.587	0.294	25
131	9	20	285	170	3.347	1.673	32
132	9	23	284	172	0.928	0.464	21
133	9	26	282	178	2.625	1.313	27
134	9	29	282	182	1.661	0.83	16
135	9	32	281	190	3.347	1.673	31
136	9	35	279	195	2.236	1.118	26
137	9	38	277	199	1.857	0.928	19
138	9	41	276	204	2.117	1.058	21
139	9	44	274	210	2.625	1.313	30
140	9	47	273	212	0.928	0.464	19
141	9	50	273	216	1.661	0.83	25
142	9	53	271	220	1.857	0.928	37
143	9	56	271	220	0	0	21
144	9	59	270	224	1.712	0.856	24
145	9	62	269	228	1.712	0.856	26
146	9	65	267	229	0.928	0.464	11
147	9	68	265	235	2.625	1.313	26
148	9	71	264	237	0.928	0.464	64
149	9	74	263	239	0.928	0.464	30
150	10	14	200	256	-1	-1	28
151	10	17	218	249	8.017	4.009	35
152	10	20	219	249	0.415	0.208	23
153	10	23	221	249	0.83	0.415	19
154	10	26	227	247	2.625	1.313	23
155	10	29	229	246	0.928	0.464	19
156	10	32	233	245	1.712	0.856	15
157	10	35	239	243	2.625	1.313	23
158	10	38	246	241	3.022	1.511	26
159	10	41	248	240	0.928	0.464	26
160	10	44	251	240	1.245	0.623	55
161	10	47	255	239	1.712	0.856	27
162	10	50	256	239	0.415	0.208	42
163	10	53	256	239	0	0	28
164	10	56	259	239	1.245	0.623	20
165	10	59	259	240	0.415	0.208	56
