# Supplementary material for: The Arp2/3 complex is required for in situ haptotactic response of microglia to iC3b
Source: EMBO Rep. 2026 Feb 27;27(7):1666–95. doi: 10.1038/s44319-026-00720-9 (PMC13076747; doi:10.1038/s44319-026-00720-9)
Supplement: Supplementary file 17 — Source data Fig. 5 [file 44319_2026_720_MOESM17_ESM.zip › Figure 5/5E-G/013025/ck666 yes atp tracking.csv]

Track n�	Slice n�	X	Y	Distance	Velocity	Pixel Value
1	14	232	242	-1.000	-1.000	83
1	17	243	246	4.859	2.429	20
1	20	243	246	0.000	0.000	18
1	23	243	246	0.000	0.000	33
1	26	243	246	0.000	0.000	25
1	29	244	242	1.712	0.856	10
1	32	245	239	1.313	0.656	21
1	35	245	239	0.000	0.000	30
1	38	252	235	3.347	1.673	43
1	41	256	233	1.857	0.928	28
1	44	256	233	0.000	0.000	30
1	47	259	238	2.421	1.210	23
1	50	259	240	0.830	0.415	29
1	53	270	243	4.733	2.367	27
1	56	270	243	0.000	0.000	28
1	59	270	243	0.000	0.000	41
1	62	270	243	0.000	0.000	34
1	65	269	241	0.928	0.464	38
2	14	187	181	-1.000	-1.000	34
2	17	187	181	0.000	0.000	37
2	20	191	184	2.076	1.038	36
2	23	194	186	1.497	0.748	20
2	26	197	189	1.761	0.881	22
2	29	200	192	1.761	0.881	53
2	32	205	195	2.421	1.210	34
2	35	205	195	0.000	0.000	24
2	38	210	199	2.658	1.329	14
2	41	215	203	2.658	1.329	27
2	44	215	203	0.000	0.000	36
2	47	219	207	2.348	1.174	19
2	50	221	209	1.174	0.587	18
2	53	223	211	1.174	0.587	7
2	56	224	212	0.587	0.294	37
2	59	224	212	0.000	0.000	31
3	14	185	270	-1.000	-1.000	52
3	17	189	264	2.994	1.497	24
3	20	192	261	1.761	0.881	27
3	23	197	258	2.421	1.210	20
3	26	202	256	2.236	1.118	17
3	29	210	252	3.713	1.857	32
3	32	210	252	0.000	0.000	22
3	35	211	252	0.415	0.208	22
3	38	218	248	3.347	1.673	14
3	41	223	245	2.421	1.210	16
3	44	224	244	0.587	0.294	31
3	47	228	241	2.076	1.038	22
3	50	231	240	1.313	0.656	25
3	53	234	238	1.497	0.748	19
3	56	239	234	2.658	1.329	20
3	59	239	234	0.000	0.000	25
3	62	240	234	0.415	0.208	30
4	14	307	287	-1.000	-1.000	34
4	17	305	282	2.236	1.118	30
4	20	301	272	4.471	2.236	27
4	23	298	267	2.421	1.210	17
4	26	297	267	0.415	0.208	24
4	29	294	263	2.076	1.038	36
4	32	290	259	2.348	1.174	22
4	35	288	256	1.497	0.748	21
4	38	284	254	1.857	0.928	26
4	41	280	251	2.076	1.038	25
4	44	273	246	3.571	1.786	22
4	47	273	246	0.000	0.000	25
4	50	273	245	0.415	0.208	24
4	53	265	240	3.916	1.958	36
4	56	265	240	0.000	0.000	34
5	14	267	161	-1.000	-1.000	55
5	17	265	172	4.641	2.321	23
5	20	265	172	0.000	0.000	21
5	23	264	175	1.313	0.656	23
5	26	264	177	0.830	0.415	24
5	29	263	184	2.935	1.468	10
5	32	264	191	2.935	1.468	14
5	35	264	197	2.491	1.245	25
5	38	264	198	0.415	0.208	40
5	41	264	203	2.076	1.038	26
5	44	263	208	2.117	1.058	33
5	47	263	212	1.661	0.830	18
5	50	263	212	0.000	0.000	27
5	53	262	215	1.313	0.656	25
5	56	262	215	0.000	0.000	24
5	59	262	215	0.000	0.000	19
6	17	294	195	-1.000	-1.000	22
6	20	294	198	1.245	0.623	26
6	23	294	198	0.000	0.000	36
6	26	293	203	2.117	1.058	20
6	29	290	209	2.785	1.392	22
6	32	290	209	0.000	0.000	13
6	35	288	213	1.857	0.928	20
6	38	284	223	4.471	2.236	41
6	41	284	224	0.415	0.208	21
6	44	284	224	0.000	0.000	21
6	47	278	234	4.841	2.421	34
6	50	277	234	0.415	0.208	27
7	14	119	203	-1.000	-1.000	27
7	17	130	209	5.202	2.601	34
7	20	132	210	0.928	0.464	32
7	23	142	216	4.841	2.421	36
7	26	143	216	0.415	0.208	22
7	29	154	223	5.413	2.706	22
7	32	157	223	1.245	0.623	21
7	35	166	230	4.733	2.367	18
7	38	166	230	0.000	0.000	28
7	41	166	230	0.000	0.000	18
7	44	169	232	1.497	0.748	36
7	47	174	234	2.236	1.118	20
7	50	174	234	0.000	0.000	38
7	53	188	235	5.827	2.913	35
7	56	188	235	0.000	0.000	34
7	59	189	235	0.415	0.208	10
7	62	189	235	0.000	0.000	14
8	17	276	263	-1.000	-1.000	42
8	20	276	263	0.000	0.000	18
8	23	272	260	2.076	1.038	26
8	26	269	258	1.497	0.748	17
8	29	267	254	1.857	0.928	36
8	32	266	247	2.935	1.468	20
8	35	265	244	1.313	0.656	18
8	38	264	240	1.712	0.856	33
8	41	263	237	1.313	0.656	29
8	44	263	237	0.000	0.000	22
8	47	263	237	0.000	0.000	29
8	50	262	237	0.415	0.208	34
8	53	257	234	2.421	1.210	38
8	56	257	234	0.000	0.000	50
8	59	256	234	0.415	0.208	38
8	62	255	231	1.313	0.656	28
9	11	287	161	-1.000	-1.000	84
9	14	287	161	0.000	0.000	29
9	17	286	162	0.587	0.294	25
9	20	285	170	3.347	1.673	32
9	23	284	172	0.928	0.464	21
9	26	282	178	2.625	1.313	27
9	29	282	182	1.661	0.830	16
9	32	281	190	3.347	1.673	31
9	35	279	195	2.236	1.118	26
9	38	277	199	1.857	0.928	19
9	41	276	204	2.117	1.058	21
9	44	274	210	2.625	1.313	30
9	47	273	212	0.928	0.464	19
9	50	273	216	1.661	0.830	25
9	53	271	220	1.857	0.928	37
9	56	271	220	0.000	0.000	21
9	59	270	224	1.712	0.856	24
9	62	269	228	1.712	0.856	26
9	65	267	229	0.928	0.464	11
9	68	265	235	2.625	1.313	26
9	71	264	237	0.928	0.464	64
9	74	263	239	0.928	0.464	30
10	14	200	256	-1.000	-1.000	28
10	17	218	249	8.017	4.009	35
10	20	219	249	0.415	0.208	23
10	23	221	249	0.830	0.415	19
10	26	227	247	2.625	1.313	23
10	29	229	246	0.928	0.464	19
10	32	233	245	1.712	0.856	15
10	35	239	243	2.625	1.313	23
10	38	246	241	3.022	1.511	26
10	41	248	240	0.928	0.464	26
10	44	251	240	1.245	0.623	55
10	47	255	239	1.712	0.856	27
10	50	256	239	0.415	0.208	42
10	53	256	239	0.000	0.000	28
10	56	259	239	1.245	0.623	20
10	59	259	240	0.415	0.208	56
