# Supplementary material for: The Arp2/3 complex is required for in situ haptotactic response of microglia to iC3b
Source: EMBO Rep. 2026 Feb 27;27(7):1666–95. doi: 10.1038/s44319-026-00720-9 (PMC13076747; doi:10.1038/s44319-026-00720-9)
Supplement: Supplementary file 17 — Source data Fig. 5 [file 44319_2026_720_MOESM17_ESM.zip › Figure 5/5E-G/013025/dmso yes atp tracking 208.txt]

	Track n�	Slice n�	X	Y	Distance	Velocity	Pixel Value
1	1	11	246	237	-1	-1	37
2	1	14	247	233	1.712	0.856	29
3	1	17	251	232	1.712	0.856	35
4	1	20	253	232	0.83	0.415	28
5	1	23	255	232	0.83	0.415	19
6	1	26	258	230	1.497	0.748	24
7	1	29	261	230	1.245	0.623	28
8	1	32	263	230	0.83	0.415	15
9	1	35	266	229	1.313	0.656	34
10	1	38	270	228	1.712	0.856	14
11	1	41	271	228	0.415	0.208	21
12	1	44	273	227	0.928	0.464	23
13	1	47	277	226	1.712	0.856	17
14	1	50	278	226	0.415	0.208	29
15	1	53	279	226	0.415	0.208	46
16	1	56	282	226	1.245	0.623	47
17	1	59	284	226	0.83	0.415	30
18	1	62	286	226	0.83	0.415	39
19	1	65	288	225	0.928	0.464	31
20	1	68	288	225	0	0	30
21	1	71	288	225	0	0	17
22	1	74	288	225	0	0	13
23	1	77	292	225	1.661	0.83	25
24	1	80	292	225	0	0	17
25	1	83	292	225	0	0	27
26	2	14	282	191	-1	-1	37
27	2	17	281	199	3.347	1.673	24
28	2	20	281	201	0.83	0.415	11
29	2	23	281	202	0.415	0.208	34
30	2	26	281	208	2.491	1.245	15
31	2	29	281	211	1.245	0.623	32
32	2	32	281	212	0.415	0.208	23
33	2	35	281	217	2.076	1.038	37
34	2	38	282	219	0.928	0.464	13
35	2	41	282	223	1.661	0.83	28
36	2	44	282	224	0.415	0.208	52
37	2	47	282	226	0.83	0.415	24
38	2	50	282	227	0.415	0.208	26
39	2	53	281	231	1.712	0.856	28
40	2	56	281	232	0.415	0.208	26
41	2	59	281	234	0.83	0.415	41
42	2	62	280	237	1.313	0.656	41
43	2	65	279	239	0.928	0.464	35
44	2	68	279	241	0.83	0.415	13
45	2	71	279	241	0	0	26
46	2	74	279	241	0	0	22
47	3	14	248	293	-1	-1	18
48	3	17	248	293	0	0	23
49	3	20	248	293	0	0	25
50	3	23	249	289	1.712	0.856	18
51	3	26	250	285	1.712	0.856	14
52	3	29	251	283	0.928	0.464	21
53	3	32	254	275	3.547	1.773	15
54	3	35	256	269	2.625	1.313	21
55	3	38	257	267	0.928	0.464	13
56	3	41	259	260	3.022	1.511	11
57	3	44	261	254	2.625	1.313	19
58	3	47	265	247	3.347	1.673	18
59	3	50	267	244	1.497	0.748	24
60	3	53	270	240	2.076	1.038	22
61	3	56	273	235	2.421	1.21	35
62	3	59	275	232	1.497	0.748	29
63	3	62	276	229	1.313	0.656	24
64	3	65	278	223	2.625	1.313	24
65	3	68	279	222	0.587	0.294	30
66	3	71	280	216	2.525	1.263	24
67	3	74	280	216	0	0	18
68	4	11	190	221	-1	-1	33
69	4	14	197	227	3.827	1.914	13
70	4	17	197	227	0	0	25
71	4	20	203	230	2.785	1.392	28
72	4	23	211	235	3.916	1.958	7
73	4	26	211	235	0	0	13
74	4	29	220	240	4.274	2.137	19
75	4	32	223	242	1.497	0.748	33
76	4	35	233	242	4.151	2.076	35
77	4	38	238	243	2.117	1.058	13
78	4	41	246	245	3.423	1.712	29
79	4	44	251	245	2.076	1.038	21
80	4	47	257	245	2.491	1.245	26
81	4	50	264	245	2.906	1.453	16
82	4	53	271	243	3.022	1.511	20
83	4	56	275	243	1.661	0.83	26
84	4	59	277	243	0.83	0.415	34
85	4	62	279	243	0.83	0.415	29
86	4	65	285	242	2.525	1.263	18
87	5	17	293	304	-1	-1	17
88	5	20	293	302	0.83	0.415	21
89	5	23	292	294	3.347	1.673	22
90	5	26	291	289	2.117	1.058	21
91	5	29	291	283	2.491	1.245	34
92	5	32	291	276	2.906	1.453	22
93	5	35	289	266	4.233	2.117	16
94	5	38	288	262	1.712	0.856	10
95	5	41	287	258	1.712	0.856	15
96	5	44	286	253	2.117	1.058	11
97	5	47	286	249	1.661	0.83	20
98	5	50	286	243	2.491	1.245	22
99	5	53	286	239	1.661	0.83	21
100	5	56	286	237	0.83	0.415	45
101	5	59	285	232	2.117	1.058	35
102	5	62	284	228	1.712	0.856	27
103	5	65	282	223	2.236	1.118	35
104	5	68	281	222	0.587	0.294	32
105	5	71	278	215	3.162	1.581	20
106	5	74	277	214	0.587	0.294	17
107	6	17	192	170	-1	-1	11
108	6	20	197	181	5.016	2.508	35
109	6	23	197	181	0	0	24
110	6	26	200	184	1.761	0.881	16
111	6	29	207	190	3.827	1.914	18
112	6	32	208	192	0.928	0.464	14
113	6	35	213	196	2.658	1.329	30
114	6	38	222	203	4.733	2.367	16
115	6	41	223	205	0.928	0.464	23
116	6	44	233	212	5.067	2.534	17
117	6	47	236	215	1.761	0.881	25
118	6	50	241	217	2.236	1.118	23
119	6	53	248	221	3.347	1.673	17
120	6	56	251	224	1.761	0.881	27
121	6	59	255	226	1.857	0.928	36
122	6	62	259	229	2.076	1.038	35
123	6	65	264	233	2.658	1.329	50
124	6	68	265	234	0.587	0.294	34
125	6	71	266	234	0.415	0.208	46
126	6	74	269	236	1.497	0.748	28
127	6	77	271	237	0.928	0.464	38
128	7	20	341	230	-1	-1	9
129	7	23	336	232	2.236	1.118	21
130	7	26	336	232	0	0	16
131	7	29	336	232	0	0	18
132	7	32	327	233	3.759	1.88	29
133	7	35	320	232	2.935	1.468	21
134	7	38	320	232	0	0	24
135	7	41	320	232	0	0	19
136	7	44	313	234	3.022	1.511	44
137	7	47	312	234	0.415	0.208	39
138	7	50	299	236	5.46	2.73	20
139	7	53	296	236	1.245	0.623	15
140	7	56	288	236	3.321	1.661	26
141	7	59	287	236	0.415	0.208	29
142	7	62	283	236	1.661	0.83	26
143	7	65	273	235	4.172	2.086	38
144	7	68	273	235	0	0	26
145	7	71	269	235	1.661	0.83	29
146	7	74	261	233	3.423	1.712	15
147	7	77	261	233	0	0	22
148	8	17	200	274	-1	-1	11
149	8	20	202	272	1.174	0.587	14
150	8	23	208	267	3.242	1.621	24
151	8	26	209	266	0.587	0.294	19
152	8	29	213	264	1.857	0.928	23
153	8	32	218	261	2.421	1.21	20
154	8	35	223	258	2.421	1.21	19
155	8	38	228	254	2.658	1.329	18
156	8	41	229	253	0.587	0.294	26
157	8	44	233	251	1.857	0.928	10
158	8	47	239	246	3.242	1.621	22
159	8	50	243	244	1.857	0.928	21
160	8	53	247	240	2.348	1.174	11
161	8	56	251	238	1.857	0.928	24
162	8	59	257	236	2.625	1.313	33
163	8	62	261	234	1.857	0.928	42
164	8	65	265	232	1.857	0.928	34
165	8	68	269	229	2.076	1.038	32
166	8	71	273	227	1.857	0.928	37
167	8	74	277	225	1.857	0.928	33
168	8	77	278	224	0.587	0.294	26
169	9	14	293	306	-1	-1	18
170	9	17	293	306	0	0	17
171	9	20	293	302	1.661	0.83	21
172	9	23	291	295	3.022	1.511	12
173	9	26	291	294	0.415	0.208	23
174	9	29	289	287	3.022	1.511	15
175	9	32	287	282	2.236	1.118	24
176	9	35	285	276	2.625	1.313	27
177	9	38	285	267	3.736	1.868	17
178	9	41	284	258	3.759	1.88	15
179	9	44	284	253	2.076	1.038	19
180	9	47	281	246	3.162	1.581	20
181	9	50	278	240	2.785	1.392	15
182	9	53	277	235	2.117	1.058	20
183	9	56	275	230	2.236	1.118	28
184	9	59	274	227	1.313	0.656	34
185	9	62	274	221	2.491	1.245	49
186	9	65	273	218	1.313	0.656	29
187	9	68	273	217	0.415	0.208	24
188	10	14	254	153	-1	-1	38
189	10	17	254	155	0.83	0.415	37
190	10	20	254	158	1.245	0.623	16
191	10	23	255	162	1.712	0.856	30
192	10	26	257	169	3.022	1.511	12
193	10	29	258	174	2.117	1.058	15
194	10	32	259	179	2.117	1.058	15
195	10	35	261	187	3.423	1.712	20
196	10	38	261	191	1.661	0.83	19
197	10	41	262	196	2.117	1.058	33
198	10	44	264	206	4.233	2.117	21
199	10	47	265	209	1.313	0.656	23
200	10	50	267	215	2.625	1.313	16
201	10	53	268	218	1.313	0.656	61
202	10	56	270	223	2.236	1.118	35
203	10	59	272	225	1.174	0.587	25
204	10	62	275	232	3.162	1.581	35
205	10	65	276	233	0.587	0.294	39
206	10	68	276	236	1.245	0.623	26
207	10	71	276	237	0.415	0.208	37
208	10	74	276	237	0	0	43
