# Supplementary material for: The Arp2/3 complex is required for in situ haptotactic response of microglia to iC3b
Source: EMBO Rep. 2026 Feb 27;27(7):1666–95. doi: 10.1038/s44319-026-00720-9 (PMC13076747; doi:10.1038/s44319-026-00720-9)
Supplement: Supplementary file 17 — Source data Fig. 5 [file 44319_2026_720_MOESM17_ESM.zip › Figure 5/5E-G/013025/dmso yes atp tracking.csv]

Track n�	Slice n�	X	Y	Distance	Velocity	Pixel Value
1	11	246	237	-1.000	-1.000	37
1	14	247	233	1.712	0.856	29
1	17	251	232	1.712	0.856	35
1	20	253	232	0.830	0.415	28
1	23	255	232	0.830	0.415	19
1	26	258	230	1.497	0.748	24
1	29	261	230	1.245	0.623	28
1	32	263	230	0.830	0.415	15
1	35	266	229	1.313	0.656	34
1	38	270	228	1.712	0.856	14
1	41	271	228	0.415	0.208	21
1	44	273	227	0.928	0.464	23
1	47	277	226	1.712	0.856	17
1	50	278	226	0.415	0.208	29
1	53	279	226	0.415	0.208	46
1	56	282	226	1.245	0.623	47
1	59	284	226	0.830	0.415	30
1	62	286	226	0.830	0.415	39
1	65	288	225	0.928	0.464	31
1	68	288	225	0.000	0.000	30
1	71	288	225	0.000	0.000	17
1	74	288	225	0.000	0.000	13
1	77	292	225	1.661	0.830	25
1	80	292	225	0.000	0.000	17
1	83	292	225	0.000	0.000	27
2	14	282	191	-1.000	-1.000	37
2	17	281	199	3.347	1.673	24
2	20	281	201	0.830	0.415	11
2	23	281	202	0.415	0.208	34
2	26	281	208	2.491	1.245	15
2	29	281	211	1.245	0.623	32
2	32	281	212	0.415	0.208	23
2	35	281	217	2.076	1.038	37
2	38	282	219	0.928	0.464	13
2	41	282	223	1.661	0.830	28
2	44	282	224	0.415	0.208	52
2	47	282	226	0.830	0.415	24
2	50	282	227	0.415	0.208	26
2	53	281	231	1.712	0.856	28
2	56	281	232	0.415	0.208	26
2	59	281	234	0.830	0.415	41
2	62	280	237	1.313	0.656	41
2	65	279	239	0.928	0.464	35
2	68	279	241	0.830	0.415	13
2	71	279	241	0.000	0.000	26
2	74	279	241	0.000	0.000	22
3	14	248	293	-1.000	-1.000	18
3	17	248	293	0.000	0.000	23
3	20	248	293	0.000	0.000	25
3	23	249	289	1.712	0.856	18
3	26	250	285	1.712	0.856	14
3	29	251	283	0.928	0.464	21
3	32	254	275	3.547	1.773	15
3	35	256	269	2.625	1.313	21
3	38	257	267	0.928	0.464	13
3	41	259	260	3.022	1.511	11
3	44	261	254	2.625	1.313	19
3	47	265	247	3.347	1.673	18
3	50	267	244	1.497	0.748	24
3	53	270	240	2.076	1.038	22
3	56	273	235	2.421	1.210	35
3	59	275	232	1.497	0.748	29
3	62	276	229	1.313	0.656	24
3	65	278	223	2.625	1.313	24
3	68	279	222	0.587	0.294	30
3	71	280	216	2.525	1.263	24
3	74	280	216	0.000	0.000	18
4	11	190	221	-1.000	-1.000	33
4	14	197	227	3.827	1.914	13
4	17	197	227	0.000	0.000	25
4	20	203	230	2.785	1.392	28
4	23	211	235	3.916	1.958	7
4	26	211	235	0.000	0.000	13
4	29	220	240	4.274	2.137	19
4	32	223	242	1.497	0.748	33
4	35	233	242	4.151	2.076	35
4	38	238	243	2.117	1.058	13
4	41	246	245	3.423	1.712	29
4	44	251	245	2.076	1.038	21
4	47	257	245	2.491	1.245	26
4	50	264	245	2.906	1.453	16
4	53	271	243	3.022	1.511	20
4	56	275	243	1.661	0.830	26
4	59	277	243	0.830	0.415	34
4	62	279	243	0.830	0.415	29
4	65	285	242	2.525	1.263	18
5	17	293	304	-1.000	-1.000	17
5	20	293	302	0.830	0.415	21
5	23	292	294	3.347	1.673	22
5	26	291	289	2.117	1.058	21
5	29	291	283	2.491	1.245	34
5	32	291	276	2.906	1.453	22
5	35	289	266	4.233	2.117	16
5	38	288	262	1.712	0.856	10
5	41	287	258	1.712	0.856	15
5	44	286	253	2.117	1.058	11
5	47	286	249	1.661	0.830	20
5	50	286	243	2.491	1.245	22
5	53	286	239	1.661	0.830	21
5	56	286	237	0.830	0.415	45
5	59	285	232	2.117	1.058	35
5	62	284	228	1.712	0.856	27
5	65	282	223	2.236	1.118	35
5	68	281	222	0.587	0.294	32
5	71	278	215	3.162	1.581	20
5	74	277	214	0.587	0.294	17
6	17	192	170	-1.000	-1.000	11
6	20	197	181	5.016	2.508	35
6	23	197	181	0.000	0.000	24
6	26	200	184	1.761	0.881	16
6	29	207	190	3.827	1.914	18
6	32	208	192	0.928	0.464	14
6	35	213	196	2.658	1.329	30
6	38	222	203	4.733	2.367	16
6	41	223	205	0.928	0.464	23
6	44	233	212	5.067	2.534	17
6	47	236	215	1.761	0.881	25
6	50	241	217	2.236	1.118	23
6	53	248	221	3.347	1.673	17
6	56	251	224	1.761	0.881	27
6	59	255	226	1.857	0.928	36
6	62	259	229	2.076	1.038	35
6	65	264	233	2.658	1.329	50
6	68	265	234	0.587	0.294	34
6	71	266	234	0.415	0.208	46
6	74	269	236	1.497	0.748	28
6	77	271	237	0.928	0.464	38
7	20	341	230	-1.000	-1.000	9
7	23	336	232	2.236	1.118	21
7	26	336	232	0.000	0.000	16
7	29	336	232	0.000	0.000	18
7	32	327	233	3.759	1.880	29
7	35	320	232	2.935	1.468	21
7	38	320	232	0.000	0.000	24
7	41	320	232	0.000	0.000	19
7	44	313	234	3.022	1.511	44
7	47	312	234	0.415	0.208	39
7	50	299	236	5.460	2.730	20
7	53	296	236	1.245	0.623	15
7	56	288	236	3.321	1.661	26
7	59	287	236	0.415	0.208	29
7	62	283	236	1.661	0.830	26
7	65	273	235	4.172	2.086	38
7	68	273	235	0.000	0.000	26
7	71	269	235	1.661	0.830	29
7	74	261	233	3.423	1.712	15
7	77	261	233	0.000	0.000	22
8	17	200	274	-1.000	-1.000	11
8	20	202	272	1.174	0.587	14
8	23	208	267	3.242	1.621	24
8	26	209	266	0.587	0.294	19
8	29	213	264	1.857	0.928	23
8	32	218	261	2.421	1.210	20
8	35	223	258	2.421	1.210	19
8	38	228	254	2.658	1.329	18
8	41	229	253	0.587	0.294	26
8	44	233	251	1.857	0.928	10
8	47	239	246	3.242	1.621	22
8	50	243	244	1.857	0.928	21
8	53	247	240	2.348	1.174	11
8	56	251	238	1.857	0.928	24
8	59	257	236	2.625	1.313	33
8	62	261	234	1.857	0.928	42
8	65	265	232	1.857	0.928	34
8	68	269	229	2.076	1.038	32
8	71	273	227	1.857	0.928	37
8	74	277	225	1.857	0.928	33
8	77	278	224	0.587	0.294	26
9	14	293	306	-1.000	-1.000	18
9	17	293	306	0.000	0.000	17
9	20	293	302	1.661	0.830	21
9	23	291	295	3.022	1.511	12
9	26	291	294	0.415	0.208	23
9	29	289	287	3.022	1.511	15
9	32	287	282	2.236	1.118	24
9	35	285	276	2.625	1.313	27
9	38	285	267	3.736	1.868	17
9	41	284	258	3.759	1.880	15
9	44	284	253	2.076	1.038	19
9	47	281	246	3.162	1.581	20
9	50	278	240	2.785	1.392	15
9	53	277	235	2.117	1.058	20
9	56	275	230	2.236	1.118	28
9	59	274	227	1.313	0.656	34
9	62	274	221	2.491	1.245	49
9	65	273	218	1.313	0.656	29
9	68	273	217	0.415	0.208	24
10	14	254	153	-1.000	-1.000	38
10	17	254	155	0.830	0.415	37
10	20	254	158	1.245	0.623	16
10	23	255	162	1.712	0.856	30
10	26	257	169	3.022	1.511	12
10	29	258	174	2.117	1.058	15
10	32	259	179	2.117	1.058	15
10	35	261	187	3.423	1.712	20
10	38	261	191	1.661	0.830	19
10	41	262	196	2.117	1.058	33
10	44	264	206	4.233	2.117	21
10	47	265	209	1.313	0.656	23
10	50	267	215	2.625	1.313	16
10	53	268	218	1.313	0.656	61
10	56	270	223	2.236	1.118	35
10	59	272	225	1.174	0.587	25
10	62	275	232	3.162	1.581	35
10	65	276	233	0.587	0.294	39
10	68	276	236	1.245	0.623	26
10	71	276	237	0.415	0.208	37
10	74	276	237	0.000	0.000	43
