# Supplementary material for: The Arp2/3 complex is required for in situ haptotactic response of microglia to iC3b
Source: EMBO Rep. 2026 Feb 27;27(7):1666–95. doi: 10.1038/s44319-026-00720-9 (PMC13076747; doi:10.1038/s44319-026-00720-9)
Supplement: Supplementary file 17 — Source data Fig. 5 [file 44319_2026_720_MOESM17_ESM.zip › Figure 5/5E-G/020525/ck666 no atp tracking 271.txt]

	Track n�	Slice n�	X	Y	Distance	Velocity	Pixel Value
1	1	2	191	239	-1	-1	17
2	1	5	193	240	0.928	0.464	18
3	1	8	193	240	0	0	23
4	1	11	193	240	0	0	77
5	1	14	197	235	2.658	1.329	23
6	1	17	197	235	0	0	36
7	1	20	194	228	3.162	1.581	29
8	1	23	196	223	2.236	1.118	29
9	1	26	202	219	2.994	1.497	17
10	1	29	202	218	0.415	0.208	40
11	1	32	199	209	3.938	1.969	12
12	1	35	194	223	6.171	3.086	15
13	1	38	190	236	5.646	2.823	19
14	1	41	188	242	2.625	1.313	32
15	1	44	187	251	3.759	1.88	21
16	1	47	186	256	2.117	1.058	16
17	1	50	186	256	0	0	13
18	1	53	189	258	1.497	0.748	19
19	1	56	191	251	3.022	1.511	13
20	1	59	191	248	1.245	0.623	16
21	1	62	192	245	1.313	0.656	26
22	1	65	193	244	0.587	0.294	44
23	1	68	198	240	2.658	1.329	35
24	1	71	200	239	0.928	0.464	23
25	1	74	190	250	6.171	3.086	16
26	1	77	188	255	2.236	1.118	9
27	1	80	187	256	0.587	0.294	22
28	1	83	185	248	3.423	1.712	38
29	1	86	186	242	2.525	1.263	12
30	1	89	186	242	0	0	20
31	1	92	188	237	2.236	1.118	9
32	2	17	231	207	-1	-1	26
33	2	20	231	207	0	0	37
34	2	23	235	208	1.712	0.856	30
35	2	26	236	208	0.415	0.208	16
36	2	29	240	209	1.712	0.856	30
37	2	32	252	208	4.999	2.499	24
38	2	35	261	211	3.938	1.969	23
39	2	38	265	215	2.348	1.174	14
40	2	41	261	212	2.076	1.038	13
41	2	44	252	209	3.938	1.969	14
42	2	47	242	208	4.172	2.086	15
43	2	50	233	210	3.827	1.914	41
44	2	53	229	212	1.857	0.928	10
45	2	56	232	216	2.076	1.038	18
46	2	59	236	223	3.347	1.673	21
47	2	62	238	227	1.857	0.928	11
48	2	65	239	233	2.525	1.263	12
49	2	68	240	222	4.585	2.293	45
50	2	71	230	212	5.871	2.935	16
51	2	74	226	209	2.076	1.038	36
52	2	77	226	205	1.661	0.83	9
53	2	80	224	197	3.423	1.712	23
54	2	83	224	198	0.415	0.208	8
55	2	86	228	206	3.713	1.857	34
56	2	89	233	206	2.076	1.038	16
57	2	92	234	202	1.712	0.856	12
58	3	11	313	279	-1	-1	42
59	3	14	302	278	4.585	2.293	22
60	3	17	300	277	0.928	0.464	50
61	3	20	295	276	2.117	1.058	26
62	3	23	284	275	4.585	2.293	21
63	3	26	283	275	0.415	0.208	21
64	3	29	282	275	0.415	0.208	27
65	3	32	282	284	3.736	1.868	30
66	3	35	275	285	2.935	1.468	20
67	3	38	269	276	4.49	2.245	17
68	3	41	264	266	4.641	2.321	16
69	3	44	250	260	6.323	3.162	13
70	3	47	250	260	0	0	22
71	3	50	256	267	3.827	1.914	20
72	3	53	261	274	3.571	1.786	17
73	3	56	265	280	2.994	1.497	20
74	3	59	268	284	2.076	1.038	16
75	3	62	262	270	6.323	3.162	33
76	3	65	261	267	1.313	0.656	12
77	3	68	258	253	5.944	2.972	16
78	3	71	258	244	3.736	1.868	27
79	3	74	258	238	2.491	1.245	14
80	3	77	260	236	1.174	0.587	24
81	3	80	260	234	0.83	0.415	18
82	3	83	265	230	2.658	1.329	22
83	3	86	265	229	0.415	0.208	8
84	3	89	256	242	6.564	3.282	49
85	3	92	257	247	2.117	1.058	29
86	4	11	345	140	-1	-1	43
87	4	14	345	140	0	0	27
88	4	17	341	147	3.347	1.673	25
89	4	20	340	152	2.117	1.058	26
90	4	23	339	158	2.525	1.263	16
91	4	26	338	162	1.712	0.856	22
92	4	29	335	167	2.421	1.21	37
93	4	32	330	175	3.916	1.958	18
94	4	35	327	180	2.421	1.21	22
95	4	38	327	180	0	0	27
96	4	41	330	167	5.538	2.769	11
97	4	44	331	163	1.712	0.856	17
98	4	47	331	160	1.245	0.623	20
99	4	50	334	153	3.162	1.581	36
100	4	53	337	145	3.547	1.773	19
101	4	56	329	142	3.547	1.773	22
102	4	59	324	146	2.658	1.329	18
103	4	62	324	148	0.83	0.415	20
104	4	65	324	149	0.415	0.208	23
105	4	68	321	161	5.135	2.567	15
106	4	71	321	163	0.83	0.415	21
107	4	74	321	163	0	0	21
108	4	77	322	160	1.313	0.656	15
109	4	80	322	159	0.415	0.208	16
110	4	83	325	154	2.421	1.21	21
111	4	86	329	149	2.658	1.329	16
112	4	89	333	144	2.658	1.329	16
113	4	92	334	143	0.587	0.294	13
114	5	11	223	146	-1	-1	75
115	5	14	223	163	7.057	3.529	28
116	5	17	223	163	0	0	26
117	5	20	223	169	2.491	1.245	15
118	5	23	218	175	3.242	1.621	20
119	5	26	217	178	1.313	0.656	25
120	5	29	217	178	0	0	31
121	5	32	227	170	5.316	2.658	23
122	5	35	230	165	2.421	1.21	24
123	5	38	230	155	4.151	2.076	21
124	5	41	234	153	1.857	0.928	16
125	5	44	240	159	3.522	1.761	26
126	5	47	244	167	3.713	1.857	20
127	5	50	245	168	0.587	0.294	19
128	5	53	239	159	4.49	2.245	15
129	5	56	237	155	1.857	0.928	32
130	5	59	235	150	2.236	1.118	24
131	5	62	233	146	1.857	0.928	28
132	5	65	228	153	3.571	1.786	24
133	5	68	228	153	0	0	21
134	5	71	227	156	1.313	0.656	21
135	5	74	228	164	3.347	1.673	14
136	5	77	228	162	0.83	0.415	8
137	5	80	228	150	4.982	2.491	29
138	5	83	228	143	2.906	1.453	24
139	5	86	228	143	0	0	45
140	5	89	227	142	0.587	0.294	21
141	5	92	221	137	3.242	1.621	22
142	6	11	178	141	-1	-1	57
143	6	14	182	151	4.471	2.236	19
144	6	17	183	156	2.117	1.058	19
145	6	20	185	159	1.497	0.748	12
146	6	23	186	164	2.117	1.058	38
147	6	26	184	174	4.233	2.117	8
148	6	29	184	174	0	0	13
149	6	32	186	167	3.022	1.511	17
150	6	35	191	161	3.242	1.621	18
151	6	38	197	157	2.994	1.497	24
152	6	41	197	157	0	0	21
153	6	44	197	155	0.83	0.415	16
154	6	47	200	147	3.547	1.773	12
155	6	50	204	140	3.347	1.673	14
156	6	53	208	134	2.994	1.497	32
157	6	56	208	134	0	0	45
158	6	59	206	134	0.83	0.415	22
159	6	62	204	135	0.928	0.464	50
160	6	65	199	138	2.421	1.21	17
161	6	68	197	141	1.497	0.748	25
162	6	71	197	142	0.415	0.208	17
163	6	74	197	146	1.661	0.83	18
164	6	77	197	147	0.415	0.208	21
165	6	80	199	148	0.928	0.464	25
166	6	83	203	150	1.857	0.928	29
167	6	86	206	147	1.761	0.881	16
168	6	89	206	147	0	0	17
169	6	92	207	142	2.117	1.058	16
170	7	20	227	122	-1	-1	14
171	7	23	227	119	1.245	0.623	34
172	7	26	227	115	1.661	0.83	28
173	7	29	227	113	0.83	0.415	33
174	7	32	227	106	2.906	1.453	18
175	7	35	227	106	0	0	17
176	7	38	228	100	2.525	1.263	23
177	7	41	228	95	2.076	1.038	29
178	7	44	229	93	0.928	0.464	29
179	7	47	232	88	2.421	1.21	13
180	7	50	233	82	2.525	1.263	21
181	7	53	233	82	0	0	22
182	7	56	233	92	4.151	2.076	25
183	7	59	231	103	4.641	2.321	18
184	7	62	229	112	3.827	1.914	24
185	7	65	226	117	2.421	1.21	42
186	7	68	226	120	1.245	0.623	18
187	7	71	231	114	3.242	1.621	22
188	7	74	240	109	4.274	2.137	19
189	7	77	242	108	0.928	0.464	14
190	7	80	238	106	1.857	0.928	12
191	7	83	237	107	0.587	0.294	22
192	7	86	233	114	3.347	1.673	16
193	7	89	232	115	0.587	0.294	11
194	7	92	228	121	2.994	1.497	17
195	8	20	360	159	-1	-1	19
196	8	23	359	172	5.413	2.706	6
197	8	26	358	174	0.928	0.464	31
198	8	29	357	180	2.525	1.263	27
199	8	32	358	180	0.415	0.208	20
200	8	35	359	171	3.759	1.88	24
201	8	38	359	172	0.415	0.208	22
202	8	41	366	183	5.413	2.706	24
203	8	44	369	187	2.076	1.038	23
204	8	47	373	198	4.859	2.429	19
205	8	50	373	198	0	0	17
206	8	53	380	198	2.906	1.453	20
207	8	56	383	197	1.313	0.656	17
208	8	59	374	191	4.49	2.245	18
209	8	62	370	189	1.857	0.928	18
210	8	65	365	185	2.658	1.329	21
211	8	68	361	181	2.348	1.174	14
212	8	71	360	176	2.117	1.058	10
213	8	74	364	169	3.347	1.673	27
214	8	77	365	164	2.117	1.058	25
215	8	80	365	160	1.661	0.83	21
216	8	83	365	160	0	0	12
217	8	86	365	160	0	0	22
218	8	89	361	154	2.994	1.497	5
219	8	92	359	152	1.174	0.587	17
220	9	17	144	187	-1	-1	25
221	9	20	149	192	2.935	1.468	29
222	9	23	151	194	1.174	0.587	13
223	9	26	156	204	4.641	2.321	13
224	9	29	158	210	2.625	1.313	35
225	9	32	160	219	3.827	1.914	31
226	9	35	161	226	2.935	1.468	25
227	9	38	163	232	2.625	1.313	20
228	9	41	163	233	0.415	0.208	11
229	9	44	168	242	4.274	2.137	12
230	9	47	170	246	1.857	0.928	17
231	9	50	172	250	1.857	0.928	12
232	9	53	172	250	0	0	16
233	9	56	172	240	4.151	2.076	28
234	9	59	175	231	3.938	1.969	17
235	9	62	183	223	4.697	2.348	20
236	9	65	184	223	0.415	0.208	17
237	9	68	196	219	5.251	2.625	11
238	9	71	202	218	2.525	1.263	9
239	9	74	207	215	2.421	1.21	15
240	9	77	210	215	1.245	0.623	14
241	9	80	203	220	3.571	1.786	9
242	9	83	199	223	2.076	1.038	22
243	9	86	189	228	4.641	2.321	19
244	9	89	188	229	0.587	0.294	21
245	9	92	191	229	1.245	0.623	24
246	10	17	249	310	-1	-1	32
247	10	20	249	310	0	0	20
248	10	23	258	299	5.9	2.95	22
249	10	26	262	292	3.347	1.673	20
250	10	29	266	285	3.347	1.673	24
251	10	32	273	277	4.413	2.206	22
252	10	35	276	272	2.421	1.21	17
253	10	38	275	264	3.347	1.673	14
254	10	41	275	264	0	0	33
255	10	44	266	264	3.736	1.868	30
256	10	47	266	264	0	0	25
257	10	50	258	263	3.347	1.673	18
258	10	53	254	262	1.712	0.856	7
259	10	56	252	255	3.022	1.511	26
260	10	59	252	246	3.736	1.868	19
261	10	62	253	235	4.585	2.293	25
262	10	65	254	227	3.347	1.673	20
263	10	68	255	238	4.585	2.293	11
264	10	71	255	244	2.491	1.245	11
265	10	74	254	252	3.347	1.673	26
266	10	77	254	252	0	0	8
267	10	80	252	247	2.236	1.118	11
268	10	83	249	242	2.421	1.21	13
269	10	86	247	240	1.174	0.587	32
270	10	89	245	235	2.236	1.118	14
271	10	92	244	230	2.117	1.058	19
