# Supplementary material for: The Arp2/3 complex is required for in situ haptotactic response of microglia to iC3b
Source: EMBO Rep. 2026 Feb 27;27(7):1666–95. doi: 10.1038/s44319-026-00720-9 (PMC13076747; doi:10.1038/s44319-026-00720-9)
Supplement: Supplementary file 17 — Source data Fig. 5 [file 44319_2026_720_MOESM17_ESM.zip › Figure 5/5E-G/020525/ck666 no atp tracking.csv]

Track n�	Slice n�	X	Y	Distance	Velocity	Pixel Value
1	2	191	239	-1.000	-1.000	17
1	5	193	240	0.928	0.464	18
1	8	193	240	0.000	0.000	23
1	11	193	240	0.000	0.000	77
1	14	197	235	2.658	1.329	23
1	17	197	235	0.000	0.000	36
1	20	194	228	3.162	1.581	29
1	23	196	223	2.236	1.118	29
1	26	202	219	2.994	1.497	17
1	29	202	218	0.415	0.208	40
1	32	199	209	3.938	1.969	12
1	35	194	223	6.171	3.086	15
1	38	190	236	5.646	2.823	19
1	41	188	242	2.625	1.313	32
1	44	187	251	3.759	1.880	21
1	47	186	256	2.117	1.058	16
1	50	186	256	0.000	0.000	13
1	53	189	258	1.497	0.748	19
1	56	191	251	3.022	1.511	13
1	59	191	248	1.245	0.623	16
1	62	192	245	1.313	0.656	26
1	65	193	244	0.587	0.294	44
1	68	198	240	2.658	1.329	35
1	71	200	239	0.928	0.464	23
1	74	190	250	6.171	3.086	16
1	77	188	255	2.236	1.118	9
1	80	187	256	0.587	0.294	22
1	83	185	248	3.423	1.712	38
1	86	186	242	2.525	1.263	12
1	89	186	242	0.000	0.000	20
1	92	188	237	2.236	1.118	9
2	17	231	207	-1.000	-1.000	26
2	20	231	207	0.000	0.000	37
2	23	235	208	1.712	0.856	30
2	26	236	208	0.415	0.208	16
2	29	240	209	1.712	0.856	30
2	32	252	208	4.999	2.499	24
2	35	261	211	3.938	1.969	23
2	38	265	215	2.348	1.174	14
2	41	261	212	2.076	1.038	13
2	44	252	209	3.938	1.969	14
2	47	242	208	4.172	2.086	15
2	50	233	210	3.827	1.914	41
2	53	229	212	1.857	0.928	10
2	56	232	216	2.076	1.038	18
2	59	236	223	3.347	1.673	21
2	62	238	227	1.857	0.928	11
2	65	239	233	2.525	1.263	12
2	68	240	222	4.585	2.293	45
2	71	230	212	5.871	2.935	16
2	74	226	209	2.076	1.038	36
2	77	226	205	1.661	0.830	9
2	80	224	197	3.423	1.712	23
2	83	224	198	0.415	0.208	8
2	86	228	206	3.713	1.857	34
2	89	233	206	2.076	1.038	16
2	92	234	202	1.712	0.856	12
3	11	313	279	-1.000	-1.000	42
3	14	302	278	4.585	2.293	22
3	17	300	277	0.928	0.464	50
3	20	295	276	2.117	1.058	26
3	23	284	275	4.585	2.293	21
3	26	283	275	0.415	0.208	21
3	29	282	275	0.415	0.208	27
3	32	282	284	3.736	1.868	30
3	35	275	285	2.935	1.468	20
3	38	269	276	4.490	2.245	17
3	41	264	266	4.641	2.321	16
3	44	250	260	6.323	3.162	13
3	47	250	260	0.000	0.000	22
3	50	256	267	3.827	1.914	20
3	53	261	274	3.571	1.786	17
3	56	265	280	2.994	1.497	20
3	59	268	284	2.076	1.038	16
3	62	262	270	6.323	3.162	33
3	65	261	267	1.313	0.656	12
3	68	258	253	5.944	2.972	16
3	71	258	244	3.736	1.868	27
3	74	258	238	2.491	1.245	14
3	77	260	236	1.174	0.587	24
3	80	260	234	0.830	0.415	18
3	83	265	230	2.658	1.329	22
3	86	265	229	0.415	0.208	8
3	89	256	242	6.564	3.282	49
3	92	257	247	2.117	1.058	29
4	11	345	140	-1.000	-1.000	43
4	14	345	140	0.000	0.000	27
4	17	341	147	3.347	1.673	25
4	20	340	152	2.117	1.058	26
4	23	339	158	2.525	1.263	16
4	26	338	162	1.712	0.856	22
4	29	335	167	2.421	1.210	37
4	32	330	175	3.916	1.958	18
4	35	327	180	2.421	1.210	22
4	38	327	180	0.000	0.000	27
4	41	330	167	5.538	2.769	11
4	44	331	163	1.712	0.856	17
4	47	331	160	1.245	0.623	20
4	50	334	153	3.162	1.581	36
4	53	337	145	3.547	1.773	19
4	56	329	142	3.547	1.773	22
4	59	324	146	2.658	1.329	18
4	62	324	148	0.830	0.415	20
4	65	324	149	0.415	0.208	23
4	68	321	161	5.135	2.567	15
4	71	321	163	0.830	0.415	21
4	74	321	163	0.000	0.000	21
4	77	322	160	1.313	0.656	15
4	80	322	159	0.415	0.208	16
4	83	325	154	2.421	1.210	21
4	86	329	149	2.658	1.329	16
4	89	333	144	2.658	1.329	16
4	92	334	143	0.587	0.294	13
5	11	223	146	-1.000	-1.000	75
5	14	223	163	7.057	3.529	28
5	17	223	163	0.000	0.000	26
5	20	223	169	2.491	1.245	15
5	23	218	175	3.242	1.621	20
5	26	217	178	1.313	0.656	25
5	29	217	178	0.000	0.000	31
5	32	227	170	5.316	2.658	23
5	35	230	165	2.421	1.210	24
5	38	230	155	4.151	2.076	21
5	41	234	153	1.857	0.928	16
5	44	240	159	3.522	1.761	26
5	47	244	167	3.713	1.857	20
5	50	245	168	0.587	0.294	19
5	53	239	159	4.490	2.245	15
5	56	237	155	1.857	0.928	32
5	59	235	150	2.236	1.118	24
5	62	233	146	1.857	0.928	28
5	65	228	153	3.571	1.786	24
5	68	228	153	0.000	0.000	21
5	71	227	156	1.313	0.656	21
5	74	228	164	3.347	1.673	14
5	77	228	162	0.830	0.415	8
5	80	228	150	4.982	2.491	29
5	83	228	143	2.906	1.453	24
5	86	228	143	0.000	0.000	45
5	89	227	142	0.587	0.294	21
5	92	221	137	3.242	1.621	22
6	11	178	141	-1.000	-1.000	57
6	14	182	151	4.471	2.236	19
6	17	183	156	2.117	1.058	19
6	20	185	159	1.497	0.748	12
6	23	186	164	2.117	1.058	38
6	26	184	174	4.233	2.117	8
6	29	184	174	0.000	0.000	13
6	32	186	167	3.022	1.511	17
6	35	191	161	3.242	1.621	18
6	38	197	157	2.994	1.497	24
6	41	197	157	0.000	0.000	21
6	44	197	155	0.830	0.415	16
6	47	200	147	3.547	1.773	12
6	50	204	140	3.347	1.673	14
6	53	208	134	2.994	1.497	32
6	56	208	134	0.000	0.000	45
6	59	206	134	0.830	0.415	22
6	62	204	135	0.928	0.464	50
6	65	199	138	2.421	1.210	17
6	68	197	141	1.497	0.748	25
6	71	197	142	0.415	0.208	17
6	74	197	146	1.661	0.830	18
6	77	197	147	0.415	0.208	21
6	80	199	148	0.928	0.464	25
6	83	203	150	1.857	0.928	29
6	86	206	147	1.761	0.881	16
6	89	206	147	0.000	0.000	17
6	92	207	142	2.117	1.058	16
7	20	227	122	-1.000	-1.000	14
7	23	227	119	1.245	0.623	34
7	26	227	115	1.661	0.830	28
7	29	227	113	0.830	0.415	33
7	32	227	106	2.906	1.453	18
7	35	227	106	0.000	0.000	17
7	38	228	100	2.525	1.263	23
7	41	228	95	2.076	1.038	29
7	44	229	93	0.928	0.464	29
7	47	232	88	2.421	1.210	13
7	50	233	82	2.525	1.263	21
7	53	233	82	0.000	0.000	22
7	56	233	92	4.151	2.076	25
7	59	231	103	4.641	2.321	18
7	62	229	112	3.827	1.914	24
7	65	226	117	2.421	1.210	42
7	68	226	120	1.245	0.623	18
7	71	231	114	3.242	1.621	22
7	74	240	109	4.274	2.137	19
7	77	242	108	0.928	0.464	14
7	80	238	106	1.857	0.928	12
7	83	237	107	0.587	0.294	22
7	86	233	114	3.347	1.673	16
7	89	232	115	0.587	0.294	11
7	92	228	121	2.994	1.497	17
8	20	360	159	-1.000	-1.000	19
8	23	359	172	5.413	2.706	6
8	26	358	174	0.928	0.464	31
8	29	357	180	2.525	1.263	27
8	32	358	180	0.415	0.208	20
8	35	359	171	3.759	1.880	24
8	38	359	172	0.415	0.208	22
8	41	366	183	5.413	2.706	24
8	44	369	187	2.076	1.038	23
8	47	373	198	4.859	2.429	19
8	50	373	198	0.000	0.000	17
8	53	380	198	2.906	1.453	20
8	56	383	197	1.313	0.656	17
8	59	374	191	4.490	2.245	18
8	62	370	189	1.857	0.928	18
8	65	365	185	2.658	1.329	21
8	68	361	181	2.348	1.174	14
8	71	360	176	2.117	1.058	10
8	74	364	169	3.347	1.673	27
8	77	365	164	2.117	1.058	25
8	80	365	160	1.661	0.830	21
8	83	365	160	0.000	0.000	12
8	86	365	160	0.000	0.000	22
8	89	361	154	2.994	1.497	5
8	92	359	152	1.174	0.587	17
9	17	144	187	-1.000	-1.000	25
9	20	149	192	2.935	1.468	29
9	23	151	194	1.174	0.587	13
9	26	156	204	4.641	2.321	13
9	29	158	210	2.625	1.313	35
9	32	160	219	3.827	1.914	31
9	35	161	226	2.935	1.468	25
9	38	163	232	2.625	1.313	20
9	41	163	233	0.415	0.208	11
9	44	168	242	4.274	2.137	12
9	47	170	246	1.857	0.928	17
9	50	172	250	1.857	0.928	12
9	53	172	250	0.000	0.000	16
9	56	172	240	4.151	2.076	28
9	59	175	231	3.938	1.969	17
9	62	183	223	4.697	2.348	20
9	65	184	223	0.415	0.208	17
9	68	196	219	5.251	2.625	11
9	71	202	218	2.525	1.263	9
9	74	207	215	2.421	1.210	15
9	77	210	215	1.245	0.623	14
9	80	203	220	3.571	1.786	9
9	83	199	223	2.076	1.038	22
9	86	189	228	4.641	2.321	19
9	89	188	229	0.587	0.294	21
9	92	191	229	1.245	0.623	24
10	17	249	310	-1.000	-1.000	32
10	20	249	310	0.000	0.000	20
10	23	258	299	5.900	2.950	22
10	26	262	292	3.347	1.673	20
10	29	266	285	3.347	1.673	24
10	32	273	277	4.413	2.206	22
10	35	276	272	2.421	1.210	17
10	38	275	264	3.347	1.673	14
10	41	275	264	0.000	0.000	33
10	44	266	264	3.736	1.868	30
10	47	266	264	0.000	0.000	25
10	50	258	263	3.347	1.673	18
10	53	254	262	1.712	0.856	7
10	56	252	255	3.022	1.511	26
10	59	252	246	3.736	1.868	19
10	62	253	235	4.585	2.293	25
10	65	254	227	3.347	1.673	20
10	68	255	238	4.585	2.293	11
10	71	255	244	2.491	1.245	11
10	74	254	252	3.347	1.673	26
10	77	254	252	0.000	0.000	8
10	80	252	247	2.236	1.118	11
10	83	249	242	2.421	1.210	13
10	86	247	240	1.174	0.587	32
10	89	245	235	2.236	1.118	14
10	92	244	230	2.117	1.058	19
