# Supplementary material for: The Arp2/3 complex is required for in situ haptotactic response of microglia to iC3b
Source: EMBO Rep. 2026 Feb 27;27(7):1666–95. doi: 10.1038/s44319-026-00720-9 (PMC13076747; doi:10.1038/s44319-026-00720-9)
Supplement: Supplementary file 17 — Source data Fig. 5 [file 44319_2026_720_MOESM17_ESM.zip › Figure 5/5E-G/020525/ck666 yes atp tracking 148.txt]

	Track n�	Slice n�	X	Y	Distance	Velocity	Pixel Value
1	1	11	382	266	-1	-1	60
2	1	14	376	269	2.785	1.392	27
3	1	17	376	269	0	0	29
4	1	20	368	262	4.413	2.206	19
5	1	23	368	262	0	0	16
6	1	26	368	261	0.415	0.208	59
7	1	29	360	255	4.151	2.076	64
8	1	32	354	250	3.242	1.621	72
9	1	35	344	246	4.471	2.236	36
10	1	38	340	243	2.076	1.038	17
11	1	41	332	239	3.713	1.857	22
12	1	44	323	236	3.938	1.969	29
13	1	47	312	231	5.016	2.508	12
14	1	50	308	230	1.712	0.856	20
15	1	53	302	229	2.525	1.263	24
16	1	56	299	228	1.313	0.656	23
17	1	59	299	227	0.415	0.208	17
18	2	11	244	235	-1	-1	122
19	2	14	244	235	0	0	28
20	2	17	244	235	0	0	35
21	2	20	248	235	1.661	0.83	40
22	2	23	251	235	1.245	0.623	26
23	2	26	251	235	0	0	34
24	2	29	258	237	3.022	1.511	31
25	2	32	260	238	0.928	0.464	25
26	2	35	265	237	2.117	1.058	20
27	2	38	272	236	2.935	1.468	20
28	2	41	279	239	3.162	1.581	28
29	2	44	284	240	2.117	1.058	25
30	2	47	285	241	0.587	0.294	33
31	2	50	292	242	2.935	1.468	25
32	2	53	292	242	0	0	29
33	2	56	297	244	2.236	1.118	39
34	2	59	296	245	0.587	0.294	24
35	3	11	303	295	-1	-1	89
36	3	14	303	295	0	0	36
37	3	17	296	283	5.767	2.884	33
38	3	20	296	283	0	0	23
39	3	23	295	280	1.313	0.656	19
40	3	26	292	263	7.166	3.583	64
41	3	29	290	251	5.05	2.525	16
42	3	32	289	242	3.759	1.88	43
43	3	35	288	238	1.712	0.856	29
44	3	38	286	233	2.236	1.118	29
45	3	41	285	229	1.712	0.856	30
46	3	44	285	229	0	0	21
47	4	14	326	137	-1	-1	27
48	4	17	320	142	3.242	1.621	18
49	4	20	319	144	0.928	0.464	28
50	4	23	314	156	5.397	2.698	38
51	4	26	313	160	1.712	0.856	17
52	4	29	310	164	2.076	1.038	28
53	4	32	305	171	3.571	1.786	32
54	4	35	300	181	4.641	2.321	18
55	4	38	297	188	3.162	1.581	19
56	4	41	293	195	3.347	1.673	18
57	4	44	291	199	1.857	0.928	27
58	4	47	288	206	3.162	1.581	31
59	4	50	286	209	1.497	0.748	20
60	4	53	282	215	2.994	1.497	41
61	4	56	280	218	1.497	0.748	15
62	5	17	203	127	-1	-1	32
63	5	20	203	127	0	0	17
64	5	23	206	136	3.938	1.969	26
65	5	26	209	142	2.785	1.392	23
66	5	29	211	147	2.236	1.118	26
67	5	32	214	156	3.938	1.969	11
68	5	35	218	164	3.713	1.857	30
69	5	38	219	166	0.928	0.464	18
70	5	41	222	171	2.421	1.21	15
71	5	44	223	176	2.117	1.058	14
72	5	47	224	179	1.313	0.656	10
73	5	50	225	183	1.712	0.856	25
74	5	53	225	184	0.415	0.208	33
75	5	56	226	185	0.587	0.294	17
76	5	59	231	190	2.935	1.468	19
77	5	62	231	191	0.415	0.208	12
78	5	65	232	196	2.117	1.058	23
79	5	68	232	200	1.661	0.83	21
80	6	14	314	296	-1	-1	39
81	6	17	314	295	0.415	0.208	27
82	6	20	314	295	0	0	37
83	6	23	306	278	7.8	3.9	27
84	6	26	304	275	1.497	0.748	16
85	6	29	300	259	6.846	3.423	52
86	6	32	297	252	3.162	1.581	28
87	6	35	292	241	5.016	2.508	42
88	6	38	290	235	2.625	1.313	33
89	6	41	290	235	0	0	18
90	6	44	288	231	1.857	0.928	25
91	6	47	285	227	2.076	1.038	30
92	7	14	367	252	-1	-1	56
93	7	17	358	253	3.759	1.88	88
94	7	20	347	251	4.641	2.321	97
95	7	23	334	247	5.646	2.823	159
96	7	26	323	247	4.566	2.283	114
97	7	29	314	246	3.759	1.88	54
98	7	32	305	243	3.938	1.969	23
99	7	35	294	241	4.641	2.321	27
100	7	38	287	240	2.935	1.468	49
101	7	41	285	240	0.83	0.415	27
102	7	44	277	240	3.321	1.661	21
103	8	17	217	273	-1	-1	43
104	8	20	227	267	4.841	2.421	32
105	8	23	231	265	1.857	0.928	26
106	8	26	235	263	1.857	0.928	10
107	8	29	241	260	2.785	1.392	20
108	8	32	244	257	1.761	0.881	43
109	8	35	249	253	2.658	1.329	20
110	8	38	257	248	3.916	1.958	28
111	8	41	264	244	3.347	1.673	16
112	8	44	282	237	8.017	4.009	32
113	8	47	282	237	0	0	33
114	8	50	288	235	2.625	1.313	25
115	8	53	294	229	3.522	1.761	25
116	9	14	325	288	-1	-1	50
117	9	17	325	287	0.415	0.208	53
118	9	20	321	280	3.347	1.673	19
119	9	23	318	276	2.076	1.038	18
120	9	26	314	269	3.347	1.673	24
121	9	29	309	263	3.242	1.621	29
122	9	32	306	259	2.076	1.038	27
123	9	35	303	252	3.162	1.581	21
124	9	38	298	246	3.242	1.621	25
125	9	41	296	243	1.497	0.748	28
126	9	44	292	236	3.347	1.673	22
127	9	47	290	232	1.857	0.928	28
128	9	50	288	228	1.857	0.928	34
129	9	53	286	227	0.928	0.464	34
130	9	56	286	227	0	0	25
131	10	20	275	206	-1	-1	28
132	10	23	275	206	0	0	29
133	10	26	277	214	3.423	1.712	27
134	10	29	277	214	0	0	20
135	10	32	277	215	0.415	0.208	29
136	10	35	279	222	3.022	1.511	29
137	10	38	280	227	2.117	1.058	32
138	10	41	281	233	2.525	1.263	24
139	10	44	282	235	0.928	0.464	32
140	10	47	283	237	0.928	0.464	13
141	10	50	285	240	1.497	0.748	30
142	10	53	286	244	1.712	0.856	30
143	10	56	288	247	1.497	0.748	22
144	10	59	289	248	0.587	0.294	31
145	10	62	291	250	1.174	0.587	22
146	10	65	294	252	1.497	0.748	10
147	10	68	296	255	1.497	0.748	14
148	10	71	297	256	0.587	0.294	20
