# Supplementary material for: The Arp2/3 complex is required for in situ haptotactic response of microglia to iC3b
Source: EMBO Rep. 2026 Feb 27;27(7):1666–95. doi: 10.1038/s44319-026-00720-9 (PMC13076747; doi:10.1038/s44319-026-00720-9)
Supplement: Supplementary file 17 — Source data Fig. 5 [file 44319_2026_720_MOESM17_ESM.zip › Figure 5/5E-G/020525/ck666 yes atp tracking.csv]

Track n�	Slice n�	X	Y	Distance	Velocity	Pixel Value
1	11	382	266	-1.000	-1.000	60
1	14	376	269	2.785	1.392	27
1	17	376	269	0.000	0.000	29
1	20	368	262	4.413	2.206	19
1	23	368	262	0.000	0.000	16
1	26	368	261	0.415	0.208	59
1	29	360	255	4.151	2.076	64
1	32	354	250	3.242	1.621	72
1	35	344	246	4.471	2.236	36
1	38	340	243	2.076	1.038	17
1	41	332	239	3.713	1.857	22
1	44	323	236	3.938	1.969	29
1	47	312	231	5.016	2.508	12
1	50	308	230	1.712	0.856	20
1	53	302	229	2.525	1.263	24
1	56	299	228	1.313	0.656	23
1	59	299	227	0.415	0.208	17
2	11	244	235	-1.000	-1.000	122
2	14	244	235	0.000	0.000	28
2	17	244	235	0.000	0.000	35
2	20	248	235	1.661	0.830	40
2	23	251	235	1.245	0.623	26
2	26	251	235	0.000	0.000	34
2	29	258	237	3.022	1.511	31
2	32	260	238	0.928	0.464	25
2	35	265	237	2.117	1.058	20
2	38	272	236	2.935	1.468	20
2	41	279	239	3.162	1.581	28
2	44	284	240	2.117	1.058	25
2	47	285	241	0.587	0.294	33
2	50	292	242	2.935	1.468	25
2	53	292	242	0.000	0.000	29
2	56	297	244	2.236	1.118	39
2	59	296	245	0.587	0.294	24
3	11	303	295	-1.000	-1.000	89
3	14	303	295	0.000	0.000	36
3	17	296	283	5.767	2.884	33
3	20	296	283	0.000	0.000	23
3	23	295	280	1.313	0.656	19
3	26	292	263	7.166	3.583	64
3	29	290	251	5.050	2.525	16
3	32	289	242	3.759	1.880	43
3	35	288	238	1.712	0.856	29
3	38	286	233	2.236	1.118	29
3	41	285	229	1.712	0.856	30
3	44	285	229	0.000	0.000	21
4	14	326	137	-1.000	-1.000	27
4	17	320	142	3.242	1.621	18
4	20	319	144	0.928	0.464	28
4	23	314	156	5.397	2.698	38
4	26	313	160	1.712	0.856	17
4	29	310	164	2.076	1.038	28
4	32	305	171	3.571	1.786	32
4	35	300	181	4.641	2.321	18
4	38	297	188	3.162	1.581	19
4	41	293	195	3.347	1.673	18
4	44	291	199	1.857	0.928	27
4	47	288	206	3.162	1.581	31
4	50	286	209	1.497	0.748	20
4	53	282	215	2.994	1.497	41
4	56	280	218	1.497	0.748	15
5	17	203	127	-1.000	-1.000	32
5	20	203	127	0.000	0.000	17
5	23	206	136	3.938	1.969	26
5	26	209	142	2.785	1.392	23
5	29	211	147	2.236	1.118	26
5	32	214	156	3.938	1.969	11
5	35	218	164	3.713	1.857	30
5	38	219	166	0.928	0.464	18
5	41	222	171	2.421	1.210	15
5	44	223	176	2.117	1.058	14
5	47	224	179	1.313	0.656	10
5	50	225	183	1.712	0.856	25
5	53	225	184	0.415	0.208	33
5	56	226	185	0.587	0.294	17
5	59	231	190	2.935	1.468	19
5	62	231	191	0.415	0.208	12
5	65	232	196	2.117	1.058	23
5	68	232	200	1.661	0.830	21
6	14	314	296	-1.000	-1.000	39
6	17	314	295	0.415	0.208	27
6	20	314	295	0.000	0.000	37
6	23	306	278	7.800	3.900	27
6	26	304	275	1.497	0.748	16
6	29	300	259	6.846	3.423	52
6	32	297	252	3.162	1.581	28
6	35	292	241	5.016	2.508	42
6	38	290	235	2.625	1.313	33
6	41	290	235	0.000	0.000	18
6	44	288	231	1.857	0.928	25
6	47	285	227	2.076	1.038	30
7	14	367	252	-1.000	-1.000	56
7	17	358	253	3.759	1.880	88
7	20	347	251	4.641	2.321	97
7	23	334	247	5.646	2.823	159
7	26	323	247	4.566	2.283	114
7	29	314	246	3.759	1.880	54
7	32	305	243	3.938	1.969	23
7	35	294	241	4.641	2.321	27
7	38	287	240	2.935	1.468	49
7	41	285	240	0.830	0.415	27
7	44	277	240	3.321	1.661	21
8	17	217	273	-1.000	-1.000	43
8	20	227	267	4.841	2.421	32
8	23	231	265	1.857	0.928	26
8	26	235	263	1.857	0.928	10
8	29	241	260	2.785	1.392	20
8	32	244	257	1.761	0.881	43
8	35	249	253	2.658	1.329	20
8	38	257	248	3.916	1.958	28
8	41	264	244	3.347	1.673	16
8	44	282	237	8.017	4.009	32
8	47	282	237	0.000	0.000	33
8	50	288	235	2.625	1.313	25
8	53	294	229	3.522	1.761	25
9	14	325	288	-1.000	-1.000	50
9	17	325	287	0.415	0.208	53
9	20	321	280	3.347	1.673	19
9	23	318	276	2.076	1.038	18
9	26	314	269	3.347	1.673	24
9	29	309	263	3.242	1.621	29
9	32	306	259	2.076	1.038	27
9	35	303	252	3.162	1.581	21
9	38	298	246	3.242	1.621	25
9	41	296	243	1.497	0.748	28
9	44	292	236	3.347	1.673	22
9	47	290	232	1.857	0.928	28
9	50	288	228	1.857	0.928	34
9	53	286	227	0.928	0.464	34
9	56	286	227	0.000	0.000	25
10	20	275	206	-1.000	-1.000	28
10	23	275	206	0.000	0.000	29
10	26	277	214	3.423	1.712	27
10	29	277	214	0.000	0.000	20
10	32	277	215	0.415	0.208	29
10	35	279	222	3.022	1.511	29
10	38	280	227	2.117	1.058	32
10	41	281	233	2.525	1.263	24
10	44	282	235	0.928	0.464	32
10	47	283	237	0.928	0.464	13
10	50	285	240	1.497	0.748	30
10	53	286	244	1.712	0.856	30
10	56	288	247	1.497	0.748	22
10	59	289	248	0.587	0.294	31
10	62	291	250	1.174	0.587	22
10	65	294	252	1.497	0.748	10
10	68	296	255	1.497	0.748	14
10	71	297	256	0.587	0.294	20
