# Supplementary material for: The Arp2/3 complex is required for in situ haptotactic response of microglia to iC3b
Source: EMBO Rep. 2026 Feb 27;27(7):1666–95. doi: 10.1038/s44319-026-00720-9 (PMC13076747; doi:10.1038/s44319-026-00720-9)
Supplement: Supplementary file 17 — Source data Fig. 5 [file 44319_2026_720_MOESM17_ESM.zip › Figure 5/5E-G/020525/dmso no atp tracking 261.txt]

	Track n�	Slice n�	X	Y	Distance	Velocity	Pixel Value
1	1	14	179	219	-1	-1	22
2	1	17	180	221	0.928	0.464	28
3	1	20	180	221	0	0	17
4	1	23	189	230	5.284	2.642	31
5	1	26	191	234	1.857	0.928	14
6	1	29	198	242	4.413	2.206	35
7	1	32	198	242	0	0	17
8	1	35	198	242	0	0	21
9	1	38	198	239	1.245	0.623	16
10	1	41	198	238	0.415	0.208	23
11	1	44	189	232	4.49	2.245	24
12	1	47	186	229	1.761	0.881	11
13	1	50	181	222	3.571	1.786	8
14	1	53	178	219	1.761	0.881	18
15	1	56	179	225	2.525	1.263	24
16	1	59	189	245	9.283	4.641	13
17	1	62	190	246	0.587	0.294	18
18	1	65	192	252	2.625	1.313	11
19	1	68	175	229	11.873	5.936	21
20	1	71	174	226	1.313	0.656	13
21	1	74	172	221	2.236	1.118	10
22	1	77	193	233	10.041	5.02	15
23	1	80	201	247	6.694	3.347	10
24	1	83	201	247	0	0	22
25	1	86	199	242	2.236	1.118	13
26	1	89	194	233	4.274	2.137	16
27	1	92	188	224	4.49	2.245	11
28	2	20	127	230	-1	-1	27
29	2	23	135	238	4.697	2.348	21
30	2	26	141	243	3.242	1.621	50
31	2	29	149	250	4.413	2.206	17
32	2	32	157	256	4.151	2.076	19
33	2	35	179	266	10.032	5.016	5
34	2	38	179	266	0	0	14
35	2	41	176	262	2.076	1.038	27
36	2	44	170	259	2.785	1.392	16
37	2	47	160	252	5.067	2.534	11
38	2	50	153	247	3.571	1.786	31
39	2	53	147	242	3.242	1.621	12
40	2	56	144	238	2.076	1.038	17
41	2	59	145	240	0.928	0.464	22
42	2	62	150	246	3.242	1.621	13
43	2	65	155	253	3.571	1.786	20
44	2	68	157	255	1.174	0.587	36
45	2	71	163	265	4.841	2.421	12
46	2	74	163	265	0	0	1
47	2	77	167	272	3.347	1.673	19
48	2	80	167	271	0.415	0.208	11
49	2	83	162	257	6.171	3.086	10
50	2	86	156	248	4.49	2.245	16
51	2	89	151	244	2.658	1.329	8
52	2	92	150	241	1.313	0.656	13
53	3	14	195	206	-1	-1	31
54	3	17	204	213	4.733	2.367	16
55	3	20	207	214	1.313	0.656	10
56	3	23	218	221	5.413	2.706	63
57	3	26	230	227	5.57	2.785	15
58	3	29	231	228	0.587	0.294	7
59	3	32	214	219	7.985	3.993	24
60	3	35	210	216	2.076	1.038	16
61	3	38	205	212	2.658	1.329	12
62	3	41	198	209	3.162	1.581	18
63	3	44	199	209	0.415	0.208	20
64	3	47	207	215	4.151	2.076	9
65	3	50	209	217	1.174	0.587	26
66	3	53	209	217	0	0	16
67	3	56	209	216	0.415	0.208	18
68	3	59	208	208	3.347	1.673	24
69	3	62	208	205	1.245	0.623	21
70	3	65	210	196	3.827	1.914	20
71	3	68	213	205	3.938	1.969	22
72	3	71	214	207	0.928	0.464	13
73	3	74	214	207	0	0	11
74	3	77	206	206	3.347	1.673	29
75	3	80	198	207	3.347	1.673	19
76	3	83	191	206	2.935	1.468	42
77	3	86	190	206	0.415	0.208	15
78	3	89	189	206	0.415	0.208	25
79	3	92	200	210	4.859	2.429	28
80	4	20	309	199	-1	-1	13
81	4	23	307	205	2.625	1.313	13
82	4	26	307	205	0	0	33
83	4	29	308	209	1.712	0.856	20
84	4	32	311	215	2.785	1.392	22
85	4	35	316	220	2.935	1.468	18
86	4	38	316	220	0	0	17
87	4	41	318	226	2.625	1.313	21
88	4	44	319	228	0.928	0.464	23
89	4	47	324	240	5.397	2.698	18
90	4	50	326	242	1.174	0.587	11
91	4	53	331	248	3.242	1.621	26
92	4	56	333	250	1.174	0.587	17
93	4	59	333	250	0	0	13
94	4	62	330	236	5.944	2.972	17
95	4	65	330	236	0	0	15
96	4	68	325	244	3.916	1.958	14
97	4	71	316	244	3.736	1.868	19
98	4	74	313	242	1.497	0.748	8
99	4	77	311	237	2.236	1.118	12
100	4	80	309	233	1.857	0.928	18
101	4	83	308	230	1.313	0.656	23
102	4	86	314	237	3.827	1.914	23
103	4	89	317	240	1.761	0.881	18
104	4	92	334	245	7.356	3.678	18
105	5	29	309	176	-1	-1	12
106	5	32	309	176	0	0	13
107	5	35	308	168	3.347	1.673	18
108	5	38	308	164	1.661	0.83	39
109	5	41	310	154	4.233	2.117	21
110	5	44	312	145	3.827	1.914	14
111	5	47	311	135	4.172	2.086	16
112	5	50	311	134	0.415	0.208	21
113	5	53	310	131	1.313	0.656	26
114	5	56	309	127	1.712	0.856	9
115	5	59	307	114	5.46	2.73	22
116	5	62	307	115	0.415	0.208	23
117	5	65	307	121	2.491	1.245	14
118	5	68	311	129	3.713	1.857	46
119	5	71	317	141	5.57	2.785	23
120	5	74	320	151	4.334	2.167	16
121	5	77	320	160	3.736	1.868	7
122	5	80	319	165	2.117	1.058	34
123	5	83	319	165	0	0	25
124	5	86	316	165	1.245	0.623	32
125	5	89	316	165	0	0	19
126	5	92	316	165	0	0	28
127	6	17	198	178	-1	-1	41
128	6	20	202	175	2.076	1.038	16
129	6	23	206	171	2.348	1.174	25
130	6	26	211	168	2.421	1.21	19
131	6	29	220	169	3.759	1.88	30
132	6	32	224	171	1.857	0.928	12
133	6	35	233	174	3.938	1.969	17
134	6	38	232	174	0.415	0.208	24
135	6	41	224	172	3.423	1.712	25
136	6	44	203	159	10.253	5.126	28
137	6	47	203	159	0	0	12
138	6	50	203	158	0.415	0.208	9
139	6	53	187	168	7.833	3.916	9
140	6	56	187	168	0	0	20
141	6	59	187	168	0	0	22
142	6	62	187	167	0.415	0.208	12
143	6	65	188	163	1.712	0.856	27
144	6	68	190	162	0.928	0.464	21
145	6	71	177	160	5.46	2.73	20
146	6	74	175	160	0.83	0.415	21
147	6	77	173	156	1.857	0.928	9
148	6	80	173	156	0	0	18
149	6	83	172	152	1.712	0.856	9
150	6	86	172	152	0	0	17
151	6	89	172	152	0	0	18
152	6	92	172	152	0	0	20
153	7	23	328	229	-1	-1	30
154	7	26	328	229	0	0	26
155	7	29	326	234	2.236	1.118	34
156	7	32	324	237	1.497	0.748	30
157	7	35	322	246	3.827	1.914	23
158	7	38	324	257	4.641	2.321	17
159	7	41	325	258	0.587	0.294	19
160	7	44	326	266	3.347	1.673	17
161	7	47	328	272	2.625	1.313	12
162	7	50	328	276	1.661	0.83	16
163	7	53	328	276	0	0	22
164	7	56	327	260	6.655	3.327	7
165	7	59	327	258	0.83	0.415	10
166	7	62	327	249	3.736	1.868	19
167	7	65	326	242	2.935	1.468	18
168	7	68	316	235	5.067	2.534	22
169	7	71	315	235	0.415	0.208	18
170	7	74	315	235	0	0	20
171	7	77	307	233	3.423	1.712	17
172	7	80	304	231	1.497	0.748	21
173	7	83	299	228	2.421	1.21	20
174	7	86	292	223	3.571	1.786	17
175	7	89	291	222	0.587	0.294	17
176	7	92	291	222	0	0	23
177	8	14	212	177	-1	-1	29
178	8	17	213	172	2.117	1.058	32
179	8	20	216	168	2.076	1.038	24
180	8	23	218	165	1.497	0.748	15
181	8	26	230	162	5.135	2.567	13
182	8	29	227	163	1.313	0.656	13
183	8	32	223	167	2.348	1.174	29
184	8	35	219	171	2.348	1.174	17
185	8	38	215	174	2.076	1.038	19
186	8	41	199	194	10.632	5.316	21
187	8	44	198	194	0.415	0.208	24
188	8	47	198	200	2.491	1.245	33
189	8	50	198	200	0	0	18
190	8	53	198	201	0.415	0.208	4
191	8	56	201	190	4.733	2.367	31
192	8	59	198	198	3.547	1.773	33
193	8	62	198	198	0	0	11
194	8	65	198	198	0	0	35
195	8	68	198	198	0	0	27
196	8	71	198	198	0	0	13
197	8	74	197	213	6.241	3.12	17
198	8	77	197	213	0	0	17
199	8	80	195	219	2.625	1.313	8
200	8	83	194	226	2.935	1.468	12
201	8	86	194	226	0	0	9
202	8	89	194	226	0	0	15
203	8	92	194	227	0.415	0.208	17
204	9	2	120	204	-1	-1	17
205	9	5	121	208	1.712	0.856	22
206	9	8	121	208	0	0	12
207	9	11	128	213	3.571	1.786	25
208	9	14	128	213	0	0	30
209	9	17	136	218	3.916	1.958	38
210	9	20	136	218	0	0	21
211	9	23	136	218	0	0	18
212	9	26	139	226	3.547	1.773	43
213	9	29	139	226	0	0	10
214	9	32	140	228	0.928	0.464	18
215	9	35	145	234	3.242	1.621	26
216	9	38	145	234	0	0	7
217	9	41	145	234	0	0	13
218	9	44	145	234	0	0	15
219	9	47	152	236	3.022	1.511	11
220	9	50	158	239	2.785	1.392	14
221	9	53	159	239	0.415	0.208	23
222	9	56	159	239	0	0	12
223	9	59	159	240	0.415	0.208	29
224	9	62	154	241	2.117	1.058	15
225	9	65	154	241	0	0	1
226	9	68	154	241	0	0	24
227	9	71	154	241	0	0	22
228	9	74	154	241	0	0	6
229	9	77	154	241	0	0	18
230	9	80	154	241	0	0	13
231	9	83	154	241	0	0	8
232	9	86	154	241	0	0	24
233	9	89	154	241	0	0	12
234	9	92	163	239	3.827	1.914	10
235	10	14	174	188	-1	-1	22
236	10	17	183	202	6.909	3.455	30
237	10	20	183	202	0	0	12
238	10	23	190	204	3.022	1.511	20
239	10	26	195	206	2.236	1.118	24
240	10	29	200	209	2.421	1.21	16
241	10	32	201	209	0.415	0.208	17
242	10	35	204	211	1.497	0.748	20
243	10	38	208	215	2.348	1.174	29
244	10	41	211	218	1.761	0.881	13
245	10	44	218	222	3.347	1.673	22
246	10	47	221	223	1.313	0.656	24
247	10	50	228	228	3.571	1.786	13
248	10	53	233	234	3.242	1.621	23
249	10	56	228	230	2.658	1.329	13
250	10	59	212	217	8.558	4.279	20
251	10	62	209	215	1.497	0.748	23
252	10	65	199	209	4.841	2.421	28
253	10	68	176	209	9.548	4.774	12
254	10	71	177	209	0.415	0.208	25
255	10	74	185	207	3.423	1.712	16
256	10	77	200	204	6.35	3.175	12
257	10	80	204	202	1.857	0.928	5
258	10	83	213	201	3.759	1.88	15
259	10	86	221	202	3.347	1.673	17
260	10	89	222	201	0.587	0.294	29
261	10	92	225	201	1.245	0.623	10
