# Supplementary material for: The Arp2/3 complex is required for in situ haptotactic response of microglia to iC3b
Source: EMBO Rep. 2026 Feb 27;27(7):1666–95. doi: 10.1038/s44319-026-00720-9 (PMC13076747; doi:10.1038/s44319-026-00720-9)
Supplement: Supplementary file 17 — Source data Fig. 5 [file 44319_2026_720_MOESM17_ESM.zip › Figure 5/5E-G/020525/dmso no atp tracking.csv]

Track n�	Slice n�	X	Y	Distance	Velocity	Pixel Value
1	14	179	219	-1.000	-1.000	22
1	17	180	221	0.928	0.464	28
1	20	180	221	0.000	0.000	17
1	23	189	230	5.284	2.642	31
1	26	191	234	1.857	0.928	14
1	29	198	242	4.413	2.206	35
1	32	198	242	0.000	0.000	17
1	35	198	242	0.000	0.000	21
1	38	198	239	1.245	0.623	16
1	41	198	238	0.415	0.208	23
1	44	189	232	4.490	2.245	24
1	47	186	229	1.761	0.881	11
1	50	181	222	3.571	1.786	8
1	53	178	219	1.761	0.881	18
1	56	179	225	2.525	1.263	24
1	59	189	245	9.283	4.641	13
1	62	190	246	0.587	0.294	18
1	65	192	252	2.625	1.313	11
1	68	175	229	11.873	5.936	21
1	71	174	226	1.313	0.656	13
1	74	172	221	2.236	1.118	10
1	77	193	233	10.041	5.020	15
1	80	201	247	6.694	3.347	10
1	83	201	247	0.000	0.000	22
1	86	199	242	2.236	1.118	13
1	89	194	233	4.274	2.137	16
1	92	188	224	4.490	2.245	11
2	20	127	230	-1.000	-1.000	27
2	23	135	238	4.697	2.348	21
2	26	141	243	3.242	1.621	50
2	29	149	250	4.413	2.206	17
2	32	157	256	4.151	2.076	19
2	35	179	266	10.032	5.016	5
2	38	179	266	0.000	0.000	14
2	41	176	262	2.076	1.038	27
2	44	170	259	2.785	1.392	16
2	47	160	252	5.067	2.534	11
2	50	153	247	3.571	1.786	31
2	53	147	242	3.242	1.621	12
2	56	144	238	2.076	1.038	17
2	59	145	240	0.928	0.464	22
2	62	150	246	3.242	1.621	13
2	65	155	253	3.571	1.786	20
2	68	157	255	1.174	0.587	36
2	71	163	265	4.841	2.421	12
2	74	163	265	0.000	0.000	1
2	77	167	272	3.347	1.673	19
2	80	167	271	0.415	0.208	11
2	83	162	257	6.171	3.086	10
2	86	156	248	4.490	2.245	16
2	89	151	244	2.658	1.329	8
2	92	150	241	1.313	0.656	13
3	14	195	206	-1.000	-1.000	31
3	17	204	213	4.733	2.367	16
3	20	207	214	1.313	0.656	10
3	23	218	221	5.413	2.706	63
3	26	230	227	5.570	2.785	15
3	29	231	228	0.587	0.294	7
3	32	214	219	7.985	3.993	24
3	35	210	216	2.076	1.038	16
3	38	205	212	2.658	1.329	12
3	41	198	209	3.162	1.581	18
3	44	199	209	0.415	0.208	20
3	47	207	215	4.151	2.076	9
3	50	209	217	1.174	0.587	26
3	53	209	217	0.000	0.000	16
3	56	209	216	0.415	0.208	18
3	59	208	208	3.347	1.673	24
3	62	208	205	1.245	0.623	21
3	65	210	196	3.827	1.914	20
3	68	213	205	3.938	1.969	22
3	71	214	207	0.928	0.464	13
3	74	214	207	0.000	0.000	11
3	77	206	206	3.347	1.673	29
3	80	198	207	3.347	1.673	19
3	83	191	206	2.935	1.468	42
3	86	190	206	0.415	0.208	15
3	89	189	206	0.415	0.208	25
3	92	200	210	4.859	2.429	28
4	20	309	199	-1.000	-1.000	13
4	23	307	205	2.625	1.313	13
4	26	307	205	0.000	0.000	33
4	29	308	209	1.712	0.856	20
4	32	311	215	2.785	1.392	22
4	35	316	220	2.935	1.468	18
4	38	316	220	0.000	0.000	17
4	41	318	226	2.625	1.313	21
4	44	319	228	0.928	0.464	23
4	47	324	240	5.397	2.698	18
4	50	326	242	1.174	0.587	11
4	53	331	248	3.242	1.621	26
4	56	333	250	1.174	0.587	17
4	59	333	250	0.000	0.000	13
4	62	330	236	5.944	2.972	17
4	65	330	236	0.000	0.000	15
4	68	325	244	3.916	1.958	14
4	71	316	244	3.736	1.868	19
4	74	313	242	1.497	0.748	8
4	77	311	237	2.236	1.118	12
4	80	309	233	1.857	0.928	18
4	83	308	230	1.313	0.656	23
4	86	314	237	3.827	1.914	23
4	89	317	240	1.761	0.881	18
4	92	334	245	7.356	3.678	18
5	29	309	176	-1.000	-1.000	12
5	32	309	176	0.000	0.000	13
5	35	308	168	3.347	1.673	18
5	38	308	164	1.661	0.830	39
5	41	310	154	4.233	2.117	21
5	44	312	145	3.827	1.914	14
5	47	311	135	4.172	2.086	16
5	50	311	134	0.415	0.208	21
5	53	310	131	1.313	0.656	26
5	56	309	127	1.712	0.856	9
5	59	307	114	5.460	2.730	22
5	62	307	115	0.415	0.208	23
5	65	307	121	2.491	1.245	14
5	68	311	129	3.713	1.857	46
5	71	317	141	5.570	2.785	23
5	74	320	151	4.334	2.167	16
5	77	320	160	3.736	1.868	7
5	80	319	165	2.117	1.058	34
5	83	319	165	0.000	0.000	25
5	86	316	165	1.245	0.623	32
5	89	316	165	0.000	0.000	19
5	92	316	165	0.000	0.000	28
6	17	198	178	-1.000	-1.000	41
6	20	202	175	2.076	1.038	16
6	23	206	171	2.348	1.174	25
6	26	211	168	2.421	1.210	19
6	29	220	169	3.759	1.880	30
6	32	224	171	1.857	0.928	12
6	35	233	174	3.938	1.969	17
6	38	232	174	0.415	0.208	24
6	41	224	172	3.423	1.712	25
6	44	203	159	10.253	5.126	28
6	47	203	159	0.000	0.000	12
6	50	203	158	0.415	0.208	9
6	53	187	168	7.833	3.916	9
6	56	187	168	0.000	0.000	20
6	59	187	168	0.000	0.000	22
6	62	187	167	0.415	0.208	12
6	65	188	163	1.712	0.856	27
6	68	190	162	0.928	0.464	21
6	71	177	160	5.460	2.730	20
6	74	175	160	0.830	0.415	21
6	77	173	156	1.857	0.928	9
6	80	173	156	0.000	0.000	18
6	83	172	152	1.712	0.856	9
6	86	172	152	0.000	0.000	17
6	89	172	152	0.000	0.000	18
6	92	172	152	0.000	0.000	20
7	23	328	229	-1.000	-1.000	30
7	26	328	229	0.000	0.000	26
7	29	326	234	2.236	1.118	34
7	32	324	237	1.497	0.748	30
7	35	322	246	3.827	1.914	23
7	38	324	257	4.641	2.321	17
7	41	325	258	0.587	0.294	19
7	44	326	266	3.347	1.673	17
7	47	328	272	2.625	1.313	12
7	50	328	276	1.661	0.830	16
7	53	328	276	0.000	0.000	22
7	56	327	260	6.655	3.327	7
7	59	327	258	0.830	0.415	10
7	62	327	249	3.736	1.868	19
7	65	326	242	2.935	1.468	18
7	68	316	235	5.067	2.534	22
7	71	315	235	0.415	0.208	18
7	74	315	235	0.000	0.000	20
7	77	307	233	3.423	1.712	17
7	80	304	231	1.497	0.748	21
7	83	299	228	2.421	1.210	20
7	86	292	223	3.571	1.786	17
7	89	291	222	0.587	0.294	17
7	92	291	222	0.000	0.000	23
8	14	212	177	-1.000	-1.000	29
8	17	213	172	2.117	1.058	32
8	20	216	168	2.076	1.038	24
8	23	218	165	1.497	0.748	15
8	26	230	162	5.135	2.567	13
8	29	227	163	1.313	0.656	13
8	32	223	167	2.348	1.174	29
8	35	219	171	2.348	1.174	17
8	38	215	174	2.076	1.038	19
8	41	199	194	10.632	5.316	21
8	44	198	194	0.415	0.208	24
8	47	198	200	2.491	1.245	33
8	50	198	200	0.000	0.000	18
8	53	198	201	0.415	0.208	4
8	56	201	190	4.733	2.367	31
8	59	198	198	3.547	1.773	33
8	62	198	198	0.000	0.000	11
8	65	198	198	0.000	0.000	35
8	68	198	198	0.000	0.000	27
8	71	198	198	0.000	0.000	13
8	74	197	213	6.241	3.120	17
8	77	197	213	0.000	0.000	17
8	80	195	219	2.625	1.313	8
8	83	194	226	2.935	1.468	12
8	86	194	226	0.000	0.000	9
8	89	194	226	0.000	0.000	15
8	92	194	227	0.415	0.208	17
9	2	120	204	-1.000	-1.000	17
9	5	121	208	1.712	0.856	22
9	8	121	208	0.000	0.000	12
9	11	128	213	3.571	1.786	25
9	14	128	213	0.000	0.000	30
9	17	136	218	3.916	1.958	38
9	20	136	218	0.000	0.000	21
9	23	136	218	0.000	0.000	18
9	26	139	226	3.547	1.773	43
9	29	139	226	0.000	0.000	10
9	32	140	228	0.928	0.464	18
9	35	145	234	3.242	1.621	26
9	38	145	234	0.000	0.000	7
9	41	145	234	0.000	0.000	13
9	44	145	234	0.000	0.000	15
9	47	152	236	3.022	1.511	11
9	50	158	239	2.785	1.392	14
9	53	159	239	0.415	0.208	23
9	56	159	239	0.000	0.000	12
9	59	159	240	0.415	0.208	29
9	62	154	241	2.117	1.058	15
9	65	154	241	0.000	0.000	1
9	68	154	241	0.000	0.000	24
9	71	154	241	0.000	0.000	22
9	74	154	241	0.000	0.000	6
9	77	154	241	0.000	0.000	18
9	80	154	241	0.000	0.000	13
9	83	154	241	0.000	0.000	8
9	86	154	241	0.000	0.000	24
9	89	154	241	0.000	0.000	12
9	92	163	239	3.827	1.914	10
10	14	174	188	-1.000	-1.000	22
10	17	183	202	6.909	3.455	30
10	20	183	202	0.000	0.000	12
10	23	190	204	3.022	1.511	20
10	26	195	206	2.236	1.118	24
10	29	200	209	2.421	1.210	16
10	32	201	209	0.415	0.208	17
10	35	204	211	1.497	0.748	20
10	38	208	215	2.348	1.174	29
10	41	211	218	1.761	0.881	13
10	44	218	222	3.347	1.673	22
10	47	221	223	1.313	0.656	24
10	50	228	228	3.571	1.786	13
10	53	233	234	3.242	1.621	23
10	56	228	230	2.658	1.329	13
10	59	212	217	8.558	4.279	20
10	62	209	215	1.497	0.748	23
10	65	199	209	4.841	2.421	28
10	68	176	209	9.548	4.774	12
10	71	177	209	0.415	0.208	25
10	74	185	207	3.423	1.712	16
10	77	200	204	6.350	3.175	12
10	80	204	202	1.857	0.928	5
10	83	213	201	3.759	1.880	15
10	86	221	202	3.347	1.673	17
10	89	222	201	0.587	0.294	29
10	92	225	201	1.245	0.623	10
