# Supplementary material for: The Arp2/3 complex is required for in situ haptotactic response of microglia to iC3b
Source: EMBO Rep. 2026 Feb 27;27(7):1666–95. doi: 10.1038/s44319-026-00720-9 (PMC13076747; doi:10.1038/s44319-026-00720-9)
Supplement: Supplementary file 17 — Source data Fig. 5 [file 44319_2026_720_MOESM17_ESM.zip › Figure 5/5E-G/020525/dmso yes atp tracking 182.txt]

	Track n�	Slice n�	X	Y	Distance	Velocity	Pixel Value
1	1	14	221	174	-1	-1	36
2	1	17	225	183	4.089	2.044	31
3	1	20	225	191	3.321	1.661	19
4	1	23	225	191	0	0	20
5	1	26	227	195	1.857	0.928	20
6	1	29	228	197	0.928	0.464	22
7	1	32	229	200	1.313	0.656	34
8	1	35	230	204	1.712	0.856	22
9	1	38	231	210	2.525	1.263	18
10	1	41	232	216	2.525	1.263	21
11	1	44	233	219	1.313	0.656	12
12	1	47	234	223	1.712	0.856	17
13	1	50	237	230	3.162	1.581	21
14	1	53	241	236	2.994	1.497	16
15	1	56	245	240	2.348	1.174	20
16	1	59	248	245	2.421	1.21	15
17	1	62	250	248	1.497	0.748	16
18	1	65	252	251	1.497	0.748	12
19	1	68	253	252	0.587	0.294	18
20	1	71	253	253	0.415	0.208	27
21	2	17	254	163	-1	-1	38
22	2	20	254	163	0	0	36
23	2	23	254	164	0.415	0.208	28
24	2	26	259	174	4.641	2.321	26
25	2	29	260	179	2.117	1.058	33
26	2	32	261	185	2.525	1.263	31
27	2	35	263	193	3.423	1.712	25
28	2	38	265	199	2.625	1.313	18
29	2	41	265	206	2.906	1.453	13
30	2	44	265	207	0.415	0.208	17
31	2	47	265	211	1.661	0.83	28
32	2	50	264	217	2.525	1.263	22
33	2	53	264	224	2.906	1.453	12
34	2	56	264	229	2.076	1.038	13
35	2	59	264	238	3.736	1.868	12
36	2	62	264	241	1.245	0.623	13
37	2	65	265	246	2.117	1.058	13
38	2	68	265	247	0.415	0.208	22
39	2	71	265	249	0.83	0.415	16
40	2	74	265	257	3.321	1.661	15
41	3	14	215	293	-1	-1	50
42	3	17	215	293	0	0	27
43	3	20	216	286	2.935	1.468	15
44	3	23	218	284	1.174	0.587	23
45	3	26	222	281	2.076	1.038	17
46	3	29	224	279	1.174	0.587	22
47	3	32	229	275	2.658	1.329	13
48	3	35	234	270	2.935	1.468	13
49	3	38	241	263	4.11	2.055	18
50	3	41	242	262	0.587	0.294	19
51	3	44	246	257	2.658	1.329	18
52	3	47	249	254	1.761	0.881	39
53	3	50	252	251	1.761	0.881	19
54	3	53	256	248	2.076	1.038	97
55	3	56	260	244	2.348	1.174	25
56	3	59	260	244	0	0	16
57	3	62	260	244	0	0	23
58	4	14	268	327	-1	-1	43
59	4	17	268	326	0.415	0.208	26
60	4	20	268	326	0	0	21
61	4	23	267	320	2.525	1.263	26
62	4	26	264	310	4.334	2.167	20
63	4	29	263	305	2.117	1.058	29
64	4	32	263	297	3.321	1.661	12
65	4	35	263	287	4.151	2.076	30
66	4	38	264	281	2.525	1.263	18
67	4	41	264	276	2.076	1.038	12
68	4	44	261	267	3.938	1.969	12
69	4	47	257	259	3.713	1.857	17
70	4	50	256	252	2.935	1.468	16
71	4	53	256	247	2.076	1.038	36
72	4	56	258	239	3.423	1.712	12
73	4	59	259	235	1.712	0.856	21
74	4	62	259	235	0	0	5
75	5	29	173	216	-1	-1	19
76	5	32	182	221	4.274	2.137	26
77	5	35	185	223	1.497	0.748	25
78	5	38	190	225	2.236	1.118	9
79	5	41	193	226	1.313	0.656	8
80	5	44	201	230	3.713	1.857	19
81	5	47	211	236	4.841	2.421	27
82	5	50	216	238	2.236	1.118	22
83	5	53	233	247	7.985	3.993	18
84	5	56	233	247	0	0	16
85	5	59	237	248	1.712	0.856	32
86	5	62	244	251	3.162	1.581	14
87	5	65	244	251	0	0	20
88	5	68	261	253	7.106	3.553	30
89	5	71	265	253	1.661	0.83	15
90	5	74	279	255	5.871	2.935	16
91	5	77	288	259	4.089	2.044	28
92	5	80	291	260	1.313	0.656	13
93	5	83	291	260	0	0	21
94	6	17	311	188	-1	-1	29
95	6	20	309	190	1.174	0.587	21
96	6	23	304	195	2.935	1.468	25
97	6	26	302	197	1.174	0.587	14
98	6	29	296	203	3.522	1.761	23
99	6	32	292	207	2.348	1.174	20
100	6	35	288	209	1.857	0.928	19
101	6	38	283	214	2.935	1.468	26
102	6	41	277	220	3.522	1.761	23
103	6	44	272	224	2.658	1.329	24
104	6	47	264	230	4.151	2.076	47
105	6	50	257	234	3.347	1.673	28
106	6	53	253	237	2.076	1.038	16
107	6	56	250	239	1.497	0.748	25
108	6	59	245	242	2.421	1.21	26
109	6	62	245	243	0.415	0.208	30
110	6	65	245	243	0	0	16
111	7	23	188	300	-1	-1	18
112	7	26	196	299	3.347	1.673	28
113	7	29	210	293	6.323	3.162	21
114	7	32	211	291	0.928	0.464	18
115	7	35	216	288	2.421	1.21	9
116	7	38	226	282	4.841	2.421	19
117	7	41	230	279	2.076	1.038	19
118	7	44	235	275	2.658	1.329	11
119	7	47	240	270	2.935	1.468	18
120	7	50	245	266	2.658	1.329	17
121	7	53	251	261	3.242	1.621	15
122	7	56	256	256	2.935	1.468	12
123	7	59	260	252	2.348	1.174	24
124	7	62	262	251	0.928	0.464	19
125	7	65	264	249	1.174	0.587	17
126	8	14	210	159	-1	-1	23
127	8	17	214	167	3.713	1.857	24
128	8	20	218	174	3.347	1.673	19
129	8	23	223	180	3.242	1.621	9
130	8	26	227	187	3.347	1.673	25
131	8	29	231	193	2.994	1.497	22
132	8	32	235	201	3.713	1.857	21
133	8	35	238	205	2.076	1.038	12
134	8	38	241	209	2.076	1.038	17
135	8	41	245	214	2.658	1.329	15
136	8	44	249	217	2.076	1.038	17
137	8	47	255	224	3.827	1.914	24
138	8	50	259	230	2.994	1.497	15
139	8	53	261	234	1.857	0.928	22
140	8	56	264	238	2.076	1.038	18
141	8	59	267	245	3.162	1.581	19
142	8	62	268	247	0.928	0.464	16
143	8	65	271	252	2.421	1.21	17
144	8	68	271	252	0	0	19
145	9	20	325	251	-1	-1	35
146	9	23	325	251	0	0	37
147	9	26	318	251	2.906	1.453	27
148	9	29	312	248	2.785	1.392	22
149	9	32	305	247	2.935	1.468	16
150	9	35	296	244	3.938	1.969	17
151	9	38	287	241	3.938	1.969	36
152	9	41	272	237	6.445	3.222	13
153	9	44	272	237	0	0	11
154	9	47	262	236	4.172	2.086	15
155	9	50	260	236	0.83	0.415	29
156	9	53	244	235	6.655	3.327	16
157	9	56	242	234	0.928	0.464	14
158	9	59	241	234	0.415	0.208	17
159	9	62	241	234	0	0	24
160	9	65	233	230	3.713	1.857	10
161	10	11	313	181	-1	-1	85
162	10	14	313	181	0	0	64
163	10	17	300	189	6.337	3.168	22
164	10	20	300	190	0.415	0.208	17
165	10	23	297	192	1.497	0.748	26
166	10	26	293	197	2.658	1.329	25
167	10	29	289	201	2.348	1.174	23
168	10	32	282	206	3.571	1.786	21
169	10	35	276	211	3.242	1.621	19
170	10	38	269	216	3.571	1.786	15
171	10	41	263	220	2.994	1.497	17
172	10	44	255	224	3.713	1.857	24
173	10	47	251	227	2.076	1.038	21
174	10	50	246	231	2.658	1.329	5
175	10	53	243	235	2.076	1.038	19
176	10	56	243	235	0	0	23
177	10	59	241	239	1.857	0.928	15
178	10	62	240	242	1.313	0.656	21
179	10	65	240	242	0	0	21
180	10	68	238	244	1.174	0.587	12
181	10	71	238	244	0	0	14
182	10	74	232	243	2.525	1.263	11
