# Supplementary material for: The Arp2/3 complex is required for in situ haptotactic response of microglia to iC3b
Source: EMBO Rep. 2026 Feb 27;27(7):1666–95. doi: 10.1038/s44319-026-00720-9 (PMC13076747; doi:10.1038/s44319-026-00720-9)
Supplement: Supplementary file 17 — Source data Fig. 5 [file 44319_2026_720_MOESM17_ESM.zip › Figure 5/5E-G/020525/dmso yes atp tracking.csv]

Track n�	Slice n�	X	Y	Distance	Velocity	Pixel Value
1	14	221	174	-1.000	-1.000	36
1	17	225	183	4.089	2.044	31
1	20	225	191	3.321	1.661	19
1	23	225	191	0.000	0.000	20
1	26	227	195	1.857	0.928	20
1	29	228	197	0.928	0.464	22
1	32	229	200	1.313	0.656	34
1	35	230	204	1.712	0.856	22
1	38	231	210	2.525	1.263	18
1	41	232	216	2.525	1.263	21
1	44	233	219	1.313	0.656	12
1	47	234	223	1.712	0.856	17
1	50	237	230	3.162	1.581	21
1	53	241	236	2.994	1.497	16
1	56	245	240	2.348	1.174	20
1	59	248	245	2.421	1.210	15
1	62	250	248	1.497	0.748	16
1	65	252	251	1.497	0.748	12
1	68	253	252	0.587	0.294	18
1	71	253	253	0.415	0.208	27
2	17	254	163	-1.000	-1.000	38
2	20	254	163	0.000	0.000	36
2	23	254	164	0.415	0.208	28
2	26	259	174	4.641	2.321	26
2	29	260	179	2.117	1.058	33
2	32	261	185	2.525	1.263	31
2	35	263	193	3.423	1.712	25
2	38	265	199	2.625	1.313	18
2	41	265	206	2.906	1.453	13
2	44	265	207	0.415	0.208	17
2	47	265	211	1.661	0.830	28
2	50	264	217	2.525	1.263	22
2	53	264	224	2.906	1.453	12
2	56	264	229	2.076	1.038	13
2	59	264	238	3.736	1.868	12
2	62	264	241	1.245	0.623	13
2	65	265	246	2.117	1.058	13
2	68	265	247	0.415	0.208	22
2	71	265	249	0.830	0.415	16
2	74	265	257	3.321	1.661	15
3	14	215	293	-1.000	-1.000	50
3	17	215	293	0.000	0.000	27
3	20	216	286	2.935	1.468	15
3	23	218	284	1.174	0.587	23
3	26	222	281	2.076	1.038	17
3	29	224	279	1.174	0.587	22
3	32	229	275	2.658	1.329	13
3	35	234	270	2.935	1.468	13
3	38	241	263	4.110	2.055	18
3	41	242	262	0.587	0.294	19
3	44	246	257	2.658	1.329	18
3	47	249	254	1.761	0.881	39
3	50	252	251	1.761	0.881	19
3	53	256	248	2.076	1.038	97
3	56	260	244	2.348	1.174	25
3	59	260	244	0.000	0.000	16
3	62	260	244	0.000	0.000	23
4	14	268	327	-1.000	-1.000	43
4	17	268	326	0.415	0.208	26
4	20	268	326	0.000	0.000	21
4	23	267	320	2.525	1.263	26
4	26	264	310	4.334	2.167	20
4	29	263	305	2.117	1.058	29
4	32	263	297	3.321	1.661	12
4	35	263	287	4.151	2.076	30
4	38	264	281	2.525	1.263	18
4	41	264	276	2.076	1.038	12
4	44	261	267	3.938	1.969	12
4	47	257	259	3.713	1.857	17
4	50	256	252	2.935	1.468	16
4	53	256	247	2.076	1.038	36
4	56	258	239	3.423	1.712	12
4	59	259	235	1.712	0.856	21
4	62	259	235	0.000	0.000	5
5	29	173	216	-1.000	-1.000	19
5	32	182	221	4.274	2.137	26
5	35	185	223	1.497	0.748	25
5	38	190	225	2.236	1.118	9
5	41	193	226	1.313	0.656	8
5	44	201	230	3.713	1.857	19
5	47	211	236	4.841	2.421	27
5	50	216	238	2.236	1.118	22
5	53	233	247	7.985	3.993	18
5	56	233	247	0.000	0.000	16
5	59	237	248	1.712	0.856	32
5	62	244	251	3.162	1.581	14
5	65	244	251	0.000	0.000	20
5	68	261	253	7.106	3.553	30
5	71	265	253	1.661	0.830	15
5	74	279	255	5.871	2.935	16
5	77	288	259	4.089	2.044	28
5	80	291	260	1.313	0.656	13
5	83	291	260	0.000	0.000	21
6	17	311	188	-1.000	-1.000	29
6	20	309	190	1.174	0.587	21
6	23	304	195	2.935	1.468	25
6	26	302	197	1.174	0.587	14
6	29	296	203	3.522	1.761	23
6	32	292	207	2.348	1.174	20
6	35	288	209	1.857	0.928	19
6	38	283	214	2.935	1.468	26
6	41	277	220	3.522	1.761	23
6	44	272	224	2.658	1.329	24
6	47	264	230	4.151	2.076	47
6	50	257	234	3.347	1.673	28
6	53	253	237	2.076	1.038	16
6	56	250	239	1.497	0.748	25
6	59	245	242	2.421	1.210	26
6	62	245	243	0.415	0.208	30
6	65	245	243	0.000	0.000	16
7	23	188	300	-1.000	-1.000	18
7	26	196	299	3.347	1.673	28
7	29	210	293	6.323	3.162	21
7	32	211	291	0.928	0.464	18
7	35	216	288	2.421	1.210	9
7	38	226	282	4.841	2.421	19
7	41	230	279	2.076	1.038	19
7	44	235	275	2.658	1.329	11
7	47	240	270	2.935	1.468	18
7	50	245	266	2.658	1.329	17
7	53	251	261	3.242	1.621	15
7	56	256	256	2.935	1.468	12
7	59	260	252	2.348	1.174	24
7	62	262	251	0.928	0.464	19
7	65	264	249	1.174	0.587	17
8	14	210	159	-1.000	-1.000	23
8	17	214	167	3.713	1.857	24
8	20	218	174	3.347	1.673	19
8	23	223	180	3.242	1.621	9
8	26	227	187	3.347	1.673	25
8	29	231	193	2.994	1.497	22
8	32	235	201	3.713	1.857	21
8	35	238	205	2.076	1.038	12
8	38	241	209	2.076	1.038	17
8	41	245	214	2.658	1.329	15
8	44	249	217	2.076	1.038	17
8	47	255	224	3.827	1.914	24
8	50	259	230	2.994	1.497	15
8	53	261	234	1.857	0.928	22
8	56	264	238	2.076	1.038	18
8	59	267	245	3.162	1.581	19
8	62	268	247	0.928	0.464	16
8	65	271	252	2.421	1.210	17
8	68	271	252	0.000	0.000	19
9	20	325	251	-1.000	-1.000	35
9	23	325	251	0.000	0.000	37
9	26	318	251	2.906	1.453	27
9	29	312	248	2.785	1.392	22
9	32	305	247	2.935	1.468	16
9	35	296	244	3.938	1.969	17
9	38	287	241	3.938	1.969	36
9	41	272	237	6.445	3.222	13
9	44	272	237	0.000	0.000	11
9	47	262	236	4.172	2.086	15
9	50	260	236	0.830	0.415	29
9	53	244	235	6.655	3.327	16
9	56	242	234	0.928	0.464	14
9	59	241	234	0.415	0.208	17
9	62	241	234	0.000	0.000	24
9	65	233	230	3.713	1.857	10
10	11	313	181	-1.000	-1.000	85
10	14	313	181	0.000	0.000	64
10	17	300	189	6.337	3.168	22
10	20	300	190	0.415	0.208	17
10	23	297	192	1.497	0.748	26
10	26	293	197	2.658	1.329	25
10	29	289	201	2.348	1.174	23
10	32	282	206	3.571	1.786	21
10	35	276	211	3.242	1.621	19
10	38	269	216	3.571	1.786	15
10	41	263	220	2.994	1.497	17
10	44	255	224	3.713	1.857	24
10	47	251	227	2.076	1.038	21
10	50	246	231	2.658	1.329	5
10	53	243	235	2.076	1.038	19
10	56	243	235	0.000	0.000	23
10	59	241	239	1.857	0.928	15
10	62	240	242	1.313	0.656	21
10	65	240	242	0.000	0.000	21
10	68	238	244	1.174	0.587	12
10	71	238	244	0.000	0.000	14
10	74	232	243	2.525	1.263	11
