# Supplementary material for: The Arp2/3 complex is required for in situ haptotactic response of microglia to iC3b
Source: EMBO Rep. 2026 Feb 27;27(7):1666–95. doi: 10.1038/s44319-026-00720-9 (PMC13076747; doi:10.1038/s44319-026-00720-9)
Supplement: Supplementary file 17 — Source data Fig. 5 [file 44319_2026_720_MOESM17_ESM.zip › Figure 5/5E-G/020625/ck666 no atp tracking 259.txt]

	Track n�	Slice n�	X	Y	Distance	Velocity	Pixel Value
1	1	11	240	193	-1	-1	144
2	1	14	257	203	8.188	4.094	91
3	1	17	257	204	0.415	0.208	104
4	1	20	257	204	0	0	90
5	1	23	257	208	1.661	0.83	22
6	1	26	258	211	1.313	0.656	41
7	1	29	258	215	1.661	0.83	29
8	1	32	258	218	1.245	0.623	172
9	1	35	259	223	2.117	1.058	99
10	1	38	259	225	0.83	0.415	60
11	1	41	260	227	0.928	0.464	60
12	1	44	262	229	1.174	0.587	26
13	1	47	264	230	0.928	0.464	32
14	1	50	266	231	0.928	0.464	19
15	1	53	268	232	0.928	0.464	23
16	1	56	268	232	0	0	22
17	1	59	268	232	0	0	22
18	1	62	268	232	0	0	45
19	1	65	267	231	0.587	0.294	31
20	1	68	267	231	0	0	30
21	1	71	264	229	1.497	0.748	19
22	1	74	264	229	0	0	25
23	1	77	264	229	0	0	22
24	2	14	224	247	-1	-1	38
25	2	17	225	246	0.587	0.294	48
26	2	20	231	239	3.827	1.914	37
27	2	23	234	237	1.497	0.748	46
28	2	26	234	237	0	0	13
29	2	29	242	227	5.316	2.658	44
30	2	32	242	227	0	0	29
31	2	35	247	223	2.658	1.329	19
32	2	38	248	222	0.587	0.294	28
33	2	41	249	220	0.928	0.464	31
34	2	44	250	220	0.415	0.208	26
35	2	47	253	222	1.497	0.748	25
36	2	50	253	224	0.83	0.415	19
37	2	53	254	227	1.313	0.656	19
38	2	56	254	228	0.415	0.208	42
39	2	59	254	228	0	0	80
40	2	62	254	228	0	0	42
41	2	65	250	223	2.658	1.329	39
42	2	68	250	223	0	0	21
43	2	71	246	219	2.348	1.174	20
44	2	74	243	214	2.421	1.21	22
45	2	77	243	214	0	0	19
46	2	80	243	214	0	0	20
47	2	83	245	220	2.625	1.313	12
48	2	86	246	222	0.928	0.464	22
49	2	89	247	225	1.313	0.656	21
50	2	92	248	226	0.587	0.294	15
51	3	14	218	195	-1	-1	56
52	3	17	225	194	2.935	1.468	45
53	3	20	228	193	1.313	0.656	32
54	3	23	229	193	0.415	0.208	36
55	3	26	232	193	1.245	0.623	30
56	3	29	241	191	3.827	1.914	34
57	3	32	243	191	0.83	0.415	38
58	3	35	248	190	2.117	1.058	19
59	3	38	239	191	3.759	1.88	27
60	3	41	231	193	3.423	1.712	20
61	3	44	223	194	3.347	1.673	27
62	3	47	211	195	4.999	2.499	18
63	3	50	208	195	1.245	0.623	26
64	3	53	208	195	0	0	21
65	3	56	208	185	4.151	2.076	27
66	3	59	208	185	0	0	36
67	3	62	224	193	7.426	3.713	29
68	3	65	227	193	1.245	0.623	25
69	3	68	232	193	2.076	1.038	23
70	3	71	241	189	4.089	2.044	22
71	3	74	241	189	0	0	21
72	3	77	244	188	1.313	0.656	19
73	3	80	250	186	2.625	1.313	36
74	3	83	250	186	0	0	23
75	3	86	250	186	0	0	31
76	3	89	250	186	0	0	31
77	3	92	250	185	0.415	0.208	33
78	4	17	289	287	-1	-1	28
79	4	20	289	286	0.415	0.208	33
80	4	23	285	272	6.044	3.022	27
81	4	26	284	262	4.172	2.086	25
82	4	29	284	261	0.415	0.208	17
83	4	32	283	256	2.117	1.058	20
84	4	35	281	250	2.625	1.313	22
85	4	38	281	250	0	0	18
86	4	41	281	250	0	0	15
87	4	44	275	261	5.202	2.601	25
88	4	47	274	270	3.759	1.88	28
89	4	50	274	280	4.151	2.076	21
90	4	53	277	287	3.162	1.581	28
91	4	56	277	290	1.245	0.623	33
92	4	59	280	295	2.421	1.21	26
93	4	62	281	297	0.928	0.464	20
94	4	65	282	300	1.313	0.656	15
95	4	68	286	302	1.857	0.928	22
96	4	71	282	287	6.445	3.222	35
97	4	74	281	285	0.928	0.464	18
98	4	77	273	269	7.426	3.713	20
99	4	80	273	259	4.151	2.076	19
100	4	83	272	255	1.712	0.856	22
101	4	86	268	250	2.658	1.329	33
102	4	89	266	248	1.174	0.587	22
103	4	92	264	248	0.83	0.415	22
104	5	17	313	199	-1	-1	38
105	5	20	299	208	6.909	3.455	34
106	5	23	299	208	0	0	19
107	5	26	295	215	3.347	1.673	19
108	5	29	295	218	1.245	0.623	38
109	5	32	295	219	0.415	0.208	27
110	5	35	293	227	3.423	1.712	16
111	5	38	290	215	5.135	2.567	31
112	5	41	290	211	1.661	0.83	26
113	5	44	290	203	3.321	1.661	43
114	5	47	290	203	0	0	20
115	5	50	290	197	2.491	1.245	42
116	5	53	286	192	2.658	1.329	31
117	5	56	281	185	3.571	1.786	25
118	5	59	281	185	0	0	21
119	5	62	284	192	3.162	1.581	28
120	5	65	285	192	0.415	0.208	26
121	5	68	285	192	0	0	22
122	5	71	282	182	4.334	2.167	24
123	5	74	274	185	3.547	1.773	36
124	5	77	273	186	0.587	0.294	37
125	5	80	269	186	1.661	0.83	24
126	5	83	269	186	0	0	27
127	5	86	269	186	0	0	18
128	5	89	264	182	2.658	1.329	53
129	5	92	258	178	2.994	1.497	27
130	6	11	394	255	-1	-1	35
131	6	14	394	255	0	0	40
132	6	17	394	254	0.415	0.208	29
133	6	20	394	254	0	0	37
134	6	23	389	246	3.916	1.958	18
135	6	26	384	241	2.935	1.468	16
136	6	29	376	235	4.151	2.076	36
137	6	32	370	230	3.242	1.621	24
138	6	35	363	224	3.827	1.914	28
139	6	38	357	221	2.785	1.392	42
140	6	41	356	221	0.415	0.208	27
141	6	44	317	215	16.38	8.19	12
142	6	47	316	215	0.415	0.208	22
143	6	50	316	215	0	0	21
144	6	53	313	213	1.497	0.748	18
145	6	56	310	212	1.313	0.656	22
146	6	59	310	212	0	0	16
147	6	62	306	216	2.348	1.174	19
148	6	65	298	222	4.151	2.076	44
149	6	68	298	222	0	0	25
150	6	71	298	222	0	0	21
151	6	74	295	223	1.313	0.656	20
152	6	77	294	223	0.415	0.208	26
153	6	80	293	223	0.415	0.208	37
154	6	83	287	223	2.491	1.245	75
155	6	86	283	224	1.712	0.856	55
156	6	89	283	224	0	0	45
157	6	92	279	224	1.661	0.83	74
158	7	14	137	219	-1	-1	45
159	7	17	147	224	4.641	2.321	30
160	7	20	147	224	0	0	41
161	7	23	154	223	2.935	1.468	28
162	7	26	159	222	2.117	1.058	62
163	7	29	164	219	2.421	1.21	28
164	7	32	169	216	2.421	1.21	25
165	7	35	175	215	2.525	1.263	27
166	7	38	176	214	0.587	0.294	55
167	7	41	182	213	2.525	1.263	19
168	7	44	187	212	2.117	1.058	32
169	7	47	190	216	2.076	1.038	22
170	7	50	192	219	1.497	0.748	19
171	7	53	185	210	4.733	2.367	17
172	7	56	179	206	2.994	1.497	15
173	7	59	179	206	0	0	25
174	7	62	179	200	2.491	1.245	24
175	7	65	184	195	2.935	1.468	24
176	7	68	169	202	6.872	3.436	16
177	7	71	166	203	1.313	0.656	32
178	7	74	159	201	3.022	1.511	19
179	7	77	155	202	1.712	0.856	30
180	7	80	148	204	3.022	1.511	21
181	7	83	143	205	2.117	1.058	21
182	7	86	142	206	0.587	0.294	29
183	7	89	141	206	0.415	0.208	30
184	7	92	150	201	4.274	2.137	23
185	8	20	311	280	-1	-1	18
186	8	23	306	281	2.117	1.058	26
187	8	26	303	280	1.313	0.656	18
188	8	29	300	270	4.334	2.167	32
189	8	32	297	264	2.785	1.392	43
190	8	35	288	249	7.262	3.631	24
191	8	38	288	249	0	0	18
192	8	41	288	249	0	0	36
193	8	44	284	246	2.076	1.038	25
194	8	47	277	241	3.571	1.786	25
195	8	50	277	241	0	0	13
196	8	53	276	235	2.525	1.263	37
197	8	56	275	233	0.928	0.464	19
198	8	59	270	229	2.658	1.329	22
199	8	62	270	229	0	0	36
200	8	65	270	229	0	0	13
201	8	68	268	228	0.928	0.464	47
202	8	71	267	228	0.415	0.208	93
203	8	74	263	225	2.076	1.038	39
204	8	77	260	224	1.313	0.656	17
205	8	80	260	224	0	0	29
206	8	83	260	223	0.415	0.208	41
207	8	86	257	224	1.313	0.656	220
208	8	89	252	225	2.117	1.058	104
209	8	92	252	225	0	0	134
210	9	20	268	335	-1	-1	24
211	9	23	267	334	0.587	0.294	20
212	9	26	255	313	10.041	5.02	36
213	9	29	254	313	0.415	0.208	18
214	9	32	244	302	6.171	3.086	22
215	9	35	243	301	0.587	0.294	25
216	9	38	237	293	4.151	2.076	18
217	9	41	236	288	2.117	1.058	54
218	9	44	234	277	4.641	2.321	11
219	9	47	233	272	2.117	1.058	11
220	9	50	233	270	0.83	0.415	29
221	9	53	230	259	4.733	2.367	26
222	9	56	230	259	0	0	28
223	9	59	229	255	1.712	0.856	21
224	9	62	227	249	2.625	1.313	24
225	9	65	226	244	2.117	1.058	17
226	9	68	226	244	0	0	117
227	9	71	226	244	0	0	34
228	9	74	226	237	2.906	1.453	40
229	9	77	226	237	0	0	14
230	9	80	226	237	0	0	27
231	9	83	225	231	2.525	1.263	23
232	9	86	225	227	1.661	0.83	16
233	9	89	225	227	0	0	23
234	9	92	225	227	0	0	17
235	10	20	315	271	-1	-1	24
236	10	23	316	271	0.415	0.208	22
237	10	26	320	277	2.994	1.497	28
238	10	29	320	278	0.415	0.208	21
239	10	32	326	286	4.151	2.076	18
240	10	35	326	286	0	0	21
241	10	38	326	287	0.415	0.208	22
242	10	41	325	292	2.117	1.058	32
243	10	44	324	294	0.928	0.464	12
244	10	47	321	294	1.245	0.623	18
245	10	50	317	295	1.712	0.856	19
246	10	53	314	295	1.245	0.623	25
247	10	56	314	295	0	0	19
248	10	59	305	299	4.089	2.044	17
249	10	62	302	302	1.761	0.881	33
250	10	65	302	302	0	0	12
251	10	68	301	303	0.587	0.294	12
252	10	71	298	306	1.761	0.881	15
253	10	74	298	306	0	0	17
254	10	77	295	295	4.733	2.367	18
255	10	80	294	289	2.525	1.263	13
256	10	83	289	282	3.571	1.786	33
257	10	86	286	274	3.547	1.773	20
258	10	89	281	266	3.916	1.958	17
259	10	92	277	260	2.994	1.497	30
