# Supplementary material for: The Arp2/3 complex is required for in situ haptotactic response of microglia to iC3b
Source: EMBO Rep. 2026 Feb 27;27(7):1666–95. doi: 10.1038/s44319-026-00720-9 (PMC13076747; doi:10.1038/s44319-026-00720-9)
Supplement: Supplementary file 17 — Source data Fig. 5 [file 44319_2026_720_MOESM17_ESM.zip › Figure 5/5E-G/020625/ck666 no atp tracking.csv]

Track n�	Slice n�	X	Y	Distance	Velocity	Pixel Value
1	11	240	193	-1.000	-1.000	144
1	14	257	203	8.188	4.094	91
1	17	257	204	0.415	0.208	104
1	20	257	204	0.000	0.000	90
1	23	257	208	1.661	0.830	22
1	26	258	211	1.313	0.656	41
1	29	258	215	1.661	0.830	29
1	32	258	218	1.245	0.623	172
1	35	259	223	2.117	1.058	99
1	38	259	225	0.830	0.415	60
1	41	260	227	0.928	0.464	60
1	44	262	229	1.174	0.587	26
1	47	264	230	0.928	0.464	32
1	50	266	231	0.928	0.464	19
1	53	268	232	0.928	0.464	23
1	56	268	232	0.000	0.000	22
1	59	268	232	0.000	0.000	22
1	62	268	232	0.000	0.000	45
1	65	267	231	0.587	0.294	31
1	68	267	231	0.000	0.000	30
1	71	264	229	1.497	0.748	19
1	74	264	229	0.000	0.000	25
1	77	264	229	0.000	0.000	22
2	14	224	247	-1.000	-1.000	38
2	17	225	246	0.587	0.294	48
2	20	231	239	3.827	1.914	37
2	23	234	237	1.497	0.748	46
2	26	234	237	0.000	0.000	13
2	29	242	227	5.316	2.658	44
2	32	242	227	0.000	0.000	29
2	35	247	223	2.658	1.329	19
2	38	248	222	0.587	0.294	28
2	41	249	220	0.928	0.464	31
2	44	250	220	0.415	0.208	26
2	47	253	222	1.497	0.748	25
2	50	253	224	0.830	0.415	19
2	53	254	227	1.313	0.656	19
2	56	254	228	0.415	0.208	42
2	59	254	228	0.000	0.000	80
2	62	254	228	0.000	0.000	42
2	65	250	223	2.658	1.329	39
2	68	250	223	0.000	0.000	21
2	71	246	219	2.348	1.174	20
2	74	243	214	2.421	1.210	22
2	77	243	214	0.000	0.000	19
2	80	243	214	0.000	0.000	20
2	83	245	220	2.625	1.313	12
2	86	246	222	0.928	0.464	22
2	89	247	225	1.313	0.656	21
2	92	248	226	0.587	0.294	15
3	14	218	195	-1.000	-1.000	56
3	17	225	194	2.935	1.468	45
3	20	228	193	1.313	0.656	32
3	23	229	193	0.415	0.208	36
3	26	232	193	1.245	0.623	30
3	29	241	191	3.827	1.914	34
3	32	243	191	0.830	0.415	38
3	35	248	190	2.117	1.058	19
3	38	239	191	3.759	1.880	27
3	41	231	193	3.423	1.712	20
3	44	223	194	3.347	1.673	27
3	47	211	195	4.999	2.499	18
3	50	208	195	1.245	0.623	26
3	53	208	195	0.000	0.000	21
3	56	208	185	4.151	2.076	27
3	59	208	185	0.000	0.000	36
3	62	224	193	7.426	3.713	29
3	65	227	193	1.245	0.623	25
3	68	232	193	2.076	1.038	23
3	71	241	189	4.089	2.044	22
3	74	241	189	0.000	0.000	21
3	77	244	188	1.313	0.656	19
3	80	250	186	2.625	1.313	36
3	83	250	186	0.000	0.000	23
3	86	250	186	0.000	0.000	31
3	89	250	186	0.000	0.000	31
3	92	250	185	0.415	0.208	33
4	17	289	287	-1.000	-1.000	28
4	20	289	286	0.415	0.208	33
4	23	285	272	6.044	3.022	27
4	26	284	262	4.172	2.086	25
4	29	284	261	0.415	0.208	17
4	32	283	256	2.117	1.058	20
4	35	281	250	2.625	1.313	22
4	38	281	250	0.000	0.000	18
4	41	281	250	0.000	0.000	15
4	44	275	261	5.202	2.601	25
4	47	274	270	3.759	1.880	28
4	50	274	280	4.151	2.076	21
4	53	277	287	3.162	1.581	28
4	56	277	290	1.245	0.623	33
4	59	280	295	2.421	1.210	26
4	62	281	297	0.928	0.464	20
4	65	282	300	1.313	0.656	15
4	68	286	302	1.857	0.928	22
4	71	282	287	6.445	3.222	35
4	74	281	285	0.928	0.464	18
4	77	273	269	7.426	3.713	20
4	80	273	259	4.151	2.076	19
4	83	272	255	1.712	0.856	22
4	86	268	250	2.658	1.329	33
4	89	266	248	1.174	0.587	22
4	92	264	248	0.830	0.415	22
5	17	313	199	-1.000	-1.000	38
5	20	299	208	6.909	3.455	34
5	23	299	208	0.000	0.000	19
5	26	295	215	3.347	1.673	19
5	29	295	218	1.245	0.623	38
5	32	295	219	0.415	0.208	27
5	35	293	227	3.423	1.712	16
5	38	290	215	5.135	2.567	31
5	41	290	211	1.661	0.830	26
5	44	290	203	3.321	1.661	43
5	47	290	203	0.000	0.000	20
5	50	290	197	2.491	1.245	42
5	53	286	192	2.658	1.329	31
5	56	281	185	3.571	1.786	25
5	59	281	185	0.000	0.000	21
5	62	284	192	3.162	1.581	28
5	65	285	192	0.415	0.208	26
5	68	285	192	0.000	0.000	22
5	71	282	182	4.334	2.167	24
5	74	274	185	3.547	1.773	36
5	77	273	186	0.587	0.294	37
5	80	269	186	1.661	0.830	24
5	83	269	186	0.000	0.000	27
5	86	269	186	0.000	0.000	18
5	89	264	182	2.658	1.329	53
5	92	258	178	2.994	1.497	27
6	11	394	255	-1.000	-1.000	35
6	14	394	255	0.000	0.000	40
6	17	394	254	0.415	0.208	29
6	20	394	254	0.000	0.000	37
6	23	389	246	3.916	1.958	18
6	26	384	241	2.935	1.468	16
6	29	376	235	4.151	2.076	36
6	32	370	230	3.242	1.621	24
6	35	363	224	3.827	1.914	28
6	38	357	221	2.785	1.392	42
6	41	356	221	0.415	0.208	27
6	44	317	215	16.380	8.190	12
6	47	316	215	0.415	0.208	22
6	50	316	215	0.000	0.000	21
6	53	313	213	1.497	0.748	18
6	56	310	212	1.313	0.656	22
6	59	310	212	0.000	0.000	16
6	62	306	216	2.348	1.174	19
6	65	298	222	4.151	2.076	44
6	68	298	222	0.000	0.000	25
6	71	298	222	0.000	0.000	21
6	74	295	223	1.313	0.656	20
6	77	294	223	0.415	0.208	26
6	80	293	223	0.415	0.208	37
6	83	287	223	2.491	1.245	75
6	86	283	224	1.712	0.856	55
6	89	283	224	0.000	0.000	45
6	92	279	224	1.661	0.830	74
7	14	137	219	-1.000	-1.000	45
7	17	147	224	4.641	2.321	30
7	20	147	224	0.000	0.000	41
7	23	154	223	2.935	1.468	28
7	26	159	222	2.117	1.058	62
7	29	164	219	2.421	1.210	28
7	32	169	216	2.421	1.210	25
7	35	175	215	2.525	1.263	27
7	38	176	214	0.587	0.294	55
7	41	182	213	2.525	1.263	19
7	44	187	212	2.117	1.058	32
7	47	190	216	2.076	1.038	22
7	50	192	219	1.497	0.748	19
7	53	185	210	4.733	2.367	17
7	56	179	206	2.994	1.497	15
7	59	179	206	0.000	0.000	25
7	62	179	200	2.491	1.245	24
7	65	184	195	2.935	1.468	24
7	68	169	202	6.872	3.436	16
7	71	166	203	1.313	0.656	32
7	74	159	201	3.022	1.511	19
7	77	155	202	1.712	0.856	30
7	80	148	204	3.022	1.511	21
7	83	143	205	2.117	1.058	21
7	86	142	206	0.587	0.294	29
7	89	141	206	0.415	0.208	30
7	92	150	201	4.274	2.137	23
8	20	311	280	-1.000	-1.000	18
8	23	306	281	2.117	1.058	26
8	26	303	280	1.313	0.656	18
8	29	300	270	4.334	2.167	32
8	32	297	264	2.785	1.392	43
8	35	288	249	7.262	3.631	24
8	38	288	249	0.000	0.000	18
8	41	288	249	0.000	0.000	36
8	44	284	246	2.076	1.038	25
8	47	277	241	3.571	1.786	25
8	50	277	241	0.000	0.000	13
8	53	276	235	2.525	1.263	37
8	56	275	233	0.928	0.464	19
8	59	270	229	2.658	1.329	22
8	62	270	229	0.000	0.000	36
8	65	270	229	0.000	0.000	13
8	68	268	228	0.928	0.464	47
8	71	267	228	0.415	0.208	93
8	74	263	225	2.076	1.038	39
8	77	260	224	1.313	0.656	17
8	80	260	224	0.000	0.000	29
8	83	260	223	0.415	0.208	41
8	86	257	224	1.313	0.656	220
8	89	252	225	2.117	1.058	104
8	92	252	225	0.000	0.000	134
9	20	268	335	-1.000	-1.000	24
9	23	267	334	0.587	0.294	20
9	26	255	313	10.041	5.020	36
9	29	254	313	0.415	0.208	18
9	32	244	302	6.171	3.086	22
9	35	243	301	0.587	0.294	25
9	38	237	293	4.151	2.076	18
9	41	236	288	2.117	1.058	54
9	44	234	277	4.641	2.321	11
9	47	233	272	2.117	1.058	11
9	50	233	270	0.830	0.415	29
9	53	230	259	4.733	2.367	26
9	56	230	259	0.000	0.000	28
9	59	229	255	1.712	0.856	21
9	62	227	249	2.625	1.313	24
9	65	226	244	2.117	1.058	17
9	68	226	244	0.000	0.000	117
9	71	226	244	0.000	0.000	34
9	74	226	237	2.906	1.453	40
9	77	226	237	0.000	0.000	14
9	80	226	237	0.000	0.000	27
9	83	225	231	2.525	1.263	23
9	86	225	227	1.661	0.830	16
9	89	225	227	0.000	0.000	23
9	92	225	227	0.000	0.000	17
10	20	315	271	-1.000	-1.000	24
10	23	316	271	0.415	0.208	22
10	26	320	277	2.994	1.497	28
10	29	320	278	0.415	0.208	21
10	32	326	286	4.151	2.076	18
10	35	326	286	0.000	0.000	21
10	38	326	287	0.415	0.208	22
10	41	325	292	2.117	1.058	32
10	44	324	294	0.928	0.464	12
10	47	321	294	1.245	0.623	18
10	50	317	295	1.712	0.856	19
10	53	314	295	1.245	0.623	25
10	56	314	295	0.000	0.000	19
10	59	305	299	4.089	2.044	17
10	62	302	302	1.761	0.881	33
10	65	302	302	0.000	0.000	12
10	68	301	303	0.587	0.294	12
10	71	298	306	1.761	0.881	15
10	74	298	306	0.000	0.000	17
10	77	295	295	4.733	2.367	18
10	80	294	289	2.525	1.263	13
10	83	289	282	3.571	1.786	33
10	86	286	274	3.547	1.773	20
10	89	281	266	3.916	1.958	17
10	92	277	260	2.994	1.497	30
