# Supplementary material for: The Arp2/3 complex is required for in situ haptotactic response of microglia to iC3b
Source: EMBO Rep. 2026 Feb 27;27(7):1666–95. doi: 10.1038/s44319-026-00720-9 (PMC13076747; doi:10.1038/s44319-026-00720-9)
Supplement: Supplementary file 17 — Source data Fig. 5 [file 44319_2026_720_MOESM17_ESM.zip › Figure 5/5E-G/020625/ck666 yes atp tracking 168.txt]

	Track n�	Slice n�	X	Y	Distance	Velocity	Pixel Value
1	1	12	188	193	-1	-1	18
2	1	15	192	206	5.646	2.823	9
3	1	18	195	207	1.313	0.656	20
4	1	21	197	210	1.497	0.748	19
5	1	24	197	211	0.415	0.208	13
6	1	27	197	215	1.661	0.83	15
7	1	30	197	218	1.245	0.623	21
8	1	33	196	223	2.117	1.058	9
9	1	36	195	228	2.117	1.058	15
10	1	39	195	229	0.415	0.208	13
11	1	42	198	235	2.785	1.392	9
12	1	45	199	236	0.587	0.294	10
13	1	48	202	238	1.497	0.748	11
14	1	51	203	238	0.415	0.208	8
15	2	12	231	195	-1	-1	6
16	2	15	238	201	3.827	1.914	23
17	2	18	238	201	0	0	10
18	2	21	238	208	2.906	1.453	6
19	2	24	238	209	0.415	0.208	7
20	2	27	238	217	3.321	1.661	5
21	2	30	237	219	0.928	0.464	12
22	2	33	235	225	2.625	1.313	8
23	2	36	230	231	3.242	1.621	21
24	2	39	230	233	0.83	0.415	33
25	2	42	227	235	1.497	0.748	9
26	2	45	225	240	2.236	1.118	11
27	2	48	223	242	1.174	0.587	5
28	2	51	223	243	0.415	0.208	6
29	3	15	142	221	-1	-1	20
30	3	18	145	229	3.547	1.773	22
31	3	21	146	232	1.313	0.656	29
32	3	24	152	239	3.827	1.914	22
33	3	27	156	242	2.076	1.038	16
34	3	30	161	243	2.117	1.058	52
35	3	33	168	247	3.347	1.673	7
36	3	36	179	250	4.733	2.367	7
37	3	39	179	250	0	0	4
38	3	42	180	250	0.415	0.208	5
39	3	45	185	254	2.658	1.329	4
40	3	48	185	254	0	0	10
41	3	51	232	271	20.748	10.374	4
42	4	18	268	262	-1	-1	5
43	4	21	249	249	9.557	4.778	56
44	4	24	246	245	2.076	1.038	34
45	4	27	242	240	2.658	1.329	33
46	4	30	240	238	1.174	0.587	26
47	4	33	239	237	0.587	0.294	11
48	4	36	232	232	3.571	1.786	38
49	4	39	227	230	2.236	1.118	16
50	4	42	220	228	3.022	1.511	51
51	4	45	210	225	4.334	2.167	60
52	4	48	208	224	0.928	0.464	45
53	4	51	206	223	0.928	0.464	6
54	4	54	205	223	0.415	0.208	8
55	4	57	202	221	1.497	0.748	11
56	4	60	200	219	1.174	0.587	6
57	5	15	170	357	-1	-1	15
58	5	18	170	357	0	0	19
59	5	21	173	348	3.938	1.969	38
60	5	24	173	346	0.83	0.415	24
61	5	27	177	336	4.471	2.236	8
62	5	30	179	331	2.236	1.118	7
63	5	33	181	321	4.233	2.117	13
64	5	36	183	313	3.423	1.712	8
65	5	39	186	304	3.938	1.969	9
66	5	42	188	298	2.625	1.313	5
67	5	45	191	290	3.547	1.773	13
68	5	48	193	284	2.625	1.313	6
69	5	51	194	277	2.935	1.468	1
70	5	54	195	271	2.525	1.263	7
71	5	57	195	271	0	0	7
72	5	60	198	264	3.162	1.581	4
73	5	63	201	258	2.785	1.392	9
74	5	66	204	255	1.761	0.881	17
75	5	69	204	255	0	0	9
76	5	72	207	249	2.785	1.392	40
77	5	75	207	249	0	0	31
78	6	15	218	366	-1	-1	9
79	6	18	219	362	1.712	0.856	7
80	6	21	222	350	5.135	2.567	6
81	6	24	224	332	7.518	3.759	33
82	6	27	224	326	2.491	1.245	6
83	6	30	224	318	3.321	1.661	8
84	6	33	222	306	5.05	2.525	5
85	6	36	222	304	0.83	0.415	4
86	6	39	219	298	2.785	1.392	5
87	6	42	216	290	3.547	1.773	6
88	6	45	212	282	3.713	1.857	7
89	6	48	210	278	1.857	0.928	7
90	6	51	208	275	1.497	0.748	2
91	6	54	207	270	2.117	1.058	4
92	6	57	206	264	2.525	1.263	5
93	6	60	205	256	3.347	1.673	5
94	6	63	205	254	0.83	0.415	9
95	6	66	204	249	2.117	1.058	15
96	6	69	204	247	0.83	0.415	31
97	7	12	147	189	-1	-1	24
98	7	15	148	192	1.313	0.656	10
99	7	18	153	196	2.658	1.329	10
100	7	21	156	199	1.761	0.881	12
101	7	24	160	210	4.859	2.429	7
102	7	27	166	224	6.323	3.162	16
103	7	30	172	228	2.994	1.497	38
104	7	33	176	231	2.076	1.038	30
105	7	36	183	238	4.11	2.055	9
106	7	39	190	242	3.347	1.673	7
107	7	42	191	243	0.587	0.294	12
108	7	45	206	249	6.707	3.353	10
109	7	48	209	248	1.313	0.656	8
110	7	51	211	247	0.928	0.464	1
111	7	54	215	243	2.348	1.174	7
112	8	21	335	190	-1	-1	6
113	8	24	335	190	0	0	74
114	8	27	329	192	2.625	1.313	15
115	8	30	327	193	0.928	0.464	5
116	8	33	321	194	2.525	1.263	4
117	8	36	314	198	3.347	1.673	7
118	8	39	307	201	3.162	1.581	6
119	8	42	298	204	3.938	1.969	6
120	8	45	291	206	3.022	1.511	6
121	8	48	280	208	4.641	2.321	6
122	8	51	270	211	4.334	2.167	3
123	8	54	270	211	0	0	8
124	8	57	270	211	0	0	9
125	8	60	264	210	2.525	1.263	9
126	8	63	264	210	0	0	7
127	8	66	261	211	1.313	0.656	7
128	8	69	252	213	3.827	1.914	9
129	8	72	252	213	0	0	13
130	8	75	252	213	0	0	10
131	8	78	251	213	0.415	0.208	9
132	8	81	259	217	3.713	1.857	17
133	9	15	228	158	-1	-1	9
134	9	18	227	165	2.935	1.468	13
135	9	21	227	172	2.906	1.453	7
136	9	24	230	178	2.785	1.392	9
137	9	27	233	185	3.162	1.581	15
138	9	30	235	194	3.827	1.914	8
139	9	33	235	198	1.661	0.83	50
140	9	36	235	205	2.906	1.453	10
141	9	39	234	210	2.117	1.058	12
142	9	42	232	218	3.423	1.712	16
143	9	45	230	222	1.857	0.928	8
144	9	48	228	226	1.857	0.928	10
145	9	51	226	232	2.625	1.313	3
146	9	54	226	233	0.415	0.208	15
147	9	57	226	233	0	0	19
148	9	60	225	245	4.999	2.499	21
149	9	63	225	245	0	0	15
150	9	66	225	245	0	0	16
151	10	15	158	211	-1	-1	14
152	10	18	162	212	1.712	0.856	6
153	10	21	163	212	0.415	0.208	8
154	10	24	169	214	2.625	1.313	21
155	10	27	181	216	5.05	2.525	15
156	10	30	185	219	2.076	1.038	29
157	10	33	190	221	2.236	1.118	17
158	10	36	202	225	5.251	2.625	24
159	10	39	210	228	3.547	1.773	42
160	10	42	215	230	2.236	1.118	53
161	10	45	217	233	1.497	0.748	55
162	10	48	222	235	2.236	1.118	9
163	10	51	227	239	2.658	1.329	2
164	10	54	231	240	1.712	0.856	16
165	10	57	231	241	0.415	0.208	28
166	10	60	237	242	2.525	1.263	8
167	10	63	238	243	0.587	0.294	9
168	10	66	242	244	1.712	0.856	6
