# Supplementary material for: The Arp2/3 complex is required for in situ haptotactic response of microglia to iC3b
Source: EMBO Rep. 2026 Feb 27;27(7):1666–95. doi: 10.1038/s44319-026-00720-9 (PMC13076747; doi:10.1038/s44319-026-00720-9)
Supplement: Supplementary file 17 — Source data Fig. 5 [file 44319_2026_720_MOESM17_ESM.zip › Figure 5/5E-G/020625/ck666 yes atp tracking.csv]

Track n�	Slice n�	X	Y	Distance	Velocity	Pixel Value
1	12	188	193	-1.000	-1.000	18
1	15	192	206	5.646	2.823	9
1	18	195	207	1.313	0.656	20
1	21	197	210	1.497	0.748	19
1	24	197	211	0.415	0.208	13
1	27	197	215	1.661	0.830	15
1	30	197	218	1.245	0.623	21
1	33	196	223	2.117	1.058	9
1	36	195	228	2.117	1.058	15
1	39	195	229	0.415	0.208	13
1	42	198	235	2.785	1.392	9
1	45	199	236	0.587	0.294	10
1	48	202	238	1.497	0.748	11
1	51	203	238	0.415	0.208	8
2	12	231	195	-1.000	-1.000	6
2	15	238	201	3.827	1.914	23
2	18	238	201	0.000	0.000	10
2	21	238	208	2.906	1.453	6
2	24	238	209	0.415	0.208	7
2	27	238	217	3.321	1.661	5
2	30	237	219	0.928	0.464	12
2	33	235	225	2.625	1.313	8
2	36	230	231	3.242	1.621	21
2	39	230	233	0.830	0.415	33
2	42	227	235	1.497	0.748	9
2	45	225	240	2.236	1.118	11
2	48	223	242	1.174	0.587	5
2	51	223	243	0.415	0.208	6
3	15	142	221	-1.000	-1.000	20
3	18	145	229	3.547	1.773	22
3	21	146	232	1.313	0.656	29
3	24	152	239	3.827	1.914	22
3	27	156	242	2.076	1.038	16
3	30	161	243	2.117	1.058	52
3	33	168	247	3.347	1.673	7
3	36	179	250	4.733	2.367	7
3	39	179	250	0.000	0.000	4
3	42	180	250	0.415	0.208	5
3	45	185	254	2.658	1.329	4
3	48	185	254	0.000	0.000	10
3	51	232	271	20.748	10.374	4
4	18	268	262	-1.000	-1.000	5
4	21	249	249	9.557	4.778	56
4	24	246	245	2.076	1.038	34
4	27	242	240	2.658	1.329	33
4	30	240	238	1.174	0.587	26
4	33	239	237	0.587	0.294	11
4	36	232	232	3.571	1.786	38
4	39	227	230	2.236	1.118	16
4	42	220	228	3.022	1.511	51
4	45	210	225	4.334	2.167	60
4	48	208	224	0.928	0.464	45
4	51	206	223	0.928	0.464	6
4	54	205	223	0.415	0.208	8
4	57	202	221	1.497	0.748	11
4	60	200	219	1.174	0.587	6
5	15	170	357	-1.000	-1.000	15
5	18	170	357	0.000	0.000	19
5	21	173	348	3.938	1.969	38
5	24	173	346	0.830	0.415	24
5	27	177	336	4.471	2.236	8
5	30	179	331	2.236	1.118	7
5	33	181	321	4.233	2.117	13
5	36	183	313	3.423	1.712	8
5	39	186	304	3.938	1.969	9
5	42	188	298	2.625	1.313	5
5	45	191	290	3.547	1.773	13
5	48	193	284	2.625	1.313	6
5	51	194	277	2.935	1.468	1
5	54	195	271	2.525	1.263	7
5	57	195	271	0.000	0.000	7
5	60	198	264	3.162	1.581	4
5	63	201	258	2.785	1.392	9
5	66	204	255	1.761	0.881	17
5	69	204	255	0.000	0.000	9
5	72	207	249	2.785	1.392	40
5	75	207	249	0.000	0.000	31
6	15	218	366	-1.000	-1.000	9
6	18	219	362	1.712	0.856	7
6	21	222	350	5.135	2.567	6
6	24	224	332	7.518	3.759	33
6	27	224	326	2.491	1.245	6
6	30	224	318	3.321	1.661	8
6	33	222	306	5.050	2.525	5
6	36	222	304	0.830	0.415	4
6	39	219	298	2.785	1.392	5
6	42	216	290	3.547	1.773	6
6	45	212	282	3.713	1.857	7
6	48	210	278	1.857	0.928	7
6	51	208	275	1.497	0.748	2
6	54	207	270	2.117	1.058	4
6	57	206	264	2.525	1.263	5
6	60	205	256	3.347	1.673	5
6	63	205	254	0.830	0.415	9
6	66	204	249	2.117	1.058	15
6	69	204	247	0.830	0.415	31
7	12	147	189	-1.000	-1.000	24
7	15	148	192	1.313	0.656	10
7	18	153	196	2.658	1.329	10
7	21	156	199	1.761	0.881	12
7	24	160	210	4.859	2.429	7
7	27	166	224	6.323	3.162	16
7	30	172	228	2.994	1.497	38
7	33	176	231	2.076	1.038	30
7	36	183	238	4.110	2.055	9
7	39	190	242	3.347	1.673	7
7	42	191	243	0.587	0.294	12
7	45	206	249	6.707	3.353	10
7	48	209	248	1.313	0.656	8
7	51	211	247	0.928	0.464	1
7	54	215	243	2.348	1.174	7
8	21	335	190	-1.000	-1.000	6
8	24	335	190	0.000	0.000	74
8	27	329	192	2.625	1.313	15
8	30	327	193	0.928	0.464	5
8	33	321	194	2.525	1.263	4
8	36	314	198	3.347	1.673	7
8	39	307	201	3.162	1.581	6
8	42	298	204	3.938	1.969	6
8	45	291	206	3.022	1.511	6
8	48	280	208	4.641	2.321	6
8	51	270	211	4.334	2.167	3
8	54	270	211	0.000	0.000	8
8	57	270	211	0.000	0.000	9
8	60	264	210	2.525	1.263	9
8	63	264	210	0.000	0.000	7
8	66	261	211	1.313	0.656	7
8	69	252	213	3.827	1.914	9
8	72	252	213	0.000	0.000	13
8	75	252	213	0.000	0.000	10
8	78	251	213	0.415	0.208	9
8	81	259	217	3.713	1.857	17
9	15	228	158	-1.000	-1.000	9
9	18	227	165	2.935	1.468	13
9	21	227	172	2.906	1.453	7
9	24	230	178	2.785	1.392	9
9	27	233	185	3.162	1.581	15
9	30	235	194	3.827	1.914	8
9	33	235	198	1.661	0.830	50
9	36	235	205	2.906	1.453	10
9	39	234	210	2.117	1.058	12
9	42	232	218	3.423	1.712	16
9	45	230	222	1.857	0.928	8
9	48	228	226	1.857	0.928	10
9	51	226	232	2.625	1.313	3
9	54	226	233	0.415	0.208	15
9	57	226	233	0.000	0.000	19
9	60	225	245	4.999	2.499	21
9	63	225	245	0.000	0.000	15
9	66	225	245	0.000	0.000	16
10	15	158	211	-1.000	-1.000	14
10	18	162	212	1.712	0.856	6
10	21	163	212	0.415	0.208	8
10	24	169	214	2.625	1.313	21
10	27	181	216	5.050	2.525	15
10	30	185	219	2.076	1.038	29
10	33	190	221	2.236	1.118	17
10	36	202	225	5.251	2.625	24
10	39	210	228	3.547	1.773	42
10	42	215	230	2.236	1.118	53
10	45	217	233	1.497	0.748	55
10	48	222	235	2.236	1.118	9
10	51	227	239	2.658	1.329	2
10	54	231	240	1.712	0.856	16
10	57	231	241	0.415	0.208	28
10	60	237	242	2.525	1.263	8
10	63	238	243	0.587	0.294	9
10	66	242	244	1.712	0.856	6
