# Supplementary material for: The Arp2/3 complex is required for in situ haptotactic response of microglia to iC3b
Source: EMBO Rep. 2026 Feb 27;27(7):1666–95. doi: 10.1038/s44319-026-00720-9 (PMC13076747; doi:10.1038/s44319-026-00720-9)
Supplement: Supplementary file 17 — Source data Fig. 5 [file 44319_2026_720_MOESM17_ESM.zip › Figure 5/5E-G/020625/dmso no atp tracking 272.txt]

	Track n�	Slice n�	X	Y	Distance	Velocity	Pixel Value
1	1	11	221	255	-1	-1	65
2	1	14	221	258	1.245	0.623	40
3	1	17	221	258	0	0	27
4	1	20	221	258	0	0	30
5	1	23	221	250	3.321	1.661	24
6	1	26	222	245	2.117	1.058	22
7	1	29	222	245	0	0	15
8	1	32	225	239	2.785	1.392	18
9	1	35	226	238	0.587	0.294	19
10	1	38	219	253	6.872	3.436	35
11	1	41	217	264	4.641	2.321	26
12	1	44	217	268	1.661	0.83	20
13	1	47	212	259	4.274	2.137	21
14	1	50	195	248	8.406	4.203	32
15	1	53	190	244	2.658	1.329	29
16	1	56	191	244	0.415	0.208	29
17	1	59	197	247	2.785	1.392	25
18	1	62	204	252	3.571	1.786	20
19	1	65	216	257	5.397	2.698	21
20	1	68	221	267	4.641	2.321	24
21	1	71	224	264	1.761	0.881	16
22	1	74	229	260	2.658	1.329	26
23	1	77	236	259	2.935	1.468	13
24	1	80	244	260	3.347	1.673	33
25	1	83	246	260	0.83	0.415	25
26	1	86	229	259	7.069	3.535	16
27	1	89	220	261	3.827	1.914	11
28	1	92	220	261	0	0	34
29	2	14	162	255	-1	-1	33
30	2	17	168	241	6.323	3.162	34
31	2	20	169	240	0.587	0.294	38
32	2	23	170	236	1.712	0.856	37
33	2	26	173	225	4.733	2.367	27
34	2	29	173	225	0	0	20
35	2	32	175	232	3.022	1.511	25
36	2	35	176	239	2.935	1.468	15
37	2	38	177	245	2.525	1.263	21
38	2	41	177	252	2.906	1.453	22
39	2	44	177	261	3.736	1.868	23
40	2	47	177	261	0	0	26
41	2	50	177	267	2.491	1.245	29
42	2	53	177	270	1.245	0.623	21
43	2	56	174	276	2.785	1.392	23
44	2	59	174	276	0	0	18
45	2	62	174	276	0	0	19
46	2	65	176	273	1.497	0.748	29
47	2	68	177	272	0.587	0.294	53
48	2	71	186	269	3.938	1.969	17
49	2	74	187	269	0.415	0.208	37
50	2	77	190	269	1.245	0.623	22
51	2	80	194	267	1.857	0.928	25
52	2	83	198	265	1.857	0.928	18
53	2	86	198	264	0.415	0.208	48
54	2	89	202	263	1.712	0.856	82
55	2	92	210	260	3.547	1.773	36
56	3	14	255	273	-1	-1	48
57	3	17	255	266	2.906	1.453	19
58	3	20	255	259	2.906	1.453	24
59	3	23	255	254	2.076	1.038	16
60	3	26	255	243	4.566	2.283	20
61	3	29	253	236	3.022	1.511	17
62	3	32	252	228	3.347	1.673	18
63	3	35	252	228	0	0	14
64	3	38	252	229	0.415	0.208	19
65	3	41	254	240	4.641	2.321	31
66	3	44	254	240	0	0	26
67	3	47	254	245	2.076	1.038	25
68	3	50	250	245	1.661	0.83	19
69	3	53	249	245	0.415	0.208	15
70	3	56	249	241	1.661	0.83	20
71	3	59	253	241	1.661	0.83	36
72	3	62	256	239	1.497	0.748	25
73	3	65	264	233	4.151	2.076	23
74	3	68	270	222	5.202	2.601	22
75	3	71	270	222	0	0	36
76	3	74	271	218	1.712	0.856	26
77	3	77	268	233	6.35	3.175	29
78	3	80	265	239	2.785	1.392	34
79	3	83	264	240	0.587	0.294	14
80	3	86	261	242	1.497	0.748	33
81	3	89	257	244	1.857	0.928	39
82	3	92	250	245	2.935	1.468	31
83	4	14	366	227	-1	-1	45
84	4	17	356	231	4.471	2.236	33
85	4	20	356	231	0	0	14
86	4	23	350	234	2.785	1.392	24
87	4	26	347	235	1.313	0.656	27
88	4	29	341	235	2.491	1.245	26
89	4	32	340	235	0.415	0.208	10
90	4	35	333	227	4.413	2.206	16
91	4	38	330	223	2.076	1.038	14
92	4	41	324	221	2.625	1.313	23
93	4	44	317	215	3.827	1.914	28
94	4	47	315	211	1.857	0.928	20
95	4	50	315	219	3.321	1.661	15
96	4	53	315	220	0.415	0.208	14
97	4	56	316	223	1.313	0.656	16
98	4	59	320	227	2.348	1.174	41
99	4	62	323	229	1.497	0.748	26
100	4	65	327	231	1.857	0.928	25
101	4	68	338	232	4.585	2.293	20
102	4	71	345	234	3.022	1.511	22
103	4	74	347	237	1.497	0.748	78
104	4	77	348	238	0.587	0.294	32
105	4	80	351	245	3.162	1.581	23
106	4	83	351	245	0	0	28
107	4	86	351	253	3.321	1.661	8
108	4	89	351	253	0	0	18
109	4	92	350	255	0.928	0.464	18
110	5	11	223	106	-1	-1	69
111	5	14	224	109	1.313	0.656	34
112	5	17	227	110	1.313	0.656	29
113	5	20	230	114	2.076	1.038	29
114	5	23	231	116	0.928	0.464	21
115	5	26	234	125	3.938	1.969	16
116	5	29	234	126	0.415	0.208	25
117	5	32	235	129	1.313	0.656	17
118	5	35	235	134	2.076	1.038	30
119	5	38	231	136	1.857	0.928	19
120	5	41	224	137	2.935	1.468	14
121	5	44	224	137	0	0	24
122	5	47	219	143	3.242	1.621	29
123	5	50	218	146	1.313	0.656	16
124	5	53	211	155	4.733	2.367	13
125	5	56	206	161	3.242	1.621	24
126	5	59	206	162	0.415	0.208	25
127	5	62	208	170	3.423	1.712	25
128	5	65	211	171	1.313	0.656	18
129	5	68	217	171	2.491	1.245	14
130	5	71	217	168	1.245	0.623	18
131	5	74	208	161	4.733	2.367	21
132	5	77	203	155	3.242	1.621	18
133	5	80	200	153	1.497	0.748	27
134	5	83	204	155	1.857	0.928	33
135	5	86	207	157	1.497	0.748	40
136	5	89	208	158	0.587	0.294	21
137	5	92	205	166	3.547	1.773	30
138	6	14	149	230	-1	-1	45
139	6	17	150	218	4.999	2.499	30
140	6	20	151	212	2.525	1.263	25
141	6	23	151	212	0	0	16
142	6	26	156	199	5.782	2.891	13
143	6	29	156	199	0	0	23
144	6	32	157	195	1.712	0.856	18
145	6	35	160	194	1.313	0.656	15
146	6	38	161	185	3.759	1.88	16
147	6	41	163	178	3.022	1.511	17
148	6	44	166	174	2.076	1.038	16
149	6	47	167	171	1.313	0.656	32
150	6	50	167	171	0	0	31
151	6	53	162	184	5.782	2.891	25
152	6	56	162	185	0.415	0.208	26
153	6	59	161	204	7.898	3.949	23
154	6	62	162	208	1.712	0.856	17
155	6	65	153	223	7.262	3.631	11
156	6	68	150	229	2.785	1.392	33
157	6	71	149	231	0.928	0.464	21
158	6	74	149	231	0	0	18
159	6	77	150	227	1.712	0.856	35
160	6	80	157	219	4.413	2.206	34
161	6	83	159	215	1.857	0.928	27
162	6	86	159	215	0	0	18
163	6	89	162	224	3.938	1.969	28
164	6	92	164	233	3.827	1.914	27
165	7	17	397	227	-1	-1	18
166	7	20	390	227	2.906	1.453	19
167	7	23	390	227	0	0	19
168	7	26	383	230	3.162	1.581	19
169	7	29	375	233	3.547	1.773	9
170	7	32	371	234	1.712	0.856	25
171	7	35	364	235	2.935	1.468	21
172	7	38	363	235	0.415	0.208	21
173	7	41	356	235	2.906	1.453	31
174	7	44	351	234	2.117	1.058	34
175	7	47	342	231	3.938	1.969	15
176	7	50	340	229	1.174	0.587	20
177	7	53	333	226	3.162	1.581	27
178	7	56	333	226	0	0	11
179	7	59	331	225	0.928	0.464	35
180	7	62	325	222	2.785	1.392	16
181	7	65	322	220	1.497	0.748	14
182	7	68	318	216	2.348	1.174	23
183	7	71	318	216	0	0	24
184	7	74	314	216	1.661	0.83	22
185	7	77	310	215	1.712	0.856	24
186	7	80	304	216	2.525	1.263	10
187	7	83	302	215	0.928	0.464	16
188	7	86	302	215	0	0	15
189	7	89	302	215	0	0	18
190	7	92	302	215	0	0	17
191	8	14	281	292	-1	-1	24
192	8	17	273	297	3.916	1.958	33
193	8	20	273	297	0	0	36
194	8	23	269	303	2.994	1.497	34
195	8	26	267	308	2.236	1.118	19
196	8	29	267	312	1.661	0.83	20
197	8	32	267	317	2.076	1.038	17
198	8	35	265	322	2.236	1.118	19
199	8	38	262	325	1.761	0.881	18
200	8	41	260	331	2.625	1.313	27
201	8	44	260	331	0	0	27
202	8	47	255	332	2.117	1.058	19
203	8	50	248	328	3.347	1.673	16
204	8	53	245	325	1.761	0.881	24
205	8	56	239	319	3.522	1.761	31
206	8	59	236	316	1.761	0.881	30
207	8	62	231	310	3.242	1.621	21
208	8	65	231	310	0	0	20
209	8	68	229	315	2.236	1.118	12
210	8	71	229	319	1.661	0.83	20
211	8	74	227	324	2.236	1.118	26
212	8	77	227	325	0.415	0.208	17
213	8	80	225	328	1.497	0.748	28
214	8	83	222	328	1.245	0.623	22
215	8	86	219	327	1.313	0.656	15
216	8	89	216	323	2.076	1.038	18
217	8	92	215	321	0.928	0.464	21
218	9	11	132	219	-1	-1	105
219	9	14	133	218	0.587	0.294	34
220	9	17	134	213	2.117	1.058	24
221	9	20	136	210	1.497	0.748	23
222	9	23	140	204	2.994	1.497	21
223	9	26	140	202	0.83	0.415	17
224	9	29	144	197	2.658	1.329	11
225	9	32	146	194	1.497	0.748	16
226	9	35	147	191	1.313	0.656	9
227	9	38	151	186	2.658	1.329	23
228	9	41	154	180	2.785	1.392	18
229	9	44	154	180	0	0	24
230	9	47	156	176	1.857	0.928	30
231	9	50	156	178	0.83	0.415	29
232	9	53	157	191	5.413	2.706	23
233	9	56	157	200	3.736	1.868	21
234	9	59	157	204	1.661	0.83	26
235	9	62	157	204	0	0	16
236	9	65	149	212	4.697	2.348	16
237	9	68	149	212	0	0	23
238	9	71	147	216	1.857	0.928	24
239	9	74	147	217	0.415	0.208	22
240	9	77	149	226	3.827	1.914	22
241	9	80	150	234	3.347	1.673	32
242	9	83	151	238	1.712	0.856	10
243	9	86	151	238	0	0	33
244	9	89	151	238	0	0	20
245	9	92	151	240	0.83	0.415	24
246	10	14	198	149	-1	-1	35
247	10	17	203	151	2.236	1.118	26
248	10	20	210	151	2.906	1.453	22
249	10	23	211	151	0.415	0.208	34
250	10	26	218	147	3.347	1.673	26
251	10	29	222	140	3.347	1.673	15
252	10	32	222	140	0	0	28
253	10	35	220	133	3.022	1.511	19
254	10	38	219	131	0.928	0.464	29
255	10	41	215	130	1.712	0.856	15
256	10	44	215	139	3.736	1.868	17
257	10	47	215	150	4.566	2.283	22
258	10	50	209	153	2.785	1.392	22
259	10	53	197	157	5.251	2.625	20
260	10	56	197	157	0	0	27
261	10	59	202	158	2.117	1.058	13
262	10	62	207	160	2.236	1.118	24
263	10	65	210	161	1.313	0.656	22
264	10	68	218	163	3.423	1.712	19
265	10	71	218	163	0	0	32
266	10	74	205	161	5.46	2.73	22
267	10	77	202	159	1.497	0.748	28
268	10	80	200	153	2.625	1.313	27
269	10	83	196	150	2.076	1.038	27
270	10	86	199	150	1.245	0.623	25
271	10	89	205	154	2.994	1.497	27
272	10	92	210	160	3.242	1.621	11
