# Supplementary material for: The Arp2/3 complex is required for in situ haptotactic response of microglia to iC3b
Source: EMBO Rep. 2026 Feb 27;27(7):1666–95. doi: 10.1038/s44319-026-00720-9 (PMC13076747; doi:10.1038/s44319-026-00720-9)
Supplement: Supplementary file 17 — Source data Fig. 5 [file 44319_2026_720_MOESM17_ESM.zip › Figure 5/5E-G/020625/dmso no atp tracking.csv]

Track n�	Slice n�	X	Y	Distance	Velocity	Pixel Value
1	11	221	255	-1.000	-1.000	65
1	14	221	258	1.245	0.623	40
1	17	221	258	0.000	0.000	27
1	20	221	258	0.000	0.000	30
1	23	221	250	3.321	1.661	24
1	26	222	245	2.117	1.058	22
1	29	222	245	0.000	0.000	15
1	32	225	239	2.785	1.392	18
1	35	226	238	0.587	0.294	19
1	38	219	253	6.872	3.436	35
1	41	217	264	4.641	2.321	26
1	44	217	268	1.661	0.830	20
1	47	212	259	4.274	2.137	21
1	50	195	248	8.406	4.203	32
1	53	190	244	2.658	1.329	29
1	56	191	244	0.415	0.208	29
1	59	197	247	2.785	1.392	25
1	62	204	252	3.571	1.786	20
1	65	216	257	5.397	2.698	21
1	68	221	267	4.641	2.321	24
1	71	224	264	1.761	0.881	16
1	74	229	260	2.658	1.329	26
1	77	236	259	2.935	1.468	13
1	80	244	260	3.347	1.673	33
1	83	246	260	0.830	0.415	25
1	86	229	259	7.069	3.535	16
1	89	220	261	3.827	1.914	11
1	92	220	261	0.000	0.000	34
2	14	162	255	-1.000	-1.000	33
2	17	168	241	6.323	3.162	34
2	20	169	240	0.587	0.294	38
2	23	170	236	1.712	0.856	37
2	26	173	225	4.733	2.367	27
2	29	173	225	0.000	0.000	20
2	32	175	232	3.022	1.511	25
2	35	176	239	2.935	1.468	15
2	38	177	245	2.525	1.263	21
2	41	177	252	2.906	1.453	22
2	44	177	261	3.736	1.868	23
2	47	177	261	0.000	0.000	26
2	50	177	267	2.491	1.245	29
2	53	177	270	1.245	0.623	21
2	56	174	276	2.785	1.392	23
2	59	174	276	0.000	0.000	18
2	62	174	276	0.000	0.000	19
2	65	176	273	1.497	0.748	29
2	68	177	272	0.587	0.294	53
2	71	186	269	3.938	1.969	17
2	74	187	269	0.415	0.208	37
2	77	190	269	1.245	0.623	22
2	80	194	267	1.857	0.928	25
2	83	198	265	1.857	0.928	18
2	86	198	264	0.415	0.208	48
2	89	202	263	1.712	0.856	82
2	92	210	260	3.547	1.773	36
3	14	255	273	-1.000	-1.000	48
3	17	255	266	2.906	1.453	19
3	20	255	259	2.906	1.453	24
3	23	255	254	2.076	1.038	16
3	26	255	243	4.566	2.283	20
3	29	253	236	3.022	1.511	17
3	32	252	228	3.347	1.673	18
3	35	252	228	0.000	0.000	14
3	38	252	229	0.415	0.208	19
3	41	254	240	4.641	2.321	31
3	44	254	240	0.000	0.000	26
3	47	254	245	2.076	1.038	25
3	50	250	245	1.661	0.830	19
3	53	249	245	0.415	0.208	15
3	56	249	241	1.661	0.830	20
3	59	253	241	1.661	0.830	36
3	62	256	239	1.497	0.748	25
3	65	264	233	4.151	2.076	23
3	68	270	222	5.202	2.601	22
3	71	270	222	0.000	0.000	36
3	74	271	218	1.712	0.856	26
3	77	268	233	6.350	3.175	29
3	80	265	239	2.785	1.392	34
3	83	264	240	0.587	0.294	14
3	86	261	242	1.497	0.748	33
3	89	257	244	1.857	0.928	39
3	92	250	245	2.935	1.468	31
4	14	366	227	-1.000	-1.000	45
4	17	356	231	4.471	2.236	33
4	20	356	231	0.000	0.000	14
4	23	350	234	2.785	1.392	24
4	26	347	235	1.313	0.656	27
4	29	341	235	2.491	1.245	26
4	32	340	235	0.415	0.208	10
4	35	333	227	4.413	2.206	16
4	38	330	223	2.076	1.038	14
4	41	324	221	2.625	1.313	23
4	44	317	215	3.827	1.914	28
4	47	315	211	1.857	0.928	20
4	50	315	219	3.321	1.661	15
4	53	315	220	0.415	0.208	14
4	56	316	223	1.313	0.656	16
4	59	320	227	2.348	1.174	41
4	62	323	229	1.497	0.748	26
4	65	327	231	1.857	0.928	25
4	68	338	232	4.585	2.293	20
4	71	345	234	3.022	1.511	22
4	74	347	237	1.497	0.748	78
4	77	348	238	0.587	0.294	32
4	80	351	245	3.162	1.581	23
4	83	351	245	0.000	0.000	28
4	86	351	253	3.321	1.661	8
4	89	351	253	0.000	0.000	18
4	92	350	255	0.928	0.464	18
5	11	223	106	-1.000	-1.000	69
5	14	224	109	1.313	0.656	34
5	17	227	110	1.313	0.656	29
5	20	230	114	2.076	1.038	29
5	23	231	116	0.928	0.464	21
5	26	234	125	3.938	1.969	16
5	29	234	126	0.415	0.208	25
5	32	235	129	1.313	0.656	17
5	35	235	134	2.076	1.038	30
5	38	231	136	1.857	0.928	19
5	41	224	137	2.935	1.468	14
5	44	224	137	0.000	0.000	24
5	47	219	143	3.242	1.621	29
5	50	218	146	1.313	0.656	16
5	53	211	155	4.733	2.367	13
5	56	206	161	3.242	1.621	24
5	59	206	162	0.415	0.208	25
5	62	208	170	3.423	1.712	25
5	65	211	171	1.313	0.656	18
5	68	217	171	2.491	1.245	14
5	71	217	168	1.245	0.623	18
5	74	208	161	4.733	2.367	21
5	77	203	155	3.242	1.621	18
5	80	200	153	1.497	0.748	27
5	83	204	155	1.857	0.928	33
5	86	207	157	1.497	0.748	40
5	89	208	158	0.587	0.294	21
5	92	205	166	3.547	1.773	30
6	14	149	230	-1.000	-1.000	45
6	17	150	218	4.999	2.499	30
6	20	151	212	2.525	1.263	25
6	23	151	212	0.000	0.000	16
6	26	156	199	5.782	2.891	13
6	29	156	199	0.000	0.000	23
6	32	157	195	1.712	0.856	18
6	35	160	194	1.313	0.656	15
6	38	161	185	3.759	1.880	16
6	41	163	178	3.022	1.511	17
6	44	166	174	2.076	1.038	16
6	47	167	171	1.313	0.656	32
6	50	167	171	0.000	0.000	31
6	53	162	184	5.782	2.891	25
6	56	162	185	0.415	0.208	26
6	59	161	204	7.898	3.949	23
6	62	162	208	1.712	0.856	17
6	65	153	223	7.262	3.631	11
6	68	150	229	2.785	1.392	33
6	71	149	231	0.928	0.464	21
6	74	149	231	0.000	0.000	18
6	77	150	227	1.712	0.856	35
6	80	157	219	4.413	2.206	34
6	83	159	215	1.857	0.928	27
6	86	159	215	0.000	0.000	18
6	89	162	224	3.938	1.969	28
6	92	164	233	3.827	1.914	27
7	17	397	227	-1.000	-1.000	18
7	20	390	227	2.906	1.453	19
7	23	390	227	0.000	0.000	19
7	26	383	230	3.162	1.581	19
7	29	375	233	3.547	1.773	9
7	32	371	234	1.712	0.856	25
7	35	364	235	2.935	1.468	21
7	38	363	235	0.415	0.208	21
7	41	356	235	2.906	1.453	31
7	44	351	234	2.117	1.058	34
7	47	342	231	3.938	1.969	15
7	50	340	229	1.174	0.587	20
7	53	333	226	3.162	1.581	27
7	56	333	226	0.000	0.000	11
7	59	331	225	0.928	0.464	35
7	62	325	222	2.785	1.392	16
7	65	322	220	1.497	0.748	14
7	68	318	216	2.348	1.174	23
7	71	318	216	0.000	0.000	24
7	74	314	216	1.661	0.830	22
7	77	310	215	1.712	0.856	24
7	80	304	216	2.525	1.263	10
7	83	302	215	0.928	0.464	16
7	86	302	215	0.000	0.000	15
7	89	302	215	0.000	0.000	18
7	92	302	215	0.000	0.000	17
8	14	281	292	-1.000	-1.000	24
8	17	273	297	3.916	1.958	33
8	20	273	297	0.000	0.000	36
8	23	269	303	2.994	1.497	34
8	26	267	308	2.236	1.118	19
8	29	267	312	1.661	0.830	20
8	32	267	317	2.076	1.038	17
8	35	265	322	2.236	1.118	19
8	38	262	325	1.761	0.881	18
8	41	260	331	2.625	1.313	27
8	44	260	331	0.000	0.000	27
8	47	255	332	2.117	1.058	19
8	50	248	328	3.347	1.673	16
8	53	245	325	1.761	0.881	24
8	56	239	319	3.522	1.761	31
8	59	236	316	1.761	0.881	30
8	62	231	310	3.242	1.621	21
8	65	231	310	0.000	0.000	20
8	68	229	315	2.236	1.118	12
8	71	229	319	1.661	0.830	20
8	74	227	324	2.236	1.118	26
8	77	227	325	0.415	0.208	17
8	80	225	328	1.497	0.748	28
8	83	222	328	1.245	0.623	22
8	86	219	327	1.313	0.656	15
8	89	216	323	2.076	1.038	18
8	92	215	321	0.928	0.464	21
9	11	132	219	-1.000	-1.000	105
9	14	133	218	0.587	0.294	34
9	17	134	213	2.117	1.058	24
9	20	136	210	1.497	0.748	23
9	23	140	204	2.994	1.497	21
9	26	140	202	0.830	0.415	17
9	29	144	197	2.658	1.329	11
9	32	146	194	1.497	0.748	16
9	35	147	191	1.313	0.656	9
9	38	151	186	2.658	1.329	23
9	41	154	180	2.785	1.392	18
9	44	154	180	0.000	0.000	24
9	47	156	176	1.857	0.928	30
9	50	156	178	0.830	0.415	29
9	53	157	191	5.413	2.706	23
9	56	157	200	3.736	1.868	21
9	59	157	204	1.661	0.830	26
9	62	157	204	0.000	0.000	16
9	65	149	212	4.697	2.348	16
9	68	149	212	0.000	0.000	23
9	71	147	216	1.857	0.928	24
9	74	147	217	0.415	0.208	22
9	77	149	226	3.827	1.914	22
9	80	150	234	3.347	1.673	32
9	83	151	238	1.712	0.856	10
9	86	151	238	0.000	0.000	33
9	89	151	238	0.000	0.000	20
9	92	151	240	0.830	0.415	24
10	14	198	149	-1.000	-1.000	35
10	17	203	151	2.236	1.118	26
10	20	210	151	2.906	1.453	22
10	23	211	151	0.415	0.208	34
10	26	218	147	3.347	1.673	26
10	29	222	140	3.347	1.673	15
10	32	222	140	0.000	0.000	28
10	35	220	133	3.022	1.511	19
10	38	219	131	0.928	0.464	29
10	41	215	130	1.712	0.856	15
10	44	215	139	3.736	1.868	17
10	47	215	150	4.566	2.283	22
10	50	209	153	2.785	1.392	22
10	53	197	157	5.251	2.625	20
10	56	197	157	0.000	0.000	27
10	59	202	158	2.117	1.058	13
10	62	207	160	2.236	1.118	24
10	65	210	161	1.313	0.656	22
10	68	218	163	3.423	1.712	19
10	71	218	163	0.000	0.000	32
10	74	205	161	5.460	2.730	22
10	77	202	159	1.497	0.748	28
10	80	200	153	2.625	1.313	27
10	83	196	150	2.076	1.038	27
10	86	199	150	1.245	0.623	25
10	89	205	154	2.994	1.497	27
10	92	210	160	3.242	1.621	11
