# Supplementary material for: The Arp2/3 complex is required for in situ haptotactic response of microglia to iC3b
Source: EMBO Rep. 2026 Feb 27;27(7):1666–95. doi: 10.1038/s44319-026-00720-9 (PMC13076747; doi:10.1038/s44319-026-00720-9)
Supplement: Supplementary file 17 — Source data Fig. 5 [file 44319_2026_720_MOESM17_ESM.zip › Figure 5/5E-G/020625/dmso yes atp tracking 212.txt]

	Track n�	Slice n�	X	Y	Distance	Velocity	Pixel Value
1	1	17	248	243	-1	-1	22
2	1	20	253	242	2.117	1.058	20
3	1	23	253	241	0.415	0.208	10
4	1	26	259	232	4.49	2.245	11
5	1	29	264	227	2.935	1.468	29
6	1	32	269	220	3.571	1.786	14
7	1	35	285	213	7.25	3.625	26
8	1	38	285	213	0	0	19
9	1	41	287	211	1.174	0.587	7
10	1	44	289	206	2.236	1.118	6
11	1	47	291	205	0.928	0.464	36
12	1	50	292	205	0.415	0.208	18
13	1	53	295	201	2.076	1.038	17
14	1	56	297	199	1.174	0.587	8
15	1	59	308	199	4.566	2.283	21
16	1	62	308	199	0	0	15
17	1	65	312	196	2.076	1.038	22
18	1	68	315	195	1.313	0.656	8
19	1	71	316	195	0.415	0.208	8
20	1	74	318	195	0.83	0.415	11
21	2	11	214	208	-1	-1	53
22	2	14	217	210	1.497	0.748	40
23	2	17	218	210	0.415	0.208	27
24	2	20	224	212	2.625	1.313	25
25	2	23	233	212	3.736	1.868	18
26	2	26	237	211	1.712	0.856	5
27	2	29	242	210	2.117	1.058	32
28	2	32	249	209	2.935	1.468	26
29	2	35	252	209	1.245	0.623	6
30	2	38	262	208	4.172	2.086	10
31	2	41	265	207	1.313	0.656	13
32	2	44	268	207	1.245	0.623	16
33	2	47	270	208	0.928	0.464	9
34	2	50	274	209	1.712	0.856	11
35	2	53	276	209	0.83	0.415	14
36	2	56	278	209	0.83	0.415	26
37	2	59	282	211	1.857	0.928	21
38	2	62	282	211	0	0	5
39	3	11	246	160	-1	-1	52
40	3	14	246	160	0	0	32
41	3	17	246	160	0	0	37
42	3	20	251	181	8.961	4.481	26
43	3	23	251	181	0	0	15
44	3	26	253	185	1.857	0.928	33
45	3	29	255	191	2.625	1.313	30
46	3	32	258	197	2.785	1.392	26
47	3	35	260	202	2.236	1.118	34
48	3	38	262	203	0.928	0.464	28
49	3	41	266	207	2.348	1.174	13
50	3	44	267	208	0.587	0.294	24
51	3	47	272	213	2.935	1.468	26
52	3	50	276	217	2.348	1.174	12
53	3	53	279	220	1.761	0.881	24
54	3	56	280	220	0.415	0.208	29
55	3	59	284	222	1.857	0.928	22
56	4	17	256	283	-1	-1	22
57	4	20	256	283	0	0	24
58	4	23	259	271	5.135	2.567	14
59	4	26	261	267	1.857	0.928	14
60	4	29	265	256	4.859	2.429	16
61	4	32	266	253	1.313	0.656	20
62	4	35	266	253	0	0	33
63	4	38	271	245	3.916	1.958	13
64	4	41	271	244	0.415	0.208	15
65	4	44	274	241	1.761	0.881	30
66	4	47	276	237	1.857	0.928	23
67	4	50	278	232	2.236	1.118	16
68	4	53	279	229	1.313	0.656	5
69	4	56	281	224	2.236	1.118	26
70	4	59	283	222	1.174	0.587	11
71	4	62	286	215	3.162	1.581	16
72	4	65	287	215	0.415	0.208	20
73	5	14	363	247	-1	-1	35
74	5	17	356	249	3.022	1.511	19
75	5	20	355	249	0.415	0.208	22
76	5	23	352	249	1.245	0.623	12
77	5	26	352	249	0	0	26
78	5	29	349	249	1.245	0.623	20
79	5	32	346	248	1.313	0.656	29
80	5	35	339	235	6.129	3.065	9
81	5	38	339	235	0	0	17
82	5	41	336	228	3.162	1.581	11
83	5	44	334	223	2.236	1.118	34
84	5	47	334	222	0.415	0.208	23
85	5	50	332	217	2.236	1.118	10
86	5	53	332	217	0	0	24
87	5	56	329	212	2.421	1.21	24
88	5	59	325	208	2.348	1.174	24
89	5	62	321	203	2.658	1.329	7
90	5	65	321	203	0	0	17
91	5	68	321	203	0	0	24
92	5	71	316	194	4.274	2.137	18
93	5	74	316	194	0	0	16
94	5	77	316	194	0	0	19
95	6	2	394	124	-1	-1	32
96	6	5	394	124	0	0	64
97	6	8	394	124	0	0	66
98	6	11	391	128	2.076	1.038	41
99	6	14	388	133	2.421	1.21	33
100	6	17	385	136	1.761	0.881	22
101	6	20	383	139	1.497	0.748	20
102	6	23	377	147	4.151	2.076	13
103	6	26	368	156	5.284	2.642	14
104	6	29	365	159	1.761	0.881	18
105	6	32	362	162	1.761	0.881	19
106	6	35	362	162	0	0	29
107	6	38	360	164	1.174	0.587	23
108	6	41	353	171	4.11	2.055	6
109	6	44	352	172	0.587	0.294	14
110	6	47	348	175	2.076	1.038	12
111	6	50	346	177	1.174	0.587	20
112	6	53	346	177	0	0	34
113	6	56	345	180	1.313	0.656	13
114	6	59	345	180	0	0	32
115	6	62	344	180	0.415	0.208	33
116	6	65	340	185	2.658	1.329	14
117	6	68	339	187	0.928	0.464	10
118	6	71	339	187	0	0	8
119	6	74	339	187	0	0	14
120	7	14	260	148	-1	-1	23
121	7	17	271	162	7.391	3.696	20
122	7	20	271	162	0	0	13
123	7	23	271	162	0	0	24
124	7	26	275	167	2.658	1.329	20
125	7	29	275	169	0.83	0.415	11
126	7	32	277	172	1.497	0.748	18
127	7	35	284	178	3.827	1.914	28
128	7	38	284	178	0	0	9
129	7	41	298	177	5.827	2.913	10
130	7	44	298	177	0	0	12
131	7	47	298	177	0	0	8
132	7	50	299	177	0.415	0.208	17
133	7	53	303	178	1.712	0.856	12
134	7	56	305	178	0.83	0.415	14
135	7	59	308	178	1.245	0.623	8
136	7	62	311	178	1.245	0.623	25
137	7	65	314	172	2.785	1.392	16
138	7	68	314	172	0	0	22
139	7	71	314	172	0	0	7
140	7	74	317	169	1.761	0.881	15
141	7	77	318	167	0.928	0.464	21
142	7	80	318	167	0	0	13
143	7	83	318	167	0	0	13
144	7	86	320	167	0.83	0.415	9
145	7	89	324	167	1.661	0.83	31
146	7	92	326	167	0.83	0.415	17
147	8	17	217	186	-1	-1	35
148	8	20	217	186	0	0	34
149	8	23	217	186	0	0	18
150	8	26	225	188	3.423	1.712	20
151	8	29	242	192	7.25	3.625	18
152	8	32	242	192	0	0	28
153	8	35	247	195	2.421	1.21	37
154	8	38	250	196	1.313	0.656	21
155	8	41	252	197	0.928	0.464	20
156	8	44	252	197	0	0	18
157	8	47	257	196	2.117	1.058	14
158	8	50	257	196	0	0	20
159	8	53	260	196	1.245	0.623	2
160	8	56	266	194	2.625	1.313	17
161	8	59	272	193	2.525	1.263	18
162	8	62	276	192	1.712	0.856	19
163	8	65	288	192	4.982	2.491	31
164	8	68	288	192	0	0	17
165	8	71	297	193	3.759	1.88	17
166	8	74	298	194	0.587	0.294	15
167	8	77	302	193	1.712	0.856	21
168	8	80	311	195	3.827	1.914	21
169	8	83	311	195	0	0	26
170	8	86	311	195	0	0	18
171	9	17	371	259	-1	-1	20
172	9	20	371	259	0	0	27
173	9	23	364	253	3.827	1.914	18
174	9	26	363	252	0.587	0.294	12
175	9	29	354	245	4.733	2.367	16
176	9	32	345	239	4.49	2.245	14
177	9	35	345	239	0	0	36
178	9	38	338	229	5.067	2.534	7
179	9	41	325	217	7.344	3.672	16
180	9	44	324	216	0.587	0.294	14
181	9	47	322	213	1.497	0.748	8
182	9	50	317	207	3.242	1.621	21
183	9	53	317	206	0.415	0.208	28
184	9	56	314	203	1.761	0.881	21
185	9	59	310	198	2.658	1.329	21
186	9	62	310	198	0	0	11
187	9	65	310	198	0	0	8
188	9	68	310	198	0	0	22
189	9	71	310	198	0	0	18
190	9	74	310	198	0	0	13
191	10	23	252	243	-1	-1	20
192	10	26	260	235	4.697	2.348	16
193	10	29	268	229	4.151	2.076	22
194	10	32	271	227	1.497	0.748	11
195	10	35	275	222	2.658	1.329	17
196	10	38	279	220	1.857	0.928	10
197	10	41	287	215	3.916	1.958	23
198	10	44	289	213	1.174	0.587	12
199	10	47	298	210	3.938	1.969	16
200	10	50	301	208	1.497	0.748	19
201	10	53	304	207	1.313	0.656	24
202	10	56	312	207	3.321	1.661	19
203	10	59	318	210	2.785	1.392	27
204	10	62	329	211	4.585	2.293	49
205	10	65	335	211	2.491	1.245	30
206	10	68	341	210	2.525	1.263	34
207	10	71	345	210	1.661	0.83	47
208	10	74	348	210	1.245	0.623	14
209	10	77	352	210	1.661	0.83	17
210	10	80	352	210	0	0	15
211	10	83	352	210	0	0	15
212	10	86	353	210	0.415	0.208	23
