# Supplementary material for: The Arp2/3 complex is required for in situ haptotactic response of microglia to iC3b
Source: EMBO Rep. 2026 Feb 27;27(7):1666–95. doi: 10.1038/s44319-026-00720-9 (PMC13076747; doi:10.1038/s44319-026-00720-9)
Supplement: Supplementary file 17 — Source data Fig. 5 [file 44319_2026_720_MOESM17_ESM.zip › Figure 5/5E-G/020625/dmso yes atp tracking.csv]

Track n�	Slice n�	X	Y	Distance	Velocity	Pixel Value
1	17	248	243	-1.000	-1.000	22
1	20	253	242	2.117	1.058	20
1	23	253	241	0.415	0.208	10
1	26	259	232	4.490	2.245	11
1	29	264	227	2.935	1.468	29
1	32	269	220	3.571	1.786	14
1	35	285	213	7.250	3.625	26
1	38	285	213	0.000	0.000	19
1	41	287	211	1.174	0.587	7
1	44	289	206	2.236	1.118	6
1	47	291	205	0.928	0.464	36
1	50	292	205	0.415	0.208	18
1	53	295	201	2.076	1.038	17
1	56	297	199	1.174	0.587	8
1	59	308	199	4.566	2.283	21
1	62	308	199	0.000	0.000	15
1	65	312	196	2.076	1.038	22
1	68	315	195	1.313	0.656	8
1	71	316	195	0.415	0.208	8
1	74	318	195	0.830	0.415	11
2	11	214	208	-1.000	-1.000	53
2	14	217	210	1.497	0.748	40
2	17	218	210	0.415	0.208	27
2	20	224	212	2.625	1.313	25
2	23	233	212	3.736	1.868	18
2	26	237	211	1.712	0.856	5
2	29	242	210	2.117	1.058	32
2	32	249	209	2.935	1.468	26
2	35	252	209	1.245	0.623	6
2	38	262	208	4.172	2.086	10
2	41	265	207	1.313	0.656	13
2	44	268	207	1.245	0.623	16
2	47	270	208	0.928	0.464	9
2	50	274	209	1.712	0.856	11
2	53	276	209	0.830	0.415	14
2	56	278	209	0.830	0.415	26
2	59	282	211	1.857	0.928	21
2	62	282	211	0.000	0.000	5
3	11	246	160	-1.000	-1.000	52
3	14	246	160	0.000	0.000	32
3	17	246	160	0.000	0.000	37
3	20	251	181	8.961	4.481	26
3	23	251	181	0.000	0.000	15
3	26	253	185	1.857	0.928	33
3	29	255	191	2.625	1.313	30
3	32	258	197	2.785	1.392	26
3	35	260	202	2.236	1.118	34
3	38	262	203	0.928	0.464	28
3	41	266	207	2.348	1.174	13
3	44	267	208	0.587	0.294	24
3	47	272	213	2.935	1.468	26
3	50	276	217	2.348	1.174	12
3	53	279	220	1.761	0.881	24
3	56	280	220	0.415	0.208	29
3	59	284	222	1.857	0.928	22
4	17	256	283	-1.000	-1.000	22
4	20	256	283	0.000	0.000	24
4	23	259	271	5.135	2.567	14
4	26	261	267	1.857	0.928	14
4	29	265	256	4.859	2.429	16
4	32	266	253	1.313	0.656	20
4	35	266	253	0.000	0.000	33
4	38	271	245	3.916	1.958	13
4	41	271	244	0.415	0.208	15
4	44	274	241	1.761	0.881	30
4	47	276	237	1.857	0.928	23
4	50	278	232	2.236	1.118	16
4	53	279	229	1.313	0.656	5
4	56	281	224	2.236	1.118	26
4	59	283	222	1.174	0.587	11
4	62	286	215	3.162	1.581	16
4	65	287	215	0.415	0.208	20
5	14	363	247	-1.000	-1.000	35
5	17	356	249	3.022	1.511	19
5	20	355	249	0.415	0.208	22
5	23	352	249	1.245	0.623	12
5	26	352	249	0.000	0.000	26
5	29	349	249	1.245	0.623	20
5	32	346	248	1.313	0.656	29
5	35	339	235	6.129	3.065	9
5	38	339	235	0.000	0.000	17
5	41	336	228	3.162	1.581	11
5	44	334	223	2.236	1.118	34
5	47	334	222	0.415	0.208	23
5	50	332	217	2.236	1.118	10
5	53	332	217	0.000	0.000	24
5	56	329	212	2.421	1.210	24
5	59	325	208	2.348	1.174	24
5	62	321	203	2.658	1.329	7
5	65	321	203	0.000	0.000	17
5	68	321	203	0.000	0.000	24
5	71	316	194	4.274	2.137	18
5	74	316	194	0.000	0.000	16
5	77	316	194	0.000	0.000	19
6	2	394	124	-1.000	-1.000	32
6	5	394	124	0.000	0.000	64
6	8	394	124	0.000	0.000	66
6	11	391	128	2.076	1.038	41
6	14	388	133	2.421	1.210	33
6	17	385	136	1.761	0.881	22
6	20	383	139	1.497	0.748	20
6	23	377	147	4.151	2.076	13
6	26	368	156	5.284	2.642	14
6	29	365	159	1.761	0.881	18
6	32	362	162	1.761	0.881	19
6	35	362	162	0.000	0.000	29
6	38	360	164	1.174	0.587	23
6	41	353	171	4.110	2.055	6
6	44	352	172	0.587	0.294	14
6	47	348	175	2.076	1.038	12
6	50	346	177	1.174	0.587	20
6	53	346	177	0.000	0.000	34
6	56	345	180	1.313	0.656	13
6	59	345	180	0.000	0.000	32
6	62	344	180	0.415	0.208	33
6	65	340	185	2.658	1.329	14
6	68	339	187	0.928	0.464	10
6	71	339	187	0.000	0.000	8
6	74	339	187	0.000	0.000	14
7	14	260	148	-1.000	-1.000	23
7	17	271	162	7.391	3.696	20
7	20	271	162	0.000	0.000	13
7	23	271	162	0.000	0.000	24
7	26	275	167	2.658	1.329	20
7	29	275	169	0.830	0.415	11
7	32	277	172	1.497	0.748	18
7	35	284	178	3.827	1.914	28
7	38	284	178	0.000	0.000	9
7	41	298	177	5.827	2.913	10
7	44	298	177	0.000	0.000	12
7	47	298	177	0.000	0.000	8
7	50	299	177	0.415	0.208	17
7	53	303	178	1.712	0.856	12
7	56	305	178	0.830	0.415	14
7	59	308	178	1.245	0.623	8
7	62	311	178	1.245	0.623	25
7	65	314	172	2.785	1.392	16
7	68	314	172	0.000	0.000	22
7	71	314	172	0.000	0.000	7
7	74	317	169	1.761	0.881	15
7	77	318	167	0.928	0.464	21
7	80	318	167	0.000	0.000	13
7	83	318	167	0.000	0.000	13
7	86	320	167	0.830	0.415	9
7	89	324	167	1.661	0.830	31
7	92	326	167	0.830	0.415	17
8	17	217	186	-1.000	-1.000	35
8	20	217	186	0.000	0.000	34
8	23	217	186	0.000	0.000	18
8	26	225	188	3.423	1.712	20
8	29	242	192	7.250	3.625	18
8	32	242	192	0.000	0.000	28
8	35	247	195	2.421	1.210	37
8	38	250	196	1.313	0.656	21
8	41	252	197	0.928	0.464	20
8	44	252	197	0.000	0.000	18
8	47	257	196	2.117	1.058	14
8	50	257	196	0.000	0.000	20
8	53	260	196	1.245	0.623	2
8	56	266	194	2.625	1.313	17
8	59	272	193	2.525	1.263	18
8	62	276	192	1.712	0.856	19
8	65	288	192	4.982	2.491	31
8	68	288	192	0.000	0.000	17
8	71	297	193	3.759	1.880	17
8	74	298	194	0.587	0.294	15
8	77	302	193	1.712	0.856	21
8	80	311	195	3.827	1.914	21
8	83	311	195	0.000	0.000	26
8	86	311	195	0.000	0.000	18
9	17	371	259	-1.000	-1.000	20
9	20	371	259	0.000	0.000	27
9	23	364	253	3.827	1.914	18
9	26	363	252	0.587	0.294	12
9	29	354	245	4.733	2.367	16
9	32	345	239	4.490	2.245	14
9	35	345	239	0.000	0.000	36
9	38	338	229	5.067	2.534	7
9	41	325	217	7.344	3.672	16
9	44	324	216	0.587	0.294	14
9	47	322	213	1.497	0.748	8
9	50	317	207	3.242	1.621	21
9	53	317	206	0.415	0.208	28
9	56	314	203	1.761	0.881	21
9	59	310	198	2.658	1.329	21
9	62	310	198	0.000	0.000	11
9	65	310	198	0.000	0.000	8
9	68	310	198	0.000	0.000	22
9	71	310	198	0.000	0.000	18
9	74	310	198	0.000	0.000	13
10	23	252	243	-1.000	-1.000	20
10	26	260	235	4.697	2.348	16
10	29	268	229	4.151	2.076	22
10	32	271	227	1.497	0.748	11
10	35	275	222	2.658	1.329	17
10	38	279	220	1.857	0.928	10
10	41	287	215	3.916	1.958	23
10	44	289	213	1.174	0.587	12
10	47	298	210	3.938	1.969	16
10	50	301	208	1.497	0.748	19
10	53	304	207	1.313	0.656	24
10	56	312	207	3.321	1.661	19
10	59	318	210	2.785	1.392	27
10	62	329	211	4.585	2.293	49
10	65	335	211	2.491	1.245	30
10	68	341	210	2.525	1.263	34
10	71	345	210	1.661	0.830	47
10	74	348	210	1.245	0.623	14
10	77	352	210	1.661	0.830	17
10	80	352	210	0.000	0.000	15
10	83	352	210	0.000	0.000	15
10	86	353	210	0.415	0.208	23
