# Supplementary material for: The Arp2/3 complex is required for in situ haptotactic response of microglia to iC3b
Source: EMBO Rep. 2026 Feb 27;27(7):1666–95. doi: 10.1038/s44319-026-00720-9 (PMC13076747; doi:10.1038/s44319-026-00720-9)
Supplement: Supplementary file 17 — Source data Fig. 5 [file 44319_2026_720_MOESM17_ESM.zip › Figure 5/5E-G/121124/ck666 no atp tracking 251.txt]

	Track n�	Slice n�	X	Y	Distance	Velocity	Pixel Value
1	1	23	301	191	-1	-1	22
2	1	26	302	191	0.415	0.208	31
3	1	29	300	192	0.928	0.464	30
4	1	32	289	196	4.859	2.429	25
5	1	35	282	199	3.162	1.581	25
6	1	38	282	199	0	0	23
7	1	41	270	207	5.987	2.994	29
8	1	44	270	207	0	0	24
9	1	47	276	202	3.242	1.621	41
10	1	50	284	198	3.713	1.857	29
11	1	53	284	198	0	0	24
12	1	56	275	207	5.284	2.642	12
13	1	59	275	209	0.83	0.415	15
14	1	62	304	199	12.734	6.367	38
15	1	65	308	195	2.348	1.174	28
16	1	68	308	195	0	0	25
17	1	71	288	202	8.796	4.398	30
18	1	74	288	202	0	0	25
19	1	77	293	199	2.421	1.21	22
20	1	80	308	192	6.872	3.436	36
21	1	83	312	188	2.348	1.174	15
22	1	86	305	189	2.935	1.468	27
23	1	89	304	189	0.415	0.208	29
24	1	92	290	196	6.498	3.249	22
25	2	20	263	173	-1	-1	26
26	2	23	261	176	1.497	0.748	44
27	2	26	257	184	3.713	1.857	21
28	2	29	254	190	2.785	1.392	41
29	2	32	252	193	1.497	0.748	21
30	2	35	251	193	0.415	0.208	38
31	2	38	244	198	3.571	1.786	21
32	2	41	245	198	0.415	0.208	30
33	2	44	249	193	2.658	1.329	33
34	2	47	253	188	2.658	1.329	39
35	2	50	260	180	4.413	2.206	28
36	2	53	264	177	2.076	1.038	37
37	2	56	266	174	1.497	0.748	29
38	2	59	269	171	1.761	0.881	51
39	2	62	260	182	5.9	2.95	40
40	2	65	258	187	2.236	1.118	53
41	2	68	252	194	3.827	1.914	32
42	2	71	252	194	0	0	29
43	2	74	251	197	1.313	0.656	19
44	2	77	250	202	2.117	1.058	34
45	2	80	250	203	0.415	0.208	30
46	2	83	253	198	2.421	1.21	28
47	2	86	259	188	4.841	2.421	34
48	2	89	261	184	1.857	0.928	36
49	2	92	264	179	2.421	1.21	32
50	3	14	216	261	-1	-1	32
51	3	17	216	261	0	0	19
52	3	20	222	246	6.707	3.353	24
53	3	23	225	241	2.421	1.21	23
54	3	26	233	234	4.413	2.206	41
55	3	29	233	234	0	0	31
56	3	32	233	234	0	0	69
57	3	35	236	231	1.761	0.881	230
58	3	38	241	227	2.658	1.329	42
59	3	41	241	227	0	0	80
60	3	44	241	227	0	0	39
61	3	47	239	238	4.641	2.321	42
62	3	50	237	240	1.174	0.587	38
63	3	53	222	247	6.872	3.436	31
64	3	56	222	247	0	0	41
65	3	59	219	249	1.497	0.748	16
66	3	62	218	250	0.587	0.294	32
67	3	65	226	239	5.646	2.823	16
68	3	68	231	234	2.935	1.468	20
69	3	71	233	229	2.236	1.118	82
70	3	74	237	221	3.713	1.857	32
71	3	77	242	215	3.242	1.621	25
72	3	80	248	210	3.242	1.621	16
73	3	83	243	208	2.236	1.118	34
74	3	86	241	208	0.83	0.415	23
75	3	89	238	203	2.421	1.21	30
76	3	92	230	194	4.999	2.499	25
77	4	20	195	256	-1	-1	45
78	4	23	204	262	4.49	2.245	24
79	4	26	204	262	0	0	30
80	4	29	209	266	2.658	1.329	26
81	4	32	212	271	2.421	1.21	29
82	4	35	214	272	0.928	0.464	30
83	4	38	215	274	0.928	0.464	34
84	4	41	217	274	0.83	0.415	61
85	4	44	217	274	0	0	26
86	4	47	225	272	3.423	1.712	23
87	4	50	225	269	1.245	0.623	31
88	4	53	221	262	3.347	1.673	24
89	4	56	217	249	5.646	2.823	27
90	4	59	216	239	4.172	2.086	25
91	4	62	216	230	3.736	1.868	51
92	4	65	217	223	2.935	1.468	37
93	4	68	220	217	2.785	1.392	21
94	4	71	224	213	2.348	1.174	31
95	4	74	229	210	2.421	1.21	34
96	4	77	239	209	4.172	2.086	41
97	4	80	243	210	1.712	0.856	37
98	4	83	245	211	0.928	0.464	26
99	4	86	247	210	0.928	0.464	33
100	4	89	244	210	1.245	0.623	30
101	4	92	242	206	1.857	0.928	29
102	5	17	361	204	-1	-1	37
103	5	20	357	211	3.347	1.673	45
104	5	23	356	214	1.313	0.656	26
105	5	26	353	218	2.076	1.038	28
106	5	29	350	222	2.076	1.038	26
107	5	32	347	225	1.761	0.881	27
108	5	35	342	230	2.935	1.468	16
109	5	38	337	235	2.935	1.468	45
110	5	41	336	235	0.415	0.208	42
111	5	44	336	235	0	0	41
112	5	47	340	227	3.713	1.857	34
113	5	50	343	220	3.162	1.581	31
114	5	53	349	211	4.49	2.245	14
115	5	56	349	209	0.83	0.415	21
116	5	59	347	209	0.83	0.415	25
117	5	62	334	204	5.782	2.891	35
118	5	65	326	198	4.151	2.076	23
119	5	68	323	195	1.761	0.881	16
120	5	71	322	194	0.587	0.294	24
121	5	74	319	186	3.547	1.773	20
122	5	77	297	191	9.366	4.683	25
123	5	80	297	191	0	0	20
124	5	83	294	193	1.497	0.748	25
125	5	86	291	196	1.761	0.881	26
126	5	89	290	198	0.928	0.464	23
127	5	92	290	198	0	0	21
128	6	20	300	226	-1	-1	42
129	6	23	300	226	0	0	23
130	6	26	304	230	2.348	1.174	44
131	6	29	304	230	0	0	55
132	6	32	299	231	2.117	1.058	43
133	6	35	299	231	0	0	56
134	6	38	294	229	2.236	1.118	65
135	6	41	288	227	2.625	1.313	30
136	6	44	278	224	4.334	2.167	45
137	6	47	272	225	2.525	1.263	28
138	6	50	283	233	5.646	2.823	49
139	6	53	294	229	4.859	2.429	64
140	6	56	294	229	0	0	54
141	6	59	283	223	5.202	2.601	27
142	6	62	267	225	6.694	3.347	38
143	6	65	277	229	4.471	2.236	89
144	6	68	285	232	3.547	1.773	48
145	6	71	290	231	2.117	1.058	68
146	6	74	276	228	5.944	2.972	38
147	6	77	275	228	0.415	0.208	27
148	6	80	283	225	3.547	1.773	36
149	6	83	291	221	3.713	1.857	31
150	6	86	291	221	0	0	28
151	6	89	279	212	6.227	3.113	31
152	6	92	276	219	3.162	1.581	26
153	7	14	141	362	-1	-1	28
154	7	17	144	355	3.162	1.581	25
155	7	20	144	355	0	0	32
156	7	23	152	345	5.316	2.658	28
157	7	26	162	343	4.233	2.117	30
158	7	29	164	344	0.928	0.464	20
159	7	32	182	341	7.575	3.788	24
160	7	35	182	341	0	0	18
161	7	38	187	346	2.935	1.468	18
162	7	41	195	346	3.321	1.661	23
163	7	44	197	342	1.857	0.928	26
164	7	47	197	342	0	0	20
165	7	50	187	342	4.151	2.076	29
166	7	53	184	350	3.547	1.773	17
167	7	56	180	351	1.712	0.856	21
168	7	59	181	342	3.759	1.88	15
169	7	62	179	336	2.625	1.313	36
170	7	65	170	342	4.49	2.245	23
171	7	68	169	344	0.928	0.464	31
172	7	71	154	351	6.872	3.436	19
173	7	74	152	360	3.827	1.914	36
174	7	77	152	366	2.491	1.245	26
175	7	80	147	371	2.935	1.468	37
176	7	83	144	374	1.761	0.881	27
177	7	86	136	379	3.916	1.958	17
178	7	89	129	381	3.022	1.511	26
179	7	92	121	382	3.347	1.673	48
180	8	20	170	146	-1	-1	32
181	8	23	169	155	3.759	1.88	34
182	8	26	169	164	3.736	1.868	85
183	8	29	171	182	7.518	3.759	28
184	8	32	171	184	0.83	0.415	44
185	8	35	171	192	3.321	1.661	40
186	8	38	169	200	3.423	1.712	30
187	8	41	169	202	0.83	0.415	22
188	8	44	169	202	0	0	34
189	8	47	169	205	1.245	0.623	35
190	8	50	169	213	3.321	1.661	19
191	8	53	169	216	1.245	0.623	35
192	8	56	169	221	2.076	1.038	21
193	8	59	169	221	0	0	29
194	8	62	169	221	0	0	27
195	8	65	170	233	4.999	2.499	26
196	8	68	170	234	0.415	0.208	23
197	8	71	170	236	0.83	0.415	19
198	8	74	170	236	0	0	34
199	8	77	174	226	4.471	2.236	23
200	8	80	176	215	4.641	2.321	21
201	8	83	179	213	1.497	0.748	20
202	8	86	182	206	3.162	1.581	34
203	8	89	180	195	4.641	2.321	27
204	8	92	176	186	4.089	2.044	22
205	9	29	84	127	-1	-1	17
206	9	32	84	127	0	0	26
207	9	35	84	127	0	0	38
208	9	38	84	135	3.321	1.661	20
209	9	41	84	143	3.321	1.661	29
210	9	44	86	149	2.625	1.313	26
211	9	47	93	149	2.906	1.453	19
212	9	50	97	145	2.348	1.174	23
213	9	53	102	141	2.658	1.329	31
214	9	56	107	138	2.421	1.21	20
215	9	59	113	136	2.625	1.313	30
216	9	62	111	144	3.423	1.712	21
217	9	65	110	145	0.587	0.294	31
218	9	68	81	149	12.153	6.076	22
219	9	71	80	149	0.415	0.208	27
220	9	74	90	140	5.585	2.792	28
221	9	77	100	134	4.841	2.421	29
222	9	80	112	128	5.57	2.785	26
223	9	83	115	124	2.076	1.038	32
224	9	86	115	116	3.321	1.661	24
225	9	89	115	123	2.906	1.453	44
226	9	92	97	134	8.757	4.379	24
227	10	20	100	268	-1	-1	44
228	10	23	100	268	0	0	24
229	10	26	97	260	3.547	1.773	23
230	10	29	95	255	2.236	1.118	26
231	10	32	94	246	3.759	1.88	25
232	10	35	95	232	5.827	2.913	23
233	10	38	92	218	5.944	2.972	13
234	10	41	91	214	1.712	0.856	30
235	10	44	93	212	1.174	0.587	23
236	10	47	100	210	3.022	1.511	23
237	10	50	107	202	4.413	2.206	14
238	10	53	108	200	0.928	0.464	21
239	10	56	110	191	3.827	1.914	32
240	10	59	108	191	0.83	0.415	20
241	10	62	101	199	4.413	2.206	25
242	10	65	89	212	7.344	3.672	20
243	10	68	86	214	1.497	0.748	27
244	10	71	83	217	1.761	0.881	40
245	10	74	83	218	0.415	0.208	24
246	10	77	77	202	7.094	3.547	27
247	10	80	78	197	2.117	1.058	17
248	10	83	82	206	4.089	2.044	18
249	10	86	88	211	3.242	1.621	59
250	10	89	93	217	3.242	1.621	18
251	10	92	94	219	0.928	0.464	25
