# Supplementary material for: The Arp2/3 complex is required for in situ haptotactic response of microglia to iC3b
Source: EMBO Rep. 2026 Feb 27;27(7):1666–95. doi: 10.1038/s44319-026-00720-9 (PMC13076747; doi:10.1038/s44319-026-00720-9)
Supplement: Supplementary file 17 — Source data Fig. 5 [file 44319_2026_720_MOESM17_ESM.zip › Figure 5/5E-G/121124/ck666 no atp tracking.csv]

Track n�	Slice n�	X	Y	Distance	Velocity	Pixel Value
1	23	301	191	-1.000	-1.000	22
1	26	302	191	0.415	0.208	31
1	29	300	192	0.928	0.464	30
1	32	289	196	4.859	2.429	25
1	35	282	199	3.162	1.581	25
1	38	282	199	0.000	0.000	23
1	41	270	207	5.987	2.994	29
1	44	270	207	0.000	0.000	24
1	47	276	202	3.242	1.621	41
1	50	284	198	3.713	1.857	29
1	53	284	198	0.000	0.000	24
1	56	275	207	5.284	2.642	12
1	59	275	209	0.830	0.415	15
1	62	304	199	12.734	6.367	38
1	65	308	195	2.348	1.174	28
1	68	308	195	0.000	0.000	25
1	71	288	202	8.796	4.398	30
1	74	288	202	0.000	0.000	25
1	77	293	199	2.421	1.210	22
1	80	308	192	6.872	3.436	36
1	83	312	188	2.348	1.174	15
1	86	305	189	2.935	1.468	27
1	89	304	189	0.415	0.208	29
1	92	290	196	6.498	3.249	22
2	20	263	173	-1.000	-1.000	26
2	23	261	176	1.497	0.748	44
2	26	257	184	3.713	1.857	21
2	29	254	190	2.785	1.392	41
2	32	252	193	1.497	0.748	21
2	35	251	193	0.415	0.208	38
2	38	244	198	3.571	1.786	21
2	41	245	198	0.415	0.208	30
2	44	249	193	2.658	1.329	33
2	47	253	188	2.658	1.329	39
2	50	260	180	4.413	2.206	28
2	53	264	177	2.076	1.038	37
2	56	266	174	1.497	0.748	29
2	59	269	171	1.761	0.881	51
2	62	260	182	5.900	2.950	40
2	65	258	187	2.236	1.118	53
2	68	252	194	3.827	1.914	32
2	71	252	194	0.000	0.000	29
2	74	251	197	1.313	0.656	19
2	77	250	202	2.117	1.058	34
2	80	250	203	0.415	0.208	30
2	83	253	198	2.421	1.210	28
2	86	259	188	4.841	2.421	34
2	89	261	184	1.857	0.928	36
2	92	264	179	2.421	1.210	32
3	14	216	261	-1.000	-1.000	32
3	17	216	261	0.000	0.000	19
3	20	222	246	6.707	3.353	24
3	23	225	241	2.421	1.210	23
3	26	233	234	4.413	2.206	41
3	29	233	234	0.000	0.000	31
3	32	233	234	0.000	0.000	69
3	35	236	231	1.761	0.881	230
3	38	241	227	2.658	1.329	42
3	41	241	227	0.000	0.000	80
3	44	241	227	0.000	0.000	39
3	47	239	238	4.641	2.321	42
3	50	237	240	1.174	0.587	38
3	53	222	247	6.872	3.436	31
3	56	222	247	0.000	0.000	41
3	59	219	249	1.497	0.748	16
3	62	218	250	0.587	0.294	32
3	65	226	239	5.646	2.823	16
3	68	231	234	2.935	1.468	20
3	71	233	229	2.236	1.118	82
3	74	237	221	3.713	1.857	32
3	77	242	215	3.242	1.621	25
3	80	248	210	3.242	1.621	16
3	83	243	208	2.236	1.118	34
3	86	241	208	0.830	0.415	23
3	89	238	203	2.421	1.210	30
3	92	230	194	4.999	2.499	25
4	20	195	256	-1.000	-1.000	45
4	23	204	262	4.490	2.245	24
4	26	204	262	0.000	0.000	30
4	29	209	266	2.658	1.329	26
4	32	212	271	2.421	1.210	29
4	35	214	272	0.928	0.464	30
4	38	215	274	0.928	0.464	34
4	41	217	274	0.830	0.415	61
4	44	217	274	0.000	0.000	26
4	47	225	272	3.423	1.712	23
4	50	225	269	1.245	0.623	31
4	53	221	262	3.347	1.673	24
4	56	217	249	5.646	2.823	27
4	59	216	239	4.172	2.086	25
4	62	216	230	3.736	1.868	51
4	65	217	223	2.935	1.468	37
4	68	220	217	2.785	1.392	21
4	71	224	213	2.348	1.174	31
4	74	229	210	2.421	1.210	34
4	77	239	209	4.172	2.086	41
4	80	243	210	1.712	0.856	37
4	83	245	211	0.928	0.464	26
4	86	247	210	0.928	0.464	33
4	89	244	210	1.245	0.623	30
4	92	242	206	1.857	0.928	29
5	17	361	204	-1.000	-1.000	37
5	20	357	211	3.347	1.673	45
5	23	356	214	1.313	0.656	26
5	26	353	218	2.076	1.038	28
5	29	350	222	2.076	1.038	26
5	32	347	225	1.761	0.881	27
5	35	342	230	2.935	1.468	16
5	38	337	235	2.935	1.468	45
5	41	336	235	0.415	0.208	42
5	44	336	235	0.000	0.000	41
5	47	340	227	3.713	1.857	34
5	50	343	220	3.162	1.581	31
5	53	349	211	4.490	2.245	14
5	56	349	209	0.830	0.415	21
5	59	347	209	0.830	0.415	25
5	62	334	204	5.782	2.891	35
5	65	326	198	4.151	2.076	23
5	68	323	195	1.761	0.881	16
5	71	322	194	0.587	0.294	24
5	74	319	186	3.547	1.773	20
5	77	297	191	9.366	4.683	25
5	80	297	191	0.000	0.000	20
5	83	294	193	1.497	0.748	25
5	86	291	196	1.761	0.881	26
5	89	290	198	0.928	0.464	23
5	92	290	198	0.000	0.000	21
6	20	300	226	-1.000	-1.000	42
6	23	300	226	0.000	0.000	23
6	26	304	230	2.348	1.174	44
6	29	304	230	0.000	0.000	55
6	32	299	231	2.117	1.058	43
6	35	299	231	0.000	0.000	56
6	38	294	229	2.236	1.118	65
6	41	288	227	2.625	1.313	30
6	44	278	224	4.334	2.167	45
6	47	272	225	2.525	1.263	28
6	50	283	233	5.646	2.823	49
6	53	294	229	4.859	2.429	64
6	56	294	229	0.000	0.000	54
6	59	283	223	5.202	2.601	27
6	62	267	225	6.694	3.347	38
6	65	277	229	4.471	2.236	89
6	68	285	232	3.547	1.773	48
6	71	290	231	2.117	1.058	68
6	74	276	228	5.944	2.972	38
6	77	275	228	0.415	0.208	27
6	80	283	225	3.547	1.773	36
6	83	291	221	3.713	1.857	31
6	86	291	221	0.000	0.000	28
6	89	279	212	6.227	3.113	31
6	92	276	219	3.162	1.581	26
7	14	141	362	-1.000	-1.000	28
7	17	144	355	3.162	1.581	25
7	20	144	355	0.000	0.000	32
7	23	152	345	5.316	2.658	28
7	26	162	343	4.233	2.117	30
7	29	164	344	0.928	0.464	20
7	32	182	341	7.575	3.788	24
7	35	182	341	0.000	0.000	18
7	38	187	346	2.935	1.468	18
7	41	195	346	3.321	1.661	23
7	44	197	342	1.857	0.928	26
7	47	197	342	0.000	0.000	20
7	50	187	342	4.151	2.076	29
7	53	184	350	3.547	1.773	17
7	56	180	351	1.712	0.856	21
7	59	181	342	3.759	1.880	15
7	62	179	336	2.625	1.313	36
7	65	170	342	4.490	2.245	23
7	68	169	344	0.928	0.464	31
7	71	154	351	6.872	3.436	19
7	74	152	360	3.827	1.914	36
7	77	152	366	2.491	1.245	26
7	80	147	371	2.935	1.468	37
7	83	144	374	1.761	0.881	27
7	86	136	379	3.916	1.958	17
7	89	129	381	3.022	1.511	26
7	92	121	382	3.347	1.673	48
8	20	170	146	-1.000	-1.000	32
8	23	169	155	3.759	1.880	34
8	26	169	164	3.736	1.868	85
8	29	171	182	7.518	3.759	28
8	32	171	184	0.830	0.415	44
8	35	171	192	3.321	1.661	40
8	38	169	200	3.423	1.712	30
8	41	169	202	0.830	0.415	22
8	44	169	202	0.000	0.000	34
8	47	169	205	1.245	0.623	35
8	50	169	213	3.321	1.661	19
8	53	169	216	1.245	0.623	35
8	56	169	221	2.076	1.038	21
8	59	169	221	0.000	0.000	29
8	62	169	221	0.000	0.000	27
8	65	170	233	4.999	2.499	26
8	68	170	234	0.415	0.208	23
8	71	170	236	0.830	0.415	19
8	74	170	236	0.000	0.000	34
8	77	174	226	4.471	2.236	23
8	80	176	215	4.641	2.321	21
8	83	179	213	1.497	0.748	20
8	86	182	206	3.162	1.581	34
8	89	180	195	4.641	2.321	27
8	92	176	186	4.089	2.044	22
9	29	84	127	-1.000	-1.000	17
9	32	84	127	0.000	0.000	26
9	35	84	127	0.000	0.000	38
9	38	84	135	3.321	1.661	20
9	41	84	143	3.321	1.661	29
9	44	86	149	2.625	1.313	26
9	47	93	149	2.906	1.453	19
9	50	97	145	2.348	1.174	23
9	53	102	141	2.658	1.329	31
9	56	107	138	2.421	1.210	20
9	59	113	136	2.625	1.313	30
9	62	111	144	3.423	1.712	21
9	65	110	145	0.587	0.294	31
9	68	81	149	12.153	6.076	22
9	71	80	149	0.415	0.208	27
9	74	90	140	5.585	2.792	28
9	77	100	134	4.841	2.421	29
9	80	112	128	5.570	2.785	26
9	83	115	124	2.076	1.038	32
9	86	115	116	3.321	1.661	24
9	89	115	123	2.906	1.453	44
9	92	97	134	8.757	4.379	24
10	20	100	268	-1.000	-1.000	44
10	23	100	268	0.000	0.000	24
10	26	97	260	3.547	1.773	23
10	29	95	255	2.236	1.118	26
10	32	94	246	3.759	1.880	25
10	35	95	232	5.827	2.913	23
10	38	92	218	5.944	2.972	13
10	41	91	214	1.712	0.856	30
10	44	93	212	1.174	0.587	23
10	47	100	210	3.022	1.511	23
10	50	107	202	4.413	2.206	14
10	53	108	200	0.928	0.464	21
10	56	110	191	3.827	1.914	32
10	59	108	191	0.830	0.415	20
10	62	101	199	4.413	2.206	25
10	65	89	212	7.344	3.672	20
10	68	86	214	1.497	0.748	27
10	71	83	217	1.761	0.881	40
10	74	83	218	0.415	0.208	24
10	77	77	202	7.094	3.547	27
10	80	78	197	2.117	1.058	17
10	83	82	206	4.089	2.044	18
10	86	88	211	3.242	1.621	59
10	89	93	217	3.242	1.621	18
10	92	94	219	0.928	0.464	25
