# Supplementary material for: The Arp2/3 complex is required for in situ haptotactic response of microglia to iC3b
Source: EMBO Rep. 2026 Feb 27;27(7):1666–95. doi: 10.1038/s44319-026-00720-9 (PMC13076747; doi:10.1038/s44319-026-00720-9)
Supplement: Supplementary file 17 — Source data Fig. 5 [file 44319_2026_720_MOESM17_ESM.zip › Figure 5/5E-G/121124/ck666 yes atp tracking 177.txt]

	Track n�	Slice n�	X	Y	Distance	Velocity	Pixel Value
1	1	14	223	303	-1	-1	75
2	1	17	222	303	0.415	0.208	79
3	1	20	225	288	6.35	3.175	75
4	1	23	225	288	0	0	86
5	1	26	226	284	1.712	0.856	90
6	1	29	226	281	1.245	0.623	101
7	1	32	226	279	0.83	0.415	109
8	1	35	228	274	2.236	1.118	72
9	1	38	217	299	11.338	5.669	88
10	1	41	223	293	3.522	1.761	112
11	1	44	225	292	0.928	0.464	71
12	1	47	225	292	0	0	51
13	1	50	223	283	3.827	1.914	53
14	1	53	225	277	2.625	1.313	47
15	1	56	228	270	3.162	1.581	59
16	1	59	228	269	0.415	0.208	48
17	1	62	232	264	2.658	1.329	43
18	1	65	233	262	0.928	0.464	28
19	1	68	235	259	1.497	0.748	25
20	1	71	236	254	2.117	1.058	42
21	1	74	240	246	3.713	1.857	27
22	1	77	240	241	2.076	1.038	28
23	1	80	241	237	1.712	0.856	71
24	1	83	242	230	2.935	1.468	36
25	1	86	243	225	2.117	1.058	37
26	1	89	243	219	2.491	1.245	50
27	1	92	243	216	1.245	0.623	50
28	2	50	138	207	-1	-1	27
29	2	53	152	218	7.391	3.696	42
30	2	56	159	219	2.935	1.468	54
31	2	59	170	221	4.641	2.321	27
32	2	62	170	221	0	0	49
33	2	65	183	225	5.646	2.823	38
34	2	68	188	227	2.236	1.118	33
35	2	71	196	229	3.423	1.712	27
36	2	74	198	229	0.83	0.415	20
37	2	77	207	230	3.759	1.88	47
38	2	80	217	230	4.151	2.076	19
39	2	83	221	231	1.712	0.856	25
40	2	86	234	231	5.397	2.698	28
41	2	89	235	231	0.415	0.208	37
42	2	92	240	231	2.076	1.038	28
43	3	50	128	249	-1	-1	34
44	3	53	128	249	0	0	21
45	3	56	139	244	5.016	2.508	32
46	3	59	148	245	3.759	1.88	31
47	3	62	156	248	3.547	1.773	24
48	3	65	165	249	3.759	1.88	51
49	3	68	174	249	3.736	1.868	31
50	3	71	177	249	1.245	0.623	38
51	3	74	185	248	3.347	1.673	38
52	3	77	197	247	4.999	2.499	27
53	3	80	202	246	2.117	1.058	17
54	3	83	207	246	2.076	1.038	36
55	3	86	214	245	2.935	1.468	20
56	3	89	218	244	1.712	0.856	26
57	3	92	225	243	2.935	1.468	27
58	4	50	255	93	-1	-1	22
59	4	53	255	93	0	0	38
60	4	56	255	100	2.906	1.453	25
61	4	59	255	111	4.566	2.283	43
62	4	62	255	120	3.736	1.868	31
63	4	65	255	128	3.321	1.661	30
64	4	68	255	134	2.491	1.245	35
65	4	71	255	141	2.906	1.453	34
66	4	74	255	149	3.321	1.661	28
67	4	77	254	158	3.759	1.88	25
68	4	80	253	163	2.117	1.058	31
69	4	83	252	167	1.712	0.856	36
70	4	86	251	176	3.759	1.88	49
71	4	89	250	178	0.928	0.464	29
72	4	92	249	187	3.759	1.88	36
73	5	50	378	230	-1	-1	37
74	5	53	369	229	3.759	1.88	31
75	5	56	354	232	6.35	3.175	49
76	5	59	330	238	10.27	5.135	95
77	5	62	318	241	5.135	2.567	102
78	5	65	303	242	6.241	3.12	70
79	5	68	288	243	6.241	3.12	26
80	5	71	281	244	2.935	1.468	85
81	5	74	266	246	6.282	3.141	36
82	5	77	259	246	2.906	1.453	31
83	5	80	250	241	4.274	2.137	30
84	5	83	233	240	7.069	3.535	36
85	5	86	229	239	1.712	0.856	41
86	5	89	224	240	2.117	1.058	29
87	5	92	224	240	0	0	42
88	6	17	393	155	-1	-1	38
89	6	20	389	160	2.658	1.329	30
90	6	23	384	165	2.935	1.468	42
91	6	26	382	166	0.928	0.464	38
92	6	29	378	170	2.348	1.174	59
93	6	32	375	173	1.761	0.881	61
94	6	35	373	175	1.174	0.587	55
95	6	38	370	179	2.076	1.038	57
96	6	41	365	185	3.242	1.621	63
97	6	44	360	192	3.571	1.786	54
98	6	47	357	196	2.076	1.038	31
99	6	50	355	198	1.174	0.587	53
100	6	53	348	203	3.571	1.786	40
101	6	56	345	205	1.497	0.748	32
102	6	59	338	209	3.347	1.673	26
103	6	62	332	213	2.994	1.497	31
104	6	65	330	214	0.928	0.464	38
105	6	68	319	219	5.016	2.508	32
106	6	71	313	221	2.625	1.313	31
107	6	74	305	224	3.547	1.773	56
108	6	77	297	228	3.713	1.857	24
109	6	80	290	230	3.022	1.511	104
110	6	83	280	232	4.233	2.117	159
111	6	86	270	232	4.151	2.076	138
112	6	89	258	235	5.135	2.567	31
113	6	92	252	236	2.525	1.263	49
114	7	50	192	103	-1	-1	30
115	7	53	193	117	5.827	2.913	39
116	7	56	193	121	1.661	0.83	30
117	7	59	196	133	5.135	2.567	32
118	7	62	199	140	3.162	1.581	32
119	7	65	202	148	3.547	1.773	38
120	7	68	205	158	4.334	2.167	36
121	7	71	207	165	3.022	1.511	23
122	7	74	210	175	4.334	2.167	35
123	7	77	212	183	3.423	1.712	31
124	7	80	215	192	3.938	1.969	33
125	7	83	219	201	4.089	2.044	50
126	7	86	222	208	3.162	1.581	40
127	7	89	225	216	3.547	1.773	23
128	7	92	229	224	3.713	1.857	20
129	8	53	251	330	-1	-1	57
130	8	56	256	323	3.571	1.786	37
131	8	59	260	317	2.994	1.497	51
132	8	62	261	314	1.313	0.656	24
133	8	65	263	309	2.236	1.118	20
134	8	68	265	300	3.827	1.914	24
135	8	71	266	292	3.347	1.673	76
136	8	74	265	283	3.759	1.88	27
137	8	77	264	276	2.935	1.468	42
138	8	80	262	269	3.022	1.511	30
139	8	83	259	260	3.938	1.969	24
140	8	86	258	256	1.712	0.856	39
141	8	89	257	249	2.935	1.468	36
142	8	92	254	238	4.733	2.367	30
143	9	59	190	332	-1	-1	16
144	9	62	191	328	1.712	0.856	40
145	9	65	193	322	2.625	1.313	34
146	9	68	196	314	3.547	1.773	27
147	9	71	202	300	6.323	3.162	32
148	9	74	205	294	2.785	1.392	80
149	9	77	209	285	4.089	2.044	40
150	9	80	215	269	7.094	3.547	35
151	9	83	220	259	4.641	2.321	32
152	9	86	225	249	4.641	2.321	26
153	9	89	231	237	5.57	2.785	34
154	9	92	237	224	5.944	2.972	32
155	10	26	120	233	-1	-1	79
156	10	29	132	234	4.999	2.499	49
157	10	32	135	234	1.245	0.623	67
158	10	35	136	233	0.587	0.294	65
159	10	38	140	233	1.661	0.83	59
160	10	41	142	233	0.83	0.415	58
161	10	44	144	232	0.928	0.464	54
162	10	47	147	232	1.245	0.623	52
163	10	50	148	232	0.415	0.208	50
164	10	53	153	231	2.117	1.058	55
165	10	56	165	231	4.982	2.491	47
166	10	59	166	231	0.415	0.208	33
167	10	62	178	230	4.999	2.499	41
168	10	65	191	229	5.413	2.706	35
169	10	68	201	229	4.151	2.076	34
170	10	71	211	228	4.172	2.086	32
171	10	74	217	227	2.525	1.263	21
172	10	77	231	226	5.827	2.913	32
173	10	80	244	224	5.46	2.73	37
174	10	83	257	223	5.413	2.706	38
175	10	86	263	221	2.625	1.313	74
176	10	89	268	219	2.236	1.118	30
177	10	92	270	219	0.83	0.415	26
