# Supplementary material for: The Arp2/3 complex is required for in situ haptotactic response of microglia to iC3b
Source: EMBO Rep. 2026 Feb 27;27(7):1666–95. doi: 10.1038/s44319-026-00720-9 (PMC13076747; doi:10.1038/s44319-026-00720-9)
Supplement: Supplementary file 17 — Source data Fig. 5 [file 44319_2026_720_MOESM17_ESM.zip › Figure 5/5E-G/121124/ck666 yes atp tracking.csv]

Track n�	Slice n�	X	Y	Distance	Velocity	Pixel Value
1	14	223	303	-1.000	-1.000	75
1	17	222	303	0.415	0.208	79
1	20	225	288	6.350	3.175	75
1	23	225	288	0.000	0.000	86
1	26	226	284	1.712	0.856	90
1	29	226	281	1.245	0.623	101
1	32	226	279	0.830	0.415	109
1	35	228	274	2.236	1.118	72
1	38	217	299	11.338	5.669	88
1	41	223	293	3.522	1.761	112
1	44	225	292	0.928	0.464	71
1	47	225	292	0.000	0.000	51
1	50	223	283	3.827	1.914	53
1	53	225	277	2.625	1.313	47
1	56	228	270	3.162	1.581	59
1	59	228	269	0.415	0.208	48
1	62	232	264	2.658	1.329	43
1	65	233	262	0.928	0.464	28
1	68	235	259	1.497	0.748	25
1	71	236	254	2.117	1.058	42
1	74	240	246	3.713	1.857	27
1	77	240	241	2.076	1.038	28
1	80	241	237	1.712	0.856	71
1	83	242	230	2.935	1.468	36
1	86	243	225	2.117	1.058	37
1	89	243	219	2.491	1.245	50
1	92	243	216	1.245	0.623	50
2	50	138	207	-1.000	-1.000	27
2	53	152	218	7.391	3.696	42
2	56	159	219	2.935	1.468	54
2	59	170	221	4.641	2.321	27
2	62	170	221	0.000	0.000	49
2	65	183	225	5.646	2.823	38
2	68	188	227	2.236	1.118	33
2	71	196	229	3.423	1.712	27
2	74	198	229	0.830	0.415	20
2	77	207	230	3.759	1.880	47
2	80	217	230	4.151	2.076	19
2	83	221	231	1.712	0.856	25
2	86	234	231	5.397	2.698	28
2	89	235	231	0.415	0.208	37
2	92	240	231	2.076	1.038	28
3	50	128	249	-1.000	-1.000	34
3	53	128	249	0.000	0.000	21
3	56	139	244	5.016	2.508	32
3	59	148	245	3.759	1.880	31
3	62	156	248	3.547	1.773	24
3	65	165	249	3.759	1.880	51
3	68	174	249	3.736	1.868	31
3	71	177	249	1.245	0.623	38
3	74	185	248	3.347	1.673	38
3	77	197	247	4.999	2.499	27
3	80	202	246	2.117	1.058	17
3	83	207	246	2.076	1.038	36
3	86	214	245	2.935	1.468	20
3	89	218	244	1.712	0.856	26
3	92	225	243	2.935	1.468	27
4	50	255	93	-1.000	-1.000	22
4	53	255	93	0.000	0.000	38
4	56	255	100	2.906	1.453	25
4	59	255	111	4.566	2.283	43
4	62	255	120	3.736	1.868	31
4	65	255	128	3.321	1.661	30
4	68	255	134	2.491	1.245	35
4	71	255	141	2.906	1.453	34
4	74	255	149	3.321	1.661	28
4	77	254	158	3.759	1.880	25
4	80	253	163	2.117	1.058	31
4	83	252	167	1.712	0.856	36
4	86	251	176	3.759	1.880	49
4	89	250	178	0.928	0.464	29
4	92	249	187	3.759	1.880	36
5	50	378	230	-1.000	-1.000	37
5	53	369	229	3.759	1.880	31
5	56	354	232	6.350	3.175	49
5	59	330	238	10.270	5.135	95
5	62	318	241	5.135	2.567	102
5	65	303	242	6.241	3.120	70
5	68	288	243	6.241	3.120	26
5	71	281	244	2.935	1.468	85
5	74	266	246	6.282	3.141	36
5	77	259	246	2.906	1.453	31
5	80	250	241	4.274	2.137	30
5	83	233	240	7.069	3.535	36
5	86	229	239	1.712	0.856	41
5	89	224	240	2.117	1.058	29
5	92	224	240	0.000	0.000	42
6	17	393	155	-1.000	-1.000	38
6	20	389	160	2.658	1.329	30
6	23	384	165	2.935	1.468	42
6	26	382	166	0.928	0.464	38
6	29	378	170	2.348	1.174	59
6	32	375	173	1.761	0.881	61
6	35	373	175	1.174	0.587	55
6	38	370	179	2.076	1.038	57
6	41	365	185	3.242	1.621	63
6	44	360	192	3.571	1.786	54
6	47	357	196	2.076	1.038	31
6	50	355	198	1.174	0.587	53
6	53	348	203	3.571	1.786	40
6	56	345	205	1.497	0.748	32
6	59	338	209	3.347	1.673	26
6	62	332	213	2.994	1.497	31
6	65	330	214	0.928	0.464	38
6	68	319	219	5.016	2.508	32
6	71	313	221	2.625	1.313	31
6	74	305	224	3.547	1.773	56
6	77	297	228	3.713	1.857	24
6	80	290	230	3.022	1.511	104
6	83	280	232	4.233	2.117	159
6	86	270	232	4.151	2.076	138
6	89	258	235	5.135	2.567	31
6	92	252	236	2.525	1.263	49
7	50	192	103	-1.000	-1.000	30
7	53	193	117	5.827	2.913	39
7	56	193	121	1.661	0.830	30
7	59	196	133	5.135	2.567	32
7	62	199	140	3.162	1.581	32
7	65	202	148	3.547	1.773	38
7	68	205	158	4.334	2.167	36
7	71	207	165	3.022	1.511	23
7	74	210	175	4.334	2.167	35
7	77	212	183	3.423	1.712	31
7	80	215	192	3.938	1.969	33
7	83	219	201	4.089	2.044	50
7	86	222	208	3.162	1.581	40
7	89	225	216	3.547	1.773	23
7	92	229	224	3.713	1.857	20
8	53	251	330	-1.000	-1.000	57
8	56	256	323	3.571	1.786	37
8	59	260	317	2.994	1.497	51
8	62	261	314	1.313	0.656	24
8	65	263	309	2.236	1.118	20
8	68	265	300	3.827	1.914	24
8	71	266	292	3.347	1.673	76
8	74	265	283	3.759	1.880	27
8	77	264	276	2.935	1.468	42
8	80	262	269	3.022	1.511	30
8	83	259	260	3.938	1.969	24
8	86	258	256	1.712	0.856	39
8	89	257	249	2.935	1.468	36
8	92	254	238	4.733	2.367	30
9	59	190	332	-1.000	-1.000	16
9	62	191	328	1.712	0.856	40
9	65	193	322	2.625	1.313	34
9	68	196	314	3.547	1.773	27
9	71	202	300	6.323	3.162	32
9	74	205	294	2.785	1.392	80
9	77	209	285	4.089	2.044	40
9	80	215	269	7.094	3.547	35
9	83	220	259	4.641	2.321	32
9	86	225	249	4.641	2.321	26
9	89	231	237	5.570	2.785	34
9	92	237	224	5.944	2.972	32
10	26	120	233	-1.000	-1.000	79
10	29	132	234	4.999	2.499	49
10	32	135	234	1.245	0.623	67
10	35	136	233	0.587	0.294	65
10	38	140	233	1.661	0.830	59
10	41	142	233	0.830	0.415	58
10	44	144	232	0.928	0.464	54
10	47	147	232	1.245	0.623	52
10	50	148	232	0.415	0.208	50
10	53	153	231	2.117	1.058	55
10	56	165	231	4.982	2.491	47
10	59	166	231	0.415	0.208	33
10	62	178	230	4.999	2.499	41
10	65	191	229	5.413	2.706	35
10	68	201	229	4.151	2.076	34
10	71	211	228	4.172	2.086	32
10	74	217	227	2.525	1.263	21
10	77	231	226	5.827	2.913	32
10	80	244	224	5.460	2.730	37
10	83	257	223	5.413	2.706	38
10	86	263	221	2.625	1.313	74
10	89	268	219	2.236	1.118	30
10	92	270	219	0.830	0.415	26
