# Supplementary material for: The Arp2/3 complex is required for in situ haptotactic response of microglia to iC3b
Source: EMBO Rep. 2026 Feb 27;27(7):1666–95. doi: 10.1038/s44319-026-00720-9 (PMC13076747; doi:10.1038/s44319-026-00720-9)
Supplement: Supplementary file 17 — Source data Fig. 5 [file 44319_2026_720_MOESM17_ESM.zip › Figure 5/5E-G/121124/dmso yes atp tracking 180.txt]

	Track n�	Slice n�	X	Y	Distance	Velocity	Pixel Value
1	1	11	216	270	-1	-1	66
2	1	14	217	268	0.928	0.464	29
3	1	17	217	268	0	0	43
4	1	20	219	273	2.236	1.118	16
5	1	23	219	273	0	0	28
6	1	26	221	269	1.857	0.928	21
7	1	29	226	263	3.242	1.621	21
8	1	32	228	261	1.174	0.587	22
9	1	35	232	258	2.076	1.038	22
10	1	38	234	257	0.928	0.464	24
11	1	41	241	251	3.827	1.914	16
12	1	44	244	249	1.497	0.748	29
13	1	47	244	248	0.415	0.208	24
14	1	50	248	244	2.348	1.174	21
15	1	53	249	243	0.587	0.294	18
16	1	56	251	239	1.857	0.928	43
17	1	59	251	239	0	0	19
18	1	62	254	239	1.245	0.623	24
19	1	65	258	236	2.076	1.038	36
20	2	8	259	194	-1	-1	24
21	2	11	259	194	0	0	44
22	2	14	259	204	4.151	2.076	54
23	2	17	259	204	0	0	25
24	2	20	258	215	4.585	2.293	32
25	2	23	258	216	0.415	0.208	59
26	2	26	256	223	3.022	1.511	17
27	2	29	256	224	0.415	0.208	26
28	2	32	255	230	2.525	1.263	22
29	2	35	254	230	0.415	0.208	27
30	2	38	252	237	3.022	1.511	42
31	2	41	252	237	0	0	22
32	2	44	250	241	1.857	0.928	19
33	2	47	248	244	1.497	0.748	53
34	2	50	245	248	2.076	1.038	18
35	2	53	244	249	0.587	0.294	20
36	2	56	242	251	1.174	0.587	20
37	2	59	242	254	1.245	0.623	24
38	2	62	242	254	0	0	18
39	3	14	169	184	-1	-1	17
40	3	17	184	190	6.707	3.353	17
41	3	20	184	190	0	0	32
42	3	23	194	198	5.316	2.658	42
43	3	26	194	199	0.415	0.208	38
44	3	29	203	205	4.49	2.245	21
45	3	32	205	206	0.928	0.464	52
46	3	35	208	209	1.761	0.881	43
47	3	38	212	213	2.348	1.174	17
48	3	41	219	222	4.733	2.367	26
49	3	44	221	224	1.174	0.587	16
50	3	47	230	233	5.284	2.642	33
51	3	50	233	235	1.497	0.748	34
52	3	53	239	240	3.242	1.621	31
53	3	56	244	243	2.421	1.21	23
54	3	59	244	243	0	0	32
55	3	62	244	243	0	0	28
56	4	14	263	322	-1	-1	60
57	4	17	263	322	0	0	15
58	4	20	264	309	5.413	2.706	26
59	4	23	265	306	1.313	0.656	21
60	4	26	265	299	2.906	1.453	26
61	4	29	265	289	4.151	2.076	30
62	4	32	265	285	1.661	0.83	19
63	4	35	265	281	1.661	0.83	25
64	4	38	263	273	3.423	1.712	21
65	4	41	263	273	0	0	26
66	4	44	263	270	1.245	0.623	29
67	4	47	261	265	2.236	1.118	21
68	4	50	260	262	1.313	0.656	48
69	4	53	258	256	2.625	1.313	35
70	4	56	256	251	2.236	1.118	21
71	4	59	256	251	0	0	58
72	4	62	256	249	0.83	0.415	26
73	4	65	256	248	0.415	0.208	23
74	5	17	326	272	-1	-1	26
75	5	20	316	269	4.334	2.167	22
76	5	23	306	258	6.171	3.086	28
77	5	26	304	256	1.174	0.587	22
78	5	29	295	252	4.089	2.044	31
79	5	32	291	250	1.857	0.928	38
80	5	35	281	246	4.471	2.236	42
81	5	38	281	246	0	0	30
82	5	41	275	241	3.242	1.621	25
83	5	44	270	239	2.236	1.118	20
84	5	47	269	238	0.587	0.294	24
85	5	50	263	235	2.785	1.392	18
86	5	53	260	233	1.497	0.748	20
87	5	56	250	228	4.641	2.321	22
88	5	59	250	228	0	0	25
89	5	62	250	228	0	0	19
90	6	17	303	199	-1	-1	27
91	6	20	301	207	3.423	1.712	21
92	6	23	299	212	2.236	1.118	28
93	6	26	291	221	4.999	2.499	41
94	6	29	287	225	2.348	1.174	23
95	6	32	283	230	2.658	1.329	24
96	6	35	278	236	3.242	1.621	33
97	6	38	270	244	4.697	2.348	50
98	6	41	269	244	0.415	0.208	20
99	6	44	266	247	1.761	0.881	39
100	6	47	259	249	3.022	1.511	21
101	6	50	255	251	1.857	0.928	34
102	6	53	248	255	3.347	1.673	51
103	6	56	245	256	1.313	0.656	18
104	6	59	243	257	0.928	0.464	45
105	6	62	243	257	0	0	35
106	7	20	107	190	-1	-1	29
107	7	23	114	193	3.162	1.581	11
108	7	26	119	197	2.658	1.329	20
109	7	29	128	203	4.49	2.245	7
110	7	32	132	204	1.712	0.856	16
111	7	35	134	204	0.83	0.415	6
112	7	38	139	204	2.076	1.038	13
113	7	41	146	208	3.347	1.673	20
114	7	44	150	211	2.076	1.038	19
115	7	47	158	216	3.916	1.958	16
116	7	50	165	221	3.571	1.786	28
117	7	53	169	224	2.076	1.038	20
118	7	56	177	226	3.423	1.712	13
119	7	59	181	226	1.661	0.83	26
120	7	62	186	229	2.421	1.21	26
121	7	65	191	231	2.236	1.118	28
122	7	68	198	234	3.162	1.581	28
123	7	71	204	236	2.625	1.313	26
124	7	74	213	238	3.827	1.914	29
125	7	77	216	238	1.245	0.623	19
126	7	80	225	238	3.736	1.868	23
127	7	83	226	238	0.415	0.208	27
128	7	86	232	239	2.525	1.263	19
129	7	89	234	240	0.928	0.464	27
130	7	92	240	242	2.625	1.313	16
131	8	20	260	343	-1	-1	12
132	8	23	261	335	3.347	1.673	32
133	8	26	262	332	1.313	0.656	20
134	8	29	263	326	2.525	1.263	20
135	8	32	263	320	2.491	1.245	31
136	8	35	264	315	2.117	1.058	31
137	8	38	264	306	3.736	1.868	18
138	8	41	264	296	4.151	2.076	22
139	8	44	264	288	3.321	1.661	30
140	8	47	263	280	3.347	1.673	24
141	8	50	261	267	5.46	2.73	21
142	8	53	258	259	3.547	1.773	18
143	8	56	257	251	3.347	1.673	23
144	8	59	257	246	2.076	1.038	28
145	8	62	257	242	1.661	0.83	54
146	8	65	256	240	0.928	0.464	19
147	9	23	175	258	-1	-1	20
148	9	26	179	254	2.348	1.174	43
149	9	29	194	246	7.057	3.529	35
150	9	32	194	246	0	0	16
151	9	35	202	242	3.713	1.857	17
152	9	38	208	239	2.785	1.392	28
153	9	41	211	237	1.497	0.748	19
154	9	44	217	235	2.625	1.313	23
155	9	47	222	234	2.117	1.058	20
156	9	50	229	231	3.162	1.581	27
157	9	53	233	230	1.712	0.856	17
158	9	56	240	231	2.935	1.468	40
159	9	59	242	231	0.83	0.415	34
160	9	62	252	230	4.172	2.086	28
161	9	65	256	231	1.712	0.856	23
162	10	20	295	186	-1	-1	38
163	10	23	289	198	5.57	2.785	20
164	10	26	286	205	3.162	1.581	22
165	10	29	283	210	2.421	1.21	22
166	10	32	276	219	4.733	2.367	25
167	10	35	271	223	2.658	1.329	28
168	10	38	265	230	3.827	1.914	30
169	10	41	261	234	2.348	1.174	24
170	10	44	255	239	3.242	1.621	44
171	10	47	252	241	1.497	0.748	25
172	10	50	242	247	4.841	2.421	27
173	10	53	238	249	1.857	0.928	30
174	10	56	232	254	3.242	1.621	40
175	10	59	227	257	2.421	1.21	19
176	10	62	225	259	1.174	0.587	17
177	10	65	224	260	0.587	0.294	20
178	10	68	222	261	0.928	0.464	21
179	10	71	221	262	0.587	0.294	28
180	10	74	221	262	0	0	22
