# Supplementary material for: The Arp2/3 complex is required for in situ haptotactic response of microglia to iC3b
Source: EMBO Rep. 2026 Feb 27;27(7):1666–95. doi: 10.1038/s44319-026-00720-9 (PMC13076747; doi:10.1038/s44319-026-00720-9)
Supplement: Supplementary file 17 — Source data Fig. 5 [file 44319_2026_720_MOESM17_ESM.zip › Figure 5/5E-G/121124/dmso yes atp tracking.csv]

Track n�	Slice n�	X	Y	Distance	Velocity	Pixel Value
1	11	216	270	-1.000	-1.000	66
1	14	217	268	0.928	0.464	29
1	17	217	268	0.000	0.000	43
1	20	219	273	2.236	1.118	16
1	23	219	273	0.000	0.000	28
1	26	221	269	1.857	0.928	21
1	29	226	263	3.242	1.621	21
1	32	228	261	1.174	0.587	22
1	35	232	258	2.076	1.038	22
1	38	234	257	0.928	0.464	24
1	41	241	251	3.827	1.914	16
1	44	244	249	1.497	0.748	29
1	47	244	248	0.415	0.208	24
1	50	248	244	2.348	1.174	21
1	53	249	243	0.587	0.294	18
1	56	251	239	1.857	0.928	43
1	59	251	239	0.000	0.000	19
1	62	254	239	1.245	0.623	24
1	65	258	236	2.076	1.038	36
2	8	259	194	-1.000	-1.000	24
2	11	259	194	0.000	0.000	44
2	14	259	204	4.151	2.076	54
2	17	259	204	0.000	0.000	25
2	20	258	215	4.585	2.293	32
2	23	258	216	0.415	0.208	59
2	26	256	223	3.022	1.511	17
2	29	256	224	0.415	0.208	26
2	32	255	230	2.525	1.263	22
2	35	254	230	0.415	0.208	27
2	38	252	237	3.022	1.511	42
2	41	252	237	0.000	0.000	22
2	44	250	241	1.857	0.928	19
2	47	248	244	1.497	0.748	53
2	50	245	248	2.076	1.038	18
2	53	244	249	0.587	0.294	20
2	56	242	251	1.174	0.587	20
2	59	242	254	1.245	0.623	24
2	62	242	254	0.000	0.000	18
3	14	169	184	-1.000	-1.000	17
3	17	184	190	6.707	3.353	17
3	20	184	190	0.000	0.000	32
3	23	194	198	5.316	2.658	42
3	26	194	199	0.415	0.208	38
3	29	203	205	4.490	2.245	21
3	32	205	206	0.928	0.464	52
3	35	208	209	1.761	0.881	43
3	38	212	213	2.348	1.174	17
3	41	219	222	4.733	2.367	26
3	44	221	224	1.174	0.587	16
3	47	230	233	5.284	2.642	33
3	50	233	235	1.497	0.748	34
3	53	239	240	3.242	1.621	31
3	56	244	243	2.421	1.210	23
3	59	244	243	0.000	0.000	32
3	62	244	243	0.000	0.000	28
4	14	263	322	-1.000	-1.000	60
4	17	263	322	0.000	0.000	15
4	20	264	309	5.413	2.706	26
4	23	265	306	1.313	0.656	21
4	26	265	299	2.906	1.453	26
4	29	265	289	4.151	2.076	30
4	32	265	285	1.661	0.830	19
4	35	265	281	1.661	0.830	25
4	38	263	273	3.423	1.712	21
4	41	263	273	0.000	0.000	26
4	44	263	270	1.245	0.623	29
4	47	261	265	2.236	1.118	21
4	50	260	262	1.313	0.656	48
4	53	258	256	2.625	1.313	35
4	56	256	251	2.236	1.118	21
4	59	256	251	0.000	0.000	58
4	62	256	249	0.830	0.415	26
4	65	256	248	0.415	0.208	23
5	17	326	272	-1.000	-1.000	26
5	20	316	269	4.334	2.167	22
5	23	306	258	6.171	3.086	28
5	26	304	256	1.174	0.587	22
5	29	295	252	4.089	2.044	31
5	32	291	250	1.857	0.928	38
5	35	281	246	4.471	2.236	42
5	38	281	246	0.000	0.000	30
5	41	275	241	3.242	1.621	25
5	44	270	239	2.236	1.118	20
5	47	269	238	0.587	0.294	24
5	50	263	235	2.785	1.392	18
5	53	260	233	1.497	0.748	20
5	56	250	228	4.641	2.321	22
5	59	250	228	0.000	0.000	25
5	62	250	228	0.000	0.000	19
6	17	303	199	-1.000	-1.000	27
6	20	301	207	3.423	1.712	21
6	23	299	212	2.236	1.118	28
6	26	291	221	4.999	2.499	41
6	29	287	225	2.348	1.174	23
6	32	283	230	2.658	1.329	24
6	35	278	236	3.242	1.621	33
6	38	270	244	4.697	2.348	50
6	41	269	244	0.415	0.208	20
6	44	266	247	1.761	0.881	39
6	47	259	249	3.022	1.511	21
6	50	255	251	1.857	0.928	34
6	53	248	255	3.347	1.673	51
6	56	245	256	1.313	0.656	18
6	59	243	257	0.928	0.464	45
6	62	243	257	0.000	0.000	35
7	20	107	190	-1.000	-1.000	29
7	23	114	193	3.162	1.581	11
7	26	119	197	2.658	1.329	20
7	29	128	203	4.490	2.245	7
7	32	132	204	1.712	0.856	16
7	35	134	204	0.830	0.415	6
7	38	139	204	2.076	1.038	13
7	41	146	208	3.347	1.673	20
7	44	150	211	2.076	1.038	19
7	47	158	216	3.916	1.958	16
7	50	165	221	3.571	1.786	28
7	53	169	224	2.076	1.038	20
7	56	177	226	3.423	1.712	13
7	59	181	226	1.661	0.830	26
7	62	186	229	2.421	1.210	26
7	65	191	231	2.236	1.118	28
7	68	198	234	3.162	1.581	28
7	71	204	236	2.625	1.313	26
7	74	213	238	3.827	1.914	29
7	77	216	238	1.245	0.623	19
7	80	225	238	3.736	1.868	23
7	83	226	238	0.415	0.208	27
7	86	232	239	2.525	1.263	19
7	89	234	240	0.928	0.464	27
7	92	240	242	2.625	1.313	16
8	20	260	343	-1.000	-1.000	12
8	23	261	335	3.347	1.673	32
8	26	262	332	1.313	0.656	20
8	29	263	326	2.525	1.263	20
8	32	263	320	2.491	1.245	31
8	35	264	315	2.117	1.058	31
8	38	264	306	3.736	1.868	18
8	41	264	296	4.151	2.076	22
8	44	264	288	3.321	1.661	30
8	47	263	280	3.347	1.673	24
8	50	261	267	5.460	2.730	21
8	53	258	259	3.547	1.773	18
8	56	257	251	3.347	1.673	23
8	59	257	246	2.076	1.038	28
8	62	257	242	1.661	0.830	54
8	65	256	240	0.928	0.464	19
9	23	175	258	-1.000	-1.000	20
9	26	179	254	2.348	1.174	43
9	29	194	246	7.057	3.529	35
9	32	194	246	0.000	0.000	16
9	35	202	242	3.713	1.857	17
9	38	208	239	2.785	1.392	28
9	41	211	237	1.497	0.748	19
9	44	217	235	2.625	1.313	23
9	47	222	234	2.117	1.058	20
9	50	229	231	3.162	1.581	27
9	53	233	230	1.712	0.856	17
9	56	240	231	2.935	1.468	40
9	59	242	231	0.830	0.415	34
9	62	252	230	4.172	2.086	28
9	65	256	231	1.712	0.856	23
10	20	295	186	-1.000	-1.000	38
10	23	289	198	5.570	2.785	20
10	26	286	205	3.162	1.581	22
10	29	283	210	2.421	1.210	22
10	32	276	219	4.733	2.367	25
10	35	271	223	2.658	1.329	28
10	38	265	230	3.827	1.914	30
10	41	261	234	2.348	1.174	24
10	44	255	239	3.242	1.621	44
10	47	252	241	1.497	0.748	25
10	50	242	247	4.841	2.421	27
10	53	238	249	1.857	0.928	30
10	56	232	254	3.242	1.621	40
10	59	227	257	2.421	1.210	19
10	62	225	259	1.174	0.587	17
10	65	224	260	0.587	0.294	20
10	68	222	261	0.928	0.464	21
10	71	221	262	0.587	0.294	28
10	74	221	262	0.000	0.000	22
