# Supplementary material for: The Arp2/3 complex is required for in situ haptotactic response of microglia to iC3b
Source: EMBO Rep. 2026 Feb 27;27(7):1666–95. doi: 10.1038/s44319-026-00720-9 (PMC13076747; doi:10.1038/s44319-026-00720-9)
Supplement: Supplementary file 17 — Source data Fig. 5 [file 44319_2026_720_MOESM17_ESM.zip › Figure 5/5E-G/121724/ck666 no atp tracking 253.txt]

	Track n�	Slice n�	X	Y	Distance	Velocity	Pixel Value
1	1	15	196	203	-1	-1	13
2	1	18	204	221	8.177	4.089	30
3	1	21	211	231	5.067	2.534	32
4	1	24	211	231	0	0	29
5	1	27	215	238	3.347	1.673	30
6	1	30	215	239	0.415	0.208	31
7	1	33	218	242	1.761	0.881	31
8	1	36	219	244	0.928	0.464	27
9	1	39	222	250	2.785	1.392	10
10	1	42	223	251	0.587	0.294	17
11	1	45	228	254	2.421	1.21	19
12	1	48	232	257	2.076	1.038	56
13	1	51	236	259	1.857	0.928	121
14	1	54	236	259	0	0	128
15	1	57	246	254	4.641	2.321	138
16	1	60	250	252	1.857	0.928	61
17	1	63	263	244	6.337	3.168	24
18	1	66	262	246	0.928	0.464	28
19	1	69	253	252	4.49	2.245	11
20	1	72	244	257	4.274	2.137	30
21	1	75	237	260	3.162	1.581	51
22	1	78	232	261	2.117	1.058	128
23	1	81	223	264	3.938	1.969	81
24	1	84	215	267	3.547	1.773	22
25	1	87	210	269	2.236	1.118	10
26	1	90	209	270	0.587	0.294	8
27	1	93	209	270	0	0	15
28	2	15	333	287	-1	-1	16
29	2	18	333	287	0	0	16
30	2	21	329	286	1.712	0.856	85
31	2	24	321	284	3.423	1.712	70
32	2	27	319	284	0.83	0.415	64
33	2	30	319	284	0	0	53
34	2	33	312	289	3.571	1.786	8
35	2	36	308	290	1.712	0.856	11
36	2	39	298	292	4.233	2.117	10
37	2	42	293	292	2.076	1.038	11
38	2	45	290	293	1.313	0.656	72
39	2	48	280	296	4.334	2.167	9
40	2	51	280	296	0	0	3
41	2	54	270	295	4.172	2.086	5
42	2	57	270	295	0	0	6
43	2	60	278	296	3.347	1.673	5
44	2	63	285	296	2.906	1.453	4
45	2	66	317	284	14.187	7.094	16
46	2	69	317	284	0	0	23
47	2	72	317	284	0	0	28
48	2	75	318	280	1.712	0.856	18
49	2	78	319	277	1.313	0.656	31
50	2	81	323	271	2.994	1.497	118
51	2	84	323	271	0	0	101
52	2	87	323	271	0	0	82
53	2	90	323	271	0	0	100
54	2	93	327	270	1.712	0.856	113
55	3	21	195	273	-1	-1	7
56	3	24	195	273	0	0	16
57	3	27	199	277	2.348	1.174	96
58	3	30	208	283	4.49	2.245	8
59	3	33	212	284	1.712	0.856	16
60	3	36	217	283	2.117	1.058	25
61	3	39	224	280	3.162	1.581	8
62	3	42	224	280	0	0	11
63	3	45	224	280	0	0	8
64	3	48	223	292	4.999	2.499	6
65	3	51	223	294	0.83	0.415	8
66	3	54	223	295	0.415	0.208	10
67	3	57	223	295	0	0	6
68	3	60	223	295	0	0	10
69	3	63	223	295	0	0	15
70	3	66	223	304	3.736	1.868	8
71	3	69	223	306	0.83	0.415	6
72	3	72	223	312	2.491	1.245	42
73	3	75	223	318	2.491	1.245	36
74	3	78	224	322	1.712	0.856	17
75	3	81	226	326	1.857	0.928	8
76	3	84	228	332	2.625	1.313	5
77	3	87	228	332	0	0	7
78	3	90	228	332	0	0	6
79	3	93	228	332	0	0	5
80	4	21	215	94	-1	-1	255
81	4	24	216	97	1.313	0.656	255
82	4	27	218	107	4.233	2.117	230
83	4	30	219	112	2.117	1.058	119
84	4	33	219	115	1.245	0.623	87
85	4	36	220	118	1.313	0.656	13
86	4	39	219	125	2.935	1.468	102
87	4	42	219	127	0.83	0.415	104
88	4	45	219	129	0.83	0.415	59
89	4	48	217	134	2.236	1.118	32
90	4	51	217	137	1.245	0.623	77
91	4	54	217	143	2.491	1.245	67
92	4	57	216	147	1.712	0.856	72
93	4	60	216	150	1.245	0.623	81
94	4	63	216	150	0	0	74
95	4	66	215	153	1.313	0.656	53
96	4	69	212	160	3.162	1.581	73
97	4	72	211	166	2.525	1.263	87
98	4	75	210	182	6.655	3.327	32
99	4	78	210	182	0	0	37
100	4	81	210	182	0	0	68
101	4	84	209	184	0.928	0.464	83
102	4	87	206	192	3.547	1.773	8
103	4	90	206	192	0	0	11
104	4	93	206	192	0	0	19
105	5	21	353	155	-1	-1	62
106	5	24	343	168	6.809	3.404	30
107	5	27	339	171	2.076	1.038	9
108	5	30	336	174	1.761	0.881	13
109	5	33	332	183	4.089	2.044	15
110	5	36	331	186	1.313	0.656	38
111	5	39	330	189	1.313	0.656	25
112	5	42	328	193	1.857	0.928	24
113	5	45	325	200	3.162	1.581	13
114	5	48	324	208	3.347	1.673	50
115	5	51	325	219	4.585	2.293	61
116	5	54	325	219	0	0	129
117	5	57	324	230	4.585	2.293	56
118	5	60	324	234	1.661	0.83	62
119	5	63	324	235	0.415	0.208	114
120	5	66	324	235	0	0	87
121	5	69	321	226	3.938	1.969	29
122	5	72	321	216	4.151	2.076	8
123	5	75	321	206	4.151	2.076	90
124	5	78	321	204	0.83	0.415	14
125	5	81	322	200	1.712	0.856	15
126	5	84	327	199	2.117	1.058	27
127	5	87	332	194	2.935	1.468	58
128	5	90	332	201	2.906	1.453	20
129	5	93	332	211	4.151	2.076	26
130	6	21	356	161	-1	-1	32
131	6	24	356	161	0	0	40
132	6	27	356	161	0	0	38
133	6	30	356	161	0	0	25
134	6	33	353	167	2.785	1.392	21
135	6	36	353	168	0.415	0.208	93
136	6	39	349	175	3.347	1.673	107
137	6	42	345	180	2.658	1.329	80
138	6	45	340	184	2.658	1.329	20
139	6	48	328	193	6.227	3.113	32
140	6	51	327	194	0.587	0.294	19
141	6	54	324	196	1.497	0.748	21
142	6	57	318	199	2.785	1.392	39
143	6	60	314	200	1.712	0.856	24
144	6	63	312	202	1.174	0.587	64
145	6	66	310	203	0.928	0.464	9
146	6	69	318	202	3.347	1.673	55
147	6	72	326	194	4.697	2.348	22
148	6	75	330	189	2.658	1.329	47
149	6	78	335	183	3.242	1.621	184
150	6	81	336	185	0.928	0.464	62
151	6	84	340	194	4.089	2.044	28
152	6	87	341	196	0.928	0.464	9
153	6	90	345	205	4.089	2.044	9
154	6	93	345	207	0.83	0.415	5
155	7	12	219	109	-1	-1	255
156	7	15	219	109	0	0	176
157	7	18	219	99	4.151	2.076	255
158	7	21	219	90	3.736	1.868	203
159	7	24	218	83	2.935	1.468	57
160	7	27	216	76	3.022	1.511	203
161	7	30	216	70	2.491	1.245	52
162	7	33	216	70	0	0	33
163	7	36	218	64	2.625	1.313	11
164	7	39	219	62	0.928	0.464	8
165	7	42	222	59	1.761	0.881	6
166	7	45	224	68	3.827	1.914	17
167	7	48	219	82	6.171	3.086	188
168	7	51	219	83	0.415	0.208	156
169	7	54	218	95	4.999	2.499	205
170	7	57	220	102	3.022	1.511	255
171	7	60	220	102	0	0	250
172	7	63	220	102	0	0	231
173	7	66	217	98	2.076	1.038	100
174	7	69	211	92	3.522	1.761	10
175	7	72	201	83	5.585	2.792	253
176	7	75	196	83	2.076	1.038	206
177	7	78	192	82	1.712	0.856	240
178	7	81	179	82	5.397	2.698	9
179	7	84	179	82	0	0	13
180	7	87	196	82	7.057	3.529	171
181	7	90	198	82	0.83	0.415	93
182	7	93	206	81	3.347	1.673	219
183	8	15	207	161	-1	-1	181
184	8	18	206	161	0.415	0.208	209
185	8	21	201	161	2.076	1.038	117
186	8	24	198	161	1.245	0.623	41
187	8	27	195	161	1.245	0.623	28
188	8	30	192	161	1.245	0.623	25
189	8	33	178	155	6.323	3.162	16
190	8	36	177	155	0.415	0.208	11
191	8	39	157	151	8.467	4.233	8
192	8	42	161	154	2.076	1.038	9
193	8	45	165	158	2.348	1.174	13
194	8	48	167	159	0.928	0.464	123
195	8	51	177	161	4.233	2.117	8
196	8	54	189	163	5.05	2.525	6
197	8	57	191	165	1.174	0.587	27
198	8	60	194	165	1.245	0.623	67
199	8	63	202	164	3.347	1.673	91
200	8	66	202	164	0	0	44
201	8	69	195	164	2.906	1.453	74
202	8	72	193	164	0.83	0.415	18
203	8	75	187	164	2.491	1.245	9
204	8	78	182	165	2.117	1.058	9
205	8	81	174	163	3.423	1.712	67
206	8	84	173	163	0.415	0.208	213
207	8	87	170	161	1.497	0.748	6
208	8	90	166	161	1.661	0.83	5
209	8	93	162	165	2.348	1.174	5
210	9	39	321	380	-1	-1	35
211	9	42	328	373	4.11	2.055	21
212	9	45	335	364	4.733	2.367	7
213	9	48	337	357	3.022	1.511	7
214	9	51	337	348	3.736	1.868	45
215	9	54	333	343	2.658	1.329	107
216	9	57	331	337	2.625	1.313	36
217	9	60	325	331	3.522	1.761	116
218	9	63	320	329	2.236	1.118	17
219	9	66	317	325	2.076	1.038	29
220	9	69	309	317	4.697	2.348	11
221	9	72	307	316	0.928	0.464	43
222	9	75	307	316	0	0	70
223	9	78	305	312	1.857	0.928	93
224	9	81	297	301	5.646	2.823	20
225	9	84	297	301	0	0	26
226	9	87	306	301	3.736	1.868	5
227	9	90	310	317	6.846	3.423	9
228	9	93	315	325	3.916	1.958	28
229	10	21	212	239	-1	-1	31
230	10	24	221	250	5.9	2.95	31
231	10	27	222	254	1.712	0.856	43
232	10	30	227	263	4.274	2.137	65
233	10	33	227	263	0	0	14
234	10	36	233	262	2.525	1.263	103
235	10	39	237	259	2.076	1.038	97
236	10	42	244	255	3.347	1.673	121
237	10	45	264	247	8.942	4.471	38
238	10	48	270	246	2.525	1.263	28
239	10	51	262	248	3.423	1.712	63
240	10	54	252	253	4.641	2.321	8
241	10	57	237	256	6.35	3.175	119
242	10	60	231	259	2.785	1.392	255
243	10	63	244	259	5.397	2.698	95
244	10	66	245	256	1.313	0.656	84
245	10	69	255	245	6.171	3.086	56
246	10	72	241	257	7.655	3.827	64
247	10	75	222	260	7.985	3.993	245
248	10	78	215	265	3.571	1.786	104
249	10	81	197	275	8.548	4.274	27
250	10	84	194	275	1.245	0.623	47
251	10	87	205	267	5.646	2.823	44
252	10	90	218	263	5.646	2.823	89
253	10	93	239	255	9.329	4.664	149
