# Supplementary material for: The Arp2/3 complex is required for in situ haptotactic response of microglia to iC3b
Source: EMBO Rep. 2026 Feb 27;27(7):1666–95. doi: 10.1038/s44319-026-00720-9 (PMC13076747; doi:10.1038/s44319-026-00720-9)
Supplement: Supplementary file 17 — Source data Fig. 5 [file 44319_2026_720_MOESM17_ESM.zip › Figure 5/5E-G/121724/ck666 no atp tracking.csv]

Track n�	Slice n�	X	Y	Distance	Velocity	Pixel Value
1	15	196	203	-1.000	-1.000	13
1	18	204	221	8.177	4.089	30
1	21	211	231	5.067	2.534	32
1	24	211	231	0.000	0.000	29
1	27	215	238	3.347	1.673	30
1	30	215	239	0.415	0.208	31
1	33	218	242	1.761	0.881	31
1	36	219	244	0.928	0.464	27
1	39	222	250	2.785	1.392	10
1	42	223	251	0.587	0.294	17
1	45	228	254	2.421	1.210	19
1	48	232	257	2.076	1.038	56
1	51	236	259	1.857	0.928	121
1	54	236	259	0.000	0.000	128
1	57	246	254	4.641	2.321	138
1	60	250	252	1.857	0.928	61
1	63	263	244	6.337	3.168	24
1	66	262	246	0.928	0.464	28
1	69	253	252	4.490	2.245	11
1	72	244	257	4.274	2.137	30
1	75	237	260	3.162	1.581	51
1	78	232	261	2.117	1.058	128
1	81	223	264	3.938	1.969	81
1	84	215	267	3.547	1.773	22
1	87	210	269	2.236	1.118	10
1	90	209	270	0.587	0.294	8
1	93	209	270	0.000	0.000	15
2	15	333	287	-1.000	-1.000	16
2	18	333	287	0.000	0.000	16
2	21	329	286	1.712	0.856	85
2	24	321	284	3.423	1.712	70
2	27	319	284	0.830	0.415	64
2	30	319	284	0.000	0.000	53
2	33	312	289	3.571	1.786	8
2	36	308	290	1.712	0.856	11
2	39	298	292	4.233	2.117	10
2	42	293	292	2.076	1.038	11
2	45	290	293	1.313	0.656	72
2	48	280	296	4.334	2.167	9
2	51	280	296	0.000	0.000	3
2	54	270	295	4.172	2.086	5
2	57	270	295	0.000	0.000	6
2	60	278	296	3.347	1.673	5
2	63	285	296	2.906	1.453	4
2	66	317	284	14.187	7.094	16
2	69	317	284	0.000	0.000	23
2	72	317	284	0.000	0.000	28
2	75	318	280	1.712	0.856	18
2	78	319	277	1.313	0.656	31
2	81	323	271	2.994	1.497	118
2	84	323	271	0.000	0.000	101
2	87	323	271	0.000	0.000	82
2	90	323	271	0.000	0.000	100
2	93	327	270	1.712	0.856	113
3	21	195	273	-1.000	-1.000	7
3	24	195	273	0.000	0.000	16
3	27	199	277	2.348	1.174	96
3	30	208	283	4.490	2.245	8
3	33	212	284	1.712	0.856	16
3	36	217	283	2.117	1.058	25
3	39	224	280	3.162	1.581	8
3	42	224	280	0.000	0.000	11
3	45	224	280	0.000	0.000	8
3	48	223	292	4.999	2.499	6
3	51	223	294	0.830	0.415	8
3	54	223	295	0.415	0.208	10
3	57	223	295	0.000	0.000	6
3	60	223	295	0.000	0.000	10
3	63	223	295	0.000	0.000	15
3	66	223	304	3.736	1.868	8
3	69	223	306	0.830	0.415	6
3	72	223	312	2.491	1.245	42
3	75	223	318	2.491	1.245	36
3	78	224	322	1.712	0.856	17
3	81	226	326	1.857	0.928	8
3	84	228	332	2.625	1.313	5
3	87	228	332	0.000	0.000	7
3	90	228	332	0.000	0.000	6
3	93	228	332	0.000	0.000	5
4	21	215	94	-1.000	-1.000	255
4	24	216	97	1.313	0.656	255
4	27	218	107	4.233	2.117	230
4	30	219	112	2.117	1.058	119
4	33	219	115	1.245	0.623	87
4	36	220	118	1.313	0.656	13
4	39	219	125	2.935	1.468	102
4	42	219	127	0.830	0.415	104
4	45	219	129	0.830	0.415	59
4	48	217	134	2.236	1.118	32
4	51	217	137	1.245	0.623	77
4	54	217	143	2.491	1.245	67
4	57	216	147	1.712	0.856	72
4	60	216	150	1.245	0.623	81
4	63	216	150	0.000	0.000	74
4	66	215	153	1.313	0.656	53
4	69	212	160	3.162	1.581	73
4	72	211	166	2.525	1.263	87
4	75	210	182	6.655	3.327	32
4	78	210	182	0.000	0.000	37
4	81	210	182	0.000	0.000	68
4	84	209	184	0.928	0.464	83
4	87	206	192	3.547	1.773	8
4	90	206	192	0.000	0.000	11
4	93	206	192	0.000	0.000	19
5	21	353	155	-1.000	-1.000	62
5	24	343	168	6.809	3.404	30
5	27	339	171	2.076	1.038	9
5	30	336	174	1.761	0.881	13
5	33	332	183	4.089	2.044	15
5	36	331	186	1.313	0.656	38
5	39	330	189	1.313	0.656	25
5	42	328	193	1.857	0.928	24
5	45	325	200	3.162	1.581	13
5	48	324	208	3.347	1.673	50
5	51	325	219	4.585	2.293	61
5	54	325	219	0.000	0.000	129
5	57	324	230	4.585	2.293	56
5	60	324	234	1.661	0.830	62
5	63	324	235	0.415	0.208	114
5	66	324	235	0.000	0.000	87
5	69	321	226	3.938	1.969	29
5	72	321	216	4.151	2.076	8
5	75	321	206	4.151	2.076	90
5	78	321	204	0.830	0.415	14
5	81	322	200	1.712	0.856	15
5	84	327	199	2.117	1.058	27
5	87	332	194	2.935	1.468	58
5	90	332	201	2.906	1.453	20
5	93	332	211	4.151	2.076	26
6	21	356	161	-1.000	-1.000	32
6	24	356	161	0.000	0.000	40
6	27	356	161	0.000	0.000	38
6	30	356	161	0.000	0.000	25
6	33	353	167	2.785	1.392	21
6	36	353	168	0.415	0.208	93
6	39	349	175	3.347	1.673	107
6	42	345	180	2.658	1.329	80
6	45	340	184	2.658	1.329	20
6	48	328	193	6.227	3.113	32
6	51	327	194	0.587	0.294	19
6	54	324	196	1.497	0.748	21
6	57	318	199	2.785	1.392	39
6	60	314	200	1.712	0.856	24
6	63	312	202	1.174	0.587	64
6	66	310	203	0.928	0.464	9
6	69	318	202	3.347	1.673	55
6	72	326	194	4.697	2.348	22
6	75	330	189	2.658	1.329	47
6	78	335	183	3.242	1.621	184
6	81	336	185	0.928	0.464	62
6	84	340	194	4.089	2.044	28
6	87	341	196	0.928	0.464	9
6	90	345	205	4.089	2.044	9
6	93	345	207	0.830	0.415	5
7	12	219	109	-1.000	-1.000	255
7	15	219	109	0.000	0.000	176
7	18	219	99	4.151	2.076	255
7	21	219	90	3.736	1.868	203
7	24	218	83	2.935	1.468	57
7	27	216	76	3.022	1.511	203
7	30	216	70	2.491	1.245	52
7	33	216	70	0.000	0.000	33
7	36	218	64	2.625	1.313	11
7	39	219	62	0.928	0.464	8
7	42	222	59	1.761	0.881	6
7	45	224	68	3.827	1.914	17
7	48	219	82	6.171	3.086	188
7	51	219	83	0.415	0.208	156
7	54	218	95	4.999	2.499	205
7	57	220	102	3.022	1.511	255
7	60	220	102	0.000	0.000	250
7	63	220	102	0.000	0.000	231
7	66	217	98	2.076	1.038	100
7	69	211	92	3.522	1.761	10
7	72	201	83	5.585	2.792	253
7	75	196	83	2.076	1.038	206
7	78	192	82	1.712	0.856	240
7	81	179	82	5.397	2.698	9
7	84	179	82	0.000	0.000	13
7	87	196	82	7.057	3.529	171
7	90	198	82	0.830	0.415	93
7	93	206	81	3.347	1.673	219
8	15	207	161	-1.000	-1.000	181
8	18	206	161	0.415	0.208	209
8	21	201	161	2.076	1.038	117
8	24	198	161	1.245	0.623	41
8	27	195	161	1.245	0.623	28
8	30	192	161	1.245	0.623	25
8	33	178	155	6.323	3.162	16
8	36	177	155	0.415	0.208	11
8	39	157	151	8.467	4.233	8
8	42	161	154	2.076	1.038	9
8	45	165	158	2.348	1.174	13
8	48	167	159	0.928	0.464	123
8	51	177	161	4.233	2.117	8
8	54	189	163	5.050	2.525	6
8	57	191	165	1.174	0.587	27
8	60	194	165	1.245	0.623	67
8	63	202	164	3.347	1.673	91
8	66	202	164	0.000	0.000	44
8	69	195	164	2.906	1.453	74
8	72	193	164	0.830	0.415	18
8	75	187	164	2.491	1.245	9
8	78	182	165	2.117	1.058	9
8	81	174	163	3.423	1.712	67
8	84	173	163	0.415	0.208	213
8	87	170	161	1.497	0.748	6
8	90	166	161	1.661	0.830	5
8	93	162	165	2.348	1.174	5
9	39	321	380	-1.000	-1.000	35
9	42	328	373	4.110	2.055	21
9	45	335	364	4.733	2.367	7
9	48	337	357	3.022	1.511	7
9	51	337	348	3.736	1.868	45
9	54	333	343	2.658	1.329	107
9	57	331	337	2.625	1.313	36
9	60	325	331	3.522	1.761	116
9	63	320	329	2.236	1.118	17
9	66	317	325	2.076	1.038	29
9	69	309	317	4.697	2.348	11
9	72	307	316	0.928	0.464	43
9	75	307	316	0.000	0.000	70
9	78	305	312	1.857	0.928	93
9	81	297	301	5.646	2.823	20
9	84	297	301	0.000	0.000	26
9	87	306	301	3.736	1.868	5
9	90	310	317	6.846	3.423	9
9	93	315	325	3.916	1.958	28
10	21	212	239	-1.000	-1.000	31
10	24	221	250	5.900	2.950	31
10	27	222	254	1.712	0.856	43
10	30	227	263	4.274	2.137	65
10	33	227	263	0.000	0.000	14
10	36	233	262	2.525	1.263	103
10	39	237	259	2.076	1.038	97
10	42	244	255	3.347	1.673	121
10	45	264	247	8.942	4.471	38
10	48	270	246	2.525	1.263	28
10	51	262	248	3.423	1.712	63
10	54	252	253	4.641	2.321	8
10	57	237	256	6.350	3.175	119
10	60	231	259	2.785	1.392	255
10	63	244	259	5.397	2.698	95
10	66	245	256	1.313	0.656	84
10	69	255	245	6.171	3.086	56
10	72	241	257	7.655	3.827	64
10	75	222	260	7.985	3.993	245
10	78	215	265	3.571	1.786	104
10	81	197	275	8.548	4.274	27
10	84	194	275	1.245	0.623	47
10	87	205	267	5.646	2.823	44
10	90	218	263	5.646	2.823	89
10	93	239	255	9.329	4.664	149
