# Supplementary material for: The Arp2/3 complex is required for in situ haptotactic response of microglia to iC3b
Source: EMBO Rep. 2026 Feb 27;27(7):1666–95. doi: 10.1038/s44319-026-00720-9 (PMC13076747; doi:10.1038/s44319-026-00720-9)
Supplement: Supplementary file 17 — Source data Fig. 5 [file 44319_2026_720_MOESM17_ESM.zip › Figure 5/5E-G/121724/ck666 yes atp tracking 195.txt]

	Track n�	Slice n�	X	Y	Distance	Velocity	Pixel Value
1	1	23	243	202	-1	-1	23
2	1	26	243	205	1.245	0.623	21
3	1	29	252	209	4.089	2.044	34
4	1	32	252	209	0	0	16
5	1	35	257	211	2.236	1.118	27
6	1	38	260	213	1.497	0.748	24
7	1	41	268	217	3.713	1.857	23
8	1	44	272	220	2.076	1.038	14
9	1	47	275	221	1.313	0.656	21
10	1	50	278	223	1.497	0.748	9
11	1	53	279	224	0.587	0.294	10
12	1	56	283	228	2.348	1.174	16
13	1	59	283	228	0	0	10
14	1	62	287	233	2.658	1.329	28
15	1	65	288	234	0.587	0.294	23
16	1	68	290	235	0.928	0.464	28
17	1	71	293	237	1.497	0.748	24
18	1	74	293	237	0	0	13
19	1	77	293	240	1.245	0.623	30
20	1	80	293	240	0	0	19
21	2	11	298	143	-1	-1	73
22	2	14	297	143	0.415	0.208	33
23	2	17	296	151	3.347	1.673	49
24	2	20	296	155	1.661	0.83	17
25	2	23	296	160	2.076	1.038	18
26	2	26	296	166	2.491	1.245	16
27	2	29	296	169	1.245	0.623	21
28	2	32	298	177	3.423	1.712	21
29	2	35	299	183	2.525	1.263	13
30	2	38	300	190	2.935	1.468	19
31	2	41	301	196	2.525	1.263	14
32	2	44	303	204	3.423	1.712	16
33	2	47	303	210	2.491	1.245	14
34	2	50	304	217	2.935	1.468	16
35	2	53	306	228	4.641	2.321	42
36	2	56	306	229	0.415	0.208	19
37	2	59	307	237	3.347	1.673	21
38	2	62	308	240	1.313	0.656	17
39	2	65	309	249	3.759	1.88	22
40	2	68	309	249	0	0	16
41	2	71	309	251	0.83	0.415	11
42	2	74	310	256	2.117	1.058	25
43	3	20	287	286	-1	-1	24
44	3	23	285	284	1.174	0.587	34
45	3	26	284	281	1.313	0.656	14
46	3	29	283	278	1.313	0.656	63
47	3	32	282	271	2.935	1.468	26
48	3	35	282	265	2.491	1.245	20
49	3	38	284	262	1.497	0.748	16
50	3	41	284	259	1.245	0.623	16
51	3	44	285	255	1.712	0.856	18
52	3	47	286	250	2.117	1.058	35
53	3	50	288	246	1.857	0.928	22
54	3	53	288	239	2.906	1.453	24
55	3	56	288	235	1.661	0.83	28
56	3	59	288	229	2.491	1.245	19
57	3	62	288	226	1.245	0.623	20
58	3	65	287	224	0.928	0.464	15
59	3	68	287	220	1.661	0.83	15
60	3	71	287	219	0.415	0.208	15
61	4	14	229	195	-1	-1	37
62	4	17	237	202	4.413	2.206	31
63	4	20	241	205	2.076	1.038	27
64	4	23	246	209	2.658	1.329	21
65	4	26	251	214	2.935	1.468	21
66	4	29	256	217	2.421	1.21	15
67	4	32	259	219	1.497	0.748	18
68	4	35	266	225	3.827	1.914	14
69	4	38	268	229	1.857	0.928	26
70	4	41	275	235	3.827	1.914	16
71	4	44	278	239	2.076	1.038	29
72	4	47	281	243	2.076	1.038	23
73	4	50	287	247	2.994	1.497	17
74	4	53	290	250	1.761	0.881	22
75	4	56	296	253	2.785	1.392	15
76	4	59	297	254	0.587	0.294	26
77	4	62	300	254	1.245	0.623	14
78	4	65	306	252	2.625	1.313	15
79	4	68	316	250	4.233	2.117	16
80	4	71	316	250	0	0	24
81	5	20	329	255	-1	-1	18
82	5	23	328	254	0.587	0.294	26
83	5	26	327	254	0.415	0.208	12
84	5	29	324	250	2.076	1.038	17
85	5	32	321	246	2.076	1.038	43
86	5	35	319	243	1.497	0.748	35
87	5	38	318	240	1.313	0.656	60
88	5	41	316	238	1.174	0.587	28
89	5	44	314	234	1.857	0.928	14
90	5	47	311	230	2.076	1.038	13
91	5	50	308	227	1.761	0.881	20
92	5	53	306	226	0.928	0.464	10
93	5	56	305	223	1.313	0.656	24
94	5	59	302	220	1.761	0.881	16
95	5	62	299	218	1.497	0.748	32
96	5	65	298	218	0.415	0.208	16
97	5	68	294	212	2.994	1.497	22
98	5	71	290	209	2.076	1.038	8
99	5	74	289	208	0.587	0.294	8
100	5	77	289	208	0	0	26
101	6	23	233	277	-1	-1	14
102	6	26	240	271	3.827	1.914	13
103	6	29	240	270	0.415	0.208	19
104	6	32	244	266	2.348	1.174	29
105	6	35	247	264	1.497	0.748	24
106	6	38	250	261	1.761	0.881	26
107	6	41	254	258	2.076	1.038	19
108	6	44	257	255	1.761	0.881	20
109	6	47	259	249	2.625	1.313	26
110	6	50	265	244	3.242	1.621	16
111	6	53	270	240	2.658	1.329	38
112	6	56	278	233	4.413	2.206	22
113	6	59	282	230	2.076	1.038	33
114	6	62	284	227	1.497	0.748	28
115	6	65	286	225	1.174	0.587	22
116	6	68	288	223	1.174	0.587	12
117	7	26	353	156	-1	-1	25
118	7	29	351	164	3.423	1.712	19
119	7	32	350	166	0.928	0.464	28
120	7	35	347	170	2.076	1.038	33
121	7	38	342	176	3.242	1.621	19
122	7	41	335	185	4.733	2.367	26
123	7	44	331	190	2.658	1.329	18
124	7	47	326	197	3.571	1.786	14
125	7	50	319	208	5.413	2.706	35
126	7	53	314	214	3.242	1.621	15
127	7	56	306	222	4.697	2.348	22
128	7	59	302	225	2.076	1.038	8
129	7	62	300	227	1.174	0.587	13
130	7	65	296	231	2.348	1.174	17
131	7	68	290	236	3.242	1.621	15
132	7	71	288	237	0.928	0.464	23
133	7	74	285	241	2.076	1.038	11
134	7	77	280	244	2.421	1.21	19
135	7	80	275	245	2.117	1.058	19
136	7	83	273	245	0.83	0.415	22
137	7	86	272	247	0.928	0.464	19
138	7	89	271	247	0.415	0.208	22
139	8	23	336	311	-1	-1	23
140	8	26	329	310	2.935	1.468	17
141	8	29	327	307	1.497	0.748	17
142	8	32	322	304	2.421	1.21	31
143	8	35	316	300	2.994	1.497	18
144	8	38	308	292	4.697	2.348	10
145	8	41	307	290	0.928	0.464	22
146	8	44	306	286	1.712	0.856	21
147	8	47	304	281	2.236	1.118	19
148	8	50	302	276	2.236	1.118	20
149	8	53	300	272	1.857	0.928	23
150	8	56	294	263	4.49	2.245	30
151	8	59	287	254	4.733	2.367	27
152	8	62	284	248	2.785	1.392	24
153	8	65	282	242	2.625	1.313	14
154	8	68	276	235	3.827	1.914	24
155	8	71	275	234	0.587	0.294	20
156	8	74	274	234	0.415	0.208	47
157	9	14	222	165	-1	-1	22
158	9	17	226	174	4.089	2.044	18
159	9	20	228	177	1.497	0.748	17
160	9	23	234	187	4.841	2.421	22
161	9	26	236	188	0.928	0.464	11
162	9	29	241	193	2.935	1.468	30
163	9	32	253	204	6.758	3.379	20
164	9	35	258	206	2.236	1.118	22
165	9	38	262	211	2.658	1.329	14
166	9	41	267	218	3.571	1.786	19
167	9	44	271	224	2.994	1.497	38
168	9	47	275	234	4.471	2.236	33
169	9	50	279	239	2.658	1.329	26
170	9	53	280	240	0.587	0.294	15
171	9	56	280	240	0	0	29
172	9	59	281	247	2.935	1.468	14
173	9	62	283	251	1.857	0.928	19
174	9	65	283	252	0.415	0.208	17
175	9	68	284	254	0.928	0.464	18
176	9	71	285	257	1.313	0.656	14
177	9	74	290	263	3.242	1.621	11
178	10	29	394	189	-1	-1	17
179	10	32	394	189	0	0	26
180	10	35	391	191	1.497	0.748	12
181	10	38	384	196	3.571	1.786	24
182	10	41	375	201	4.274	2.137	22
183	10	44	369	205	2.994	1.497	21
184	10	47	364	208	2.421	1.21	4
185	10	50	356	213	3.916	1.958	17
186	10	53	342	218	6.171	3.086	16
187	10	56	337	221	2.421	1.21	25
188	10	59	330	225	3.347	1.673	31
189	10	62	321	228	3.938	1.969	16
190	10	65	313	231	3.547	1.773	10
191	10	68	307	233	2.625	1.313	33
192	10	71	285	236	9.217	4.609	26
193	10	74	279	238	2.625	1.313	20
194	10	77	278	238	0.415	0.208	16
195	10	80	272	240	2.625	1.313	28
