# Supplementary material for: The Arp2/3 complex is required for in situ haptotactic response of microglia to iC3b
Source: EMBO Rep. 2026 Feb 27;27(7):1666–95. doi: 10.1038/s44319-026-00720-9 (PMC13076747; doi:10.1038/s44319-026-00720-9)
Supplement: Supplementary file 17 — Source data Fig. 5 [file 44319_2026_720_MOESM17_ESM.zip › Figure 5/5E-G/121724/ck666 yes atp tracking.csv]

Track n�	Slice n�	X	Y	Distance	Velocity	Pixel Value
1	23	243	202	-1.000	-1.000	23
1	26	243	205	1.245	0.623	21
1	29	252	209	4.089	2.044	34
1	32	252	209	0.000	0.000	16
1	35	257	211	2.236	1.118	27
1	38	260	213	1.497	0.748	24
1	41	268	217	3.713	1.857	23
1	44	272	220	2.076	1.038	14
1	47	275	221	1.313	0.656	21
1	50	278	223	1.497	0.748	9
1	53	279	224	0.587	0.294	10
1	56	283	228	2.348	1.174	16
1	59	283	228	0.000	0.000	10
1	62	287	233	2.658	1.329	28
1	65	288	234	0.587	0.294	23
1	68	290	235	0.928	0.464	28
1	71	293	237	1.497	0.748	24
1	74	293	237	0.000	0.000	13
1	77	293	240	1.245	0.623	30
1	80	293	240	0.000	0.000	19
2	11	298	143	-1.000	-1.000	73
2	14	297	143	0.415	0.208	33
2	17	296	151	3.347	1.673	49
2	20	296	155	1.661	0.830	17
2	23	296	160	2.076	1.038	18
2	26	296	166	2.491	1.245	16
2	29	296	169	1.245	0.623	21
2	32	298	177	3.423	1.712	21
2	35	299	183	2.525	1.263	13
2	38	300	190	2.935	1.468	19
2	41	301	196	2.525	1.263	14
2	44	303	204	3.423	1.712	16
2	47	303	210	2.491	1.245	14
2	50	304	217	2.935	1.468	16
2	53	306	228	4.641	2.321	42
2	56	306	229	0.415	0.208	19
2	59	307	237	3.347	1.673	21
2	62	308	240	1.313	0.656	17
2	65	309	249	3.759	1.880	22
2	68	309	249	0.000	0.000	16
2	71	309	251	0.830	0.415	11
2	74	310	256	2.117	1.058	25
3	20	287	286	-1.000	-1.000	24
3	23	285	284	1.174	0.587	34
3	26	284	281	1.313	0.656	14
3	29	283	278	1.313	0.656	63
3	32	282	271	2.935	1.468	26
3	35	282	265	2.491	1.245	20
3	38	284	262	1.497	0.748	16
3	41	284	259	1.245	0.623	16
3	44	285	255	1.712	0.856	18
3	47	286	250	2.117	1.058	35
3	50	288	246	1.857	0.928	22
3	53	288	239	2.906	1.453	24
3	56	288	235	1.661	0.830	28
3	59	288	229	2.491	1.245	19
3	62	288	226	1.245	0.623	20
3	65	287	224	0.928	0.464	15
3	68	287	220	1.661	0.830	15
3	71	287	219	0.415	0.208	15
4	14	229	195	-1.000	-1.000	37
4	17	237	202	4.413	2.206	31
4	20	241	205	2.076	1.038	27
4	23	246	209	2.658	1.329	21
4	26	251	214	2.935	1.468	21
4	29	256	217	2.421	1.210	15
4	32	259	219	1.497	0.748	18
4	35	266	225	3.827	1.914	14
4	38	268	229	1.857	0.928	26
4	41	275	235	3.827	1.914	16
4	44	278	239	2.076	1.038	29
4	47	281	243	2.076	1.038	23
4	50	287	247	2.994	1.497	17
4	53	290	250	1.761	0.881	22
4	56	296	253	2.785	1.392	15
4	59	297	254	0.587	0.294	26
4	62	300	254	1.245	0.623	14
4	65	306	252	2.625	1.313	15
4	68	316	250	4.233	2.117	16
4	71	316	250	0.000	0.000	24
5	20	329	255	-1.000	-1.000	18
5	23	328	254	0.587	0.294	26
5	26	327	254	0.415	0.208	12
5	29	324	250	2.076	1.038	17
5	32	321	246	2.076	1.038	43
5	35	319	243	1.497	0.748	35
5	38	318	240	1.313	0.656	60
5	41	316	238	1.174	0.587	28
5	44	314	234	1.857	0.928	14
5	47	311	230	2.076	1.038	13
5	50	308	227	1.761	0.881	20
5	53	306	226	0.928	0.464	10
5	56	305	223	1.313	0.656	24
5	59	302	220	1.761	0.881	16
5	62	299	218	1.497	0.748	32
5	65	298	218	0.415	0.208	16
5	68	294	212	2.994	1.497	22
5	71	290	209	2.076	1.038	8
5	74	289	208	0.587	0.294	8
5	77	289	208	0.000	0.000	26
6	23	233	277	-1.000	-1.000	14
6	26	240	271	3.827	1.914	13
6	29	240	270	0.415	0.208	19
6	32	244	266	2.348	1.174	29
6	35	247	264	1.497	0.748	24
6	38	250	261	1.761	0.881	26
6	41	254	258	2.076	1.038	19
6	44	257	255	1.761	0.881	20
6	47	259	249	2.625	1.313	26
6	50	265	244	3.242	1.621	16
6	53	270	240	2.658	1.329	38
6	56	278	233	4.413	2.206	22
6	59	282	230	2.076	1.038	33
6	62	284	227	1.497	0.748	28
6	65	286	225	1.174	0.587	22
6	68	288	223	1.174	0.587	12
7	26	353	156	-1.000	-1.000	25
7	29	351	164	3.423	1.712	19
7	32	350	166	0.928	0.464	28
7	35	347	170	2.076	1.038	33
7	38	342	176	3.242	1.621	19
7	41	335	185	4.733	2.367	26
7	44	331	190	2.658	1.329	18
7	47	326	197	3.571	1.786	14
7	50	319	208	5.413	2.706	35
7	53	314	214	3.242	1.621	15
7	56	306	222	4.697	2.348	22
7	59	302	225	2.076	1.038	8
7	62	300	227	1.174	0.587	13
7	65	296	231	2.348	1.174	17
7	68	290	236	3.242	1.621	15
7	71	288	237	0.928	0.464	23
7	74	285	241	2.076	1.038	11
7	77	280	244	2.421	1.210	19
7	80	275	245	2.117	1.058	19
7	83	273	245	0.830	0.415	22
7	86	272	247	0.928	0.464	19
7	89	271	247	0.415	0.208	22
8	23	336	311	-1.000	-1.000	23
8	26	329	310	2.935	1.468	17
8	29	327	307	1.497	0.748	17
8	32	322	304	2.421	1.210	31
8	35	316	300	2.994	1.497	18
8	38	308	292	4.697	2.348	10
8	41	307	290	0.928	0.464	22
8	44	306	286	1.712	0.856	21
8	47	304	281	2.236	1.118	19
8	50	302	276	2.236	1.118	20
8	53	300	272	1.857	0.928	23
8	56	294	263	4.490	2.245	30
8	59	287	254	4.733	2.367	27
8	62	284	248	2.785	1.392	24
8	65	282	242	2.625	1.313	14
8	68	276	235	3.827	1.914	24
8	71	275	234	0.587	0.294	20
8	74	274	234	0.415	0.208	47
9	14	222	165	-1.000	-1.000	22
9	17	226	174	4.089	2.044	18
9	20	228	177	1.497	0.748	17
9	23	234	187	4.841	2.421	22
9	26	236	188	0.928	0.464	11
9	29	241	193	2.935	1.468	30
9	32	253	204	6.758	3.379	20
9	35	258	206	2.236	1.118	22
9	38	262	211	2.658	1.329	14
9	41	267	218	3.571	1.786	19
9	44	271	224	2.994	1.497	38
9	47	275	234	4.471	2.236	33
9	50	279	239	2.658	1.329	26
9	53	280	240	0.587	0.294	15
9	56	280	240	0.000	0.000	29
9	59	281	247	2.935	1.468	14
9	62	283	251	1.857	0.928	19
9	65	283	252	0.415	0.208	17
9	68	284	254	0.928	0.464	18
9	71	285	257	1.313	0.656	14
9	74	290	263	3.242	1.621	11
10	29	394	189	-1.000	-1.000	17
10	32	394	189	0.000	0.000	26
10	35	391	191	1.497	0.748	12
10	38	384	196	3.571	1.786	24
10	41	375	201	4.274	2.137	22
10	44	369	205	2.994	1.497	21
10	47	364	208	2.421	1.210	4
10	50	356	213	3.916	1.958	17
10	53	342	218	6.171	3.086	16
10	56	337	221	2.421	1.210	25
10	59	330	225	3.347	1.673	31
10	62	321	228	3.938	1.969	16
10	65	313	231	3.547	1.773	10
10	68	307	233	2.625	1.313	33
10	71	285	236	9.217	4.609	26
10	74	279	238	2.625	1.313	20
10	77	278	238	0.415	0.208	16
10	80	272	240	2.625	1.313	28
