# Supplementary material for: The Arp2/3 complex is required for in situ haptotactic response of microglia to iC3b
Source: EMBO Rep. 2026 Feb 27;27(7):1666–95. doi: 10.1038/s44319-026-00720-9 (PMC13076747; doi:10.1038/s44319-026-00720-9)
Supplement: Supplementary file 17 — Source data Fig. 5 [file 44319_2026_720_MOESM17_ESM.zip › Figure 5/5E-G/121724/dmso no atp tracking 259.txt]

	Track n�	Slice n�	X	Y	Distance	Velocity	Pixel Value
1	1	11	213	233	-1	-1	80
2	1	14	217	239	2.994	1.497	18
3	1	17	224	243	3.347	1.673	14
4	1	20	224	243	0	0	19
5	1	23	225	244	0.587	0.294	17
6	1	26	227	247	1.497	0.748	18
7	1	29	229	249	1.174	0.587	25
8	1	32	231	256	3.022	1.511	45
9	1	35	232	258	0.928	0.464	16
10	1	38	233	260	0.928	0.464	20
11	1	41	235	264	1.857	0.928	27
12	1	44	238	269	2.421	1.21	21
13	1	47	239	270	0.587	0.294	14
14	1	50	243	273	2.076	1.038	27
15	1	53	245	277	1.857	0.928	15
16	1	56	247	277	0.83	0.415	21
17	1	59	247	277	0	0	15
18	1	62	241	270	3.827	1.914	17
19	1	65	239	265	2.236	1.118	25
20	1	68	236	261	2.076	1.038	20
21	1	71	237	255	2.525	1.263	24
22	1	74	238	253	0.928	0.464	20
23	1	77	240	257	1.857	0.928	23
24	1	80	244	267	4.471	2.236	18
25	1	83	247	272	2.421	1.21	19
26	1	86	247	273	0.415	0.208	20
27	1	89	246	262	4.585	2.293	12
28	1	92	243	257	2.421	1.21	16
29	2	20	307	211	-1	-1	23
30	2	23	308	203	3.347	1.673	17
31	2	26	309	196	2.935	1.468	17
32	2	29	310	193	1.313	0.656	8
33	2	32	312	187	2.625	1.313	46
34	2	35	318	178	4.49	2.245	16
35	2	38	320	173	2.236	1.118	23
36	2	41	319	168	2.117	1.058	13
37	2	44	319	167	0.415	0.208	17
38	2	47	320	162	2.117	1.058	20
39	2	50	320	160	0.83	0.415	19
40	2	53	320	154	2.491	1.245	11
41	2	56	321	151	1.313	0.656	7
42	2	59	322	150	0.587	0.294	16
43	2	62	320	152	1.174	0.587	16
44	2	65	318	156	1.857	0.928	26
45	2	68	318	156	0	0	17
46	2	71	316	159	1.497	0.748	14
47	2	74	314	162	1.497	0.748	22
48	2	77	313	164	0.928	0.464	19
49	2	80	315	175	4.641	2.321	14
50	2	83	314	177	0.928	0.464	18
51	2	86	314	179	0.83	0.415	14
52	2	89	313	183	1.712	0.856	13
53	2	92	313	186	1.245	0.623	17
54	3	20	296	109	-1	-1	43
55	3	23	296	101	3.321	1.661	32
56	3	26	297	96	2.117	1.058	15
57	3	29	298	95	0.587	0.294	22
58	3	32	310	89	5.57	2.785	29
59	3	35	311	89	0.415	0.208	22
60	3	38	316	96	3.571	1.786	18
61	3	41	316	96	0	0	25
62	3	44	316	96	0	0	23
63	3	47	316	96	0	0	27
64	3	50	321	96	2.076	1.038	20
65	3	53	323	96	0.83	0.415	10
66	3	56	322	100	1.712	0.856	28
67	3	59	319	100	1.245	0.623	13
68	3	62	309	92	5.316	2.658	33
69	3	65	309	91	0.415	0.208	13
70	3	68	309	91	0	0	29
71	3	71	310	90	0.587	0.294	26
72	3	74	313	90	1.245	0.623	5
73	3	77	313	90	0	0	18
74	3	80	309	99	4.089	2.044	38
75	3	83	307	100	0.928	0.464	15
76	3	86	301	105	3.242	1.621	19
77	3	89	296	110	2.935	1.468	33
78	3	92	291	116	3.242	1.621	32
79	4	23	209	252	-1	-1	15
80	4	26	215	242	4.841	2.421	21
81	4	29	226	236	5.202	2.601	21
82	4	32	226	236	0	0	21
83	4	35	230	235	1.712	0.856	30
84	4	38	235	233	2.236	1.118	23
85	4	41	245	226	5.067	2.534	44
86	4	44	247	225	0.928	0.464	15
87	4	47	252	223	2.236	1.118	23
88	4	50	259	221	3.022	1.511	26
89	4	53	263	221	1.661	0.83	23
90	4	56	268	222	2.117	1.058	16
91	4	59	269	223	0.587	0.294	34
92	4	62	273	223	1.661	0.83	11
93	4	65	278	226	2.421	1.21	19
94	4	68	282	229	2.076	1.038	22
95	4	71	283	230	0.587	0.294	10
96	4	74	283	230	0	0	34
97	4	77	283	230	0	0	21
98	4	80	283	230	0	0	20
99	4	83	276	226	3.347	1.673	25
100	4	86	273	225	1.313	0.656	24
101	4	89	270	220	2.421	1.21	20
102	4	92	267	218	1.497	0.748	23
103	5	17	60	142	-1	-1	25
104	5	20	65	149	3.571	1.786	9
105	5	23	65	149	0	0	18
106	5	26	65	156	2.906	1.453	20
107	5	29	65	157	0.415	0.208	9
108	5	32	68	171	5.944	2.972	24
109	5	35	68	171	0	0	17
110	5	38	71	178	3.162	1.581	33
111	5	41	75	180	1.857	0.928	10
112	5	44	81	180	2.491	1.245	17
113	5	47	89	185	3.916	1.958	16
114	5	50	96	187	3.022	1.511	17
115	5	53	100	189	1.857	0.928	26
116	5	56	102	191	1.174	0.587	21
117	5	59	103	191	0.415	0.208	22
118	5	62	106	193	1.497	0.748	19
119	5	65	109	200	3.162	1.581	19
120	5	68	109	200	0	0	14
121	5	71	111	204	1.857	0.928	18
122	5	74	111	204	0	0	15
123	5	77	111	204	0	0	16
124	5	80	112	198	2.525	1.263	20
125	5	83	117	197	2.117	1.058	16
126	5	86	117	197	0	0	12
127	5	89	119	191	2.625	1.313	16
128	5	92	127	180	5.646	2.823	22
129	6	2	407	226	-1	-1	22
130	6	5	407	226	0	0	10
131	6	8	400	222	3.347	1.673	35
132	6	11	391	225	3.938	1.969	43
133	6	14	385	226	2.525	1.263	17
134	6	17	381	226	1.661	0.83	20
135	6	20	376	225	2.117	1.058	19
136	6	23	367	225	3.736	1.868	29
137	6	26	360	226	2.935	1.468	9
138	6	29	358	227	0.928	0.464	19
139	6	32	356	227	0.83	0.415	29
140	6	35	350	226	2.525	1.263	13
141	6	38	343	226	2.906	1.453	17
142	6	41	341	226	0.83	0.415	57
143	6	44	336	222	2.658	1.329	13
144	6	47	331	219	2.421	1.21	25
145	6	50	328	219	1.245	0.623	14
146	6	53	322	219	2.491	1.245	10
147	6	56	313	222	3.938	1.969	15
148	6	59	313	222	0	0	24
149	6	62	310	222	1.245	0.623	26
150	6	65	306	222	1.661	0.83	20
151	6	68	297	223	3.759	1.88	20
152	6	71	301	225	1.857	0.928	19
153	6	74	307	224	2.525	1.263	37
154	6	77	314	222	3.022	1.511	25
155	6	80	318	222	1.661	0.83	22
156	6	83	323	221	2.117	1.058	15
157	6	86	325	221	0.83	0.415	12
158	6	89	326	222	0.587	0.294	14
159	6	92	331	221	2.117	1.058	25
160	7	17	249	377	-1	-1	15
161	7	20	255	370	3.827	1.914	38
162	7	23	261	363	3.827	1.914	19
163	7	26	274	352	7.069	3.535	13
164	7	29	274	351	0.415	0.208	14
165	7	32	273	343	3.347	1.673	17
166	7	35	273	329	5.812	2.906	18
167	7	38	272	326	1.313	0.656	26
168	7	41	269	321	2.421	1.21	27
169	7	44	259	317	4.471	2.236	16
170	7	47	250	313	4.089	2.044	36
171	7	50	247	311	1.497	0.748	19
172	7	53	256	319	4.999	2.499	31
173	7	56	264	323	3.713	1.857	12
174	7	59	269	323	2.076	1.038	24
175	7	62	275	325	2.625	1.313	26
176	7	65	277	327	1.174	0.587	19
177	7	68	278	330	1.313	0.656	21
178	7	71	278	330	0	0	21
179	7	74	276	333	1.497	0.748	21
180	7	77	273	337	2.076	1.038	28
181	7	80	273	338	0.415	0.208	20
182	7	83	272	340	0.928	0.464	19
183	7	86	272	341	0.415	0.208	6
184	7	89	271	342	0.587	0.294	23
185	7	92	271	344	0.83	0.415	19
186	8	26	400	337	-1	-1	37
187	8	29	396	348	4.859	2.429	26
188	8	32	396	348	0	0	20
189	8	35	395	361	5.413	2.706	25
190	8	38	395	361	0	0	22
191	8	41	393	371	4.233	2.117	32
192	8	44	393	371	0	0	19
193	8	47	393	371	0	0	21
194	8	50	391	363	3.423	1.712	26
195	8	53	388	359	2.076	1.038	10
196	8	56	385	356	1.761	0.881	16
197	8	59	381	351	2.658	1.329	9
198	8	62	376	344	3.571	1.786	11
199	8	65	375	343	0.587	0.294	14
200	8	68	372	337	2.785	1.392	23
201	8	71	369	334	1.761	0.881	25
202	8	74	369	336	0.83	0.415	19
203	8	77	373	339	2.076	1.038	23
204	8	80	383	343	4.471	2.236	34
205	8	83	387	349	2.994	1.497	9
206	8	86	392	355	3.242	1.621	17
207	8	89	392	357	0.83	0.415	20
208	8	92	392	357	0	0	20
209	9	14	292	383	-1	-1	18
210	9	17	299	378	3.571	1.786	22
211	9	20	299	378	0	0	19
212	9	23	307	359	8.558	4.279	16
213	9	26	311	354	2.658	1.329	15
214	9	29	313	352	1.174	0.587	9
215	9	32	313	346	2.491	1.245	20
216	9	35	311	346	0.83	0.415	18
217	9	38	307	345	1.712	0.856	17
218	9	41	304	339	2.785	1.392	8
219	9	44	303	332	2.935	1.468	5
220	9	47	302	326	2.525	1.263	27
221	9	50	300	337	4.641	2.321	24
222	9	53	297	351	5.944	2.972	11
223	9	56	296	358	2.935	1.468	16
224	9	59	296	368	4.151	2.076	22
225	9	62	297	371	1.313	0.656	10
226	9	65	297	374	1.245	0.623	33
227	9	68	297	374	0	0	13
228	9	71	305	360	6.694	3.347	21
229	9	74	306	360	0.415	0.208	5
230	9	77	306	360	0	0	17
231	9	80	309	356	2.076	1.038	26
232	9	83	318	349	4.733	2.367	13
233	9	86	322	343	2.994	1.497	26
234	9	89	321	342	0.587	0.294	24
235	9	92	314	346	3.347	1.673	15
236	10	23	310	407	-1	-1	29
237	10	26	313	409	1.497	0.748	22
238	10	29	328	417	7.057	3.529	20
239	10	32	329	417	0.415	0.208	29
240	10	35	330	415	0.928	0.464	25
241	10	38	335	407	3.916	1.958	36
242	10	41	336	406	0.587	0.294	10
243	10	44	355	400	8.271	4.136	25
244	10	47	355	400	0	0	24
245	10	50	338	405	7.356	3.678	18
246	10	53	322	415	7.833	3.916	27
247	10	56	322	415	0	0	16
248	10	59	341	424	8.728	4.364	15
249	10	62	341	425	0.415	0.208	24
250	10	65	341	431	2.491	1.245	27
251	10	68	328	438	6.129	3.065	38
252	10	71	328	438	0	0	24
253	10	74	328	429	3.736	1.868	53
254	10	77	328	421	3.321	1.661	31
255	10	80	325	413	3.547	1.773	12
256	10	83	323	411	1.174	0.587	15
257	10	86	322	407	1.712	0.856	25
258	10	89	322	407	0	0	37
259	10	92	318	413	2.994	1.497	26
