# Supplementary material for: The Arp2/3 complex is required for in situ haptotactic response of microglia to iC3b
Source: EMBO Rep. 2026 Feb 27;27(7):1666–95. doi: 10.1038/s44319-026-00720-9 (PMC13076747; doi:10.1038/s44319-026-00720-9)
Supplement: Supplementary file 17 — Source data Fig. 5 [file 44319_2026_720_MOESM17_ESM.zip › Figure 5/5E-G/121724/dmso no atp tracking.csv]

Track n�	Slice n�	X	Y	Distance	Velocity	Pixel Value
1	11	213	233	-1.000	-1.000	80
1	14	217	239	2.994	1.497	18
1	17	224	243	3.347	1.673	14
1	20	224	243	0.000	0.000	19
1	23	225	244	0.587	0.294	17
1	26	227	247	1.497	0.748	18
1	29	229	249	1.174	0.587	25
1	32	231	256	3.022	1.511	45
1	35	232	258	0.928	0.464	16
1	38	233	260	0.928	0.464	20
1	41	235	264	1.857	0.928	27
1	44	238	269	2.421	1.210	21
1	47	239	270	0.587	0.294	14
1	50	243	273	2.076	1.038	27
1	53	245	277	1.857	0.928	15
1	56	247	277	0.830	0.415	21
1	59	247	277	0.000	0.000	15
1	62	241	270	3.827	1.914	17
1	65	239	265	2.236	1.118	25
1	68	236	261	2.076	1.038	20
1	71	237	255	2.525	1.263	24
1	74	238	253	0.928	0.464	20
1	77	240	257	1.857	0.928	23
1	80	244	267	4.471	2.236	18
1	83	247	272	2.421	1.210	19
1	86	247	273	0.415	0.208	20
1	89	246	262	4.585	2.293	12
1	92	243	257	2.421	1.210	16
2	20	307	211	-1.000	-1.000	23
2	23	308	203	3.347	1.673	17
2	26	309	196	2.935	1.468	17
2	29	310	193	1.313	0.656	8
2	32	312	187	2.625	1.313	46
2	35	318	178	4.490	2.245	16
2	38	320	173	2.236	1.118	23
2	41	319	168	2.117	1.058	13
2	44	319	167	0.415	0.208	17
2	47	320	162	2.117	1.058	20
2	50	320	160	0.830	0.415	19
2	53	320	154	2.491	1.245	11
2	56	321	151	1.313	0.656	7
2	59	322	150	0.587	0.294	16
2	62	320	152	1.174	0.587	16
2	65	318	156	1.857	0.928	26
2	68	318	156	0.000	0.000	17
2	71	316	159	1.497	0.748	14
2	74	314	162	1.497	0.748	22
2	77	313	164	0.928	0.464	19
2	80	315	175	4.641	2.321	14
2	83	314	177	0.928	0.464	18
2	86	314	179	0.830	0.415	14
2	89	313	183	1.712	0.856	13
2	92	313	186	1.245	0.623	17
3	20	296	109	-1.000	-1.000	43
3	23	296	101	3.321	1.661	32
3	26	297	96	2.117	1.058	15
3	29	298	95	0.587	0.294	22
3	32	310	89	5.570	2.785	29
3	35	311	89	0.415	0.208	22
3	38	316	96	3.571	1.786	18
3	41	316	96	0.000	0.000	25
3	44	316	96	0.000	0.000	23
3	47	316	96	0.000	0.000	27
3	50	321	96	2.076	1.038	20
3	53	323	96	0.830	0.415	10
3	56	322	100	1.712	0.856	28
3	59	319	100	1.245	0.623	13
3	62	309	92	5.316	2.658	33
3	65	309	91	0.415	0.208	13
3	68	309	91	0.000	0.000	29
3	71	310	90	0.587	0.294	26
3	74	313	90	1.245	0.623	5
3	77	313	90	0.000	0.000	18
3	80	309	99	4.089	2.044	38
3	83	307	100	0.928	0.464	15
3	86	301	105	3.242	1.621	19
3	89	296	110	2.935	1.468	33
3	92	291	116	3.242	1.621	32
4	23	209	252	-1.000	-1.000	15
4	26	215	242	4.841	2.421	21
4	29	226	236	5.202	2.601	21
4	32	226	236	0.000	0.000	21
4	35	230	235	1.712	0.856	30
4	38	235	233	2.236	1.118	23
4	41	245	226	5.067	2.534	44
4	44	247	225	0.928	0.464	15
4	47	252	223	2.236	1.118	23
4	50	259	221	3.022	1.511	26
4	53	263	221	1.661	0.830	23
4	56	268	222	2.117	1.058	16
4	59	269	223	0.587	0.294	34
4	62	273	223	1.661	0.830	11
4	65	278	226	2.421	1.210	19
4	68	282	229	2.076	1.038	22
4	71	283	230	0.587	0.294	10
4	74	283	230	0.000	0.000	34
4	77	283	230	0.000	0.000	21
4	80	283	230	0.000	0.000	20
4	83	276	226	3.347	1.673	25
4	86	273	225	1.313	0.656	24
4	89	270	220	2.421	1.210	20
4	92	267	218	1.497	0.748	23
5	17	60	142	-1.000	-1.000	25
5	20	65	149	3.571	1.786	9
5	23	65	149	0.000	0.000	18
5	26	65	156	2.906	1.453	20
5	29	65	157	0.415	0.208	9
5	32	68	171	5.944	2.972	24
5	35	68	171	0.000	0.000	17
5	38	71	178	3.162	1.581	33
5	41	75	180	1.857	0.928	10
5	44	81	180	2.491	1.245	17
5	47	89	185	3.916	1.958	16
5	50	96	187	3.022	1.511	17
5	53	100	189	1.857	0.928	26
5	56	102	191	1.174	0.587	21
5	59	103	191	0.415	0.208	22
5	62	106	193	1.497	0.748	19
5	65	109	200	3.162	1.581	19
5	68	109	200	0.000	0.000	14
5	71	111	204	1.857	0.928	18
5	74	111	204	0.000	0.000	15
5	77	111	204	0.000	0.000	16
5	80	112	198	2.525	1.263	20
5	83	117	197	2.117	1.058	16
5	86	117	197	0.000	0.000	12
5	89	119	191	2.625	1.313	16
5	92	127	180	5.646	2.823	22
6	2	407	226	-1.000	-1.000	22
6	5	407	226	0.000	0.000	10
6	8	400	222	3.347	1.673	35
6	11	391	225	3.938	1.969	43
6	14	385	226	2.525	1.263	17
6	17	381	226	1.661	0.830	20
6	20	376	225	2.117	1.058	19
6	23	367	225	3.736	1.868	29
6	26	360	226	2.935	1.468	9
6	29	358	227	0.928	0.464	19
6	32	356	227	0.830	0.415	29
6	35	350	226	2.525	1.263	13
6	38	343	226	2.906	1.453	17
6	41	341	226	0.830	0.415	57
6	44	336	222	2.658	1.329	13
6	47	331	219	2.421	1.210	25
6	50	328	219	1.245	0.623	14
6	53	322	219	2.491	1.245	10
6	56	313	222	3.938	1.969	15
6	59	313	222	0.000	0.000	24
6	62	310	222	1.245	0.623	26
6	65	306	222	1.661	0.830	20
6	68	297	223	3.759	1.880	20
6	71	301	225	1.857	0.928	19
6	74	307	224	2.525	1.263	37
6	77	314	222	3.022	1.511	25
6	80	318	222	1.661	0.830	22
6	83	323	221	2.117	1.058	15
6	86	325	221	0.830	0.415	12
6	89	326	222	0.587	0.294	14
6	92	331	221	2.117	1.058	25
7	17	249	377	-1.000	-1.000	15
7	20	255	370	3.827	1.914	38
7	23	261	363	3.827	1.914	19
7	26	274	352	7.069	3.535	13
7	29	274	351	0.415	0.208	14
7	32	273	343	3.347	1.673	17
7	35	273	329	5.812	2.906	18
7	38	272	326	1.313	0.656	26
7	41	269	321	2.421	1.210	27
7	44	259	317	4.471	2.236	16
7	47	250	313	4.089	2.044	36
7	50	247	311	1.497	0.748	19
7	53	256	319	4.999	2.499	31
7	56	264	323	3.713	1.857	12
7	59	269	323	2.076	1.038	24
7	62	275	325	2.625	1.313	26
7	65	277	327	1.174	0.587	19
7	68	278	330	1.313	0.656	21
7	71	278	330	0.000	0.000	21
7	74	276	333	1.497	0.748	21
7	77	273	337	2.076	1.038	28
7	80	273	338	0.415	0.208	20
7	83	272	340	0.928	0.464	19
7	86	272	341	0.415	0.208	6
7	89	271	342	0.587	0.294	23
7	92	271	344	0.830	0.415	19
8	26	400	337	-1.000	-1.000	37
8	29	396	348	4.859	2.429	26
8	32	396	348	0.000	0.000	20
8	35	395	361	5.413	2.706	25
8	38	395	361	0.000	0.000	22
8	41	393	371	4.233	2.117	32
8	44	393	371	0.000	0.000	19
8	47	393	371	0.000	0.000	21
8	50	391	363	3.423	1.712	26
8	53	388	359	2.076	1.038	10
8	56	385	356	1.761	0.881	16
8	59	381	351	2.658	1.329	9
8	62	376	344	3.571	1.786	11
8	65	375	343	0.587	0.294	14
8	68	372	337	2.785	1.392	23
8	71	369	334	1.761	0.881	25
8	74	369	336	0.830	0.415	19
8	77	373	339	2.076	1.038	23
8	80	383	343	4.471	2.236	34
8	83	387	349	2.994	1.497	9
8	86	392	355	3.242	1.621	17
8	89	392	357	0.830	0.415	20
8	92	392	357	0.000	0.000	20
9	14	292	383	-1.000	-1.000	18
9	17	299	378	3.571	1.786	22
9	20	299	378	0.000	0.000	19
9	23	307	359	8.558	4.279	16
9	26	311	354	2.658	1.329	15
9	29	313	352	1.174	0.587	9
9	32	313	346	2.491	1.245	20
9	35	311	346	0.830	0.415	18
9	38	307	345	1.712	0.856	17
9	41	304	339	2.785	1.392	8
9	44	303	332	2.935	1.468	5
9	47	302	326	2.525	1.263	27
9	50	300	337	4.641	2.321	24
9	53	297	351	5.944	2.972	11
9	56	296	358	2.935	1.468	16
9	59	296	368	4.151	2.076	22
9	62	297	371	1.313	0.656	10
9	65	297	374	1.245	0.623	33
9	68	297	374	0.000	0.000	13
9	71	305	360	6.694	3.347	21
9	74	306	360	0.415	0.208	5
9	77	306	360	0.000	0.000	17
9	80	309	356	2.076	1.038	26
9	83	318	349	4.733	2.367	13
9	86	322	343	2.994	1.497	26
9	89	321	342	0.587	0.294	24
9	92	314	346	3.347	1.673	15
10	23	310	407	-1.000	-1.000	29
10	26	313	409	1.497	0.748	22
10	29	328	417	7.057	3.529	20
10	32	329	417	0.415	0.208	29
10	35	330	415	0.928	0.464	25
10	38	335	407	3.916	1.958	36
10	41	336	406	0.587	0.294	10
10	44	355	400	8.271	4.136	25
10	47	355	400	0.000	0.000	24
10	50	338	405	7.356	3.678	18
10	53	322	415	7.833	3.916	27
10	56	322	415	0.000	0.000	16
10	59	341	424	8.728	4.364	15
10	62	341	425	0.415	0.208	24
10	65	341	431	2.491	1.245	27
10	68	328	438	6.129	3.065	38
10	71	328	438	0.000	0.000	24
10	74	328	429	3.736	1.868	53
10	77	328	421	3.321	1.661	31
10	80	325	413	3.547	1.773	12
10	83	323	411	1.174	0.587	15
10	86	322	407	1.712	0.856	25
10	89	322	407	0.000	0.000	37
10	92	318	413	2.994	1.497	26
