# Supplementary material for: The Arp2/3 complex is required for in situ haptotactic response of microglia to iC3b
Source: EMBO Rep. 2026 Feb 27;27(7):1666–95. doi: 10.1038/s44319-026-00720-9 (PMC13076747; doi:10.1038/s44319-026-00720-9)
Supplement: Supplementary file 17 — Source data Fig. 5 [file 44319_2026_720_MOESM17_ESM.zip › Figure 5/5E-G/121724/dmso yes atp tracking 217.txt]

	Track n�	Slice n�	X	Y	Distance	Velocity	Pixel Value
1	1	11	282	174	-1	-1	44
2	1	14	279	161	5.538	2.769	42
3	1	17	278	175	5.827	2.913	26
4	1	20	278	175	0	0	18
5	1	23	273	179	2.658	1.329	25
6	1	26	270	182	1.761	0.881	27
7	1	29	262	190	4.697	2.348	30
8	1	32	261	190	0.415	0.208	9
9	1	35	253	198	4.697	2.348	19
10	1	38	250	202	2.076	1.038	9
11	1	41	246	206	2.348	1.174	17
12	1	44	216	227	15.202	7.601	27
13	1	47	218	221	2.625	1.313	30
14	1	50	218	221	0	0	23
15	1	53	218	221	0	0	27
16	1	56	219	219	0.928	0.464	26
17	1	59	209	231	6.484	3.242	32
18	1	62	209	231	0	0	11
19	2	14	202	235	-1	-1	44
20	2	17	210	238	3.547	1.773	28
21	2	20	210	239	0.415	0.208	23
22	2	23	212	240	0.928	0.464	26
23	2	26	216	242	1.857	0.928	20
24	2	29	222	246	2.994	1.497	20
25	2	32	227	248	2.236	1.118	22
26	2	35	230	250	1.497	0.748	26
27	2	38	234	254	2.348	1.174	49
28	2	41	239	255	2.117	1.058	61
29	2	44	241	255	0.83	0.415	45
30	2	47	243	256	0.928	0.464	55
31	2	50	248	259	2.421	1.21	19
32	2	53	253	265	3.242	1.621	19
33	2	56	253	265	0	0	13
34	2	59	256	266	1.313	0.656	19
35	2	62	259	271	2.421	1.21	25
36	2	65	259	271	0	0	27
37	3	20	313	283	-1	-1	28
38	3	23	313	283	0	0	22
39	3	26	313	283	0	0	17
40	3	29	305	274	4.999	2.499	33
41	3	32	305	273	0.415	0.208	22
42	3	35	289	258	9.104	4.552	12
43	3	38	289	258	0	0	30
44	3	41	284	254	2.658	1.329	30
45	3	44	279	248	3.242	1.621	28
46	3	47	274	247	2.117	1.058	17
47	3	50	265	240	4.733	2.367	19
48	3	53	264	240	0.415	0.208	30
49	3	56	264	239	0.415	0.208	16
50	3	59	261	236	1.761	0.881	15
51	3	62	257	232	2.348	1.174	27
52	3	65	255	229	1.497	0.748	16
53	3	68	255	229	0	0	25
54	4	17	145	164	-1	-1	22
55	4	20	145	164	0	0	18
56	4	23	164	183	11.154	5.577	26
57	4	26	166	184	0.928	0.464	24
58	4	29	177	190	5.202	2.601	18
59	4	32	184	192	3.022	1.511	39
60	4	35	190	194	2.625	1.313	16
61	4	38	194	194	1.661	0.83	9
62	4	41	198	195	1.712	0.856	18
63	4	44	202	196	1.712	0.856	18
64	4	47	209	197	2.935	1.468	23
65	4	50	213	197	1.661	0.83	20
66	4	53	220	196	2.935	1.468	33
67	4	56	226	195	2.525	1.263	10
68	4	59	226	195	0	0	18
69	4	62	227	195	0.415	0.208	17
70	4	65	231	195	1.661	0.83	29
71	4	68	243	202	5.767	2.884	21
72	4	71	243	202	0	0	21
73	4	74	247	202	1.661	0.83	19
74	4	77	247	202	0	0	15
75	4	80	253	204	2.625	1.313	25
76	4	83	254	209	2.117	1.058	15
77	4	86	254	209	0	0	63
78	4	89	254	209	0	0	21
79	4	92	254	209	0	0	8
80	5	23	166	333	-1	-1	16
81	5	26	164	333	0.83	0.415	55
82	5	29	148	327	7.094	3.547	20
83	5	32	148	327	0	0	21
84	5	35	148	327	0	0	18
85	5	38	144	325	1.857	0.928	20
86	5	41	142	324	0.928	0.464	20
87	5	44	137	320	2.658	1.329	27
88	5	47	137	320	0	0	27
89	5	50	131	315	3.242	1.621	30
90	5	53	127	313	1.857	0.928	31
91	5	56	126	313	0.415	0.208	24
92	5	59	124	311	1.174	0.587	21
93	5	62	120	309	1.857	0.928	12
94	5	65	118	308	0.928	0.464	12
95	5	68	114	308	1.661	0.83	27
96	5	71	96	302	7.876	3.938	9
97	5	74	96	302	0	0	15
98	5	77	96	302	0	0	27
99	5	80	96	302	0	0	9
100	5	83	94	301	0.928	0.464	21
101	5	86	93	301	0.415	0.208	24
102	5	89	92	301	0.415	0.208	20
103	5	92	91	301	0.415	0.208	18
104	6	26	295	125	-1	-1	34
105	6	29	295	125	0	0	34
106	6	32	295	128	1.245	0.623	32
107	6	35	294	136	3.347	1.673	15
108	6	38	293	142	2.525	1.263	25
109	6	41	292	148	2.525	1.263	35
110	6	44	289	155	3.162	1.581	23
111	6	47	288	158	1.313	0.656	18
112	6	50	286	166	3.423	1.712	16
113	6	53	286	173	2.906	1.453	13
114	6	56	286	173	0	0	11
115	6	59	284	175	1.174	0.587	34
116	6	62	280	188	5.646	2.823	12
117	6	65	279	192	1.712	0.856	11
118	6	68	279	192	0	0	16
119	6	71	275	204	5.251	2.625	26
120	6	74	275	204	0	0	30
121	6	77	275	209	2.076	1.038	22
122	6	80	275	210	0.415	0.208	15
123	6	83	275	210	0	0	20
124	6	86	274	220	4.172	2.086	25
125	6	89	273	221	0.587	0.294	19
126	6	92	271	227	2.625	1.313	17
127	7	26	167	82	-1	-1	33
128	7	29	167	83	0.415	0.208	20
129	7	32	168	95	4.999	2.499	19
130	7	35	169	104	3.759	1.88	21
131	7	38	169	107	1.245	0.623	26
132	7	41	169	113	2.491	1.245	64
133	7	44	169	117	1.661	0.83	12
134	7	47	171	120	1.497	0.748	23
135	7	50	171	120	0	0	11
136	7	53	171	120	0	0	21
137	7	56	171	121	0.415	0.208	20
138	7	59	171	128	2.906	1.453	22
139	7	62	172	133	2.117	1.058	16
140	7	65	172	141	3.321	1.661	24
141	7	68	173	143	0.928	0.464	25
142	7	71	174	151	3.347	1.673	28
143	7	74	174	151	0	0	13
144	7	77	174	151	0	0	30
145	7	80	174	154	1.245	0.623	19
146	7	83	174	154	0	0	17
147	7	86	174	155	0.415	0.208	19
148	7	89	176	163	3.423	1.712	16
149	7	92	176	163	0	0	15
150	8	32	159	266	-1	-1	35
151	8	35	168	271	4.274	2.137	16
152	8	38	174	274	2.785	1.392	15
153	8	41	174	274	0	0	17
154	8	44	175	275	0.587	0.294	26
155	8	47	180	276	2.117	1.058	19
156	8	50	185	278	2.236	1.118	14
157	8	53	188	279	1.313	0.656	20
158	8	56	192	280	1.712	0.856	22
159	8	59	199	280	2.906	1.453	22
160	8	62	204	278	2.236	1.118	18
161	8	65	217	275	5.538	2.769	11
162	8	68	223	274	2.525	1.263	11
163	8	71	225	274	0.83	0.415	16
164	8	74	237	275	4.999	2.499	12
165	8	77	240	276	1.313	0.656	20
166	8	80	240	276	0	0	11
167	8	83	240	276	0	0	20
168	8	86	246	272	2.994	1.497	13
169	8	89	246	272	0	0	23
170	8	92	246	272	0	0	15
171	9	17	179	224	-1	-1	34
172	9	20	182	221	1.761	0.881	18
173	9	23	192	221	4.151	2.076	19
174	9	26	198	224	2.785	1.392	30
175	9	29	206	233	4.999	2.499	13
176	9	32	219	235	5.46	2.73	33
177	9	35	232	231	5.646	2.823	29
178	9	38	232	231	0	0	26
179	9	41	242	231	4.151	2.076	17
180	9	44	247	235	2.658	1.329	18
181	9	47	249	236	0.928	0.464	38
182	9	50	253	237	1.712	0.856	18
183	9	53	259	238	2.525	1.263	23
184	9	56	261	240	1.174	0.587	23
185	9	59	265	241	1.712	0.856	21
186	9	62	267	241	0.83	0.415	21
187	9	65	267	241	0	0	21
188	9	68	280	241	5.397	2.698	13
189	9	71	280	241	0	0	21
190	9	74	285	242	2.117	1.058	27
191	10	14	222	237	-1	-1	42
192	10	17	222	237	0	0	20
193	10	20	222	237	0	0	36
194	10	23	226	240	2.076	1.038	28
195	10	26	229	243	1.761	0.881	37
196	10	29	229	243	0	0	18
197	10	32	232	245	1.497	0.748	24
198	10	35	235	249	2.076	1.038	38
199	10	38	236	252	1.313	0.656	19
200	10	41	238	255	1.497	0.748	32
201	10	44	240	256	0.928	0.464	76
202	10	47	241	257	0.587	0.294	41
203	10	50	243	259	1.174	0.587	61
204	10	53	246	261	1.497	0.748	93
205	10	56	246	262	0.415	0.208	123
206	10	59	247	266	1.712	0.856	23
207	10	62	247	266	0	0	24
208	10	65	247	266	0	0	18
209	10	68	249	268	1.174	0.587	30
210	10	71	249	268	0	0	17
211	10	74	250	271	1.313	0.656	18
212	10	77	251	274	1.313	0.656	30
213	10	80	252	274	0.415	0.208	19
214	10	83	252	274	0	0	30
215	10	86	254	280	2.625	1.313	20
216	10	89	254	280	0	0	20
217	10	92	254	280	0	0	16
