# Supplementary material for: The Arp2/3 complex is required for in situ haptotactic response of microglia to iC3b
Source: EMBO Rep. 2026 Feb 27;27(7):1666–95. doi: 10.1038/s44319-026-00720-9 (PMC13076747; doi:10.1038/s44319-026-00720-9)
Supplement: Supplementary file 17 — Source data Fig. 5 [file 44319_2026_720_MOESM17_ESM.zip › Figure 5/5E-G/121724/dmso yes atp tracking.csv]

Track n�	Slice n�	X	Y	Distance	Velocity	Pixel Value
1	11	282	174	-1.000	-1.000	44
1	14	279	161	5.538	2.769	42
1	17	278	175	5.827	2.913	26
1	20	278	175	0.000	0.000	18
1	23	273	179	2.658	1.329	25
1	26	270	182	1.761	0.881	27
1	29	262	190	4.697	2.348	30
1	32	261	190	0.415	0.208	9
1	35	253	198	4.697	2.348	19
1	38	250	202	2.076	1.038	9
1	41	246	206	2.348	1.174	17
1	44	216	227	15.202	7.601	27
1	47	218	221	2.625	1.313	30
1	50	218	221	0.000	0.000	23
1	53	218	221	0.000	0.000	27
1	56	219	219	0.928	0.464	26
1	59	209	231	6.484	3.242	32
1	62	209	231	0.000	0.000	11
2	14	202	235	-1.000	-1.000	44
2	17	210	238	3.547	1.773	28
2	20	210	239	0.415	0.208	23
2	23	212	240	0.928	0.464	26
2	26	216	242	1.857	0.928	20
2	29	222	246	2.994	1.497	20
2	32	227	248	2.236	1.118	22
2	35	230	250	1.497	0.748	26
2	38	234	254	2.348	1.174	49
2	41	239	255	2.117	1.058	61
2	44	241	255	0.830	0.415	45
2	47	243	256	0.928	0.464	55
2	50	248	259	2.421	1.210	19
2	53	253	265	3.242	1.621	19
2	56	253	265	0.000	0.000	13
2	59	256	266	1.313	0.656	19
2	62	259	271	2.421	1.210	25
2	65	259	271	0.000	0.000	27
3	20	313	283	-1.000	-1.000	28
3	23	313	283	0.000	0.000	22
3	26	313	283	0.000	0.000	17
3	29	305	274	4.999	2.499	33
3	32	305	273	0.415	0.208	22
3	35	289	258	9.104	4.552	12
3	38	289	258	0.000	0.000	30
3	41	284	254	2.658	1.329	30
3	44	279	248	3.242	1.621	28
3	47	274	247	2.117	1.058	17
3	50	265	240	4.733	2.367	19
3	53	264	240	0.415	0.208	30
3	56	264	239	0.415	0.208	16
3	59	261	236	1.761	0.881	15
3	62	257	232	2.348	1.174	27
3	65	255	229	1.497	0.748	16
3	68	255	229	0.000	0.000	25
4	17	145	164	-1.000	-1.000	22
4	20	145	164	0.000	0.000	18
4	23	164	183	11.154	5.577	26
4	26	166	184	0.928	0.464	24
4	29	177	190	5.202	2.601	18
4	32	184	192	3.022	1.511	39
4	35	190	194	2.625	1.313	16
4	38	194	194	1.661	0.830	9
4	41	198	195	1.712	0.856	18
4	44	202	196	1.712	0.856	18
4	47	209	197	2.935	1.468	23
4	50	213	197	1.661	0.830	20
4	53	220	196	2.935	1.468	33
4	56	226	195	2.525	1.263	10
4	59	226	195	0.000	0.000	18
4	62	227	195	0.415	0.208	17
4	65	231	195	1.661	0.830	29
4	68	243	202	5.767	2.884	21
4	71	243	202	0.000	0.000	21
4	74	247	202	1.661	0.830	19
4	77	247	202	0.000	0.000	15
4	80	253	204	2.625	1.313	25
4	83	254	209	2.117	1.058	15
4	86	254	209	0.000	0.000	63
4	89	254	209	0.000	0.000	21
4	92	254	209	0.000	0.000	8
5	23	166	333	-1.000	-1.000	16
5	26	164	333	0.830	0.415	55
5	29	148	327	7.094	3.547	20
5	32	148	327	0.000	0.000	21
5	35	148	327	0.000	0.000	18
5	38	144	325	1.857	0.928	20
5	41	142	324	0.928	0.464	20
5	44	137	320	2.658	1.329	27
5	47	137	320	0.000	0.000	27
5	50	131	315	3.242	1.621	30
5	53	127	313	1.857	0.928	31
5	56	126	313	0.415	0.208	24
5	59	124	311	1.174	0.587	21
5	62	120	309	1.857	0.928	12
5	65	118	308	0.928	0.464	12
5	68	114	308	1.661	0.830	27
5	71	96	302	7.876	3.938	9
5	74	96	302	0.000	0.000	15
5	77	96	302	0.000	0.000	27
5	80	96	302	0.000	0.000	9
5	83	94	301	0.928	0.464	21
5	86	93	301	0.415	0.208	24
5	89	92	301	0.415	0.208	20
5	92	91	301	0.415	0.208	18
6	26	295	125	-1.000	-1.000	34
6	29	295	125	0.000	0.000	34
6	32	295	128	1.245	0.623	32
6	35	294	136	3.347	1.673	15
6	38	293	142	2.525	1.263	25
6	41	292	148	2.525	1.263	35
6	44	289	155	3.162	1.581	23
6	47	288	158	1.313	0.656	18
6	50	286	166	3.423	1.712	16
6	53	286	173	2.906	1.453	13
6	56	286	173	0.000	0.000	11
6	59	284	175	1.174	0.587	34
6	62	280	188	5.646	2.823	12
6	65	279	192	1.712	0.856	11
6	68	279	192	0.000	0.000	16
6	71	275	204	5.251	2.625	26
6	74	275	204	0.000	0.000	30
6	77	275	209	2.076	1.038	22
6	80	275	210	0.415	0.208	15
6	83	275	210	0.000	0.000	20
6	86	274	220	4.172	2.086	25
6	89	273	221	0.587	0.294	19
6	92	271	227	2.625	1.313	17
7	26	167	82	-1.000	-1.000	33
7	29	167	83	0.415	0.208	20
7	32	168	95	4.999	2.499	19
7	35	169	104	3.759	1.880	21
7	38	169	107	1.245	0.623	26
7	41	169	113	2.491	1.245	64
7	44	169	117	1.661	0.830	12
7	47	171	120	1.497	0.748	23
7	50	171	120	0.000	0.000	11
7	53	171	120	0.000	0.000	21
7	56	171	121	0.415	0.208	20
7	59	171	128	2.906	1.453	22
7	62	172	133	2.117	1.058	16
7	65	172	141	3.321	1.661	24
7	68	173	143	0.928	0.464	25
7	71	174	151	3.347	1.673	28
7	74	174	151	0.000	0.000	13
7	77	174	151	0.000	0.000	30
7	80	174	154	1.245	0.623	19
7	83	174	154	0.000	0.000	17
7	86	174	155	0.415	0.208	19
7	89	176	163	3.423	1.712	16
7	92	176	163	0.000	0.000	15
8	32	159	266	-1.000	-1.000	35
8	35	168	271	4.274	2.137	16
8	38	174	274	2.785	1.392	15
8	41	174	274	0.000	0.000	17
8	44	175	275	0.587	0.294	26
8	47	180	276	2.117	1.058	19
8	50	185	278	2.236	1.118	14
8	53	188	279	1.313	0.656	20
8	56	192	280	1.712	0.856	22
8	59	199	280	2.906	1.453	22
8	62	204	278	2.236	1.118	18
8	65	217	275	5.538	2.769	11
8	68	223	274	2.525	1.263	11
8	71	225	274	0.830	0.415	16
8	74	237	275	4.999	2.499	12
8	77	240	276	1.313	0.656	20
8	80	240	276	0.000	0.000	11
8	83	240	276	0.000	0.000	20
8	86	246	272	2.994	1.497	13
8	89	246	272	0.000	0.000	23
8	92	246	272	0.000	0.000	15
9	17	179	224	-1.000	-1.000	34
9	20	182	221	1.761	0.881	18
9	23	192	221	4.151	2.076	19
9	26	198	224	2.785	1.392	30
9	29	206	233	4.999	2.499	13
9	32	219	235	5.460	2.730	33
9	35	232	231	5.646	2.823	29
9	38	232	231	0.000	0.000	26
9	41	242	231	4.151	2.076	17
9	44	247	235	2.658	1.329	18
9	47	249	236	0.928	0.464	38
9	50	253	237	1.712	0.856	18
9	53	259	238	2.525	1.263	23
9	56	261	240	1.174	0.587	23
9	59	265	241	1.712	0.856	21
9	62	267	241	0.830	0.415	21
9	65	267	241	0.000	0.000	21
9	68	280	241	5.397	2.698	13
9	71	280	241	0.000	0.000	21
9	74	285	242	2.117	1.058	27
10	14	222	237	-1.000	-1.000	42
10	17	222	237	0.000	0.000	20
10	20	222	237	0.000	0.000	36
10	23	226	240	2.076	1.038	28
10	26	229	243	1.761	0.881	37
10	29	229	243	0.000	0.000	18
10	32	232	245	1.497	0.748	24
10	35	235	249	2.076	1.038	38
10	38	236	252	1.313	0.656	19
10	41	238	255	1.497	0.748	32
10	44	240	256	0.928	0.464	76
10	47	241	257	0.587	0.294	41
10	50	243	259	1.174	0.587	61
10	53	246	261	1.497	0.748	93
10	56	246	262	0.415	0.208	123
10	59	247	266	1.712	0.856	23
10	62	247	266	0.000	0.000	24
10	65	247	266	0.000	0.000	18
10	68	249	268	1.174	0.587	30
10	71	249	268	0.000	0.000	17
10	74	250	271	1.313	0.656	18
10	77	251	274	1.313	0.656	30
10	80	252	274	0.415	0.208	19
10	83	252	274	0.000	0.000	30
10	86	254	280	2.625	1.313	20
10	89	254	280	0.000	0.000	20
10	92	254	280	0.000	0.000	16
