# Supplementary material for: The Arp2/3 complex is required for in situ haptotactic response of microglia to iC3b
Source: EMBO Rep. 2026 Feb 27;27(7):1666–95. doi: 10.1038/s44319-026-00720-9 (PMC13076747; doi:10.1038/s44319-026-00720-9)
Supplement: Supplementary file 18 — Source data Fig. 6 [file 44319_2026_720_MOESM18_ESM.zip]

Archive with 60 entries (52 files):
- Figure 6/6A-B/
- Figure 6/6A-B/010825 M DMSO beads run 2 hour_Maximum intensity projection drift correction.tif
- Figure 6/6A-B/013125 M 200uM CK666 beads run 2 hour_Maximum intensity projection drift correction.tif
- Figure 6/6A-B/desktop.ini
- Figure 6/6A-B/README.txt
- Figure 6/6C-G/
- Figure 6/6C-G/010825/
- Figure 6/6C-G/010825/ck666 branch lengths.csv
- Figure 6/6C-G/010825/ck666 tracking 408.txt
- Figure 6/6C-G/010825/ck666 tracking.csv
- Figure 6/6C-G/010825/desktop.ini
- Figure 6/6C-G/010825/dmso branch lengths.csv
- Figure 6/6C-G/010825/dmso tracking 399.txt
- Figure 6/6C-G/010825/dmso tracking.csv
- Figure 6/6C-G/011025/
- Figure 6/6C-G/011025/ck666 branch lengths.csv
- Figure 6/6C-G/011025/ck666 tracks 452.txt
- Figure 6/6C-G/011025/ck666 tracks.csv
- Figure 6/6C-G/011025/desktop.ini
- Figure 6/6C-G/011025/dmso branch length.csv
- Figure 6/6C-G/011025/dmso tracks 436.txt
- Figure 6/6C-G/011025/dmso tracks.csv
- Figure 6/6C-G/013125/
- Figure 6/6C-G/013125/ck666 branch lengths.csv
- Figure 6/6C-G/013125/ck666 tracks 406.txt
- Figure 6/6C-G/013125/ck666 tracks.csv
- Figure 6/6C-G/013125/desktop.ini
- Figure 6/6C-G/013125/dmso branch lengths.csv
- Figure 6/6C-G/013125/dmso tracks 373.txt
- Figure 6/6C-G/013125/dmso tracks.csv
- Figure 6/6C-G/121324/
- Figure 6/6C-G/121324/ck666 branch lengths.csv
- Figure 6/6C-G/121324/ck666 tracks 428.txt
- Figure 6/6C-G/121324/ck666 tracks.csv
- Figure 6/6C-G/121324/desktop.ini
- Figure 6/6C-G/121324/dmso branch lengths.csv
- Figure 6/6C-G/121324/dmso tracks 393.csv
- Figure 6/6C-G/121324/dmso tracks 393.txt
- Figure 6/6C-G/121324/dmso tracks.csv
- Figure 6/6C-G/121924/
- Figure 6/6C-G/121924/ck666 branch lengths.csv
- Figure 6/6C-G/121924/ck666 tracks 414.txt
- Figure 6/6C-G/121924/ck666 tracks.csv
- Figure 6/6C-G/121924/desktop.ini
- Figure 6/6C-G/121924/dmso branch lengths.csv
- Figure 6/6C-G/121924/dmso tracks 447.txt
- Figure 6/6C-G/121924/dmso tracks.csv
- Figure 6/6C-G/122724/
- Figure 6/6C-G/122724/ck666 branch lengths.csv
- Figure 6/6C-G/122724/ck666 tracks 438.txt
- Figure 6/6C-G/122724/ck666 tracks.csv
- Figure 6/6C-G/122724/desktop.ini
- Figure 6/6C-G/122724/dmso branch lengths.csv
- Figure 6/6C-G/122724/dmso tracks 436.csv
- Figure 6/6C-G/122724/dmso tracks 436.txt
- Figure 6/6C-G/122724/dmso tracks.csv
- Figure 6/6C-G/bead interaction results.pzfx
- Figure 6/6C-G/desktop.ini
- Figure 6/6C-G/README.txt
- Figure 6/desktop.ini
