# Supplementary material for: The Arp2/3 complex is required for in situ haptotactic response of microglia to iC3b
Source: EMBO Rep. 2026 Feb 27;27(7):1666–95. doi: 10.1038/s44319-026-00720-9 (PMC13076747; doi:10.1038/s44319-026-00720-9)
Supplement: Supplementary file 18 — Source data Fig. 6 [file 44319_2026_720_MOESM18_ESM.zip › Figure 6/6A-B/README.txt]

The DMSO example series in this source data file contains one imaging time point that was captured as a black field of view at time point 29. This has been edited out of the time series provided in the form of movie EV8. The time counter on this movie, and all time points in Figure 6 and in the EV movie are marked with this in mind. 

The CK-666 example series in this source data file contains one imaging time point that was captured as a black field at time point 17. This has been edited out of the time series provided in the form of movie EV8. The time counter on this movie, and all time points in Figure 6 and in the EV are marked with this in mind.

The black frames are due to the two-photon microscope's laser losing communication with the Zeiss imaging software. As this only happened for a single frame, we felt confident that we could still generate high quality quantitative data for these experimental runs.

Brightness and contrast have been adjusted in the final movies to enhance bead brightness, but care was taken to ensure that all changes were applied to the entire image and all stacks equally, and that levels between samples were maintained to allow for direct comparison.

Figure 6B corresponds to the final time point in these image series.
