# Supplementary material for: The Arp2/3 complex is required for in situ haptotactic response of microglia to iC3b
Source: EMBO Rep. 2026 Feb 27;27(7):1666–95. doi: 10.1038/s44319-026-00720-9 (PMC13076747; doi:10.1038/s44319-026-00720-9)
Supplement: Supplementary file 18 — Source data Fig. 6 [file 44319_2026_720_MOESM18_ESM.zip › Figure 6/6C-G/010825/ck666 branch lengths.csv]

	Label	Area	Mean	Min	Max	XM	YM	Perim.	Angle	Circ.	IntDen	RawIntDen	AR	Round	Solidity	MinThr	MaxThr	Length
1		11.374	34.167	9.000	156.000	0	0	27.063	-110.659	0.195	388.616	2255.000	0.000	0.000	NaN	0	255	27.063
2		11.374	43.682	5.000	248.000	0	0	26.827	-21.801	0.199	496.843	2883.000	0.000	0.000	NaN	0	255	26.827
3		7.755	26.289	7.000	66.000	0	0	18.209	65.772	0.294	203.873	1183.000	0.000	0.000	NaN	0	255	18.209
4		8.272	24.438	8.000	93.000	0	0	19.436	109.983	0.275	202.149	1173.000	0.000	0.000	NaN	0	255	19.436
5		7.755	21.911	7.000	67.000	0	0	18.252	162.801	0.293	169.923	986.000	0.000	0.000	NaN	0	255	18.252
6		7.238	20.071	8.000	53.000	0	0	16.944	-120.964	0.317	145.279	843.000	0.000	0.000	NaN	0	255	16.944
7		8.444	27.959	6.000	68.000	0	0	20.038	129.958	0.264	236.099	1370.000	0.000	0.000	NaN	0	255	20.038
8	Mean	8.888	28.360	7.143	107.286	0	0	20.967	30.727	0.262	263.255	1527.571	0.000	0.000	NaN	0	255	20.967
9	SD	1.743	8.151	1.345	70.941	0	0	4.201	115.873	0.048	129.683	752.502	0.000	0.000	NaN	0	0	4.201
10	Min	7.238	20.071	5.000	53.000	0	0	16.944	-120.964	0.195	145.279	843.000	0.000	0.000	1.798E308	0	255	16.944
11	Max	11.374	43.682	9.000	248.000	0	0	27.063	162.801	0.317	496.843	2883.000	0.000	0.000	-1.798E308	0	255	27.063
