# Supplementary material for: The Arp2/3 complex is required for in situ haptotactic response of microglia to iC3b
Source: EMBO Rep. 2026 Feb 27;27(7):1666–95. doi: 10.1038/s44319-026-00720-9 (PMC13076747; doi:10.1038/s44319-026-00720-9)
Supplement: Supplementary file 18 — Source data Fig. 6 [file 44319_2026_720_MOESM18_ESM.zip › Figure 6/6C-G/010825/ck666 tracking 408.txt]

	Track n�	Slice n�	X	Y	Distance	Velocity	Pixel Value
1	1	16	368	176	-1	-1	7
2	1	19	371	179	1.761	0.881	9
3	1	22	368	180	1.313	0.656	7
4	1	25	367	186	2.525	1.263	10
5	1	28	366	196	4.172	2.086	16
6	1	31	365	202	2.525	1.263	9
7	1	34	365	209	2.906	1.453	6
8	1	37	365	213	1.661	0.83	4
9	1	40	364	218	2.117	1.058	10
10	1	43	362	222	1.857	0.928	6
11	1	46	360	225	1.497	0.748	10
12	1	49	359	230	2.117	1.058	9
13	1	52	357	235	2.236	1.118	6
14	1	55	354	238	1.761	0.881	15
15	1	58	350	242	2.348	1.174	12
16	1	61	350	242	0	0	14
17	1	64	355	235	3.571	1.786	9
18	1	67	357	232	1.497	0.748	9
19	1	70	359	230	1.174	0.587	8
20	1	73	361	225	2.236	1.118	7
21	1	76	364	216	3.938	1.969	29
22	1	79	365	214	0.928	0.464	11
23	1	82	365	214	0	0	11
24	1	85	365	214	0	0	7
25	1	88	367	197	7.106	3.553	7
26	1	91	368	193	1.712	0.856	10
27	1	94	369	182	4.585	2.293	8
28	1	97	372	171	4.733	2.367	6
29	1	100	372	170	0.415	0.208	6
30	1	103	376	165	2.658	1.329	33
31	1	106	376	166	0.415	0.208	38
32	1	109	368	176	5.316	2.658	8
33	1	112	368	176	0	0	5
34	1	115	374	163	5.944	2.972	5
35	1	118	377	157	2.785	1.392	9
36	1	121	378	152	2.117	1.058	51
37	1	124	379	145	2.935	1.468	36
38	1	127	380	145	0.415	0.208	29
39	1	130	381	146	0.587	0.294	43
40	1	133	381	146	0	0	54
41	1	136	382	149	1.313	0.656	48
42	1	139	382	163	5.812	2.906	7
43	1	142	381	167	1.712	0.856	8
44	1	145	380	172	2.117	1.058	11
45	1	148	380	172	0	0	11
46	1	151	380	173	0.415	0.208	7
47	1	154	378	176	1.497	0.748	6
48	1	157	378	176	0	0	8
49	1	160	378	176	0	0	8
50	1	163	378	176	0	0	8
51	1	166	380	169	3.022	1.511	10
52	1	169	380	159	4.151	2.076	8
53	1	172	379	151	3.347	1.673	5
54	1	175	380	151	0.415	0.208	8
55	1	178	382	150	0.928	0.464	8
56	1	181	382	158	3.321	1.661	9
57	2	19	395	200	-1	-1	5
58	2	22	395	200	0	0	8
59	2	25	394	205	2.117	1.058	6
60	2	28	392	209	1.857	0.928	11
61	2	31	388	221	5.251	2.625	19
62	2	34	386	226	2.236	1.118	6
63	2	37	383	231	2.421	1.21	10
64	2	40	380	234	1.761	0.881	13
65	2	43	376	238	2.348	1.174	11
66	2	46	370	244	3.522	1.761	10
67	2	49	368	248	1.857	0.928	11
68	2	52	368	248	0	0	6
69	2	55	367	253	2.117	1.058	6
70	2	58	366	258	2.117	1.058	8
71	2	61	364	261	1.497	0.748	5
72	2	64	363	262	0.587	0.294	9
73	2	67	363	262	0	0	4
74	2	70	362	263	0.587	0.294	9
75	2	73	356	260	2.785	1.392	4
76	2	76	364	251	4.999	2.499	12
77	2	79	370	241	4.841	2.421	3
78	2	82	373	233	3.547	1.773	7
79	2	85	377	219	6.044	3.022	13
80	2	88	382	209	4.641	2.321	6
81	2	91	385	205	2.076	1.038	5
82	2	94	385	205	0	0	8
83	2	97	380	217	5.397	2.698	10
84	2	100	376	228	4.859	2.429	5
85	2	103	376	230	0.83	0.415	4
86	2	106	379	225	2.421	1.21	6
87	2	109	387	207	8.177	4.089	6
88	2	112	388	195	4.999	2.499	16
89	2	115	388	191	1.661	0.83	2
90	2	118	389	187	1.712	0.856	8
91	2	121	389	193	2.491	1.245	7
92	2	124	389	199	2.491	1.245	5
93	2	127	389	204	2.076	1.038	8
94	2	130	387	211	3.022	1.511	19
95	2	133	387	207	1.661	0.83	8
96	2	136	390	193	5.944	2.972	12
97	2	139	392	187	2.625	1.313	5
98	2	142	397	180	3.571	1.786	6
99	2	145	399	176	1.857	0.928	7
100	2	148	400	173	1.313	0.656	6
101	2	151	401	170	1.313	0.656	10
102	2	154	401	170	0	0	13
103	2	157	401	169	0.415	0.208	9
104	2	160	401	169	0	0	6
105	2	163	401	169	0	0	10
106	2	166	406	165	2.658	1.329	10
107	2	169	407	165	0.415	0.208	6
108	2	172	407	164	0.415	0.208	16
109	2	175	407	161	1.245	0.623	7
110	2	178	407	161	0	0	6
111	2	181	404	161	1.245	0.623	6
112	3	55	276	169	-1	-1	5
113	3	58	276	169	0	0	8
114	3	61	286	163	4.841	2.421	7
115	3	64	287	162	0.587	0.294	5
116	3	67	292	155	3.571	1.786	9
117	3	70	298	150	3.242	1.621	10
118	3	73	299	150	0.415	0.208	7
119	3	76	301	149	0.928	0.464	7
120	3	79	304	150	1.313	0.656	22
121	3	82	308	150	1.661	0.83	8
122	3	85	312	150	1.661	0.83	14
123	3	88	320	151	3.347	1.673	10
124	3	91	324	152	1.712	0.856	11
125	3	94	325	151	0.587	0.294	15
126	3	97	301	151	9.963	4.982	13
127	3	100	299	151	0.83	0.415	12
128	3	103	288	156	5.016	2.508	8
129	3	106	281	163	4.11	2.055	5
130	3	109	278	166	1.761	0.881	7
131	3	112	277	169	1.313	0.656	14
132	3	115	272	173	2.658	1.329	5
133	3	118	273	166	2.935	1.468	7
134	3	121	275	159	3.022	1.511	10
135	3	124	285	150	5.585	2.792	8
136	3	127	289	142	3.713	1.857	17
137	3	130	298	134	4.999	2.499	4
138	3	133	302	137	2.076	1.038	6
139	3	136	309	141	3.347	1.673	6
140	3	139	310	141	0.415	0.208	8
141	3	142	300	142	4.172	2.086	7
142	3	145	294	145	2.785	1.392	10
143	3	148	282	145	4.982	2.491	9
144	3	151	267	151	6.707	3.353	23
145	3	154	262	157	3.242	1.621	14
146	3	157	265	161	2.076	1.038	18
147	3	160	281	171	7.833	3.916	6
148	3	163	280	174	1.313	0.656	8
149	3	166	280	177	1.245	0.623	8
150	3	169	277	166	4.733	2.367	9
151	3	172	275	155	4.641	2.321	11
152	3	175	276	149	2.525	1.263	17
153	3	178	270	150	2.525	1.263	9
154	3	181	271	165	6.241	3.12	9
155	4	25	224	210	-1	-1	18
156	4	28	231	214	3.347	1.673	7
157	4	31	238	217	3.162	1.581	4
158	4	34	251	218	5.413	2.706	11
159	4	37	261	222	4.471	2.236	12
160	4	40	268	227	3.571	1.786	6
161	4	43	275	231	3.347	1.673	6
162	4	46	280	236	2.935	1.468	9
163	4	49	282	238	1.174	0.587	9
164	4	52	286	239	1.712	0.856	16
165	4	55	287	240	0.587	0.294	5
166	4	58	293	243	2.785	1.392	8
167	4	61	296	244	1.313	0.656	6
168	4	64	301	245	2.117	1.058	5
169	4	67	306	248	2.421	1.21	9
170	4	70	312	250	2.625	1.313	17
171	4	73	305	249	2.935	1.468	9
172	4	76	293	244	5.397	2.698	6
173	4	79	282	239	5.016	2.508	9
174	4	82	278	235	2.348	1.174	5
175	4	85	272	229	3.522	1.761	9
176	4	88	277	244	6.564	3.282	7
177	4	91	284	254	5.067	2.534	8
178	4	94	289	262	3.916	1.958	9
179	4	97	289	262	0	0	4
180	4	100	284	242	8.558	4.279	7
181	4	103	270	227	8.518	4.259	5
182	4	106	270	227	0	0	6
183	4	109	286	234	7.25	3.625	16
184	4	112	297	237	4.733	2.367	8
185	4	115	298	230	2.935	1.468	20
186	4	118	299	229	0.587	0.294	8
187	4	121	277	231	9.17	4.585	5
188	4	124	268	227	4.089	2.044	8
189	4	127	261	221	3.827	1.914	5
190	4	130	262	223	0.928	0.464	8
191	4	133	274	230	5.767	2.884	10
192	4	136	284	235	4.641	2.321	9
193	4	139	290	237	2.625	1.313	5
194	4	142	293	238	1.313	0.656	19
195	4	145	293	231	2.906	1.453	34
196	4	148	292	230	0.587	0.294	12
197	4	151	282	229	4.172	2.086	12
198	4	154	268	224	6.171	3.086	3
199	4	157	249	218	8.271	4.136	4
200	4	160	247	217	0.928	0.464	6
201	4	163	249	217	0.83	0.415	17
202	4	166	249	217	0	0	7
203	4	169	249	217	0	0	3
204	5	22	267	346	-1	-1	8
205	5	25	271	346	1.661	0.83	7
206	5	28	278	342	3.347	1.673	4
207	5	31	280	337	2.236	1.118	6
208	5	34	282	332	2.236	1.118	9
209	5	37	286	326	2.994	1.497	9
210	5	40	292	316	4.841	2.421	11
211	5	43	294	312	1.857	0.928	7
212	5	46	296	303	3.827	1.914	11
213	5	49	299	297	2.785	1.392	8
214	5	52	303	294	2.076	1.038	7
215	5	55	308	288	3.242	1.621	3
216	5	58	312	285	2.076	1.038	9
217	5	61	316	282	2.076	1.038	8
218	5	64	321	277	2.935	1.468	5
219	5	67	323	273	1.857	0.928	11
220	5	70	317	282	4.49	2.245	5
221	5	73	314	289	3.162	1.581	7
222	5	76	313	290	0.587	0.294	10
223	5	79	312	290	0.415	0.208	6
224	5	82	308	283	3.347	1.673	7
225	5	85	302	272	5.202	2.601	7
226	5	88	298	264	3.713	1.857	10
227	5	91	304	258	3.522	1.761	6
228	5	94	304	250	3.321	1.661	6
229	5	97	303	265	6.241	3.12	7
230	5	100	309	280	6.707	3.353	13
231	5	103	313	286	2.994	1.497	6
232	5	106	316	290	2.076	1.038	7
233	5	109	318	296	2.625	1.313	6
234	5	112	320	300	1.857	0.928	7
235	5	115	324	296	2.348	1.174	6
236	5	118	327	293	1.761	0.881	4
237	5	121	330	289	2.076	1.038	3
238	5	124	316	300	7.391	3.696	14
239	5	127	296	301	8.313	4.156	15
240	5	130	279	302	7.069	3.535	10
241	5	133	272	307	3.571	1.786	4
242	5	136	271	308	0.587	0.294	29
243	5	139	266	302	3.242	1.621	15
244	5	142	260	292	4.841	2.421	9
245	5	145	254	284	4.151	2.076	25
246	5	148	247	279	3.571	1.786	19
247	5	151	246	276	1.313	0.656	9
248	5	154	257	284	5.646	2.823	18
249	5	157	259	290	2.625	1.313	5
250	5	160	260	294	1.712	0.856	18
251	5	163	255	293	2.117	1.058	6
252	5	166	249	282	5.202	2.601	5
253	5	169	246	282	1.245	0.623	14
254	5	172	240	282	2.491	1.245	7
255	5	175	231	282	3.736	1.868	9
256	5	178	228	276	2.785	1.392	4
257	5	181	247	280	8.06	4.03	6
258	6	28	434	248	-1	-1	16
259	6	31	419	251	6.35	3.175	76
260	6	34	419	251	0	0	36
261	6	37	413	251	2.491	1.245	8
262	6	40	408	250	2.117	1.058	15
263	6	43	403	248	2.236	1.118	5
264	6	46	397	246	2.625	1.313	4
265	6	49	397	246	0	0	9
266	6	52	397	254	3.321	1.661	5
267	6	55	411	258	6.044	3.022	5
268	6	58	424	258	5.397	2.698	12
269	6	61	440	258	6.642	3.321	6
270	6	64	447	259	2.935	1.468	7
271	6	67	459	259	4.982	2.491	26
272	6	70	461	259	0.83	0.415	44
273	6	73	460	259	0.415	0.208	23
274	6	76	453	261	3.022	1.511	17
275	6	79	434	261	7.887	3.944	5
276	6	82	423	261	4.566	2.283	21
277	6	85	416	261	2.906	1.453	5
278	6	88	407	261	3.736	1.868	12
279	6	91	401	259	2.625	1.313	7
280	6	94	407	256	2.785	1.392	7
281	6	97	425	255	7.484	3.742	6
282	6	100	436	255	4.566	2.283	6
283	6	103	441	256	2.117	1.058	4
284	6	106	448	256	2.906	1.453	6
285	6	109	454	257	2.525	1.263	7
286	6	112	459	260	2.421	1.21	7
287	6	115	455	263	2.076	1.038	6
288	6	118	443	266	5.135	2.567	9
289	6	121	433	269	4.334	2.167	9
290	6	124	429	270	1.712	0.856	9
291	6	127	423	272	2.625	1.313	7
292	6	130	423	272	0	0	8
293	6	133	422	274	0.928	0.464	6
294	6	136	432	269	4.641	2.321	7
295	6	139	440	265	3.713	1.857	15
296	6	142	447	264	2.935	1.468	7
297	6	145	449	268	1.857	0.928	5
298	6	148	450	268	0.415	0.208	6
299	6	151	454	264	2.348	1.174	6
300	6	154	455	257	2.935	1.468	10
301	6	157	458	253	2.076	1.038	10
302	6	160	460	253	0.83	0.415	6
303	6	163	464	251	1.857	0.928	7
304	6	166	470	245	3.522	1.761	11
305	6	169	470	241	1.661	0.83	14
306	6	172	464	239	2.625	1.313	7
307	6	175	463	239	0.415	0.208	6
308	7	31	386	248	-1	-1	8
309	7	34	370	249	6.655	3.327	16
310	7	37	370	249	0	0	12
311	7	40	363	254	3.571	1.786	5
312	7	43	360	257	1.761	0.881	21
313	7	46	357	258	1.313	0.656	4
314	7	49	353	258	1.661	0.83	4
315	7	52	348	260	2.236	1.118	4
316	7	55	343	260	2.076	1.038	7
317	7	58	333	257	4.334	2.167	36
318	7	61	328	258	2.117	1.058	80
319	7	64	328	258	0	0	95
320	7	67	338	256	4.233	2.117	11
321	7	70	339	256	0.415	0.208	6
322	7	73	353	254	5.871	2.935	6
323	7	76	366	251	5.538	2.769	5
324	7	79	360	258	3.827	1.914	7
325	7	82	347	259	5.413	2.706	7
326	7	85	336	257	4.641	2.321	12
327	7	88	336	257	0	0	11
328	7	91	326	257	4.151	2.076	62
329	7	94	326	257	0	0	53
330	7	97	350	246	10.96	5.48	10
331	7	100	361	243	4.733	2.367	11
332	7	103	366	241	2.236	1.118	13
333	7	106	344	251	10.032	5.016	11
334	7	109	336	255	3.713	1.857	7
335	7	112	333	257	1.497	0.748	18
336	7	115	333	257	0	0	36
337	7	118	333	251	2.491	1.245	12
338	7	121	331	245	2.625	1.313	22
339	7	124	325	237	4.151	2.076	17
340	7	127	325	233	1.661	0.83	17
341	7	130	313	242	6.227	3.113	11
342	7	133	310	245	1.761	0.881	20
343	7	136	306	251	2.994	1.497	6
344	7	139	306	254	1.245	0.623	8
345	7	142	310	245	4.089	2.044	11
346	7	145	313	238	3.162	1.581	8
347	7	148	315	234	1.857	0.928	10
348	7	151	316	225	3.759	1.88	7
349	7	154	321	238	5.782	2.891	17
350	7	157	326	245	3.571	1.786	21
351	7	160	325	254	3.759	1.88	46
352	7	163	325	261	2.906	1.453	10
353	7	166	329	261	1.661	0.83	25
354	7	169	329	260	0.415	0.208	21
355	7	172	332	249	4.733	2.367	30
356	7	175	333	244	2.117	1.058	21
357	7	178	334	237	2.935	1.468	18
358	7	181	339	234	2.421	1.21	11
359	8	34	357	362	-1	-1	5
360	8	37	357	360	0.83	0.415	14
361	8	40	358	354	2.525	1.263	6
362	8	43	358	347	2.906	1.453	7
363	8	46	358	340	2.906	1.453	5
364	8	49	361	322	7.575	3.788	10
365	8	52	360	318	1.712	0.856	5
366	8	55	357	313	2.421	1.21	6
367	8	58	357	307	2.491	1.245	20
368	8	61	355	300	3.022	1.511	7
369	8	64	347	295	3.916	1.958	7
370	8	67	347	289	2.491	1.245	5
371	8	70	347	289	0	0	6
372	8	73	347	310	8.718	4.359	10
373	8	76	347	313	1.245	0.623	10
374	8	79	348	326	5.413	2.706	14
375	8	82	348	335	3.736	1.868	10
376	8	85	352	331	2.348	1.174	8
377	8	88	356	326	2.658	1.329	5
378	8	91	358	315	4.641	2.321	4
379	8	94	358	305	4.151	2.076	23
380	8	97	359	300	2.117	1.058	7
381	8	100	359	300	0	0	7
382	8	103	358	312	4.999	2.499	12
383	8	106	358	314	0.83	0.415	9
384	8	109	358	343	12.039	6.019	7
385	8	112	358	343	0	0	7
386	8	115	358	343	0	0	9
387	8	118	357	332	4.585	2.293	5
388	8	121	351	302	12.7	6.35	30
389	8	124	351	302	0	0	19
390	8	127	348	300	1.497	0.748	10
391	8	130	348	300	0	0	10
392	8	133	370	302	9.17	4.585	4
393	8	136	368	302	0.83	0.415	6
394	8	139	363	307	2.935	1.468	95
395	8	142	359	319	5.251	2.625	6
396	8	145	359	319	0	0	8
397	8	148	359	319	0	0	6
398	8	151	359	319	0	0	5
399	8	154	359	310	3.736	1.868	16
400	8	157	359	303	2.906	1.453	41
401	8	160	358	300	1.313	0.656	8
402	8	163	358	300	0	0	14
403	8	166	357	293	2.935	1.468	5
404	8	169	357	293	0	0	7
405	8	172	357	293	0	0	7
406	8	175	357	293	0	0	8
407	8	178	357	293	0	0	7
408	8	181	357	293	0	0	5
