# Supplementary material for: The Arp2/3 complex is required for in situ haptotactic response of microglia to iC3b
Source: EMBO Rep. 2026 Feb 27;27(7):1666–95. doi: 10.1038/s44319-026-00720-9 (PMC13076747; doi:10.1038/s44319-026-00720-9)
Supplement: Supplementary file 18 — Source data Fig. 6 [file 44319_2026_720_MOESM18_ESM.zip › Figure 6/6C-G/010825/ck666 tracking.csv]

Track n�	Slice n�	X	Y	Distance	Velocity	Pixel Value
1	16	368	176	-1.000	-1.000	7
1	19	371	179	1.761	0.881	9
1	22	368	180	1.313	0.656	7
1	25	367	186	2.525	1.263	10
1	28	366	196	4.172	2.086	16
1	31	365	202	2.525	1.263	9
1	34	365	209	2.906	1.453	6
1	37	365	213	1.661	0.830	4
1	40	364	218	2.117	1.058	10
1	43	362	222	1.857	0.928	6
1	46	360	225	1.497	0.748	10
1	49	359	230	2.117	1.058	9
1	52	357	235	2.236	1.118	6
1	55	354	238	1.761	0.881	15
1	58	350	242	2.348	1.174	12
1	61	350	242	0.000	0.000	14
1	64	355	235	3.571	1.786	9
1	67	357	232	1.497	0.748	9
1	70	359	230	1.174	0.587	8
1	73	361	225	2.236	1.118	7
1	76	364	216	3.938	1.969	29
1	79	365	214	0.928	0.464	11
1	82	365	214	0.000	0.000	11
1	85	365	214	0.000	0.000	7
1	88	367	197	7.106	3.553	7
1	91	368	193	1.712	0.856	10
1	94	369	182	4.585	2.293	8
1	97	372	171	4.733	2.367	6
1	100	372	170	0.415	0.208	6
1	103	376	165	2.658	1.329	33
1	106	376	166	0.415	0.208	38
1	109	368	176	5.316	2.658	8
1	112	368	176	0.000	0.000	5
1	115	374	163	5.944	2.972	5
1	118	377	157	2.785	1.392	9
1	121	378	152	2.117	1.058	51
1	124	379	145	2.935	1.468	36
1	127	380	145	0.415	0.208	29
1	130	381	146	0.587	0.294	43
1	133	381	146	0.000	0.000	54
1	136	382	149	1.313	0.656	48
1	139	382	163	5.812	2.906	7
1	142	381	167	1.712	0.856	8
1	145	380	172	2.117	1.058	11
1	148	380	172	0.000	0.000	11
1	151	380	173	0.415	0.208	7
1	154	378	176	1.497	0.748	6
1	157	378	176	0.000	0.000	8
1	160	378	176	0.000	0.000	8
1	163	378	176	0.000	0.000	8
1	166	380	169	3.022	1.511	10
1	169	380	159	4.151	2.076	8
1	172	379	151	3.347	1.673	5
1	175	380	151	0.415	0.208	8
1	178	382	150	0.928	0.464	8
1	181	382	158	3.321	1.661	9
2	19	395	200	-1.000	-1.000	5
2	22	395	200	0.000	0.000	8
2	25	394	205	2.117	1.058	6
2	28	392	209	1.857	0.928	11
2	31	388	221	5.251	2.625	19
2	34	386	226	2.236	1.118	6
2	37	383	231	2.421	1.210	10
2	40	380	234	1.761	0.881	13
2	43	376	238	2.348	1.174	11
2	46	370	244	3.522	1.761	10
2	49	368	248	1.857	0.928	11
2	52	368	248	0.000	0.000	6
2	55	367	253	2.117	1.058	6
2	58	366	258	2.117	1.058	8
2	61	364	261	1.497	0.748	5
2	64	363	262	0.587	0.294	9
2	67	363	262	0.000	0.000	4
2	70	362	263	0.587	0.294	9
2	73	356	260	2.785	1.392	4
2	76	364	251	4.999	2.499	12
2	79	370	241	4.841	2.421	3
2	82	373	233	3.547	1.773	7
2	85	377	219	6.044	3.022	13
2	88	382	209	4.641	2.321	6
2	91	385	205	2.076	1.038	5
2	94	385	205	0.000	0.000	8
2	97	380	217	5.397	2.698	10
2	100	376	228	4.859	2.429	5
2	103	376	230	0.830	0.415	4
2	106	379	225	2.421	1.210	6
2	109	387	207	8.177	4.089	6
2	112	388	195	4.999	2.499	16
2	115	388	191	1.661	0.830	2
2	118	389	187	1.712	0.856	8
2	121	389	193	2.491	1.245	7
2	124	389	199	2.491	1.245	5
2	127	389	204	2.076	1.038	8
2	130	387	211	3.022	1.511	19
2	133	387	207	1.661	0.830	8
2	136	390	193	5.944	2.972	12
2	139	392	187	2.625	1.313	5
2	142	397	180	3.571	1.786	6
2	145	399	176	1.857	0.928	7
2	148	400	173	1.313	0.656	6
2	151	401	170	1.313	0.656	10
2	154	401	170	0.000	0.000	13
2	157	401	169	0.415	0.208	9
2	160	401	169	0.000	0.000	6
2	163	401	169	0.000	0.000	10
2	166	406	165	2.658	1.329	10
2	169	407	165	0.415	0.208	6
2	172	407	164	0.415	0.208	16
2	175	407	161	1.245	0.623	7
2	178	407	161	0.000	0.000	6
2	181	404	161	1.245	0.623	6
3	55	276	169	-1.000	-1.000	5
3	58	276	169	0.000	0.000	8
3	61	286	163	4.841	2.421	7
3	64	287	162	0.587	0.294	5
3	67	292	155	3.571	1.786	9
3	70	298	150	3.242	1.621	10
3	73	299	150	0.415	0.208	7
3	76	301	149	0.928	0.464	7
3	79	304	150	1.313	0.656	22
3	82	308	150	1.661	0.830	8
3	85	312	150	1.661	0.830	14
3	88	320	151	3.347	1.673	10
3	91	324	152	1.712	0.856	11
3	94	325	151	0.587	0.294	15
3	97	301	151	9.963	4.982	13
3	100	299	151	0.830	0.415	12
3	103	288	156	5.016	2.508	8
3	106	281	163	4.110	2.055	5
3	109	278	166	1.761	0.881	7
3	112	277	169	1.313	0.656	14
3	115	272	173	2.658	1.329	5
3	118	273	166	2.935	1.468	7
3	121	275	159	3.022	1.511	10
3	124	285	150	5.585	2.792	8
3	127	289	142	3.713	1.857	17
3	130	298	134	4.999	2.499	4
3	133	302	137	2.076	1.038	6
3	136	309	141	3.347	1.673	6
3	139	310	141	0.415	0.208	8
3	142	300	142	4.172	2.086	7
3	145	294	145	2.785	1.392	10
3	148	282	145	4.982	2.491	9
3	151	267	151	6.707	3.353	23
3	154	262	157	3.242	1.621	14
3	157	265	161	2.076	1.038	18
3	160	281	171	7.833	3.916	6
3	163	280	174	1.313	0.656	8
3	166	280	177	1.245	0.623	8
3	169	277	166	4.733	2.367	9
3	172	275	155	4.641	2.321	11
3	175	276	149	2.525	1.263	17
3	178	270	150	2.525	1.263	9
3	181	271	165	6.241	3.120	9
4	25	224	210	-1.000	-1.000	18
4	28	231	214	3.347	1.673	7
4	31	238	217	3.162	1.581	4
4	34	251	218	5.413	2.706	11
4	37	261	222	4.471	2.236	12
4	40	268	227	3.571	1.786	6
4	43	275	231	3.347	1.673	6
4	46	280	236	2.935	1.468	9
4	49	282	238	1.174	0.587	9
4	52	286	239	1.712	0.856	16
4	55	287	240	0.587	0.294	5
4	58	293	243	2.785	1.392	8
4	61	296	244	1.313	0.656	6
4	64	301	245	2.117	1.058	5
4	67	306	248	2.421	1.210	9
4	70	312	250	2.625	1.313	17
4	73	305	249	2.935	1.468	9
4	76	293	244	5.397	2.698	6
4	79	282	239	5.016	2.508	9
4	82	278	235	2.348	1.174	5
4	85	272	229	3.522	1.761	9
4	88	277	244	6.564	3.282	7
4	91	284	254	5.067	2.534	8
4	94	289	262	3.916	1.958	9
4	97	289	262	0.000	0.000	4
4	100	284	242	8.558	4.279	7
4	103	270	227	8.518	4.259	5
4	106	270	227	0.000	0.000	6
4	109	286	234	7.250	3.625	16
4	112	297	237	4.733	2.367	8
4	115	298	230	2.935	1.468	20
4	118	299	229	0.587	0.294	8
4	121	277	231	9.170	4.585	5
4	124	268	227	4.089	2.044	8
4	127	261	221	3.827	1.914	5
4	130	262	223	0.928	0.464	8
4	133	274	230	5.767	2.884	10
4	136	284	235	4.641	2.321	9
4	139	290	237	2.625	1.313	5
4	142	293	238	1.313	0.656	19
4	145	293	231	2.906	1.453	34
4	148	292	230	0.587	0.294	12
4	151	282	229	4.172	2.086	12
4	154	268	224	6.171	3.086	3
4	157	249	218	8.271	4.136	4
4	160	247	217	0.928	0.464	6
4	163	249	217	0.830	0.415	17
4	166	249	217	0.000	0.000	7
4	169	249	217	0.000	0.000	3
5	22	267	346	-1.000	-1.000	8
5	25	271	346	1.661	0.830	7
5	28	278	342	3.347	1.673	4
5	31	280	337	2.236	1.118	6
5	34	282	332	2.236	1.118	9
5	37	286	326	2.994	1.497	9
5	40	292	316	4.841	2.421	11
5	43	294	312	1.857	0.928	7
5	46	296	303	3.827	1.914	11
5	49	299	297	2.785	1.392	8
5	52	303	294	2.076	1.038	7
5	55	308	288	3.242	1.621	3
5	58	312	285	2.076	1.038	9
5	61	316	282	2.076	1.038	8
5	64	321	277	2.935	1.468	5
5	67	323	273	1.857	0.928	11
5	70	317	282	4.490	2.245	5
5	73	314	289	3.162	1.581	7
5	76	313	290	0.587	0.294	10
5	79	312	290	0.415	0.208	6
5	82	308	283	3.347	1.673	7
5	85	302	272	5.202	2.601	7
5	88	298	264	3.713	1.857	10
5	91	304	258	3.522	1.761	6
5	94	304	250	3.321	1.661	6
5	97	303	265	6.241	3.120	7
5	100	309	280	6.707	3.353	13
5	103	313	286	2.994	1.497	6
5	106	316	290	2.076	1.038	7
5	109	318	296	2.625	1.313	6
5	112	320	300	1.857	0.928	7
5	115	324	296	2.348	1.174	6
5	118	327	293	1.761	0.881	4
5	121	330	289	2.076	1.038	3
5	124	316	300	7.391	3.696	14
5	127	296	301	8.313	4.156	15
5	130	279	302	7.069	3.535	10
5	133	272	307	3.571	1.786	4
5	136	271	308	0.587	0.294	29
5	139	266	302	3.242	1.621	15
5	142	260	292	4.841	2.421	9
5	145	254	284	4.151	2.076	25
5	148	247	279	3.571	1.786	19
5	151	246	276	1.313	0.656	9
5	154	257	284	5.646	2.823	18
5	157	259	290	2.625	1.313	5
5	160	260	294	1.712	0.856	18
5	163	255	293	2.117	1.058	6
5	166	249	282	5.202	2.601	5
5	169	246	282	1.245	0.623	14
5	172	240	282	2.491	1.245	7
5	175	231	282	3.736	1.868	9
5	178	228	276	2.785	1.392	4
5	181	247	280	8.060	4.030	6
6	28	434	248	-1.000	-1.000	16
6	31	419	251	6.350	3.175	76
6	34	419	251	0.000	0.000	36
6	37	413	251	2.491	1.245	8
6	40	408	250	2.117	1.058	15
6	43	403	248	2.236	1.118	5
6	46	397	246	2.625	1.313	4
6	49	397	246	0.000	0.000	9
6	52	397	254	3.321	1.661	5
6	55	411	258	6.044	3.022	5
6	58	424	258	5.397	2.698	12
6	61	440	258	6.642	3.321	6
6	64	447	259	2.935	1.468	7
6	67	459	259	4.982	2.491	26
6	70	461	259	0.830	0.415	44
6	73	460	259	0.415	0.208	23
6	76	453	261	3.022	1.511	17
6	79	434	261	7.887	3.944	5
6	82	423	261	4.566	2.283	21
6	85	416	261	2.906	1.453	5
6	88	407	261	3.736	1.868	12
6	91	401	259	2.625	1.313	7
6	94	407	256	2.785	1.392	7
6	97	425	255	7.484	3.742	6
6	100	436	255	4.566	2.283	6
6	103	441	256	2.117	1.058	4
6	106	448	256	2.906	1.453	6
6	109	454	257	2.525	1.263	7
6	112	459	260	2.421	1.210	7
6	115	455	263	2.076	1.038	6
6	118	443	266	5.135	2.567	9
6	121	433	269	4.334	2.167	9
6	124	429	270	1.712	0.856	9
6	127	423	272	2.625	1.313	7
6	130	423	272	0.000	0.000	8
6	133	422	274	0.928	0.464	6
6	136	432	269	4.641	2.321	7
6	139	440	265	3.713	1.857	15
6	142	447	264	2.935	1.468	7
6	145	449	268	1.857	0.928	5
6	148	450	268	0.415	0.208	6
6	151	454	264	2.348	1.174	6
6	154	455	257	2.935	1.468	10
6	157	458	253	2.076	1.038	10
6	160	460	253	0.830	0.415	6
6	163	464	251	1.857	0.928	7
6	166	470	245	3.522	1.761	11
6	169	470	241	1.661	0.830	14
6	172	464	239	2.625	1.313	7
6	175	463	239	0.415	0.208	6
7	31	386	248	-1.000	-1.000	8
7	34	370	249	6.655	3.327	16
7	37	370	249	0.000	0.000	12
7	40	363	254	3.571	1.786	5
7	43	360	257	1.761	0.881	21
7	46	357	258	1.313	0.656	4
7	49	353	258	1.661	0.830	4
7	52	348	260	2.236	1.118	4
7	55	343	260	2.076	1.038	7
7	58	333	257	4.334	2.167	36
7	61	328	258	2.117	1.058	80
7	64	328	258	0.000	0.000	95
7	67	338	256	4.233	2.117	11
7	70	339	256	0.415	0.208	6
7	73	353	254	5.871	2.935	6
7	76	366	251	5.538	2.769	5
7	79	360	258	3.827	1.914	7
7	82	347	259	5.413	2.706	7
7	85	336	257	4.641	2.321	12
7	88	336	257	0.000	0.000	11
7	91	326	257	4.151	2.076	62
7	94	326	257	0.000	0.000	53
7	97	350	246	10.960	5.480	10
7	100	361	243	4.733	2.367	11
7	103	366	241	2.236	1.118	13
7	106	344	251	10.032	5.016	11
7	109	336	255	3.713	1.857	7
7	112	333	257	1.497	0.748	18
7	115	333	257	0.000	0.000	36
7	118	333	251	2.491	1.245	12
7	121	331	245	2.625	1.313	22
7	124	325	237	4.151	2.076	17
7	127	325	233	1.661	0.830	17
7	130	313	242	6.227	3.113	11
7	133	310	245	1.761	0.881	20
7	136	306	251	2.994	1.497	6
7	139	306	254	1.245	0.623	8
7	142	310	245	4.089	2.044	11
7	145	313	238	3.162	1.581	8
7	148	315	234	1.857	0.928	10
7	151	316	225	3.759	1.880	7
7	154	321	238	5.782	2.891	17
7	157	326	245	3.571	1.786	21
7	160	325	254	3.759	1.880	46
7	163	325	261	2.906	1.453	10
7	166	329	261	1.661	0.830	25
7	169	329	260	0.415	0.208	21
7	172	332	249	4.733	2.367	30
7	175	333	244	2.117	1.058	21
7	178	334	237	2.935	1.468	18
7	181	339	234	2.421	1.210	11
8	34	357	362	-1.000	-1.000	5
8	37	357	360	0.830	0.415	14
8	40	358	354	2.525	1.263	6
8	43	358	347	2.906	1.453	7
8	46	358	340	2.906	1.453	5
8	49	361	322	7.575	3.788	10
8	52	360	318	1.712	0.856	5
8	55	357	313	2.421	1.210	6
8	58	357	307	2.491	1.245	20
8	61	355	300	3.022	1.511	7
8	64	347	295	3.916	1.958	7
8	67	347	289	2.491	1.245	5
8	70	347	289	0.000	0.000	6
8	73	347	310	8.718	4.359	10
8	76	347	313	1.245	0.623	10
8	79	348	326	5.413	2.706	14
8	82	348	335	3.736	1.868	10
8	85	352	331	2.348	1.174	8
8	88	356	326	2.658	1.329	5
8	91	358	315	4.641	2.321	4
8	94	358	305	4.151	2.076	23
8	97	359	300	2.117	1.058	7
8	100	359	300	0.000	0.000	7
8	103	358	312	4.999	2.499	12
8	106	358	314	0.830	0.415	9
8	109	358	343	12.039	6.019	7
8	112	358	343	0.000	0.000	7
8	115	358	343	0.000	0.000	9
8	118	357	332	4.585	2.293	5
8	121	351	302	12.700	6.350	30
8	124	351	302	0.000	0.000	19
8	127	348	300	1.497	0.748	10
8	130	348	300	0.000	0.000	10
8	133	370	302	9.170	4.585	4
8	136	368	302	0.830	0.415	6
8	139	363	307	2.935	1.468	95
8	142	359	319	5.251	2.625	6
8	145	359	319	0.000	0.000	8
8	148	359	319	0.000	0.000	6
8	151	359	319	0.000	0.000	5
8	154	359	310	3.736	1.868	16
8	157	359	303	2.906	1.453	41
8	160	358	300	1.313	0.656	8
8	163	358	300	0.000	0.000	14
8	166	357	293	2.935	1.468	5
8	169	357	293	0.000	0.000	7
8	172	357	293	0.000	0.000	7
8	175	357	293	0.000	0.000	8
8	178	357	293	0.000	0.000	7
8	181	357	293	0.000	0.000	5
