# Supplementary material for: The Arp2/3 complex is required for in situ haptotactic response of microglia to iC3b
Source: EMBO Rep. 2026 Feb 27;27(7):1666–95. doi: 10.1038/s44319-026-00720-9 (PMC13076747; doi:10.1038/s44319-026-00720-9)
Supplement: Supplementary file 18 — Source data Fig. 6 [file 44319_2026_720_MOESM18_ESM.zip › Figure 6/6C-G/010825/dmso branch lengths.csv]

	Label	Area	Mean	Min	Max	XM	YM	Perim.	Angle	Circ.	IntDen	RawIntDen	AR	Round	Solidity	MinThr	MaxThr	Length
1		8.100	56.021	6.000	244.000	0	0	18.969	113.199	0.283	453.759	2633.000	0.000	0.000	NaN	0	255	18.969
2		6.721	32.872	5.000	74.000	0	0	15.775	-90.000	0.339	220.934	1282.000	0.000	0.000	NaN	0	255	15.775
3		6.893	13.975	5.000	77.000	0	0	16.339	27.216	0.325	96.335	559.000	0.000	0.000	NaN	0	255	16.339
4		5.859	62.735	5.000	241.000	0	0	13.706	-125.134	0.392	367.591	2133.000	0.000	0.000	NaN	0	255	13.706
5		8.272	42.500	5.000	238.000	0	0	19.516	128.089	0.273	351.564	2040.000	0.000	0.000	NaN	0	255	19.516
6		5.859	37.647	13.000	91.000	0	0	13.743	-115.017	0.390	220.589	1280.000	0.000	0.000	NaN	0	255	13.743
7		6.549	37.026	9.000	153.000	0	0	15.225	-115.866	0.355	242.476	1407.000	0.000	0.000	NaN	0	255	15.225
8		7.066	9.463	4.000	21.000	0	0	16.438	135.000	0.329	66.866	388.000	0.000	0.000	NaN	0	255	16.438
9	Mean	6.915	36.530	6.500	142.375	0	0	16.214	-5.314	0.336	252.514	1465.250	0.000	0.000	NaN	0	255	16.214
10	SD	0.900	18.356	3.024	89.148	0	0	2.142	118.546	0.044	133.378	773.943	0.000	0.000	NaN	0	0	2.142
11	Min	5.859	9.463	4.000	21.000	0	0	13.706	-125.134	0.273	66.866	388.000	0.000	0.000	1.798E308	0	255	13.706
12	Max	8.272	62.735	13.000	244.000	0	0	19.516	135.000	0.392	453.759	2633.000	0.000	0.000	-1.798E308	0	255	19.516
