# Supplementary material for: The Arp2/3 complex is required for in situ haptotactic response of microglia to iC3b
Source: EMBO Rep. 2026 Feb 27;27(7):1666–95. doi: 10.1038/s44319-026-00720-9 (PMC13076747; doi:10.1038/s44319-026-00720-9)
Supplement: Supplementary file 18 — Source data Fig. 6 [file 44319_2026_720_MOESM18_ESM.zip › Figure 6/6C-G/010825/dmso tracking 399.txt]

	Track n�	Slice n�	X	Y	Distance	Velocity	Pixel Value
1	1	16	278	238	-1	-1	28
2	1	19	263	240	6.282	3.141	12
3	1	22	262	240	0.415	0.208	6
4	1	25	262	240	0	0	8
5	1	28	262	240	0	0	10
6	1	31	261	241	0.587	0.294	8
7	1	34	258	243	1.497	0.748	9
8	1	37	257	243	0.415	0.208	12
9	1	40	254	244	1.313	0.656	30
10	1	43	252	244	0.83	0.415	33
11	1	46	250	245	0.928	0.464	70
12	1	49	249	245	0.415	0.208	37
13	1	52	247	245	0.83	0.415	43
14	1	55	245	246	0.928	0.464	78
15	1	58	242	247	1.313	0.656	43
16	1	61	240	247	0.83	0.415	87
17	1	64	239	248	0.587	0.294	95
18	1	67	238	248	0.415	0.208	33
19	1	70	238	248	0	0	33
20	1	73	237	248	0.415	0.208	47
21	1	76	237	248	0	0	47
22	1	79	236	249	0.587	0.294	63
23	1	82	235	249	0.415	0.208	34
24	1	85	234	249	0.415	0.208	0
25	1	88	234	249	0	0	34
26	1	91	237	249	1.245	0.623	8
27	1	94	237	250	0.415	0.208	13
28	1	97	237	250	0	0	18
29	1	100	236	250	0.415	0.208	22
30	1	103	233	250	1.245	0.623	57
31	1	106	231	249	0.928	0.464	40
32	1	109	231	249	0	0	52
33	1	112	229	249	0.83	0.415	42
34	1	115	228	249	0.415	0.208	54
35	1	118	227	250	0.587	0.294	46
36	1	121	227	250	0	0	34
37	1	124	227	250	0	0	59
38	1	127	226	250	0.415	0.208	51
39	1	130	225	251	0.587	0.294	46
40	1	133	224	251	0.415	0.208	35
41	1	136	223	252	0.587	0.294	87
42	1	139	222	253	0.587	0.294	101
43	1	142	222	253	0	0	144
44	1	145	222	255	0.83	0.415	159
45	1	148	222	255	0	0	131
46	1	151	222	255	0	0	94
47	1	154	220	256	0.928	0.464	71
48	1	157	219	257	0.587	0.294	37
49	1	160	219	257	0	0	24
50	1	163	219	259	0.83	0.415	26
51	1	166	218	260	0.587	0.294	17
52	1	169	218	260	0	0	13
53	1	172	218	260	0	0	12
54	1	175	218	261	0.415	0.208	14
55	1	178	218	261	0	0	12
56	1	181	218	261	0	0	14
57	2	25	218	189	-1	-1	21
58	2	28	218	193	1.661	0.83	24
59	2	31	218	196	1.245	0.623	19
60	2	34	217	197	0.587	0.294	29
61	2	37	214	201	2.076	1.038	24
62	2	40	211	205	2.076	1.038	13
63	2	43	211	206	0.415	0.208	10
64	2	46	210	208	0.928	0.464	14
65	2	49	208	212	1.857	0.928	9
66	2	52	207	213	0.587	0.294	10
67	2	55	207	216	1.245	0.623	14
68	2	58	206	218	0.928	0.464	14
69	2	61	205	219	0.587	0.294	18
70	2	64	202	222	1.761	0.881	37
71	2	67	202	223	0.415	0.208	9
72	2	70	202	223	0	0	10
73	2	73	202	218	2.076	1.038	75
74	2	76	203	215	1.313	0.656	11
75	2	79	206	210	2.421	1.21	26
76	2	82	209	207	1.761	0.881	11
77	2	85	209	204	1.245	0.623	4
78	2	88	208	204	0.415	0.208	10
79	2	91	207	206	0.928	0.464	57
80	2	94	202	208	2.236	1.118	10
81	2	97	200	210	1.174	0.587	13
82	2	100	194	212	2.625	1.313	8
83	2	103	194	212	0	0	6
84	2	106	192	214	1.174	0.587	10
85	2	109	191	215	0.587	0.294	13
86	2	112	189	217	1.174	0.587	30
87	2	115	186	219	1.497	0.748	61
88	2	118	186	219	0	0	43
89	2	121	185	220	0.587	0.294	52
90	2	124	184	222	0.928	0.464	10
91	2	127	184	222	0	0	7
92	2	130	184	222	0	0	10
93	2	133	185	219	1.313	0.656	43
94	2	136	185	219	0	0	42
95	2	139	185	214	2.076	1.038	9
96	2	142	185	214	0	0	9
97	2	145	185	218	1.661	0.83	17
98	2	148	185	218	0	0	21
99	2	151	185	218	0	0	14
100	2	154	184	219	0.587	0.294	9
101	2	157	184	220	0.415	0.208	12
102	2	160	185	222	0.928	0.464	6
103	2	163	188	226	2.076	1.038	10
104	2	166	189	227	0.587	0.294	9
105	2	169	189	219	3.321	1.661	61
106	2	172	189	218	0.415	0.208	50
107	2	175	189	218	0	0	44
108	2	178	199	212	4.841	2.421	6
109	2	181	199	212	0	0	15
110	3	16	163	173	-1	-1	10
111	3	19	163	173	0	0	10
112	3	22	165	177	1.857	0.928	7
113	3	25	166	179	0.928	0.464	8
114	3	28	166	180	0.415	0.208	7
115	3	31	167	185	2.117	1.058	11
116	3	34	167	188	1.245	0.623	15
117	3	37	167	188	0	0	19
118	3	40	167	188	0	0	10
119	3	43	168	190	0.928	0.464	36
120	3	46	168	191	0.415	0.208	95
121	3	49	169	193	0.928	0.464	58
122	3	52	169	195	0.83	0.415	23
123	3	55	171	197	1.174	0.587	40
124	3	58	171	200	1.245	0.623	10
125	3	61	171	200	0	0	10
126	3	64	171	200	0	0	13
127	3	67	171	200	0	0	8
128	3	70	168	199	1.313	0.656	13
129	3	73	167	198	0.587	0.294	32
130	3	76	165	197	0.928	0.464	6
131	3	79	164	194	1.313	0.656	15
132	3	82	163	191	1.313	0.656	11
133	3	85	161	187	1.857	0.928	3
134	3	88	161	187	0	0	10
135	3	91	158	184	1.761	0.881	16
136	3	94	154	179	2.658	1.329	6
137	3	97	154	179	0	0	7
138	3	100	148	176	2.785	1.392	5
139	3	103	147	175	0.587	0.294	7
140	3	106	145	171	1.857	0.928	17
141	3	109	144	169	0.928	0.464	16
142	3	112	143	167	0.928	0.464	8
143	3	115	143	163	1.661	0.83	14
144	3	118	143	163	0	0	16
145	3	121	143	160	1.245	0.623	11
146	3	124	144	164	1.712	0.856	12
147	3	127	144	164	0	0	22
148	3	130	144	164	0	0	10
149	3	133	144	162	0.83	0.415	15
150	3	136	144	162	0	0	12
151	3	139	143	154	3.347	1.673	9
152	3	142	143	154	0	0	4
153	3	145	143	154	0	0	8
154	3	148	143	154	0	0	6
155	3	151	143	154	0	0	18
156	3	154	145	158	1.857	0.928	9
157	3	157	148	162	2.076	1.038	30
158	3	160	148	163	0.415	0.208	12
159	4	25	253	216	-1	-1	11
160	4	28	253	216	0	0	16
161	4	31	253	216	0	0	14
162	4	34	253	216	0	0	17
163	4	37	253	210	2.491	1.245	28
164	4	40	253	208	0.83	0.415	17
165	4	43	253	208	0	0	17
166	4	46	253	208	0	0	17
167	4	49	253	207	0.415	0.208	10
168	4	52	250	203	2.076	1.038	9
169	4	55	250	202	0.415	0.208	17
170	4	58	250	202	0	0	15
171	4	61	250	202	0	0	9
172	4	64	250	202	0	0	12
173	4	67	250	202	0	0	9
174	4	70	247	203	1.313	0.656	9
175	4	73	246	204	0.587	0.294	19
176	4	76	245	205	0.587	0.294	17
177	4	79	244	208	1.313	0.656	10
178	4	82	244	208	0	0	14
179	4	85	244	208	0	0	4
180	4	88	243	209	0.587	0.294	10
181	4	91	243	209	0	0	3
182	4	94	240	212	1.761	0.881	9
183	4	97	239	213	0.587	0.294	6
184	4	100	236	213	1.245	0.623	7
185	4	103	234	214	0.928	0.464	8
186	4	106	234	215	0.415	0.208	14
187	4	109	234	215	0	0	5
188	4	112	230	210	2.658	1.329	12
189	4	115	230	210	0	0	12
190	4	118	229	208	0.928	0.464	14
191	4	121	228	208	0.415	0.208	18
192	4	124	228	203	2.076	1.038	22
193	4	127	228	203	0	0	22
194	4	130	229	202	0.587	0.294	27
195	4	133	228	204	0.928	0.464	19
196	4	136	226	206	1.174	0.587	18
197	4	139	225	208	0.928	0.464	16
198	4	142	223	211	1.497	0.748	44
199	4	145	223	212	0.415	0.208	45
200	4	148	223	213	0.415	0.208	63
201	4	151	222	216	1.313	0.656	41
202	4	154	222	216	0	0	63
203	4	157	224	213	1.497	0.748	56
204	4	160	224	212	0.415	0.208	50
205	4	163	226	209	1.497	0.748	10
206	4	166	228	206	1.497	0.748	13
207	4	169	230	202	1.857	0.928	49
208	4	172	231	199	1.313	0.656	62
209	4	175	232	199	0.415	0.208	34
210	4	178	236	198	1.712	0.856	22
211	4	181	237	198	0.415	0.208	12
212	5	49	247	229	-1	-1	9
213	5	52	247	229	0	0	10
214	5	55	247	229	0	0	13
215	5	58	250	228	1.313	0.656	13
216	5	61	250	228	0	0	17
217	5	64	250	228	0	0	18
218	5	67	248	231	1.497	0.748	34
219	5	70	246	233	1.174	0.587	14
220	5	73	245	233	0.415	0.208	18
221	5	76	241	234	1.712	0.856	15
222	5	79	236	237	2.421	1.21	13
223	5	82	234	238	0.928	0.464	14
224	5	85	234	238	0	0	3
225	5	88	234	238	0	0	12
226	5	91	233	237	0.587	0.294	10
227	5	94	224	234	3.938	1.969	31
228	5	97	224	234	0	0	43
229	5	100	223	234	0.415	0.208	20
230	5	103	218	232	2.236	1.118	24
231	5	106	216	232	0.83	0.415	61
232	5	109	211	231	2.117	1.058	21
233	5	112	211	231	0	0	18
234	5	115	210	231	0.415	0.208	13
235	5	118	210	231	0	0	12
236	5	121	210	232	0.415	0.208	16
237	5	124	210	232	0	0	15
238	5	127	210	232	0	0	11
239	5	130	210	232	0	0	10
240	5	133	207	231	1.313	0.656	10
241	5	136	207	231	0	0	9
242	5	139	208	233	0.928	0.464	17
243	5	142	208	233	0	0	20
244	5	145	208	235	0.83	0.415	32
245	5	148	203	240	2.935	1.468	16
246	5	151	203	240	0	0	12
247	5	154	203	240	0	0	8
248	5	157	203	240	0	0	9
249	5	160	203	240	0	0	14
250	5	163	201	239	0.928	0.464	12
251	5	166	202	239	0.415	0.208	14
252	5	169	206	237	1.857	0.928	9
253	5	172	209	236	1.313	0.656	57
254	5	175	209	236	0	0	48
255	5	178	209	236	0	0	44
256	5	181	209	236	0	0	64
257	6	52	288	272	-1	-1	12
258	6	55	288	272	0	0	7
259	6	58	286	269	1.497	0.748	7
260	6	61	285	262	2.935	1.468	6
261	6	64	283	259	1.497	0.748	8
262	6	67	282	257	0.928	0.464	9
263	6	70	278	253	2.348	1.174	6
264	6	73	278	251	0.83	0.415	8
265	6	76	277	248	1.313	0.656	10
266	6	79	277	245	1.245	0.623	29
267	6	82	277	243	0.83	0.415	34
268	6	85	278	241	0.928	0.464	0
269	6	88	278	241	0	0	8
270	6	91	273	241	2.076	1.038	9
271	6	94	271	241	0.83	0.415	5
272	6	97	271	241	0	0	6
273	6	100	267	240	1.712	0.856	13
274	6	103	264	239	1.313	0.656	36
275	6	106	259	239	2.076	1.038	23
276	6	109	251	237	3.423	1.712	10
277	6	112	251	237	0	0	12
278	6	115	250	238	0.587	0.294	13
279	6	118	250	238	0	0	27
280	6	121	250	240	0.83	0.415	16
281	6	124	248	241	0.928	0.464	10
282	6	127	248	241	0	0	18
283	6	130	249	241	0.415	0.208	16
284	6	133	249	240	0.415	0.208	18
285	6	136	247	236	1.857	0.928	11
286	6	139	246	236	0.415	0.208	6
287	6	142	244	237	0.928	0.464	12
288	6	145	244	237	0	0	15
289	6	148	244	237	0	0	8
290	6	151	244	237	0	0	13
291	6	154	244	237	0	0	7
292	6	157	243	237	0.415	0.208	6
293	6	160	243	237	0	0	12
294	6	163	243	236	0.415	0.208	10
295	6	166	243	236	0	0	10
296	6	169	239	233	2.076	1.038	49
297	6	172	238	233	0.415	0.208	9
298	6	175	238	233	0	0	11
299	6	178	235	228	2.421	1.21	36
300	6	181	235	228	0	0	45
301	7	52	280	290	-1	-1	5
302	7	55	277	287	1.761	0.881	8
303	7	58	277	287	0	0	6
304	7	61	276	284	1.313	0.656	5
305	7	64	276	284	0	0	8
306	7	67	273	279	2.421	1.21	9
307	7	70	271	277	1.174	0.587	9
308	7	73	271	277	0	0	17
309	7	76	271	277	0	0	15
310	7	79	271	277	0	0	18
311	7	82	269	275	1.174	0.587	73
312	7	85	269	275	0	0	0
313	7	88	269	275	0	0	5
314	7	91	269	275	0	0	4
315	7	94	269	275	0	0	17
316	7	97	267	274	0.928	0.464	7
317	7	100	264	272	1.497	0.748	8
318	7	103	264	272	0	0	8
319	7	106	264	272	0	0	6
320	7	109	257	270	3.022	1.511	8
321	7	112	257	270	0	0	8
322	7	115	257	270	0	0	7
323	7	118	255	269	0.928	0.464	11
324	7	121	253	266	1.497	0.748	6
325	7	124	250	264	1.497	0.748	10
326	7	127	245	261	2.421	1.21	11
327	7	130	245	261	0	0	18
328	7	133	245	261	0	0	10
329	7	136	245	261	0	0	9
330	7	139	245	261	0	0	7
331	7	142	246	265	1.712	0.856	43
332	7	145	246	265	0	0	37
333	7	148	246	265	0	0	17
334	7	151	246	265	0	0	18
335	7	154	243	261	2.076	1.038	12
336	7	157	243	261	0	0	9
337	7	160	243	259	0.83	0.415	11
338	7	163	242	257	0.928	0.464	9
339	7	166	241	255	0.928	0.464	13
340	7	169	241	254	0.415	0.208	10
341	7	172	239	252	1.174	0.587	30
342	7	175	237	249	1.497	0.748	57
343	7	178	237	249	0	0	48
344	7	181	235	247	1.174	0.587	39
345	8	19	198	288	-1	-1	7
346	8	22	198	288	0	0	13
347	8	25	203	287	2.117	1.058	18
348	8	28	206	285	1.497	0.748	15
349	8	31	216	287	4.233	2.117	10
350	8	34	216	287	0	0	12
351	8	37	217	287	0.415	0.208	10
352	8	40	222	287	2.076	1.038	15
353	8	43	228	287	2.491	1.245	26
354	8	46	232	287	1.661	0.83	6
355	8	49	236	285	1.857	0.928	12
356	8	52	239	284	1.313	0.656	8
357	8	55	239	284	0	0	13
358	8	58	241	289	2.236	1.118	11
359	8	61	241	290	0.415	0.208	9
360	8	64	241	290	0	0	5
361	8	67	242	290	0.415	0.208	5
362	8	70	243	288	0.928	0.464	9
363	8	73	243	288	0	0	7
364	8	76	243	288	0	0	18
365	8	79	246	290	1.497	0.748	8
366	8	82	247	289	0.587	0.294	9
367	8	85	248	287	0.928	0.464	4
368	8	88	250	285	1.174	0.587	7
369	8	91	251	284	0.587	0.294	5
370	8	94	251	284	0	0	14
371	8	97	247	284	1.661	0.83	5
372	8	100	245	284	0.83	0.415	7
373	8	103	239	283	2.525	1.263	9
374	8	106	237	282	0.928	0.464	6
375	8	109	234	281	1.313	0.656	11
376	8	112	230	280	1.712	0.856	9
377	8	115	228	280	0.83	0.415	12
378	8	118	226	280	0.83	0.415	8
379	8	121	222	280	1.661	0.83	9
380	8	124	216	281	2.525	1.263	7
381	8	127	214	282	0.928	0.464	13
382	8	130	214	282	0	0	7
383	8	133	212	282	0.83	0.415	9
384	8	136	203	282	3.736	1.868	14
385	8	139	203	282	0	0	11
386	8	142	202	282	0.415	0.208	11
387	8	145	190	281	4.999	2.499	7
388	8	148	188	281	0.83	0.415	7
389	8	151	188	281	0	0	9
390	8	154	183	279	2.236	1.118	7
391	8	157	182	279	0.415	0.208	7
392	8	160	182	279	0	0	11
393	8	163	182	279	0	0	9
394	8	166	180	278	0.928	0.464	8
395	8	169	175	274	2.658	1.329	44
396	8	172	175	274	0	0	39
397	8	175	175	274	0	0	49
398	8	178	175	274	0	0	34
399	8	181	175	274	0	0	52
