# Supplementary material for: The Arp2/3 complex is required for in situ haptotactic response of microglia to iC3b
Source: EMBO Rep. 2026 Feb 27;27(7):1666–95. doi: 10.1038/s44319-026-00720-9 (PMC13076747; doi:10.1038/s44319-026-00720-9)
Supplement: Supplementary file 18 — Source data Fig. 6 [file 44319_2026_720_MOESM18_ESM.zip › Figure 6/6C-G/010825/dmso tracking.csv]

Track n�	Slice n�	X	Y	Distance	Velocity	Pixel Value
1	16	278	238	-1.000	-1.000	28
1	19	263	240	6.282	3.141	12
1	22	262	240	0.415	0.208	6
1	25	262	240	0.000	0.000	8
1	28	262	240	0.000	0.000	10
1	31	261	241	0.587	0.294	8
1	34	258	243	1.497	0.748	9
1	37	257	243	0.415	0.208	12
1	40	254	244	1.313	0.656	30
1	43	252	244	0.830	0.415	33
1	46	250	245	0.928	0.464	70
1	49	249	245	0.415	0.208	37
1	52	247	245	0.830	0.415	43
1	55	245	246	0.928	0.464	78
1	58	242	247	1.313	0.656	43
1	61	240	247	0.830	0.415	87
1	64	239	248	0.587	0.294	95
1	67	238	248	0.415	0.208	33
1	70	238	248	0.000	0.000	33
1	73	237	248	0.415	0.208	47
1	76	237	248	0.000	0.000	47
1	79	236	249	0.587	0.294	63
1	82	235	249	0.415	0.208	34
1	85	234	249	0.415	0.208	0
1	88	234	249	0.000	0.000	34
1	91	237	249	1.245	0.623	8
1	94	237	250	0.415	0.208	13
1	97	237	250	0.000	0.000	18
1	100	236	250	0.415	0.208	22
1	103	233	250	1.245	0.623	57
1	106	231	249	0.928	0.464	40
1	109	231	249	0.000	0.000	52
1	112	229	249	0.830	0.415	42
1	115	228	249	0.415	0.208	54
1	118	227	250	0.587	0.294	46
1	121	227	250	0.000	0.000	34
1	124	227	250	0.000	0.000	59
1	127	226	250	0.415	0.208	51
1	130	225	251	0.587	0.294	46
1	133	224	251	0.415	0.208	35
1	136	223	252	0.587	0.294	87
1	139	222	253	0.587	0.294	101
1	142	222	253	0.000	0.000	144
1	145	222	255	0.830	0.415	159
1	148	222	255	0.000	0.000	131
1	151	222	255	0.000	0.000	94
1	154	220	256	0.928	0.464	71
1	157	219	257	0.587	0.294	37
1	160	219	257	0.000	0.000	24
1	163	219	259	0.830	0.415	26
1	166	218	260	0.587	0.294	17
1	169	218	260	0.000	0.000	13
1	172	218	260	0.000	0.000	12
1	175	218	261	0.415	0.208	14
1	178	218	261	0.000	0.000	12
1	181	218	261	0.000	0.000	14
2	25	218	189	-1.000	-1.000	21
2	28	218	193	1.661	0.830	24
2	31	218	196	1.245	0.623	19
2	34	217	197	0.587	0.294	29
2	37	214	201	2.076	1.038	24
2	40	211	205	2.076	1.038	13
2	43	211	206	0.415	0.208	10
2	46	210	208	0.928	0.464	14
2	49	208	212	1.857	0.928	9
2	52	207	213	0.587	0.294	10
2	55	207	216	1.245	0.623	14
2	58	206	218	0.928	0.464	14
2	61	205	219	0.587	0.294	18
2	64	202	222	1.761	0.881	37
2	67	202	223	0.415	0.208	9
2	70	202	223	0.000	0.000	10
2	73	202	218	2.076	1.038	75
2	76	203	215	1.313	0.656	11
2	79	206	210	2.421	1.210	26
2	82	209	207	1.761	0.881	11
2	85	209	204	1.245	0.623	4
2	88	208	204	0.415	0.208	10
2	91	207	206	0.928	0.464	57
2	94	202	208	2.236	1.118	10
2	97	200	210	1.174	0.587	13
2	100	194	212	2.625	1.313	8
2	103	194	212	0.000	0.000	6
2	106	192	214	1.174	0.587	10
2	109	191	215	0.587	0.294	13
2	112	189	217	1.174	0.587	30
2	115	186	219	1.497	0.748	61
2	118	186	219	0.000	0.000	43
2	121	185	220	0.587	0.294	52
2	124	184	222	0.928	0.464	10
2	127	184	222	0.000	0.000	7
2	130	184	222	0.000	0.000	10
2	133	185	219	1.313	0.656	43
2	136	185	219	0.000	0.000	42
2	139	185	214	2.076	1.038	9
2	142	185	214	0.000	0.000	9
2	145	185	218	1.661	0.830	17
2	148	185	218	0.000	0.000	21
2	151	185	218	0.000	0.000	14
2	154	184	219	0.587	0.294	9
2	157	184	220	0.415	0.208	12
2	160	185	222	0.928	0.464	6
2	163	188	226	2.076	1.038	10
2	166	189	227	0.587	0.294	9
2	169	189	219	3.321	1.661	61
2	172	189	218	0.415	0.208	50
2	175	189	218	0.000	0.000	44
2	178	199	212	4.841	2.421	6
2	181	199	212	0.000	0.000	15
3	16	163	173	-1.000	-1.000	10
3	19	163	173	0.000	0.000	10
3	22	165	177	1.857	0.928	7
3	25	166	179	0.928	0.464	8
3	28	166	180	0.415	0.208	7
3	31	167	185	2.117	1.058	11
3	34	167	188	1.245	0.623	15
3	37	167	188	0.000	0.000	19
3	40	167	188	0.000	0.000	10
3	43	168	190	0.928	0.464	36
3	46	168	191	0.415	0.208	95
3	49	169	193	0.928	0.464	58
3	52	169	195	0.830	0.415	23
3	55	171	197	1.174	0.587	40
3	58	171	200	1.245	0.623	10
3	61	171	200	0.000	0.000	10
3	64	171	200	0.000	0.000	13
3	67	171	200	0.000	0.000	8
3	70	168	199	1.313	0.656	13
3	73	167	198	0.587	0.294	32
3	76	165	197	0.928	0.464	6
3	79	164	194	1.313	0.656	15
3	82	163	191	1.313	0.656	11
3	85	161	187	1.857	0.928	3
3	88	161	187	0.000	0.000	10
3	91	158	184	1.761	0.881	16
3	94	154	179	2.658	1.329	6
3	97	154	179	0.000	0.000	7
3	100	148	176	2.785	1.392	5
3	103	147	175	0.587	0.294	7
3	106	145	171	1.857	0.928	17
3	109	144	169	0.928	0.464	16
3	112	143	167	0.928	0.464	8
3	115	143	163	1.661	0.830	14
3	118	143	163	0.000	0.000	16
3	121	143	160	1.245	0.623	11
3	124	144	164	1.712	0.856	12
3	127	144	164	0.000	0.000	22
3	130	144	164	0.000	0.000	10
3	133	144	162	0.830	0.415	15
3	136	144	162	0.000	0.000	12
3	139	143	154	3.347	1.673	9
3	142	143	154	0.000	0.000	4
3	145	143	154	0.000	0.000	8
3	148	143	154	0.000	0.000	6
3	151	143	154	0.000	0.000	18
3	154	145	158	1.857	0.928	9
3	157	148	162	2.076	1.038	30
3	160	148	163	0.415	0.208	12
4	25	253	216	-1.000	-1.000	11
4	28	253	216	0.000	0.000	16
4	31	253	216	0.000	0.000	14
4	34	253	216	0.000	0.000	17
4	37	253	210	2.491	1.245	28
4	40	253	208	0.830	0.415	17
4	43	253	208	0.000	0.000	17
4	46	253	208	0.000	0.000	17
4	49	253	207	0.415	0.208	10
4	52	250	203	2.076	1.038	9
4	55	250	202	0.415	0.208	17
4	58	250	202	0.000	0.000	15
4	61	250	202	0.000	0.000	9
4	64	250	202	0.000	0.000	12
4	67	250	202	0.000	0.000	9
4	70	247	203	1.313	0.656	9
4	73	246	204	0.587	0.294	19
4	76	245	205	0.587	0.294	17
4	79	244	208	1.313	0.656	10
4	82	244	208	0.000	0.000	14
4	85	244	208	0.000	0.000	4
4	88	243	209	0.587	0.294	10
4	91	243	209	0.000	0.000	3
4	94	240	212	1.761	0.881	9
4	97	239	213	0.587	0.294	6
4	100	236	213	1.245	0.623	7
4	103	234	214	0.928	0.464	8
4	106	234	215	0.415	0.208	14
4	109	234	215	0.000	0.000	5
4	112	230	210	2.658	1.329	12
4	115	230	210	0.000	0.000	12
4	118	229	208	0.928	0.464	14
4	121	228	208	0.415	0.208	18
4	124	228	203	2.076	1.038	22
4	127	228	203	0.000	0.000	22
4	130	229	202	0.587	0.294	27
4	133	228	204	0.928	0.464	19
4	136	226	206	1.174	0.587	18
4	139	225	208	0.928	0.464	16
4	142	223	211	1.497	0.748	44
4	145	223	212	0.415	0.208	45
4	148	223	213	0.415	0.208	63
4	151	222	216	1.313	0.656	41
4	154	222	216	0.000	0.000	63
4	157	224	213	1.497	0.748	56
4	160	224	212	0.415	0.208	50
4	163	226	209	1.497	0.748	10
4	166	228	206	1.497	0.748	13
4	169	230	202	1.857	0.928	49
4	172	231	199	1.313	0.656	62
4	175	232	199	0.415	0.208	34
4	178	236	198	1.712	0.856	22
4	181	237	198	0.415	0.208	12
5	49	247	229	-1.000	-1.000	9
5	52	247	229	0.000	0.000	10
5	55	247	229	0.000	0.000	13
5	58	250	228	1.313	0.656	13
5	61	250	228	0.000	0.000	17
5	64	250	228	0.000	0.000	18
5	67	248	231	1.497	0.748	34
5	70	246	233	1.174	0.587	14
5	73	245	233	0.415	0.208	18
5	76	241	234	1.712	0.856	15
5	79	236	237	2.421	1.210	13
5	82	234	238	0.928	0.464	14
5	85	234	238	0.000	0.000	3
5	88	234	238	0.000	0.000	12
5	91	233	237	0.587	0.294	10
5	94	224	234	3.938	1.969	31
5	97	224	234	0.000	0.000	43
5	100	223	234	0.415	0.208	20
5	103	218	232	2.236	1.118	24
5	106	216	232	0.830	0.415	61
5	109	211	231	2.117	1.058	21
5	112	211	231	0.000	0.000	18
5	115	210	231	0.415	0.208	13
5	118	210	231	0.000	0.000	12
5	121	210	232	0.415	0.208	16
5	124	210	232	0.000	0.000	15
5	127	210	232	0.000	0.000	11
5	130	210	232	0.000	0.000	10
5	133	207	231	1.313	0.656	10
5	136	207	231	0.000	0.000	9
5	139	208	233	0.928	0.464	17
5	142	208	233	0.000	0.000	20
5	145	208	235	0.830	0.415	32
5	148	203	240	2.935	1.468	16
5	151	203	240	0.000	0.000	12
5	154	203	240	0.000	0.000	8
5	157	203	240	0.000	0.000	9
5	160	203	240	0.000	0.000	14
5	163	201	239	0.928	0.464	12
5	166	202	239	0.415	0.208	14
5	169	206	237	1.857	0.928	9
5	172	209	236	1.313	0.656	57
5	175	209	236	0.000	0.000	48
5	178	209	236	0.000	0.000	44
5	181	209	236	0.000	0.000	64
6	52	288	272	-1.000	-1.000	12
6	55	288	272	0.000	0.000	7
6	58	286	269	1.497	0.748	7
6	61	285	262	2.935	1.468	6
6	64	283	259	1.497	0.748	8
6	67	282	257	0.928	0.464	9
6	70	278	253	2.348	1.174	6
6	73	278	251	0.830	0.415	8
6	76	277	248	1.313	0.656	10
6	79	277	245	1.245	0.623	29
6	82	277	243	0.830	0.415	34
6	85	278	241	0.928	0.464	0
6	88	278	241	0.000	0.000	8
6	91	273	241	2.076	1.038	9
6	94	271	241	0.830	0.415	5
6	97	271	241	0.000	0.000	6
6	100	267	240	1.712	0.856	13
6	103	264	239	1.313	0.656	36
6	106	259	239	2.076	1.038	23
6	109	251	237	3.423	1.712	10
6	112	251	237	0.000	0.000	12
6	115	250	238	0.587	0.294	13
6	118	250	238	0.000	0.000	27
6	121	250	240	0.830	0.415	16
6	124	248	241	0.928	0.464	10
6	127	248	241	0.000	0.000	18
6	130	249	241	0.415	0.208	16
6	133	249	240	0.415	0.208	18
6	136	247	236	1.857	0.928	11
6	139	246	236	0.415	0.208	6
6	142	244	237	0.928	0.464	12
6	145	244	237	0.000	0.000	15
6	148	244	237	0.000	0.000	8
6	151	244	237	0.000	0.000	13
6	154	244	237	0.000	0.000	7
6	157	243	237	0.415	0.208	6
6	160	243	237	0.000	0.000	12
6	163	243	236	0.415	0.208	10
6	166	243	236	0.000	0.000	10
6	169	239	233	2.076	1.038	49
6	172	238	233	0.415	0.208	9
6	175	238	233	0.000	0.000	11
6	178	235	228	2.421	1.210	36
6	181	235	228	0.000	0.000	45
7	52	280	290	-1.000	-1.000	5
7	55	277	287	1.761	0.881	8
7	58	277	287	0.000	0.000	6
7	61	276	284	1.313	0.656	5
7	64	276	284	0.000	0.000	8
7	67	273	279	2.421	1.210	9
7	70	271	277	1.174	0.587	9
7	73	271	277	0.000	0.000	17
7	76	271	277	0.000	0.000	15
7	79	271	277	0.000	0.000	18
7	82	269	275	1.174	0.587	73
7	85	269	275	0.000	0.000	0
7	88	269	275	0.000	0.000	5
7	91	269	275	0.000	0.000	4
7	94	269	275	0.000	0.000	17
7	97	267	274	0.928	0.464	7
7	100	264	272	1.497	0.748	8
7	103	264	272	0.000	0.000	8
7	106	264	272	0.000	0.000	6
7	109	257	270	3.022	1.511	8
7	112	257	270	0.000	0.000	8
7	115	257	270	0.000	0.000	7
7	118	255	269	0.928	0.464	11
7	121	253	266	1.497	0.748	6
7	124	250	264	1.497	0.748	10
7	127	245	261	2.421	1.210	11
7	130	245	261	0.000	0.000	18
7	133	245	261	0.000	0.000	10
7	136	245	261	0.000	0.000	9
7	139	245	261	0.000	0.000	7
7	142	246	265	1.712	0.856	43
7	145	246	265	0.000	0.000	37
7	148	246	265	0.000	0.000	17
7	151	246	265	0.000	0.000	18
7	154	243	261	2.076	1.038	12
7	157	243	261	0.000	0.000	9
7	160	243	259	0.830	0.415	11
7	163	242	257	0.928	0.464	9
7	166	241	255	0.928	0.464	13
7	169	241	254	0.415	0.208	10
7	172	239	252	1.174	0.587	30
7	175	237	249	1.497	0.748	57
7	178	237	249	0.000	0.000	48
7	181	235	247	1.174	0.587	39
8	19	198	288	-1.000	-1.000	7
8	22	198	288	0.000	0.000	13
8	25	203	287	2.117	1.058	18
8	28	206	285	1.497	0.748	15
8	31	216	287	4.233	2.117	10
8	34	216	287	0.000	0.000	12
8	37	217	287	0.415	0.208	10
8	40	222	287	2.076	1.038	15
8	43	228	287	2.491	1.245	26
8	46	232	287	1.661	0.830	6
8	49	236	285	1.857	0.928	12
8	52	239	284	1.313	0.656	8
8	55	239	284	0.000	0.000	13
8	58	241	289	2.236	1.118	11
8	61	241	290	0.415	0.208	9
8	64	241	290	0.000	0.000	5
8	67	242	290	0.415	0.208	5
8	70	243	288	0.928	0.464	9
8	73	243	288	0.000	0.000	7
8	76	243	288	0.000	0.000	18
8	79	246	290	1.497	0.748	8
8	82	247	289	0.587	0.294	9
8	85	248	287	0.928	0.464	4
8	88	250	285	1.174	0.587	7
8	91	251	284	0.587	0.294	5
8	94	251	284	0.000	0.000	14
8	97	247	284	1.661	0.830	5
8	100	245	284	0.830	0.415	7
8	103	239	283	2.525	1.263	9
8	106	237	282	0.928	0.464	6
8	109	234	281	1.313	0.656	11
8	112	230	280	1.712	0.856	9
8	115	228	280	0.830	0.415	12
8	118	226	280	0.830	0.415	8
8	121	222	280	1.661	0.830	9
8	124	216	281	2.525	1.263	7
8	127	214	282	0.928	0.464	13
8	130	214	282	0.000	0.000	7
8	133	212	282	0.830	0.415	9
8	136	203	282	3.736	1.868	14
8	139	203	282	0.000	0.000	11
8	142	202	282	0.415	0.208	11
8	145	190	281	4.999	2.499	7
8	148	188	281	0.830	0.415	7
8	151	188	281	0.000	0.000	9
8	154	183	279	2.236	1.118	7
8	157	182	279	0.415	0.208	7
8	160	182	279	0.000	0.000	11
8	163	182	279	0.000	0.000	9
8	166	180	278	0.928	0.464	8
8	169	175	274	2.658	1.329	44
8	172	175	274	0.000	0.000	39
8	175	175	274	0.000	0.000	49
8	178	175	274	0.000	0.000	34
8	181	175	274	0.000	0.000	52
