# Supplementary material for: The Arp2/3 complex is required for in situ haptotactic response of microglia to iC3b
Source: EMBO Rep. 2026 Feb 27;27(7):1666–95. doi: 10.1038/s44319-026-00720-9 (PMC13076747; doi:10.1038/s44319-026-00720-9)
Supplement: Supplementary file 18 — Source data Fig. 6 [file 44319_2026_720_MOESM18_ESM.zip › Figure 6/6C-G/011025/ck666 branch lengths.csv]

	Label	Area	Mean	Min	Max	XM	YM	Perim.	Angle	Circ.	IntDen	RawIntDen	AR	Round	Solidity	MinThr	MaxThr	Length
1		4.136	52.500	14.000	177.000	0	0	9.557	-92.490	0.569	217.143	1260.000	0.000	0.000	NaN	0	255	9.557
2		9.995	43.828	8.000	128.000	0	0	23.630	-161.565	0.225	438.076	2542.000	0.000	0.000	NaN	0	255	23.630
3		3.791	72.909	12.000	252.000	0	0	8.638	-54.782	0.638	276.426	1604.000	0.000	0.000	NaN	0	255	8.638
4		6.376	77.459	22.000	159.000	0	0	14.852	-26.565	0.363	493.913	2866.000	0.000	0.000	NaN	0	255	14.852
5		8.617	63.680	14.000	173.000	0	0	20.257	135.830	0.264	548.716	3184.000	0.000	0.000	NaN	0	255	20.257
6		7.238	46.762	10.000	150.000	0	0	17.202	98.326	0.307	338.467	1964.000	0.000	0.000	NaN	0	255	17.202
7	Mean	6.692	59.523	13.333	173.167	0	0	15.689	-16.874	0.394	385.457	2236.667	0.000	0.000	NaN	0	255	15.689
8	SD	2.448	13.976	4.844	42.443	0	0	5.903	113.819	0.170	129.314	750.363	0.000	0.000	NaN	0	0	5.903
9	Min	3.791	43.828	8.000	128.000	0	0	8.638	-161.565	0.225	217.143	1260.000	0.000	0.000	1.798E308	0	255	8.638
10	Max	9.995	77.459	22.000	252.000	0	0	23.630	135.830	0.638	548.716	3184.000	0.000	0.000	-1.798E308	0	255	23.630
