# Supplementary material for: The Arp2/3 complex is required for in situ haptotactic response of microglia to iC3b
Source: EMBO Rep. 2026 Feb 27;27(7):1666–95. doi: 10.1038/s44319-026-00720-9 (PMC13076747; doi:10.1038/s44319-026-00720-9)
Supplement: Supplementary file 18 — Source data Fig. 6 [file 44319_2026_720_MOESM18_ESM.zip › Figure 6/6C-G/011025/ck666 tracks 452.txt]

	Track n�	Slice n�	X	Y	Distance	Velocity	Pixel Value
1	1	14	259	195	-1	-1	61
2	1	17	259	197	0.83	0.415	45
3	1	20	262	200	1.761	0.881	36
4	1	23	265	203	1.761	0.881	22
5	1	26	265	203	0	0	46
6	1	29	267	205	1.174	0.587	21
7	1	32	269	206	0.928	0.464	21
8	1	35	270	207	0.587	0.294	21
9	1	38	272	209	1.174	0.587	30
10	1	41	274	210	0.928	0.464	29
11	1	44	275	211	0.587	0.294	23
12	1	47	277	213	1.174	0.587	30
13	1	50	279	216	1.497	0.748	45
14	1	53	279	217	0.415	0.208	33
15	1	56	281	219	1.174	0.587	47
16	1	59	282	220	0.587	0.294	79
17	1	62	284	222	1.174	0.587	79
18	1	65	286	223	0.928	0.464	91
19	1	68	286	224	0.415	0.208	112
20	1	71	287	224	0.415	0.208	66
21	1	74	288	225	0.587	0.294	43
22	1	77	289	224	0.587	0.294	73
23	1	80	290	223	0.587	0.294	33
24	1	83	290	223	0	0	41
25	1	86	290	222	0.415	0.208	94
26	1	89	290	221	0.415	0.208	102
27	1	92	291	220	0.587	0.294	79
28	1	95	291	222	0.83	0.415	82
29	1	98	292	223	0.587	0.294	29
30	1	101	292	223	0	0	31
31	1	104	294	224	0.928	0.464	46
32	1	107	296	225	0.928	0.464	50
33	1	110	296	225	0	0	36
34	1	113	296	226	0.415	0.208	48
35	1	116	296	226	0	0	44
36	1	119	296	228	0.83	0.415	133
37	1	122	296	229	0.415	0.208	42
38	1	125	296	229	0	0	52
39	1	128	296	229	0	0	55
40	1	131	296	229	0	0	43
41	1	134	297	230	0.587	0.294	34
42	1	137	298	230	0.415	0.208	57
43	1	140	298	231	0.415	0.208	37
44	1	143	299	231	0.415	0.208	54
45	1	146	300	231	0.415	0.208	46
46	1	149	301	231	0.415	0.208	31
47	1	152	302	231	0.415	0.208	34
48	1	155	302	232	0.415	0.208	48
49	1	158	302	233	0.415	0.208	48
50	1	161	302	233	0	0	46
51	1	164	302	231	0.83	0.415	20
52	1	167	302	230	0.415	0.208	20
53	1	170	301	230	0.415	0.208	49
54	1	173	300	230	0.415	0.208	56
55	1	176	299	230	0.415	0.208	59
56	1	179	298	229	0.587	0.294	52
57	1	182	297	229	0.415	0.208	50
58	2	11	337	190	-1	-1	119
59	2	14	335	192	1.174	0.587	58
60	2	17	333	193	0.928	0.464	34
61	2	20	332	194	0.587	0.294	28
62	2	23	331	195	0.587	0.294	23
63	2	26	330	195	0.415	0.208	27
64	2	29	327	197	1.497	0.748	52
65	2	32	324	199	1.497	0.748	27
66	2	35	322	201	1.174	0.587	21
67	2	38	320	203	1.174	0.587	21
68	2	41	318	204	0.928	0.464	22
69	2	44	316	206	1.174	0.587	46
70	2	47	315	207	0.587	0.294	16
71	2	50	314	208	0.587	0.294	23
72	2	53	312	209	0.928	0.464	29
73	2	56	310	210	0.928	0.464	28
74	2	59	306	213	2.076	1.038	71
75	2	62	306	213	0	0	114
76	2	65	305	213	0.415	0.208	138
77	2	68	305	215	0.83	0.415	44
78	2	71	305	216	0.415	0.208	86
79	2	74	306	217	0.587	0.294	58
80	2	77	304	218	0.928	0.464	21
81	2	80	304	218	0	0	37
82	2	83	304	218	0	0	51
83	2	86	303	218	0.415	0.208	34
84	2	89	302	218	0.415	0.208	23
85	2	92	302	218	0	0	42
86	2	95	300	219	0.928	0.464	41
87	2	98	300	219	0	0	63
88	2	101	300	219	0	0	42
89	2	104	299	219	0.415	0.208	62
90	2	107	298	220	0.587	0.294	71
91	2	110	297	220	0.415	0.208	55
92	2	113	297	220	0	0	42
93	2	116	298	219	0.587	0.294	26
94	2	119	300	218	0.928	0.464	55
95	2	122	302	216	1.174	0.587	48
96	2	125	304	214	1.174	0.587	40
97	2	128	306	212	1.174	0.587	42
98	2	131	308	210	1.174	0.587	31
99	2	134	310	208	1.174	0.587	30
100	2	137	310	207	0.415	0.208	23
101	2	140	312	205	1.174	0.587	25
102	2	143	314	203	1.174	0.587	39
103	2	146	314	203	0	0	56
104	2	149	316	201	1.174	0.587	32
105	2	152	317	200	0.587	0.294	22
106	2	155	318	199	0.587	0.294	27
107	2	158	319	199	0.415	0.208	28
108	2	161	322	197	1.497	0.748	20
109	2	164	323	196	0.587	0.294	24
110	2	167	324	196	0.415	0.208	19
111	2	170	325	195	0.587	0.294	39
112	2	173	326	195	0.415	0.208	24
113	2	176	329	193	1.497	0.748	30
114	2	179	330	193	0.415	0.208	42
115	2	182	332	192	0.928	0.464	21
116	3	23	314	252	-1	-1	22
117	3	26	314	252	0	0	27
118	3	29	314	250	0.83	0.415	46
119	3	32	313	249	0.587	0.294	26
120	3	35	312	248	0.587	0.294	32
121	3	38	310	247	0.928	0.464	27
122	3	41	308	247	0.83	0.415	26
123	3	44	306	246	0.928	0.464	19
124	3	47	304	245	0.928	0.464	81
125	3	50	302	244	0.928	0.464	75
126	3	53	298	243	1.712	0.856	49
127	3	56	296	241	1.174	0.587	20
128	3	59	294	240	0.928	0.464	62
129	3	62	293	240	0.415	0.208	47
130	3	65	292	238	0.928	0.464	53
131	3	68	290	237	0.928	0.464	60
132	3	71	290	237	0	0	41
133	3	74	290	237	0	0	43
134	3	77	289	236	0.587	0.294	32
135	3	80	289	236	0	0	44
136	3	83	291	236	0.83	0.415	48
137	3	86	291	236	0	0	57
138	3	89	293	238	1.174	0.587	31
139	3	92	294	239	0.587	0.294	42
140	3	95	295	240	0.587	0.294	47
141	3	98	296	240	0.415	0.208	65
142	3	101	297	240	0.415	0.208	44
143	3	104	300	240	1.245	0.623	37
144	3	107	301	241	0.587	0.294	41
145	3	110	302	241	0.415	0.208	39
146	3	113	302	241	0	0	42
147	3	116	298	241	1.661	0.83	28
148	3	119	296	240	0.928	0.464	34
149	3	122	292	239	1.712	0.856	32
150	3	125	290	238	0.928	0.464	30
151	3	128	289	237	0.587	0.294	31
152	3	131	288	236	0.587	0.294	31
153	3	134	287	236	0.415	0.208	25
154	3	137	288	238	0.928	0.464	50
155	3	140	289	238	0.415	0.208	24
156	3	143	290	239	0.587	0.294	31
157	3	146	294	240	1.712	0.856	35
158	3	149	296	241	0.928	0.464	34
159	3	152	300	242	1.712	0.856	16
160	3	155	302	240	1.174	0.587	51
161	3	158	301	240	0.415	0.208	29
162	3	161	298	240	1.245	0.623	27
163	3	164	296	238	1.174	0.587	38
164	3	167	292	238	1.661	0.83	29
165	3	170	287	238	2.076	1.038	35
166	3	173	287	237	0.415	0.208	34
167	3	176	288	236	0.587	0.294	40
168	3	179	288	236	0	0	25
169	3	182	288	236	0	0	54
170	4	14	334	235	-1	-1	61
171	4	17	334	235	0	0	37
172	4	20	333	235	0.415	0.208	42
173	4	23	333	234	0.415	0.208	31
174	4	26	332	234	0.415	0.208	43
175	4	29	330	234	0.83	0.415	42
176	4	32	329	234	0.415	0.208	27
177	4	35	328	234	0.415	0.208	35
178	4	38	328	234	0	0	20
179	4	41	327	233	0.587	0.294	29
180	4	44	327	233	0	0	41
181	4	47	325	233	0.83	0.415	45
182	4	50	323	232	0.928	0.464	42
183	4	53	323	232	0	0	20
184	4	56	320	231	1.313	0.656	29
185	4	59	319	231	0.415	0.208	25
186	4	62	322	231	1.245	0.623	26
187	4	65	322	232	0.415	0.208	71
188	4	68	319	232	1.245	0.623	30
189	4	71	318	232	0.415	0.208	28
190	4	74	316	231	0.928	0.464	27
191	4	77	314	230	0.928	0.464	54
192	4	80	313	229	0.587	0.294	22
193	4	83	312	229	0.415	0.208	50
194	4	86	311	228	0.587	0.294	34
195	4	89	310	226	0.928	0.464	21
196	4	92	307	225	1.313	0.656	89
197	4	95	307	225	0	0	85
198	4	98	308	226	0.587	0.294	28
199	4	101	311	229	1.761	0.881	77
200	4	104	313	232	1.497	0.748	33
201	4	107	316	233	1.313	0.656	33
202	4	110	318	233	0.83	0.415	36
203	4	113	323	232	2.117	1.058	26
204	4	116	325	231	0.928	0.464	36
205	4	119	327	230	0.928	0.464	24
206	4	122	321	229	2.525	1.263	32
207	4	125	319	227	1.174	0.587	25
208	4	128	315	226	1.712	0.856	28
209	4	131	312	226	1.245	0.623	24
210	4	134	312	226	0	0	29
211	4	137	318	225	2.525	1.263	25
212	4	140	325	226	2.935	1.468	40
213	4	143	329	227	1.712	0.856	46
214	4	146	335	227	2.491	1.245	23
215	4	149	344	227	3.736	1.868	62
216	4	152	354	227	4.151	2.076	38
217	4	155	364	226	4.172	2.086	22
218	4	158	365	226	0.415	0.208	32
219	4	161	366	226	0.415	0.208	41
220	4	164	369	226	1.245	0.623	26
221	4	167	371	225	0.928	0.464	31
222	4	170	373	225	0.83	0.415	48
223	4	173	370	226	1.313	0.656	53
224	4	176	366	227	1.712	0.856	46
225	4	179	362	227	1.661	0.83	27
226	4	182	360	227	0.83	0.415	62
227	5	14	241	225	-1	-1	46
228	5	17	243	222	1.497	0.748	25
229	5	20	243	222	0	0	29
230	5	23	244	223	0.587	0.294	28
231	5	26	248	224	1.712	0.856	26
232	5	29	254	225	2.525	1.263	21
233	5	32	257	226	1.313	0.656	31
234	5	35	261	228	1.857	0.928	21
235	5	38	264	229	1.313	0.656	38
236	5	41	265	230	0.587	0.294	17
237	5	44	267	231	0.928	0.464	22
238	5	47	269	232	0.928	0.464	23
239	5	50	272	234	1.497	0.748	59
240	5	53	275	235	1.313	0.656	33
241	5	56	277	235	0.83	0.415	51
242	5	59	280	235	1.245	0.623	27
243	5	62	282	238	1.497	0.748	29
244	5	65	283	238	0.415	0.208	111
245	5	68	284	238	0.415	0.208	39
246	5	71	285	236	0.928	0.464	38
247	5	74	281	235	1.712	0.856	33
248	5	77	281	234	0.415	0.208	38
249	5	80	280	233	0.587	0.294	34
250	5	83	279	231	0.928	0.464	43
251	5	86	279	231	0	0	54
252	5	89	280	235	1.712	0.856	43
253	5	92	280	235	0	0	38
254	5	95	281	235	0.415	0.208	28
255	5	98	283	236	0.928	0.464	44
256	5	101	283	236	0	0	35
257	5	104	284	236	0.415	0.208	25
258	5	107	284	236	0	0	31
259	5	110	285	232	1.712	0.856	42
260	5	113	287	233	0.928	0.464	54
261	5	116	283	231	1.857	0.928	31
262	5	119	281	230	0.928	0.464	33
263	5	122	280	230	0.415	0.208	33
264	5	125	279	229	0.587	0.294	33
265	5	128	278	229	0.415	0.208	51
266	5	131	277	230	0.587	0.294	75
267	5	134	277	230	0	0	85
268	5	137	276	230	0.415	0.208	35
269	5	140	275	230	0.415	0.208	51
270	5	143	275	229	0.415	0.208	50
271	5	146	275	229	0	0	44
272	5	149	275	228	0.415	0.208	51
273	5	152	275	229	0.415	0.208	30
274	5	155	275	229	0	0	38
275	5	158	275	229	0	0	31
276	5	161	275	229	0	0	87
277	5	164	275	229	0	0	52
278	5	167	274	227	0.928	0.464	38
279	5	170	273	228	0.587	0.294	41
280	5	173	274	230	0.928	0.464	74
281	5	176	274	231	0.415	0.208	34
282	5	179	274	232	0.415	0.208	55
283	5	182	274	232	0	0	120
284	6	14	320	262	-1	-1	40
285	6	17	319	261	0.587	0.294	22
286	6	20	318	259	0.928	0.464	30
287	6	23	317	259	0.415	0.208	16
288	6	26	316	258	0.587	0.294	36
289	6	29	314	255	1.497	0.748	23
290	6	32	312	253	1.174	0.587	78
291	6	35	308	250	2.076	1.038	33
292	6	38	306	248	1.174	0.587	26
293	6	41	304	244	1.857	0.928	99
294	6	44	302	242	1.174	0.587	28
295	6	47	301	240	0.928	0.464	47
296	6	50	300	240	0.415	0.208	32
297	6	53	299	240	0.415	0.208	31
298	6	56	298	242	0.928	0.464	48
299	6	59	298	244	0.83	0.415	55
300	6	62	296	243	0.928	0.464	81
301	6	65	293	242	1.313	0.656	30
302	6	68	290	241	1.313	0.656	24
303	6	71	290	240	0.415	0.208	39
304	6	74	296	242	2.625	1.313	47
305	6	77	301	241	2.117	1.058	38
306	6	80	304	241	1.245	0.623	27
307	6	83	305	239	0.928	0.464	49
308	6	86	304	238	0.587	0.294	34
309	6	89	303	236	0.928	0.464	36
310	6	92	301	236	0.83	0.415	23
311	6	95	301	235	0.415	0.208	33
312	6	98	300	234	0.587	0.294	30
313	6	101	300	234	0	0	42
314	6	104	300	233	0.415	0.208	41
315	6	107	299	234	0.587	0.294	20
316	6	110	299	234	0	0	56
317	6	113	299	236	0.83	0.415	47
318	6	116	298	237	0.587	0.294	40
319	6	119	298	237	0	0	21
320	6	122	296	234	1.497	0.748	25
321	6	125	296	234	0	0	45
322	6	128	296	233	0.415	0.208	32
323	6	131	295	232	0.587	0.294	39
324	6	134	295	230	0.83	0.415	51
325	6	137	294	229	0.587	0.294	33
326	6	140	294	229	0	0	36
327	6	143	293	228	0.587	0.294	48
328	6	146	292	228	0.415	0.208	66
329	6	149	292	227	0.415	0.208	58
330	6	152	292	227	0	0	51
331	6	155	292	227	0	0	100
332	6	158	292	227	0	0	43
333	6	161	292	227	0	0	33
334	6	164	292	227	0	0	48
335	6	167	292	227	0	0	110
336	6	170	292	227	0	0	93
337	6	173	292	226	0.415	0.208	35
338	6	176	292	226	0	0	69
339	6	179	292	228	0.83	0.415	31
340	6	182	292	228	0	0	49
341	7	17	320	279	-1	-1	29
342	7	20	320	279	0	0	41
343	7	23	318	276	1.497	0.748	26
344	7	26	314	273	2.076	1.038	22
345	7	29	312	273	0.83	0.415	27
346	7	32	304	269	3.713	1.857	36
347	7	35	302	266	1.497	0.748	19
348	7	38	297	261	2.935	1.468	18
349	7	41	294	259	1.497	0.748	19
350	7	44	292	257	1.174	0.587	17
351	7	47	290	256	0.928	0.464	27
352	7	50	288	254	1.174	0.587	21
353	7	53	287	252	0.928	0.464	33
354	7	56	286	251	0.587	0.294	17
355	7	59	285	250	0.587	0.294	39
356	7	62	284	249	0.587	0.294	37
357	7	65	283	248	0.587	0.294	20
358	7	68	282	252	1.712	0.856	21
359	7	71	284	254	1.174	0.587	20
360	7	74	286	256	1.174	0.587	20
361	7	77	286	257	0.415	0.208	21
362	7	80	288	258	0.928	0.464	19
363	7	83	290	259	0.928	0.464	30
364	7	86	292	262	1.497	0.748	38
365	7	89	292	262	0	0	22
366	7	92	290	259	1.497	0.748	26
367	7	95	288	256	1.497	0.748	23
368	7	98	287	254	0.928	0.464	26
369	7	101	287	254	0	0	33
370	7	104	292	258	2.658	1.329	34
371	7	107	294	259	0.928	0.464	28
372	7	110	296	262	1.497	0.748	41
373	7	113	299	263	1.313	0.656	20
374	7	116	303	266	2.076	1.038	30
375	7	119	303	266	0	0	28
376	7	122	300	266	1.245	0.623	22
377	7	125	298	264	1.174	0.587	37
378	7	128	296	263	0.928	0.464	21
379	7	131	296	262	0.415	0.208	34
380	7	134	295	260	0.928	0.464	16
381	7	137	294	259	0.587	0.294	20
382	7	140	293	257	0.928	0.464	25
383	7	143	292	257	0.415	0.208	16
384	7	146	292	256	0.415	0.208	27
385	7	149	291	254	0.928	0.464	26
386	7	152	290	253	0.587	0.294	31
387	7	155	290	252	0.415	0.208	33
388	7	158	291	254	0.928	0.464	27
389	7	161	293	257	1.497	0.748	17
390	7	164	296	260	1.761	0.881	21
391	7	167	297	263	1.313	0.656	26
392	7	170	298	264	0.587	0.294	35
393	7	173	298	265	0.415	0.208	25
394	7	176	298	266	0.415	0.208	38
395	7	179	298	267	0.415	0.208	28
396	7	182	296	266	0.928	0.464	25
397	8	17	271	168	-1	-1	66
398	8	20	269	174	2.625	1.313	23
399	8	23	269	176	0.83	0.415	30
400	8	26	269	180	1.661	0.83	37
401	8	29	269	184	1.661	0.83	28
402	8	32	269	190	2.491	1.245	35
403	8	35	270	194	1.712	0.856	33
404	8	38	271	195	0.587	0.294	43
405	8	41	273	198	1.497	0.748	28
406	8	44	275	200	1.174	0.587	18
407	8	47	277	203	1.497	0.748	34
408	8	50	279	204	0.928	0.464	37
409	8	53	280	206	0.928	0.464	22
410	8	56	279	210	1.712	0.856	24
411	8	59	280	211	0.587	0.294	23
412	8	62	281	212	0.587	0.294	30
413	8	65	282	215	1.313	0.656	32
414	8	68	282	217	0.83	0.415	53
415	8	71	283	216	0.587	0.294	72
416	8	74	284	216	0.415	0.208	55
417	8	77	284	219	1.245	0.623	63
418	8	80	285	217	0.928	0.464	68
419	8	83	286	215	0.928	0.464	62
420	8	86	287	214	0.587	0.294	34
421	8	89	286	214	0.415	0.208	63
422	8	92	286	213	0.415	0.208	24
423	8	95	286	211	0.83	0.415	41
424	8	98	285	214	1.313	0.656	63
425	8	101	285	214	0	0	41
426	8	104	284	213	0.587	0.294	42
427	8	107	285	213	0.415	0.208	32
428	8	110	286	215	0.928	0.464	37
429	8	113	287	215	0.415	0.208	43
430	8	116	288	214	0.587	0.294	20
431	8	119	288	213	0.415	0.208	44
432	8	122	288	213	0	0	40
433	8	125	288	213	0	0	46
434	8	128	290	212	0.928	0.464	45
435	8	131	290	212	0	0	79
436	8	134	290	212	0	0	83
437	8	137	291	212	0.415	0.208	28
438	8	140	291	212	0	0	56
439	8	143	292	213	0.587	0.294	33
440	8	146	292	214	0.415	0.208	53
441	8	149	292	214	0	0	58
442	8	152	292	214	0	0	32
443	8	155	291	214	0.415	0.208	44
444	8	158	291	214	0	0	42
445	8	161	292	214	0.415	0.208	34
446	8	164	293	213	0.587	0.294	31
447	8	167	294	213	0.415	0.208	50
448	8	170	296	212	0.928	0.464	35
449	8	173	296	212	0	0	82
450	8	176	296	212	0	0	40
451	8	179	296	213	0.415	0.208	35
452	8	182	296	215	0.83	0.415	31
