# Supplementary material for: The Arp2/3 complex is required for in situ haptotactic response of microglia to iC3b
Source: EMBO Rep. 2026 Feb 27;27(7):1666–95. doi: 10.1038/s44319-026-00720-9 (PMC13076747; doi:10.1038/s44319-026-00720-9)
Supplement: Supplementary file 18 — Source data Fig. 6 [file 44319_2026_720_MOESM18_ESM.zip › Figure 6/6C-G/011025/ck666 tracks.csv]

Track n�	Slice n�	X	Y	Distance	Velocity	Pixel Value
1	14	259	195	-1.000	-1.000	61
1	17	259	197	0.830	0.415	45
1	20	262	200	1.761	0.881	36
1	23	265	203	1.761	0.881	22
1	26	265	203	0.000	0.000	46
1	29	267	205	1.174	0.587	21
1	32	269	206	0.928	0.464	21
1	35	270	207	0.587	0.294	21
1	38	272	209	1.174	0.587	30
1	41	274	210	0.928	0.464	29
1	44	275	211	0.587	0.294	23
1	47	277	213	1.174	0.587	30
1	50	279	216	1.497	0.748	45
1	53	279	217	0.415	0.208	33
1	56	281	219	1.174	0.587	47
1	59	282	220	0.587	0.294	79
1	62	284	222	1.174	0.587	79
1	65	286	223	0.928	0.464	91
1	68	286	224	0.415	0.208	112
1	71	287	224	0.415	0.208	66
1	74	288	225	0.587	0.294	43
1	77	289	224	0.587	0.294	73
1	80	290	223	0.587	0.294	33
1	83	290	223	0.000	0.000	41
1	86	290	222	0.415	0.208	94
1	89	290	221	0.415	0.208	102
1	92	291	220	0.587	0.294	79
1	95	291	222	0.830	0.415	82
1	98	292	223	0.587	0.294	29
1	101	292	223	0.000	0.000	31
1	104	294	224	0.928	0.464	46
1	107	296	225	0.928	0.464	50
1	110	296	225	0.000	0.000	36
1	113	296	226	0.415	0.208	48
1	116	296	226	0.000	0.000	44
1	119	296	228	0.830	0.415	133
1	122	296	229	0.415	0.208	42
1	125	296	229	0.000	0.000	52
1	128	296	229	0.000	0.000	55
1	131	296	229	0.000	0.000	43
1	134	297	230	0.587	0.294	34
1	137	298	230	0.415	0.208	57
1	140	298	231	0.415	0.208	37
1	143	299	231	0.415	0.208	54
1	146	300	231	0.415	0.208	46
1	149	301	231	0.415	0.208	31
1	152	302	231	0.415	0.208	34
1	155	302	232	0.415	0.208	48
1	158	302	233	0.415	0.208	48
1	161	302	233	0.000	0.000	46
1	164	302	231	0.830	0.415	20
1	167	302	230	0.415	0.208	20
1	170	301	230	0.415	0.208	49
1	173	300	230	0.415	0.208	56
1	176	299	230	0.415	0.208	59
1	179	298	229	0.587	0.294	52
1	182	297	229	0.415	0.208	50
2	11	337	190	-1.000	-1.000	119
2	14	335	192	1.174	0.587	58
2	17	333	193	0.928	0.464	34
2	20	332	194	0.587	0.294	28
2	23	331	195	0.587	0.294	23
2	26	330	195	0.415	0.208	27
2	29	327	197	1.497	0.748	52
2	32	324	199	1.497	0.748	27
2	35	322	201	1.174	0.587	21
2	38	320	203	1.174	0.587	21
2	41	318	204	0.928	0.464	22
2	44	316	206	1.174	0.587	46
2	47	315	207	0.587	0.294	16
2	50	314	208	0.587	0.294	23
2	53	312	209	0.928	0.464	29
2	56	310	210	0.928	0.464	28
2	59	306	213	2.076	1.038	71
2	62	306	213	0.000	0.000	114
2	65	305	213	0.415	0.208	138
2	68	305	215	0.830	0.415	44
2	71	305	216	0.415	0.208	86
2	74	306	217	0.587	0.294	58
2	77	304	218	0.928	0.464	21
2	80	304	218	0.000	0.000	37
2	83	304	218	0.000	0.000	51
2	86	303	218	0.415	0.208	34
2	89	302	218	0.415	0.208	23
2	92	302	218	0.000	0.000	42
2	95	300	219	0.928	0.464	41
2	98	300	219	0.000	0.000	63
2	101	300	219	0.000	0.000	42
2	104	299	219	0.415	0.208	62
2	107	298	220	0.587	0.294	71
2	110	297	220	0.415	0.208	55
2	113	297	220	0.000	0.000	42
2	116	298	219	0.587	0.294	26
2	119	300	218	0.928	0.464	55
2	122	302	216	1.174	0.587	48
2	125	304	214	1.174	0.587	40
2	128	306	212	1.174	0.587	42
2	131	308	210	1.174	0.587	31
2	134	310	208	1.174	0.587	30
2	137	310	207	0.415	0.208	23
2	140	312	205	1.174	0.587	25
2	143	314	203	1.174	0.587	39
2	146	314	203	0.000	0.000	56
2	149	316	201	1.174	0.587	32
2	152	317	200	0.587	0.294	22
2	155	318	199	0.587	0.294	27
2	158	319	199	0.415	0.208	28
2	161	322	197	1.497	0.748	20
2	164	323	196	0.587	0.294	24
2	167	324	196	0.415	0.208	19
2	170	325	195	0.587	0.294	39
2	173	326	195	0.415	0.208	24
2	176	329	193	1.497	0.748	30
2	179	330	193	0.415	0.208	42
2	182	332	192	0.928	0.464	21
3	23	314	252	-1.000	-1.000	22
3	26	314	252	0.000	0.000	27
3	29	314	250	0.830	0.415	46
3	32	313	249	0.587	0.294	26
3	35	312	248	0.587	0.294	32
3	38	310	247	0.928	0.464	27
3	41	308	247	0.830	0.415	26
3	44	306	246	0.928	0.464	19
3	47	304	245	0.928	0.464	81
3	50	302	244	0.928	0.464	75
3	53	298	243	1.712	0.856	49
3	56	296	241	1.174	0.587	20
3	59	294	240	0.928	0.464	62
3	62	293	240	0.415	0.208	47
3	65	292	238	0.928	0.464	53
3	68	290	237	0.928	0.464	60
3	71	290	237	0.000	0.000	41
3	74	290	237	0.000	0.000	43
3	77	289	236	0.587	0.294	32
3	80	289	236	0.000	0.000	44
3	83	291	236	0.830	0.415	48
3	86	291	236	0.000	0.000	57
3	89	293	238	1.174	0.587	31
3	92	294	239	0.587	0.294	42
3	95	295	240	0.587	0.294	47
3	98	296	240	0.415	0.208	65
3	101	297	240	0.415	0.208	44
3	104	300	240	1.245	0.623	37
3	107	301	241	0.587	0.294	41
3	110	302	241	0.415	0.208	39
3	113	302	241	0.000	0.000	42
3	116	298	241	1.661	0.830	28
3	119	296	240	0.928	0.464	34
3	122	292	239	1.712	0.856	32
3	125	290	238	0.928	0.464	30
3	128	289	237	0.587	0.294	31
3	131	288	236	0.587	0.294	31
3	134	287	236	0.415	0.208	25
3	137	288	238	0.928	0.464	50
3	140	289	238	0.415	0.208	24
3	143	290	239	0.587	0.294	31
3	146	294	240	1.712	0.856	35
3	149	296	241	0.928	0.464	34
3	152	300	242	1.712	0.856	16
3	155	302	240	1.174	0.587	51
3	158	301	240	0.415	0.208	29
3	161	298	240	1.245	0.623	27
3	164	296	238	1.174	0.587	38
3	167	292	238	1.661	0.830	29
3	170	287	238	2.076	1.038	35
3	173	287	237	0.415	0.208	34
3	176	288	236	0.587	0.294	40
3	179	288	236	0.000	0.000	25
3	182	288	236	0.000	0.000	54
4	14	334	235	-1.000	-1.000	61
4	17	334	235	0.000	0.000	37
4	20	333	235	0.415	0.208	42
4	23	333	234	0.415	0.208	31
4	26	332	234	0.415	0.208	43
4	29	330	234	0.830	0.415	42
4	32	329	234	0.415	0.208	27
4	35	328	234	0.415	0.208	35
4	38	328	234	0.000	0.000	20
4	41	327	233	0.587	0.294	29
4	44	327	233	0.000	0.000	41
4	47	325	233	0.830	0.415	45
4	50	323	232	0.928	0.464	42
4	53	323	232	0.000	0.000	20
4	56	320	231	1.313	0.656	29
4	59	319	231	0.415	0.208	25
4	62	322	231	1.245	0.623	26
4	65	322	232	0.415	0.208	71
4	68	319	232	1.245	0.623	30
4	71	318	232	0.415	0.208	28
4	74	316	231	0.928	0.464	27
4	77	314	230	0.928	0.464	54
4	80	313	229	0.587	0.294	22
4	83	312	229	0.415	0.208	50
4	86	311	228	0.587	0.294	34
4	89	310	226	0.928	0.464	21
4	92	307	225	1.313	0.656	89
4	95	307	225	0.000	0.000	85
4	98	308	226	0.587	0.294	28
4	101	311	229	1.761	0.881	77
4	104	313	232	1.497	0.748	33
4	107	316	233	1.313	0.656	33
4	110	318	233	0.830	0.415	36
4	113	323	232	2.117	1.058	26
4	116	325	231	0.928	0.464	36
4	119	327	230	0.928	0.464	24
4	122	321	229	2.525	1.263	32
4	125	319	227	1.174	0.587	25
4	128	315	226	1.712	0.856	28
4	131	312	226	1.245	0.623	24
4	134	312	226	0.000	0.000	29
4	137	318	225	2.525	1.263	25
4	140	325	226	2.935	1.468	40
4	143	329	227	1.712	0.856	46
4	146	335	227	2.491	1.245	23
4	149	344	227	3.736	1.868	62
4	152	354	227	4.151	2.076	38
4	155	364	226	4.172	2.086	22
4	158	365	226	0.415	0.208	32
4	161	366	226	0.415	0.208	41
4	164	369	226	1.245	0.623	26
4	167	371	225	0.928	0.464	31
4	170	373	225	0.830	0.415	48
4	173	370	226	1.313	0.656	53
4	176	366	227	1.712	0.856	46
4	179	362	227	1.661	0.830	27
4	182	360	227	0.830	0.415	62
5	14	241	225	-1.000	-1.000	46
5	17	243	222	1.497	0.748	25
5	20	243	222	0.000	0.000	29
5	23	244	223	0.587	0.294	28
5	26	248	224	1.712	0.856	26
5	29	254	225	2.525	1.263	21
5	32	257	226	1.313	0.656	31
5	35	261	228	1.857	0.928	21
5	38	264	229	1.313	0.656	38
5	41	265	230	0.587	0.294	17
5	44	267	231	0.928	0.464	22
5	47	269	232	0.928	0.464	23
5	50	272	234	1.497	0.748	59
5	53	275	235	1.313	0.656	33
5	56	277	235	0.830	0.415	51
5	59	280	235	1.245	0.623	27
5	62	282	238	1.497	0.748	29
5	65	283	238	0.415	0.208	111
5	68	284	238	0.415	0.208	39
5	71	285	236	0.928	0.464	38
5	74	281	235	1.712	0.856	33
5	77	281	234	0.415	0.208	38
5	80	280	233	0.587	0.294	34
5	83	279	231	0.928	0.464	43
5	86	279	231	0.000	0.000	54
5	89	280	235	1.712	0.856	43
5	92	280	235	0.000	0.000	38
5	95	281	235	0.415	0.208	28
5	98	283	236	0.928	0.464	44
5	101	283	236	0.000	0.000	35
5	104	284	236	0.415	0.208	25
5	107	284	236	0.000	0.000	31
5	110	285	232	1.712	0.856	42
5	113	287	233	0.928	0.464	54
5	116	283	231	1.857	0.928	31
5	119	281	230	0.928	0.464	33
5	122	280	230	0.415	0.208	33
5	125	279	229	0.587	0.294	33
5	128	278	229	0.415	0.208	51
5	131	277	230	0.587	0.294	75
5	134	277	230	0.000	0.000	85
5	137	276	230	0.415	0.208	35
5	140	275	230	0.415	0.208	51
5	143	275	229	0.415	0.208	50
5	146	275	229	0.000	0.000	44
5	149	275	228	0.415	0.208	51
5	152	275	229	0.415	0.208	30
5	155	275	229	0.000	0.000	38
5	158	275	229	0.000	0.000	31
5	161	275	229	0.000	0.000	87
5	164	275	229	0.000	0.000	52
5	167	274	227	0.928	0.464	38
5	170	273	228	0.587	0.294	41
5	173	274	230	0.928	0.464	74
5	176	274	231	0.415	0.208	34
5	179	274	232	0.415	0.208	55
5	182	274	232	0.000	0.000	120
6	14	320	262	-1.000	-1.000	40
6	17	319	261	0.587	0.294	22
6	20	318	259	0.928	0.464	30
6	23	317	259	0.415	0.208	16
6	26	316	258	0.587	0.294	36
6	29	314	255	1.497	0.748	23
6	32	312	253	1.174	0.587	78
6	35	308	250	2.076	1.038	33
6	38	306	248	1.174	0.587	26
6	41	304	244	1.857	0.928	99
6	44	302	242	1.174	0.587	28
6	47	301	240	0.928	0.464	47
6	50	300	240	0.415	0.208	32
6	53	299	240	0.415	0.208	31
6	56	298	242	0.928	0.464	48
6	59	298	244	0.830	0.415	55
6	62	296	243	0.928	0.464	81
6	65	293	242	1.313	0.656	30
6	68	290	241	1.313	0.656	24
6	71	290	240	0.415	0.208	39
6	74	296	242	2.625	1.313	47
6	77	301	241	2.117	1.058	38
6	80	304	241	1.245	0.623	27
6	83	305	239	0.928	0.464	49
6	86	304	238	0.587	0.294	34
6	89	303	236	0.928	0.464	36
6	92	301	236	0.830	0.415	23
6	95	301	235	0.415	0.208	33
6	98	300	234	0.587	0.294	30
6	101	300	234	0.000	0.000	42
6	104	300	233	0.415	0.208	41
6	107	299	234	0.587	0.294	20
6	110	299	234	0.000	0.000	56
6	113	299	236	0.830	0.415	47
6	116	298	237	0.587	0.294	40
6	119	298	237	0.000	0.000	21
6	122	296	234	1.497	0.748	25
6	125	296	234	0.000	0.000	45
6	128	296	233	0.415	0.208	32
6	131	295	232	0.587	0.294	39
6	134	295	230	0.830	0.415	51
6	137	294	229	0.587	0.294	33
6	140	294	229	0.000	0.000	36
6	143	293	228	0.587	0.294	48
6	146	292	228	0.415	0.208	66
6	149	292	227	0.415	0.208	58
6	152	292	227	0.000	0.000	51
6	155	292	227	0.000	0.000	100
6	158	292	227	0.000	0.000	43
6	161	292	227	0.000	0.000	33
6	164	292	227	0.000	0.000	48
6	167	292	227	0.000	0.000	110
6	170	292	227	0.000	0.000	93
6	173	292	226	0.415	0.208	35
6	176	292	226	0.000	0.000	69
6	179	292	228	0.830	0.415	31
6	182	292	228	0.000	0.000	49
7	17	320	279	-1.000	-1.000	29
7	20	320	279	0.000	0.000	41
7	23	318	276	1.497	0.748	26
7	26	314	273	2.076	1.038	22
7	29	312	273	0.830	0.415	27
7	32	304	269	3.713	1.857	36
7	35	302	266	1.497	0.748	19
7	38	297	261	2.935	1.468	18
7	41	294	259	1.497	0.748	19
7	44	292	257	1.174	0.587	17
7	47	290	256	0.928	0.464	27
7	50	288	254	1.174	0.587	21
7	53	287	252	0.928	0.464	33
7	56	286	251	0.587	0.294	17
7	59	285	250	0.587	0.294	39
7	62	284	249	0.587	0.294	37
7	65	283	248	0.587	0.294	20
7	68	282	252	1.712	0.856	21
7	71	284	254	1.174	0.587	20
7	74	286	256	1.174	0.587	20
7	77	286	257	0.415	0.208	21
7	80	288	258	0.928	0.464	19
7	83	290	259	0.928	0.464	30
7	86	292	262	1.497	0.748	38
7	89	292	262	0.000	0.000	22
7	92	290	259	1.497	0.748	26
7	95	288	256	1.497	0.748	23
7	98	287	254	0.928	0.464	26
7	101	287	254	0.000	0.000	33
7	104	292	258	2.658	1.329	34
7	107	294	259	0.928	0.464	28
7	110	296	262	1.497	0.748	41
7	113	299	263	1.313	0.656	20
7	116	303	266	2.076	1.038	30
7	119	303	266	0.000	0.000	28
7	122	300	266	1.245	0.623	22
7	125	298	264	1.174	0.587	37
7	128	296	263	0.928	0.464	21
7	131	296	262	0.415	0.208	34
7	134	295	260	0.928	0.464	16
7	137	294	259	0.587	0.294	20
7	140	293	257	0.928	0.464	25
7	143	292	257	0.415	0.208	16
7	146	292	256	0.415	0.208	27
7	149	291	254	0.928	0.464	26
7	152	290	253	0.587	0.294	31
7	155	290	252	0.415	0.208	33
7	158	291	254	0.928	0.464	27
7	161	293	257	1.497	0.748	17
7	164	296	260	1.761	0.881	21
7	167	297	263	1.313	0.656	26
7	170	298	264	0.587	0.294	35
7	173	298	265	0.415	0.208	25
7	176	298	266	0.415	0.208	38
7	179	298	267	0.415	0.208	28
7	182	296	266	0.928	0.464	25
8	17	271	168	-1.000	-1.000	66
8	20	269	174	2.625	1.313	23
8	23	269	176	0.830	0.415	30
8	26	269	180	1.661	0.830	37
8	29	269	184	1.661	0.830	28
8	32	269	190	2.491	1.245	35
8	35	270	194	1.712	0.856	33
8	38	271	195	0.587	0.294	43
8	41	273	198	1.497	0.748	28
8	44	275	200	1.174	0.587	18
8	47	277	203	1.497	0.748	34
8	50	279	204	0.928	0.464	37
8	53	280	206	0.928	0.464	22
8	56	279	210	1.712	0.856	24
8	59	280	211	0.587	0.294	23
8	62	281	212	0.587	0.294	30
8	65	282	215	1.313	0.656	32
8	68	282	217	0.830	0.415	53
8	71	283	216	0.587	0.294	72
8	74	284	216	0.415	0.208	55
8	77	284	219	1.245	0.623	63
8	80	285	217	0.928	0.464	68
8	83	286	215	0.928	0.464	62
8	86	287	214	0.587	0.294	34
8	89	286	214	0.415	0.208	63
8	92	286	213	0.415	0.208	24
8	95	286	211	0.830	0.415	41
8	98	285	214	1.313	0.656	63
8	101	285	214	0.000	0.000	41
8	104	284	213	0.587	0.294	42
8	107	285	213	0.415	0.208	32
8	110	286	215	0.928	0.464	37
8	113	287	215	0.415	0.208	43
8	116	288	214	0.587	0.294	20
8	119	288	213	0.415	0.208	44
8	122	288	213	0.000	0.000	40
8	125	288	213	0.000	0.000	46
8	128	290	212	0.928	0.464	45
8	131	290	212	0.000	0.000	79
8	134	290	212	0.000	0.000	83
8	137	291	212	0.415	0.208	28
8	140	291	212	0.000	0.000	56
8	143	292	213	0.587	0.294	33
8	146	292	214	0.415	0.208	53
8	149	292	214	0.000	0.000	58
8	152	292	214	0.000	0.000	32
8	155	291	214	0.415	0.208	44
8	158	291	214	0.000	0.000	42
8	161	292	214	0.415	0.208	34
8	164	293	213	0.587	0.294	31
8	167	294	213	0.415	0.208	50
8	170	296	212	0.928	0.464	35
8	173	296	212	0.000	0.000	82
8	176	296	212	0.000	0.000	40
8	179	296	213	0.415	0.208	35
8	182	296	215	0.830	0.415	31
