# Supplementary material for: The Arp2/3 complex is required for in situ haptotactic response of microglia to iC3b
Source: EMBO Rep. 2026 Feb 27;27(7):1666–95. doi: 10.1038/s44319-026-00720-9 (PMC13076747; doi:10.1038/s44319-026-00720-9)
Supplement: Supplementary file 18 — Source data Fig. 6 [file 44319_2026_720_MOESM18_ESM.zip › Figure 6/6C-G/011025/dmso branch length.csv]

	Label	Area	Mean	Min	Max	XM	YM	Perim.	Angle	Circ.	IntDen	RawIntDen	AR	Round	Solidity	MinThr	MaxThr	Length
1		6.204	28.222	9.000	65.000	0	0	14.577	160.017	0.367	175.093	1016.000	0.000	0.000	NaN	0	255	14.577
2		7.066	12.488	6.000	27.000	0	0	16.791	-171.469	0.315	88.236	512.000	0.000	0.000	NaN	0	255	16.791
3		6.204	26.250	7.000	64.000	0	0	14.500	76.759	0.371	162.857	945.000	0.000	0.000	NaN	0	255	14.500
4		5.515	12.281	4.000	53.000	0	0	12.889	-75.069	0.417	67.728	393.000	0.000	0.000	NaN	0	255	12.889
5		6.376	10.649	5.000	51.000	0	0	15.111	37.185	0.351	67.900	394.000	0.000	0.000	NaN	0	255	15.111
6		6.549	10.421	4.000	47.000	0	0	15.276	-42.797	0.353	68.245	396.000	0.000	0.000	NaN	0	255	15.276
7		6.032	11.143	4.000	34.000	0	0	14.315	106.858	0.370	67.211	390.000	0.000	0.000	NaN	0	255	14.315
8	Mean	6.278	15.922	5.571	48.714	0	0	14.780	13.069	0.363	99.610	578.000	0.000	0.000	NaN	0	255	14.780
9	SD	0.476	7.788	1.902	14.221	0	0	1.177	115.450	0.031	48.102	279.117	0.000	0.000	NaN	0	0	1.177
10	Min	5.515	10.421	4.000	27.000	0	0	12.889	-171.469	0.315	67.211	390.000	0.000	0.000	1.798E308	0	255	12.889
11	Max	7.066	28.222	9.000	65.000	0	0	16.791	160.017	0.417	175.093	1016.000	0.000	0.000	-1.798E308	0	255	16.791
