# Supplementary material for: The Arp2/3 complex is required for in situ haptotactic response of microglia to iC3b
Source: EMBO Rep. 2026 Feb 27;27(7):1666–95. doi: 10.1038/s44319-026-00720-9 (PMC13076747; doi:10.1038/s44319-026-00720-9)
Supplement: Supplementary file 18 — Source data Fig. 6 [file 44319_2026_720_MOESM18_ESM.zip › Figure 6/6C-G/011025/dmso tracks 436.txt]

	Track n�	Slice n�	X	Y	Distance	Velocity	Pixel Value
1	1	14	353	241	-1	-1	128
2	1	17	352	243	0.928	0.464	21
3	1	20	352	243	0	0	29
4	1	23	352	243	0	0	37
5	1	26	350	242	0.928	0.464	20
6	1	29	348	242	0.83	0.415	39
7	1	32	345	241	1.313	0.656	37
8	1	35	343	241	0.83	0.415	28
9	1	38	342	241	0.415	0.208	21
10	1	41	342	241	0	0	33
11	1	44	341	240	0.587	0.294	26
12	1	47	340	240	0.415	0.208	19
13	1	50	338	239	0.928	0.464	23
14	1	53	337	239	0.415	0.208	18
15	1	56	335	238	0.928	0.464	26
16	1	59	333	237	0.928	0.464	11
17	1	62	332	237	0.415	0.208	23
18	1	65	330	236	0.928	0.464	24
19	1	68	328	236	0.83	0.415	34
20	1	71	326	236	0.83	0.415	15
21	1	74	325	236	0.415	0.208	14
22	1	77	323	236	0.83	0.415	17
23	1	80	322	235	0.587	0.294	21
24	1	83	322	235	0	0	22
25	1	86	320	235	0.83	0.415	31
26	1	89	320	235	0	0	25
27	1	92	322	234	0.928	0.464	14
28	1	95	323	234	0.415	0.208	20
29	1	98	319	235	1.712	0.856	21
30	1	101	317	236	0.928	0.464	17
31	1	104	316	236	0.415	0.208	29
32	1	107	315	237	0.587	0.294	20
33	1	110	314	237	0.415	0.208	26
34	1	113	313	236	0.587	0.294	18
35	1	116	311	236	0.83	0.415	13
36	1	119	310	236	0.415	0.208	23
37	1	122	309	236	0.415	0.208	17
38	1	125	308	236	0.415	0.208	11
39	1	128	307	236	0.415	0.208	19
40	1	131	307	235	0.415	0.208	15
41	1	134	307	235	0	0	13
42	1	137	306	235	0.415	0.208	14
43	1	140	306	235	0	0	25
44	1	143	305	235	0.415	0.208	35
45	1	146	305	235	0	0	16
46	1	149	304	235	0.415	0.208	21
47	1	152	303	236	0.587	0.294	11
48	1	155	301	238	1.174	0.587	15
49	1	158	300	240	0.928	0.464	66
50	1	161	300	241	0.415	0.208	13
51	1	164	299	241	0.415	0.208	18
52	1	167	299	241	0	0	24
53	1	170	298	241	0.415	0.208	16
54	1	173	298	241	0	0	22
55	1	176	296	241	0.83	0.415	15
56	1	179	296	241	0	0	12
57	1	182	296	243	0.83	0.415	17
58	2	20	347	230	-1	-1	58
59	2	23	347	230	0	0	26
60	2	26	346	230	0.415	0.208	25
61	2	29	343	230	1.245	0.623	27
62	2	32	341	231	0.928	0.464	32
63	2	35	341	231	0	0	22
64	2	38	341	231	0	0	21
65	2	41	341	228	1.245	0.623	29
66	2	44	340	227	0.587	0.294	51
67	2	47	338	229	1.174	0.587	33
68	2	50	337	230	0.587	0.294	21
69	2	53	336	231	0.587	0.294	20
70	2	56	335	231	0.415	0.208	41
71	2	59	335	231	0	0	21
72	2	62	335	231	0	0	17
73	2	65	334	231	0.415	0.208	15
74	2	68	333	230	0.587	0.294	22
75	2	71	331	229	0.928	0.464	12
76	2	74	329	228	0.928	0.464	25
77	2	77	328	228	0.415	0.208	19
78	2	80	326	230	1.174	0.587	26
79	2	83	326	230	0	0	23
80	2	86	326	230	0	0	6
81	2	89	327	230	0.415	0.208	26
82	2	92	328	230	0.415	0.208	14
83	2	95	329	230	0.415	0.208	16
84	2	98	331	230	0.83	0.415	23
85	2	101	332	231	0.587	0.294	22
86	2	104	333	231	0.415	0.208	21
87	2	107	332	231	0.415	0.208	41
88	2	110	327	231	2.076	1.038	15
89	2	113	324	230	1.313	0.656	14
90	2	116	319	231	2.117	1.058	37
91	2	119	317	233	1.174	0.587	19
92	2	122	316	233	0.415	0.208	18
93	2	125	316	232	0.415	0.208	35
94	2	128	317	230	0.928	0.464	11
95	2	131	317	228	0.83	0.415	20
96	2	134	318	225	1.313	0.656	14
97	2	137	316	224	0.928	0.464	11
98	2	140	315	223	0.587	0.294	31
99	2	143	314	224	0.587	0.294	17
100	2	146	312	224	0.83	0.415	15
101	2	149	311	224	0.415	0.208	21
102	2	152	310	224	0.415	0.208	26
103	2	155	308	223	0.928	0.464	19
104	2	158	308	223	0	0	17
105	2	161	308	223	0	0	21
106	2	164	308	223	0	0	19
107	2	167	307	223	0.415	0.208	15
108	2	170	306	223	0.415	0.208	28
109	2	173	306	223	0	0	11
110	2	176	304	223	0.83	0.415	13
111	2	179	303	223	0.415	0.208	12
112	2	182	302	224	0.587	0.294	18
113	3	23	353	237	-1	-1	28
114	3	26	350	235	1.497	0.748	23
115	3	29	350	235	0	0	23
116	3	32	349	234	0.587	0.294	23
117	3	35	349	233	0.415	0.208	17
118	3	38	348	232	0.587	0.294	29
119	3	41	347	230	0.928	0.464	28
120	3	44	346	230	0.415	0.208	18
121	3	47	346	230	0	0	18
122	3	50	345	229	0.587	0.294	29
123	3	53	344	228	0.587	0.294	19
124	3	56	342	227	0.928	0.464	12
125	3	59	342	225	0.83	0.415	20
126	3	62	342	225	0	0	17
127	3	65	342	225	0	0	10
128	3	68	341	224	0.587	0.294	14
129	3	71	338	223	1.313	0.656	13
130	3	74	338	224	0.415	0.208	16
131	3	77	338	224	0	0	15
132	3	80	338	225	0.415	0.208	15
133	3	83	337	226	0.587	0.294	18
134	3	86	337	226	0	0	29
135	3	89	336	229	1.313	0.656	18
136	3	92	336	229	0	0	28
137	3	95	336	227	0.83	0.415	25
138	3	98	337	224	1.313	0.656	23
139	3	101	338	223	0.587	0.294	19
140	3	104	339	222	0.587	0.294	8
141	3	107	341	219	1.497	0.748	22
142	3	110	341	220	0.415	0.208	10
143	3	113	339	221	0.928	0.464	34
144	3	116	336	223	1.497	0.748	20
145	3	119	336	223	0	0	8
146	3	122	334	222	0.928	0.464	8
147	3	125	333	220	0.928	0.464	71
148	3	128	334	218	0.928	0.464	9
149	3	131	333	214	1.712	0.856	7
150	3	134	330	217	1.761	0.881	16
151	3	137	329	219	0.928	0.464	13
152	3	140	329	219	0	0	37
153	3	143	330	215	1.712	0.856	25
154	3	146	335	211	2.658	1.329	12
155	3	149	335	211	0	0	28
156	3	152	336	211	0.415	0.208	38
157	3	155	337	210	0.587	0.294	14
158	3	158	338	210	0.415	0.208	22
159	3	161	340	208	1.174	0.587	25
160	3	164	340	208	0	0	13
161	3	167	340	208	0	0	16
162	3	170	340	208	0	0	4
163	3	173	337	208	1.245	0.623	18
164	3	176	336	207	0.587	0.294	11
165	3	179	335	208	0.587	0.294	17
166	3	182	333	209	0.928	0.464	21
167	4	20	250	211	-1	-1	25
168	4	23	250	211	0	0	27
169	4	26	251	211	0.415	0.208	15
170	4	29	253	213	1.174	0.587	27
171	4	32	254	214	0.587	0.294	31
172	4	35	256	214	0.83	0.415	27
173	4	38	258	215	0.928	0.464	24
174	4	41	260	217	1.174	0.587	26
175	4	44	261	218	0.587	0.294	14
176	4	47	262	220	0.928	0.464	29
177	4	50	262	223	1.245	0.623	23
178	4	53	262	223	0	0	10
179	4	56	262	223	0	0	25
180	4	59	264	223	0.83	0.415	16
181	4	62	265	223	0.415	0.208	17
182	4	65	266	222	0.587	0.294	21
183	4	68	267	222	0.415	0.208	13
184	4	71	268	221	0.587	0.294	19
185	4	74	269	221	0.415	0.208	15
186	4	77	270	221	0.415	0.208	10
187	4	80	272	221	0.83	0.415	10
188	4	83	272	222	0.415	0.208	21
189	4	86	273	224	0.928	0.464	15
190	4	89	274	225	0.587	0.294	29
191	4	92	275	226	0.587	0.294	18
192	4	95	276	227	0.587	0.294	23
193	4	98	277	229	0.928	0.464	12
194	4	101	278	231	0.928	0.464	21
195	4	104	278	232	0.415	0.208	9
196	4	107	280	233	0.928	0.464	58
197	4	110	281	234	0.587	0.294	16
198	4	113	283	232	1.174	0.587	16
199	4	116	282	236	1.712	0.856	14
200	4	119	282	236	0	0	16
201	4	122	281	238	0.928	0.464	17
202	4	125	280	240	0.928	0.464	12
203	4	128	280	240	0	0	12
204	4	131	281	238	0.928	0.464	13
205	4	134	282	238	0.415	0.208	17
206	4	137	283	237	0.587	0.294	20
207	4	140	283	237	0	0	12
208	4	143	284	236	0.587	0.294	28
209	4	146	284	235	0.415	0.208	18
210	4	149	284	234	0.415	0.208	23
211	4	152	285	233	0.587	0.294	17
212	4	155	285	234	0.415	0.208	24
213	4	158	286	234	0.415	0.208	16
214	4	161	286	233	0.415	0.208	22
215	4	164	286	233	0	0	22
216	4	167	286	233	0	0	19
217	4	170	284	235	1.174	0.587	13
218	4	173	284	237	0.83	0.415	26
219	4	176	284	238	0.415	0.208	13
220	4	179	283	239	0.587	0.294	16
221	4	182	282	239	0.415	0.208	22
222	5	20	289	303	-1	-1	27
223	5	23	289	299	1.661	0.83	16
224	5	26	288	296	1.313	0.656	16
225	5	29	288	291	2.076	1.038	14
226	5	32	288	288	1.245	0.623	28
227	5	35	289	283	2.117	1.058	18
228	5	38	290	281	0.928	0.464	19
229	5	41	290	279	0.83	0.415	23
230	5	44	292	277	1.174	0.587	16
231	5	47	293	274	1.313	0.656	15
232	5	50	294	271	1.313	0.656	13
233	5	53	295	268	1.313	0.656	20
234	5	56	296	265	1.313	0.656	22
235	5	59	296	264	0.415	0.208	30
236	5	62	297	262	0.928	0.464	11
237	5	65	297	262	0	0	15
238	5	68	297	261	0.415	0.208	20
239	5	71	298	259	0.928	0.464	20
240	5	74	299	257	0.928	0.464	22
241	5	77	299	256	0.415	0.208	12
242	5	80	299	256	0	0	12
243	5	83	299	255	0.415	0.208	27
244	5	86	300	254	0.587	0.294	18
245	5	89	300	254	0	0	43
246	5	92	300	253	0.415	0.208	13
247	5	95	300	252	0.415	0.208	11
248	5	98	301	251	0.587	0.294	18
249	5	101	301	251	0	0	21
250	5	104	302	250	0.587	0.294	21
251	5	107	303	249	0.587	0.294	18
252	5	110	303	248	0.415	0.208	16
253	5	113	304	248	0.415	0.208	13
254	5	116	304	248	0	0	28
255	5	119	305	248	0.415	0.208	18
256	5	122	305	248	0	0	19
257	5	125	305	248	0	0	14
258	5	128	306	248	0.415	0.208	28
259	5	131	306	247	0.415	0.208	16
260	5	134	307	247	0.415	0.208	17
261	5	137	308	247	0.415	0.208	11
262	5	140	308	247	0	0	61
263	5	143	309	246	0.587	0.294	14
264	5	146	310	246	0.415	0.208	13
265	5	149	311	246	0.415	0.208	19
266	5	152	313	246	0.83	0.415	23
267	5	155	314	245	0.587	0.294	12
268	5	158	314	245	0	0	13
269	5	161	315	243	0.928	0.464	23
270	5	164	316	243	0.415	0.208	17
271	5	167	316	243	0	0	11
272	5	170	317	242	0.587	0.294	15
273	5	173	317	241	0.415	0.208	32
274	5	176	316	241	0.415	0.208	14
275	5	179	316	241	0	0	27
276	5	182	316	241	0	0	9
277	6	23	277	284	-1	-1	21
278	6	26	281	279	2.658	1.329	14
279	6	29	281	278	0.415	0.208	32
280	6	32	279	279	0.928	0.464	18
281	6	35	279	279	0	0	24
282	6	38	280	275	1.712	0.856	19
283	6	41	281	272	1.313	0.656	31
284	6	44	281	272	0	0	19
285	6	47	281	270	0.83	0.415	20
286	6	50	281	267	1.245	0.623	3
287	6	53	282	265	0.928	0.464	21
288	6	56	283	263	0.928	0.464	17
289	6	59	283	262	0.415	0.208	40
290	6	62	283	261	0.415	0.208	9
291	6	65	283	260	0.415	0.208	22
292	6	68	283	260	0	0	16
293	6	71	283	259	0.415	0.208	11
294	6	74	283	259	0	0	21
295	6	77	283	258	0.415	0.208	16
296	6	80	283	258	0	0	13
297	6	83	283	257	0.415	0.208	30
298	6	86	283	255	0.83	0.415	24
299	6	89	283	254	0.415	0.208	22
300	6	92	282	252	0.928	0.464	23
301	6	95	282	251	0.415	0.208	14
302	6	98	282	251	0	0	13
303	6	101	282	249	0.83	0.415	21
304	6	104	282	248	0.415	0.208	18
305	6	107	282	247	0.415	0.208	22
306	6	110	281	245	0.928	0.464	31
307	6	113	280	244	0.587	0.294	27
308	6	116	279	244	0.415	0.208	23
309	6	119	279	243	0.415	0.208	23
310	6	122	280	243	0.415	0.208	20
311	6	125	279	243	0.415	0.208	13
312	6	128	279	242	0.415	0.208	11
313	6	131	278	241	0.587	0.294	24
314	6	134	277	240	0.587	0.294	22
315	6	137	276	239	0.587	0.294	8
316	6	140	276	237	0.83	0.415	14
317	6	143	276	237	0	0	24
318	6	146	276	235	0.83	0.415	23
319	6	149	277	234	0.587	0.294	23
320	6	152	278	233	0.587	0.294	20
321	6	155	278	235	0.83	0.415	10
322	6	158	278	235	0	0	14
323	6	161	280	235	0.83	0.415	7
324	6	164	281	235	0.415	0.208	17
325	6	167	283	235	0.83	0.415	7
326	6	170	284	235	0.415	0.208	13
327	6	173	285	234	0.587	0.294	6
328	6	176	286	234	0.415	0.208	18
329	6	179	286	233	0.415	0.208	15
330	6	182	286	233	0	0	27
331	7	26	373	255	-1	-1	32
332	7	29	366	251	3.347	1.673	17
333	7	32	364	251	0.83	0.415	27
334	7	35	364	251	0	0	22
335	7	38	363	252	0.587	0.294	19
336	7	41	361	252	0.83	0.415	41
337	7	44	359	252	0.83	0.415	20
338	7	47	356	251	1.313	0.656	25
339	7	50	351	249	2.236	1.118	31
340	7	53	350	249	0.415	0.208	23
341	7	56	349	251	0.928	0.464	20
342	7	59	349	251	0	0	15
343	7	62	347	253	1.174	0.587	31
344	7	65	344	254	1.313	0.656	20
345	7	68	343	254	0.415	0.208	13
346	7	71	341	254	0.83	0.415	15
347	7	74	341	254	0	0	19
348	7	77	341	254	0	0	21
349	7	80	339	255	0.928	0.464	31
350	7	83	339	255	0	0	29
351	7	86	338	252	1.313	0.656	17
352	7	89	338	252	0	0	19
353	7	92	335	252	1.245	0.623	19
354	7	95	333	253	0.928	0.464	19
355	7	98	333	253	0	0	21
356	7	101	333	253	0	0	17
357	7	104	332	251	0.928	0.464	20
358	7	107	331	251	0.415	0.208	6
359	7	110	331	251	0	0	5
360	7	113	329	251	0.83	0.415	21
361	7	116	329	249	0.83	0.415	28
362	7	119	329	249	0	0	29
363	7	122	327	249	0.83	0.415	18
364	7	125	326	249	0.415	0.208	9
365	7	128	325	249	0.415	0.208	21
366	7	131	324	248	0.587	0.294	37
367	7	134	324	247	0.415	0.208	24
368	7	137	323	247	0.415	0.208	15
369	7	140	322	247	0.415	0.208	34
370	7	143	320	247	0.83	0.415	20
371	7	146	317	246	1.313	0.656	27
372	7	149	314	247	1.313	0.656	19
373	7	152	312	248	0.928	0.464	28
374	7	155	311	248	0.415	0.208	20
375	7	158	310	248	0.415	0.208	19
376	7	161	309	248	0.415	0.208	32
377	7	164	308	248	0.415	0.208	11
378	7	167	307	248	0.415	0.208	28
379	7	170	306	249	0.587	0.294	24
380	7	173	305	249	0.415	0.208	17
381	7	176	304	248	0.587	0.294	25
382	7	179	304	248	0	0	20
383	7	182	303	248	0.415	0.208	25
384	8	26	194	222	-1	-1	26
385	8	29	200	222	2.491	1.245	16
386	8	32	202	221	0.928	0.464	21
387	8	35	202	221	0	0	21
388	8	38	207	218	2.421	1.21	21
389	8	41	210	217	1.313	0.656	22
390	8	44	213	217	1.245	0.623	16
391	8	47	221	215	3.423	1.712	17
392	8	50	226	215	2.076	1.038	13
393	8	53	228	215	0.83	0.415	18
394	8	56	232	215	1.661	0.83	40
395	8	59	234	215	0.83	0.415	17
396	8	62	236	214	0.928	0.464	28
397	8	65	239	214	1.245	0.623	18
398	8	68	243	214	1.661	0.83	10
399	8	71	244	216	0.928	0.464	21
400	8	74	245	217	0.587	0.294	19
401	8	77	248	218	1.313	0.656	30
402	8	80	248	219	0.415	0.208	23
403	8	83	250	219	0.83	0.415	17
404	8	86	252	219	0.83	0.415	8
405	8	89	253	219	0.415	0.208	11
406	8	92	254	219	0.415	0.208	36
407	8	95	256	220	0.928	0.464	24
408	8	98	257	221	0.587	0.294	9
409	8	101	258	221	0.415	0.208	19
410	8	104	259	222	0.587	0.294	43
411	8	107	261	222	0.83	0.415	17
412	8	110	261	222	0	0	16
413	8	113	261	222	0	0	22
414	8	116	263	222	0.83	0.415	17
415	8	119	264	223	0.587	0.294	11
416	8	122	266	223	0.83	0.415	17
417	8	125	267	223	0.415	0.208	13
418	8	128	269	223	0.83	0.415	25
419	8	131	270	223	0.415	0.208	10
420	8	134	271	224	0.587	0.294	11
421	8	137	271	224	0	0	14
422	8	140	272	224	0.415	0.208	6
423	8	143	274	225	0.928	0.464	19
424	8	146	275	226	0.587	0.294	14
425	8	149	277	226	0.83	0.415	19
426	8	152	279	227	0.928	0.464	10
427	8	155	280	227	0.415	0.208	10
428	8	158	281	228	0.587	0.294	11
429	8	161	282	228	0.415	0.208	13
430	8	164	283	228	0.415	0.208	24
431	8	167	284	228	0.415	0.208	19
432	8	170	286	229	0.928	0.464	19
433	8	173	287	229	0.415	0.208	12
434	8	176	287	229	0	0	17
435	8	179	287	229	0	0	18
436	8	182	288	229	0.415	0.208	10
