# Supplementary material for: The Arp2/3 complex is required for in situ haptotactic response of microglia to iC3b
Source: EMBO Rep. 2026 Feb 27;27(7):1666–95. doi: 10.1038/s44319-026-00720-9 (PMC13076747; doi:10.1038/s44319-026-00720-9)
Supplement: Supplementary file 18 — Source data Fig. 6 [file 44319_2026_720_MOESM18_ESM.zip › Figure 6/6C-G/011025/dmso tracks.csv]

Track n�	Slice n�	X	Y	Distance	Velocity	Pixel Value
1	14	353	241	-1.000	-1.000	128
1	17	352	243	0.928	0.464	21
1	20	352	243	0.000	0.000	29
1	23	352	243	0.000	0.000	37
1	26	350	242	0.928	0.464	20
1	29	348	242	0.830	0.415	39
1	32	345	241	1.313	0.656	37
1	35	343	241	0.830	0.415	28
1	38	342	241	0.415	0.208	21
1	41	342	241	0.000	0.000	33
1	44	341	240	0.587	0.294	26
1	47	340	240	0.415	0.208	19
1	50	338	239	0.928	0.464	23
1	53	337	239	0.415	0.208	18
1	56	335	238	0.928	0.464	26
1	59	333	237	0.928	0.464	11
1	62	332	237	0.415	0.208	23
1	65	330	236	0.928	0.464	24
1	68	328	236	0.830	0.415	34
1	71	326	236	0.830	0.415	15
1	74	325	236	0.415	0.208	14
1	77	323	236	0.830	0.415	17
1	80	322	235	0.587	0.294	21
1	83	322	235	0.000	0.000	22
1	86	320	235	0.830	0.415	31
1	89	320	235	0.000	0.000	25
1	92	322	234	0.928	0.464	14
1	95	323	234	0.415	0.208	20
1	98	319	235	1.712	0.856	21
1	101	317	236	0.928	0.464	17
1	104	316	236	0.415	0.208	29
1	107	315	237	0.587	0.294	20
1	110	314	237	0.415	0.208	26
1	113	313	236	0.587	0.294	18
1	116	311	236	0.830	0.415	13
1	119	310	236	0.415	0.208	23
1	122	309	236	0.415	0.208	17
1	125	308	236	0.415	0.208	11
1	128	307	236	0.415	0.208	19
1	131	307	235	0.415	0.208	15
1	134	307	235	0.000	0.000	13
1	137	306	235	0.415	0.208	14
1	140	306	235	0.000	0.000	25
1	143	305	235	0.415	0.208	35
1	146	305	235	0.000	0.000	16
1	149	304	235	0.415	0.208	21
1	152	303	236	0.587	0.294	11
1	155	301	238	1.174	0.587	15
1	158	300	240	0.928	0.464	66
1	161	300	241	0.415	0.208	13
1	164	299	241	0.415	0.208	18
1	167	299	241	0.000	0.000	24
1	170	298	241	0.415	0.208	16
1	173	298	241	0.000	0.000	22
1	176	296	241	0.830	0.415	15
1	179	296	241	0.000	0.000	12
1	182	296	243	0.830	0.415	17
2	20	347	230	-1.000	-1.000	58
2	23	347	230	0.000	0.000	26
2	26	346	230	0.415	0.208	25
2	29	343	230	1.245	0.623	27
2	32	341	231	0.928	0.464	32
2	35	341	231	0.000	0.000	22
2	38	341	231	0.000	0.000	21
2	41	341	228	1.245	0.623	29
2	44	340	227	0.587	0.294	51
2	47	338	229	1.174	0.587	33
2	50	337	230	0.587	0.294	21
2	53	336	231	0.587	0.294	20
2	56	335	231	0.415	0.208	41
2	59	335	231	0.000	0.000	21
2	62	335	231	0.000	0.000	17
2	65	334	231	0.415	0.208	15
2	68	333	230	0.587	0.294	22
2	71	331	229	0.928	0.464	12
2	74	329	228	0.928	0.464	25
2	77	328	228	0.415	0.208	19
2	80	326	230	1.174	0.587	26
2	83	326	230	0.000	0.000	23
2	86	326	230	0.000	0.000	6
2	89	327	230	0.415	0.208	26
2	92	328	230	0.415	0.208	14
2	95	329	230	0.415	0.208	16
2	98	331	230	0.830	0.415	23
2	101	332	231	0.587	0.294	22
2	104	333	231	0.415	0.208	21
2	107	332	231	0.415	0.208	41
2	110	327	231	2.076	1.038	15
2	113	324	230	1.313	0.656	14
2	116	319	231	2.117	1.058	37
2	119	317	233	1.174	0.587	19
2	122	316	233	0.415	0.208	18
2	125	316	232	0.415	0.208	35
2	128	317	230	0.928	0.464	11
2	131	317	228	0.830	0.415	20
2	134	318	225	1.313	0.656	14
2	137	316	224	0.928	0.464	11
2	140	315	223	0.587	0.294	31
2	143	314	224	0.587	0.294	17
2	146	312	224	0.830	0.415	15
2	149	311	224	0.415	0.208	21
2	152	310	224	0.415	0.208	26
2	155	308	223	0.928	0.464	19
2	158	308	223	0.000	0.000	17
2	161	308	223	0.000	0.000	21
2	164	308	223	0.000	0.000	19
2	167	307	223	0.415	0.208	15
2	170	306	223	0.415	0.208	28
2	173	306	223	0.000	0.000	11
2	176	304	223	0.830	0.415	13
2	179	303	223	0.415	0.208	12
2	182	302	224	0.587	0.294	18
3	23	353	237	-1.000	-1.000	28
3	26	350	235	1.497	0.748	23
3	29	350	235	0.000	0.000	23
3	32	349	234	0.587	0.294	23
3	35	349	233	0.415	0.208	17
3	38	348	232	0.587	0.294	29
3	41	347	230	0.928	0.464	28
3	44	346	230	0.415	0.208	18
3	47	346	230	0.000	0.000	18
3	50	345	229	0.587	0.294	29
3	53	344	228	0.587	0.294	19
3	56	342	227	0.928	0.464	12
3	59	342	225	0.830	0.415	20
3	62	342	225	0.000	0.000	17
3	65	342	225	0.000	0.000	10
3	68	341	224	0.587	0.294	14
3	71	338	223	1.313	0.656	13
3	74	338	224	0.415	0.208	16
3	77	338	224	0.000	0.000	15
3	80	338	225	0.415	0.208	15
3	83	337	226	0.587	0.294	18
3	86	337	226	0.000	0.000	29
3	89	336	229	1.313	0.656	18
3	92	336	229	0.000	0.000	28
3	95	336	227	0.830	0.415	25
3	98	337	224	1.313	0.656	23
3	101	338	223	0.587	0.294	19
3	104	339	222	0.587	0.294	8
3	107	341	219	1.497	0.748	22
3	110	341	220	0.415	0.208	10
3	113	339	221	0.928	0.464	34
3	116	336	223	1.497	0.748	20
3	119	336	223	0.000	0.000	8
3	122	334	222	0.928	0.464	8
3	125	333	220	0.928	0.464	71
3	128	334	218	0.928	0.464	9
3	131	333	214	1.712	0.856	7
3	134	330	217	1.761	0.881	16
3	137	329	219	0.928	0.464	13
3	140	329	219	0.000	0.000	37
3	143	330	215	1.712	0.856	25
3	146	335	211	2.658	1.329	12
3	149	335	211	0.000	0.000	28
3	152	336	211	0.415	0.208	38
3	155	337	210	0.587	0.294	14
3	158	338	210	0.415	0.208	22
3	161	340	208	1.174	0.587	25
3	164	340	208	0.000	0.000	13
3	167	340	208	0.000	0.000	16
3	170	340	208	0.000	0.000	4
3	173	337	208	1.245	0.623	18
3	176	336	207	0.587	0.294	11
3	179	335	208	0.587	0.294	17
3	182	333	209	0.928	0.464	21
4	20	250	211	-1.000	-1.000	25
4	23	250	211	0.000	0.000	27
4	26	251	211	0.415	0.208	15
4	29	253	213	1.174	0.587	27
4	32	254	214	0.587	0.294	31
4	35	256	214	0.830	0.415	27
4	38	258	215	0.928	0.464	24
4	41	260	217	1.174	0.587	26
4	44	261	218	0.587	0.294	14
4	47	262	220	0.928	0.464	29
4	50	262	223	1.245	0.623	23
4	53	262	223	0.000	0.000	10
4	56	262	223	0.000	0.000	25
4	59	264	223	0.830	0.415	16
4	62	265	223	0.415	0.208	17
4	65	266	222	0.587	0.294	21
4	68	267	222	0.415	0.208	13
4	71	268	221	0.587	0.294	19
4	74	269	221	0.415	0.208	15
4	77	270	221	0.415	0.208	10
4	80	272	221	0.830	0.415	10
4	83	272	222	0.415	0.208	21
4	86	273	224	0.928	0.464	15
4	89	274	225	0.587	0.294	29
4	92	275	226	0.587	0.294	18
4	95	276	227	0.587	0.294	23
4	98	277	229	0.928	0.464	12
4	101	278	231	0.928	0.464	21
4	104	278	232	0.415	0.208	9
4	107	280	233	0.928	0.464	58
4	110	281	234	0.587	0.294	16
4	113	283	232	1.174	0.587	16
4	116	282	236	1.712	0.856	14
4	119	282	236	0.000	0.000	16
4	122	281	238	0.928	0.464	17
4	125	280	240	0.928	0.464	12
4	128	280	240	0.000	0.000	12
4	131	281	238	0.928	0.464	13
4	134	282	238	0.415	0.208	17
4	137	283	237	0.587	0.294	20
4	140	283	237	0.000	0.000	12
4	143	284	236	0.587	0.294	28
4	146	284	235	0.415	0.208	18
4	149	284	234	0.415	0.208	23
4	152	285	233	0.587	0.294	17
4	155	285	234	0.415	0.208	24
4	158	286	234	0.415	0.208	16
4	161	286	233	0.415	0.208	22
4	164	286	233	0.000	0.000	22
4	167	286	233	0.000	0.000	19
4	170	284	235	1.174	0.587	13
4	173	284	237	0.830	0.415	26
4	176	284	238	0.415	0.208	13
4	179	283	239	0.587	0.294	16
4	182	282	239	0.415	0.208	22
5	20	289	303	-1.000	-1.000	27
5	23	289	299	1.661	0.830	16
5	26	288	296	1.313	0.656	16
5	29	288	291	2.076	1.038	14
5	32	288	288	1.245	0.623	28
5	35	289	283	2.117	1.058	18
5	38	290	281	0.928	0.464	19
5	41	290	279	0.830	0.415	23
5	44	292	277	1.174	0.587	16
5	47	293	274	1.313	0.656	15
5	50	294	271	1.313	0.656	13
5	53	295	268	1.313	0.656	20
5	56	296	265	1.313	0.656	22
5	59	296	264	0.415	0.208	30
5	62	297	262	0.928	0.464	11
5	65	297	262	0.000	0.000	15
5	68	297	261	0.415	0.208	20
5	71	298	259	0.928	0.464	20
5	74	299	257	0.928	0.464	22
5	77	299	256	0.415	0.208	12
5	80	299	256	0.000	0.000	12
5	83	299	255	0.415	0.208	27
5	86	300	254	0.587	0.294	18
5	89	300	254	0.000	0.000	43
5	92	300	253	0.415	0.208	13
5	95	300	252	0.415	0.208	11
5	98	301	251	0.587	0.294	18
5	101	301	251	0.000	0.000	21
5	104	302	250	0.587	0.294	21
5	107	303	249	0.587	0.294	18
5	110	303	248	0.415	0.208	16
5	113	304	248	0.415	0.208	13
5	116	304	248	0.000	0.000	28
5	119	305	248	0.415	0.208	18
5	122	305	248	0.000	0.000	19
5	125	305	248	0.000	0.000	14
5	128	306	248	0.415	0.208	28
5	131	306	247	0.415	0.208	16
5	134	307	247	0.415	0.208	17
5	137	308	247	0.415	0.208	11
5	140	308	247	0.000	0.000	61
5	143	309	246	0.587	0.294	14
5	146	310	246	0.415	0.208	13
5	149	311	246	0.415	0.208	19
5	152	313	246	0.830	0.415	23
5	155	314	245	0.587	0.294	12
5	158	314	245	0.000	0.000	13
5	161	315	243	0.928	0.464	23
5	164	316	243	0.415	0.208	17
5	167	316	243	0.000	0.000	11
5	170	317	242	0.587	0.294	15
5	173	317	241	0.415	0.208	32
5	176	316	241	0.415	0.208	14
5	179	316	241	0.000	0.000	27
5	182	316	241	0.000	0.000	9
6	23	277	284	-1.000	-1.000	21
6	26	281	279	2.658	1.329	14
6	29	281	278	0.415	0.208	32
6	32	279	279	0.928	0.464	18
6	35	279	279	0.000	0.000	24
6	38	280	275	1.712	0.856	19
6	41	281	272	1.313	0.656	31
6	44	281	272	0.000	0.000	19
6	47	281	270	0.830	0.415	20
6	50	281	267	1.245	0.623	3
6	53	282	265	0.928	0.464	21
6	56	283	263	0.928	0.464	17
6	59	283	262	0.415	0.208	40
6	62	283	261	0.415	0.208	9
6	65	283	260	0.415	0.208	22
6	68	283	260	0.000	0.000	16
6	71	283	259	0.415	0.208	11
6	74	283	259	0.000	0.000	21
6	77	283	258	0.415	0.208	16
6	80	283	258	0.000	0.000	13
6	83	283	257	0.415	0.208	30
6	86	283	255	0.830	0.415	24
6	89	283	254	0.415	0.208	22
6	92	282	252	0.928	0.464	23
6	95	282	251	0.415	0.208	14
6	98	282	251	0.000	0.000	13
6	101	282	249	0.830	0.415	21
6	104	282	248	0.415	0.208	18
6	107	282	247	0.415	0.208	22
6	110	281	245	0.928	0.464	31
6	113	280	244	0.587	0.294	27
6	116	279	244	0.415	0.208	23
6	119	279	243	0.415	0.208	23
6	122	280	243	0.415	0.208	20
6	125	279	243	0.415	0.208	13
6	128	279	242	0.415	0.208	11
6	131	278	241	0.587	0.294	24
6	134	277	240	0.587	0.294	22
6	137	276	239	0.587	0.294	8
6	140	276	237	0.830	0.415	14
6	143	276	237	0.000	0.000	24
6	146	276	235	0.830	0.415	23
6	149	277	234	0.587	0.294	23
6	152	278	233	0.587	0.294	20
6	155	278	235	0.830	0.415	10
6	158	278	235	0.000	0.000	14
6	161	280	235	0.830	0.415	7
6	164	281	235	0.415	0.208	17
6	167	283	235	0.830	0.415	7
6	170	284	235	0.415	0.208	13
6	173	285	234	0.587	0.294	6
6	176	286	234	0.415	0.208	18
6	179	286	233	0.415	0.208	15
6	182	286	233	0.000	0.000	27
7	26	373	255	-1.000	-1.000	32
7	29	366	251	3.347	1.673	17
7	32	364	251	0.830	0.415	27
7	35	364	251	0.000	0.000	22
7	38	363	252	0.587	0.294	19
7	41	361	252	0.830	0.415	41
7	44	359	252	0.830	0.415	20
7	47	356	251	1.313	0.656	25
7	50	351	249	2.236	1.118	31
7	53	350	249	0.415	0.208	23
7	56	349	251	0.928	0.464	20
7	59	349	251	0.000	0.000	15
7	62	347	253	1.174	0.587	31
7	65	344	254	1.313	0.656	20
7	68	343	254	0.415	0.208	13
7	71	341	254	0.830	0.415	15
7	74	341	254	0.000	0.000	19
7	77	341	254	0.000	0.000	21
7	80	339	255	0.928	0.464	31
7	83	339	255	0.000	0.000	29
7	86	338	252	1.313	0.656	17
7	89	338	252	0.000	0.000	19
7	92	335	252	1.245	0.623	19
7	95	333	253	0.928	0.464	19
7	98	333	253	0.000	0.000	21
7	101	333	253	0.000	0.000	17
7	104	332	251	0.928	0.464	20
7	107	331	251	0.415	0.208	6
7	110	331	251	0.000	0.000	5
7	113	329	251	0.830	0.415	21
7	116	329	249	0.830	0.415	28
7	119	329	249	0.000	0.000	29
7	122	327	249	0.830	0.415	18
7	125	326	249	0.415	0.208	9
7	128	325	249	0.415	0.208	21
7	131	324	248	0.587	0.294	37
7	134	324	247	0.415	0.208	24
7	137	323	247	0.415	0.208	15
7	140	322	247	0.415	0.208	34
7	143	320	247	0.830	0.415	20
7	146	317	246	1.313	0.656	27
7	149	314	247	1.313	0.656	19
7	152	312	248	0.928	0.464	28
7	155	311	248	0.415	0.208	20
7	158	310	248	0.415	0.208	19
7	161	309	248	0.415	0.208	32
7	164	308	248	0.415	0.208	11
7	167	307	248	0.415	0.208	28
7	170	306	249	0.587	0.294	24
7	173	305	249	0.415	0.208	17
7	176	304	248	0.587	0.294	25
7	179	304	248	0.000	0.000	20
7	182	303	248	0.415	0.208	25
8	26	194	222	-1.000	-1.000	26
8	29	200	222	2.491	1.245	16
8	32	202	221	0.928	0.464	21
8	35	202	221	0.000	0.000	21
8	38	207	218	2.421	1.210	21
8	41	210	217	1.313	0.656	22
8	44	213	217	1.245	0.623	16
8	47	221	215	3.423	1.712	17
8	50	226	215	2.076	1.038	13
8	53	228	215	0.830	0.415	18
8	56	232	215	1.661	0.830	40
8	59	234	215	0.830	0.415	17
8	62	236	214	0.928	0.464	28
8	65	239	214	1.245	0.623	18
8	68	243	214	1.661	0.830	10
8	71	244	216	0.928	0.464	21
8	74	245	217	0.587	0.294	19
8	77	248	218	1.313	0.656	30
8	80	248	219	0.415	0.208	23
8	83	250	219	0.830	0.415	17
8	86	252	219	0.830	0.415	8
8	89	253	219	0.415	0.208	11
8	92	254	219	0.415	0.208	36
8	95	256	220	0.928	0.464	24
8	98	257	221	0.587	0.294	9
8	101	258	221	0.415	0.208	19
8	104	259	222	0.587	0.294	43
8	107	261	222	0.830	0.415	17
8	110	261	222	0.000	0.000	16
8	113	261	222	0.000	0.000	22
8	116	263	222	0.830	0.415	17
8	119	264	223	0.587	0.294	11
8	122	266	223	0.830	0.415	17
8	125	267	223	0.415	0.208	13
8	128	269	223	0.830	0.415	25
8	131	270	223	0.415	0.208	10
8	134	271	224	0.587	0.294	11
8	137	271	224	0.000	0.000	14
8	140	272	224	0.415	0.208	6
8	143	274	225	0.928	0.464	19
8	146	275	226	0.587	0.294	14
8	149	277	226	0.830	0.415	19
8	152	279	227	0.928	0.464	10
8	155	280	227	0.415	0.208	10
8	158	281	228	0.587	0.294	11
8	161	282	228	0.415	0.208	13
8	164	283	228	0.415	0.208	24
8	167	284	228	0.415	0.208	19
8	170	286	229	0.928	0.464	19
8	173	287	229	0.415	0.208	12
8	176	287	229	0.000	0.000	17
8	179	287	229	0.000	0.000	18
8	182	288	229	0.415	0.208	10
