# Supplementary material for: The Arp2/3 complex is required for in situ haptotactic response of microglia to iC3b
Source: EMBO Rep. 2026 Feb 27;27(7):1666–95. doi: 10.1038/s44319-026-00720-9 (PMC13076747; doi:10.1038/s44319-026-00720-9)
Supplement: Supplementary file 18 — Source data Fig. 6 [file 44319_2026_720_MOESM18_ESM.zip › Figure 6/6C-G/013125/ck666 branch lengths.csv]

	Label	Area	Mean	Min	Max	XM	YM	Perim.	Angle	Circ.	IntDen	RawIntDen	AR	Round	Solidity	MinThr	MaxThr	Length
1		14.131	27.841	16.000	50.000	0	0	33.759	-16.429	0.156	393.442	2283.000	0.000	0.000	NaN	0	255	33.759
2		9.823	31.211	20.000	46.000	0	0	23.129	-68.962	0.231	306.585	1779.000	0.000	0.000	NaN	0	255	23.129
3		11.202	32.169	21.000	44.000	0	0	26.445	-137.545	0.201	360.353	2091.000	0.000	0.000	NaN	0	255	26.445
4		9.651	32.554	21.000	53.000	0	0	22.878	168.486	0.232	314.167	1823.000	0.000	0.000	NaN	0	255	22.878
5		10.857	25.175	15.000	37.000	0	0	25.918	-31.908	0.203	273.324	1586.000	0.000	0.000	NaN	0	255	25.918
6		14.131	25.110	14.000	41.000	0	0	33.544	36.444	0.158	354.838	2059.000	0.000	0.000	NaN	0	255	33.544
7	Mean	11.633	29.010	17.833	45.167	0	0	27.612	-8.319	0.197	333.785	1936.833	0.000	0.000	NaN	0	255	27.612
8	SD	2.024	3.425	3.189	5.845	0	0	4.893	104.176	0.034	43.562	252.775	0.000	0.000	NaN	0	0	4.893
9	Min	9.651	25.110	14.000	37.000	0	0	22.878	-137.545	0.156	273.324	1586.000	0.000	0.000	1.798E308	0	255	22.878
10	Max	14.131	32.554	21.000	53.000	0	0	33.759	168.486	0.232	393.442	2283.000	0.000	0.000	-1.798E308	0	255	33.759
