# Supplementary material for: The Arp2/3 complex is required for in situ haptotactic response of microglia to iC3b
Source: EMBO Rep. 2026 Feb 27;27(7):1666–95. doi: 10.1038/s44319-026-00720-9 (PMC13076747; doi:10.1038/s44319-026-00720-9)
Supplement: Supplementary file 18 — Source data Fig. 6 [file 44319_2026_720_MOESM18_ESM.zip › Figure 6/6C-G/013125/ck666 tracks 406.txt]

	Track n�	Slice n�	X	Y	Distance	Velocity	Pixel Value
1	1	15	255	222	-1	-1	40
2	1	18	256	222	0.415	0.208	68
3	1	21	254	223	0.928	0.464	45
4	1	24	253	224	0.587	0.294	21
5	1	27	253	224	0	0	36
6	1	30	253	224	0	0	30
7	1	33	252	225	0.587	0.294	7
8	1	36	251	227	0.928	0.464	11
9	1	39	250	228	0.587	0.294	43
10	1	42	246	230	1.857	0.928	65
11	1	45	243	232	1.497	0.748	170
12	1	48	242	234	0.928	0.464	189
13	1	51	239	240	2.785	1.392	2
14	1	54	238	241	0.587	0.294	160
15	1	57	236	243	1.174	0.587	255
16	1	60	233	248	2.421	1.21	64
17	1	63	229	252	2.348	1.174	21
18	1	66	228	252	0.415	0.208	106
19	1	69	235	247	3.571	1.786	142
20	1	72	242	240	4.11	2.055	147
21	1	75	248	235	3.242	1.621	81
22	1	78	256	231	3.713	1.857	90
23	1	81	260	228	2.076	1.038	65
24	1	84	250	238	5.871	2.935	85
25	1	87	242	248	5.316	2.658	201
26	1	90	238	257	4.089	2.044	90
27	1	93	234	266	4.089	2.044	58
28	1	96	235	263	1.313	0.656	19
29	1	99	240	253	4.641	2.321	167
30	1	102	247	242	5.413	2.706	186
31	1	105	252	232	4.641	2.321	100
32	1	108	240	248	8.303	4.151	153
33	1	111	237	261	5.538	2.769	103
34	1	114	239	273	5.05	2.525	22
35	1	117	238	280	2.935	1.468	6
36	1	120	235	257	9.629	4.814	110
37	1	123	238	253	2.076	1.038	67
38	1	126	248	246	5.067	2.534	232
39	1	129	247	259	5.413	2.706	17
40	1	132	240	268	4.733	2.367	187
41	1	135	241	274	2.525	1.263	14
42	1	138	242	277	1.313	0.656	7
43	1	141	236	264	5.944	2.972	22
44	1	144	240	253	4.859	2.429	28
45	1	147	249	244	5.284	2.642	186
46	1	150	249	240	1.661	0.83	144
47	1	153	243	243	2.785	1.392	202
48	1	156	238	250	3.571	1.786	173
49	1	159	230	258	4.697	2.348	18
50	1	162	228	263	2.236	1.118	9
51	1	165	229	267	1.712	0.856	7
52	1	168	239	263	4.471	2.236	43
53	1	171	239	251	4.982	2.491	245
54	1	174	247	245	4.151	2.076	175
55	1	177	251	241	2.348	1.174	82
56	1	180	250	245	1.712	0.856	101
57	1	183	239	256	6.458	3.229	24
58	2	21	246	214	-1	-1	49
59	2	24	245	207	2.935	1.468	38
60	2	27	244	206	0.587	0.294	10
61	2	30	244	204	0.83	0.415	61
62	2	33	242	200	1.857	0.928	33
63	2	36	239	195	2.421	1.21	144
64	2	39	236	190	2.421	1.21	17
65	2	42	238	198	3.423	1.712	9
66	2	45	242	207	4.089	2.044	25
67	2	48	245	213	2.785	1.392	14
68	2	51	247	217	1.857	0.928	1
69	2	54	246	217	0.415	0.208	27
70	2	57	239	213	3.347	1.673	9
71	2	60	230	209	4.089	2.044	49
72	2	63	227	208	1.313	0.656	10
73	2	66	232	213	2.935	1.468	11
74	2	69	237	216	2.421	1.21	8
75	2	72	243	221	3.242	1.621	58
76	2	75	249	223	2.625	1.313	26
77	2	78	246	223	1.245	0.623	5
78	2	81	230	218	6.959	3.479	12
79	2	84	224	215	2.785	1.392	10
80	2	87	222	214	0.928	0.464	7
81	2	90	231	221	4.733	2.367	7
82	2	93	237	225	2.994	1.497	9
83	2	96	242	231	3.242	1.621	13
84	2	99	246	233	1.857	0.928	181
85	2	102	251	233	2.076	1.038	136
86	2	105	227	228	10.177	5.088	5
87	2	108	221	224	2.994	1.497	8
88	2	111	219	222	1.174	0.587	9
89	2	114	232	228	5.944	2.972	8
90	2	117	239	231	3.162	1.581	10
91	2	120	246	232	2.935	1.468	146
92	2	123	254	234	3.423	1.712	226
93	2	126	258	236	1.857	0.928	248
94	2	129	246	243	5.767	2.884	118
95	2	132	231	230	8.24	4.12	13
96	2	135	227	224	2.994	1.497	11
97	2	138	227	222	0.83	0.415	9
98	2	141	233	226	2.994	1.497	11
99	2	144	236	228	1.497	0.748	12
100	2	147	244	234	4.151	2.076	149
101	2	150	248	237	2.076	1.038	182
102	2	153	242	231	3.522	1.761	17
103	2	156	232	224	5.067	2.534	11
104	2	159	229	221	1.761	0.881	13
105	2	162	237	228	4.413	2.206	19
106	2	165	248	234	5.202	2.601	243
107	2	168	251	235	1.313	0.656	132
108	2	171	237	229	6.323	3.162	12
109	2	174	230	224	3.571	1.786	15
110	2	177	228	223	0.928	0.464	11
111	2	180	228	222	0.415	0.208	5
112	2	183	236	226	3.713	1.857	22
113	3	24	252	142	-1	-1	34
114	3	27	251	146	1.712	0.856	34
115	3	30	251	147	0.415	0.208	49
116	3	33	250	151	1.712	0.856	251
117	3	36	251	155	1.712	0.856	255
118	3	39	252	159	1.712	0.856	255
119	3	42	254	160	0.928	0.464	246
120	3	45	255	166	2.525	1.263	55
121	3	48	254	169	1.313	0.656	78
122	3	51	254	172	1.245	0.623	1
123	3	54	253	174	0.928	0.464	12
124	3	57	252	176	0.928	0.464	85
125	3	60	252	182	2.491	1.245	113
126	3	63	253	186	1.712	0.856	90
127	3	66	256	192	2.785	1.392	11
128	3	69	256	199	2.906	1.453	5
129	3	72	256	199	0	0	7
130	3	75	260	195	2.348	1.174	7
131	3	78	261	192	1.313	0.656	8
132	3	81	258	182	4.334	2.167	56
133	3	84	256	175	3.022	1.511	14
134	3	87	257	179	1.712	0.856	69
135	3	90	259	185	2.625	1.313	14
136	3	93	262	193	3.547	1.773	9
137	3	96	265	193	1.245	0.623	15
138	3	99	267	194	0.928	0.464	21
139	3	102	269	197	1.497	0.748	42
140	3	105	271	199	1.174	0.587	188
141	3	108	270	188	4.585	2.293	22
142	3	111	269	178	4.172	2.086	17
143	3	114	268	180	0.928	0.464	86
144	3	117	268	181	0.415	0.208	86
145	3	120	269	185	1.712	0.856	113
146	3	123	271	187	1.174	0.587	25
147	3	126	268	187	1.245	0.623	11
148	3	129	266	188	0.928	0.464	11
149	3	132	265	188	0.415	0.208	13
150	3	135	261	181	3.347	1.673	73
151	3	138	259	174	3.022	1.511	21
152	3	141	259	172	0.83	0.415	45
153	3	144	261	172	0.83	0.415	93
154	3	147	265	180	3.713	1.857	39
155	3	150	265	184	1.661	0.83	8
156	3	153	265	184	0	0	9
157	3	156	265	184	0	0	10
158	3	159	265	180	1.661	0.83	11
159	3	162	265	178	0.83	0.415	22
160	3	165	268	174	2.076	1.038	36
161	3	168	266	173	0.928	0.464	104
162	3	171	266	178	2.076	1.038	15
163	3	174	267	186	3.347	1.673	7
164	3	177	268	185	0.587	0.294	26
165	3	180	268	178	2.906	1.453	35
166	3	183	268	175	1.245	0.623	15
167	4	48	251	166	-1	-1	215
168	4	51	250	167	0.587	0.294	3
169	4	54	249	168	0.587	0.294	18
170	4	57	248	169	0.587	0.294	16
171	4	60	246	170	0.928	0.464	15
172	4	63	245	170	0.415	0.208	14
173	4	66	242	172	1.497	0.748	6
174	4	69	243	180	3.347	1.673	8
175	4	72	242	190	4.172	2.086	6
176	4	75	241	190	0.415	0.208	15
177	4	78	243	178	5.05	2.525	14
178	4	81	248	169	4.274	2.137	15
179	4	84	248	165	1.661	0.83	180
180	4	87	245	165	1.245	0.623	49
181	4	90	244	165	0.415	0.208	72
182	4	93	242	168	1.497	0.748	17
183	4	96	239	171	1.761	0.881	13
184	4	99	238	171	0.415	0.208	51
185	4	102	244	167	2.994	1.497	76
186	4	105	246	165	1.174	0.587	140
187	4	108	247	165	0.415	0.208	98
188	4	111	239	168	3.547	1.773	98
189	4	114	236	171	1.761	0.881	35
190	4	117	233	176	2.421	1.21	8
191	4	120	233	179	1.245	0.623	28
192	4	123	242	170	5.284	2.642	98
193	4	126	248	165	3.242	1.621	107
194	4	129	243	175	4.641	2.321	70
195	4	132	240	180	2.421	1.21	100
196	4	135	238	185	2.236	1.118	183
197	4	138	239	193	3.347	1.673	192
198	4	141	238	195	0.928	0.464	9
199	4	144	238	203	3.321	1.661	26
200	4	147	239	210	2.935	1.468	14
201	4	150	240	211	0.587	0.294	16
202	4	153	242	200	4.641	2.321	37
203	4	156	241	195	2.117	1.058	6
204	4	159	241	206	4.566	2.283	38
205	4	162	238	217	4.733	2.367	11
206	4	165	238	223	2.491	1.245	7
207	4	168	240	218	2.236	1.118	12
208	4	171	243	206	5.135	2.567	96
209	4	174	244	198	3.347	1.673	237
210	4	177	243	192	2.525	1.263	73
211	4	180	242	200	3.347	1.673	53
212	4	183	243	204	1.712	0.856	78
213	5	39	301	237	-1	-1	13
214	5	42	297	244	3.347	1.673	59
215	5	45	296	247	1.313	0.656	140
216	5	48	292	252	2.658	1.329	128
217	5	51	290	254	1.174	0.587	6
218	5	54	287	258	2.076	1.038	22
219	5	57	285	262	1.857	0.928	14
220	5	60	279	266	2.994	1.497	57
221	5	63	276	267	1.313	0.656	30
222	5	66	267	270	3.938	1.969	70
223	5	69	265	271	0.928	0.464	18
224	5	72	263	271	0.83	0.415	9
225	5	75	257	269	2.625	1.313	17
226	5	78	251	269	2.491	1.245	6
227	5	81	247	269	1.661	0.83	12
228	5	84	253	271	2.625	1.313	7
229	5	87	259	273	2.625	1.313	11
230	5	90	266	274	2.935	1.468	57
231	5	93	270	273	1.712	0.856	45
232	5	96	275	272	2.117	1.058	65
233	5	99	279	271	1.712	0.856	21
234	5	102	271	273	3.423	1.712	42
235	5	105	267	274	1.712	0.856	89
236	5	108	264	275	1.313	0.656	22
237	5	111	261	275	1.245	0.623	131
238	5	114	260	276	0.587	0.294	148
239	5	117	262	275	0.928	0.464	106
240	5	120	259	274	1.313	0.656	67
241	5	123	258	272	0.928	0.464	150
242	5	126	257	272	0.415	0.208	148
243	5	129	261	277	2.658	1.329	12
244	5	132	265	276	1.712	0.856	10
245	5	135	252	273	5.538	2.769	124
246	5	138	240	271	5.05	2.525	7
247	5	141	236	268	2.076	1.038	8
248	5	144	233	263	2.421	1.21	7
249	5	147	230	261	1.497	0.748	11
250	5	150	246	269	7.426	3.713	10
251	5	153	256	269	4.151	2.076	161
252	5	156	263	271	3.022	1.511	74
253	5	159	257	273	2.625	1.313	153
254	5	162	248	277	4.089	2.044	20
255	5	165	248	276	0.415	0.208	232
256	5	168	250	265	4.641	2.321	51
257	5	171	244	261	2.994	1.497	112
258	5	174	242	264	1.497	0.748	64
259	5	177	247	267	2.421	1.21	50
260	5	180	252	269	2.236	1.118	78
261	5	183	246	265	2.994	1.497	117
262	6	48	122	244	-1	-1	8
263	6	51	125	245	1.313	0.656	4
264	6	54	126	245	0.415	0.208	9
265	6	57	128	246	0.928	0.464	12
266	6	60	135	246	2.906	1.453	35
267	6	63	145	246	4.151	2.076	18
268	6	66	149	248	1.857	0.928	14
269	6	69	151	250	1.174	0.587	34
270	6	72	156	253	2.421	1.21	28
271	6	75	162	254	2.525	1.263	25
272	6	78	166	255	1.712	0.856	22
273	6	81	171	257	2.236	1.118	18
274	6	84	174	259	1.497	0.748	75
275	6	87	177	262	1.761	0.881	21
276	6	90	179	263	0.928	0.464	16
277	6	93	182	265	1.497	0.748	41
278	6	96	184	266	0.928	0.464	16
279	6	99	185	266	0.415	0.208	18
280	6	102	190	262	2.658	1.329	16
281	6	105	191	262	0.415	0.208	14
282	6	108	194	259	1.761	0.881	23
283	6	111	195	256	1.313	0.656	14
284	6	114	195	254	0.83	0.415	21
285	6	117	196	251	1.313	0.656	6
286	6	120	188	256	3.916	1.958	15
287	6	123	186	260	1.857	0.928	16
288	6	126	188	261	0.928	0.464	121
289	6	129	195	259	3.022	1.511	6
290	6	132	205	257	4.233	2.117	9
291	6	135	195	264	5.067	2.534	62
292	6	138	185	269	4.641	2.321	54
293	6	141	185	269	0	0	37
294	6	144	197	263	5.57	2.785	107
295	6	147	205	261	3.423	1.712	13
296	6	150	202	266	2.421	1.21	85
297	6	153	197	270	2.658	1.329	107
298	6	156	190	276	3.827	1.914	82
299	6	159	189	279	1.313	0.656	110
300	6	162	188	281	0.928	0.464	196
301	6	165	197	275	4.49	2.245	42
302	6	168	201	269	2.994	1.497	30
303	6	171	198	276	3.162	1.581	51
304	6	174	196	278	1.174	0.587	24
305	6	177	194	280	1.174	0.587	6
306	6	180	193	281	0.587	0.294	7
307	6	183	194	282	0.587	0.294	8
308	7	45	193	155	-1	-1	15
309	7	48	192	161	2.525	1.263	89
310	7	51	192	163	0.83	0.415	2
311	7	54	192	166	1.245	0.623	9
312	7	57	192	172	2.491	1.245	8
313	7	60	194	178	2.625	1.313	114
314	7	63	195	181	1.313	0.656	66
315	7	66	197	187	2.625	1.313	27
316	7	69	197	194	2.906	1.453	86
317	7	72	194	203	3.938	1.969	26
318	7	75	193	205	0.928	0.464	22
319	7	78	192	211	2.525	1.263	70
320	7	81	195	219	3.547	1.773	30
321	7	84	195	219	0	0	16
322	7	87	194	222	1.313	0.656	40
323	7	90	195	227	2.117	1.058	22
324	7	93	196	230	1.313	0.656	6
325	7	96	198	234	1.857	0.928	15
326	7	99	197	226	3.347	1.673	38
327	7	102	197	217	3.736	1.868	5
328	7	105	195	207	4.233	2.117	30
329	7	108	196	199	3.347	1.673	95
330	7	111	196	196	1.245	0.623	101
331	7	114	197	192	1.712	0.856	78
332	7	117	199	189	1.497	0.748	69
333	7	120	199	188	0.415	0.208	33
334	7	123	198	197	3.759	1.88	96
335	7	126	195	203	2.785	1.392	31
336	7	129	195	202	0.415	0.208	39
337	7	132	198	195	3.162	1.581	83
338	7	135	200	187	3.423	1.712	26
339	7	138	199	184	1.313	0.656	52
340	7	141	196	192	3.547	1.773	60
341	7	144	197	193	0.587	0.294	67
342	7	147	201	193	1.661	0.83	79
343	7	150	202	197	1.712	0.856	6
344	7	153	204	196	0.928	0.464	10
345	7	156	207	189	3.162	1.581	19
346	7	159	204	188	1.313	0.656	59
347	7	162	200	192	2.348	1.174	59
348	7	165	202	192	0.83	0.415	20
349	7	168	204	190	1.174	0.587	20
350	7	171	209	192	2.236	1.118	42
351	7	174	213	196	2.348	1.174	11
352	7	177	219	196	2.491	1.245	6
353	7	180	218	197	0.587	0.294	13
354	7	183	221	197	1.245	0.623	18
355	8	30	269	219	-1	-1	214
356	8	33	269	220	0.415	0.208	214
357	8	36	266	221	1.313	0.656	255
358	8	39	263	222	1.313	0.656	195
359	8	42	258	221	2.117	1.058	73
360	8	45	253	219	2.236	1.118	54
361	8	48	244	223	4.089	2.044	23
362	8	51	238	225	2.625	1.313	3
363	8	54	237	226	0.587	0.294	14
364	8	57	232	229	2.421	1.21	14
365	8	60	232	227	0.83	0.415	13
366	8	63	224	226	3.347	1.673	4
367	8	66	224	224	0.83	0.415	6
368	8	69	228	220	2.348	1.174	12
369	8	72	240	224	5.251	2.625	250
370	8	75	250	226	4.233	2.117	45
371	8	78	256	228	2.625	1.313	80
372	8	81	241	226	6.282	3.141	60
373	8	84	223	226	7.472	3.736	6
374	8	87	219	225	1.712	0.856	6
375	8	90	217	233	3.423	1.712	7
376	8	93	215	234	0.928	0.464	37
377	8	96	226	237	4.733	2.367	14
378	8	99	237	238	4.585	2.293	245
379	8	102	248	237	4.585	2.293	106
380	8	105	259	236	4.585	2.293	139
381	8	108	248	240	4.859	2.429	215
382	8	111	239	243	3.938	1.969	149
383	8	114	228	244	4.585	2.293	4
384	8	117	227	241	1.313	0.656	8
385	8	120	224	238	1.761	0.881	5
386	8	123	226	238	0.83	0.415	5
387	8	126	235	241	3.938	1.969	34
388	8	129	244	243	3.827	1.914	138
389	8	132	252	243	3.321	1.661	113
390	8	135	242	246	4.334	2.167	122
391	8	138	234	248	3.423	1.712	90
392	8	141	226	248	3.321	1.661	10
393	8	144	224	243	2.236	1.118	4
394	8	147	223	241	0.928	0.464	50
395	8	150	221	238	1.497	0.748	70
396	8	153	219	232	2.625	1.313	126
397	8	156	222	224	3.547	1.773	47
398	8	159	225	223	1.313	0.656	7
399	8	162	230	220	2.421	1.21	31
400	8	165	234	218	1.857	0.928	6
401	8	168	234	218	0	0	12
402	8	171	226	226	4.697	2.348	7
403	8	174	222	235	4.089	2.044	97
404	8	177	221	237	0.928	0.464	28
405	8	180	218	242	2.421	1.21	8
406	8	183	219	243	0.587	0.294	12
