# Supplementary material for: The Arp2/3 complex is required for in situ haptotactic response of microglia to iC3b
Source: EMBO Rep. 2026 Feb 27;27(7):1666–95. doi: 10.1038/s44319-026-00720-9 (PMC13076747; doi:10.1038/s44319-026-00720-9)
Supplement: Supplementary file 18 — Source data Fig. 6 [file 44319_2026_720_MOESM18_ESM.zip › Figure 6/6C-G/013125/ck666 tracks.csv]

Track n�	Slice n�	X	Y	Distance	Velocity	Pixel Value
1	15	255	222	-1.000	-1.000	40
1	18	256	222	0.415	0.208	68
1	21	254	223	0.928	0.464	45
1	24	253	224	0.587	0.294	21
1	27	253	224	0.000	0.000	36
1	30	253	224	0.000	0.000	30
1	33	252	225	0.587	0.294	7
1	36	251	227	0.928	0.464	11
1	39	250	228	0.587	0.294	43
1	42	246	230	1.857	0.928	65
1	45	243	232	1.497	0.748	170
1	48	242	234	0.928	0.464	189
1	51	239	240	2.785	1.392	2
1	54	238	241	0.587	0.294	160
1	57	236	243	1.174	0.587	255
1	60	233	248	2.421	1.210	64
1	63	229	252	2.348	1.174	21
1	66	228	252	0.415	0.208	106
1	69	235	247	3.571	1.786	142
1	72	242	240	4.110	2.055	147
1	75	248	235	3.242	1.621	81
1	78	256	231	3.713	1.857	90
1	81	260	228	2.076	1.038	65
1	84	250	238	5.871	2.935	85
1	87	242	248	5.316	2.658	201
1	90	238	257	4.089	2.044	90
1	93	234	266	4.089	2.044	58
1	96	235	263	1.313	0.656	19
1	99	240	253	4.641	2.321	167
1	102	247	242	5.413	2.706	186
1	105	252	232	4.641	2.321	100
1	108	240	248	8.303	4.151	153
1	111	237	261	5.538	2.769	103
1	114	239	273	5.050	2.525	22
1	117	238	280	2.935	1.468	6
1	120	235	257	9.629	4.814	110
1	123	238	253	2.076	1.038	67
1	126	248	246	5.067	2.534	232
1	129	247	259	5.413	2.706	17
1	132	240	268	4.733	2.367	187
1	135	241	274	2.525	1.263	14
1	138	242	277	1.313	0.656	7
1	141	236	264	5.944	2.972	22
1	144	240	253	4.859	2.429	28
1	147	249	244	5.284	2.642	186
1	150	249	240	1.661	0.830	144
1	153	243	243	2.785	1.392	202
1	156	238	250	3.571	1.786	173
1	159	230	258	4.697	2.348	18
1	162	228	263	2.236	1.118	9
1	165	229	267	1.712	0.856	7
1	168	239	263	4.471	2.236	43
1	171	239	251	4.982	2.491	245
1	174	247	245	4.151	2.076	175
1	177	251	241	2.348	1.174	82
1	180	250	245	1.712	0.856	101
1	183	239	256	6.458	3.229	24
2	21	246	214	-1.000	-1.000	49
2	24	245	207	2.935	1.468	38
2	27	244	206	0.587	0.294	10
2	30	244	204	0.830	0.415	61
2	33	242	200	1.857	0.928	33
2	36	239	195	2.421	1.210	144
2	39	236	190	2.421	1.210	17
2	42	238	198	3.423	1.712	9
2	45	242	207	4.089	2.044	25
2	48	245	213	2.785	1.392	14
2	51	247	217	1.857	0.928	1
2	54	246	217	0.415	0.208	27
2	57	239	213	3.347	1.673	9
2	60	230	209	4.089	2.044	49
2	63	227	208	1.313	0.656	10
2	66	232	213	2.935	1.468	11
2	69	237	216	2.421	1.210	8
2	72	243	221	3.242	1.621	58
2	75	249	223	2.625	1.313	26
2	78	246	223	1.245	0.623	5
2	81	230	218	6.959	3.479	12
2	84	224	215	2.785	1.392	10
2	87	222	214	0.928	0.464	7
2	90	231	221	4.733	2.367	7
2	93	237	225	2.994	1.497	9
2	96	242	231	3.242	1.621	13
2	99	246	233	1.857	0.928	181
2	102	251	233	2.076	1.038	136
2	105	227	228	10.177	5.088	5
2	108	221	224	2.994	1.497	8
2	111	219	222	1.174	0.587	9
2	114	232	228	5.944	2.972	8
2	117	239	231	3.162	1.581	10
2	120	246	232	2.935	1.468	146
2	123	254	234	3.423	1.712	226
2	126	258	236	1.857	0.928	248
2	129	246	243	5.767	2.884	118
2	132	231	230	8.240	4.120	13
2	135	227	224	2.994	1.497	11
2	138	227	222	0.830	0.415	9
2	141	233	226	2.994	1.497	11
2	144	236	228	1.497	0.748	12
2	147	244	234	4.151	2.076	149
2	150	248	237	2.076	1.038	182
2	153	242	231	3.522	1.761	17
2	156	232	224	5.067	2.534	11
2	159	229	221	1.761	0.881	13
2	162	237	228	4.413	2.206	19
2	165	248	234	5.202	2.601	243
2	168	251	235	1.313	0.656	132
2	171	237	229	6.323	3.162	12
2	174	230	224	3.571	1.786	15
2	177	228	223	0.928	0.464	11
2	180	228	222	0.415	0.208	5
2	183	236	226	3.713	1.857	22
3	24	252	142	-1.000	-1.000	34
3	27	251	146	1.712	0.856	34
3	30	251	147	0.415	0.208	49
3	33	250	151	1.712	0.856	251
3	36	251	155	1.712	0.856	255
3	39	252	159	1.712	0.856	255
3	42	254	160	0.928	0.464	246
3	45	255	166	2.525	1.263	55
3	48	254	169	1.313	0.656	78
3	51	254	172	1.245	0.623	1
3	54	253	174	0.928	0.464	12
3	57	252	176	0.928	0.464	85
3	60	252	182	2.491	1.245	113
3	63	253	186	1.712	0.856	90
3	66	256	192	2.785	1.392	11
3	69	256	199	2.906	1.453	5
3	72	256	199	0.000	0.000	7
3	75	260	195	2.348	1.174	7
3	78	261	192	1.313	0.656	8
3	81	258	182	4.334	2.167	56
3	84	256	175	3.022	1.511	14
3	87	257	179	1.712	0.856	69
3	90	259	185	2.625	1.313	14
3	93	262	193	3.547	1.773	9
3	96	265	193	1.245	0.623	15
3	99	267	194	0.928	0.464	21
3	102	269	197	1.497	0.748	42
3	105	271	199	1.174	0.587	188
3	108	270	188	4.585	2.293	22
3	111	269	178	4.172	2.086	17
3	114	268	180	0.928	0.464	86
3	117	268	181	0.415	0.208	86
3	120	269	185	1.712	0.856	113
3	123	271	187	1.174	0.587	25
3	126	268	187	1.245	0.623	11
3	129	266	188	0.928	0.464	11
3	132	265	188	0.415	0.208	13
3	135	261	181	3.347	1.673	73
3	138	259	174	3.022	1.511	21
3	141	259	172	0.830	0.415	45
3	144	261	172	0.830	0.415	93
3	147	265	180	3.713	1.857	39
3	150	265	184	1.661	0.830	8
3	153	265	184	0.000	0.000	9
3	156	265	184	0.000	0.000	10
3	159	265	180	1.661	0.830	11
3	162	265	178	0.830	0.415	22
3	165	268	174	2.076	1.038	36
3	168	266	173	0.928	0.464	104
3	171	266	178	2.076	1.038	15
3	174	267	186	3.347	1.673	7
3	177	268	185	0.587	0.294	26
3	180	268	178	2.906	1.453	35
3	183	268	175	1.245	0.623	15
4	48	251	166	-1.000	-1.000	215
4	51	250	167	0.587	0.294	3
4	54	249	168	0.587	0.294	18
4	57	248	169	0.587	0.294	16
4	60	246	170	0.928	0.464	15
4	63	245	170	0.415	0.208	14
4	66	242	172	1.497	0.748	6
4	69	243	180	3.347	1.673	8
4	72	242	190	4.172	2.086	6
4	75	241	190	0.415	0.208	15
4	78	243	178	5.050	2.525	14
4	81	248	169	4.274	2.137	15
4	84	248	165	1.661	0.830	180
4	87	245	165	1.245	0.623	49
4	90	244	165	0.415	0.208	72
4	93	242	168	1.497	0.748	17
4	96	239	171	1.761	0.881	13
4	99	238	171	0.415	0.208	51
4	102	244	167	2.994	1.497	76
4	105	246	165	1.174	0.587	140
4	108	247	165	0.415	0.208	98
4	111	239	168	3.547	1.773	98
4	114	236	171	1.761	0.881	35
4	117	233	176	2.421	1.210	8
4	120	233	179	1.245	0.623	28
4	123	242	170	5.284	2.642	98
4	126	248	165	3.242	1.621	107
4	129	243	175	4.641	2.321	70
4	132	240	180	2.421	1.210	100
4	135	238	185	2.236	1.118	183
4	138	239	193	3.347	1.673	192
4	141	238	195	0.928	0.464	9
4	144	238	203	3.321	1.661	26
4	147	239	210	2.935	1.468	14
4	150	240	211	0.587	0.294	16
4	153	242	200	4.641	2.321	37
4	156	241	195	2.117	1.058	6
4	159	241	206	4.566	2.283	38
4	162	238	217	4.733	2.367	11
4	165	238	223	2.491	1.245	7
4	168	240	218	2.236	1.118	12
4	171	243	206	5.135	2.567	96
4	174	244	198	3.347	1.673	237
4	177	243	192	2.525	1.263	73
4	180	242	200	3.347	1.673	53
4	183	243	204	1.712	0.856	78
5	39	301	237	-1.000	-1.000	13
5	42	297	244	3.347	1.673	59
5	45	296	247	1.313	0.656	140
5	48	292	252	2.658	1.329	128
5	51	290	254	1.174	0.587	6
5	54	287	258	2.076	1.038	22
5	57	285	262	1.857	0.928	14
5	60	279	266	2.994	1.497	57
5	63	276	267	1.313	0.656	30
5	66	267	270	3.938	1.969	70
5	69	265	271	0.928	0.464	18
5	72	263	271	0.830	0.415	9
5	75	257	269	2.625	1.313	17
5	78	251	269	2.491	1.245	6
5	81	247	269	1.661	0.830	12
5	84	253	271	2.625	1.313	7
5	87	259	273	2.625	1.313	11
5	90	266	274	2.935	1.468	57
5	93	270	273	1.712	0.856	45
5	96	275	272	2.117	1.058	65
5	99	279	271	1.712	0.856	21
5	102	271	273	3.423	1.712	42
5	105	267	274	1.712	0.856	89
5	108	264	275	1.313	0.656	22
5	111	261	275	1.245	0.623	131
5	114	260	276	0.587	0.294	148
5	117	262	275	0.928	0.464	106
5	120	259	274	1.313	0.656	67
5	123	258	272	0.928	0.464	150
5	126	257	272	0.415	0.208	148
5	129	261	277	2.658	1.329	12
5	132	265	276	1.712	0.856	10
5	135	252	273	5.538	2.769	124
5	138	240	271	5.050	2.525	7
5	141	236	268	2.076	1.038	8
5	144	233	263	2.421	1.210	7
5	147	230	261	1.497	0.748	11
5	150	246	269	7.426	3.713	10
5	153	256	269	4.151	2.076	161
5	156	263	271	3.022	1.511	74
5	159	257	273	2.625	1.313	153
5	162	248	277	4.089	2.044	20
5	165	248	276	0.415	0.208	232
5	168	250	265	4.641	2.321	51
5	171	244	261	2.994	1.497	112
5	174	242	264	1.497	0.748	64
5	177	247	267	2.421	1.210	50
5	180	252	269	2.236	1.118	78
5	183	246	265	2.994	1.497	117
6	48	122	244	-1.000	-1.000	8
6	51	125	245	1.313	0.656	4
6	54	126	245	0.415	0.208	9
6	57	128	246	0.928	0.464	12
6	60	135	246	2.906	1.453	35
6	63	145	246	4.151	2.076	18
6	66	149	248	1.857	0.928	14
6	69	151	250	1.174	0.587	34
6	72	156	253	2.421	1.210	28
6	75	162	254	2.525	1.263	25
6	78	166	255	1.712	0.856	22
6	81	171	257	2.236	1.118	18
6	84	174	259	1.497	0.748	75
6	87	177	262	1.761	0.881	21
6	90	179	263	0.928	0.464	16
6	93	182	265	1.497	0.748	41
6	96	184	266	0.928	0.464	16
6	99	185	266	0.415	0.208	18
6	102	190	262	2.658	1.329	16
6	105	191	262	0.415	0.208	14
6	108	194	259	1.761	0.881	23
6	111	195	256	1.313	0.656	14
6	114	195	254	0.830	0.415	21
6	117	196	251	1.313	0.656	6
6	120	188	256	3.916	1.958	15
6	123	186	260	1.857	0.928	16
6	126	188	261	0.928	0.464	121
6	129	195	259	3.022	1.511	6
6	132	205	257	4.233	2.117	9
6	135	195	264	5.067	2.534	62
6	138	185	269	4.641	2.321	54
6	141	185	269	0.000	0.000	37
6	144	197	263	5.570	2.785	107
6	147	205	261	3.423	1.712	13
6	150	202	266	2.421	1.210	85
6	153	197	270	2.658	1.329	107
6	156	190	276	3.827	1.914	82
6	159	189	279	1.313	0.656	110
6	162	188	281	0.928	0.464	196
6	165	197	275	4.490	2.245	42
6	168	201	269	2.994	1.497	30
6	171	198	276	3.162	1.581	51
6	174	196	278	1.174	0.587	24
6	177	194	280	1.174	0.587	6
6	180	193	281	0.587	0.294	7
6	183	194	282	0.587	0.294	8
7	45	193	155	-1.000	-1.000	15
7	48	192	161	2.525	1.263	89
7	51	192	163	0.830	0.415	2
7	54	192	166	1.245	0.623	9
7	57	192	172	2.491	1.245	8
7	60	194	178	2.625	1.313	114
7	63	195	181	1.313	0.656	66
7	66	197	187	2.625	1.313	27
7	69	197	194	2.906	1.453	86
7	72	194	203	3.938	1.969	26
7	75	193	205	0.928	0.464	22
7	78	192	211	2.525	1.263	70
7	81	195	219	3.547	1.773	30
7	84	195	219	0.000	0.000	16
7	87	194	222	1.313	0.656	40
7	90	195	227	2.117	1.058	22
7	93	196	230	1.313	0.656	6
7	96	198	234	1.857	0.928	15
7	99	197	226	3.347	1.673	38
7	102	197	217	3.736	1.868	5
7	105	195	207	4.233	2.117	30
7	108	196	199	3.347	1.673	95
7	111	196	196	1.245	0.623	101
7	114	197	192	1.712	0.856	78
7	117	199	189	1.497	0.748	69
7	120	199	188	0.415	0.208	33
7	123	198	197	3.759	1.880	96
7	126	195	203	2.785	1.392	31
7	129	195	202	0.415	0.208	39
7	132	198	195	3.162	1.581	83
7	135	200	187	3.423	1.712	26
7	138	199	184	1.313	0.656	52
7	141	196	192	3.547	1.773	60
7	144	197	193	0.587	0.294	67
7	147	201	193	1.661	0.830	79
7	150	202	197	1.712	0.856	6
7	153	204	196	0.928	0.464	10
7	156	207	189	3.162	1.581	19
7	159	204	188	1.313	0.656	59
7	162	200	192	2.348	1.174	59
7	165	202	192	0.830	0.415	20
7	168	204	190	1.174	0.587	20
7	171	209	192	2.236	1.118	42
7	174	213	196	2.348	1.174	11
7	177	219	196	2.491	1.245	6
7	180	218	197	0.587	0.294	13
7	183	221	197	1.245	0.623	18
8	30	269	219	-1.000	-1.000	214
8	33	269	220	0.415	0.208	214
8	36	266	221	1.313	0.656	255
8	39	263	222	1.313	0.656	195
8	42	258	221	2.117	1.058	73
8	45	253	219	2.236	1.118	54
8	48	244	223	4.089	2.044	23
8	51	238	225	2.625	1.313	3
8	54	237	226	0.587	0.294	14
8	57	232	229	2.421	1.210	14
8	60	232	227	0.830	0.415	13
8	63	224	226	3.347	1.673	4
8	66	224	224	0.830	0.415	6
8	69	228	220	2.348	1.174	12
8	72	240	224	5.251	2.625	250
8	75	250	226	4.233	2.117	45
8	78	256	228	2.625	1.313	80
8	81	241	226	6.282	3.141	60
8	84	223	226	7.472	3.736	6
8	87	219	225	1.712	0.856	6
8	90	217	233	3.423	1.712	7
8	93	215	234	0.928	0.464	37
8	96	226	237	4.733	2.367	14
8	99	237	238	4.585	2.293	245
8	102	248	237	4.585	2.293	106
8	105	259	236	4.585	2.293	139
8	108	248	240	4.859	2.429	215
8	111	239	243	3.938	1.969	149
8	114	228	244	4.585	2.293	4
8	117	227	241	1.313	0.656	8
8	120	224	238	1.761	0.881	5
8	123	226	238	0.830	0.415	5
8	126	235	241	3.938	1.969	34
8	129	244	243	3.827	1.914	138
8	132	252	243	3.321	1.661	113
8	135	242	246	4.334	2.167	122
8	138	234	248	3.423	1.712	90
8	141	226	248	3.321	1.661	10
8	144	224	243	2.236	1.118	4
8	147	223	241	0.928	0.464	50
8	150	221	238	1.497	0.748	70
8	153	219	232	2.625	1.313	126
8	156	222	224	3.547	1.773	47
8	159	225	223	1.313	0.656	7
8	162	230	220	2.421	1.210	31
8	165	234	218	1.857	0.928	6
8	168	234	218	0.000	0.000	12
8	171	226	226	4.697	2.348	7
8	174	222	235	4.089	2.044	97
8	177	221	237	0.928	0.464	28
8	180	218	242	2.421	1.210	8
8	183	219	243	0.587	0.294	12
