# Supplementary material for: The Arp2/3 complex is required for in situ haptotactic response of microglia to iC3b
Source: EMBO Rep. 2026 Feb 27;27(7):1666–95. doi: 10.1038/s44319-026-00720-9 (PMC13076747; doi:10.1038/s44319-026-00720-9)
Supplement: Supplementary file 18 — Source data Fig. 6 [file 44319_2026_720_MOESM18_ESM.zip › Figure 6/6C-G/013125/dmso branch lengths.csv]

	Label	Area	Mean	Min	Max	XM	YM	Perim.	Angle	Circ.	IntDen	RawIntDen	AR	Round	Solidity	MinThr	MaxThr	Length
1		15.338	41.202	4.000	253.000	0	0	36.390	-124.778	0.146	631.954	3667.000	0.000	0.000	NaN	0	255	36.390
2		9.134	14.415	4.000	75.000	0	0	21.575	11.094	0.247	131.664	764.000	0.000	0.000	NaN	0	255	21.575
3		9.306	20.907	5.000	82.000	0	0	22.006	144.211	0.241	194.567	1129.000	0.000	0.000	NaN	0	255	22.006
4		10.340	11.900	4.000	91.000	0	0	24.644	-147.381	0.214	123.047	714.000	0.000	0.000	NaN	0	255	24.644
5		11.374	8.318	4.000	38.000	0	0	26.833	-34.919	0.199	94.612	549.000	0.000	0.000	NaN	0	255	26.833
6		11.546	8.045	4.000	24.000	0	0	27.518	56.070	0.192	92.889	539.000	0.000	0.000	NaN	0	255	27.518
7		8.961	10.827	3.000	94.000	0	0	21.370	97.815	0.247	97.025	563.000	0.000	0.000	NaN	0	255	21.370
8		11.891	14.623	3.000	60.000	0	0	28.339	-174.958	0.186	173.886	1009.000	0.000	0.000	NaN	0	255	28.339
9	Mean	10.986	16.280	3.875	89.625	0	0	26.084	-21.606	0.209	192.455	1116.750	0.000	0.000	NaN	0	255	26.084
10	SD	2.104	10.882	0.641	70.543	0	0	5.002	118.934	0.036	181.508	1053.223	0.000	0.000	NaN	0	0	5.002
11	Min	8.961	8.045	3.000	24.000	0	0	21.370	-174.958	0.146	92.889	539.000	0.000	0.000	1.798E308	0	255	21.370
12	Max	15.338	41.202	5.000	253.000	0	0	36.390	144.211	0.247	631.954	3667.000	0.000	0.000	-1.798E308	0	255	36.390
