# Supplementary material for: The Arp2/3 complex is required for in situ haptotactic response of microglia to iC3b
Source: EMBO Rep. 2026 Feb 27;27(7):1666–95. doi: 10.1038/s44319-026-00720-9 (PMC13076747; doi:10.1038/s44319-026-00720-9)
Supplement: Supplementary file 18 — Source data Fig. 6 [file 44319_2026_720_MOESM18_ESM.zip › Figure 6/6C-G/013125/dmso tracks 373.txt]

	Track n�	Slice n�	X	Y	Distance	Velocity	Pixel Value
1	1	21	159	242	-1	-1	16
2	1	24	166	234	4.413	2.206	6
3	1	27	172	234	2.491	1.245	14
4	1	30	173	234	0.415	0.208	9
5	1	33	174	234	0.415	0.208	5
6	1	36	176	234	0.83	0.415	8
7	1	39	180	233	1.712	0.856	6
8	1	42	186	232	2.525	1.263	9
9	1	45	190	232	1.661	0.83	89
10	1	48	192	232	0.83	0.415	74
11	1	51	195	232	1.245	0.623	34
12	1	54	197	231	0.928	0.464	98
13	1	57	199	231	0.83	0.415	92
14	1	60	201	231	0.83	0.415	255
15	1	63	202	230	0.587	0.294	245
16	1	66	203	230	0.415	0.208	209
17	1	69	203	230	0	0	245
18	1	72	206	228	1.497	0.748	14
19	1	75	206	228	0	0	5
20	1	78	204	228	0.83	0.415	12
21	1	81	201	228	1.245	0.623	51
22	1	84	200	229	0.587	0.294	101
23	1	87	198	229	0.83	0.415	15
24	1	90	199	229	0.415	0.208	54
25	1	93	206	228	2.935	1.468	62
26	1	96	208	228	0.83	0.415	83
27	1	99	209	228	0.415	0.208	90
28	1	102	211	228	0.83	0.415	81
29	1	105	204	226	3.022	1.511	15
30	1	108	200	226	1.661	0.83	8
31	1	111	199	227	0.587	0.294	12
32	1	114	211	226	4.999	2.499	126
33	1	117	213	225	0.928	0.464	119
34	1	120	216	223	1.497	0.748	131
35	1	123	219	222	1.313	0.656	141
36	1	126	219	222	0	0	9
37	1	129	216	223	1.313	0.656	65
38	1	132	213	225	1.497	0.748	70
39	1	135	210	226	1.313	0.656	51
40	1	138	211	225	0.587	0.294	28
41	1	141	213	223	1.174	0.587	69
42	1	144	217	221	1.857	0.928	55
43	1	147	224	219	3.022	1.511	109
44	1	150	226	218	0.928	0.464	66
45	1	153	228	218	0.83	0.415	78
46	1	156	228	217	0.415	0.208	88
47	1	159	227	217	0.415	0.208	31
48	1	162	222	219	2.236	1.118	67
49	1	165	218	220	1.712	0.856	57
50	1	168	213	221	2.117	1.058	9
51	1	171	211	222	0.928	0.464	101
52	1	174	209	222	0.83	0.415	64
53	1	177	205	222	1.661	0.83	11
54	1	180	204	222	0.415	0.208	7
55	1	183	205	221	0.587	0.294	8
56	2	18	254	213	-1	-1	53
57	2	21	253	216	1.313	0.656	8
58	2	24	251	217	0.928	0.464	28
59	2	27	248	221	2.076	1.038	56
60	2	30	248	222	0.415	0.208	22
61	2	33	246	224	1.174	0.587	43
62	2	36	244	225	0.928	0.464	25
63	2	39	242	226	0.928	0.464	18
64	2	42	241	226	0.415	0.208	13
65	2	45	239	224	1.174	0.587	28
66	2	48	240	221	1.313	0.656	35
67	2	51	239	218	1.313	0.656	28
68	2	54	240	215	1.313	0.656	96
69	2	57	233	211	3.347	1.673	14
70	2	60	233	212	0.415	0.208	15
71	2	63	238	215	2.421	1.21	49
72	2	66	238	216	0.415	0.208	54
73	2	69	240	221	2.236	1.118	26
74	2	72	240	221	0	0	20
75	2	75	241	219	0.928	0.464	43
76	2	78	240	217	0.928	0.464	43
77	2	81	239	214	1.313	0.656	81
78	2	84	238	213	0.587	0.294	44
79	2	87	236	211	1.174	0.587	107
80	2	90	235	210	0.587	0.294	30
81	2	93	235	209	0.415	0.208	17
82	2	96	240	211	2.236	1.118	150
83	2	99	240	215	1.661	0.83	32
84	2	102	241	218	1.313	0.656	18
85	2	105	241	218	0	0	20
86	2	108	240	215	1.313	0.656	38
87	2	111	237	212	1.761	0.881	30
88	2	114	236	210	0.928	0.464	24
89	2	117	236	207	1.245	0.623	17
90	2	120	238	211	1.857	0.928	27
91	2	123	240	212	0.928	0.464	103
92	2	126	242	214	1.174	0.587	44
93	2	129	243	216	0.928	0.464	18
94	2	132	242	218	0.928	0.464	35
95	2	135	241	213	2.117	1.058	63
96	2	138	240	209	1.712	0.856	175
97	2	141	237	207	1.497	0.748	77
98	2	144	236	206	0.587	0.294	23
99	2	147	239	209	1.761	0.881	115
100	2	150	240	213	1.712	0.856	35
101	2	153	240	214	0.415	0.208	27
102	2	156	241	216	0.928	0.464	24
103	2	159	242	219	1.313	0.656	23
104	2	162	241	220	0.587	0.294	24
105	2	165	233	219	3.347	1.673	46
106	2	168	232	218	0.587	0.294	53
107	2	171	234	216	1.174	0.587	74
108	2	174	235	213	1.313	0.656	53
109	2	177	235	211	0.83	0.415	57
110	2	180	235	210	0.415	0.208	60
111	2	183	234	209	0.587	0.294	37
112	3	30	251	261	-1	-1	9
113	3	33	251	259	0.83	0.415	14
114	3	36	251	256	1.245	0.623	8
115	3	39	249	255	0.928	0.464	7
116	3	42	246	253	1.497	0.748	48
117	3	45	243	250	1.761	0.881	63
118	3	48	238	246	2.658	1.329	24
119	3	51	236	243	1.497	0.748	5
120	3	54	233	241	1.497	0.748	9
121	3	57	236	246	2.421	1.21	6
122	3	60	242	250	2.994	1.497	7
123	3	63	246	252	1.857	0.928	47
124	3	66	256	250	4.233	2.117	17
125	3	69	259	245	2.421	1.21	7
126	3	72	259	242	1.245	0.623	6
127	3	75	253	246	2.994	1.497	19
128	3	78	251	248	1.174	0.587	76
129	3	81	248	252	2.076	1.038	45
130	3	84	244	257	2.658	1.329	194
131	3	87	243	261	1.712	0.856	20
132	3	90	244	261	0.415	0.208	50
133	3	93	240	250	4.859	2.429	35
134	3	96	237	243	3.162	1.581	3
135	3	99	232	241	2.236	1.118	3
136	3	102	240	249	4.697	2.348	9
137	3	105	244	254	2.658	1.329	153
138	3	108	246	262	3.423	1.712	55
139	3	111	246	263	0.415	0.208	62
140	3	114	247	260	1.313	0.656	97
141	3	117	248	254	2.525	1.263	98
142	3	120	247	249	2.117	1.058	55
143	3	123	248	248	0.587	0.294	80
144	3	126	246	255	3.022	1.511	88
145	3	129	243	262	3.162	1.581	35
146	3	132	243	262	0	0	24
147	3	135	242	256	2.525	1.263	75
148	3	138	242	256	0	0	82
149	3	141	238	253	2.076	1.038	13
150	3	144	234	251	1.857	0.928	9
151	3	147	238	255	2.348	1.174	28
152	3	150	243	258	2.421	1.21	16
153	3	153	245	257	0.928	0.464	75
154	3	156	245	251	2.491	1.245	122
155	3	159	248	245	2.785	1.392	90
156	3	162	253	242	2.421	1.21	9
157	3	165	255	239	1.497	0.748	6
158	3	168	250	239	2.076	1.038	40
159	3	171	246	245	2.994	1.497	13
160	3	174	244	249	1.857	0.928	58
161	3	177	244	253	1.661	0.83	52
162	3	180	244	257	1.661	0.83	34
163	3	183	244	257	0	0	17
164	4	27	273	169	-1	-1	148
165	4	30	273	171	0.83	0.415	255
166	4	33	273	175	1.661	0.83	70
167	4	36	273	176	0.415	0.208	15
168	4	39	271	179	1.497	0.748	45
169	4	42	271	179	0	0	9
170	4	45	269	178	0.928	0.464	167
171	4	48	270	182	1.712	0.856	10
172	4	51	269	185	1.313	0.656	8
173	4	54	268	185	0.415	0.208	3
174	4	57	268	184	0.415	0.208	13
175	4	60	265	190	2.785	1.392	6
176	4	63	265	190	0	0	5
177	4	66	268	185	2.421	1.21	7
178	4	69	270	181	1.857	0.928	9
179	4	72	272	176	2.236	1.118	89
180	4	75	274	174	1.174	0.587	26
181	4	78	275	172	0.928	0.464	43
182	4	81	276	173	0.587	0.294	14
183	4	84	275	180	2.935	1.468	7
184	4	87	275	183	1.245	0.623	6
185	4	90	275	183	0	0	4
186	4	93	274	187	1.712	0.856	3
187	4	96	273	189	0.928	0.464	4
188	4	99	273	190	0.415	0.208	5
189	4	102	271	193	1.497	0.748	6
190	4	105	267	198	2.658	1.329	8
191	4	108	263	203	2.658	1.329	31
192	4	111	265	201	1.174	0.587	47
193	4	114	271	189	5.57	2.785	7
194	4	117	273	184	2.236	1.118	7
195	4	120	274	184	0.415	0.208	9
196	4	123	275	192	3.347	1.673	11
197	4	126	274	194	0.928	0.464	7
198	4	129	270	201	3.347	1.673	134
199	4	132	269	202	0.587	0.294	13
200	4	135	265	203	1.712	0.856	8
201	4	138	261	204	1.712	0.856	12
202	4	141	259	205	0.928	0.464	7
203	4	144	259	205	0	0	3
204	4	147	267	200	3.916	1.958	15
205	4	150	271	197	2.076	1.038	7
206	4	153	275	195	1.857	0.928	6
207	4	156	280	192	2.421	1.21	56
208	4	159	283	188	2.076	1.038	9
209	4	162	285	184	1.857	0.928	16
210	4	165	285	185	0.415	0.208	84
211	4	168	280	194	4.274	2.137	99
212	4	171	276	199	2.658	1.329	56
213	4	174	272	204	2.658	1.329	27
214	4	177	269	204	1.245	0.623	6
215	4	180	264	207	2.421	1.21	7
216	4	183	262	206	0.928	0.464	6
217	5	33	157	242	-1	-1	11
218	5	36	157	237	2.076	1.038	12
219	5	39	159	232	2.236	1.118	7
220	5	42	161	227	2.236	1.118	6
221	5	45	162	225	0.928	0.464	11
222	5	48	163	225	0.415	0.208	5
223	5	51	166	224	1.313	0.656	5
224	5	54	168	222	1.174	0.587	9
225	5	57	169	221	0.587	0.294	4
226	5	60	172	217	2.076	1.038	7
227	5	63	174	214	1.497	0.748	6
228	5	66	178	211	2.076	1.038	7
229	5	69	181	209	1.497	0.748	7
230	5	72	182	207	0.928	0.464	6
231	5	75	182	205	0.83	0.415	7
232	5	78	186	204	1.712	0.856	4
233	5	81	186	204	0	0	5
234	5	84	185	204	0.415	0.208	5
235	5	87	182	204	1.245	0.623	6
236	5	90	180	205	0.928	0.464	7
237	5	93	177	210	2.421	1.21	7
238	5	96	178	209	0.587	0.294	6
239	5	99	186	208	3.347	1.673	6
240	5	102	188	207	0.928	0.464	5
241	5	105	195	206	2.935	1.468	7
242	5	108	197	205	0.928	0.464	3
243	5	111	186	208	4.733	2.367	7
244	5	114	172	211	5.944	2.972	5
245	5	117	170	212	0.928	0.464	7
246	5	120	168	215	1.497	0.748	6
247	5	123	170	213	1.174	0.587	3
248	5	126	172	208	2.236	1.118	36
249	5	129	178	204	2.994	1.497	11
250	5	132	178	203	0.415	0.208	21
251	5	135	182	200	2.076	1.038	72
252	5	138	179	199	1.313	0.656	80
253	5	141	176	201	1.497	0.748	123
254	5	144	175	205	1.712	0.856	8
255	5	147	172	210	2.421	1.21	10
256	5	150	170	212	1.174	0.587	5
257	5	153	166	217	2.658	1.329	9
258	5	156	165	219	0.928	0.464	4
259	5	159	166	219	0.415	0.208	5
260	5	162	167	218	0.587	0.294	5
261	5	165	168	217	0.587	0.294	6
262	5	168	171	217	1.245	0.623	8
263	5	171	173	217	0.83	0.415	6
264	5	174	176	216	1.313	0.656	6
265	5	177	179	214	1.497	0.748	9
266	5	180	183	211	2.076	1.038	32
267	5	183	186	209	1.497	0.748	12
268	6	33	255	275	-1	-1	6
269	6	36	253	275	0.83	0.415	5
270	6	39	248	273	2.236	1.118	17
271	6	42	246	271	1.174	0.587	31
272	6	45	244	269	1.174	0.587	59
273	6	48	242	266	1.497	0.748	36
274	6	51	239	263	1.761	0.881	13
275	6	54	231	256	4.413	2.206	5
276	6	57	233	257	0.928	0.464	4
277	6	60	237	261	2.348	1.174	5
278	6	63	244	268	4.11	2.055	72
279	6	66	256	269	4.999	2.499	5
280	6	69	258	269	0.83	0.415	5
281	6	72	250	265	3.713	1.857	6
282	6	75	246	261	2.348	1.174	34
283	6	78	246	255	2.491	1.245	91
284	6	81	244	253	1.174	0.587	48
285	6	84	242	250	1.497	0.748	60
286	6	87	241	252	0.928	0.464	54
287	6	90	243	256	1.857	0.928	113
288	6	93	244	259	1.313	0.656	67
289	6	96	244	259	0	0	43
290	6	99	245	258	0.587	0.294	65
291	6	102	245	258	0	0	127
292	6	105	243	257	0.928	0.464	71
293	6	108	238	257	2.076	1.038	8
294	6	111	236	256	0.928	0.464	18
295	6	114	238	253	1.497	0.748	8
296	6	117	238	254	0.415	0.208	17
297	6	120	242	258	2.348	1.174	68
298	6	123	243	259	0.587	0.294	53
299	6	126	241	259	0.83	0.415	30
300	6	129	235	256	2.785	1.392	26
301	6	132	233	253	1.497	0.748	12
302	6	135	235	254	0.928	0.464	10
303	6	138	238	256	1.497	0.748	8
304	6	141	240	257	0.928	0.464	7
305	6	144	250	259	4.233	2.117	10
306	6	147	252	259	0.83	0.415	35
307	6	150	257	262	2.421	1.21	24
308	6	153	259	264	1.174	0.587	34
309	6	156	260	267	1.313	0.656	40
310	6	159	260	268	0.415	0.208	37
311	6	162	252	261	4.413	2.206	49
312	6	165	250	258	1.497	0.748	9
313	6	168	250	256	0.83	0.415	55
314	6	171	248	254	1.174	0.587	14
315	6	174	248	254	0	0	15
316	6	177	246	257	1.497	0.748	88
317	6	180	245	260	1.313	0.656	22
318	6	183	243	259	0.928	0.464	11
319	7	126	207	253	-1	-1	10
320	7	129	205	254	0.928	0.464	33
321	7	132	205	254	0	0	9
322	7	135	205	253	0.415	0.208	12
323	7	138	206	250	1.313	0.656	53
324	7	141	208	248	1.174	0.587	23
325	7	144	215	253	3.571	1.786	47
326	7	147	216	254	0.587	0.294	24
327	7	150	215	254	0.415	0.208	5
328	7	153	212	252	1.497	0.748	36
329	7	156	206	248	2.994	1.497	65
330	7	159	201	244	2.658	1.329	19
331	7	162	192	242	3.827	1.914	22
332	7	165	187	243	2.117	1.058	9
333	7	168	182	243	2.076	1.038	14
334	7	171	182	242	0.415	0.208	7
335	7	174	190	241	3.347	1.673	15
336	7	177	193	242	1.313	0.656	12
337	7	180	198	242	2.076	1.038	5
338	7	183	203	241	2.117	1.058	14
339	8	81	105	310	-1	-1	5
340	8	84	106	305	2.117	1.058	20
341	8	87	107	301	1.712	0.856	31
342	8	90	111	296	2.658	1.329	13
343	8	93	114	294	1.497	0.748	11
344	8	96	117	292	1.497	0.748	14
345	8	99	119	291	0.928	0.464	42
346	8	102	124	293	2.236	1.118	9
347	8	105	133	292	3.759	1.88	6
348	8	108	140	292	2.906	1.453	49
349	8	111	149	290	3.827	1.914	60
350	8	114	151	289	0.928	0.464	78
351	8	117	154	288	1.313	0.656	46
352	8	120	156	287	0.928	0.464	79
353	8	123	159	285	1.497	0.748	14
354	8	126	164	283	2.236	1.118	16
355	8	129	169	281	2.236	1.118	6
356	8	132	172	279	1.497	0.748	5
357	8	135	178	274	3.242	1.621	23
358	8	138	184	271	2.785	1.392	19
359	8	141	186	270	0.928	0.464	7
360	8	144	191	267	2.421	1.21	72
361	8	147	200	267	3.736	1.868	52
362	8	150	203	267	1.245	0.623	84
363	8	153	200	267	1.245	0.623	41
364	8	156	194	265	2.625	1.313	54
365	8	159	186	262	3.547	1.773	11
366	8	162	180	256	3.522	1.761	9
367	8	165	174	246	4.841	2.421	10
368	8	168	172	244	1.174	0.587	24
369	8	171	174	241	1.497	0.748	41
370	8	174	174	242	0.415	0.208	20
371	8	177	176	249	3.022	1.511	9
372	8	180	179	251	1.497	0.748	50
373	8	183	184	254	2.421	1.21	13
