# Supplementary material for: The Arp2/3 complex is required for in situ haptotactic response of microglia to iC3b
Source: EMBO Rep. 2026 Feb 27;27(7):1666–95. doi: 10.1038/s44319-026-00720-9 (PMC13076747; doi:10.1038/s44319-026-00720-9)
Supplement: Supplementary file 18 — Source data Fig. 6 [file 44319_2026_720_MOESM18_ESM.zip › Figure 6/6C-G/013125/dmso tracks.csv]

Track n�	Slice n�	X	Y	Distance	Velocity	Pixel Value
1	21	159	242	-1.000	-1.000	16
1	24	166	234	4.413	2.206	6
1	27	172	234	2.491	1.245	14
1	30	173	234	0.415	0.208	9
1	33	174	234	0.415	0.208	5
1	36	176	234	0.830	0.415	8
1	39	180	233	1.712	0.856	6
1	42	186	232	2.525	1.263	9
1	45	190	232	1.661	0.830	89
1	48	192	232	0.830	0.415	74
1	51	195	232	1.245	0.623	34
1	54	197	231	0.928	0.464	98
1	57	199	231	0.830	0.415	92
1	60	201	231	0.830	0.415	255
1	63	202	230	0.587	0.294	245
1	66	203	230	0.415	0.208	209
1	69	203	230	0.000	0.000	245
1	72	206	228	1.497	0.748	14
1	75	206	228	0.000	0.000	5
1	78	204	228	0.830	0.415	12
1	81	201	228	1.245	0.623	51
1	84	200	229	0.587	0.294	101
1	87	198	229	0.830	0.415	15
1	90	199	229	0.415	0.208	54
1	93	206	228	2.935	1.468	62
1	96	208	228	0.830	0.415	83
1	99	209	228	0.415	0.208	90
1	102	211	228	0.830	0.415	81
1	105	204	226	3.022	1.511	15
1	108	200	226	1.661	0.830	8
1	111	199	227	0.587	0.294	12
1	114	211	226	4.999	2.499	126
1	117	213	225	0.928	0.464	119
1	120	216	223	1.497	0.748	131
1	123	219	222	1.313	0.656	141
1	126	219	222	0.000	0.000	9
1	129	216	223	1.313	0.656	65
1	132	213	225	1.497	0.748	70
1	135	210	226	1.313	0.656	51
1	138	211	225	0.587	0.294	28
1	141	213	223	1.174	0.587	69
1	144	217	221	1.857	0.928	55
1	147	224	219	3.022	1.511	109
1	150	226	218	0.928	0.464	66
1	153	228	218	0.830	0.415	78
1	156	228	217	0.415	0.208	88
1	159	227	217	0.415	0.208	31
1	162	222	219	2.236	1.118	67
1	165	218	220	1.712	0.856	57
1	168	213	221	2.117	1.058	9
1	171	211	222	0.928	0.464	101
1	174	209	222	0.830	0.415	64
1	177	205	222	1.661	0.830	11
1	180	204	222	0.415	0.208	7
1	183	205	221	0.587	0.294	8
2	18	254	213	-1.000	-1.000	53
2	21	253	216	1.313	0.656	8
2	24	251	217	0.928	0.464	28
2	27	248	221	2.076	1.038	56
2	30	248	222	0.415	0.208	22
2	33	246	224	1.174	0.587	43
2	36	244	225	0.928	0.464	25
2	39	242	226	0.928	0.464	18
2	42	241	226	0.415	0.208	13
2	45	239	224	1.174	0.587	28
2	48	240	221	1.313	0.656	35
2	51	239	218	1.313	0.656	28
2	54	240	215	1.313	0.656	96
2	57	233	211	3.347	1.673	14
2	60	233	212	0.415	0.208	15
2	63	238	215	2.421	1.210	49
2	66	238	216	0.415	0.208	54
2	69	240	221	2.236	1.118	26
2	72	240	221	0.000	0.000	20
2	75	241	219	0.928	0.464	43
2	78	240	217	0.928	0.464	43
2	81	239	214	1.313	0.656	81
2	84	238	213	0.587	0.294	44
2	87	236	211	1.174	0.587	107
2	90	235	210	0.587	0.294	30
2	93	235	209	0.415	0.208	17
2	96	240	211	2.236	1.118	150
2	99	240	215	1.661	0.830	32
2	102	241	218	1.313	0.656	18
2	105	241	218	0.000	0.000	20
2	108	240	215	1.313	0.656	38
2	111	237	212	1.761	0.881	30
2	114	236	210	0.928	0.464	24
2	117	236	207	1.245	0.623	17
2	120	238	211	1.857	0.928	27
2	123	240	212	0.928	0.464	103
2	126	242	214	1.174	0.587	44
2	129	243	216	0.928	0.464	18
2	132	242	218	0.928	0.464	35
2	135	241	213	2.117	1.058	63
2	138	240	209	1.712	0.856	175
2	141	237	207	1.497	0.748	77
2	144	236	206	0.587	0.294	23
2	147	239	209	1.761	0.881	115
2	150	240	213	1.712	0.856	35
2	153	240	214	0.415	0.208	27
2	156	241	216	0.928	0.464	24
2	159	242	219	1.313	0.656	23
2	162	241	220	0.587	0.294	24
2	165	233	219	3.347	1.673	46
2	168	232	218	0.587	0.294	53
2	171	234	216	1.174	0.587	74
2	174	235	213	1.313	0.656	53
2	177	235	211	0.830	0.415	57
2	180	235	210	0.415	0.208	60
2	183	234	209	0.587	0.294	37
3	30	251	261	-1.000	-1.000	9
3	33	251	259	0.830	0.415	14
3	36	251	256	1.245	0.623	8
3	39	249	255	0.928	0.464	7
3	42	246	253	1.497	0.748	48
3	45	243	250	1.761	0.881	63
3	48	238	246	2.658	1.329	24
3	51	236	243	1.497	0.748	5
3	54	233	241	1.497	0.748	9
3	57	236	246	2.421	1.210	6
3	60	242	250	2.994	1.497	7
3	63	246	252	1.857	0.928	47
3	66	256	250	4.233	2.117	17
3	69	259	245	2.421	1.210	7
3	72	259	242	1.245	0.623	6
3	75	253	246	2.994	1.497	19
3	78	251	248	1.174	0.587	76
3	81	248	252	2.076	1.038	45
3	84	244	257	2.658	1.329	194
3	87	243	261	1.712	0.856	20
3	90	244	261	0.415	0.208	50
3	93	240	250	4.859	2.429	35
3	96	237	243	3.162	1.581	3
3	99	232	241	2.236	1.118	3
3	102	240	249	4.697	2.348	9
3	105	244	254	2.658	1.329	153
3	108	246	262	3.423	1.712	55
3	111	246	263	0.415	0.208	62
3	114	247	260	1.313	0.656	97
3	117	248	254	2.525	1.263	98
3	120	247	249	2.117	1.058	55
3	123	248	248	0.587	0.294	80
3	126	246	255	3.022	1.511	88
3	129	243	262	3.162	1.581	35
3	132	243	262	0.000	0.000	24
3	135	242	256	2.525	1.263	75
3	138	242	256	0.000	0.000	82
3	141	238	253	2.076	1.038	13
3	144	234	251	1.857	0.928	9
3	147	238	255	2.348	1.174	28
3	150	243	258	2.421	1.210	16
3	153	245	257	0.928	0.464	75
3	156	245	251	2.491	1.245	122
3	159	248	245	2.785	1.392	90
3	162	253	242	2.421	1.210	9
3	165	255	239	1.497	0.748	6
3	168	250	239	2.076	1.038	40
3	171	246	245	2.994	1.497	13
3	174	244	249	1.857	0.928	58
3	177	244	253	1.661	0.830	52
3	180	244	257	1.661	0.830	34
3	183	244	257	0.000	0.000	17
4	27	273	169	-1.000	-1.000	148
4	30	273	171	0.830	0.415	255
4	33	273	175	1.661	0.830	70
4	36	273	176	0.415	0.208	15
4	39	271	179	1.497	0.748	45
4	42	271	179	0.000	0.000	9
4	45	269	178	0.928	0.464	167
4	48	270	182	1.712	0.856	10
4	51	269	185	1.313	0.656	8
4	54	268	185	0.415	0.208	3
4	57	268	184	0.415	0.208	13
4	60	265	190	2.785	1.392	6
4	63	265	190	0.000	0.000	5
4	66	268	185	2.421	1.210	7
4	69	270	181	1.857	0.928	9
4	72	272	176	2.236	1.118	89
4	75	274	174	1.174	0.587	26
4	78	275	172	0.928	0.464	43
4	81	276	173	0.587	0.294	14
4	84	275	180	2.935	1.468	7
4	87	275	183	1.245	0.623	6
4	90	275	183	0.000	0.000	4
4	93	274	187	1.712	0.856	3
4	96	273	189	0.928	0.464	4
4	99	273	190	0.415	0.208	5
4	102	271	193	1.497	0.748	6
4	105	267	198	2.658	1.329	8
4	108	263	203	2.658	1.329	31
4	111	265	201	1.174	0.587	47
4	114	271	189	5.570	2.785	7
4	117	273	184	2.236	1.118	7
4	120	274	184	0.415	0.208	9
4	123	275	192	3.347	1.673	11
4	126	274	194	0.928	0.464	7
4	129	270	201	3.347	1.673	134
4	132	269	202	0.587	0.294	13
4	135	265	203	1.712	0.856	8
4	138	261	204	1.712	0.856	12
4	141	259	205	0.928	0.464	7
4	144	259	205	0.000	0.000	3
4	147	267	200	3.916	1.958	15
4	150	271	197	2.076	1.038	7
4	153	275	195	1.857	0.928	6
4	156	280	192	2.421	1.210	56
4	159	283	188	2.076	1.038	9
4	162	285	184	1.857	0.928	16
4	165	285	185	0.415	0.208	84
4	168	280	194	4.274	2.137	99
4	171	276	199	2.658	1.329	56
4	174	272	204	2.658	1.329	27
4	177	269	204	1.245	0.623	6
4	180	264	207	2.421	1.210	7
4	183	262	206	0.928	0.464	6
5	33	157	242	-1.000	-1.000	11
5	36	157	237	2.076	1.038	12
5	39	159	232	2.236	1.118	7
5	42	161	227	2.236	1.118	6
5	45	162	225	0.928	0.464	11
5	48	163	225	0.415	0.208	5
5	51	166	224	1.313	0.656	5
5	54	168	222	1.174	0.587	9
5	57	169	221	0.587	0.294	4
5	60	172	217	2.076	1.038	7
5	63	174	214	1.497	0.748	6
5	66	178	211	2.076	1.038	7
5	69	181	209	1.497	0.748	7
5	72	182	207	0.928	0.464	6
5	75	182	205	0.830	0.415	7
5	78	186	204	1.712	0.856	4
5	81	186	204	0.000	0.000	5
5	84	185	204	0.415	0.208	5
5	87	182	204	1.245	0.623	6
5	90	180	205	0.928	0.464	7
5	93	177	210	2.421	1.210	7
5	96	178	209	0.587	0.294	6
5	99	186	208	3.347	1.673	6
5	102	188	207	0.928	0.464	5
5	105	195	206	2.935	1.468	7
5	108	197	205	0.928	0.464	3
5	111	186	208	4.733	2.367	7
5	114	172	211	5.944	2.972	5
5	117	170	212	0.928	0.464	7
5	120	168	215	1.497	0.748	6
5	123	170	213	1.174	0.587	3
5	126	172	208	2.236	1.118	36
5	129	178	204	2.994	1.497	11
5	132	178	203	0.415	0.208	21
5	135	182	200	2.076	1.038	72
5	138	179	199	1.313	0.656	80
5	141	176	201	1.497	0.748	123
5	144	175	205	1.712	0.856	8
5	147	172	210	2.421	1.210	10
5	150	170	212	1.174	0.587	5
5	153	166	217	2.658	1.329	9
5	156	165	219	0.928	0.464	4
5	159	166	219	0.415	0.208	5
5	162	167	218	0.587	0.294	5
5	165	168	217	0.587	0.294	6
5	168	171	217	1.245	0.623	8
5	171	173	217	0.830	0.415	6
5	174	176	216	1.313	0.656	6
5	177	179	214	1.497	0.748	9
5	180	183	211	2.076	1.038	32
5	183	186	209	1.497	0.748	12
6	33	255	275	-1.000	-1.000	6
6	36	253	275	0.830	0.415	5
6	39	248	273	2.236	1.118	17
6	42	246	271	1.174	0.587	31
6	45	244	269	1.174	0.587	59
6	48	242	266	1.497	0.748	36
6	51	239	263	1.761	0.881	13
6	54	231	256	4.413	2.206	5
6	57	233	257	0.928	0.464	4
6	60	237	261	2.348	1.174	5
6	63	244	268	4.110	2.055	72
6	66	256	269	4.999	2.499	5
6	69	258	269	0.830	0.415	5
6	72	250	265	3.713	1.857	6
6	75	246	261	2.348	1.174	34
6	78	246	255	2.491	1.245	91
6	81	244	253	1.174	0.587	48
6	84	242	250	1.497	0.748	60
6	87	241	252	0.928	0.464	54
6	90	243	256	1.857	0.928	113
6	93	244	259	1.313	0.656	67
6	96	244	259	0.000	0.000	43
6	99	245	258	0.587	0.294	65
6	102	245	258	0.000	0.000	127
6	105	243	257	0.928	0.464	71
6	108	238	257	2.076	1.038	8
6	111	236	256	0.928	0.464	18
6	114	238	253	1.497	0.748	8
6	117	238	254	0.415	0.208	17
6	120	242	258	2.348	1.174	68
6	123	243	259	0.587	0.294	53
6	126	241	259	0.830	0.415	30
6	129	235	256	2.785	1.392	26
6	132	233	253	1.497	0.748	12
6	135	235	254	0.928	0.464	10
6	138	238	256	1.497	0.748	8
6	141	240	257	0.928	0.464	7
6	144	250	259	4.233	2.117	10
6	147	252	259	0.830	0.415	35
6	150	257	262	2.421	1.210	24
6	153	259	264	1.174	0.587	34
6	156	260	267	1.313	0.656	40
6	159	260	268	0.415	0.208	37
6	162	252	261	4.413	2.206	49
6	165	250	258	1.497	0.748	9
6	168	250	256	0.830	0.415	55
6	171	248	254	1.174	0.587	14
6	174	248	254	0.000	0.000	15
6	177	246	257	1.497	0.748	88
6	180	245	260	1.313	0.656	22
6	183	243	259	0.928	0.464	11
7	126	207	253	-1.000	-1.000	10
7	129	205	254	0.928	0.464	33
7	132	205	254	0.000	0.000	9
7	135	205	253	0.415	0.208	12
7	138	206	250	1.313	0.656	53
7	141	208	248	1.174	0.587	23
7	144	215	253	3.571	1.786	47
7	147	216	254	0.587	0.294	24
7	150	215	254	0.415	0.208	5
7	153	212	252	1.497	0.748	36
7	156	206	248	2.994	1.497	65
7	159	201	244	2.658	1.329	19
7	162	192	242	3.827	1.914	22
7	165	187	243	2.117	1.058	9
7	168	182	243	2.076	1.038	14
7	171	182	242	0.415	0.208	7
7	174	190	241	3.347	1.673	15
7	177	193	242	1.313	0.656	12
7	180	198	242	2.076	1.038	5
7	183	203	241	2.117	1.058	14
8	81	105	310	-1.000	-1.000	5
8	84	106	305	2.117	1.058	20
8	87	107	301	1.712	0.856	31
8	90	111	296	2.658	1.329	13
8	93	114	294	1.497	0.748	11
8	96	117	292	1.497	0.748	14
8	99	119	291	0.928	0.464	42
8	102	124	293	2.236	1.118	9
8	105	133	292	3.759	1.880	6
8	108	140	292	2.906	1.453	49
8	111	149	290	3.827	1.914	60
8	114	151	289	0.928	0.464	78
8	117	154	288	1.313	0.656	46
8	120	156	287	0.928	0.464	79
8	123	159	285	1.497	0.748	14
8	126	164	283	2.236	1.118	16
8	129	169	281	2.236	1.118	6
8	132	172	279	1.497	0.748	5
8	135	178	274	3.242	1.621	23
8	138	184	271	2.785	1.392	19
8	141	186	270	0.928	0.464	7
8	144	191	267	2.421	1.210	72
8	147	200	267	3.736	1.868	52
8	150	203	267	1.245	0.623	84
8	153	200	267	1.245	0.623	41
8	156	194	265	2.625	1.313	54
8	159	186	262	3.547	1.773	11
8	162	180	256	3.522	1.761	9
8	165	174	246	4.841	2.421	10
8	168	172	244	1.174	0.587	24
8	171	174	241	1.497	0.748	41
8	174	174	242	0.415	0.208	20
8	177	176	249	3.022	1.511	9
8	180	179	251	1.497	0.748	50
8	183	184	254	2.421	1.210	13
