# Supplementary material for: The Arp2/3 complex is required for in situ haptotactic response of microglia to iC3b
Source: EMBO Rep. 2026 Feb 27;27(7):1666–95. doi: 10.1038/s44319-026-00720-9 (PMC13076747; doi:10.1038/s44319-026-00720-9)
Supplement: Supplementary file 18 — Source data Fig. 6 [file 44319_2026_720_MOESM18_ESM.zip › Figure 6/6C-G/121324/ck666 branch lengths.csv]

	Label	Area	Mean	Min	Max	XM	YM	Perim.	Angle	Circ.	IntDen	RawIntDen	AR	Round	Solidity	MinThr	MaxThr	Length
1		8.617	10.740	5.000	27.000	0	0	20.481	162.300	0.258	92.544	537.000	0.000	0.000	NaN	0	255	20.481
2		7.927	12.239	4.000	31.000	0	0	18.514	-137.726	0.291	97.025	563.000	0.000	0.000	NaN	0	255	18.514
3		7.410	8.953	5.000	15.000	0	0	17.302	149.744	0.311	66.349	385.000	0.000	0.000	NaN	0	255	17.302
4		7.066	13.683	6.000	46.000	0	0	16.449	-137.045	0.328	96.680	561.000	0.000	0.000	NaN	0	255	16.449
5	Mean	7.755	11.404	5.000	29.750	0	0	18.186	9.318	0.297	88.150	511.500	0.000	0.000	NaN	0	255	18.186
6	SD	0.675	2.028	0.816	12.790	0	0	1.749	169.477	0.030	14.676	85.157	0.000	0.000	NaN	0	0	1.749
7	Min	7.066	8.953	4.000	15.000	0	0	16.449	-137.726	0.258	66.349	385.000	0.000	0.000	1.798E308	0	255	16.449
8	Max	8.617	13.683	6.000	46.000	0	0	20.481	162.300	0.328	97.025	563.000	0.000	0.000	-1.798E308	0	255	20.481
