# Supplementary material for: The Arp2/3 complex is required for in situ haptotactic response of microglia to iC3b
Source: EMBO Rep. 2026 Feb 27;27(7):1666–95. doi: 10.1038/s44319-026-00720-9 (PMC13076747; doi:10.1038/s44319-026-00720-9)
Supplement: Supplementary file 18 — Source data Fig. 6 [file 44319_2026_720_MOESM18_ESM.zip › Figure 6/6C-G/121324/ck666 tracks 428.txt]

	Track n�	Slice n�	X	Y	Distance	Velocity	Pixel Value
1	1	18	312	165	-1	-1	101
2	1	21	304	170	3.916	1.958	70
3	1	24	303	169	0.587	0.294	52
4	1	27	302	169	0.415	0.208	42
5	1	30	301	170	0.587	0.294	41
6	1	33	300	171	0.587	0.294	13
7	1	36	302	174	1.497	0.748	10
8	1	39	302	178	1.661	0.83	15
9	1	42	302	182	1.661	0.83	53
10	1	45	304	183	0.928	0.464	70
11	1	48	304	186	1.245	0.623	79
12	1	51	304	189	1.245	0.623	36
13	1	54	303	192	1.313	0.656	30
14	1	57	302	194	0.928	0.464	29
15	1	60	300	196	1.174	0.587	54
16	1	63	299	197	0.587	0.294	56
17	1	66	298	198	0.587	0.294	57
18	1	69	296	197	0.928	0.464	47
19	1	72	299	193	2.076	1.038	15
20	1	75	302	192	1.313	0.656	22
21	1	78	304	191	0.928	0.464	23
22	1	81	306	188	1.497	0.748	50
23	1	84	304	190	1.174	0.587	38
24	1	87	300	191	1.712	0.856	22
25	1	90	295	191	2.076	1.038	27
26	1	93	288	192	2.935	1.468	105
27	1	96	286	194	1.174	0.587	72
28	1	99	289	196	1.497	0.748	135
29	1	102	292	199	1.761	0.881	54
30	1	105	292	200	0.415	0.208	57
31	1	108	291	194	2.525	1.263	86
32	1	111	290	192	0.928	0.464	73
33	1	114	296	188	2.994	1.497	57
34	1	117	302	186	2.625	1.313	59
35	1	120	295	191	3.571	1.786	44
36	1	123	288	195	3.347	1.673	52
37	1	126	285	199	2.076	1.038	43
38	1	129	285	199	0	0	63
39	1	132	284	201	0.928	0.464	81
40	1	135	286	197	1.857	0.928	77
41	1	138	291	192	2.935	1.468	77
42	1	141	293	190	1.174	0.587	51
43	1	144	294	189	0.587	0.294	62
44	1	147	295	188	0.587	0.294	62
45	1	150	294	190	0.928	0.464	84
46	1	153	290	194	2.348	1.174	63
47	1	156	288	197	1.497	0.748	81
48	1	159	286	195	1.174	0.587	123
49	1	162	283	196	1.313	0.656	88
50	1	165	288	198	2.236	1.118	88
51	1	168	288	197	0.415	0.208	75
52	1	171	292	193	2.348	1.174	80
53	1	174	295	189	2.076	1.038	73
54	1	177	297	187	1.174	0.587	60
55	1	180	293	190	2.076	1.038	56
56	1	183	292	192	0.928	0.464	2
57	2	27	251	145	-1	-1	244
58	2	30	252	145	0.415	0.208	119
59	2	33	254	145	0.83	0.415	39
60	2	36	255	146	0.587	0.294	65
61	2	39	257	146	0.83	0.415	56
62	2	42	261	146	1.661	0.83	32
63	2	45	258	148	1.497	0.748	51
64	2	48	255	150	1.497	0.748	12
65	2	51	252	152	1.497	0.748	11
66	2	54	248	154	1.857	0.928	14
67	2	57	244	155	1.712	0.856	120
68	2	60	243	153	0.928	0.464	219
69	2	63	243	148	2.076	1.038	255
70	2	66	245	146	1.174	0.587	231
71	2	69	246	148	0.928	0.464	207
72	2	72	246	148	0	0	180
73	2	75	246	148	0	0	209
74	2	78	246	151	1.245	0.623	125
75	2	81	245	151	0.415	0.208	160
76	2	84	245	151	0	0	160
77	2	87	245	149	0.83	0.415	155
78	2	90	245	146	1.245	0.623	153
79	2	93	244	145	0.587	0.294	92
80	2	96	244	144	0.415	0.208	53
81	2	99	243	147	1.313	0.656	244
82	2	102	244	147	0.415	0.208	127
83	2	105	240	152	2.658	1.329	172
84	2	108	240	152	0	0	132
85	2	111	239	152	0.415	0.208	175
86	2	114	230	157	4.274	2.137	245
87	2	117	229	158	0.587	0.294	161
88	2	120	228	160	0.928	0.464	143
89	2	123	228	161	0.415	0.208	92
90	2	126	224	162	1.712	0.856	42
91	2	129	222	162	0.83	0.415	30
92	2	132	221	161	0.587	0.294	66
93	2	135	222	160	0.587	0.294	70
94	2	138	223	159	0.587	0.294	67
95	2	141	224	157	0.928	0.464	50
96	2	144	226	156	0.928	0.464	31
97	2	147	227	155	0.587	0.294	41
98	2	150	225	160	2.236	1.118	18
99	2	153	227	160	0.83	0.415	9
100	2	156	228	161	0.587	0.294	19
101	2	159	231	164	1.761	0.881	8
102	2	162	233	166	1.174	0.587	6
103	2	165	234	167	0.587	0.294	7
104	2	168	236	168	0.928	0.464	6
105	2	171	238	172	1.857	0.928	9
106	2	174	238	174	0.83	0.415	12
107	2	177	240	178	1.857	0.928	31
108	2	180	243	182	2.076	1.038	34
109	2	183	244	182	0.415	0.208	3
110	3	18	331	253	-1	-1	30
111	3	21	329	253	0.83	0.415	45
112	3	24	325	252	1.712	0.856	43
113	3	27	318	250	3.022	1.511	59
114	3	30	317	250	0.415	0.208	33
115	3	33	314	250	1.245	0.623	32
116	3	36	312	250	0.83	0.415	42
117	3	39	307	249	2.117	1.058	26
118	3	42	301	251	2.625	1.313	29
119	3	45	298	252	1.313	0.656	21
120	3	48	293	252	2.076	1.038	37
121	3	51	287	254	2.625	1.313	38
122	3	54	282	252	2.236	1.118	33
123	3	57	279	251	1.313	0.656	39
124	3	60	273	249	2.625	1.313	46
125	3	63	269	247	1.857	0.928	32
126	3	66	269	246	0.415	0.208	50
127	3	69	269	249	1.245	0.623	40
128	3	72	266	248	1.313	0.656	29
129	3	75	262	247	1.712	0.856	17
130	3	78	261	248	0.587	0.294	15
131	3	81	275	249	5.827	2.913	22
132	3	84	277	249	0.83	0.415	37
133	3	87	280	249	1.245	0.623	23
134	3	90	283	249	1.245	0.623	26
135	3	93	287	248	1.712	0.856	27
136	3	96	290	248	1.245	0.623	32
137	3	99	290	248	0	0	33
138	3	102	281	249	3.759	1.88	33
139	3	105	275	250	2.525	1.263	16
140	3	108	269	251	2.525	1.263	48
141	3	111	268	249	0.928	0.464	62
142	3	114	267	246	1.313	0.656	40
143	3	117	265	246	0.83	0.415	44
144	3	120	271	246	2.491	1.245	47
145	3	123	277	247	2.525	1.263	30
146	3	126	284	246	2.935	1.468	40
147	3	129	288	246	1.661	0.83	40
148	3	132	294	245	2.525	1.263	53
149	3	135	280	249	6.044	3.022	36
150	3	138	269	248	4.585	2.293	49
151	3	141	267	245	1.497	0.748	35
152	3	144	267	245	0	0	33
153	3	147	271	243	1.857	0.928	35
154	3	150	275	242	1.712	0.856	64
155	3	153	279	240	1.857	0.928	36
156	3	156	283	238	1.857	0.928	22
157	3	159	284	238	0.415	0.208	32
158	3	162	285	238	0.415	0.208	32
159	3	165	285	237	0.415	0.208	35
160	3	168	288	236	1.313	0.656	44
161	3	171	287	238	0.928	0.464	32
162	3	174	281	238	2.491	1.245	42
163	3	177	278	238	1.245	0.623	30
164	3	180	278	242	1.661	0.83	39
165	3	183	277	243	0.587	0.294	3
166	4	21	318	176	-1	-1	46
167	4	24	318	176	0	0	57
168	4	27	318	178	0.83	0.415	30
169	4	30	319	181	1.313	0.656	10
170	4	33	316	184	1.761	0.881	74
171	4	36	314	186	1.174	0.587	84
172	4	39	315	188	0.928	0.464	59
173	4	42	316	192	1.712	0.856	54
174	4	45	318	192	0.83	0.415	29
175	4	48	312	192	2.491	1.245	30
176	4	51	308	196	2.348	1.174	10
177	4	54	299	203	4.733	2.367	16
178	4	57	297	202	0.928	0.464	25
179	4	60	289	211	4.999	2.499	11
180	4	63	289	211	0	0	10
181	4	66	297	203	4.697	2.348	25
182	4	69	300	199	2.076	1.038	23
183	4	72	308	194	3.916	1.958	36
184	4	75	310	194	0.83	0.415	40
185	4	78	311	194	0.415	0.208	20
186	4	81	316	201	3.571	1.786	18
187	4	84	318	207	2.625	1.313	14
188	4	87	320	209	1.174	0.587	10
189	4	90	322	209	0.83	0.415	9
190	4	93	329	205	3.347	1.673	7
191	4	96	320	195	5.585	2.792	34
192	4	99	314	187	4.151	2.076	97
193	4	102	309	183	2.658	1.329	108
194	4	105	310	189	2.525	1.263	31
195	4	108	311	193	1.712	0.856	21
196	4	111	312	200	2.935	1.468	9
197	4	114	312	201	0.415	0.208	8
198	4	117	309	193	3.547	1.773	12
199	4	120	298	194	4.585	2.293	46
200	4	123	289	196	3.827	1.914	47
201	4	126	285	199	2.076	1.038	43
202	4	129	285	203	1.661	0.83	44
203	4	132	285	205	0.83	0.415	45
204	4	135	286	206	0.587	0.294	37
205	4	138	288	204	1.174	0.587	43
206	4	141	288	204	0	0	39
207	4	144	290	198	2.625	1.313	42
208	4	147	293	194	2.076	1.038	67
209	4	150	295	192	1.174	0.587	91
210	4	153	298	190	1.497	0.748	56
211	4	156	304	188	2.625	1.313	13
212	4	159	305	187	0.587	0.294	17
213	4	162	308	185	1.497	0.748	24
214	4	165	309	184	0.587	0.294	27
215	4	168	310	182	0.928	0.464	26
216	4	171	312	181	0.928	0.464	33
217	4	174	313	179	0.928	0.464	60
218	4	177	313	179	0	0	66
219	4	180	314	177	0.928	0.464	198
220	4	183	313	177	0.415	0.208	3
221	5	33	320	168	-1	-1	140
222	5	36	318	169	0.928	0.464	191
223	5	39	315	170	1.313	0.656	133
224	5	42	312	170	1.245	0.623	66
225	5	45	309	170	1.245	0.623	36
226	5	48	306	168	1.497	0.748	22
227	5	51	302	168	1.661	0.83	11
228	5	54	297	168	2.076	1.038	18
229	5	57	292	168	2.076	1.038	6
230	5	60	290	168	0.83	0.415	6
231	5	63	292	169	0.928	0.464	5
232	5	66	299	170	2.935	1.468	13
233	5	69	304	170	2.076	1.038	40
234	5	72	311	170	2.906	1.453	89
235	5	75	314	172	1.497	0.748	102
236	5	78	308	175	2.785	1.392	29
237	5	81	304	175	1.661	0.83	12
238	5	84	298	175	2.491	1.245	10
239	5	87	292	174	2.525	1.263	8
240	5	90	288	174	1.661	0.83	41
241	5	93	287	174	0.415	0.208	11
242	5	96	294	172	3.022	1.511	15
243	5	99	298	172	1.661	0.83	9
244	5	102	302	173	1.712	0.856	10
245	5	105	295	174	2.935	1.468	7
246	5	108	292	173	1.313	0.656	9
247	5	111	289	173	1.245	0.623	8
248	5	114	287	172	0.928	0.464	6
249	5	117	288	172	0.415	0.208	8
250	5	120	288	172	0	0	5
251	5	123	288	172	0	0	8
252	5	126	288	175	1.245	0.623	8
253	5	129	290	177	1.174	0.587	8
254	5	132	291	178	0.587	0.294	8
255	5	135	294	179	1.313	0.656	5
256	5	138	296	180	0.928	0.464	10
257	5	141	298	181	0.928	0.464	9
258	5	144	300	182	0.928	0.464	22
259	5	147	303	183	1.313	0.656	36
260	5	150	305	183	0.83	0.415	47
261	5	153	306	182	0.587	0.294	46
262	5	156	308	181	0.928	0.464	47
263	5	159	308	181	0	0	53
264	5	162	309	180	0.587	0.294	53
265	5	165	310	178	0.928	0.464	47
266	5	168	310	176	0.83	0.415	65
267	5	171	311	176	0.415	0.208	50
268	5	174	313	174	1.174	0.587	110
269	5	177	313	174	0	0	175
270	5	180	313	174	0	0	169
271	5	183	314	173	0.587	0.294	2
272	6	39	317	250	-1	-1	43
273	6	42	310	251	2.935	1.468	16
274	6	45	309	251	0.415	0.208	26
275	6	48	305	251	1.661	0.83	21
276	6	51	299	251	2.491	1.245	37
277	6	54	288	252	4.585	2.293	29
278	6	57	282	254	2.625	1.313	56
279	6	60	277	254	2.076	1.038	37
280	6	63	273	253	1.712	0.856	22
281	6	66	265	252	3.347	1.673	19
282	6	69	263	251	0.928	0.464	16
283	6	72	263	250	0.415	0.208	25
284	6	75	261	249	0.928	0.464	12
285	6	78	259	248	0.928	0.464	33
286	6	81	262	248	1.245	0.623	16
287	6	84	267	249	2.117	1.058	65
288	6	87	272	250	2.117	1.058	53
289	6	90	277	249	2.117	1.058	29
290	6	93	277	248	0.415	0.208	37
291	6	96	271	251	2.785	1.392	55
292	6	99	269	250	0.928	0.464	18
293	6	102	263	251	2.525	1.263	27
294	6	105	263	251	0	0	37
295	6	108	264	250	0.587	0.294	29
296	6	111	267	250	1.245	0.623	40
297	6	114	269	250	0.83	0.415	32
298	6	117	275	248	2.625	1.313	30
299	6	120	279	248	1.661	0.83	37
300	6	123	283	246	1.857	0.928	24
301	6	126	283	246	0	0	21
302	6	129	282	246	0.415	0.208	37
303	6	132	280	247	0.928	0.464	34
304	6	135	275	248	2.117	1.058	50
305	6	138	270	248	2.076	1.038	45
306	6	141	263	246	3.022	1.511	40
307	6	144	262	245	0.587	0.294	35
308	6	147	266	243	1.857	0.928	37
309	6	150	269	241	1.497	0.748	34
310	6	153	270	240	0.587	0.294	37
311	6	156	272	240	0.83	0.415	41
312	6	159	273	240	0.415	0.208	55
313	6	162	277	239	1.712	0.856	29
314	6	165	282	238	2.117	1.058	30
315	6	168	285	236	1.497	0.748	38
316	6	171	287	237	0.928	0.464	38
317	6	174	279	239	3.423	1.712	44
318	6	177	274	240	2.117	1.058	37
319	6	180	267	241	2.935	1.468	33
320	6	183	266	241	0.415	0.208	4
321	7	24	214	275	-1	-1	90
322	7	27	215	269	2.525	1.263	63
323	7	30	215	265	1.661	0.83	35
324	7	33	217	262	1.497	0.748	8
325	7	36	220	258	2.076	1.038	24
326	7	39	223	257	1.313	0.656	19
327	7	42	224	257	0.415	0.208	6
328	7	45	222	256	0.928	0.464	6
329	7	48	222	255	0.415	0.208	8
330	7	51	230	254	3.347	1.673	6
331	7	54	236	253	2.525	1.263	5
332	7	57	241	250	2.421	1.21	10
333	7	60	228	253	5.538	2.769	8
334	7	63	221	258	3.571	1.786	6
335	7	66	214	263	3.571	1.786	31
336	7	69	217	255	3.547	1.773	27
337	7	72	223	252	2.785	1.392	24
338	7	75	238	259	6.872	3.436	8
339	7	78	239	259	0.415	0.208	6
340	7	81	223	259	6.642	3.321	9
341	7	84	216	262	3.162	1.581	16
342	7	87	215	262	0.415	0.208	7
343	7	90	236	246	10.96	5.48	5
344	7	93	223	256	6.809	3.404	7
345	7	96	218	258	2.236	1.118	11
346	7	99	211	262	3.347	1.673	8
347	7	102	207	271	4.089	2.044	42
348	7	105	206	273	0.928	0.464	61
349	7	108	212	268	3.242	1.621	15
350	7	111	221	260	4.999	2.499	8
351	7	114	227	254	3.522	1.761	5
352	7	117	222	259	2.935	1.468	10
353	7	120	216	267	4.151	2.076	7
354	7	123	210	273	3.522	1.761	41
355	7	126	205	276	2.421	1.21	123
356	7	129	204	276	0.415	0.208	198
357	7	132	203	279	1.313	0.656	135
358	7	135	200	284	2.421	1.21	182
359	7	138	197	284	1.245	0.623	184
360	7	141	193	284	1.661	0.83	203
361	7	144	197	281	2.076	1.038	44
362	7	147	200	282	1.313	0.656	115
363	7	150	208	276	4.151	2.076	54
364	7	153	214	269	3.827	1.914	22
365	7	156	215	265	1.712	0.856	40
366	7	159	217	264	0.928	0.464	11
367	7	162	218	263	0.587	0.294	8
368	7	165	214	265	1.857	0.928	16
369	7	168	213	264	0.587	0.294	14
370	7	171	214	261	1.313	0.656	9
371	7	174	215	258	1.313	0.656	6
372	7	177	215	256	0.83	0.415	4
373	7	180	215	254	0.83	0.415	5
374	7	183	215	254	0	0	4
375	8	24	203	194	-1	-1	88
376	8	27	206	194	1.245	0.623	98
377	8	30	211	194	2.076	1.038	11
378	8	33	213	195	0.928	0.464	9
379	8	36	216	196	1.313	0.656	41
380	8	39	219	201	2.421	1.21	16
381	8	42	222	201	1.245	0.623	5
382	8	45	227	198	2.421	1.21	12
383	8	48	230	198	1.245	0.623	6
384	8	51	236	198	2.491	1.245	4
385	8	54	239	197	1.313	0.656	6
386	8	57	240	197	0.415	0.208	7
387	8	60	241	196	0.587	0.294	5
388	8	63	243	196	0.83	0.415	7
389	8	66	244	197	0.587	0.294	6
390	8	69	234	197	4.151	2.076	5
391	8	72	228	197	2.491	1.245	5
392	8	75	220	195	3.423	1.712	7
393	8	78	214	194	2.525	1.263	14
394	8	81	211	194	1.245	0.623	9
395	8	84	207	193	1.712	0.856	21
396	8	87	202	193	2.076	1.038	100
397	8	90	197	192	2.117	1.058	99
398	8	93	193	187	2.658	1.329	108
399	8	96	193	187	0	0	192
400	8	99	192	187	0.415	0.208	123
401	8	102	192	189	0.83	0.415	40
402	8	105	193	190	0.587	0.294	52
403	8	108	199	193	2.785	1.392	29
404	8	111	207	193	3.321	1.661	7
405	8	114	211	193	1.661	0.83	7
406	8	117	213	193	0.83	0.415	7
407	8	120	214	193	0.415	0.208	7
408	8	123	220	192	2.525	1.263	7
409	8	126	220	192	0	0	9
410	8	129	214	194	2.625	1.313	5
411	8	132	210	193	1.712	0.856	7
412	8	135	203	189	3.347	1.673	6
413	8	138	201	189	0.83	0.415	6
414	8	141	198	189	1.245	0.623	8
415	8	144	195	187	1.497	0.748	9
416	8	147	191	186	1.712	0.856	26
417	8	150	190	186	0.415	0.208	47
418	8	153	189	185	0.587	0.294	52
419	8	156	184	180	2.935	1.468	230
420	8	159	184	180	0	0	202
421	8	162	182	180	0.83	0.415	194
422	8	165	181	179	0.587	0.294	134
423	8	168	180	178	0.587	0.294	133
424	8	171	180	176	0.83	0.415	29
425	8	174	178	175	0.928	0.464	49
426	8	177	176	174	0.928	0.464	22
427	8	180	175	174	0.415	0.208	15
428	8	183	174	173	0.587	0.294	1
