# Supplementary material for: The Arp2/3 complex is required for in situ haptotactic response of microglia to iC3b
Source: EMBO Rep. 2026 Feb 27;27(7):1666–95. doi: 10.1038/s44319-026-00720-9 (PMC13076747; doi:10.1038/s44319-026-00720-9)
Supplement: Supplementary file 18 — Source data Fig. 6 [file 44319_2026_720_MOESM18_ESM.zip › Figure 6/6C-G/121324/ck666 tracks.csv]

Track n�	Slice n�	X	Y	Distance	Velocity	Pixel Value
1	18	312	165	-1.000	-1.000	101
1	21	304	170	3.916	1.958	70
1	24	303	169	0.587	0.294	52
1	27	302	169	0.415	0.208	42
1	30	301	170	0.587	0.294	41
1	33	300	171	0.587	0.294	13
1	36	302	174	1.497	0.748	10
1	39	302	178	1.661	0.830	15
1	42	302	182	1.661	0.830	53
1	45	304	183	0.928	0.464	70
1	48	304	186	1.245	0.623	79
1	51	304	189	1.245	0.623	36
1	54	303	192	1.313	0.656	30
1	57	302	194	0.928	0.464	29
1	60	300	196	1.174	0.587	54
1	63	299	197	0.587	0.294	56
1	66	298	198	0.587	0.294	57
1	69	296	197	0.928	0.464	47
1	72	299	193	2.076	1.038	15
1	75	302	192	1.313	0.656	22
1	78	304	191	0.928	0.464	23
1	81	306	188	1.497	0.748	50
1	84	304	190	1.174	0.587	38
1	87	300	191	1.712	0.856	22
1	90	295	191	2.076	1.038	27
1	93	288	192	2.935	1.468	105
1	96	286	194	1.174	0.587	72
1	99	289	196	1.497	0.748	135
1	102	292	199	1.761	0.881	54
1	105	292	200	0.415	0.208	57
1	108	291	194	2.525	1.263	86
1	111	290	192	0.928	0.464	73
1	114	296	188	2.994	1.497	57
1	117	302	186	2.625	1.313	59
1	120	295	191	3.571	1.786	44
1	123	288	195	3.347	1.673	52
1	126	285	199	2.076	1.038	43
1	129	285	199	0.000	0.000	63
1	132	284	201	0.928	0.464	81
1	135	286	197	1.857	0.928	77
1	138	291	192	2.935	1.468	77
1	141	293	190	1.174	0.587	51
1	144	294	189	0.587	0.294	62
1	147	295	188	0.587	0.294	62
1	150	294	190	0.928	0.464	84
1	153	290	194	2.348	1.174	63
1	156	288	197	1.497	0.748	81
1	159	286	195	1.174	0.587	123
1	162	283	196	1.313	0.656	88
1	165	288	198	2.236	1.118	88
1	168	288	197	0.415	0.208	75
1	171	292	193	2.348	1.174	80
1	174	295	189	2.076	1.038	73
1	177	297	187	1.174	0.587	60
1	180	293	190	2.076	1.038	56
1	183	292	192	0.928	0.464	2
2	27	251	145	-1.000	-1.000	244
2	30	252	145	0.415	0.208	119
2	33	254	145	0.830	0.415	39
2	36	255	146	0.587	0.294	65
2	39	257	146	0.830	0.415	56
2	42	261	146	1.661	0.830	32
2	45	258	148	1.497	0.748	51
2	48	255	150	1.497	0.748	12
2	51	252	152	1.497	0.748	11
2	54	248	154	1.857	0.928	14
2	57	244	155	1.712	0.856	120
2	60	243	153	0.928	0.464	219
2	63	243	148	2.076	1.038	255
2	66	245	146	1.174	0.587	231
2	69	246	148	0.928	0.464	207
2	72	246	148	0.000	0.000	180
2	75	246	148	0.000	0.000	209
2	78	246	151	1.245	0.623	125
2	81	245	151	0.415	0.208	160
2	84	245	151	0.000	0.000	160
2	87	245	149	0.830	0.415	155
2	90	245	146	1.245	0.623	153
2	93	244	145	0.587	0.294	92
2	96	244	144	0.415	0.208	53
2	99	243	147	1.313	0.656	244
2	102	244	147	0.415	0.208	127
2	105	240	152	2.658	1.329	172
2	108	240	152	0.000	0.000	132
2	111	239	152	0.415	0.208	175
2	114	230	157	4.274	2.137	245
2	117	229	158	0.587	0.294	161
2	120	228	160	0.928	0.464	143
2	123	228	161	0.415	0.208	92
2	126	224	162	1.712	0.856	42
2	129	222	162	0.830	0.415	30
2	132	221	161	0.587	0.294	66
2	135	222	160	0.587	0.294	70
2	138	223	159	0.587	0.294	67
2	141	224	157	0.928	0.464	50
2	144	226	156	0.928	0.464	31
2	147	227	155	0.587	0.294	41
2	150	225	160	2.236	1.118	18
2	153	227	160	0.830	0.415	9
2	156	228	161	0.587	0.294	19
2	159	231	164	1.761	0.881	8
2	162	233	166	1.174	0.587	6
2	165	234	167	0.587	0.294	7
2	168	236	168	0.928	0.464	6
2	171	238	172	1.857	0.928	9
2	174	238	174	0.830	0.415	12
2	177	240	178	1.857	0.928	31
2	180	243	182	2.076	1.038	34
2	183	244	182	0.415	0.208	3
3	18	331	253	-1.000	-1.000	30
3	21	329	253	0.830	0.415	45
3	24	325	252	1.712	0.856	43
3	27	318	250	3.022	1.511	59
3	30	317	250	0.415	0.208	33
3	33	314	250	1.245	0.623	32
3	36	312	250	0.830	0.415	42
3	39	307	249	2.117	1.058	26
3	42	301	251	2.625	1.313	29
3	45	298	252	1.313	0.656	21
3	48	293	252	2.076	1.038	37
3	51	287	254	2.625	1.313	38
3	54	282	252	2.236	1.118	33
3	57	279	251	1.313	0.656	39
3	60	273	249	2.625	1.313	46
3	63	269	247	1.857	0.928	32
3	66	269	246	0.415	0.208	50
3	69	269	249	1.245	0.623	40
3	72	266	248	1.313	0.656	29
3	75	262	247	1.712	0.856	17
3	78	261	248	0.587	0.294	15
3	81	275	249	5.827	2.913	22
3	84	277	249	0.830	0.415	37
3	87	280	249	1.245	0.623	23
3	90	283	249	1.245	0.623	26
3	93	287	248	1.712	0.856	27
3	96	290	248	1.245	0.623	32
3	99	290	248	0.000	0.000	33
3	102	281	249	3.759	1.880	33
3	105	275	250	2.525	1.263	16
3	108	269	251	2.525	1.263	48
3	111	268	249	0.928	0.464	62
3	114	267	246	1.313	0.656	40
3	117	265	246	0.830	0.415	44
3	120	271	246	2.491	1.245	47
3	123	277	247	2.525	1.263	30
3	126	284	246	2.935	1.468	40
3	129	288	246	1.661	0.830	40
3	132	294	245	2.525	1.263	53
3	135	280	249	6.044	3.022	36
3	138	269	248	4.585	2.293	49
3	141	267	245	1.497	0.748	35
3	144	267	245	0.000	0.000	33
3	147	271	243	1.857	0.928	35
3	150	275	242	1.712	0.856	64
3	153	279	240	1.857	0.928	36
3	156	283	238	1.857	0.928	22
3	159	284	238	0.415	0.208	32
3	162	285	238	0.415	0.208	32
3	165	285	237	0.415	0.208	35
3	168	288	236	1.313	0.656	44
3	171	287	238	0.928	0.464	32
3	174	281	238	2.491	1.245	42
3	177	278	238	1.245	0.623	30
3	180	278	242	1.661	0.830	39
3	183	277	243	0.587	0.294	3
4	21	318	176	-1.000	-1.000	46
4	24	318	176	0.000	0.000	57
4	27	318	178	0.830	0.415	30
4	30	319	181	1.313	0.656	10
4	33	316	184	1.761	0.881	74
4	36	314	186	1.174	0.587	84
4	39	315	188	0.928	0.464	59
4	42	316	192	1.712	0.856	54
4	45	318	192	0.830	0.415	29
4	48	312	192	2.491	1.245	30
4	51	308	196	2.348	1.174	10
4	54	299	203	4.733	2.367	16
4	57	297	202	0.928	0.464	25
4	60	289	211	4.999	2.499	11
4	63	289	211	0.000	0.000	10
4	66	297	203	4.697	2.348	25
4	69	300	199	2.076	1.038	23
4	72	308	194	3.916	1.958	36
4	75	310	194	0.830	0.415	40
4	78	311	194	0.415	0.208	20
4	81	316	201	3.571	1.786	18
4	84	318	207	2.625	1.313	14
4	87	320	209	1.174	0.587	10
4	90	322	209	0.830	0.415	9
4	93	329	205	3.347	1.673	7
4	96	320	195	5.585	2.792	34
4	99	314	187	4.151	2.076	97
4	102	309	183	2.658	1.329	108
4	105	310	189	2.525	1.263	31
4	108	311	193	1.712	0.856	21
4	111	312	200	2.935	1.468	9
4	114	312	201	0.415	0.208	8
4	117	309	193	3.547	1.773	12
4	120	298	194	4.585	2.293	46
4	123	289	196	3.827	1.914	47
4	126	285	199	2.076	1.038	43
4	129	285	203	1.661	0.830	44
4	132	285	205	0.830	0.415	45
4	135	286	206	0.587	0.294	37
4	138	288	204	1.174	0.587	43
4	141	288	204	0.000	0.000	39
4	144	290	198	2.625	1.313	42
4	147	293	194	2.076	1.038	67
4	150	295	192	1.174	0.587	91
4	153	298	190	1.497	0.748	56
4	156	304	188	2.625	1.313	13
4	159	305	187	0.587	0.294	17
4	162	308	185	1.497	0.748	24
4	165	309	184	0.587	0.294	27
4	168	310	182	0.928	0.464	26
4	171	312	181	0.928	0.464	33
4	174	313	179	0.928	0.464	60
4	177	313	179	0.000	0.000	66
4	180	314	177	0.928	0.464	198
4	183	313	177	0.415	0.208	3
5	33	320	168	-1.000	-1.000	140
5	36	318	169	0.928	0.464	191
5	39	315	170	1.313	0.656	133
5	42	312	170	1.245	0.623	66
5	45	309	170	1.245	0.623	36
5	48	306	168	1.497	0.748	22
5	51	302	168	1.661	0.830	11
5	54	297	168	2.076	1.038	18
5	57	292	168	2.076	1.038	6
5	60	290	168	0.830	0.415	6
5	63	292	169	0.928	0.464	5
5	66	299	170	2.935	1.468	13
5	69	304	170	2.076	1.038	40
5	72	311	170	2.906	1.453	89
5	75	314	172	1.497	0.748	102
5	78	308	175	2.785	1.392	29
5	81	304	175	1.661	0.830	12
5	84	298	175	2.491	1.245	10
5	87	292	174	2.525	1.263	8
5	90	288	174	1.661	0.830	41
5	93	287	174	0.415	0.208	11
5	96	294	172	3.022	1.511	15
5	99	298	172	1.661	0.830	9
5	102	302	173	1.712	0.856	10
5	105	295	174	2.935	1.468	7
5	108	292	173	1.313	0.656	9
5	111	289	173	1.245	0.623	8
5	114	287	172	0.928	0.464	6
5	117	288	172	0.415	0.208	8
5	120	288	172	0.000	0.000	5
5	123	288	172	0.000	0.000	8
5	126	288	175	1.245	0.623	8
5	129	290	177	1.174	0.587	8
5	132	291	178	0.587	0.294	8
5	135	294	179	1.313	0.656	5
5	138	296	180	0.928	0.464	10
5	141	298	181	0.928	0.464	9
5	144	300	182	0.928	0.464	22
5	147	303	183	1.313	0.656	36
5	150	305	183	0.830	0.415	47
5	153	306	182	0.587	0.294	46
5	156	308	181	0.928	0.464	47
5	159	308	181	0.000	0.000	53
5	162	309	180	0.587	0.294	53
5	165	310	178	0.928	0.464	47
5	168	310	176	0.830	0.415	65
5	171	311	176	0.415	0.208	50
5	174	313	174	1.174	0.587	110
5	177	313	174	0.000	0.000	175
5	180	313	174	0.000	0.000	169
5	183	314	173	0.587	0.294	2
6	39	317	250	-1.000	-1.000	43
6	42	310	251	2.935	1.468	16
6	45	309	251	0.415	0.208	26
6	48	305	251	1.661	0.830	21
6	51	299	251	2.491	1.245	37
6	54	288	252	4.585	2.293	29
6	57	282	254	2.625	1.313	56
6	60	277	254	2.076	1.038	37
6	63	273	253	1.712	0.856	22
6	66	265	252	3.347	1.673	19
6	69	263	251	0.928	0.464	16
6	72	263	250	0.415	0.208	25
6	75	261	249	0.928	0.464	12
6	78	259	248	0.928	0.464	33
6	81	262	248	1.245	0.623	16
6	84	267	249	2.117	1.058	65
6	87	272	250	2.117	1.058	53
6	90	277	249	2.117	1.058	29
6	93	277	248	0.415	0.208	37
6	96	271	251	2.785	1.392	55
6	99	269	250	0.928	0.464	18
6	102	263	251	2.525	1.263	27
6	105	263	251	0.000	0.000	37
6	108	264	250	0.587	0.294	29
6	111	267	250	1.245	0.623	40
6	114	269	250	0.830	0.415	32
6	117	275	248	2.625	1.313	30
6	120	279	248	1.661	0.830	37
6	123	283	246	1.857	0.928	24
6	126	283	246	0.000	0.000	21
6	129	282	246	0.415	0.208	37
6	132	280	247	0.928	0.464	34
6	135	275	248	2.117	1.058	50
6	138	270	248	2.076	1.038	45
6	141	263	246	3.022	1.511	40
6	144	262	245	0.587	0.294	35
6	147	266	243	1.857	0.928	37
6	150	269	241	1.497	0.748	34
6	153	270	240	0.587	0.294	37
6	156	272	240	0.830	0.415	41
6	159	273	240	0.415	0.208	55
6	162	277	239	1.712	0.856	29
6	165	282	238	2.117	1.058	30
6	168	285	236	1.497	0.748	38
6	171	287	237	0.928	0.464	38
6	174	279	239	3.423	1.712	44
6	177	274	240	2.117	1.058	37
6	180	267	241	2.935	1.468	33
6	183	266	241	0.415	0.208	4
7	24	214	275	-1.000	-1.000	90
7	27	215	269	2.525	1.263	63
7	30	215	265	1.661	0.830	35
7	33	217	262	1.497	0.748	8
7	36	220	258	2.076	1.038	24
7	39	223	257	1.313	0.656	19
7	42	224	257	0.415	0.208	6
7	45	222	256	0.928	0.464	6
7	48	222	255	0.415	0.208	8
7	51	230	254	3.347	1.673	6
7	54	236	253	2.525	1.263	5
7	57	241	250	2.421	1.210	10
7	60	228	253	5.538	2.769	8
7	63	221	258	3.571	1.786	6
7	66	214	263	3.571	1.786	31
7	69	217	255	3.547	1.773	27
7	72	223	252	2.785	1.392	24
7	75	238	259	6.872	3.436	8
7	78	239	259	0.415	0.208	6
7	81	223	259	6.642	3.321	9
7	84	216	262	3.162	1.581	16
7	87	215	262	0.415	0.208	7
7	90	236	246	10.960	5.480	5
7	93	223	256	6.809	3.404	7
7	96	218	258	2.236	1.118	11
7	99	211	262	3.347	1.673	8
7	102	207	271	4.089	2.044	42
7	105	206	273	0.928	0.464	61
7	108	212	268	3.242	1.621	15
7	111	221	260	4.999	2.499	8
7	114	227	254	3.522	1.761	5
7	117	222	259	2.935	1.468	10
7	120	216	267	4.151	2.076	7
7	123	210	273	3.522	1.761	41
7	126	205	276	2.421	1.210	123
7	129	204	276	0.415	0.208	198
7	132	203	279	1.313	0.656	135
7	135	200	284	2.421	1.210	182
7	138	197	284	1.245	0.623	184
7	141	193	284	1.661	0.830	203
7	144	197	281	2.076	1.038	44
7	147	200	282	1.313	0.656	115
7	150	208	276	4.151	2.076	54
7	153	214	269	3.827	1.914	22
7	156	215	265	1.712	0.856	40
7	159	217	264	0.928	0.464	11
7	162	218	263	0.587	0.294	8
7	165	214	265	1.857	0.928	16
7	168	213	264	0.587	0.294	14
7	171	214	261	1.313	0.656	9
7	174	215	258	1.313	0.656	6
7	177	215	256	0.830	0.415	4
7	180	215	254	0.830	0.415	5
7	183	215	254	0.000	0.000	4
8	24	203	194	-1.000	-1.000	88
8	27	206	194	1.245	0.623	98
8	30	211	194	2.076	1.038	11
8	33	213	195	0.928	0.464	9
8	36	216	196	1.313	0.656	41
8	39	219	201	2.421	1.210	16
8	42	222	201	1.245	0.623	5
8	45	227	198	2.421	1.210	12
8	48	230	198	1.245	0.623	6
8	51	236	198	2.491	1.245	4
8	54	239	197	1.313	0.656	6
8	57	240	197	0.415	0.208	7
8	60	241	196	0.587	0.294	5
8	63	243	196	0.830	0.415	7
8	66	244	197	0.587	0.294	6
8	69	234	197	4.151	2.076	5
8	72	228	197	2.491	1.245	5
8	75	220	195	3.423	1.712	7
8	78	214	194	2.525	1.263	14
8	81	211	194	1.245	0.623	9
8	84	207	193	1.712	0.856	21
8	87	202	193	2.076	1.038	100
8	90	197	192	2.117	1.058	99
8	93	193	187	2.658	1.329	108
8	96	193	187	0.000	0.000	192
8	99	192	187	0.415	0.208	123
8	102	192	189	0.830	0.415	40
8	105	193	190	0.587	0.294	52
8	108	199	193	2.785	1.392	29
8	111	207	193	3.321	1.661	7
8	114	211	193	1.661	0.830	7
8	117	213	193	0.830	0.415	7
8	120	214	193	0.415	0.208	7
8	123	220	192	2.525	1.263	7
8	126	220	192	0.000	0.000	9
8	129	214	194	2.625	1.313	5
8	132	210	193	1.712	0.856	7
8	135	203	189	3.347	1.673	6
8	138	201	189	0.830	0.415	6
8	141	198	189	1.245	0.623	8
8	144	195	187	1.497	0.748	9
8	147	191	186	1.712	0.856	26
8	150	190	186	0.415	0.208	47
8	153	189	185	0.587	0.294	52
8	156	184	180	2.935	1.468	230
8	159	184	180	0.000	0.000	202
8	162	182	180	0.830	0.415	194
8	165	181	179	0.587	0.294	134
8	168	180	178	0.587	0.294	133
8	171	180	176	0.830	0.415	29
8	174	178	175	0.928	0.464	49
8	177	176	174	0.928	0.464	22
8	180	175	174	0.415	0.208	15
8	183	174	173	0.587	0.294	1
