# Supplementary material for: The Arp2/3 complex is required for in situ haptotactic response of microglia to iC3b
Source: EMBO Rep. 2026 Feb 27;27(7):1666–95. doi: 10.1038/s44319-026-00720-9 (PMC13076747; doi:10.1038/s44319-026-00720-9)
Supplement: Supplementary file 18 — Source data Fig. 6 [file 44319_2026_720_MOESM18_ESM.zip › Figure 6/6C-G/121324/dmso branch lengths.csv]

	Label	Area	Mean	Min	Max	XM	YM	Perim.	Angle	Circ.	IntDen	RawIntDen	AR	Round	Solidity	MinThr	MaxThr	Length
1		9.478	6.436	4.000	12.000	0	0	22.251	-81.416	0.241	61.007	354.000	0.000	0.000	NaN	0	255	22.251
2		6.721	6.949	3.000	14.000	0	0	15.797	-93.013	0.338	46.703	271.000	0.000	0.000	NaN	0	255	15.797
3		11.202	10.769	4.000	56.000	0	0	26.685	5.356	0.198	120.635	700.000	0.000	0.000	NaN	0	255	26.685
4		8.444	8.204	4.000	18.000	0	0	19.935	-58.627	0.267	69.279	402.000	0.000	0.000	NaN	0	255	19.935
5		8.617	7.200	3.000	27.000	0	0	20.269	34.992	0.264	62.041	360.000	0.000	0.000	NaN	0	255	20.269
6		6.549	7.316	4.000	17.000	0	0	15.449	-30.700	0.345	47.909	278.000	0.000	0.000	NaN	0	255	15.449
7		8.617	8.860	4.000	20.000	0	0	20.422	-153.435	0.260	76.345	443.000	0.000	0.000	NaN	0	255	20.422
8	Mean	8.518	7.962	3.714	23.429	0	0	20.116	-53.835	0.273	69.131	401.143	0.000	0.000	NaN	0	255	20.116
9	SD	1.595	1.478	0.488	15.142	0	0	3.836	63.466	0.052	25.081	145.536	0.000	0.000	NaN	0	0	3.836
10	Min	6.549	6.436	3.000	12.000	0	0	15.449	-153.435	0.198	46.703	271.000	0.000	0.000	1.798E308	0	255	15.449
11	Max	11.202	10.769	4.000	56.000	0	0	26.685	34.992	0.345	120.635	700.000	0.000	0.000	-1.798E308	0	255	26.685
