# Supplementary material for: The Arp2/3 complex is required for in situ haptotactic response of microglia to iC3b
Source: EMBO Rep. 2026 Feb 27;27(7):1666–95. doi: 10.1038/s44319-026-00720-9 (PMC13076747; doi:10.1038/s44319-026-00720-9)
Supplement: Supplementary file 18 — Source data Fig. 6 [file 44319_2026_720_MOESM18_ESM.zip › Figure 6/6C-G/121324/dmso tracks 393.csv]

	Track n�	Slice n�	X	Y	Distance	Velocity	Pixel Value
1	1	57	314	274	-1	-1	22
2	1	60	312	273	0.928	0.464	71
3	1	63	312	273	0	0	27
4	1	66	313	272	0.587	0.294	53
5	1	69	314	270	0.928	0.464	20
6	1	72	316	269	0.928	0.464	25
7	1	75	319	267	1.497	0.748	153
8	1	78	321	267	0.83	0.415	113
9	1	81	323	266	0.928	0.464	21
10	1	84	323	266	0	0	14
11	1	87	325	265	0.928	0.464	12
12	1	90	325	264	0.415	0.208	8
13	1	93	325	263	0.415	0.208	12
14	1	96	327	263	0.83	0.415	5
15	1	99	327	262	0.415	0.208	7
16	1	102	329	261	0.928	0.464	28
17	1	105	331	260	0.928	0.464	12
18	1	108	331	260	0	0	22
19	1	111	331	260	0	0	18
20	1	114	333	261	0.928	0.464	18
21	1	117	336	261	1.245	0.623	12
22	1	120	330	262	2.525	1.263	13
23	1	123	323	264	3.022	1.511	7
24	1	126	316	268	3.347	1.673	24
25	1	129	313	269	1.313	0.656	17
26	1	132	310	271	1.497	0.748	27
27	1	135	306	273	1.857	0.928	21
28	1	138	303	275	1.497	0.748	30
29	1	141	301	275	0.83	0.415	55
30	1	144	300	275	0.415	0.208	91
31	1	147	301	273	0.928	0.464	72
32	1	150	302	272	0.587	0.294	55
33	1	153	303	272	0.415	0.208	55
34	1	156	305	273	0.928	0.464	40
35	1	159	307	273	0.83	0.415	19
36	1	162	306	275	0.928	0.464	50
37	1	165	303	275	1.245	0.623	40
38	1	168	300	277	1.497	0.748	34
39	1	171	298	280	1.497	0.748	33
40	1	174	298	280	0	0	35
41	1	177	298	277	1.245	0.623	70
42	1	180	299	277	0.415	0.208	47
43	1	183	301	276	0.928	0.464	48
44	2	27	328	270	-1	-1	21
45	2	30	331	268	1.497	0.748	11
46	2	33	333	267	0.928	0.464	8
47	2	36	333	267	0	0	8
48	2	39	334	267	0.415	0.208	8
49	2	42	338	267	1.661	0.83	11
50	2	45	338	267	0	0	13
51	2	48	340	265	1.174	0.587	11
52	2	51	342	265	0.83	0.415	8
53	2	54	347	263	2.236	1.118	6
54	2	57	352	261	2.236	1.118	14
55	2	60	356	259	1.857	0.928	5
56	2	63	358	259	0.83	0.415	8
57	2	66	359	259	0.415	0.208	7
58	2	69	360	259	0.415	0.208	6
59	2	72	363	257	1.497	0.748	15
60	2	75	364	257	0.415	0.208	7
61	2	78	366	257	0.83	0.415	10
62	2	81	366	257	0	0	7
63	2	84	368	256	0.928	0.464	12
64	2	87	368	256	0	0	12
65	2	90	369	256	0.415	0.208	27
66	2	93	371	255	0.928	0.464	18
67	2	96	371	255	0	0	18
68	2	99	372	254	0.587	0.294	8
69	2	102	376	252	1.857	0.928	12
70	2	105	379	250	1.497	0.748	6
71	2	108	381	248	1.174	0.587	5
72	2	111	383	247	0.928	0.464	3
73	2	114	385	247	0.83	0.415	6
74	2	117	386	247	0.415	0.208	8
75	2	120	390	246	1.712	0.856	6
76	2	123	391	245	0.587	0.294	5
77	2	126	393	244	0.928	0.464	6
78	2	129	395	243	0.928	0.464	5
79	2	132	396	242	0.587	0.294	7
80	2	135	398	241	0.928	0.464	11
81	2	138	399	240	0.587	0.294	10
82	2	141	400	239	0.587	0.294	17
83	2	144	401	238	0.587	0.294	18
84	2	147	402	237	0.587	0.294	9
85	2	150	403	236	0.587	0.294	16
86	2	153	403	236	0	0	10
87	2	156	404	235	0.587	0.294	10
88	2	159	405	235	0.415	0.208	7
89	2	162	405	235	0	0	7
90	2	165	405	235	0	0	5
91	2	168	407	236	0.928	0.464	6
92	2	171	407	236	0	0	9
93	2	174	407	236	0	0	14
94	2	177	409	234	1.174	0.587	6
95	2	180	409	234	0	0	8
96	2	183	410	233	0.587	0.294	5
97	3	48	383	170	-1	-1	9
98	3	51	387	173	2.076	1.038	122
99	3	54	389	176	1.497	0.748	8
100	3	57	392	178	1.497	0.748	11
101	3	60	393	180	0.928	0.464	16
102	3	63	394	185	2.117	1.058	7
103	3	66	394	185	0	0	6
104	3	69	394	187	0.83	0.415	5
105	3	72	395	189	0.928	0.464	4
106	3	75	395	192	1.245	0.623	6
107	3	78	395	193	0.415	0.208	4
108	3	81	394	197	1.712	0.856	12
109	3	84	394	197	0	0	10
110	3	87	394	198	0.415	0.208	14
111	3	90	394	198	0	0	7
112	3	93	394	200	0.83	0.415	17
113	3	96	394	201	0.415	0.208	53
114	3	99	394	201	0	0	29
115	3	102	394	202	0.415	0.208	78
116	3	105	394	203	0.415	0.208	32
117	3	108	393	205	0.928	0.464	38
118	3	111	392	208	1.313	0.656	36
119	3	114	392	208	0	0	23
120	3	117	392	208	0	0	22
121	3	120	391	209	0.587	0.294	12
122	3	123	390	210	0.587	0.294	6
123	3	126	390	210	0	0	18
124	3	129	390	210	0	0	12
125	3	132	389	211	0.587	0.294	7
126	3	135	389	211	0	0	10
127	3	138	389	212	0.415	0.208	5
128	3	141	389	212	0	0	10
129	3	144	389	213	0.415	0.208	5
130	3	147	389	213	0	0	6
131	3	150	389	213	0	0	7
132	3	153	389	216	1.245	0.623	5
133	3	156	389	216	0	0	10
134	3	159	389	217	0.415	0.208	8
135	3	162	389	217	0	0	7
136	3	165	389	218	0.415	0.208	7
137	3	168	389	219	0.415	0.208	12
138	3	171	389	219	0	0	6
139	3	174	389	219	0	0	16
140	3	177	389	219	0	0	6
141	3	180	389	221	0.83	0.415	4
142	3	183	389	221	0	0	4
143	4	42	405	276	-1	-1	27
144	4	45	406	276	0.415	0.208	26
145	4	48	409	273	1.761	0.881	14
146	4	51	412	271	1.497	0.748	20
147	4	54	413	270	0.587	0.294	10
148	4	57	415	268	1.174	0.587	32
149	4	60	415	268	0	0	10
150	4	63	415	268	0	0	9
151	4	66	415	268	0	0	12
152	4	69	414	268	0.415	0.208	5
153	4	72	414	268	0	0	10
154	4	75	414	268	0	0	7
155	4	78	414	268	0	0	7
156	4	81	414	268	0	0	8
157	4	84	414	268	0	0	7
158	4	87	414	268	0	0	7
159	4	90	414	268	0	0	7
160	4	93	414	268	0	0	7
161	4	96	414	268	0	0	3
162	4	99	415	266	0.928	0.464	7
163	4	102	416	265	0.587	0.294	5
164	4	105	417	261	1.712	0.856	4
165	4	108	417	259	0.83	0.415	5
166	4	111	417	258	0.415	0.208	6
167	4	114	417	257	0.415	0.208	4
168	4	117	418	255	0.928	0.464	7
169	4	120	418	254	0.415	0.208	5
170	4	123	418	253	0.415	0.208	4
171	4	126	418	252	0.415	0.208	7
172	4	129	418	250	0.83	0.415	12
173	4	132	418	250	0	0	7
174	4	135	417	250	0.415	0.208	15
175	4	138	417	250	0	0	8
176	4	141	418	249	0.587	0.294	5
177	4	144	418	248	0.415	0.208	9
178	4	147	418	247	0.415	0.208	21
179	4	150	418	247	0	0	8
180	4	153	418	246	0.415	0.208	25
181	4	156	418	245	0.415	0.208	24
182	4	159	419	243	0.928	0.464	40
183	4	162	419	243	0	0	36
184	4	165	419	243	0	0	44
185	4	168	419	243	0	0	43
186	4	171	421	241	1.174	0.587	31
187	4	174	420	242	0.587	0.294	46
188	4	177	420	242	0	0	41
189	4	180	421	242	0.415	0.208	34
190	4	183	422	241	0.587	0.294	41
191	5	24	310	178	-1	-1	32
192	5	27	310	178	0	0	15
193	5	30	314	184	2.994	1.497	10
194	5	33	316	186	1.174	0.587	6
195	5	36	318	188	1.174	0.587	4
196	5	39	321	190	1.497	0.748	14
197	5	42	323	192	1.174	0.587	9
198	5	45	323	192	0	0	6
199	5	48	323	193	0.415	0.208	8
200	5	51	323	195	0.83	0.415	4
201	5	54	324	197	0.928	0.464	5
202	5	57	325	199	0.928	0.464	28
203	5	60	325	199	0	0	29
204	5	63	325	199	0	0	36
205	5	66	325	201	0.83	0.415	7
206	5	69	325	201	0	0	6
207	5	72	325	201	0	0	8
208	5	75	324	203	0.928	0.464	7
209	5	78	323	206	1.313	0.656	5
210	5	81	320	209	1.761	0.881	10
211	5	84	320	210	0.415	0.208	5
212	5	87	320	210	0	0	4
213	5	90	320	210	0	0	4
214	5	93	319	212	0.928	0.464	6
215	5	96	318	213	0.587	0.294	5
216	5	99	316	213	0.83	0.415	7
217	5	102	316	213	0	0	7
218	5	105	315	212	0.587	0.294	6
219	5	108	316	210	0.928	0.464	5
220	5	111	317	209	0.587	0.294	5
221	5	114	318	207	0.928	0.464	6
222	5	117	319	205	0.928	0.464	29
223	5	120	320	204	0.587	0.294	22
224	5	123	320	204	0	0	20
225	5	126	321	203	0.587	0.294	13
226	5	129	321	203	0	0	37
227	5	132	323	200	1.497	0.748	10
228	5	135	326	195	2.421	1.21	30
229	5	138	326	195	0	0	55
230	5	141	326	195	0	0	28
231	5	144	326	194	0.415	0.208	16
232	5	147	326	194	0	0	13
233	5	150	326	197	1.245	0.623	14
234	5	153	326	197	0	0	10
235	5	156	325	197	0.415	0.208	32
236	5	159	325	197	0	0	17
237	5	162	325	197	0	0	33
238	5	165	325	197	0	0	22
239	5	168	326	197	0.415	0.208	18
240	5	171	326	197	0	0	39
241	5	174	329	199	1.497	0.748	7
242	5	177	330	199	0.415	0.208	10
243	5	180	334	200	1.712	0.856	10
244	5	183	334	200	0	0	10
245	6	27	413	188	-1	-1	47
246	6	30	413	188	0	0	24
247	6	33	413	191	1.245	0.623	10
248	6	36	413	192	0.415	0.208	5
249	6	39	411	193	0.928	0.464	26
250	6	42	411	195	0.83	0.415	27
251	6	45	409	198	1.497	0.748	11
252	6	48	409	199	0.415	0.208	9
253	6	51	406	202	1.761	0.881	15
254	6	54	406	202	0	0	17
255	6	57	405	203	0.587	0.294	42
256	6	60	402	205	1.497	0.748	13
257	6	63	400	205	0.83	0.415	47
258	6	66	398	206	0.928	0.464	9
259	6	69	397	206	0.415	0.208	11
260	6	72	394	207	1.313	0.656	33
261	6	75	391	208	1.313	0.656	11
262	6	78	389	210	1.174	0.587	7
263	6	81	388	210	0.415	0.208	7
264	6	84	387	209	0.587	0.294	13
265	6	87	387	209	0	0	8
266	6	90	387	209	0	0	9
267	6	93	387	208	0.415	0.208	8
268	6	96	387	208	0	0	9
269	6	99	387	208	0	0	14
270	6	102	387	208	0	0	10
271	6	105	388	206	0.928	0.464	32
272	6	108	388	206	0	0	35
273	6	111	389	206	0.415	0.208	62
274	6	114	389	206	0	0	29
275	6	117	389	206	0	0	24
276	6	120	388	206	0.415	0.208	29
277	6	123	386	207	0.928	0.464	29
278	6	126	386	207	0	0	23
279	6	129	386	208	0.415	0.208	25
280	6	132	386	207	0.415	0.208	24
281	6	135	387	206	0.587	0.294	28
282	6	138	387	206	0	0	12
283	6	141	387	205	0.415	0.208	22
284	6	144	387	205	0	0	19
285	6	147	389	204	0.928	0.464	24
286	6	150	389	202	0.83	0.415	30
287	6	153	389	202	0	0	39
288	6	156	390	201	0.587	0.294	17
289	6	159	390	201	0	0	36
290	6	162	390	201	0	0	23
291	6	165	390	200	0.415	0.208	22
292	6	168	390	200	0	0	18
293	6	171	390	200	0	0	22
294	6	174	390	200	0	0	14
295	6	177	390	200	0	0	23
296	6	180	389	200	0.415	0.208	38
297	6	183	389	200	0	0	34
298	7	42	411	274	-1	-1	18
299	7	45	411	274	0	0	15
300	7	48	411	274	0	0	13
301	7	51	411	274	0	0	15
302	7	54	412	274	0.415	0.208	14
303	7	57	414	275	0.928	0.464	20
304	7	60	418	272	2.076	1.038	5
305	7	63	420	271	0.928	0.464	8
306	7	66	420	270	0.415	0.208	23
307	7	69	421	269	0.587	0.294	10
308	7	72	422	268	0.587	0.294	10
309	7	75	426	264	2.348	1.174	4
310	7	78	426	262	0.83	0.415	5
311	7	81	427	261	0.587	0.294	4
312	7	84	429	257	1.857	0.928	7
313	7	87	428	254	1.313	0.656	4
314	7	90	428	250	1.661	0.83	12
315	7	93	428	248	0.83	0.415	17
316	7	96	428	248	0	0	16
317	7	99	428	248	0	0	20
318	7	102	428	248	0	0	5
319	7	105	428	248	0	0	7
320	7	108	428	248	0	0	18
321	7	111	428	248	0	0	5
322	7	114	428	248	0	0	6
323	7	117	428	238	4.151	2.076	7
324	7	120	428	238	0	0	4
325	7	123	428	238	0	0	5
326	7	126	428	240	0.83	0.415	8
327	7	129	427	240	0.415	0.208	6
328	7	132	425	242	1.174	0.587	13
329	7	135	424	242	0.415	0.208	20
330	7	138	424	243	0.415	0.208	14
331	7	141	423	246	1.313	0.656	7
332	7	144	422	246	0.415	0.208	7
333	7	147	422	246	0	0	11
334	7	150	422	248	0.83	0.415	8
335	7	153	421	247	0.587	0.294	12
336	7	156	421	247	0	0	6
337	7	159	421	248	0.415	0.208	6
338	7	162	423	245	1.497	0.748	12
339	7	165	423	240	2.076	1.038	24
340	7	168	421	244	1.857	0.928	21
341	7	171	421	245	0.415	0.208	17
342	7	174	420	245	0.415	0.208	37
343	7	177	420	246	0.415	0.208	8
344	7	180	418	252	2.625	1.313	6
345	7	183	418	246	2.491	1.245	16
346	8	42	310	272	-1	-1	16
347	8	45	317	267	3.571	1.786	49
348	8	48	318	267	0.415	0.208	76
349	8	51	322	267	1.661	0.83	35
350	8	54	327	267	2.076	1.038	6
351	8	57	329	268	0.928	0.464	7
352	8	60	330	268	0.415	0.208	10
353	8	63	332	267	0.928	0.464	16
354	8	66	333	267	0.415	0.208	10
355	8	69	333	267	0	0	12
356	8	72	334	266	0.587	0.294	7
357	8	75	335	265	0.587	0.294	9
358	8	78	335	264	0.415	0.208	16
359	8	81	337	263	0.928	0.464	9
360	8	84	337	263	0	0	10
361	8	87	338	262	0.587	0.294	11
362	8	90	340	260	1.174	0.587	63
363	8	93	340	260	0	0	85
364	8	96	341	260	0.415	0.208	63
365	8	99	341	259	0.415	0.208	44
366	8	102	343	259	0.83	0.415	29
367	8	105	343	259	0	0	22
368	8	108	343	259	0	0	23
369	8	111	345	259	0.83	0.415	11
370	8	114	345	258	0.415	0.208	6
371	8	117	346	258	0.415	0.208	12
372	8	120	347	258	0.415	0.208	8
373	8	123	349	258	0.83	0.415	8
374	8	126	350	257	0.587	0.294	8
375	8	129	351	257	0.415	0.208	8
376	8	132	352	257	0.415	0.208	8
377	8	135	354	256	0.928	0.464	8
378	8	138	357	256	1.245	0.623	12
379	8	141	358	256	0.415	0.208	20
380	8	144	361	257	1.313	0.656	27
381	8	147	362	257	0.415	0.208	9
382	8	150	367	256	2.117	1.058	36
383	8	153	369	255	0.928	0.464	59
384	8	156	369	254	0.415	0.208	87
385	8	159	371	254	0.83	0.415	39
386	8	162	373	252	1.174	0.587	36
387	8	165	374	253	0.587	0.294	37
388	8	168	376	254	0.928	0.464	114
389	8	171	377	254	0.415	0.208	119
390	8	174	378	254	0.415	0.208	46
391	8	177	379	254	0.415	0.208	58
392	8	180	380	254	0.415	0.208	9
393	8	183	380	254	0	0	13
