# Supplementary material for: The Arp2/3 complex is required for in situ haptotactic response of microglia to iC3b
Source: EMBO Rep. 2026 Feb 27;27(7):1666–95. doi: 10.1038/s44319-026-00720-9 (PMC13076747; doi:10.1038/s44319-026-00720-9)
Supplement: Supplementary file 18 — Source data Fig. 6 [file 44319_2026_720_MOESM18_ESM.zip › Figure 6/6C-G/121324/dmso tracks.csv]

Track n�	Slice n�	X	Y	Distance	Velocity	Pixel Value
1	57	314	274	-1.000	-1.000	22
1	60	312	273	0.928	0.464	71
1	63	312	273	0.000	0.000	27
1	66	313	272	0.587	0.294	53
1	69	314	270	0.928	0.464	20
1	72	316	269	0.928	0.464	25
1	75	319	267	1.497	0.748	153
1	78	321	267	0.830	0.415	113
1	81	323	266	0.928	0.464	21
1	84	323	266	0.000	0.000	14
1	87	325	265	0.928	0.464	12
1	90	325	264	0.415	0.208	8
1	93	325	263	0.415	0.208	12
1	96	327	263	0.830	0.415	5
1	99	327	262	0.415	0.208	7
1	102	329	261	0.928	0.464	28
1	105	331	260	0.928	0.464	12
1	108	331	260	0.000	0.000	22
1	111	331	260	0.000	0.000	18
1	114	333	261	0.928	0.464	18
1	117	336	261	1.245	0.623	12
1	120	330	262	2.525	1.263	13
1	123	323	264	3.022	1.511	7
1	126	316	268	3.347	1.673	24
1	129	313	269	1.313	0.656	17
1	132	310	271	1.497	0.748	27
1	135	306	273	1.857	0.928	21
1	138	303	275	1.497	0.748	30
1	141	301	275	0.830	0.415	55
1	144	300	275	0.415	0.208	91
1	147	301	273	0.928	0.464	72
1	150	302	272	0.587	0.294	55
1	153	303	272	0.415	0.208	55
1	156	305	273	0.928	0.464	40
1	159	307	273	0.830	0.415	19
1	162	306	275	0.928	0.464	50
1	165	303	275	1.245	0.623	40
1	168	300	277	1.497	0.748	34
1	171	298	280	1.497	0.748	33
1	174	298	280	0.000	0.000	35
1	177	298	277	1.245	0.623	70
1	180	299	277	0.415	0.208	47
1	183	301	276	0.928	0.464	48
2	27	328	270	-1.000	-1.000	21
2	30	331	268	1.497	0.748	11
2	33	333	267	0.928	0.464	8
2	36	333	267	0.000	0.000	8
2	39	334	267	0.415	0.208	8
2	42	338	267	1.661	0.830	11
2	45	338	267	0.000	0.000	13
2	48	340	265	1.174	0.587	11
2	51	342	265	0.830	0.415	8
2	54	347	263	2.236	1.118	6
2	57	352	261	2.236	1.118	14
2	60	356	259	1.857	0.928	5
2	63	358	259	0.830	0.415	8
2	66	359	259	0.415	0.208	7
2	69	360	259	0.415	0.208	6
2	72	363	257	1.497	0.748	15
2	75	364	257	0.415	0.208	7
2	78	366	257	0.830	0.415	10
2	81	366	257	0.000	0.000	7
2	84	368	256	0.928	0.464	12
2	87	368	256	0.000	0.000	12
2	90	369	256	0.415	0.208	27
2	93	371	255	0.928	0.464	18
2	96	371	255	0.000	0.000	18
2	99	372	254	0.587	0.294	8
2	102	376	252	1.857	0.928	12
2	105	379	250	1.497	0.748	6
2	108	381	248	1.174	0.587	5
2	111	383	247	0.928	0.464	3
2	114	385	247	0.830	0.415	6
2	117	386	247	0.415	0.208	8
2	120	390	246	1.712	0.856	6
2	123	391	245	0.587	0.294	5
2	126	393	244	0.928	0.464	6
2	129	395	243	0.928	0.464	5
2	132	396	242	0.587	0.294	7
2	135	398	241	0.928	0.464	11
2	138	399	240	0.587	0.294	10
2	141	400	239	0.587	0.294	17
2	144	401	238	0.587	0.294	18
2	147	402	237	0.587	0.294	9
2	150	403	236	0.587	0.294	16
2	153	403	236	0.000	0.000	10
2	156	404	235	0.587	0.294	10
2	159	405	235	0.415	0.208	7
2	162	405	235	0.000	0.000	7
2	165	405	235	0.000	0.000	5
2	168	407	236	0.928	0.464	6
2	171	407	236	0.000	0.000	9
2	174	407	236	0.000	0.000	14
2	177	409	234	1.174	0.587	6
2	180	409	234	0.000	0.000	8
2	183	410	233	0.587	0.294	5
3	48	383	170	-1.000	-1.000	9
3	51	387	173	2.076	1.038	122
3	54	389	176	1.497	0.748	8
3	57	392	178	1.497	0.748	11
3	60	393	180	0.928	0.464	16
3	63	394	185	2.117	1.058	7
3	66	394	185	0.000	0.000	6
3	69	394	187	0.830	0.415	5
3	72	395	189	0.928	0.464	4
3	75	395	192	1.245	0.623	6
3	78	395	193	0.415	0.208	4
3	81	394	197	1.712	0.856	12
3	84	394	197	0.000	0.000	10
3	87	394	198	0.415	0.208	14
3	90	394	198	0.000	0.000	7
3	93	394	200	0.830	0.415	17
3	96	394	201	0.415	0.208	53
3	99	394	201	0.000	0.000	29
3	102	394	202	0.415	0.208	78
3	105	394	203	0.415	0.208	32
3	108	393	205	0.928	0.464	38
3	111	392	208	1.313	0.656	36
3	114	392	208	0.000	0.000	23
3	117	392	208	0.000	0.000	22
3	120	391	209	0.587	0.294	12
3	123	390	210	0.587	0.294	6
3	126	390	210	0.000	0.000	18
3	129	390	210	0.000	0.000	12
3	132	389	211	0.587	0.294	7
3	135	389	211	0.000	0.000	10
3	138	389	212	0.415	0.208	5
3	141	389	212	0.000	0.000	10
3	144	389	213	0.415	0.208	5
3	147	389	213	0.000	0.000	6
3	150	389	213	0.000	0.000	7
3	153	389	216	1.245	0.623	5
3	156	389	216	0.000	0.000	10
3	159	389	217	0.415	0.208	8
3	162	389	217	0.000	0.000	7
3	165	389	218	0.415	0.208	7
3	168	389	219	0.415	0.208	12
3	171	389	219	0.000	0.000	6
3	174	389	219	0.000	0.000	16
3	177	389	219	0.000	0.000	6
3	180	389	221	0.830	0.415	4
3	183	389	221	0.000	0.000	4
4	42	405	276	-1.000	-1.000	27
4	45	406	276	0.415	0.208	26
4	48	409	273	1.761	0.881	14
4	51	412	271	1.497	0.748	20
4	54	413	270	0.587	0.294	10
4	57	415	268	1.174	0.587	32
4	60	415	268	0.000	0.000	10
4	63	415	268	0.000	0.000	9
4	66	415	268	0.000	0.000	12
4	69	414	268	0.415	0.208	5
4	72	414	268	0.000	0.000	10
4	75	414	268	0.000	0.000	7
4	78	414	268	0.000	0.000	7
4	81	414	268	0.000	0.000	8
4	84	414	268	0.000	0.000	7
4	87	414	268	0.000	0.000	7
4	90	414	268	0.000	0.000	7
4	93	414	268	0.000	0.000	7
4	96	414	268	0.000	0.000	3
4	99	415	266	0.928	0.464	7
4	102	416	265	0.587	0.294	5
4	105	417	261	1.712	0.856	4
4	108	417	259	0.830	0.415	5
4	111	417	258	0.415	0.208	6
4	114	417	257	0.415	0.208	4
4	117	418	255	0.928	0.464	7
4	120	418	254	0.415	0.208	5
4	123	418	253	0.415	0.208	4
4	126	418	252	0.415	0.208	7
4	129	418	250	0.830	0.415	12
4	132	418	250	0.000	0.000	7
4	135	417	250	0.415	0.208	15
4	138	417	250	0.000	0.000	8
4	141	418	249	0.587	0.294	5
4	144	418	248	0.415	0.208	9
4	147	418	247	0.415	0.208	21
4	150	418	247	0.000	0.000	8
4	153	418	246	0.415	0.208	25
4	156	418	245	0.415	0.208	24
4	159	419	243	0.928	0.464	40
4	162	419	243	0.000	0.000	36
4	165	419	243	0.000	0.000	44
4	168	419	243	0.000	0.000	43
4	171	421	241	1.174	0.587	31
4	174	420	242	0.587	0.294	46
4	177	420	242	0.000	0.000	41
4	180	421	242	0.415	0.208	34
4	183	422	241	0.587	0.294	41
5	24	310	178	-1.000	-1.000	32
5	27	310	178	0.000	0.000	15
5	30	314	184	2.994	1.497	10
5	33	316	186	1.174	0.587	6
5	36	318	188	1.174	0.587	4
5	39	321	190	1.497	0.748	14
5	42	323	192	1.174	0.587	9
5	45	323	192	0.000	0.000	6
5	48	323	193	0.415	0.208	8
5	51	323	195	0.830	0.415	4
5	54	324	197	0.928	0.464	5
5	57	325	199	0.928	0.464	28
5	60	325	199	0.000	0.000	29
5	63	325	199	0.000	0.000	36
5	66	325	201	0.830	0.415	7
5	69	325	201	0.000	0.000	6
5	72	325	201	0.000	0.000	8
5	75	324	203	0.928	0.464	7
5	78	323	206	1.313	0.656	5
5	81	320	209	1.761	0.881	10
5	84	320	210	0.415	0.208	5
5	87	320	210	0.000	0.000	4
5	90	320	210	0.000	0.000	4
5	93	319	212	0.928	0.464	6
5	96	318	213	0.587	0.294	5
5	99	316	213	0.830	0.415	7
5	102	316	213	0.000	0.000	7
5	105	315	212	0.587	0.294	6
5	108	316	210	0.928	0.464	5
5	111	317	209	0.587	0.294	5
5	114	318	207	0.928	0.464	6
5	117	319	205	0.928	0.464	29
5	120	320	204	0.587	0.294	22
5	123	320	204	0.000	0.000	20
5	126	321	203	0.587	0.294	13
5	129	321	203	0.000	0.000	37
5	132	323	200	1.497	0.748	10
5	135	326	195	2.421	1.210	30
5	138	326	195	0.000	0.000	55
5	141	326	195	0.000	0.000	28
5	144	326	194	0.415	0.208	16
5	147	326	194	0.000	0.000	13
5	150	326	197	1.245	0.623	14
5	153	326	197	0.000	0.000	10
5	156	325	197	0.415	0.208	32
5	159	325	197	0.000	0.000	17
5	162	325	197	0.000	0.000	33
5	165	325	197	0.000	0.000	22
5	168	326	197	0.415	0.208	18
5	171	326	197	0.000	0.000	39
5	174	329	199	1.497	0.748	7
5	177	330	199	0.415	0.208	10
5	180	334	200	1.712	0.856	10
5	183	334	200	0.000	0.000	10
6	27	413	188	-1.000	-1.000	47
6	30	413	188	0.000	0.000	24
6	33	413	191	1.245	0.623	10
6	36	413	192	0.415	0.208	5
6	39	411	193	0.928	0.464	26
6	42	411	195	0.830	0.415	27
6	45	409	198	1.497	0.748	11
6	48	409	199	0.415	0.208	9
6	51	406	202	1.761	0.881	15
6	54	406	202	0.000	0.000	17
6	57	405	203	0.587	0.294	42
6	60	402	205	1.497	0.748	13
6	63	400	205	0.830	0.415	47
6	66	398	206	0.928	0.464	9
6	69	397	206	0.415	0.208	11
6	72	394	207	1.313	0.656	33
6	75	391	208	1.313	0.656	11
6	78	389	210	1.174	0.587	7
6	81	388	210	0.415	0.208	7
6	84	387	209	0.587	0.294	13
6	87	387	209	0.000	0.000	8
6	90	387	209	0.000	0.000	9
6	93	387	208	0.415	0.208	8
6	96	387	208	0.000	0.000	9
6	99	387	208	0.000	0.000	14
6	102	387	208	0.000	0.000	10
6	105	388	206	0.928	0.464	32
6	108	388	206	0.000	0.000	35
6	111	389	206	0.415	0.208	62
6	114	389	206	0.000	0.000	29
6	117	389	206	0.000	0.000	24
6	120	388	206	0.415	0.208	29
6	123	386	207	0.928	0.464	29
6	126	386	207	0.000	0.000	23
6	129	386	208	0.415	0.208	25
6	132	386	207	0.415	0.208	24
6	135	387	206	0.587	0.294	28
6	138	387	206	0.000	0.000	12
6	141	387	205	0.415	0.208	22
6	144	387	205	0.000	0.000	19
6	147	389	204	0.928	0.464	24
6	150	389	202	0.830	0.415	30
6	153	389	202	0.000	0.000	39
6	156	390	201	0.587	0.294	17
6	159	390	201	0.000	0.000	36
6	162	390	201	0.000	0.000	23
6	165	390	200	0.415	0.208	22
6	168	390	200	0.000	0.000	18
6	171	390	200	0.000	0.000	22
6	174	390	200	0.000	0.000	14
6	177	390	200	0.000	0.000	23
6	180	389	200	0.415	0.208	38
6	183	389	200	0.000	0.000	34
7	42	411	274	-1.000	-1.000	18
7	45	411	274	0.000	0.000	15
7	48	411	274	0.000	0.000	13
7	51	411	274	0.000	0.000	15
7	54	412	274	0.415	0.208	14
7	57	414	275	0.928	0.464	20
7	60	418	272	2.076	1.038	5
7	63	420	271	0.928	0.464	8
7	66	420	270	0.415	0.208	23
7	69	421	269	0.587	0.294	10
7	72	422	268	0.587	0.294	10
7	75	426	264	2.348	1.174	4
7	78	426	262	0.830	0.415	5
7	81	427	261	0.587	0.294	4
7	84	429	257	1.857	0.928	7
7	87	428	254	1.313	0.656	4
7	90	428	250	1.661	0.830	12
7	93	428	248	0.830	0.415	17
7	96	428	248	0.000	0.000	16
7	99	428	248	0.000	0.000	20
7	102	428	248	0.000	0.000	5
7	105	428	248	0.000	0.000	7
7	108	428	248	0.000	0.000	18
7	111	428	248	0.000	0.000	5
7	114	428	248	0.000	0.000	6
7	117	428	238	4.151	2.076	7
7	120	428	238	0.000	0.000	4
7	123	428	238	0.000	0.000	5
7	126	428	240	0.830	0.415	8
7	129	427	240	0.415	0.208	6
7	132	425	242	1.174	0.587	13
7	135	424	242	0.415	0.208	20
7	138	424	243	0.415	0.208	14
7	141	423	246	1.313	0.656	7
7	144	422	246	0.415	0.208	7
7	147	422	246	0.000	0.000	11
7	150	422	248	0.830	0.415	8
7	153	421	247	0.587	0.294	12
7	156	421	247	0.000	0.000	6
7	159	421	248	0.415	0.208	6
7	162	423	245	1.497	0.748	12
7	165	423	240	2.076	1.038	24
7	168	421	244	1.857	0.928	21
7	171	421	245	0.415	0.208	17
7	174	420	245	0.415	0.208	37
7	177	420	246	0.415	0.208	8
7	180	418	252	2.625	1.313	6
7	183	418	246	2.491	1.245	16
8	42	310	272	-1.000	-1.000	16
8	45	317	267	3.571	1.786	49
8	48	318	267	0.415	0.208	76
8	51	322	267	1.661	0.830	35
8	54	327	267	2.076	1.038	6
8	57	329	268	0.928	0.464	7
8	60	330	268	0.415	0.208	10
8	63	332	267	0.928	0.464	16
8	66	333	267	0.415	0.208	10
8	69	333	267	0.000	0.000	12
8	72	334	266	0.587	0.294	7
8	75	335	265	0.587	0.294	9
8	78	335	264	0.415	0.208	16
8	81	337	263	0.928	0.464	9
8	84	337	263	0.000	0.000	10
8	87	338	262	0.587	0.294	11
8	90	340	260	1.174	0.587	63
8	93	340	260	0.000	0.000	85
8	96	341	260	0.415	0.208	63
8	99	341	259	0.415	0.208	44
8	102	343	259	0.830	0.415	29
8	105	343	259	0.000	0.000	22
8	108	343	259	0.000	0.000	23
8	111	345	259	0.830	0.415	11
8	114	345	258	0.415	0.208	6
8	117	346	258	0.415	0.208	12
8	120	347	258	0.415	0.208	8
8	123	349	258	0.830	0.415	8
8	126	350	257	0.587	0.294	8
8	129	351	257	0.415	0.208	8
8	132	352	257	0.415	0.208	8
8	135	354	256	0.928	0.464	8
8	138	357	256	1.245	0.623	12
8	141	358	256	0.415	0.208	20
8	144	361	257	1.313	0.656	27
8	147	362	257	0.415	0.208	9
8	150	367	256	2.117	1.058	36
8	153	369	255	0.928	0.464	59
8	156	369	254	0.415	0.208	87
8	159	371	254	0.830	0.415	39
8	162	373	252	1.174	0.587	36
8	165	374	253	0.587	0.294	37
8	168	376	254	0.928	0.464	114
8	171	377	254	0.415	0.208	119
8	174	378	254	0.415	0.208	46
8	177	379	254	0.415	0.208	58
8	180	380	254	0.415	0.208	9
8	183	380	254	0.000	0.000	13
