# Supplementary material for: The Arp2/3 complex is required for in situ haptotactic response of microglia to iC3b
Source: EMBO Rep. 2026 Feb 27;27(7):1666–95. doi: 10.1038/s44319-026-00720-9 (PMC13076747; doi:10.1038/s44319-026-00720-9)
Supplement: Supplementary file 18 — Source data Fig. 6 [file 44319_2026_720_MOESM18_ESM.zip › Figure 6/6C-G/121924/ck666 branch lengths.csv]

	Label	Area	Mean	Min	Max	XM	YM	Perim.	Angle	Circ.	IntDen	RawIntDen	AR	Round	Solidity	MinThr	MaxThr	Length
1		8.444	30.755	7.000	166.000	0	0	19.961	-16.928	0.266	259.709	1507.000	0.000	0.000	NaN	0	255	19.961
2		7.238	25.762	4.000	107.000	0	0	17.187	37.147	0.308	186.467	1082.000	0.000	0.000	NaN	0	255	17.187
3		8.100	10.043	5.000	27.000	0	0	19.015	-143.881	0.282	81.342	472.000	0.000	0.000	NaN	0	255	19.015
4		8.444	16.796	4.000	95.000	0	0	19.970	-159.305	0.266	141.832	823.000	0.000	0.000	NaN	0	255	19.970
5		8.961	11.904	6.000	26.000	0	0	21.302	123.071	0.248	106.676	619.000	0.000	0.000	NaN	0	255	21.302
6		7.066	10.390	5.000	17.000	0	0	16.688	-95.711	0.319	73.415	426.000	0.000	0.000	NaN	0	255	16.688
7	Mean	8.042	17.608	5.167	73.000	0	0	19.020	-42.601	0.281	141.573	821.500	0.000	0.000	NaN	0	255	19.020
8	SD	0.745	8.739	1.169	59.582	0	0	1.777	110.602	0.027	71.362	414.089	0.000	0.000	NaN	0	0	1.777
9	Min	7.066	10.043	4.000	17.000	0	0	16.688	-159.305	0.248	73.415	426.000	0.000	0.000	1.798E308	0	255	16.688
10	Max	8.961	30.755	7.000	166.000	0	0	21.302	123.071	0.319	259.709	1507.000	0.000	0.000	-1.798E308	0	255	21.302
