# Supplementary material for: The Arp2/3 complex is required for in situ haptotactic response of microglia to iC3b
Source: EMBO Rep. 2026 Feb 27;27(7):1666–95. doi: 10.1038/s44319-026-00720-9 (PMC13076747; doi:10.1038/s44319-026-00720-9)
Supplement: Supplementary file 18 — Source data Fig. 6 [file 44319_2026_720_MOESM18_ESM.zip › Figure 6/6C-G/121924/ck666 tracks 414.txt]

	Track n�	Slice n�	X	Y	Distance	Velocity	Pixel Value
1	1	21	247	197	-1	-1	183
2	1	24	247	195	0.83	0.415	114
3	1	27	247	195	0	0	53
4	1	30	250	197	1.497	0.748	47
5	1	33	252	198	0.928	0.464	16
6	1	36	254	199	0.928	0.464	66
7	1	39	254	199	0	0	17
8	1	42	257	200	1.313	0.656	29
9	1	45	261	201	1.712	0.856	9
10	1	48	268	201	2.906	1.453	29
11	1	51	277	200	3.759	1.88	66
12	1	54	286	197	3.938	1.969	9
13	1	57	288	197	0.83	0.415	22
14	1	60	273	194	6.35	3.175	19
15	1	63	258	190	6.445	3.222	16
16	1	66	251	189	2.935	1.468	109
17	1	69	248	188	1.313	0.656	70
18	1	72	253	189	2.117	1.058	11
19	1	75	248	187	2.236	1.118	14
20	1	78	245	185	1.497	0.748	189
21	1	81	247	185	0.83	0.415	134
22	1	84	251	187	1.857	0.928	8
23	1	87	256	187	2.076	1.038	10
24	1	90	261	187	2.076	1.038	20
25	1	93	265	187	1.661	0.83	59
26	1	96	268	187	1.245	0.623	33
27	1	99	274	188	2.525	1.263	8
28	1	102	278	189	1.712	0.856	44
29	1	105	280	190	0.928	0.464	10
30	1	108	283	190	1.245	0.623	15
31	1	111	278	189	2.117	1.058	45
32	1	114	275	188	1.313	0.656	16
33	1	117	273	187	0.928	0.464	9
34	1	120	283	189	4.233	2.117	16
35	1	123	288	190	2.117	1.058	38
36	1	126	278	184	4.841	2.421	39
37	1	129	276	184	0.83	0.415	9
38	1	132	277	182	0.928	0.464	15
39	1	135	279	175	3.022	1.511	22
40	1	138	279	168	2.906	1.453	14
41	1	141	280	164	1.712	0.856	48
42	1	144	280	164	0	0	40
43	1	147	282	166	1.174	0.587	55
44	1	150	283	174	3.347	1.673	3
45	1	153	285	174	0.83	0.415	5
46	1	156	285	178	1.661	0.83	8
47	1	159	285	182	1.661	0.83	25
48	1	162	286	183	0.587	0.294	43
49	1	165	288	184	0.928	0.464	26
50	1	168	291	186	1.497	0.748	19
51	1	171	292	188	0.928	0.464	14
52	1	174	293	188	0.415	0.208	16
53	1	177	299	186	2.625	1.313	27
54	1	180	299	186	0	0	19
55	1	183	299	187	0.415	0.208	15
56	2	18	248	232	-1	-1	142
57	2	21	250	230	1.174	0.587	169
58	2	24	255	226	2.658	1.329	118
59	2	27	259	224	1.857	0.928	89
60	2	30	265	222	2.625	1.313	101
61	2	33	271	220	2.625	1.313	31
62	2	36	279	218	3.423	1.712	80
63	2	39	287	217	3.347	1.673	64
64	2	42	289	218	0.928	0.464	73
65	2	45	293	220	1.857	0.928	30
66	2	48	293	219	0.415	0.208	24
67	2	51	287	216	2.785	1.392	72
68	2	54	282	213	2.421	1.21	77
69	2	57	273	212	3.759	1.88	89
70	2	60	269	212	1.661	0.83	26
71	2	63	275	209	2.785	1.392	170
72	2	66	281	204	3.242	1.621	47
73	2	69	284	200	2.076	1.038	43
74	2	72	285	197	1.313	0.656	48
75	2	75	286	195	0.928	0.464	51
76	2	78	285	197	0.928	0.464	80
77	2	81	283	199	1.174	0.587	95
78	2	84	280	202	1.761	0.881	139
79	2	87	278	206	1.857	0.928	116
80	2	90	281	208	1.497	0.748	113
81	2	93	287	207	2.525	1.263	142
82	2	96	288	207	0.415	0.208	69
83	2	99	289	206	0.587	0.294	106
84	2	102	280	207	3.759	1.88	109
85	2	105	273	207	2.906	1.453	24
86	2	108	274	207	0.415	0.208	39
87	2	111	283	202	4.274	2.137	115
88	2	114	288	198	2.658	1.329	88
89	2	117	293	192	3.242	1.621	99
90	2	120	294	189	1.313	0.656	44
91	2	123	296	186	1.497	0.748	44
92	2	126	297	184	0.928	0.464	10
93	2	129	295	188	1.857	0.928	43
94	2	132	293	193	2.236	1.118	85
95	2	135	290	195	1.497	0.748	86
96	2	138	288	200	2.236	1.118	96
97	2	141	288	200	0	0	79
98	2	144	293	199	2.117	1.058	169
99	2	147	304	195	4.859	2.429	53
100	2	150	305	193	0.928	0.464	2
101	2	153	302	194	1.313	0.656	53
102	2	156	297	198	2.658	1.329	142
103	2	159	296	198	0.415	0.208	151
104	2	162	294	201	1.497	0.748	68
105	2	165	297	199	1.497	0.748	144
106	2	168	302	198	2.117	1.058	109
107	2	171	306	199	1.712	0.856	92
108	2	174	303	197	1.497	0.748	83
109	2	177	300	197	1.245	0.623	98
110	2	180	300	197	0	0	78
111	2	183	301	194	1.313	0.656	79
112	3	24	322	182	-1	-1	13
113	3	27	321	182	0.415	0.208	204
114	3	30	320	182	0.415	0.208	64
115	3	33	317	183	1.313	0.656	51
116	3	36	330	192	6.564	3.282	54
117	3	39	332	195	1.497	0.748	155
118	3	42	333	198	1.313	0.656	91
119	3	45	331	199	0.928	0.464	9
120	3	48	330	204	2.117	1.058	5
121	3	51	332	209	2.236	1.118	7
122	3	54	333	209	0.415	0.208	6
123	3	57	335	198	4.641	2.321	118
124	3	60	335	192	2.491	1.245	38
125	3	63	335	180	4.982	2.491	16
126	3	66	339	169	4.859	2.429	34
127	3	69	343	160	4.089	2.044	35
128	3	72	345	154	2.625	1.313	137
129	3	75	348	148	2.785	1.392	26
130	3	78	351	144	2.076	1.038	59
131	3	81	350	145	0.587	0.294	36
132	3	84	349	147	0.928	0.464	59
133	3	87	348	153	2.525	1.263	19
134	3	90	348	160	2.906	1.453	8
135	3	93	349	160	0.415	0.208	9
136	3	96	347	162	1.174	0.587	6
137	3	99	347	158	1.661	0.83	4
138	3	102	348	153	2.117	1.058	7
139	3	105	350	146	3.022	1.511	23
140	3	108	352	141	2.236	1.118	30
141	3	111	355	137	2.076	1.038	64
142	3	114	356	135	0.928	0.464	18
143	3	117	355	139	1.712	0.856	11
144	3	120	354	143	1.712	0.856	8
145	3	123	354	143	0	0	9
146	3	126	352	149	2.625	1.313	9
147	3	129	351	151	0.928	0.464	4
148	3	132	351	151	0	0	7
149	3	135	351	151	0	0	7
150	3	138	351	152	0.415	0.208	8
151	3	141	350	157	2.117	1.058	5
152	3	144	350	157	0	0	8
153	3	147	350	157	0	0	11
154	3	150	350	158	0.415	0.208	3
155	4	42	337	199	-1	-1	9
156	4	45	336	201	0.928	0.464	8
157	4	48	335	203	0.928	0.464	19
158	4	51	334	206	1.313	0.656	10
159	4	54	332	209	1.497	0.748	7
160	4	57	329	212	1.761	0.881	17
161	4	60	328	214	0.928	0.464	20
162	4	63	326	217	1.497	0.748	33
163	4	66	324	218	0.928	0.464	19
164	4	69	321	220	1.497	0.748	16
165	4	72	321	220	0	0	17
166	4	75	324	212	3.547	1.773	33
167	4	78	325	208	1.712	0.856	47
168	4	81	325	201	2.906	1.453	49
169	4	84	322	193	3.547	1.773	18
170	4	87	322	191	0.83	0.415	8
171	4	90	321	196	2.117	1.058	26
172	4	93	317	199	2.076	1.038	16
173	4	96	314	203	2.076	1.038	33
174	4	99	307	207	3.347	1.673	39
175	4	102	305	207	0.83	0.415	87
176	4	105	310	204	2.421	1.21	92
177	4	108	314	201	2.076	1.038	29
178	4	111	316	200	0.928	0.464	40
179	4	114	320	197	2.076	1.038	14
180	4	117	321	197	0.415	0.208	15
181	4	120	326	190	3.571	1.786	15
182	4	123	331	185	2.935	1.468	8
183	4	126	331	186	0.415	0.208	5
184	4	129	325	186	2.491	1.245	17
185	4	132	320	189	2.421	1.21	31
186	4	135	319	197	3.347	1.673	37
187	4	138	318	200	1.313	0.656	55
188	4	141	321	202	1.497	0.748	106
189	4	144	325	201	1.712	0.856	84
190	4	147	330	196	2.935	1.468	14
191	4	150	333	191	2.421	1.21	6
192	4	153	333	186	2.076	1.038	12
193	4	156	331	189	1.497	0.748	67
194	4	159	330	192	1.313	0.656	31
195	4	162	327	196	2.076	1.038	21
196	4	165	323	199	2.076	1.038	50
197	4	168	322	199	0.415	0.208	75
198	4	171	321	200	0.587	0.294	45
199	4	174	325	195	2.658	1.329	75
200	4	177	327	193	1.174	0.587	64
201	4	180	329	190	1.497	0.748	38
202	4	183	332	186	2.076	1.038	76
203	5	39	209	193	-1	-1	97
204	5	42	222	185	6.337	3.168	239
205	5	45	223	186	0.587	0.294	151
206	5	48	226	188	1.497	0.748	168
207	5	51	230	190	1.857	0.928	65
208	5	54	234	193	2.076	1.038	7
209	5	57	237	195	1.497	0.748	8
210	5	60	240	198	1.761	0.881	9
211	5	63	242	199	0.928	0.464	7
212	5	66	248	204	3.242	1.621	11
213	5	69	250	204	0.83	0.415	66
214	5	72	253	205	1.313	0.656	8
215	5	75	253	205	0	0	16
216	5	78	253	205	0	0	60
217	5	81	254	206	0.587	0.294	76
218	5	84	254	207	0.415	0.208	65
219	5	87	254	207	0	0	49
220	5	90	256	206	0.928	0.464	64
221	5	93	256	204	0.83	0.415	27
222	5	96	258	204	0.83	0.415	19
223	5	99	265	203	2.935	1.468	58
224	5	102	267	205	1.174	0.587	32
225	5	105	268	205	0.415	0.208	34
226	5	108	271	204	1.313	0.656	17
227	5	111	275	203	1.712	0.856	26
228	5	114	284	202	3.759	1.88	87
229	5	117	286	202	0.83	0.415	131
230	5	120	291	200	2.236	1.118	132
231	5	123	294	199	1.313	0.656	112
232	5	126	295	199	0.415	0.208	110
233	5	129	296	199	0.415	0.208	104
234	5	132	297	198	0.587	0.294	80
235	5	135	301	197	1.712	0.856	88
236	5	138	302	198	0.587	0.294	63
237	5	141	303	200	0.928	0.464	70
238	5	144	306	203	1.761	0.881	79
239	5	147	311	202	2.117	1.058	64
240	5	150	310	203	0.587	0.294	1
241	5	153	308	204	0.928	0.464	57
242	5	156	305	205	1.313	0.656	97
243	5	159	304	205	0.415	0.208	138
244	5	162	300	206	1.712	0.856	88
245	5	165	300	207	0.415	0.208	102
246	5	168	298	208	0.928	0.464	82
247	5	171	297	209	0.587	0.294	57
248	5	174	295	212	1.497	0.748	110
249	5	177	296	213	0.587	0.294	95
250	5	180	294	213	0.83	0.415	68
251	5	183	290	213	1.661	0.83	43
252	6	21	260	248	-1	-1	18
253	6	24	263	248	1.245	0.623	166
254	6	27	267	247	1.712	0.856	13
255	6	30	276	244	3.938	1.969	22
256	6	33	279	242	1.497	0.748	55
257	6	36	282	239	1.761	0.881	172
258	6	39	283	237	0.928	0.464	117
259	6	42	286	236	1.313	0.656	97
260	6	45	288	234	1.174	0.587	87
261	6	48	292	231	2.076	1.038	98
262	6	51	292	230	0.415	0.208	114
263	6	54	292	230	0	0	145
264	6	57	292	228	0.83	0.415	106
265	6	60	292	228	0	0	112
266	6	63	294	228	0.83	0.415	213
267	6	66	294	228	0	0	139
268	6	69	296	226	1.174	0.587	131
269	6	72	298	223	1.497	0.748	106
270	6	75	299	221	0.928	0.464	133
271	6	78	300	220	0.587	0.294	96
272	6	81	301	219	0.587	0.294	143
273	6	84	301	216	1.245	0.623	87
274	6	87	301	214	0.83	0.415	100
275	6	90	302	214	0.415	0.208	97
276	6	93	302	213	0.415	0.208	97
277	6	96	303	213	0.415	0.208	99
278	6	99	303	213	0	0	130
279	6	102	303	213	0	0	150
280	6	105	305	211	1.174	0.587	92
281	6	108	306	211	0.415	0.208	72
282	6	111	306	211	0	0	105
283	6	114	309	208	1.761	0.881	94
284	6	117	310	208	0.415	0.208	68
285	6	120	309	206	0.928	0.464	69
286	6	123	309	206	0	0	110
287	6	126	308	209	1.313	0.656	75
288	6	129	306	213	1.857	0.928	172
289	6	132	304	215	1.174	0.587	131
290	6	135	302	219	1.857	0.928	80
291	6	138	300	222	1.497	0.748	137
292	6	141	299	227	2.117	1.058	82
293	6	144	299	227	0	0	68
294	6	147	300	224	1.313	0.656	122
295	6	150	302	223	0.928	0.464	2
296	6	153	302	223	0	0	117
297	6	156	302	223	0	0	92
298	6	159	303	221	0.928	0.464	131
299	6	162	304	218	1.313	0.656	129
300	6	165	305	217	0.587	0.294	118
301	6	168	305	216	0.415	0.208	149
302	6	171	306	214	0.928	0.464	175
303	6	174	306	213	0.415	0.208	142
304	6	177	307	211	0.928	0.464	147
305	6	180	308	210	0.587	0.294	173
306	6	183	308	210	0	0	169
307	7	24	336	186	-1	-1	26
308	7	27	336	188	0.83	0.415	16
309	7	30	335	190	0.928	0.464	31
310	7	33	334	195	2.117	1.058	12
311	7	36	335	203	3.347	1.673	11
312	7	39	335	207	1.661	0.83	222
313	7	42	331	211	2.348	1.174	9
314	7	45	330	213	0.928	0.464	8
315	7	48	324	218	3.242	1.621	11
316	7	51	323	218	0.415	0.208	17
317	7	54	323	218	0	0	26
318	7	57	323	217	0.415	0.208	67
319	7	60	323	217	0	0	40
320	7	63	324	214	1.313	0.656	39
321	7	66	327	207	3.162	1.581	25
322	7	69	323	197	4.471	2.236	7
323	7	72	321	199	1.174	0.587	11
324	7	75	319	208	3.827	1.914	38
325	7	78	319	212	1.661	0.83	29
326	7	81	321	215	1.497	0.748	44
327	7	84	326	213	2.236	1.118	26
328	7	87	337	209	4.859	2.429	16
329	7	90	348	209	4.566	2.283	39
330	7	93	329	214	8.156	4.078	115
331	7	96	326	215	1.313	0.656	43
332	7	99	326	207	3.321	1.661	52
333	7	102	327	201	2.525	1.263	43
334	7	105	329	213	5.05	2.525	10
335	7	108	330	216	1.313	0.656	17
336	7	111	331	221	2.117	1.058	27
337	7	114	332	221	0.415	0.208	54
338	7	117	333	218	1.313	0.656	13
339	7	120	330	216	1.497	0.748	149
340	7	123	325	216	2.076	1.038	91
341	7	126	323	215	0.928	0.464	86
342	7	129	323	213	0.83	0.415	52
343	7	132	323	211	0.83	0.415	31
344	7	135	323	211	0	0	37
345	7	138	323	213	0.83	0.415	77
346	7	141	324	213	0.415	0.208	102
347	7	144	325	212	0.587	0.294	107
348	7	147	325	209	1.245	0.623	77
349	7	150	327	211	1.174	0.587	6
350	7	153	328	211	0.415	0.208	43
351	7	156	329	214	1.313	0.656	37
352	7	159	327	212	1.174	0.587	112
353	7	162	324	211	1.313	0.656	143
354	7	165	320	211	1.661	0.83	54
355	7	168	327	208	3.162	1.581	60
356	7	171	327	209	0.415	0.208	94
357	7	174	334	205	3.347	1.673	18
358	7	177	335	205	0.415	0.208	21
359	7	180	334	206	0.587	0.294	15
360	7	183	332	206	0.83	0.415	39
361	8	24	250	251	-1	-1	15
362	8	27	252	249	1.174	0.587	9
363	8	30	254	248	0.928	0.464	11
364	8	33	260	244	2.994	1.497	11
365	8	36	263	243	1.313	0.656	10
366	8	39	267	242	1.712	0.856	36
367	8	42	270	242	1.245	0.623	70
368	8	45	257	253	7.069	3.535	6
369	8	48	249	257	3.713	1.857	8
370	8	51	242	265	4.413	2.206	14
371	8	54	241	265	0.415	0.208	11
372	8	57	246	260	2.935	1.468	9
373	8	60	252	254	3.522	1.761	11
374	8	63	255	250	2.076	1.038	6
375	8	66	259	242	3.713	1.857	7
376	8	69	269	235	5.067	2.534	89
377	8	72	273	232	2.076	1.038	87
378	8	75	274	230	0.928	0.464	75
379	8	78	277	227	1.761	0.881	79
380	8	81	282	223	2.658	1.329	119
381	8	84	284	222	0.928	0.464	107
382	8	87	286	221	0.928	0.464	156
383	8	90	289	218	1.761	0.881	130
384	8	93	290	217	0.587	0.294	103
385	8	96	285	219	2.236	1.118	108
386	8	99	277	221	3.423	1.712	58
387	8	102	267	224	4.334	2.167	65
388	8	105	264	225	1.313	0.656	19
389	8	108	263	226	0.587	0.294	14
390	8	111	261	228	1.174	0.587	21
391	8	114	259	228	0.83	0.415	22
392	8	117	259	230	0.83	0.415	14
393	8	120	259	229	0.415	0.208	20
394	8	123	260	228	0.587	0.294	14
395	8	126	260	226	0.83	0.415	63
396	8	129	265	224	2.236	1.118	15
397	8	132	267	224	0.83	0.415	14
398	8	135	268	224	0.415	0.208	13
399	8	138	269	223	0.587	0.294	16
400	8	141	269	223	0	0	14
401	8	144	271	222	0.928	0.464	15
402	8	147	273	221	0.928	0.464	27
403	8	150	280	218	3.162	1.581	1
404	8	153	280	218	0	0	37
405	8	156	283	217	1.313	0.656	47
406	8	159	287	214	2.076	1.038	33
407	8	162	288	213	0.587	0.294	45
408	8	165	291	212	1.313	0.656	66
409	8	168	292	212	0.415	0.208	44
410	8	171	293	211	0.587	0.294	73
411	8	174	295	211	0.83	0.415	111
412	8	177	294	210	0.587	0.294	53
413	8	180	294	210	0	0	56
414	8	183	295	210	0.415	0.208	101
