# Supplementary material for: The Arp2/3 complex is required for in situ haptotactic response of microglia to iC3b
Source: EMBO Rep. 2026 Feb 27;27(7):1666–95. doi: 10.1038/s44319-026-00720-9 (PMC13076747; doi:10.1038/s44319-026-00720-9)
Supplement: Supplementary file 18 — Source data Fig. 6 [file 44319_2026_720_MOESM18_ESM.zip › Figure 6/6C-G/121924/ck666 tracks.csv]

Track n�	Slice n�	X	Y	Distance	Velocity	Pixel Value
1	21	247	197	-1.000	-1.000	183
1	24	247	195	0.830	0.415	114
1	27	247	195	0.000	0.000	53
1	30	250	197	1.497	0.748	47
1	33	252	198	0.928	0.464	16
1	36	254	199	0.928	0.464	66
1	39	254	199	0.000	0.000	17
1	42	257	200	1.313	0.656	29
1	45	261	201	1.712	0.856	9
1	48	268	201	2.906	1.453	29
1	51	277	200	3.759	1.880	66
1	54	286	197	3.938	1.969	9
1	57	288	197	0.830	0.415	22
1	60	273	194	6.350	3.175	19
1	63	258	190	6.445	3.222	16
1	66	251	189	2.935	1.468	109
1	69	248	188	1.313	0.656	70
1	72	253	189	2.117	1.058	11
1	75	248	187	2.236	1.118	14
1	78	245	185	1.497	0.748	189
1	81	247	185	0.830	0.415	134
1	84	251	187	1.857	0.928	8
1	87	256	187	2.076	1.038	10
1	90	261	187	2.076	1.038	20
1	93	265	187	1.661	0.830	59
1	96	268	187	1.245	0.623	33
1	99	274	188	2.525	1.263	8
1	102	278	189	1.712	0.856	44
1	105	280	190	0.928	0.464	10
1	108	283	190	1.245	0.623	15
1	111	278	189	2.117	1.058	45
1	114	275	188	1.313	0.656	16
1	117	273	187	0.928	0.464	9
1	120	283	189	4.233	2.117	16
1	123	288	190	2.117	1.058	38
1	126	278	184	4.841	2.421	39
1	129	276	184	0.830	0.415	9
1	132	277	182	0.928	0.464	15
1	135	279	175	3.022	1.511	22
1	138	279	168	2.906	1.453	14
1	141	280	164	1.712	0.856	48
1	144	280	164	0.000	0.000	40
1	147	282	166	1.174	0.587	55
1	150	283	174	3.347	1.673	3
1	153	285	174	0.830	0.415	5
1	156	285	178	1.661	0.830	8
1	159	285	182	1.661	0.830	25
1	162	286	183	0.587	0.294	43
1	165	288	184	0.928	0.464	26
1	168	291	186	1.497	0.748	19
1	171	292	188	0.928	0.464	14
1	174	293	188	0.415	0.208	16
1	177	299	186	2.625	1.313	27
1	180	299	186	0.000	0.000	19
1	183	299	187	0.415	0.208	15
2	18	248	232	-1.000	-1.000	142
2	21	250	230	1.174	0.587	169
2	24	255	226	2.658	1.329	118
2	27	259	224	1.857	0.928	89
2	30	265	222	2.625	1.313	101
2	33	271	220	2.625	1.313	31
2	36	279	218	3.423	1.712	80
2	39	287	217	3.347	1.673	64
2	42	289	218	0.928	0.464	73
2	45	293	220	1.857	0.928	30
2	48	293	219	0.415	0.208	24
2	51	287	216	2.785	1.392	72
2	54	282	213	2.421	1.210	77
2	57	273	212	3.759	1.880	89
2	60	269	212	1.661	0.830	26
2	63	275	209	2.785	1.392	170
2	66	281	204	3.242	1.621	47
2	69	284	200	2.076	1.038	43
2	72	285	197	1.313	0.656	48
2	75	286	195	0.928	0.464	51
2	78	285	197	0.928	0.464	80
2	81	283	199	1.174	0.587	95
2	84	280	202	1.761	0.881	139
2	87	278	206	1.857	0.928	116
2	90	281	208	1.497	0.748	113
2	93	287	207	2.525	1.263	142
2	96	288	207	0.415	0.208	69
2	99	289	206	0.587	0.294	106
2	102	280	207	3.759	1.880	109
2	105	273	207	2.906	1.453	24
2	108	274	207	0.415	0.208	39
2	111	283	202	4.274	2.137	115
2	114	288	198	2.658	1.329	88
2	117	293	192	3.242	1.621	99
2	120	294	189	1.313	0.656	44
2	123	296	186	1.497	0.748	44
2	126	297	184	0.928	0.464	10
2	129	295	188	1.857	0.928	43
2	132	293	193	2.236	1.118	85
2	135	290	195	1.497	0.748	86
2	138	288	200	2.236	1.118	96
2	141	288	200	0.000	0.000	79
2	144	293	199	2.117	1.058	169
2	147	304	195	4.859	2.429	53
2	150	305	193	0.928	0.464	2
2	153	302	194	1.313	0.656	53
2	156	297	198	2.658	1.329	142
2	159	296	198	0.415	0.208	151
2	162	294	201	1.497	0.748	68
2	165	297	199	1.497	0.748	144
2	168	302	198	2.117	1.058	109
2	171	306	199	1.712	0.856	92
2	174	303	197	1.497	0.748	83
2	177	300	197	1.245	0.623	98
2	180	300	197	0.000	0.000	78
2	183	301	194	1.313	0.656	79
3	24	322	182	-1.000	-1.000	13
3	27	321	182	0.415	0.208	204
3	30	320	182	0.415	0.208	64
3	33	317	183	1.313	0.656	51
3	36	330	192	6.564	3.282	54
3	39	332	195	1.497	0.748	155
3	42	333	198	1.313	0.656	91
3	45	331	199	0.928	0.464	9
3	48	330	204	2.117	1.058	5
3	51	332	209	2.236	1.118	7
3	54	333	209	0.415	0.208	6
3	57	335	198	4.641	2.321	118
3	60	335	192	2.491	1.245	38
3	63	335	180	4.982	2.491	16
3	66	339	169	4.859	2.429	34
3	69	343	160	4.089	2.044	35
3	72	345	154	2.625	1.313	137
3	75	348	148	2.785	1.392	26
3	78	351	144	2.076	1.038	59
3	81	350	145	0.587	0.294	36
3	84	349	147	0.928	0.464	59
3	87	348	153	2.525	1.263	19
3	90	348	160	2.906	1.453	8
3	93	349	160	0.415	0.208	9
3	96	347	162	1.174	0.587	6
3	99	347	158	1.661	0.830	4
3	102	348	153	2.117	1.058	7
3	105	350	146	3.022	1.511	23
3	108	352	141	2.236	1.118	30
3	111	355	137	2.076	1.038	64
3	114	356	135	0.928	0.464	18
3	117	355	139	1.712	0.856	11
3	120	354	143	1.712	0.856	8
3	123	354	143	0.000	0.000	9
3	126	352	149	2.625	1.313	9
3	129	351	151	0.928	0.464	4
3	132	351	151	0.000	0.000	7
3	135	351	151	0.000	0.000	7
3	138	351	152	0.415	0.208	8
3	141	350	157	2.117	1.058	5
3	144	350	157	0.000	0.000	8
3	147	350	157	0.000	0.000	11
3	150	350	158	0.415	0.208	3
4	42	337	199	-1.000	-1.000	9
4	45	336	201	0.928	0.464	8
4	48	335	203	0.928	0.464	19
4	51	334	206	1.313	0.656	10
4	54	332	209	1.497	0.748	7
4	57	329	212	1.761	0.881	17
4	60	328	214	0.928	0.464	20
4	63	326	217	1.497	0.748	33
4	66	324	218	0.928	0.464	19
4	69	321	220	1.497	0.748	16
4	72	321	220	0.000	0.000	17
4	75	324	212	3.547	1.773	33
4	78	325	208	1.712	0.856	47
4	81	325	201	2.906	1.453	49
4	84	322	193	3.547	1.773	18
4	87	322	191	0.830	0.415	8
4	90	321	196	2.117	1.058	26
4	93	317	199	2.076	1.038	16
4	96	314	203	2.076	1.038	33
4	99	307	207	3.347	1.673	39
4	102	305	207	0.830	0.415	87
4	105	310	204	2.421	1.210	92
4	108	314	201	2.076	1.038	29
4	111	316	200	0.928	0.464	40
4	114	320	197	2.076	1.038	14
4	117	321	197	0.415	0.208	15
4	120	326	190	3.571	1.786	15
4	123	331	185	2.935	1.468	8
4	126	331	186	0.415	0.208	5
4	129	325	186	2.491	1.245	17
4	132	320	189	2.421	1.210	31
4	135	319	197	3.347	1.673	37
4	138	318	200	1.313	0.656	55
4	141	321	202	1.497	0.748	106
4	144	325	201	1.712	0.856	84
4	147	330	196	2.935	1.468	14
4	150	333	191	2.421	1.210	6
4	153	333	186	2.076	1.038	12
4	156	331	189	1.497	0.748	67
4	159	330	192	1.313	0.656	31
4	162	327	196	2.076	1.038	21
4	165	323	199	2.076	1.038	50
4	168	322	199	0.415	0.208	75
4	171	321	200	0.587	0.294	45
4	174	325	195	2.658	1.329	75
4	177	327	193	1.174	0.587	64
4	180	329	190	1.497	0.748	38
4	183	332	186	2.076	1.038	76
5	39	209	193	-1.000	-1.000	97
5	42	222	185	6.337	3.168	239
5	45	223	186	0.587	0.294	151
5	48	226	188	1.497	0.748	168
5	51	230	190	1.857	0.928	65
5	54	234	193	2.076	1.038	7
5	57	237	195	1.497	0.748	8
5	60	240	198	1.761	0.881	9
5	63	242	199	0.928	0.464	7
5	66	248	204	3.242	1.621	11
5	69	250	204	0.830	0.415	66
5	72	253	205	1.313	0.656	8
5	75	253	205	0.000	0.000	16
5	78	253	205	0.000	0.000	60
5	81	254	206	0.587	0.294	76
5	84	254	207	0.415	0.208	65
5	87	254	207	0.000	0.000	49
5	90	256	206	0.928	0.464	64
5	93	256	204	0.830	0.415	27
5	96	258	204	0.830	0.415	19
5	99	265	203	2.935	1.468	58
5	102	267	205	1.174	0.587	32
5	105	268	205	0.415	0.208	34
5	108	271	204	1.313	0.656	17
5	111	275	203	1.712	0.856	26
5	114	284	202	3.759	1.880	87
5	117	286	202	0.830	0.415	131
5	120	291	200	2.236	1.118	132
5	123	294	199	1.313	0.656	112
5	126	295	199	0.415	0.208	110
5	129	296	199	0.415	0.208	104
5	132	297	198	0.587	0.294	80
5	135	301	197	1.712	0.856	88
5	138	302	198	0.587	0.294	63
5	141	303	200	0.928	0.464	70
5	144	306	203	1.761	0.881	79
5	147	311	202	2.117	1.058	64
5	150	310	203	0.587	0.294	1
5	153	308	204	0.928	0.464	57
5	156	305	205	1.313	0.656	97
5	159	304	205	0.415	0.208	138
5	162	300	206	1.712	0.856	88
5	165	300	207	0.415	0.208	102
5	168	298	208	0.928	0.464	82
5	171	297	209	0.587	0.294	57
5	174	295	212	1.497	0.748	110
5	177	296	213	0.587	0.294	95
5	180	294	213	0.830	0.415	68
5	183	290	213	1.661	0.830	43
6	21	260	248	-1.000	-1.000	18
6	24	263	248	1.245	0.623	166
6	27	267	247	1.712	0.856	13
6	30	276	244	3.938	1.969	22
6	33	279	242	1.497	0.748	55
6	36	282	239	1.761	0.881	172
6	39	283	237	0.928	0.464	117
6	42	286	236	1.313	0.656	97
6	45	288	234	1.174	0.587	87
6	48	292	231	2.076	1.038	98
6	51	292	230	0.415	0.208	114
6	54	292	230	0.000	0.000	145
6	57	292	228	0.830	0.415	106
6	60	292	228	0.000	0.000	112
6	63	294	228	0.830	0.415	213
6	66	294	228	0.000	0.000	139
6	69	296	226	1.174	0.587	131
6	72	298	223	1.497	0.748	106
6	75	299	221	0.928	0.464	133
6	78	300	220	0.587	0.294	96
6	81	301	219	0.587	0.294	143
6	84	301	216	1.245	0.623	87
6	87	301	214	0.830	0.415	100
6	90	302	214	0.415	0.208	97
6	93	302	213	0.415	0.208	97
6	96	303	213	0.415	0.208	99
6	99	303	213	0.000	0.000	130
6	102	303	213	0.000	0.000	150
6	105	305	211	1.174	0.587	92
6	108	306	211	0.415	0.208	72
6	111	306	211	0.000	0.000	105
6	114	309	208	1.761	0.881	94
6	117	310	208	0.415	0.208	68
6	120	309	206	0.928	0.464	69
6	123	309	206	0.000	0.000	110
6	126	308	209	1.313	0.656	75
6	129	306	213	1.857	0.928	172
6	132	304	215	1.174	0.587	131
6	135	302	219	1.857	0.928	80
6	138	300	222	1.497	0.748	137
6	141	299	227	2.117	1.058	82
6	144	299	227	0.000	0.000	68
6	147	300	224	1.313	0.656	122
6	150	302	223	0.928	0.464	2
6	153	302	223	0.000	0.000	117
6	156	302	223	0.000	0.000	92
6	159	303	221	0.928	0.464	131
6	162	304	218	1.313	0.656	129
6	165	305	217	0.587	0.294	118
6	168	305	216	0.415	0.208	149
6	171	306	214	0.928	0.464	175
6	174	306	213	0.415	0.208	142
6	177	307	211	0.928	0.464	147
6	180	308	210	0.587	0.294	173
6	183	308	210	0.000	0.000	169
7	24	336	186	-1.000	-1.000	26
7	27	336	188	0.830	0.415	16
7	30	335	190	0.928	0.464	31
7	33	334	195	2.117	1.058	12
7	36	335	203	3.347	1.673	11
7	39	335	207	1.661	0.830	222
7	42	331	211	2.348	1.174	9
7	45	330	213	0.928	0.464	8
7	48	324	218	3.242	1.621	11
7	51	323	218	0.415	0.208	17
7	54	323	218	0.000	0.000	26
7	57	323	217	0.415	0.208	67
7	60	323	217	0.000	0.000	40
7	63	324	214	1.313	0.656	39
7	66	327	207	3.162	1.581	25
7	69	323	197	4.471	2.236	7
7	72	321	199	1.174	0.587	11
7	75	319	208	3.827	1.914	38
7	78	319	212	1.661	0.830	29
7	81	321	215	1.497	0.748	44
7	84	326	213	2.236	1.118	26
7	87	337	209	4.859	2.429	16
7	90	348	209	4.566	2.283	39
7	93	329	214	8.156	4.078	115
7	96	326	215	1.313	0.656	43
7	99	326	207	3.321	1.661	52
7	102	327	201	2.525	1.263	43
7	105	329	213	5.050	2.525	10
7	108	330	216	1.313	0.656	17
7	111	331	221	2.117	1.058	27
7	114	332	221	0.415	0.208	54
7	117	333	218	1.313	0.656	13
7	120	330	216	1.497	0.748	149
7	123	325	216	2.076	1.038	91
7	126	323	215	0.928	0.464	86
7	129	323	213	0.830	0.415	52
7	132	323	211	0.830	0.415	31
7	135	323	211	0.000	0.000	37
7	138	323	213	0.830	0.415	77
7	141	324	213	0.415	0.208	102
7	144	325	212	0.587	0.294	107
7	147	325	209	1.245	0.623	77
7	150	327	211	1.174	0.587	6
7	153	328	211	0.415	0.208	43
7	156	329	214	1.313	0.656	37
7	159	327	212	1.174	0.587	112
7	162	324	211	1.313	0.656	143
7	165	320	211	1.661	0.830	54
7	168	327	208	3.162	1.581	60
7	171	327	209	0.415	0.208	94
7	174	334	205	3.347	1.673	18
7	177	335	205	0.415	0.208	21
7	180	334	206	0.587	0.294	15
7	183	332	206	0.830	0.415	39
8	24	250	251	-1.000	-1.000	15
8	27	252	249	1.174	0.587	9
8	30	254	248	0.928	0.464	11
8	33	260	244	2.994	1.497	11
8	36	263	243	1.313	0.656	10
8	39	267	242	1.712	0.856	36
8	42	270	242	1.245	0.623	70
8	45	257	253	7.069	3.535	6
8	48	249	257	3.713	1.857	8
8	51	242	265	4.413	2.206	14
8	54	241	265	0.415	0.208	11
8	57	246	260	2.935	1.468	9
8	60	252	254	3.522	1.761	11
8	63	255	250	2.076	1.038	6
8	66	259	242	3.713	1.857	7
8	69	269	235	5.067	2.534	89
8	72	273	232	2.076	1.038	87
8	75	274	230	0.928	0.464	75
8	78	277	227	1.761	0.881	79
8	81	282	223	2.658	1.329	119
8	84	284	222	0.928	0.464	107
8	87	286	221	0.928	0.464	156
8	90	289	218	1.761	0.881	130
8	93	290	217	0.587	0.294	103
8	96	285	219	2.236	1.118	108
8	99	277	221	3.423	1.712	58
8	102	267	224	4.334	2.167	65
8	105	264	225	1.313	0.656	19
8	108	263	226	0.587	0.294	14
8	111	261	228	1.174	0.587	21
8	114	259	228	0.830	0.415	22
8	117	259	230	0.830	0.415	14
8	120	259	229	0.415	0.208	20
8	123	260	228	0.587	0.294	14
8	126	260	226	0.830	0.415	63
8	129	265	224	2.236	1.118	15
8	132	267	224	0.830	0.415	14
8	135	268	224	0.415	0.208	13
8	138	269	223	0.587	0.294	16
8	141	269	223	0.000	0.000	14
8	144	271	222	0.928	0.464	15
8	147	273	221	0.928	0.464	27
8	150	280	218	3.162	1.581	1
8	153	280	218	0.000	0.000	37
8	156	283	217	1.313	0.656	47
8	159	287	214	2.076	1.038	33
8	162	288	213	0.587	0.294	45
8	165	291	212	1.313	0.656	66
8	168	292	212	0.415	0.208	44
8	171	293	211	0.587	0.294	73
8	174	295	211	0.830	0.415	111
8	177	294	210	0.587	0.294	53
8	180	294	210	0.000	0.000	56
8	183	295	210	0.415	0.208	101
