# Supplementary material for: The Arp2/3 complex is required for in situ haptotactic response of microglia to iC3b
Source: EMBO Rep. 2026 Feb 27;27(7):1666–95. doi: 10.1038/s44319-026-00720-9 (PMC13076747; doi:10.1038/s44319-026-00720-9)
Supplement: Supplementary file 18 — Source data Fig. 6 [file 44319_2026_720_MOESM18_ESM.zip › Figure 6/6C-G/121924/dmso branch lengths.csv]

	Label	Area	Mean	Min	Max	XM	YM	Perim.	Angle	Circ.	IntDen	RawIntDen	AR	Round	Solidity	MinThr	MaxThr	Length
1		8.100	22.064	5.000	70.000	0	0	19.137	-65.659	0.278	178.712	1037.000	0.000	0.000	NaN	0	255	19.137
2		6.549	28.342	9.000	112.000	0	0	15.309	-139.399	0.351	185.605	1077.000	0.000	0.000	NaN	0	255	15.309
3		5.687	24.121	12.000	48.000	0	0	13.471	146.310	0.394	137.179	796.000	0.000	0.000	NaN	0	255	13.471
4		7.066	12.951	4.000	43.000	0	0	16.735	-156.615	0.317	91.510	531.000	0.000	0.000	NaN	0	255	16.735
5		4.998	11.828	5.000	30.000	0	0	11.482	-130.601	0.476	59.111	343.000	0.000	0.000	NaN	0	255	11.482
6		6.376	18.514	5.000	35.000	0	0	14.974	136.123	0.357	118.050	685.000	0.000	0.000	NaN	0	255	14.974
7		6.893	16.100	4.000	52.000	0	0	16.375	-59.534	0.323	110.984	644.000	0.000	0.000	NaN	0	255	16.375
8	Mean	6.524	19.131	6.286	55.714	0	0	15.355	-38.482	0.357	125.879	730.429	0.000	0.000	NaN	0	255	15.355
9	SD	0.997	6.048	3.039	27.980	0	0	2.448	128.090	0.064	45.476	263.882	0.000	0.000	NaN	0	0	2.448
10	Min	4.998	11.828	4.000	30.000	0	0	11.482	-156.615	0.278	59.111	343.000	0.000	0.000	1.798E308	0	255	11.482
11	Max	8.100	28.342	12.000	112.000	0	0	19.137	146.310	0.476	185.605	1077.000	0.000	0.000	-1.798E308	0	255	19.137
