# Supplementary material for: The Arp2/3 complex is required for in situ haptotactic response of microglia to iC3b
Source: EMBO Rep. 2026 Feb 27;27(7):1666–95. doi: 10.1038/s44319-026-00720-9 (PMC13076747; doi:10.1038/s44319-026-00720-9)
Supplement: Supplementary file 18 — Source data Fig. 6 [file 44319_2026_720_MOESM18_ESM.zip › Figure 6/6C-G/121924/dmso tracks 447.txt]

	Track n�	Slice n�	X	Y	Distance	Velocity	Pixel Value
1	1	18	308	244	-1	-1	12
2	1	21	300	238	4.151	2.076	14
3	1	24	300	239	0.415	0.208	52
4	1	27	299	240	0.587	0.294	98
5	1	30	299	243	1.245	0.623	40
6	1	33	298	245	0.928	0.464	12
7	1	36	297	247	0.928	0.464	17
8	1	39	295	250	1.497	0.748	65
9	1	42	295	251	0.415	0.208	100
10	1	45	294	253	0.928	0.464	71
11	1	48	294	254	0.415	0.208	29
12	1	51	293	254	0.415	0.208	40
13	1	54	291	254	0.83	0.415	61
14	1	57	289	254	0.83	0.415	81
15	1	60	288	255	0.587	0.294	121
16	1	63	288	255	0	0	115
17	1	66	287	257	0.928	0.464	77
18	1	69	287	257	0	0	69
19	1	72	287	257	0	0	73
20	1	75	287	257	0	0	152
21	1	78	287	257	0	0	192
22	1	81	287	257	0	0	137
23	1	84	288	256	0.587	0.294	98
24	1	87	288	254	0.83	0.415	87
25	1	90	289	253	0.587	0.294	144
26	1	93	290	252	0.587	0.294	230
27	1	96	291	252	0.415	0.208	219
28	1	99	291	252	0	0	146
29	1	102	291	251	0.415	0.208	164
30	1	105	291	250	0.415	0.208	111
31	1	108	291	251	0.415	0.208	103
32	1	111	290	253	0.928	0.464	255
33	1	114	288	256	1.497	0.748	170
34	1	117	288	256	0	0	159
35	1	120	287	258	0.928	0.464	109
36	1	123	287	259	0.415	0.208	133
37	1	126	287	260	0.415	0.208	110
38	1	129	287	260	0	0	139
39	1	132	286	261	0.587	0.294	128
40	1	135	286	261	0	0	178
41	1	138	286	261	0	0	178
42	1	141	287	261	0.415	0.208	118
43	1	144	287	261	0	0	146
44	1	147	287	263	0.83	0.415	171
45	1	150	287	265	0.83	0.415	108
46	1	153	287	266	0.415	0.208	118
47	1	156	287	266	0	0	90
48	1	159	288	267	0.587	0.294	95
49	1	162	288	268	0.415	0.208	103
50	1	165	288	269	0.415	0.208	67
51	1	168	288	270	0.415	0.208	77
52	1	171	288	270	0	0	67
53	1	174	288	270	0	0	37
54	1	177	288	270	0	0	77
55	1	180	287	271	0.587	0.294	66
56	1	183	286	271	0.415	0.208	60
57	2	27	299	207	-1	-1	27
58	2	30	300	211	1.712	0.856	46
59	2	33	302	212	0.928	0.464	10
60	2	36	303	214	0.928	0.464	16
61	2	39	305	217	1.497	0.748	15
62	2	42	306	219	0.928	0.464	59
63	2	45	310	223	2.348	1.174	68
64	2	48	313	225	1.497	0.748	141
65	2	51	314	227	0.928	0.464	66
66	2	54	316	229	1.174	0.587	76
67	2	57	317	230	0.587	0.294	105
68	2	60	318	231	0.587	0.294	73
69	2	63	319	233	0.928	0.464	63
70	2	66	320	238	2.117	1.058	143
71	2	69	321	239	0.587	0.294	165
72	2	72	322	243	1.712	0.856	95
73	2	75	323	245	0.928	0.464	76
74	2	78	324	247	0.928	0.464	94
75	2	81	325	247	0.415	0.208	87
76	2	84	329	242	2.658	1.329	16
77	2	87	329	243	0.415	0.208	24
78	2	90	329	246	1.245	0.623	76
79	2	93	329	246	0	0	80
80	2	96	328	246	0.415	0.208	157
81	2	99	331	242	2.076	1.038	30
82	2	102	331	243	0.415	0.208	53
83	2	105	329	245	1.174	0.587	82
84	2	108	329	248	1.245	0.623	150
85	2	111	328	249	0.587	0.294	116
86	2	114	328	250	0.415	0.208	112
87	2	117	327	252	0.928	0.464	39
88	2	120	325	248	1.857	0.928	104
89	2	123	325	248	0	0	102
90	2	126	327	248	0.83	0.415	137
91	2	129	330	248	1.245	0.623	157
92	2	132	323	244	3.347	1.673	77
93	2	135	323	244	0	0	84
94	2	138	321	243	0.928	0.464	111
95	2	141	321	240	1.245	0.623	90
96	2	144	321	240	0	0	86
97	2	147	321	240	0	0	109
98	2	150	320	240	0.415	0.208	82
99	2	153	318	240	0.83	0.415	113
100	2	156	318	240	0	0	94
101	2	159	318	239	0.415	0.208	79
102	2	162	316	237	1.174	0.587	35
103	2	165	314	235	1.174	0.587	17
104	2	168	314	234	0.415	0.208	19
105	2	171	312	232	1.174	0.587	36
106	2	174	310	229	1.497	0.748	59
107	2	177	310	228	0.415	0.208	81
108	2	180	309	227	0.587	0.294	84
109	2	183	308	225	0.928	0.464	69
110	3	18	271	304	-1	-1	133
111	3	21	272	302	0.928	0.464	21
112	3	24	272	301	0.415	0.208	110
113	3	27	274	299	1.174	0.587	36
114	3	30	275	298	0.587	0.294	13
115	3	33	276	297	0.587	0.294	13
116	3	36	278	294	1.497	0.748	61
117	3	39	279	292	0.928	0.464	101
118	3	42	280	291	0.587	0.294	13
119	3	45	281	289	0.928	0.464	24
120	3	48	283	288	0.928	0.464	43
121	3	51	283	286	0.83	0.415	70
122	3	54	283	285	0.415	0.208	87
123	3	57	284	285	0.415	0.208	116
124	3	60	285	283	0.928	0.464	100
125	3	63	287	281	1.174	0.587	153
126	3	66	287	281	0	0	86
127	3	69	287	281	0	0	88
128	3	72	287	278	1.245	0.623	82
129	3	75	287	276	0.83	0.415	62
130	3	78	287	276	0	0	66
131	3	81	287	277	0.415	0.208	62
132	3	84	287	277	0	0	108
133	3	87	287	277	0	0	85
134	3	90	288	277	0.415	0.208	75
135	3	93	290	275	1.174	0.587	76
136	3	96	290	273	0.83	0.415	61
137	3	99	290	273	0	0	70
138	3	102	290	273	0	0	86
139	3	105	290	273	0	0	92
140	3	108	291	272	0.587	0.294	89
141	3	111	292	272	0.415	0.208	96
142	3	114	292	272	0	0	81
143	3	117	294	271	0.928	0.464	67
144	3	120	294	270	0.415	0.208	53
145	3	123	295	269	0.587	0.294	41
146	3	126	296	268	0.587	0.294	59
147	3	129	296	267	0.415	0.208	61
148	3	132	296	267	0	0	37
149	3	135	296	274	2.906	1.453	33
150	3	138	296	272	0.83	0.415	47
151	3	141	296	271	0.415	0.208	72
152	3	144	296	271	0	0	53
153	3	147	296	271	0	0	60
154	3	150	296	271	0	0	46
155	3	153	296	271	0	0	41
156	3	156	296	265	2.491	1.245	80
157	3	159	296	266	0.415	0.208	60
158	3	162	296	266	0	0	61
159	3	165	296	273	2.906	1.453	49
160	3	168	296	270	1.245	0.623	76
161	3	171	296	271	0.415	0.208	72
162	3	174	296	271	0	0	57
163	3	177	296	271	0	0	56
164	3	180	296	271	0	0	76
165	3	183	296	271	0	0	71
166	4	3	211	308	-1	-1	44
167	4	6	211	308	0	0	11
168	4	9	211	308	0	0	17
169	4	12	213	307	0.928	0.464	153
170	4	15	215	306	0.928	0.464	13
171	4	18	217	305	0.928	0.464	10
172	4	21	220	302	1.761	0.881	8
173	4	24	223	300	1.497	0.748	8
174	4	27	224	299	0.587	0.294	10
175	4	30	227	298	1.313	0.656	7
176	4	33	232	296	2.236	1.118	5
177	4	36	234	296	0.83	0.415	5
178	4	39	237	296	1.245	0.623	7
179	4	42	239	294	1.174	0.587	8
180	4	45	242	293	1.313	0.656	8
181	4	48	243	293	0.415	0.208	5
182	4	51	245	292	0.928	0.464	25
183	4	54	247	291	0.928	0.464	5
184	4	57	248	289	0.928	0.464	9
185	4	60	248	288	0.415	0.208	10
186	4	63	247	285	1.313	0.656	4
187	4	66	249	284	0.928	0.464	5
188	4	69	254	283	2.117	1.058	11
189	4	72	257	283	1.245	0.623	9
190	4	75	263	283	2.491	1.245	6
191	4	78	265	281	1.174	0.587	6
192	4	81	274	279	3.827	1.914	50
193	4	84	274	279	0	0	62
194	4	87	274	279	0	0	43
195	4	90	265	282	3.938	1.969	15
196	4	93	256	286	4.089	2.044	5
197	4	96	251	290	2.658	1.329	7
198	4	99	248	292	1.497	0.748	4
199	4	102	246	294	1.174	0.587	10
200	4	105	247	293	0.587	0.294	8
201	4	108	251	290	2.076	1.038	7
202	4	111	256	288	2.236	1.118	7
203	4	114	261	284	2.658	1.329	14
204	4	117	261	284	0	0	5
205	4	120	257	286	1.857	0.928	9
206	4	123	252	289	2.421	1.21	7
207	4	126	250	291	1.174	0.587	20
208	4	129	250	291	0	0	37
209	4	132	250	294	1.245	0.623	8
210	4	135	249	294	0.415	0.208	10
211	4	138	249	293	0.415	0.208	12
212	4	141	249	292	0.415	0.208	8
213	4	144	253	288	2.348	1.174	6
214	4	147	256	286	1.497	0.748	4
215	4	150	263	282	3.347	1.673	7
216	4	153	265	282	0.83	0.415	5
217	4	156	268	280	1.497	0.748	25
218	4	159	273	282	2.236	1.118	24
219	4	162	275	280	1.174	0.587	27
220	4	165	276	278	0.928	0.464	62
221	4	168	278	277	0.928	0.464	59
222	4	171	282	276	1.712	0.856	86
223	4	174	282	277	0.415	0.208	78
224	4	177	283	276	0.587	0.294	69
225	4	180	284	276	0.415	0.208	59
226	4	183	285	275	0.587	0.294	90
227	5	3	343	248	-1	-1	50
228	5	6	342	246	0.928	0.464	21
229	5	9	342	246	0	0	45
230	5	12	341	247	0.587	0.294	11
231	5	15	338	249	1.497	0.748	11
232	5	18	336	249	0.83	0.415	51
233	5	21	334	250	0.928	0.464	11
234	5	24	333	250	0.415	0.208	12
235	5	27	331	251	0.928	0.464	13
236	5	30	328	252	1.313	0.656	8
237	5	33	328	252	0	0	12
238	5	36	326	251	0.928	0.464	39
239	5	39	324	253	1.174	0.587	14
240	5	42	323	252	0.587	0.294	43
241	5	45	323	252	0	0	34
242	5	48	319	252	1.661	0.83	51
243	5	51	316	253	1.313	0.656	107
244	5	54	315	254	0.587	0.294	79
245	5	57	314	254	0.415	0.208	67
246	5	60	312	254	0.83	0.415	29
247	5	63	308	256	1.857	0.928	25
248	5	66	306	256	0.83	0.415	31
249	5	69	306	256	0	0	37
250	5	72	304	257	0.928	0.464	18
251	5	75	302	257	0.83	0.415	19
252	5	78	300	257	0.83	0.415	37
253	5	81	300	257	0	0	69
254	5	84	300	257	0	0	38
255	5	87	298	257	0.83	0.415	74
256	5	90	298	258	0.415	0.208	69
257	5	93	297	258	0.415	0.208	51
258	5	96	296	259	0.587	0.294	71
259	5	99	294	260	0.928	0.464	62
260	5	102	293	258	0.928	0.464	59
261	5	105	293	258	0	0	84
262	5	108	293	258	0	0	99
263	5	111	292	258	0.415	0.208	65
264	5	114	292	258	0	0	95
265	5	117	292	258	0	0	89
266	5	120	292	258	0	0	85
267	5	123	292	258	0	0	78
268	5	126	292	258	0	0	73
269	5	129	292	258	0	0	80
270	5	132	292	258	0	0	88
271	5	135	292	258	0	0	102
272	5	138	292	258	0	0	76
273	5	141	292	258	0	0	75
274	5	144	292	258	0	0	79
275	5	147	292	258	0	0	78
276	5	150	292	258	0	0	93
277	5	153	292	258	0	0	63
278	5	156	292	258	0	0	158
279	5	159	292	258	0	0	88
280	5	162	292	258	0	0	102
281	5	165	292	258	0	0	97
282	5	168	292	258	0	0	107
283	5	171	292	258	0	0	113
284	5	174	291	256	0.928	0.464	82
285	5	177	290	256	0.415	0.208	108
286	5	180	289	256	0.415	0.208	95
287	5	183	288	256	0.415	0.208	71
288	6	33	296	189	-1	-1	10
289	6	36	296	189	0	0	10
290	6	39	297	193	1.712	0.856	7
291	6	42	298	196	1.313	0.656	11
292	6	45	300	197	0.928	0.464	52
293	6	48	302	198	0.928	0.464	12
294	6	51	303	202	1.712	0.856	14
295	6	54	304	204	0.928	0.464	9
296	6	57	304	205	0.415	0.208	8
297	6	60	305	210	2.117	1.058	15
298	6	63	306	210	0.415	0.208	10
299	6	66	308	216	2.625	1.313	9
300	6	69	309	217	0.587	0.294	17
301	6	72	311	220	1.497	0.748	255
302	6	75	314	223	1.761	0.881	57
303	6	78	317	225	1.497	0.748	59
304	6	81	321	227	1.857	0.928	29
305	6	84	323	228	0.928	0.464	19
306	6	87	323	230	0.83	0.415	18
307	6	90	325	233	1.497	0.748	38
308	6	93	325	234	0.415	0.208	94
309	6	96	325	234	0	0	57
310	6	99	326	234	0.415	0.208	36
311	6	102	326	235	0.415	0.208	24
312	6	105	326	235	0	0	17
313	6	108	327	236	0.587	0.294	80
314	6	111	327	236	0	0	68
315	6	114	329	234	1.174	0.587	48
316	6	117	329	234	0	0	68
317	6	120	328	232	0.928	0.464	36
318	6	123	328	234	0.83	0.415	24
319	6	126	329	236	0.928	0.464	159
320	6	129	329	236	0	0	75
321	6	132	329	237	0.415	0.208	113
322	6	135	328	240	1.313	0.656	35
323	6	138	327	241	0.587	0.294	40
324	6	141	327	241	0	0	45
325	6	144	327	239	0.83	0.415	55
326	6	147	327	238	0.415	0.208	126
327	6	150	327	238	0	0	63
328	6	153	327	240	0.83	0.415	57
329	6	156	327	240	0	0	55
330	6	159	326	238	0.928	0.464	45
331	6	162	326	236	0.83	0.415	118
332	6	165	326	235	0.415	0.208	114
333	6	168	327	233	0.928	0.464	155
334	6	171	328	231	0.928	0.464	44
335	6	174	331	230	1.313	0.656	183
336	6	177	333	229	0.928	0.464	78
337	6	180	333	229	0	0	20
338	6	183	333	228	0.415	0.208	27
339	7	27	338	267	-1	-1	46
340	7	30	340	265	1.174	0.587	32
341	7	33	338	265	0.83	0.415	26
342	7	36	337	265	0.415	0.208	18
343	7	39	337	265	0	0	18
344	7	42	336	265	0.415	0.208	20
345	7	45	334	266	0.928	0.464	56
346	7	48	333	266	0.415	0.208	24
347	7	51	331	267	0.928	0.464	12
348	7	54	330	267	0.415	0.208	22
349	7	57	329	267	0.415	0.208	25
350	7	60	327	267	0.83	0.415	19
351	7	63	327	267	0	0	19
352	7	66	326	267	0.415	0.208	22
353	7	69	324	267	0.83	0.415	9
354	7	72	322	268	0.928	0.464	14
355	7	75	321	268	0.415	0.208	13
356	7	78	321	268	0	0	10
357	7	81	321	268	0	0	11
358	7	84	320	268	0.415	0.208	10
359	7	87	320	267	0.415	0.208	23
360	7	90	319	267	0.415	0.208	14
361	7	93	318	267	0.415	0.208	12
362	7	96	316	267	0.83	0.415	19
363	7	99	315	267	0.415	0.208	28
364	7	102	314	267	0.415	0.208	18
365	7	105	311	267	1.245	0.623	16
366	7	108	311	267	0	0	17
367	7	111	311	267	0	0	22
368	7	114	309	268	0.928	0.464	15
369	7	117	308	269	0.587	0.294	14
370	7	120	308	269	0	0	10
371	7	123	308	269	0	0	11
372	7	126	308	269	0	0	19
373	7	129	306	269	0.83	0.415	17
374	7	132	306	269	0	0	14
375	7	135	306	269	0	0	15
376	7	138	305	269	0.415	0.208	20
377	7	141	305	269	0	0	23
378	7	144	304	269	0.415	0.208	48
379	7	147	304	269	0	0	82
380	7	150	303	269	0.415	0.208	96
381	7	153	301	269	0.83	0.415	68
382	7	156	300	269	0.415	0.208	92
383	7	159	299	269	0.415	0.208	54
384	7	162	298	269	0.415	0.208	73
385	7	165	298	269	0	0	69
386	7	168	296	269	0.83	0.415	71
387	7	171	296	269	0	0	79
388	7	174	295	269	0.415	0.208	103
389	7	177	294	269	0.415	0.208	66
390	7	180	292	269	0.83	0.415	64
391	7	183	290	267	1.174	0.587	39
392	8	18	259	312	-1	-1	9
393	8	21	260	312	0.415	0.208	58
394	8	24	267	307	3.571	1.786	10
395	8	27	269	305	1.174	0.587	29
396	8	30	269	304	0.415	0.208	6
397	8	33	270	302	0.928	0.464	11
398	8	36	271	301	0.587	0.294	8
399	8	39	272	301	0.415	0.208	9
400	8	42	273	300	0.587	0.294	8
401	8	45	274	298	0.928	0.464	22
402	8	48	275	297	0.587	0.294	16
403	8	51	276	296	0.587	0.294	24
404	8	54	278	294	1.174	0.587	47
405	8	57	279	291	1.313	0.656	21
406	8	60	280	289	0.928	0.464	54
407	8	63	281	288	0.587	0.294	91
408	8	66	281	287	0.415	0.208	100
409	8	69	282	285	0.928	0.464	138
410	8	72	283	284	0.587	0.294	88
411	8	75	283	284	0	0	106
412	8	78	283	284	0	0	70
413	8	81	282	287	1.313	0.656	33
414	8	84	281	287	0.415	0.208	26
415	8	87	281	287	0	0	48
416	8	90	281	284	1.245	0.623	71
417	8	93	282	282	0.928	0.464	79
418	8	96	283	279	1.313	0.656	78
419	8	99	283	278	0.415	0.208	82
420	8	102	283	278	0	0	83
421	8	105	283	277	0.415	0.208	133
422	8	108	284	277	0.415	0.208	129
423	8	111	285	276	0.587	0.294	96
424	8	114	285	275	0.415	0.208	108
425	8	117	286	274	0.587	0.294	76
426	8	120	287	273	0.587	0.294	72
427	8	123	288	271	0.928	0.464	69
428	8	126	288	271	0	0	64
429	8	129	288	271	0	0	61
430	8	132	288	271	0	0	75
431	8	135	288	269	0.83	0.415	96
432	8	138	289	268	0.587	0.294	139
433	8	141	290	267	0.587	0.294	70
434	8	144	290	266	0.415	0.208	100
435	8	147	290	266	0	0	93
436	8	150	290	266	0	0	95
437	8	153	290	266	0	0	121
438	8	156	290	265	0.415	0.208	118
439	8	159	290	265	0	0	97
440	8	162	289	265	0.415	0.208	186
441	8	165	289	265	0	0	91
442	8	168	289	265	0	0	109
443	8	171	289	265	0	0	135
444	8	174	289	263	0.83	0.415	92
445	8	177	289	263	0	0	89
446	8	180	288	263	0.415	0.208	94
447	8	183	288	263	0	0	67
