# Supplementary material for: The Arp2/3 complex is required for in situ haptotactic response of microglia to iC3b
Source: EMBO Rep. 2026 Feb 27;27(7):1666–95. doi: 10.1038/s44319-026-00720-9 (PMC13076747; doi:10.1038/s44319-026-00720-9)
Supplement: Supplementary file 18 — Source data Fig. 6 [file 44319_2026_720_MOESM18_ESM.zip › Figure 6/6C-G/121924/dmso tracks.csv]

Track n�	Slice n�	X	Y	Distance	Velocity	Pixel Value
1	18	308	244	-1.000	-1.000	12
1	21	300	238	4.151	2.076	14
1	24	300	239	0.415	0.208	52
1	27	299	240	0.587	0.294	98
1	30	299	243	1.245	0.623	40
1	33	298	245	0.928	0.464	12
1	36	297	247	0.928	0.464	17
1	39	295	250	1.497	0.748	65
1	42	295	251	0.415	0.208	100
1	45	294	253	0.928	0.464	71
1	48	294	254	0.415	0.208	29
1	51	293	254	0.415	0.208	40
1	54	291	254	0.830	0.415	61
1	57	289	254	0.830	0.415	81
1	60	288	255	0.587	0.294	121
1	63	288	255	0.000	0.000	115
1	66	287	257	0.928	0.464	77
1	69	287	257	0.000	0.000	69
1	72	287	257	0.000	0.000	73
1	75	287	257	0.000	0.000	152
1	78	287	257	0.000	0.000	192
1	81	287	257	0.000	0.000	137
1	84	288	256	0.587	0.294	98
1	87	288	254	0.830	0.415	87
1	90	289	253	0.587	0.294	144
1	93	290	252	0.587	0.294	230
1	96	291	252	0.415	0.208	219
1	99	291	252	0.000	0.000	146
1	102	291	251	0.415	0.208	164
1	105	291	250	0.415	0.208	111
1	108	291	251	0.415	0.208	103
1	111	290	253	0.928	0.464	255
1	114	288	256	1.497	0.748	170
1	117	288	256	0.000	0.000	159
1	120	287	258	0.928	0.464	109
1	123	287	259	0.415	0.208	133
1	126	287	260	0.415	0.208	110
1	129	287	260	0.000	0.000	139
1	132	286	261	0.587	0.294	128
1	135	286	261	0.000	0.000	178
1	138	286	261	0.000	0.000	178
1	141	287	261	0.415	0.208	118
1	144	287	261	0.000	0.000	146
1	147	287	263	0.830	0.415	171
1	150	287	265	0.830	0.415	108
1	153	287	266	0.415	0.208	118
1	156	287	266	0.000	0.000	90
1	159	288	267	0.587	0.294	95
1	162	288	268	0.415	0.208	103
1	165	288	269	0.415	0.208	67
1	168	288	270	0.415	0.208	77
1	171	288	270	0.000	0.000	67
1	174	288	270	0.000	0.000	37
1	177	288	270	0.000	0.000	77
1	180	287	271	0.587	0.294	66
1	183	286	271	0.415	0.208	60
2	27	299	207	-1.000	-1.000	27
2	30	300	211	1.712	0.856	46
2	33	302	212	0.928	0.464	10
2	36	303	214	0.928	0.464	16
2	39	305	217	1.497	0.748	15
2	42	306	219	0.928	0.464	59
2	45	310	223	2.348	1.174	68
2	48	313	225	1.497	0.748	141
2	51	314	227	0.928	0.464	66
2	54	316	229	1.174	0.587	76
2	57	317	230	0.587	0.294	105
2	60	318	231	0.587	0.294	73
2	63	319	233	0.928	0.464	63
2	66	320	238	2.117	1.058	143
2	69	321	239	0.587	0.294	165
2	72	322	243	1.712	0.856	95
2	75	323	245	0.928	0.464	76
2	78	324	247	0.928	0.464	94
2	81	325	247	0.415	0.208	87
2	84	329	242	2.658	1.329	16
2	87	329	243	0.415	0.208	24
2	90	329	246	1.245	0.623	76
2	93	329	246	0.000	0.000	80
2	96	328	246	0.415	0.208	157
2	99	331	242	2.076	1.038	30
2	102	331	243	0.415	0.208	53
2	105	329	245	1.174	0.587	82
2	108	329	248	1.245	0.623	150
2	111	328	249	0.587	0.294	116
2	114	328	250	0.415	0.208	112
2	117	327	252	0.928	0.464	39
2	120	325	248	1.857	0.928	104
2	123	325	248	0.000	0.000	102
2	126	327	248	0.830	0.415	137
2	129	330	248	1.245	0.623	157
2	132	323	244	3.347	1.673	77
2	135	323	244	0.000	0.000	84
2	138	321	243	0.928	0.464	111
2	141	321	240	1.245	0.623	90
2	144	321	240	0.000	0.000	86
2	147	321	240	0.000	0.000	109
2	150	320	240	0.415	0.208	82
2	153	318	240	0.830	0.415	113
2	156	318	240	0.000	0.000	94
2	159	318	239	0.415	0.208	79
2	162	316	237	1.174	0.587	35
2	165	314	235	1.174	0.587	17
2	168	314	234	0.415	0.208	19
2	171	312	232	1.174	0.587	36
2	174	310	229	1.497	0.748	59
2	177	310	228	0.415	0.208	81
2	180	309	227	0.587	0.294	84
2	183	308	225	0.928	0.464	69
3	18	271	304	-1.000	-1.000	133
3	21	272	302	0.928	0.464	21
3	24	272	301	0.415	0.208	110
3	27	274	299	1.174	0.587	36
3	30	275	298	0.587	0.294	13
3	33	276	297	0.587	0.294	13
3	36	278	294	1.497	0.748	61
3	39	279	292	0.928	0.464	101
3	42	280	291	0.587	0.294	13
3	45	281	289	0.928	0.464	24
3	48	283	288	0.928	0.464	43
3	51	283	286	0.830	0.415	70
3	54	283	285	0.415	0.208	87
3	57	284	285	0.415	0.208	116
3	60	285	283	0.928	0.464	100
3	63	287	281	1.174	0.587	153
3	66	287	281	0.000	0.000	86
3	69	287	281	0.000	0.000	88
3	72	287	278	1.245	0.623	82
3	75	287	276	0.830	0.415	62
3	78	287	276	0.000	0.000	66
3	81	287	277	0.415	0.208	62
3	84	287	277	0.000	0.000	108
3	87	287	277	0.000	0.000	85
3	90	288	277	0.415	0.208	75
3	93	290	275	1.174	0.587	76
3	96	290	273	0.830	0.415	61
3	99	290	273	0.000	0.000	70
3	102	290	273	0.000	0.000	86
3	105	290	273	0.000	0.000	92
3	108	291	272	0.587	0.294	89
3	111	292	272	0.415	0.208	96
3	114	292	272	0.000	0.000	81
3	117	294	271	0.928	0.464	67
3	120	294	270	0.415	0.208	53
3	123	295	269	0.587	0.294	41
3	126	296	268	0.587	0.294	59
3	129	296	267	0.415	0.208	61
3	132	296	267	0.000	0.000	37
3	135	296	274	2.906	1.453	33
3	138	296	272	0.830	0.415	47
3	141	296	271	0.415	0.208	72
3	144	296	271	0.000	0.000	53
3	147	296	271	0.000	0.000	60
3	150	296	271	0.000	0.000	46
3	153	296	271	0.000	0.000	41
3	156	296	265	2.491	1.245	80
3	159	296	266	0.415	0.208	60
3	162	296	266	0.000	0.000	61
3	165	296	273	2.906	1.453	49
3	168	296	270	1.245	0.623	76
3	171	296	271	0.415	0.208	72
3	174	296	271	0.000	0.000	57
3	177	296	271	0.000	0.000	56
3	180	296	271	0.000	0.000	76
3	183	296	271	0.000	0.000	71
4	3	211	308	-1.000	-1.000	44
4	6	211	308	0.000	0.000	11
4	9	211	308	0.000	0.000	17
4	12	213	307	0.928	0.464	153
4	15	215	306	0.928	0.464	13
4	18	217	305	0.928	0.464	10
4	21	220	302	1.761	0.881	8
4	24	223	300	1.497	0.748	8
4	27	224	299	0.587	0.294	10
4	30	227	298	1.313	0.656	7
4	33	232	296	2.236	1.118	5
4	36	234	296	0.830	0.415	5
4	39	237	296	1.245	0.623	7
4	42	239	294	1.174	0.587	8
4	45	242	293	1.313	0.656	8
4	48	243	293	0.415	0.208	5
4	51	245	292	0.928	0.464	25
4	54	247	291	0.928	0.464	5
4	57	248	289	0.928	0.464	9
4	60	248	288	0.415	0.208	10
4	63	247	285	1.313	0.656	4
4	66	249	284	0.928	0.464	5
4	69	254	283	2.117	1.058	11
4	72	257	283	1.245	0.623	9
4	75	263	283	2.491	1.245	6
4	78	265	281	1.174	0.587	6
4	81	274	279	3.827	1.914	50
4	84	274	279	0.000	0.000	62
4	87	274	279	0.000	0.000	43
4	90	265	282	3.938	1.969	15
4	93	256	286	4.089	2.044	5
4	96	251	290	2.658	1.329	7
4	99	248	292	1.497	0.748	4
4	102	246	294	1.174	0.587	10
4	105	247	293	0.587	0.294	8
4	108	251	290	2.076	1.038	7
4	111	256	288	2.236	1.118	7
4	114	261	284	2.658	1.329	14
4	117	261	284	0.000	0.000	5
4	120	257	286	1.857	0.928	9
4	123	252	289	2.421	1.210	7
4	126	250	291	1.174	0.587	20
4	129	250	291	0.000	0.000	37
4	132	250	294	1.245	0.623	8
4	135	249	294	0.415	0.208	10
4	138	249	293	0.415	0.208	12
4	141	249	292	0.415	0.208	8
4	144	253	288	2.348	1.174	6
4	147	256	286	1.497	0.748	4
4	150	263	282	3.347	1.673	7
4	153	265	282	0.830	0.415	5
4	156	268	280	1.497	0.748	25
4	159	273	282	2.236	1.118	24
4	162	275	280	1.174	0.587	27
4	165	276	278	0.928	0.464	62
4	168	278	277	0.928	0.464	59
4	171	282	276	1.712	0.856	86
4	174	282	277	0.415	0.208	78
4	177	283	276	0.587	0.294	69
4	180	284	276	0.415	0.208	59
4	183	285	275	0.587	0.294	90
5	3	343	248	-1.000	-1.000	50
5	6	342	246	0.928	0.464	21
5	9	342	246	0.000	0.000	45
5	12	341	247	0.587	0.294	11
5	15	338	249	1.497	0.748	11
5	18	336	249	0.830	0.415	51
5	21	334	250	0.928	0.464	11
5	24	333	250	0.415	0.208	12
5	27	331	251	0.928	0.464	13
5	30	328	252	1.313	0.656	8
5	33	328	252	0.000	0.000	12
5	36	326	251	0.928	0.464	39
5	39	324	253	1.174	0.587	14
5	42	323	252	0.587	0.294	43
5	45	323	252	0.000	0.000	34
5	48	319	252	1.661	0.830	51
5	51	316	253	1.313	0.656	107
5	54	315	254	0.587	0.294	79
5	57	314	254	0.415	0.208	67
5	60	312	254	0.830	0.415	29
5	63	308	256	1.857	0.928	25
5	66	306	256	0.830	0.415	31
5	69	306	256	0.000	0.000	37
5	72	304	257	0.928	0.464	18
5	75	302	257	0.830	0.415	19
5	78	300	257	0.830	0.415	37
5	81	300	257	0.000	0.000	69
5	84	300	257	0.000	0.000	38
5	87	298	257	0.830	0.415	74
5	90	298	258	0.415	0.208	69
5	93	297	258	0.415	0.208	51
5	96	296	259	0.587	0.294	71
5	99	294	260	0.928	0.464	62
5	102	293	258	0.928	0.464	59
5	105	293	258	0.000	0.000	84
5	108	293	258	0.000	0.000	99
5	111	292	258	0.415	0.208	65
5	114	292	258	0.000	0.000	95
5	117	292	258	0.000	0.000	89
5	120	292	258	0.000	0.000	85
5	123	292	258	0.000	0.000	78
5	126	292	258	0.000	0.000	73
5	129	292	258	0.000	0.000	80
5	132	292	258	0.000	0.000	88
5	135	292	258	0.000	0.000	102
5	138	292	258	0.000	0.000	76
5	141	292	258	0.000	0.000	75
5	144	292	258	0.000	0.000	79
5	147	292	258	0.000	0.000	78
5	150	292	258	0.000	0.000	93
5	153	292	258	0.000	0.000	63
5	156	292	258	0.000	0.000	158
5	159	292	258	0.000	0.000	88
5	162	292	258	0.000	0.000	102
5	165	292	258	0.000	0.000	97
5	168	292	258	0.000	0.000	107
5	171	292	258	0.000	0.000	113
5	174	291	256	0.928	0.464	82
5	177	290	256	0.415	0.208	108
5	180	289	256	0.415	0.208	95
5	183	288	256	0.415	0.208	71
6	33	296	189	-1.000	-1.000	10
6	36	296	189	0.000	0.000	10
6	39	297	193	1.712	0.856	7
6	42	298	196	1.313	0.656	11
6	45	300	197	0.928	0.464	52
6	48	302	198	0.928	0.464	12
6	51	303	202	1.712	0.856	14
6	54	304	204	0.928	0.464	9
6	57	304	205	0.415	0.208	8
6	60	305	210	2.117	1.058	15
6	63	306	210	0.415	0.208	10
6	66	308	216	2.625	1.313	9
6	69	309	217	0.587	0.294	17
6	72	311	220	1.497	0.748	255
6	75	314	223	1.761	0.881	57
6	78	317	225	1.497	0.748	59
6	81	321	227	1.857	0.928	29
6	84	323	228	0.928	0.464	19
6	87	323	230	0.830	0.415	18
6	90	325	233	1.497	0.748	38
6	93	325	234	0.415	0.208	94
6	96	325	234	0.000	0.000	57
6	99	326	234	0.415	0.208	36
6	102	326	235	0.415	0.208	24
6	105	326	235	0.000	0.000	17
6	108	327	236	0.587	0.294	80
6	111	327	236	0.000	0.000	68
6	114	329	234	1.174	0.587	48
6	117	329	234	0.000	0.000	68
6	120	328	232	0.928	0.464	36
6	123	328	234	0.830	0.415	24
6	126	329	236	0.928	0.464	159
6	129	329	236	0.000	0.000	75
6	132	329	237	0.415	0.208	113
6	135	328	240	1.313	0.656	35
6	138	327	241	0.587	0.294	40
6	141	327	241	0.000	0.000	45
6	144	327	239	0.830	0.415	55
6	147	327	238	0.415	0.208	126
6	150	327	238	0.000	0.000	63
6	153	327	240	0.830	0.415	57
6	156	327	240	0.000	0.000	55
6	159	326	238	0.928	0.464	45
6	162	326	236	0.830	0.415	118
6	165	326	235	0.415	0.208	114
6	168	327	233	0.928	0.464	155
6	171	328	231	0.928	0.464	44
6	174	331	230	1.313	0.656	183
6	177	333	229	0.928	0.464	78
6	180	333	229	0.000	0.000	20
6	183	333	228	0.415	0.208	27
7	27	338	267	-1.000	-1.000	46
7	30	340	265	1.174	0.587	32
7	33	338	265	0.830	0.415	26
7	36	337	265	0.415	0.208	18
7	39	337	265	0.000	0.000	18
7	42	336	265	0.415	0.208	20
7	45	334	266	0.928	0.464	56
7	48	333	266	0.415	0.208	24
7	51	331	267	0.928	0.464	12
7	54	330	267	0.415	0.208	22
7	57	329	267	0.415	0.208	25
7	60	327	267	0.830	0.415	19
7	63	327	267	0.000	0.000	19
7	66	326	267	0.415	0.208	22
7	69	324	267	0.830	0.415	9
7	72	322	268	0.928	0.464	14
7	75	321	268	0.415	0.208	13
7	78	321	268	0.000	0.000	10
7	81	321	268	0.000	0.000	11
7	84	320	268	0.415	0.208	10
7	87	320	267	0.415	0.208	23
7	90	319	267	0.415	0.208	14
7	93	318	267	0.415	0.208	12
7	96	316	267	0.830	0.415	19
7	99	315	267	0.415	0.208	28
7	102	314	267	0.415	0.208	18
7	105	311	267	1.245	0.623	16
7	108	311	267	0.000	0.000	17
7	111	311	267	0.000	0.000	22
7	114	309	268	0.928	0.464	15
7	117	308	269	0.587	0.294	14
7	120	308	269	0.000	0.000	10
7	123	308	269	0.000	0.000	11
7	126	308	269	0.000	0.000	19
7	129	306	269	0.830	0.415	17
7	132	306	269	0.000	0.000	14
7	135	306	269	0.000	0.000	15
7	138	305	269	0.415	0.208	20
7	141	305	269	0.000	0.000	23
7	144	304	269	0.415	0.208	48
7	147	304	269	0.000	0.000	82
7	150	303	269	0.415	0.208	96
7	153	301	269	0.830	0.415	68
7	156	300	269	0.415	0.208	92
7	159	299	269	0.415	0.208	54
7	162	298	269	0.415	0.208	73
7	165	298	269	0.000	0.000	69
7	168	296	269	0.830	0.415	71
7	171	296	269	0.000	0.000	79
7	174	295	269	0.415	0.208	103
7	177	294	269	0.415	0.208	66
7	180	292	269	0.830	0.415	64
7	183	290	267	1.174	0.587	39
8	18	259	312	-1.000	-1.000	9
8	21	260	312	0.415	0.208	58
8	24	267	307	3.571	1.786	10
8	27	269	305	1.174	0.587	29
8	30	269	304	0.415	0.208	6
8	33	270	302	0.928	0.464	11
8	36	271	301	0.587	0.294	8
8	39	272	301	0.415	0.208	9
8	42	273	300	0.587	0.294	8
8	45	274	298	0.928	0.464	22
8	48	275	297	0.587	0.294	16
8	51	276	296	0.587	0.294	24
8	54	278	294	1.174	0.587	47
8	57	279	291	1.313	0.656	21
8	60	280	289	0.928	0.464	54
8	63	281	288	0.587	0.294	91
8	66	281	287	0.415	0.208	100
8	69	282	285	0.928	0.464	138
8	72	283	284	0.587	0.294	88
8	75	283	284	0.000	0.000	106
8	78	283	284	0.000	0.000	70
8	81	282	287	1.313	0.656	33
8	84	281	287	0.415	0.208	26
8	87	281	287	0.000	0.000	48
8	90	281	284	1.245	0.623	71
8	93	282	282	0.928	0.464	79
8	96	283	279	1.313	0.656	78
8	99	283	278	0.415	0.208	82
8	102	283	278	0.000	0.000	83
8	105	283	277	0.415	0.208	133
8	108	284	277	0.415	0.208	129
8	111	285	276	0.587	0.294	96
8	114	285	275	0.415	0.208	108
8	117	286	274	0.587	0.294	76
8	120	287	273	0.587	0.294	72
8	123	288	271	0.928	0.464	69
8	126	288	271	0.000	0.000	64
8	129	288	271	0.000	0.000	61
8	132	288	271	0.000	0.000	75
8	135	288	269	0.830	0.415	96
8	138	289	268	0.587	0.294	139
8	141	290	267	0.587	0.294	70
8	144	290	266	0.415	0.208	100
8	147	290	266	0.000	0.000	93
8	150	290	266	0.000	0.000	95
8	153	290	266	0.000	0.000	121
8	156	290	265	0.415	0.208	118
8	159	290	265	0.000	0.000	97
8	162	289	265	0.415	0.208	186
8	165	289	265	0.000	0.000	91
8	168	289	265	0.000	0.000	109
8	171	289	265	0.000	0.000	135
8	174	289	263	0.830	0.415	92
8	177	289	263	0.000	0.000	89
8	180	288	263	0.415	0.208	94
8	183	288	263	0.000	0.000	67
