# Supplementary material for: The Arp2/3 complex is required for in situ haptotactic response of microglia to iC3b
Source: EMBO Rep. 2026 Feb 27;27(7):1666–95. doi: 10.1038/s44319-026-00720-9 (PMC13076747; doi:10.1038/s44319-026-00720-9)
Supplement: Supplementary file 18 — Source data Fig. 6 [file 44319_2026_720_MOESM18_ESM.zip › Figure 6/6C-G/122724/ck666 branch lengths.csv]

	Label	Area	Mean	Min	Max	XM	YM	Perim.	Angle	Circ.	IntDen	RawIntDen	AR	Round	Solidity	MinThr	MaxThr	Length
1		6.893	12.675	5.000	37.000	0	0	16.280	70.641	0.327	87.374	507.000	0.000	0.000	NaN	0	255	16.280
2		5.342	10.355	5.000	17.000	0	0	12.646	156.801	0.420	55.320	321.000	0.000	0.000	NaN	0	255	12.646
3		4.998	20.517	6.000	103.000	0	0	11.452	43.531	0.479	102.540	595.000	0.000	0.000	NaN	0	255	11.452
4		5.515	17.562	8.000	41.000	0	0	12.735	-109.026	0.427	96.852	562.000	0.000	0.000	NaN	0	255	12.735
5		4.998	21.552	6.000	103.000	0	0	11.815	-108.435	0.450	107.710	625.000	0.000	0.000	NaN	0	255	11.815
6	Mean	5.549	16.532	6.000	60.200	0	0	12.986	10.703	0.421	89.959	522.000	0.000	0.000	NaN	0	255	12.986
7	SD	0.784	4.878	1.225	40.115	0	0	1.921	116.773	0.057	20.781	120.586	0.000	0.000	NaN	0	0	1.921
8	Min	4.998	10.355	5.000	17.000	0	0	11.452	-109.026	0.327	55.320	321.000	0.000	0.000	1.798E308	0	255	11.452
9	Max	6.893	21.552	8.000	103.000	0	0	16.280	156.801	0.479	107.710	625.000	0.000	0.000	-1.798E308	0	255	16.280
