# Supplementary material for: The Arp2/3 complex is required for in situ haptotactic response of microglia to iC3b
Source: EMBO Rep. 2026 Feb 27;27(7):1666–95. doi: 10.1038/s44319-026-00720-9 (PMC13076747; doi:10.1038/s44319-026-00720-9)
Supplement: Supplementary file 18 — Source data Fig. 6 [file 44319_2026_720_MOESM18_ESM.zip › Figure 6/6C-G/122724/ck666 tracks 438.txt]

	Track n�	Slice n�	X	Y	Distance	Velocity	Pixel Value
1	1	18	333	243	-1	-1	24
2	1	21	334	233	4.172	2.086	47
3	1	24	335	233	0.415	0.208	150
4	1	27	335	233	0	0	153
5	1	30	337	231	1.174	0.587	94
6	1	33	339	230	0.928	0.464	39
7	1	36	340	229	0.587	0.294	75
8	1	39	344	224	2.658	1.329	9
9	1	42	349	221	2.421	1.21	17
10	1	45	353	219	1.857	0.928	28
11	1	48	352	217	0.928	0.464	13
12	1	51	345	221	3.347	1.673	11
13	1	54	343	227	2.625	1.313	33
14	1	57	340	231	2.076	1.038	34
15	1	60	337	235	2.076	1.038	76
16	1	63	337	235	0	0	67
17	1	66	339	232	1.497	0.748	18
18	1	69	344	226	3.242	1.621	19
19	1	72	345	225	0.587	0.294	19
20	1	75	345	223	0.83	0.415	15
21	1	78	348	219	2.076	1.038	36
22	1	81	351	217	1.497	0.748	13
23	1	84	354	216	1.313	0.656	19
24	1	87	354	215	0.415	0.208	16
25	1	90	349	216	2.117	1.058	37
26	1	93	346	217	1.313	0.656	20
27	1	96	344	221	1.857	0.928	46
28	1	99	341	222	1.313	0.656	47
29	1	102	340	223	0.587	0.294	51
30	1	105	342	220	1.497	0.748	40
31	1	108	343	217	1.313	0.656	24
32	1	111	345	215	1.174	0.587	41
33	1	114	347	212	1.497	0.748	32
34	1	117	350	211	1.313	0.656	17
35	1	120	347	213	1.497	0.748	36
36	1	123	345	214	0.928	0.464	31
37	1	126	343	217	1.497	0.748	103
38	1	129	340	221	2.076	1.038	20
39	1	132	340	221	0	0	12
40	1	135	340	218	1.245	0.623	39
41	1	138	339	217	0.587	0.294	134
42	1	141	334	218	2.117	1.058	32
43	1	144	335	217	0.587	0.294	38
44	1	147	339	215	1.857	0.928	169
45	1	150	343	210	2.658	1.329	61
46	1	153	349	208	2.625	1.313	17
47	1	156	350	207	0.587	0.294	14
48	1	159	350	207	0	0	20
49	1	162	348	208	0.928	0.464	22
50	1	165	344	209	1.712	0.856	11
51	1	168	342	210	0.928	0.464	46
52	1	171	340	210	0.83	0.415	102
53	1	174	338	211	0.928	0.464	18
54	1	177	337	211	0.415	0.208	41
55	1	180	337	212	0.415	0.208	14
56	1	183	337	213	0.415	0.208	16
57	2	18	333	199	-1	-1	47
58	2	21	332	202	1.313	0.656	53
59	2	24	331	205	1.313	0.656	253
60	2	27	330	207	0.928	0.464	36
61	2	30	328	211	1.857	0.928	201
62	2	33	328	213	0.83	0.415	207
63	2	36	328	214	0.415	0.208	252
64	2	39	327	219	2.117	1.058	16
65	2	42	327	219	0	0	17
66	2	45	327	221	0.83	0.415	23
67	2	48	327	223	0.83	0.415	17
68	2	51	327	224	0.415	0.208	12
69	2	54	328	224	0.415	0.208	27
70	2	57	328	223	0.415	0.208	22
71	2	60	329	223	0.415	0.208	33
72	2	63	329	221	0.83	0.415	30
73	2	66	329	219	0.83	0.415	43
74	2	69	329	216	1.245	0.623	34
75	2	72	329	215	0.415	0.208	18
76	2	75	329	211	1.661	0.83	25
77	2	78	328	210	0.587	0.294	10
78	2	81	328	209	0.415	0.208	12
79	2	84	328	206	1.245	0.623	26
80	2	87	328	204	0.83	0.415	91
81	2	90	328	202	0.83	0.415	80
82	2	93	328	200	0.83	0.415	74
83	2	96	328	199	0.415	0.208	60
84	2	99	328	199	0	0	62
85	2	102	329	197	0.928	0.464	57
86	2	105	329	195	0.83	0.415	57
87	2	108	329	193	0.83	0.415	62
88	2	111	329	192	0.415	0.208	46
89	2	114	329	190	0.83	0.415	50
90	2	117	330	189	0.587	0.294	51
91	2	120	331	187	0.928	0.464	24
92	2	123	331	186	0.415	0.208	55
93	2	126	332	184	0.928	0.464	30
94	2	129	332	184	0	0	20
95	2	132	331	185	0.587	0.294	54
96	2	135	329	188	1.497	0.748	53
97	2	138	329	190	0.83	0.415	44
98	2	141	328	192	0.928	0.464	75
99	2	144	327	193	0.587	0.294	78
100	2	147	327	194	0.415	0.208	31
101	2	150	326	195	0.587	0.294	21
102	2	153	325	195	0.415	0.208	23
103	2	156	326	194	0.587	0.294	20
104	2	159	327	192	0.928	0.464	60
105	2	162	328	189	1.313	0.656	44
106	2	165	329	187	0.928	0.464	34
107	2	168	329	186	0.415	0.208	42
108	2	171	329	184	0.83	0.415	29
109	2	174	330	183	0.587	0.294	29
110	2	177	330	183	0	0	29
111	2	180	330	182	0.415	0.208	39
112	2	183	330	181	0.415	0.208	29
113	3	18	366	181	-1	-1	56
114	3	21	367	185	1.712	0.856	21
115	3	24	368	188	1.313	0.656	12
116	3	27	368	190	0.83	0.415	13
117	3	30	369	193	1.313	0.656	8
118	3	33	370	196	1.313	0.656	46
119	3	36	370	198	0.83	0.415	13
120	3	39	370	200	0.83	0.415	11
121	3	42	369	201	0.587	0.294	11
122	3	45	369	202	0.415	0.208	8
123	3	48	369	202	0	0	13
124	3	51	368	205	1.313	0.656	24
125	3	54	368	205	0	0	11
126	3	57	368	207	0.83	0.415	113
127	3	60	368	208	0.415	0.208	91
128	3	63	368	209	0.415	0.208	78
129	3	66	370	209	0.83	0.415	49
130	3	69	373	210	1.313	0.656	41
131	3	72	375	211	0.928	0.464	66
132	3	75	379	212	1.712	0.856	91
133	3	78	380	213	0.587	0.294	80
134	3	81	382	215	1.174	0.587	50
135	3	84	382	216	0.415	0.208	56
136	3	87	383	217	0.587	0.294	18
137	3	90	384	217	0.415	0.208	18
138	3	93	384	217	0	0	7
139	3	96	384	214	1.245	0.623	31
140	3	99	385	213	0.587	0.294	19
141	3	102	385	211	0.83	0.415	16
142	3	105	383	211	0.83	0.415	58
143	3	108	382	209	0.928	0.464	61
144	3	111	381	208	0.587	0.294	88
145	3	114	380	207	0.587	0.294	44
146	3	117	379	206	0.587	0.294	30
147	3	120	377	202	1.857	0.928	27
148	3	123	377	202	0	0	27
149	3	126	376	201	0.587	0.294	23
150	3	129	375	201	0.415	0.208	14
151	3	132	375	201	0	0	15
152	3	135	375	203	0.83	0.415	25
153	3	138	375	205	0.83	0.415	82
154	3	141	376	205	0.415	0.208	43
155	3	144	377	205	0.415	0.208	46
156	3	147	378	205	0.415	0.208	52
157	3	150	378	204	0.415	0.208	36
158	3	153	377	202	0.928	0.464	48
159	3	156	376	202	0.415	0.208	28
160	3	159	376	201	0.415	0.208	47
161	3	162	376	201	0	0	37
162	3	165	375	201	0.415	0.208	48
163	3	168	374	200	0.587	0.294	18
164	3	171	374	199	0.415	0.208	17
165	3	174	374	200	0.415	0.208	25
166	3	177	374	201	0.415	0.208	24
167	3	180	376	203	1.174	0.587	58
168	3	183	376	204	0.415	0.208	124
169	4	27	340	193	-1	-1	113
170	4	30	344	197	2.348	1.174	84
171	4	33	347	200	1.761	0.881	170
172	4	36	351	203	2.076	1.038	211
173	4	39	353	204	0.928	0.464	255
174	4	42	356	206	1.497	0.748	93
175	4	45	358	208	1.174	0.587	97
176	4	48	360	209	0.928	0.464	161
177	4	51	362	209	0.83	0.415	186
178	4	54	366	209	1.661	0.83	153
179	4	57	366	209	0	0	92
180	4	60	367	209	0.415	0.208	110
181	4	63	368	209	0.415	0.208	78
182	4	66	368	209	0	0	42
183	4	69	368	209	0	0	39
184	4	72	367	209	0.415	0.208	11
185	4	75	367	209	0	0	20
186	4	78	367	208	0.415	0.208	18
187	4	81	367	208	0	0	11
188	4	84	367	208	0	0	9
189	4	87	367	208	0	0	13
190	4	90	367	208	0	0	8
191	4	93	367	208	0	0	8
192	4	96	368	208	0.415	0.208	7
193	4	99	368	208	0	0	9
194	4	102	368	208	0	0	7
195	4	105	368	208	0	0	9
196	4	108	368	208	0	0	10
197	4	111	371	209	1.313	0.656	9
198	4	114	371	209	0	0	8
199	4	117	371	209	0	0	13
200	4	120	371	209	0	0	13
201	4	123	373	209	0.83	0.415	14
202	4	126	374	209	0.415	0.208	22
203	4	129	374	209	0	0	23
204	4	132	375	210	0.587	0.294	26
205	4	135	376	210	0.415	0.208	30
206	4	138	377	210	0.415	0.208	40
207	4	141	378	210	0.415	0.208	34
208	4	144	379	210	0.415	0.208	33
209	4	147	379	210	0	0	23
210	4	150	379	210	0	0	24
211	4	153	379	210	0	0	26
212	4	156	379	210	0	0	22
213	4	159	380	210	0.415	0.208	68
214	4	162	380	210	0	0	28
215	4	165	380	209	0.415	0.208	59
216	4	168	381	209	0.415	0.208	51
217	4	171	381	209	0	0	47
218	4	174	382	208	0.587	0.294	16
219	4	177	382	208	0	0	33
220	4	180	383	208	0.415	0.208	13
221	4	183	384	208	0.415	0.208	19
222	5	24	440	254	-1	-1	16
223	5	27	440	254	0	0	15
224	5	30	444	251	2.076	1.038	18
225	5	33	448	250	1.712	0.856	81
226	5	36	450	246	1.857	0.928	90
227	5	39	453	234	5.135	2.567	252
228	5	42	458	230	2.658	1.329	5
229	5	45	461	226	2.076	1.038	15
230	5	48	460	226	0.415	0.208	9
231	5	51	455	230	2.658	1.329	15
232	5	54	447	236	4.151	2.076	20
233	5	57	448	236	0.415	0.208	17
234	5	60	455	232	3.347	1.673	29
235	5	63	460	228	2.658	1.329	6
236	5	66	462	224	1.857	0.928	7
237	5	69	462	225	0.415	0.208	4
238	5	72	455	233	4.413	2.206	144
239	5	75	449	240	3.827	1.914	60
240	5	78	449	240	0	0	75
241	5	81	455	235	3.242	1.621	69
242	5	84	464	229	4.49	2.245	62
243	5	87	466	225	1.857	0.928	10
244	5	90	464	226	0.928	0.464	29
245	5	93	456	231	3.916	1.958	112
246	5	96	448	235	3.713	1.857	120
247	5	99	450	233	1.174	0.587	65
248	5	102	457	226	4.11	2.055	169
249	5	105	460	221	2.421	1.21	12
250	5	108	460	218	1.245	0.623	9
251	5	111	458	219	0.928	0.464	15
252	5	114	452	227	4.151	2.076	146
253	5	117	449	234	3.162	1.581	184
254	5	120	449	237	1.245	0.623	110
255	5	123	451	240	1.497	0.748	14
256	5	126	453	236	1.857	0.928	32
257	5	129	455	231	2.236	1.118	119
258	5	132	459	225	2.994	1.497	57
259	5	135	461	219	2.625	1.313	28
260	5	138	465	216	2.076	1.038	7
261	5	141	459	224	4.151	2.076	27
262	5	144	454	230	3.242	1.621	93
263	5	147	457	229	1.313	0.656	100
264	5	150	465	225	3.713	1.857	14
265	5	153	470	223	2.236	1.118	11
266	5	156	474	221	1.857	0.928	101
267	5	159	477	219	1.497	0.748	22
268	5	162	469	222	3.547	1.773	8
269	5	165	459	226	4.471	2.236	28
270	5	168	450	230	4.089	2.044	255
271	5	171	451	228	0.928	0.464	215
272	5	174	455	223	2.658	1.329	51
273	5	177	458	219	2.076	1.038	65
274	5	180	461	216	1.761	0.881	7
275	5	183	463	211	2.236	1.118	17
276	6	24	441	186	-1	-1	65
277	6	27	443	190	1.857	0.928	63
278	6	30	446	193	1.761	0.881	28
279	6	33	448	197	1.857	0.928	7
280	6	36	449	197	0.415	0.208	7
281	6	39	449	194	1.245	0.623	28
282	6	42	447	190	1.857	0.928	82
283	6	45	450	194	2.076	1.038	14
284	6	48	454	198	2.348	1.174	8
285	6	51	457	201	1.761	0.881	5
286	6	54	462	205	2.658	1.329	9
287	6	57	467	209	2.658	1.329	12
288	6	60	471	211	1.857	0.928	19
289	6	63	479	213	3.423	1.712	4
290	6	66	480	217	1.712	0.856	9
291	6	69	480	218	0.415	0.208	17
292	6	72	474	212	3.522	1.761	10
293	6	75	469	207	2.935	1.468	20
294	6	78	467	205	1.174	0.587	7
295	6	81	465	202	1.497	0.748	47
296	6	84	462	199	1.761	0.881	26
297	6	87	461	197	0.928	0.464	75
298	6	90	459	194	1.497	0.748	40
299	6	93	462	197	1.761	0.881	43
300	6	96	468	201	2.994	1.497	25
301	6	99	473	207	3.242	1.621	21
302	6	102	475	207	0.83	0.415	17
303	6	105	479	209	1.857	0.928	8
304	6	108	480	211	0.928	0.464	22
305	6	111	481	212	0.587	0.294	7
306	6	114	480	211	0.587	0.294	8
307	6	117	470	205	4.841	2.421	8
308	6	120	467	202	1.761	0.881	5
309	6	123	464	197	2.421	1.21	8
310	6	126	462	194	1.497	0.748	9
311	6	129	460	192	1.174	0.587	9
312	6	132	459	190	0.928	0.464	7
313	6	135	459	188	0.83	0.415	45
314	6	138	462	191	1.761	0.881	26
315	6	141	466	194	2.076	1.038	36
316	6	144	469	196	1.497	0.748	21
317	6	147	470	198	0.928	0.464	8
318	6	150	471	198	0.415	0.208	10
319	6	153	471	199	0.415	0.208	7
320	6	156	472	201	0.928	0.464	7
321	6	159	473	201	0.415	0.208	9
322	6	162	473	201	0	0	9
323	6	165	475	203	1.174	0.587	7
324	6	168	475	203	0	0	12
325	6	171	473	203	0.83	0.415	6
326	6	174	471	200	1.497	0.748	7
327	6	177	466	197	2.421	1.21	6
328	6	180	463	195	1.497	0.748	9
329	6	183	462	190	2.117	1.058	8
330	7	30	415	256	-1	-1	18
331	7	33	422	244	5.767	2.884	15
332	7	36	425	238	2.785	1.392	17
333	7	39	427	233	2.236	1.118	67
334	7	42	428	230	1.313	0.656	24
335	7	45	428	228	0.83	0.415	88
336	7	48	431	221	3.162	1.581	77
337	7	51	434	217	2.076	1.038	11
338	7	54	435	214	1.313	0.656	10
339	7	57	428	226	5.767	2.884	12
340	7	60	424	235	4.089	2.044	11
341	7	63	423	240	2.117	1.058	14
342	7	66	422	242	0.928	0.464	7
343	7	69	426	232	4.471	2.236	18
344	7	72	428	227	2.236	1.118	36
345	7	75	433	216	5.016	2.508	28
346	7	78	437	209	3.347	1.673	7
347	7	81	438	207	0.928	0.464	7
348	7	84	432	214	3.827	1.914	34
349	7	87	428	221	3.347	1.673	31
350	7	90	424	228	3.347	1.673	57
351	7	93	425	228	0.415	0.208	11
352	7	96	428	223	2.421	1.21	40
353	7	99	430	221	1.174	0.587	17
354	7	102	432	215	2.625	1.313	10
355	7	105	432	212	1.245	0.623	8
356	7	108	429	217	2.421	1.21	28
357	7	111	424	226	4.274	2.137	11
358	7	114	419	232	3.242	1.621	13
359	7	117	418	238	2.525	1.263	28
360	7	120	419	241	1.313	0.656	13
361	7	123	418	245	1.712	0.856	119
362	7	126	418	246	0.415	0.208	72
363	7	129	418	248	0.83	0.415	85
364	7	132	419	248	0.415	0.208	67
365	7	135	421	249	0.928	0.464	82
366	7	138	425	251	1.857	0.928	61
367	7	141	424	251	0.415	0.208	106
368	7	144	422	249	1.174	0.587	113
369	7	147	420	246	1.497	0.748	51
370	7	150	418	243	1.497	0.748	56
371	7	153	418	240	1.245	0.623	28
372	7	156	419	236	1.712	0.856	17
373	7	159	419	234	0.83	0.415	11
374	7	162	417	232	1.174	0.587	11
375	7	165	418	230	0.928	0.464	11
376	7	168	419	228	0.928	0.464	8
377	7	171	420	227	0.587	0.294	7
378	7	174	420	226	0.415	0.208	7
379	7	177	420	224	0.83	0.415	7
380	7	180	422	222	1.174	0.587	17
381	7	183	422	221	0.415	0.208	6
382	8	15	370	190	-1	-1	12
383	8	18	370	190	0	0	16
384	8	21	370	194	1.661	0.83	65
385	8	24	370	195	0.415	0.208	42
386	8	27	372	198	1.497	0.748	21
387	8	30	375	200	1.497	0.748	7
388	8	33	375	202	0.83	0.415	7
389	8	36	370	196	3.242	1.621	12
390	8	39	370	193	1.245	0.623	8
391	8	42	373	182	4.733	2.367	15
392	8	45	369	174	3.713	1.857	40
393	8	48	365	170	2.348	1.174	77
394	8	51	363	166	1.857	0.928	11
395	8	54	364	166	0.415	0.208	17
396	8	57	370	170	2.994	1.497	39
397	8	60	371	172	0.928	0.464	20
398	8	63	371	177	2.076	1.038	10
399	8	66	371	177	0	0	11
400	8	69	372	177	0.415	0.208	9
401	8	72	369	180	1.761	0.881	10
402	8	75	369	181	0.415	0.208	10
403	8	78	369	183	0.83	0.415	16
404	8	81	370	185	0.928	0.464	8
405	8	84	371	186	0.587	0.294	8
406	8	87	372	186	0.415	0.208	12
407	8	90	374	188	1.174	0.587	9
408	8	93	374	187	0.415	0.208	9
409	8	96	375	187	0.415	0.208	7
410	8	99	376	185	0.928	0.464	7
411	8	102	376	184	0.415	0.208	6
412	8	105	376	184	0	0	7
413	8	108	376	182	0.83	0.415	5
414	8	111	376	180	0.83	0.415	7
415	8	114	376	180	0	0	5
416	8	117	377	176	1.712	0.856	11
417	8	120	378	175	0.587	0.294	5
418	8	123	380	172	1.497	0.748	9
419	8	126	379	170	0.928	0.464	7
420	8	129	379	168	0.83	0.415	9
421	8	132	378	166	0.928	0.464	24
422	8	135	377	164	0.928	0.464	6
423	8	138	376	164	0.415	0.208	9
424	8	141	376	163	0.415	0.208	7
425	8	144	376	163	0	0	10
426	8	147	375	160	1.313	0.656	9
427	8	150	375	160	0	0	12
428	8	153	375	160	0	0	13
429	8	156	373	157	1.497	0.748	11
430	8	159	372	157	0.415	0.208	9
431	8	162	372	157	0	0	8
432	8	165	371	155	0.928	0.464	12
433	8	168	370	153	0.928	0.464	8
434	8	171	370	151	0.83	0.415	20
435	8	174	370	150	0.415	0.208	25
436	8	177	369	147	1.313	0.656	28
437	8	180	370	145	0.928	0.464	36
438	8	183	370	143	0.83	0.415	52
