# Supplementary material for: The Arp2/3 complex is required for in situ haptotactic response of microglia to iC3b
Source: EMBO Rep. 2026 Feb 27;27(7):1666–95. doi: 10.1038/s44319-026-00720-9 (PMC13076747; doi:10.1038/s44319-026-00720-9)
Supplement: Supplementary file 18 — Source data Fig. 6 [file 44319_2026_720_MOESM18_ESM.zip › Figure 6/6C-G/122724/ck666 tracks.csv]

Track n�	Slice n�	X	Y	Distance	Velocity	Pixel Value
1	18	333	243	-1.000	-1.000	24
1	21	334	233	4.172	2.086	47
1	24	335	233	0.415	0.208	150
1	27	335	233	0.000	0.000	153
1	30	337	231	1.174	0.587	94
1	33	339	230	0.928	0.464	39
1	36	340	229	0.587	0.294	75
1	39	344	224	2.658	1.329	9
1	42	349	221	2.421	1.210	17
1	45	353	219	1.857	0.928	28
1	48	352	217	0.928	0.464	13
1	51	345	221	3.347	1.673	11
1	54	343	227	2.625	1.313	33
1	57	340	231	2.076	1.038	34
1	60	337	235	2.076	1.038	76
1	63	337	235	0.000	0.000	67
1	66	339	232	1.497	0.748	18
1	69	344	226	3.242	1.621	19
1	72	345	225	0.587	0.294	19
1	75	345	223	0.830	0.415	15
1	78	348	219	2.076	1.038	36
1	81	351	217	1.497	0.748	13
1	84	354	216	1.313	0.656	19
1	87	354	215	0.415	0.208	16
1	90	349	216	2.117	1.058	37
1	93	346	217	1.313	0.656	20
1	96	344	221	1.857	0.928	46
1	99	341	222	1.313	0.656	47
1	102	340	223	0.587	0.294	51
1	105	342	220	1.497	0.748	40
1	108	343	217	1.313	0.656	24
1	111	345	215	1.174	0.587	41
1	114	347	212	1.497	0.748	32
1	117	350	211	1.313	0.656	17
1	120	347	213	1.497	0.748	36
1	123	345	214	0.928	0.464	31
1	126	343	217	1.497	0.748	103
1	129	340	221	2.076	1.038	20
1	132	340	221	0.000	0.000	12
1	135	340	218	1.245	0.623	39
1	138	339	217	0.587	0.294	134
1	141	334	218	2.117	1.058	32
1	144	335	217	0.587	0.294	38
1	147	339	215	1.857	0.928	169
1	150	343	210	2.658	1.329	61
1	153	349	208	2.625	1.313	17
1	156	350	207	0.587	0.294	14
1	159	350	207	0.000	0.000	20
1	162	348	208	0.928	0.464	22
1	165	344	209	1.712	0.856	11
1	168	342	210	0.928	0.464	46
1	171	340	210	0.830	0.415	102
1	174	338	211	0.928	0.464	18
1	177	337	211	0.415	0.208	41
1	180	337	212	0.415	0.208	14
1	183	337	213	0.415	0.208	16
2	18	333	199	-1.000	-1.000	47
2	21	332	202	1.313	0.656	53
2	24	331	205	1.313	0.656	253
2	27	330	207	0.928	0.464	36
2	30	328	211	1.857	0.928	201
2	33	328	213	0.830	0.415	207
2	36	328	214	0.415	0.208	252
2	39	327	219	2.117	1.058	16
2	42	327	219	0.000	0.000	17
2	45	327	221	0.830	0.415	23
2	48	327	223	0.830	0.415	17
2	51	327	224	0.415	0.208	12
2	54	328	224	0.415	0.208	27
2	57	328	223	0.415	0.208	22
2	60	329	223	0.415	0.208	33
2	63	329	221	0.830	0.415	30
2	66	329	219	0.830	0.415	43
2	69	329	216	1.245	0.623	34
2	72	329	215	0.415	0.208	18
2	75	329	211	1.661	0.830	25
2	78	328	210	0.587	0.294	10
2	81	328	209	0.415	0.208	12
2	84	328	206	1.245	0.623	26
2	87	328	204	0.830	0.415	91
2	90	328	202	0.830	0.415	80
2	93	328	200	0.830	0.415	74
2	96	328	199	0.415	0.208	60
2	99	328	199	0.000	0.000	62
2	102	329	197	0.928	0.464	57
2	105	329	195	0.830	0.415	57
2	108	329	193	0.830	0.415	62
2	111	329	192	0.415	0.208	46
2	114	329	190	0.830	0.415	50
2	117	330	189	0.587	0.294	51
2	120	331	187	0.928	0.464	24
2	123	331	186	0.415	0.208	55
2	126	332	184	0.928	0.464	30
2	129	332	184	0.000	0.000	20
2	132	331	185	0.587	0.294	54
2	135	329	188	1.497	0.748	53
2	138	329	190	0.830	0.415	44
2	141	328	192	0.928	0.464	75
2	144	327	193	0.587	0.294	78
2	147	327	194	0.415	0.208	31
2	150	326	195	0.587	0.294	21
2	153	325	195	0.415	0.208	23
2	156	326	194	0.587	0.294	20
2	159	327	192	0.928	0.464	60
2	162	328	189	1.313	0.656	44
2	165	329	187	0.928	0.464	34
2	168	329	186	0.415	0.208	42
2	171	329	184	0.830	0.415	29
2	174	330	183	0.587	0.294	29
2	177	330	183	0.000	0.000	29
2	180	330	182	0.415	0.208	39
2	183	330	181	0.415	0.208	29
3	18	366	181	-1.000	-1.000	56
3	21	367	185	1.712	0.856	21
3	24	368	188	1.313	0.656	12
3	27	368	190	0.830	0.415	13
3	30	369	193	1.313	0.656	8
3	33	370	196	1.313	0.656	46
3	36	370	198	0.830	0.415	13
3	39	370	200	0.830	0.415	11
3	42	369	201	0.587	0.294	11
3	45	369	202	0.415	0.208	8
3	48	369	202	0.000	0.000	13
3	51	368	205	1.313	0.656	24
3	54	368	205	0.000	0.000	11
3	57	368	207	0.830	0.415	113
3	60	368	208	0.415	0.208	91
3	63	368	209	0.415	0.208	78
3	66	370	209	0.830	0.415	49
3	69	373	210	1.313	0.656	41
3	72	375	211	0.928	0.464	66
3	75	379	212	1.712	0.856	91
3	78	380	213	0.587	0.294	80
3	81	382	215	1.174	0.587	50
3	84	382	216	0.415	0.208	56
3	87	383	217	0.587	0.294	18
3	90	384	217	0.415	0.208	18
3	93	384	217	0.000	0.000	7
3	96	384	214	1.245	0.623	31
3	99	385	213	0.587	0.294	19
3	102	385	211	0.830	0.415	16
3	105	383	211	0.830	0.415	58
3	108	382	209	0.928	0.464	61
3	111	381	208	0.587	0.294	88
3	114	380	207	0.587	0.294	44
3	117	379	206	0.587	0.294	30
3	120	377	202	1.857	0.928	27
3	123	377	202	0.000	0.000	27
3	126	376	201	0.587	0.294	23
3	129	375	201	0.415	0.208	14
3	132	375	201	0.000	0.000	15
3	135	375	203	0.830	0.415	25
3	138	375	205	0.830	0.415	82
3	141	376	205	0.415	0.208	43
3	144	377	205	0.415	0.208	46
3	147	378	205	0.415	0.208	52
3	150	378	204	0.415	0.208	36
3	153	377	202	0.928	0.464	48
3	156	376	202	0.415	0.208	28
3	159	376	201	0.415	0.208	47
3	162	376	201	0.000	0.000	37
3	165	375	201	0.415	0.208	48
3	168	374	200	0.587	0.294	18
3	171	374	199	0.415	0.208	17
3	174	374	200	0.415	0.208	25
3	177	374	201	0.415	0.208	24
3	180	376	203	1.174	0.587	58
3	183	376	204	0.415	0.208	124
4	27	340	193	-1.000	-1.000	113
4	30	344	197	2.348	1.174	84
4	33	347	200	1.761	0.881	170
4	36	351	203	2.076	1.038	211
4	39	353	204	0.928	0.464	255
4	42	356	206	1.497	0.748	93
4	45	358	208	1.174	0.587	97
4	48	360	209	0.928	0.464	161
4	51	362	209	0.830	0.415	186
4	54	366	209	1.661	0.830	153
4	57	366	209	0.000	0.000	92
4	60	367	209	0.415	0.208	110
4	63	368	209	0.415	0.208	78
4	66	368	209	0.000	0.000	42
4	69	368	209	0.000	0.000	39
4	72	367	209	0.415	0.208	11
4	75	367	209	0.000	0.000	20
4	78	367	208	0.415	0.208	18
4	81	367	208	0.000	0.000	11
4	84	367	208	0.000	0.000	9
4	87	367	208	0.000	0.000	13
4	90	367	208	0.000	0.000	8
4	93	367	208	0.000	0.000	8
4	96	368	208	0.415	0.208	7
4	99	368	208	0.000	0.000	9
4	102	368	208	0.000	0.000	7
4	105	368	208	0.000	0.000	9
4	108	368	208	0.000	0.000	10
4	111	371	209	1.313	0.656	9
4	114	371	209	0.000	0.000	8
4	117	371	209	0.000	0.000	13
4	120	371	209	0.000	0.000	13
4	123	373	209	0.830	0.415	14
4	126	374	209	0.415	0.208	22
4	129	374	209	0.000	0.000	23
4	132	375	210	0.587	0.294	26
4	135	376	210	0.415	0.208	30
4	138	377	210	0.415	0.208	40
4	141	378	210	0.415	0.208	34
4	144	379	210	0.415	0.208	33
4	147	379	210	0.000	0.000	23
4	150	379	210	0.000	0.000	24
4	153	379	210	0.000	0.000	26
4	156	379	210	0.000	0.000	22
4	159	380	210	0.415	0.208	68
4	162	380	210	0.000	0.000	28
4	165	380	209	0.415	0.208	59
4	168	381	209	0.415	0.208	51
4	171	381	209	0.000	0.000	47
4	174	382	208	0.587	0.294	16
4	177	382	208	0.000	0.000	33
4	180	383	208	0.415	0.208	13
4	183	384	208	0.415	0.208	19
5	24	440	254	-1.000	-1.000	16
5	27	440	254	0.000	0.000	15
5	30	444	251	2.076	1.038	18
5	33	448	250	1.712	0.856	81
5	36	450	246	1.857	0.928	90
5	39	453	234	5.135	2.567	252
5	42	458	230	2.658	1.329	5
5	45	461	226	2.076	1.038	15
5	48	460	226	0.415	0.208	9
5	51	455	230	2.658	1.329	15
5	54	447	236	4.151	2.076	20
5	57	448	236	0.415	0.208	17
5	60	455	232	3.347	1.673	29
5	63	460	228	2.658	1.329	6
5	66	462	224	1.857	0.928	7
5	69	462	225	0.415	0.208	4
5	72	455	233	4.413	2.206	144
5	75	449	240	3.827	1.914	60
5	78	449	240	0.000	0.000	75
5	81	455	235	3.242	1.621	69
5	84	464	229	4.490	2.245	62
5	87	466	225	1.857	0.928	10
5	90	464	226	0.928	0.464	29
5	93	456	231	3.916	1.958	112
5	96	448	235	3.713	1.857	120
5	99	450	233	1.174	0.587	65
5	102	457	226	4.110	2.055	169
5	105	460	221	2.421	1.210	12
5	108	460	218	1.245	0.623	9
5	111	458	219	0.928	0.464	15
5	114	452	227	4.151	2.076	146
5	117	449	234	3.162	1.581	184
5	120	449	237	1.245	0.623	110
5	123	451	240	1.497	0.748	14
5	126	453	236	1.857	0.928	32
5	129	455	231	2.236	1.118	119
5	132	459	225	2.994	1.497	57
5	135	461	219	2.625	1.313	28
5	138	465	216	2.076	1.038	7
5	141	459	224	4.151	2.076	27
5	144	454	230	3.242	1.621	93
5	147	457	229	1.313	0.656	100
5	150	465	225	3.713	1.857	14
5	153	470	223	2.236	1.118	11
5	156	474	221	1.857	0.928	101
5	159	477	219	1.497	0.748	22
5	162	469	222	3.547	1.773	8
5	165	459	226	4.471	2.236	28
5	168	450	230	4.089	2.044	255
5	171	451	228	0.928	0.464	215
5	174	455	223	2.658	1.329	51
5	177	458	219	2.076	1.038	65
5	180	461	216	1.761	0.881	7
5	183	463	211	2.236	1.118	17
6	24	441	186	-1.000	-1.000	65
6	27	443	190	1.857	0.928	63
6	30	446	193	1.761	0.881	28
6	33	448	197	1.857	0.928	7
6	36	449	197	0.415	0.208	7
6	39	449	194	1.245	0.623	28
6	42	447	190	1.857	0.928	82
6	45	450	194	2.076	1.038	14
6	48	454	198	2.348	1.174	8
6	51	457	201	1.761	0.881	5
6	54	462	205	2.658	1.329	9
6	57	467	209	2.658	1.329	12
6	60	471	211	1.857	0.928	19
6	63	479	213	3.423	1.712	4
6	66	480	217	1.712	0.856	9
6	69	480	218	0.415	0.208	17
6	72	474	212	3.522	1.761	10
6	75	469	207	2.935	1.468	20
6	78	467	205	1.174	0.587	7
6	81	465	202	1.497	0.748	47
6	84	462	199	1.761	0.881	26
6	87	461	197	0.928	0.464	75
6	90	459	194	1.497	0.748	40
6	93	462	197	1.761	0.881	43
6	96	468	201	2.994	1.497	25
6	99	473	207	3.242	1.621	21
6	102	475	207	0.830	0.415	17
6	105	479	209	1.857	0.928	8
6	108	480	211	0.928	0.464	22
6	111	481	212	0.587	0.294	7
6	114	480	211	0.587	0.294	8
6	117	470	205	4.841	2.421	8
6	120	467	202	1.761	0.881	5
6	123	464	197	2.421	1.210	8
6	126	462	194	1.497	0.748	9
6	129	460	192	1.174	0.587	9
6	132	459	190	0.928	0.464	7
6	135	459	188	0.830	0.415	45
6	138	462	191	1.761	0.881	26
6	141	466	194	2.076	1.038	36
6	144	469	196	1.497	0.748	21
6	147	470	198	0.928	0.464	8
6	150	471	198	0.415	0.208	10
6	153	471	199	0.415	0.208	7
6	156	472	201	0.928	0.464	7
6	159	473	201	0.415	0.208	9
6	162	473	201	0.000	0.000	9
6	165	475	203	1.174	0.587	7
6	168	475	203	0.000	0.000	12
6	171	473	203	0.830	0.415	6
6	174	471	200	1.497	0.748	7
6	177	466	197	2.421	1.210	6
6	180	463	195	1.497	0.748	9
6	183	462	190	2.117	1.058	8
7	30	415	256	-1.000	-1.000	18
7	33	422	244	5.767	2.884	15
7	36	425	238	2.785	1.392	17
7	39	427	233	2.236	1.118	67
7	42	428	230	1.313	0.656	24
7	45	428	228	0.830	0.415	88
7	48	431	221	3.162	1.581	77
7	51	434	217	2.076	1.038	11
7	54	435	214	1.313	0.656	10
7	57	428	226	5.767	2.884	12
7	60	424	235	4.089	2.044	11
7	63	423	240	2.117	1.058	14
7	66	422	242	0.928	0.464	7
7	69	426	232	4.471	2.236	18
7	72	428	227	2.236	1.118	36
7	75	433	216	5.016	2.508	28
7	78	437	209	3.347	1.673	7
7	81	438	207	0.928	0.464	7
7	84	432	214	3.827	1.914	34
7	87	428	221	3.347	1.673	31
7	90	424	228	3.347	1.673	57
7	93	425	228	0.415	0.208	11
7	96	428	223	2.421	1.210	40
7	99	430	221	1.174	0.587	17
7	102	432	215	2.625	1.313	10
7	105	432	212	1.245	0.623	8
7	108	429	217	2.421	1.210	28
7	111	424	226	4.274	2.137	11
7	114	419	232	3.242	1.621	13
7	117	418	238	2.525	1.263	28
7	120	419	241	1.313	0.656	13
7	123	418	245	1.712	0.856	119
7	126	418	246	0.415	0.208	72
7	129	418	248	0.830	0.415	85
7	132	419	248	0.415	0.208	67
7	135	421	249	0.928	0.464	82
7	138	425	251	1.857	0.928	61
7	141	424	251	0.415	0.208	106
7	144	422	249	1.174	0.587	113
7	147	420	246	1.497	0.748	51
7	150	418	243	1.497	0.748	56
7	153	418	240	1.245	0.623	28
7	156	419	236	1.712	0.856	17
7	159	419	234	0.830	0.415	11
7	162	417	232	1.174	0.587	11
7	165	418	230	0.928	0.464	11
7	168	419	228	0.928	0.464	8
7	171	420	227	0.587	0.294	7
7	174	420	226	0.415	0.208	7
7	177	420	224	0.830	0.415	7
7	180	422	222	1.174	0.587	17
7	183	422	221	0.415	0.208	6
8	15	370	190	-1.000	-1.000	12
8	18	370	190	0.000	0.000	16
8	21	370	194	1.661	0.830	65
8	24	370	195	0.415	0.208	42
8	27	372	198	1.497	0.748	21
8	30	375	200	1.497	0.748	7
8	33	375	202	0.830	0.415	7
8	36	370	196	3.242	1.621	12
8	39	370	193	1.245	0.623	8
8	42	373	182	4.733	2.367	15
8	45	369	174	3.713	1.857	40
8	48	365	170	2.348	1.174	77
8	51	363	166	1.857	0.928	11
8	54	364	166	0.415	0.208	17
8	57	370	170	2.994	1.497	39
8	60	371	172	0.928	0.464	20
8	63	371	177	2.076	1.038	10
8	66	371	177	0.000	0.000	11
8	69	372	177	0.415	0.208	9
8	72	369	180	1.761	0.881	10
8	75	369	181	0.415	0.208	10
8	78	369	183	0.830	0.415	16
8	81	370	185	0.928	0.464	8
8	84	371	186	0.587	0.294	8
8	87	372	186	0.415	0.208	12
8	90	374	188	1.174	0.587	9
8	93	374	187	0.415	0.208	9
8	96	375	187	0.415	0.208	7
8	99	376	185	0.928	0.464	7
8	102	376	184	0.415	0.208	6
8	105	376	184	0.000	0.000	7
8	108	376	182	0.830	0.415	5
8	111	376	180	0.830	0.415	7
8	114	376	180	0.000	0.000	5
8	117	377	176	1.712	0.856	11
8	120	378	175	0.587	0.294	5
8	123	380	172	1.497	0.748	9
8	126	379	170	0.928	0.464	7
8	129	379	168	0.830	0.415	9
8	132	378	166	0.928	0.464	24
8	135	377	164	0.928	0.464	6
8	138	376	164	0.415	0.208	9
8	141	376	163	0.415	0.208	7
8	144	376	163	0.000	0.000	10
8	147	375	160	1.313	0.656	9
8	150	375	160	0.000	0.000	12
8	153	375	160	0.000	0.000	13
8	156	373	157	1.497	0.748	11
8	159	372	157	0.415	0.208	9
8	162	372	157	0.000	0.000	8
8	165	371	155	0.928	0.464	12
8	168	370	153	0.928	0.464	8
8	171	370	151	0.830	0.415	20
8	174	370	150	0.415	0.208	25
8	177	369	147	1.313	0.656	28
8	180	370	145	0.928	0.464	36
8	183	370	143	0.830	0.415	52
