# Supplementary material for: The Arp2/3 complex is required for in situ haptotactic response of microglia to iC3b
Source: EMBO Rep. 2026 Feb 27;27(7):1666–95. doi: 10.1038/s44319-026-00720-9 (PMC13076747; doi:10.1038/s44319-026-00720-9)
Supplement: Supplementary file 18 — Source data Fig. 6 [file 44319_2026_720_MOESM18_ESM.zip › Figure 6/6C-G/122724/dmso branch lengths.csv]

	Label	Area	Mean	Min	Max	XM	YM	Perim.	Angle	Circ.	IntDen	RawIntDen	AR	Round	Solidity	MinThr	MaxThr	Length
1		4.308	40.080	8.000	243.000	0	0	10.041	-60.255	0.537	172.680	1002.000	0.000	0.000	NaN	0	255	10.041
2		6.204	66.194	7.000	253.000	0	0	14.411	-138.504	0.375	410.675	2383.000	0.000	0.000	NaN	0	255	14.411
3		6.032	15.029	6.000	51.000	0	0	14.139	93.366	0.379	90.648	526.000	0.000	0.000	NaN	0	255	14.139
4		5.859	66.353	8.000	253.000	0	0	13.800	133.781	0.387	388.789	2256.000	0.000	0.000	NaN	0	255	13.800
5		7.238	44.286	7.000	243.000	0	0	17.020	167.320	0.314	320.544	1860.000	0.000	0.000	NaN	0	255	17.020
6		7.410	31.953	6.000	205.000	0	0	17.386	-33.311	0.308	236.789	1374.000	0.000	0.000	NaN	0	255	17.386
7		3.274	29.263	7.000	110.000	0	0	7.484	-86.820	0.735	95.818	556.000	0.000	0.000	NaN	0	255	7.484
8	Mean	5.761	41.880	7.000	194.000	0	0	13.469	10.797	0.434	245.135	1422.429	0.000	0.000	NaN	0	255	13.469
9	SD	1.499	19.052	0.816	81.025	0	0	3.582	119.203	0.153	132.418	768.374	0.000	0.000	NaN	0	0	3.582
10	Min	3.274	15.029	6.000	51.000	0	0	7.484	-138.504	0.308	90.648	526.000	0.000	0.000	1.798E308	0	255	7.484
11	Max	7.410	66.353	8.000	253.000	0	0	17.386	167.320	0.735	410.675	2383.000	0.000	0.000	-1.798E308	0	255	17.386
