# Supplementary material for: The Arp2/3 complex is required for in situ haptotactic response of microglia to iC3b
Source: EMBO Rep. 2026 Feb 27;27(7):1666–95. doi: 10.1038/s44319-026-00720-9 (PMC13076747; doi:10.1038/s44319-026-00720-9)
Supplement: Supplementary file 18 — Source data Fig. 6 [file 44319_2026_720_MOESM18_ESM.zip › Figure 6/6C-G/122724/dmso tracks 436.csv]

	Track n�	Slice n�	X	Y	Distance	Velocity	Pixel Value
1	1	15	248	257	-1	-1	126
2	1	18	252	252	2.658	1.329	215
3	1	21	250	253	0.928	0.464	93
4	1	24	249	254	0.587	0.294	36
5	1	27	248	257	1.313	0.656	15
6	1	30	248	259	0.83	0.415	17
7	1	33	249	262	1.313	0.656	13
8	1	36	250	263	0.587	0.294	9
9	1	39	251	264	0.587	0.294	11
10	1	42	254	266	1.497	0.748	22
11	1	45	254	267	0.415	0.208	28
12	1	48	256	267	0.83	0.415	13
13	1	51	256	268	0.415	0.208	16
14	1	54	257	269	0.587	0.294	18
15	1	57	257	269	0	0	16
16	1	60	259	269	0.83	0.415	13
17	1	63	256	269	1.245	0.623	15
18	1	66	256	269	0	0	43
19	1	69	255	269	0.415	0.208	20
20	1	72	255	269	0	0	15
21	1	75	255	269	0	0	14
22	1	78	255	269	0	0	11
23	1	81	254	269	0.415	0.208	28
24	1	84	253	268	0.587	0.294	76
25	1	87	253	268	0	0	46
26	1	90	253	267	0.415	0.208	63
27	1	93	255	266	0.928	0.464	3
28	1	96	255	266	0	0	29
29	1	99	255	266	0	0	18
30	1	102	258	267	1.313	0.656	14
31	1	105	258	267	0	0	24
32	1	108	258	267	0	0	19
33	1	111	259	267	0.415	0.208	15
34	1	114	260	269	0.928	0.464	28
35	1	117	259	269	0.415	0.208	20
36	1	120	258	270	0.587	0.294	36
37	1	123	259	271	0.587	0.294	86
38	1	126	259	272	0.415	0.208	89
39	1	129	260	272	0.415	0.208	121
40	1	132	260	273	0.415	0.208	82
41	1	135	260	273	0	0	69
42	1	138	258	272	0.928	0.464	45
43	1	141	256	271	0.928	0.464	58
44	1	144	255	271	0.415	0.208	142
45	1	147	255	271	0	0	125
46	1	150	255	271	0	0	95
47	1	153	255	270	0.415	0.208	79
48	1	156	255	270	0	0	95
49	1	159	255	269	0.415	0.208	68
50	1	162	255	269	0	0	33
51	1	165	255	269	0	0	32
52	1	168	254	267	0.928	0.464	32
53	1	171	254	267	0	0	41
54	1	174	254	267	0	0	31
55	1	177	254	267	0	0	39
56	1	180	254	267	0	0	34
57	1	183	254	267	0	0	25
58	2	21	288	262	-1	-1	14
59	2	24	285	263	1.313	0.656	10
60	2	27	283	265	1.174	0.587	34
61	2	30	281	266	0.928	0.464	79
62	2	33	280	268	0.928	0.464	49
63	2	36	278	269	0.928	0.464	255
64	2	39	277	270	0.587	0.294	255
65	2	42	276	270	0.415	0.208	255
66	2	45	275	271	0.587	0.294	143
67	2	48	275	271	0	0	124
68	2	51	275	271	0	0	147
69	2	54	275	271	0	0	97
70	2	57	275	271	0	0	144
71	2	60	275	271	0	0	221
72	2	63	275	272	0.415	0.208	46
73	2	66	275	273	0.415	0.208	44
74	2	69	275	273	0	0	30
75	2	72	275	273	0	0	30
76	2	75	275	273	0	0	46
77	2	78	275	273	0	0	21
78	2	81	276	272	0.587	0.294	31
79	2	84	276	272	0	0	28
80	2	87	277	272	0.415	0.208	35
81	2	90	277	272	0	0	34
82	2	93	276	272	0.415	0.208	3
83	2	96	275	272	0.415	0.208	30
84	2	99	275	272	0	0	42
85	2	102	275	272	0	0	47
86	2	105	275	272	0	0	29
87	2	108	275	271	0.415	0.208	54
88	2	111	275	271	0	0	64
89	2	114	275	270	0.415	0.208	54
90	2	117	275	270	0	0	58
91	2	120	276	270	0.415	0.208	57
92	2	123	276	269	0.415	0.208	52
93	2	126	275	269	0.415	0.208	51
94	2	129	275	268	0.415	0.208	37
95	2	132	274	267	0.587	0.294	28
96	2	135	274	267	0	0	37
97	2	138	273	267	0.415	0.208	30
98	2	141	273	267	0	0	26
99	2	144	273	267	0	0	25
100	2	147	273	267	0	0	25
101	2	150	273	267	0	0	21
102	2	153	273	267	0	0	27
103	2	156	273	267	0	0	16
104	2	159	272	267	0.415	0.208	26
105	2	162	273	267	0.415	0.208	26
106	2	165	273	267	0	0	22
107	2	168	273	267	0	0	24
108	2	171	273	267	0	0	32
109	2	174	273	267	0	0	22
110	2	177	273	267	0	0	33
111	2	180	273	267	0	0	48
112	2	183	274	267	0.415	0.208	31
113	3	24	265	304	-1	-1	50
114	3	27	265	304	0	0	16
115	3	30	263	304	0.83	0.415	22
116	3	33	261	304	0.83	0.415	186
117	3	36	260	303	0.587	0.294	255
118	3	39	261	300	1.313	0.656	255
119	3	42	262	299	0.587	0.294	255
120	3	45	265	296	1.761	0.881	255
121	3	48	266	294	0.928	0.464	255
122	3	51	267	293	0.587	0.294	255
123	3	54	267	293	0	0	255
124	3	57	267	293	0	0	226
125	3	60	267	293	0	0	211
126	3	63	267	292	0.415	0.208	210
127	3	66	267	292	0	0	173
128	3	69	267	291	0.415	0.208	116
129	3	72	267	291	0	0	136
130	3	75	267	291	0	0	204
131	3	78	267	292	0.415	0.208	159
132	3	81	267	292	0	0	176
133	3	84	266	293	0.587	0.294	208
134	3	87	267	292	0.587	0.294	180
135	3	90	267	292	0	0	200
136	3	93	267	292	0	0	1
137	3	96	267	292	0	0	226
138	3	99	268	289	1.313	0.656	107
139	3	102	268	289	0	0	89
140	3	105	267	289	0.415	0.208	85
141	3	108	267	288	0.415	0.208	91
142	3	111	265	287	0.928	0.464	169
143	3	114	265	287	0	0	171
144	3	117	265	285	0.83	0.415	154
145	3	120	265	285	0	0	157
146	3	123	265	283	0.83	0.415	165
147	3	126	265	283	0	0	169
148	3	129	265	283	0	0	195
149	3	132	265	283	0	0	255
150	3	135	266	280	1.313	0.656	223
151	3	138	267	279	0.587	0.294	144
152	3	141	268	277	0.928	0.464	107
153	3	144	268	277	0	0	140
154	3	147	267	277	0.415	0.208	153
155	3	150	267	277	0	0	110
156	3	153	267	277	0	0	150
157	3	156	267	277	0	0	170
158	3	159	267	277	0	0	123
159	3	162	267	277	0	0	139
160	3	165	267	277	0	0	171
161	3	168	267	277	0	0	208
162	3	171	267	277	0	0	233
163	3	174	267	277	0	0	214
164	3	177	267	277	0	0	163
165	3	180	268	277	0.415	0.208	197
166	3	183	269	277	0.415	0.208	230
167	4	18	262	318	-1	-1	255
168	4	21	262	317	0.415	0.208	123
169	4	24	261	317	0.415	0.208	40
170	4	27	261	316	0.415	0.208	59
171	4	30	259	314	1.174	0.587	19
172	4	33	256	311	1.761	0.881	42
173	4	36	255	309	0.928	0.464	25
174	4	39	254	307	0.928	0.464	18
175	4	42	253	306	0.587	0.294	9
176	4	45	252	304	0.928	0.464	20
177	4	48	253	302	0.928	0.464	17
178	4	51	253	302	0	0	13
179	4	54	253	302	0	0	21
180	4	57	253	302	0	0	22
181	4	60	254	302	0.415	0.208	15
182	4	63	254	302	0	0	24
183	4	66	254	302	0	0	17
184	4	69	254	302	0	0	22
185	4	72	254	300	0.83	0.415	26
186	4	75	252	291	3.827	1.914	31
187	4	78	252	291	0	0	29
188	4	81	253	292	0.587	0.294	62
189	4	84	253	292	0	0	56
190	4	87	253	292	0	0	29
191	4	90	254	290	0.928	0.464	64
192	4	93	255	288	0.928	0.464	1
193	4	96	255	288	0	0	48
194	4	99	255	287	0.415	0.208	35
195	4	102	255	287	0	0	38
196	4	105	255	287	0	0	63
197	4	108	255	287	0	0	38
198	4	111	255	287	0	0	58
199	4	114	255	287	0	0	49
200	4	117	255	287	0	0	112
201	4	120	255	287	0	0	53
202	4	123	254	287	0.415	0.208	35
203	4	126	254	287	0	0	39
204	4	129	254	287	0	0	49
205	4	132	254	287	0	0	48
206	4	135	255	287	0.415	0.208	55
207	4	138	257	286	0.928	0.464	130
208	4	141	256	286	0.415	0.208	77
209	4	144	256	285	0.415	0.208	127
210	4	147	256	285	0	0	183
211	4	150	256	286	0.415	0.208	89
212	4	153	256	286	0	0	94
213	4	156	257	287	0.587	0.294	106
214	4	159	257	287	0	0	104
215	4	162	257	287	0	0	133
216	4	165	256	286	0.587	0.294	128
217	4	168	256	285	0.415	0.208	127
218	4	171	256	285	0	0	176
219	4	174	255	284	0.587	0.294	136
220	4	177	255	284	0	0	181
221	4	180	255	284	0	0	156
222	4	183	253	282	1.174	0.587	68
223	5	18	250	259	-1	-1	24
224	5	21	250	259	0	0	19
225	5	24	250	259	0	0	11
226	5	27	250	259	0	0	10
227	5	30	251	261	0.928	0.464	13
228	5	33	253	263	1.174	0.587	15
229	5	36	253	263	0	0	10
230	5	39	253	263	0	0	17
231	5	42	253	263	0	0	22
232	5	45	253	263	0	0	16
233	5	48	253	263	0	0	14
234	5	51	253	263	0	0	16
235	5	54	254	264	0.587	0.294	13
236	5	57	254	264	0	0	25
237	5	60	255	265	0.587	0.294	21
238	5	63	255	265	0	0	11
239	5	66	256	265	0.415	0.208	46
240	5	69	256	266	0.415	0.208	32
241	5	72	256	266	0	0	22
242	5	75	256	266	0	0	22
243	5	78	256	266	0	0	31
244	5	81	256	266	0	0	24
245	5	84	256	266	0	0	19
246	5	87	257	267	0.587	0.294	25
247	5	90	258	268	0.587	0.294	20
248	5	93	258	268	0	0	2
249	5	96	258	268	0	0	15
250	5	99	259	269	0.587	0.294	20
251	5	102	259	269	0	0	23
252	5	105	259	269	0	0	20
253	5	108	259	269	0	0	24
254	5	111	259	269	0	0	26
255	5	114	259	268	0.415	0.208	23
256	5	117	261	269	0.928	0.464	33
257	5	120	261	269	0	0	142
258	5	123	263	270	0.928	0.464	52
259	5	126	263	270	0	0	72
260	5	129	263	270	0	0	120
261	5	132	263	270	0	0	43
262	5	135	263	270	0	0	98
263	5	138	263	270	0	0	70
264	5	141	263	270	0	0	74
265	5	144	262	269	0.587	0.294	66
266	5	147	262	269	0	0	137
267	5	150	262	269	0	0	93
268	5	153	262	269	0	0	71
269	5	156	261	267	0.928	0.464	62
270	5	159	260	266	0.587	0.294	32
271	5	162	260	265	0.415	0.208	27
272	5	165	259	265	0.415	0.208	26
273	5	168	259	265	0	0	25
274	5	171	258	264	0.587	0.294	32
275	5	174	257	264	0.415	0.208	22
276	5	177	255	263	0.928	0.464	30
277	5	180	255	263	0	0	36
278	5	183	254	262	0.587	0.294	60
279	6	27	182	242	-1	-1	86
280	6	30	184	243	0.928	0.464	22
281	6	33	187	245	1.497	0.748	6
282	6	36	189	245	0.83	0.415	8
283	6	39	192	246	1.313	0.656	10
284	6	42	195	246	1.245	0.623	8
285	6	45	196	246	0.415	0.208	8
286	6	48	199	246	1.245	0.623	8
287	6	51	202	246	1.245	0.623	8
288	6	54	203	247	0.587	0.294	5
289	6	57	205	248	0.928	0.464	7
290	6	60	206	248	0.415	0.208	9
291	6	63	207	248	0.415	0.208	14
292	6	66	211	249	1.712	0.856	6
293	6	69	213	250	0.928	0.464	6
294	6	72	215	251	0.928	0.464	9
295	6	75	215	252	0.415	0.208	8
296	6	78	218	252	1.245	0.623	6
297	6	81	221	252	1.245	0.623	9
298	6	84	223	253	0.928	0.464	13
299	6	87	224	254	0.587	0.294	4
300	6	90	227	255	1.313	0.656	7
301	6	93	228	255	0.415	0.208	1
302	6	96	228	255	0	0	11
303	6	99	228	255	0	0	6
304	6	102	228	255	0	0	10
305	6	105	228	254	0.415	0.208	14
306	6	108	227	253	0.587	0.294	8
307	6	111	226	252	0.587	0.294	12
308	6	114	226	252	0	0	8
309	6	117	226	252	0	0	10
310	6	120	225	251	0.587	0.294	8
311	6	123	225	251	0	0	11
312	6	126	225	251	0	0	10
313	6	129	226	252	0.587	0.294	9
314	6	132	226	252	0	0	9
315	6	135	228	253	0.928	0.464	9
316	6	138	228	253	0	0	12
317	6	141	228	253	0	0	7
318	6	144	228	253	0	0	14
319	6	147	228	253	0	0	8
320	6	150	229	254	0.587	0.294	11
321	6	153	230	254	0.415	0.208	7
322	6	156	230	254	0	0	13
323	6	159	230	254	0	0	8
324	6	162	230	254	0	0	17
325	6	165	230	254	0	0	18
326	6	168	230	254	0	0	16
327	6	171	230	254	0	0	8
328	6	174	230	254	0	0	6
329	6	177	230	254	0	0	11
330	6	180	230	254	0	0	7
331	6	183	231	254	0.415	0.208	9
332	7	33	235	304	-1	-1	6
333	7	36	240	299	2.935	1.468	18
334	7	39	241	296	1.313	0.656	8
335	7	42	241	296	0	0	9
336	7	45	242	295	0.587	0.294	13
337	7	48	243	293	0.928	0.464	14
338	7	51	244	291	0.928	0.464	18
339	7	54	245	287	1.712	0.856	8
340	7	57	246	286	0.587	0.294	10
341	7	60	246	284	0.83	0.415	13
342	7	63	247	282	0.928	0.464	96
343	7	66	247	281	0.415	0.208	37
344	7	69	247	279	0.83	0.415	9
345	7	72	247	278	0.415	0.208	40
346	7	75	247	277	0.415	0.208	20
347	7	78	248	275	0.928	0.464	13
348	7	81	248	273	0.83	0.415	18
349	7	84	248	271	0.83	0.415	134
350	7	87	248	270	0.415	0.208	163
351	7	90	248	269	0.415	0.208	69
352	7	93	249	269	0.415	0.208	1
353	7	96	249	269	0	0	164
354	7	99	249	269	0	0	154
355	7	102	249	269	0	0	124
356	7	105	249	269	0	0	86
357	7	108	250	268	0.587	0.294	98
358	7	111	250	267	0.415	0.208	53
359	7	114	250	267	0	0	65
360	7	117	250	267	0	0	62
361	7	120	250	266	0.415	0.208	32
362	7	123	250	265	0.415	0.208	69
363	7	126	250	265	0	0	102
364	7	129	250	265	0	0	91
365	7	132	250	264	0.415	0.208	100
366	7	135	251	263	0.587	0.294	54
367	7	138	251	263	0	0	37
368	7	141	250	262	0.587	0.294	23
369	7	144	250	261	0.415	0.208	22
370	7	147	250	260	0.415	0.208	61
371	7	150	250	259	0.415	0.208	60
372	7	153	250	259	0	0	32
373	7	156	250	258	0.415	0.208	15
374	7	159	250	257	0.415	0.208	17
375	7	162	251	257	0.415	0.208	24
376	7	165	252	255	0.928	0.464	24
377	7	168	252	255	0	0	19
378	7	171	252	255	0	0	24
379	7	174	252	255	0	0	40
380	7	177	252	255	0	0	60
381	7	180	252	254	0.415	0.208	55
382	7	183	252	254	0	0	43
383	8	24	322	239	-1	-1	24
384	8	27	320	240	0.928	0.464	26
385	8	30	319	241	0.587	0.294	42
386	8	33	318	242	0.587	0.294	26
387	8	36	316	243	0.928	0.464	8
388	8	39	314	244	0.928	0.464	12
389	8	42	309	250	3.242	1.621	15
390	8	45	308	250	0.415	0.208	8
391	8	48	306	252	1.174	0.587	9
392	8	51	302	254	1.857	0.928	8
393	8	54	301	254	0.415	0.208	11
394	8	57	298	255	1.313	0.656	22
395	8	60	297	255	0.415	0.208	83
396	8	63	295	256	0.928	0.464	32
397	8	66	293	256	0.83	0.415	147
398	8	69	290	259	1.761	0.881	79
399	8	72	290	259	0	0	65
400	8	75	290	259	0	0	99
401	8	78	290	260	0.415	0.208	31
402	8	81	289	260	0.415	0.208	155
403	8	84	288	260	0.415	0.208	121
404	8	87	288	259	0.415	0.208	161
405	8	90	288	259	0	0	44
406	8	93	288	259	0	0	1
407	8	96	288	259	0	0	13
408	8	99	288	259	0	0	11
409	8	102	288	259	0	0	14
410	8	105	288	259	0	0	10
411	8	108	288	259	0	0	12
412	8	111	288	259	0	0	18
413	8	114	287	259	0.415	0.208	11
414	8	117	287	261	0.83	0.415	15
415	8	120	287	261	0	0	12
416	8	123	287	261	0	0	14
417	8	126	287	261	0	0	11
418	8	129	287	261	0	0	23
419	8	132	287	261	0	0	13
420	8	135	287	261	0	0	17
421	8	138	287	261	0	0	15
422	8	141	287	261	0	0	11
423	8	144	287	261	0	0	17
424	8	147	287	261	0	0	15
425	8	150	287	262	0.415	0.208	15
426	8	153	287	262	0	0	28
427	8	156	287	262	0	0	21
428	8	159	286	262	0.415	0.208	19
429	8	162	286	263	0.415	0.208	13
430	8	165	286	263	0	0	21
431	8	168	286	263	0	0	13
432	8	171	286	261	0.83	0.415	17
433	8	174	286	261	0	0	20
434	8	177	286	261	0	0	33
435	8	180	286	261	0	0	20
436	8	183	286	261	0	0	14
