# Supplementary material for: The Arp2/3 complex is required for in situ haptotactic response of microglia to iC3b
Source: EMBO Rep. 2026 Feb 27;27(7):1666–95. doi: 10.1038/s44319-026-00720-9 (PMC13076747; doi:10.1038/s44319-026-00720-9)
Supplement: Supplementary file 18 — Source data Fig. 6 [file 44319_2026_720_MOESM18_ESM.zip › Figure 6/6C-G/122724/dmso tracks.csv]

Track n�	Slice n�	X	Y	Distance	Velocity	Pixel Value
1	15	248	257	-1.000	-1.000	126
1	18	252	252	2.658	1.329	215
1	21	250	253	0.928	0.464	93
1	24	249	254	0.587	0.294	36
1	27	248	257	1.313	0.656	15
1	30	248	259	0.830	0.415	17
1	33	249	262	1.313	0.656	13
1	36	250	263	0.587	0.294	9
1	39	251	264	0.587	0.294	11
1	42	254	266	1.497	0.748	22
1	45	254	267	0.415	0.208	28
1	48	256	267	0.830	0.415	13
1	51	256	268	0.415	0.208	16
1	54	257	269	0.587	0.294	18
1	57	257	269	0.000	0.000	16
1	60	259	269	0.830	0.415	13
1	63	256	269	1.245	0.623	15
1	66	256	269	0.000	0.000	43
1	69	255	269	0.415	0.208	20
1	72	255	269	0.000	0.000	15
1	75	255	269	0.000	0.000	14
1	78	255	269	0.000	0.000	11
1	81	254	269	0.415	0.208	28
1	84	253	268	0.587	0.294	76
1	87	253	268	0.000	0.000	46
1	90	253	267	0.415	0.208	63
1	93	255	266	0.928	0.464	3
1	96	255	266	0.000	0.000	29
1	99	255	266	0.000	0.000	18
1	102	258	267	1.313	0.656	14
1	105	258	267	0.000	0.000	24
1	108	258	267	0.000	0.000	19
1	111	259	267	0.415	0.208	15
1	114	260	269	0.928	0.464	28
1	117	259	269	0.415	0.208	20
1	120	258	270	0.587	0.294	36
1	123	259	271	0.587	0.294	86
1	126	259	272	0.415	0.208	89
1	129	260	272	0.415	0.208	121
1	132	260	273	0.415	0.208	82
1	135	260	273	0.000	0.000	69
1	138	258	272	0.928	0.464	45
1	141	256	271	0.928	0.464	58
1	144	255	271	0.415	0.208	142
1	147	255	271	0.000	0.000	125
1	150	255	271	0.000	0.000	95
1	153	255	270	0.415	0.208	79
1	156	255	270	0.000	0.000	95
1	159	255	269	0.415	0.208	68
1	162	255	269	0.000	0.000	33
1	165	255	269	0.000	0.000	32
1	168	254	267	0.928	0.464	32
1	171	254	267	0.000	0.000	41
1	174	254	267	0.000	0.000	31
1	177	254	267	0.000	0.000	39
1	180	254	267	0.000	0.000	34
1	183	254	267	0.000	0.000	25
2	21	288	262	-1.000	-1.000	14
2	24	285	263	1.313	0.656	10
2	27	283	265	1.174	0.587	34
2	30	281	266	0.928	0.464	79
2	33	280	268	0.928	0.464	49
2	36	278	269	0.928	0.464	255
2	39	277	270	0.587	0.294	255
2	42	276	270	0.415	0.208	255
2	45	275	271	0.587	0.294	143
2	48	275	271	0.000	0.000	124
2	51	275	271	0.000	0.000	147
2	54	275	271	0.000	0.000	97
2	57	275	271	0.000	0.000	144
2	60	275	271	0.000	0.000	221
2	63	275	272	0.415	0.208	46
2	66	275	273	0.415	0.208	44
2	69	275	273	0.000	0.000	30
2	72	275	273	0.000	0.000	30
2	75	275	273	0.000	0.000	46
2	78	275	273	0.000	0.000	21
2	81	276	272	0.587	0.294	31
2	84	276	272	0.000	0.000	28
2	87	277	272	0.415	0.208	35
2	90	277	272	0.000	0.000	34
2	93	276	272	0.415	0.208	3
2	96	275	272	0.415	0.208	30
2	99	275	272	0.000	0.000	42
2	102	275	272	0.000	0.000	47
2	105	275	272	0.000	0.000	29
2	108	275	271	0.415	0.208	54
2	111	275	271	0.000	0.000	64
2	114	275	270	0.415	0.208	54
2	117	275	270	0.000	0.000	58
2	120	276	270	0.415	0.208	57
2	123	276	269	0.415	0.208	52
2	126	275	269	0.415	0.208	51
2	129	275	268	0.415	0.208	37
2	132	274	267	0.587	0.294	28
2	135	274	267	0.000	0.000	37
2	138	273	267	0.415	0.208	30
2	141	273	267	0.000	0.000	26
2	144	273	267	0.000	0.000	25
2	147	273	267	0.000	0.000	25
2	150	273	267	0.000	0.000	21
2	153	273	267	0.000	0.000	27
2	156	273	267	0.000	0.000	16
2	159	272	267	0.415	0.208	26
2	162	273	267	0.415	0.208	26
2	165	273	267	0.000	0.000	22
2	168	273	267	0.000	0.000	24
2	171	273	267	0.000	0.000	32
2	174	273	267	0.000	0.000	22
2	177	273	267	0.000	0.000	33
2	180	273	267	0.000	0.000	48
2	183	274	267	0.415	0.208	31
3	24	265	304	-1.000	-1.000	50
3	27	265	304	0.000	0.000	16
3	30	263	304	0.830	0.415	22
3	33	261	304	0.830	0.415	186
3	36	260	303	0.587	0.294	255
3	39	261	300	1.313	0.656	255
3	42	262	299	0.587	0.294	255
3	45	265	296	1.761	0.881	255
3	48	266	294	0.928	0.464	255
3	51	267	293	0.587	0.294	255
3	54	267	293	0.000	0.000	255
3	57	267	293	0.000	0.000	226
3	60	267	293	0.000	0.000	211
3	63	267	292	0.415	0.208	210
3	66	267	292	0.000	0.000	173
3	69	267	291	0.415	0.208	116
3	72	267	291	0.000	0.000	136
3	75	267	291	0.000	0.000	204
3	78	267	292	0.415	0.208	159
3	81	267	292	0.000	0.000	176
3	84	266	293	0.587	0.294	208
3	87	267	292	0.587	0.294	180
3	90	267	292	0.000	0.000	200
3	93	267	292	0.000	0.000	1
3	96	267	292	0.000	0.000	226
3	99	268	289	1.313	0.656	107
3	102	268	289	0.000	0.000	89
3	105	267	289	0.415	0.208	85
3	108	267	288	0.415	0.208	91
3	111	265	287	0.928	0.464	169
3	114	265	287	0.000	0.000	171
3	117	265	285	0.830	0.415	154
3	120	265	285	0.000	0.000	157
3	123	265	283	0.830	0.415	165
3	126	265	283	0.000	0.000	169
3	129	265	283	0.000	0.000	195
3	132	265	283	0.000	0.000	255
3	135	266	280	1.313	0.656	223
3	138	267	279	0.587	0.294	144
3	141	268	277	0.928	0.464	107
3	144	268	277	0.000	0.000	140
3	147	267	277	0.415	0.208	153
3	150	267	277	0.000	0.000	110
3	153	267	277	0.000	0.000	150
3	156	267	277	0.000	0.000	170
3	159	267	277	0.000	0.000	123
3	162	267	277	0.000	0.000	139
3	165	267	277	0.000	0.000	171
3	168	267	277	0.000	0.000	208
3	171	267	277	0.000	0.000	233
3	174	267	277	0.000	0.000	214
3	177	267	277	0.000	0.000	163
3	180	268	277	0.415	0.208	197
3	183	269	277	0.415	0.208	230
4	18	262	318	-1.000	-1.000	255
4	21	262	317	0.415	0.208	123
4	24	261	317	0.415	0.208	40
4	27	261	316	0.415	0.208	59
4	30	259	314	1.174	0.587	19
4	33	256	311	1.761	0.881	42
4	36	255	309	0.928	0.464	25
4	39	254	307	0.928	0.464	18
4	42	253	306	0.587	0.294	9
4	45	252	304	0.928	0.464	20
4	48	253	302	0.928	0.464	17
4	51	253	302	0.000	0.000	13
4	54	253	302	0.000	0.000	21
4	57	253	302	0.000	0.000	22
4	60	254	302	0.415	0.208	15
4	63	254	302	0.000	0.000	24
4	66	254	302	0.000	0.000	17
4	69	254	302	0.000	0.000	22
4	72	254	300	0.830	0.415	26
4	75	252	291	3.827	1.914	31
4	78	252	291	0.000	0.000	29
4	81	253	292	0.587	0.294	62
4	84	253	292	0.000	0.000	56
4	87	253	292	0.000	0.000	29
4	90	254	290	0.928	0.464	64
4	93	255	288	0.928	0.464	1
4	96	255	288	0.000	0.000	48
4	99	255	287	0.415	0.208	35
4	102	255	287	0.000	0.000	38
4	105	255	287	0.000	0.000	63
4	108	255	287	0.000	0.000	38
4	111	255	287	0.000	0.000	58
4	114	255	287	0.000	0.000	49
4	117	255	287	0.000	0.000	112
4	120	255	287	0.000	0.000	53
4	123	254	287	0.415	0.208	35
4	126	254	287	0.000	0.000	39
4	129	254	287	0.000	0.000	49
4	132	254	287	0.000	0.000	48
4	135	255	287	0.415	0.208	55
4	138	257	286	0.928	0.464	130
4	141	256	286	0.415	0.208	77
4	144	256	285	0.415	0.208	127
4	147	256	285	0.000	0.000	183
4	150	256	286	0.415	0.208	89
4	153	256	286	0.000	0.000	94
4	156	257	287	0.587	0.294	106
4	159	257	287	0.000	0.000	104
4	162	257	287	0.000	0.000	133
4	165	256	286	0.587	0.294	128
4	168	256	285	0.415	0.208	127
4	171	256	285	0.000	0.000	176
4	174	255	284	0.587	0.294	136
4	177	255	284	0.000	0.000	181
4	180	255	284	0.000	0.000	156
4	183	253	282	1.174	0.587	68
5	18	250	259	-1.000	-1.000	24
5	21	250	259	0.000	0.000	19
5	24	250	259	0.000	0.000	11
5	27	250	259	0.000	0.000	10
5	30	251	261	0.928	0.464	13
5	33	253	263	1.174	0.587	15
5	36	253	263	0.000	0.000	10
5	39	253	263	0.000	0.000	17
5	42	253	263	0.000	0.000	22
5	45	253	263	0.000	0.000	16
5	48	253	263	0.000	0.000	14
5	51	253	263	0.000	0.000	16
5	54	254	264	0.587	0.294	13
5	57	254	264	0.000	0.000	25
5	60	255	265	0.587	0.294	21
5	63	255	265	0.000	0.000	11
5	66	256	265	0.415	0.208	46
5	69	256	266	0.415	0.208	32
5	72	256	266	0.000	0.000	22
5	75	256	266	0.000	0.000	22
5	78	256	266	0.000	0.000	31
5	81	256	266	0.000	0.000	24
5	84	256	266	0.000	0.000	19
5	87	257	267	0.587	0.294	25
5	90	258	268	0.587	0.294	20
5	93	258	268	0.000	0.000	2
5	96	258	268	0.000	0.000	15
5	99	259	269	0.587	0.294	20
5	102	259	269	0.000	0.000	23
5	105	259	269	0.000	0.000	20
5	108	259	269	0.000	0.000	24
5	111	259	269	0.000	0.000	26
5	114	259	268	0.415	0.208	23
5	117	261	269	0.928	0.464	33
5	120	261	269	0.000	0.000	142
5	123	263	270	0.928	0.464	52
5	126	263	270	0.000	0.000	72
5	129	263	270	0.000	0.000	120
5	132	263	270	0.000	0.000	43
5	135	263	270	0.000	0.000	98
5	138	263	270	0.000	0.000	70
5	141	263	270	0.000	0.000	74
5	144	262	269	0.587	0.294	66
5	147	262	269	0.000	0.000	137
5	150	262	269	0.000	0.000	93
5	153	262	269	0.000	0.000	71
5	156	261	267	0.928	0.464	62
5	159	260	266	0.587	0.294	32
5	162	260	265	0.415	0.208	27
5	165	259	265	0.415	0.208	26
5	168	259	265	0.000	0.000	25
5	171	258	264	0.587	0.294	32
5	174	257	264	0.415	0.208	22
5	177	255	263	0.928	0.464	30
5	180	255	263	0.000	0.000	36
5	183	254	262	0.587	0.294	60
6	27	182	242	-1.000	-1.000	86
6	30	184	243	0.928	0.464	22
6	33	187	245	1.497	0.748	6
6	36	189	245	0.830	0.415	8
6	39	192	246	1.313	0.656	10
6	42	195	246	1.245	0.623	8
6	45	196	246	0.415	0.208	8
6	48	199	246	1.245	0.623	8
6	51	202	246	1.245	0.623	8
6	54	203	247	0.587	0.294	5
6	57	205	248	0.928	0.464	7
6	60	206	248	0.415	0.208	9
6	63	207	248	0.415	0.208	14
6	66	211	249	1.712	0.856	6
6	69	213	250	0.928	0.464	6
6	72	215	251	0.928	0.464	9
6	75	215	252	0.415	0.208	8
6	78	218	252	1.245	0.623	6
6	81	221	252	1.245	0.623	9
6	84	223	253	0.928	0.464	13
6	87	224	254	0.587	0.294	4
6	90	227	255	1.313	0.656	7
6	93	228	255	0.415	0.208	1
6	96	228	255	0.000	0.000	11
6	99	228	255	0.000	0.000	6
6	102	228	255	0.000	0.000	10
6	105	228	254	0.415	0.208	14
6	108	227	253	0.587	0.294	8
6	111	226	252	0.587	0.294	12
6	114	226	252	0.000	0.000	8
6	117	226	252	0.000	0.000	10
6	120	225	251	0.587	0.294	8
6	123	225	251	0.000	0.000	11
6	126	225	251	0.000	0.000	10
6	129	226	252	0.587	0.294	9
6	132	226	252	0.000	0.000	9
6	135	228	253	0.928	0.464	9
6	138	228	253	0.000	0.000	12
6	141	228	253	0.000	0.000	7
6	144	228	253	0.000	0.000	14
6	147	228	253	0.000	0.000	8
6	150	229	254	0.587	0.294	11
6	153	230	254	0.415	0.208	7
6	156	230	254	0.000	0.000	13
6	159	230	254	0.000	0.000	8
6	162	230	254	0.000	0.000	17
6	165	230	254	0.000	0.000	18
6	168	230	254	0.000	0.000	16
6	171	230	254	0.000	0.000	8
6	174	230	254	0.000	0.000	6
6	177	230	254	0.000	0.000	11
6	180	230	254	0.000	0.000	7
6	183	231	254	0.415	0.208	9
7	33	235	304	-1.000	-1.000	6
7	36	240	299	2.935	1.468	18
7	39	241	296	1.313	0.656	8
7	42	241	296	0.000	0.000	9
7	45	242	295	0.587	0.294	13
7	48	243	293	0.928	0.464	14
7	51	244	291	0.928	0.464	18
7	54	245	287	1.712	0.856	8
7	57	246	286	0.587	0.294	10
7	60	246	284	0.830	0.415	13
7	63	247	282	0.928	0.464	96
7	66	247	281	0.415	0.208	37
7	69	247	279	0.830	0.415	9
7	72	247	278	0.415	0.208	40
7	75	247	277	0.415	0.208	20
7	78	248	275	0.928	0.464	13
7	81	248	273	0.830	0.415	18
7	84	248	271	0.830	0.415	134
7	87	248	270	0.415	0.208	163
7	90	248	269	0.415	0.208	69
7	93	249	269	0.415	0.208	1
7	96	249	269	0.000	0.000	164
7	99	249	269	0.000	0.000	154
7	102	249	269	0.000	0.000	124
7	105	249	269	0.000	0.000	86
7	108	250	268	0.587	0.294	98
7	111	250	267	0.415	0.208	53
7	114	250	267	0.000	0.000	65
7	117	250	267	0.000	0.000	62
7	120	250	266	0.415	0.208	32
7	123	250	265	0.415	0.208	69
7	126	250	265	0.000	0.000	102
7	129	250	265	0.000	0.000	91
7	132	250	264	0.415	0.208	100
7	135	251	263	0.587	0.294	54
7	138	251	263	0.000	0.000	37
7	141	250	262	0.587	0.294	23
7	144	250	261	0.415	0.208	22
7	147	250	260	0.415	0.208	61
7	150	250	259	0.415	0.208	60
7	153	250	259	0.000	0.000	32
7	156	250	258	0.415	0.208	15
7	159	250	257	0.415	0.208	17
7	162	251	257	0.415	0.208	24
7	165	252	255	0.928	0.464	24
7	168	252	255	0.000	0.000	19
7	171	252	255	0.000	0.000	24
7	174	252	255	0.000	0.000	40
7	177	252	255	0.000	0.000	60
7	180	252	254	0.415	0.208	55
7	183	252	254	0.000	0.000	43
8	24	322	239	-1.000	-1.000	24
8	27	320	240	0.928	0.464	26
8	30	319	241	0.587	0.294	42
8	33	318	242	0.587	0.294	26
8	36	316	243	0.928	0.464	8
8	39	314	244	0.928	0.464	12
8	42	309	250	3.242	1.621	15
8	45	308	250	0.415	0.208	8
8	48	306	252	1.174	0.587	9
8	51	302	254	1.857	0.928	8
8	54	301	254	0.415	0.208	11
8	57	298	255	1.313	0.656	22
8	60	297	255	0.415	0.208	83
8	63	295	256	0.928	0.464	32
8	66	293	256	0.830	0.415	147
8	69	290	259	1.761	0.881	79
8	72	290	259	0.000	0.000	65
8	75	290	259	0.000	0.000	99
8	78	290	260	0.415	0.208	31
8	81	289	260	0.415	0.208	155
8	84	288	260	0.415	0.208	121
8	87	288	259	0.415	0.208	161
8	90	288	259	0.000	0.000	44
8	93	288	259	0.000	0.000	1
8	96	288	259	0.000	0.000	13
8	99	288	259	0.000	0.000	11
8	102	288	259	0.000	0.000	14
8	105	288	259	0.000	0.000	10
8	108	288	259	0.000	0.000	12
8	111	288	259	0.000	0.000	18
8	114	287	259	0.415	0.208	11
8	117	287	261	0.830	0.415	15
8	120	287	261	0.000	0.000	12
8	123	287	261	0.000	0.000	14
8	126	287	261	0.000	0.000	11
8	129	287	261	0.000	0.000	23
8	132	287	261	0.000	0.000	13
8	135	287	261	0.000	0.000	17
8	138	287	261	0.000	0.000	15
8	141	287	261	0.000	0.000	11
8	144	287	261	0.000	0.000	17
8	147	287	261	0.000	0.000	15
8	150	287	262	0.415	0.208	15
8	153	287	262	0.000	0.000	28
8	156	287	262	0.000	0.000	21
8	159	286	262	0.415	0.208	19
8	162	286	263	0.415	0.208	13
8	165	286	263	0.000	0.000	21
8	168	286	263	0.000	0.000	13
8	171	286	261	0.830	0.415	17
8	174	286	261	0.000	0.000	20
8	177	286	261	0.000	0.000	33
8	180	286	261	0.000	0.000	20
8	183	286	261	0.000	0.000	14
